# Supplementary material for: c-Jun inhibition mitigates chemotherapy-induced neurotoxicity in iPSC-derived sensory neurons
Source: Cell Death Discov. 2025 Nov 13;11:529. doi: 10.1038/s41420-025-02847-5 (PMC12615653; doi:10.1038/s41420-025-02847-5)
Supplement: Supplementary file 3 — Dataset [file 41420_2025_2847_MOESM3_ESM.zip]

Archive with 95 entries (83 files):
- Supplemental Files (to be zipped)/
- Supplemental Files (to be zipped)/(Figure 1) Dot plots of c-Jun and axon bleb/
- Supplemental Files (to be zipped)/(Figure 1) Dot plots of c-Jun and axon bleb/Fig1_BTZ_VCR_graphs_20240904.pzfx
- Supplemental Files (to be zipped)/(Figure 1) Dot plots of c-Jun and axon bleb/Fig1_BTZ_VCR_MasterTable_20240904.xlsx
- Supplemental Files (to be zipped)/(Figure 1) Dot plots of c-Jun and axon bleb/Fig1_BTZ_VCR_MasterTable_nfl_20240918.xlsx
- Supplemental Files (to be zipped)/(Figure 1) Dot plots of c-Jun and axon bleb/Fig1_PTX_CDDP_graphs_20240820.pzfx
- Supplemental Files (to be zipped)/(Figure 1) Dot plots of c-Jun and axon bleb/Fig1_PTX_CDDP_MasterTable_20240819.xlsx
- Supplemental Files (to be zipped)/(Figure 1) Dot plots of c-Jun and axon bleb/Fig1_PTX_CDDP_MasterTable_nfl_20240918.xlsx
- Supplemental Files (to be zipped)/(Figure 2 and S10) Western blot/
- Supplemental Files (to be zipped)/(Figure 2 and S10) Western blot/20240627 264a BTZ SP bw c-Jun GAPDH.tif
- Supplemental Files (to be zipped)/(Figure 2 and S10) Western blot/20240627 264a BTZ SP c-Jun GAPDH.xlsx
- Supplemental Files (to be zipped)/(Figure 2 and S10) Western blot/20240726 264a CDDP SP bw c-Jun GAPDH.tif
- Supplemental Files (to be zipped)/(Figure 2 and S10) Western blot/20240726 264a CDDP SP cJun.xls
- Supplemental Files (to be zipped)/(Figure 2 and S10) Western blot/20240726 264a PTX SP bw c-Jun GAPDH.tif
- Supplemental Files (to be zipped)/(Figure 2 and S10) Western blot/20240726 264a PTX SP cJun.xls
- Supplemental Files (to be zipped)/(Figure 2 and S10) Western blot/20240726 264a VCR SP bw c-Jun GAPDH.tif
- Supplemental Files (to be zipped)/(Figure 2 and S10) Western blot/20240726 264a VCR SP cJun.xls
- Supplemental Files (to be zipped)/(Figure 2 and S10) Western blot/20240814 264a BTZ SP bw p-cJun GAPDH.tif
- Supplemental Files (to be zipped)/(Figure 2 and S10) Western blot/20240814 264a BTZ SP p-cJun GAPDH.xls
- Supplemental Files (to be zipped)/(Figure 2 and S10) Western blot/20240814 264a PTX SP bw p-cJun GAPDH.tif
- Supplemental Files (to be zipped)/(Figure 2 and S10) Western blot/20240814 264a PTX SP p-cJun GAPDH.xls
- Supplemental Files (to be zipped)/(Figure 2 and S10) Western blot/20240814 264a VCR100nm SP bw p-cJun GAPDH.tif
- Supplemental Files (to be zipped)/(Figure 2 and S10) Western blot/20240814 264a VCR100nm SP p-cJun GAPDH.xls
- Supplemental Files (to be zipped)/(Figure 2 and S10) Western blot/20240826 264a CDDP SP bw p-cJun GAPDH.tif
- Supplemental Files (to be zipped)/(Figure 2 and S10) Western blot/20240826 264a CDDP SP p-cJun GAPDH.xls
- Supplemental Files (to be zipped)/(Figure 2 and S10) Western blot/Westernblot_graphs_GAPDH.pzfx
- Supplemental Files (to be zipped)/(Figure 3 and S4) Viability 264A/
- Supplemental Files (to be zipped)/(Figure 3 and S4) Viability 264A/20220902_264A_live_MT_4drugs_timepoints - recolored for publication.pzfx
- Supplemental Files (to be zipped)/(Figure 3 and S4) Viability 264A/264A_MT_BTZ_SP_plate33_MasterTable_20220719.xlsx
- Supplemental Files (to be zipped)/(Figure 3 and S4) Viability 264A/264A_MT_BTZ_SP_plate34_MasterTable_20220719.xlsx
- Supplemental Files (to be zipped)/(Figure 3 and S4) Viability 264A/264A_MT_BTZ_SP_plate40_MasterTable_20220829.xlsx
- Supplemental Files (to be zipped)/(Figure 3 and S4) Viability 264A/264A_MT_BTZ_SP_plate41_MasterTable_20220829.xlsx
- Supplemental Files (to be zipped)/(Figure 3 and S4) Viability 264A/264A_MT_cisplatin_SP_plate35_MasterTable_20220719.xlsx
- Supplemental Files (to be zipped)/(Figure 3 and S4) Viability 264A/264A_MT_cisplatin_SP_plate38_MasterTable_20220721.xlsx
- Supplemental Files (to be zipped)/(Figure 3 and S4) Viability 264A/264A_MT_cisplatin_SP_plate39_MasterTable_20220721.xlsx
- Supplemental Files (to be zipped)/(Figure 3 and S4) Viability 264A/264A_MT_cisplatin_SP_plate42_MasterTable_20220829.xlsx
- Supplemental Files (to be zipped)/(Figure 3 and S4) Viability 264A/264A_MT_cisplatin_SP_plate43_MasterTable_20220829.xlsx
- Supplemental Files (to be zipped)/(Figure 3 and S4) Viability 264A/264A_MT_PTX_SP_plate2_MasterTable_20220718.xlsx
- Supplemental Files (to be zipped)/(Figure 3 and S4) Viability 264A/264A_MT_PTX_SP_plate3_MasterTable_20220718.xlsx
- Supplemental Files (to be zipped)/(Figure 3 and S4) Viability 264A/264A_MT_PTX_SP_plate44_MasterTable_20220829.xlsx
- Supplemental Files (to be zipped)/(Figure 3 and S4) Viability 264A/264A_MT_PTX_SP_plate45_MasterTable_20220829.xlsx
- Supplemental Files (to be zipped)/(Figure 3 and S4) Viability 264A/264A_MT_vinc_SP_plate46_MasterTable_20220829.xlsx
- Supplemental Files (to be zipped)/(Figure 3 and S4) Viability 264A/264A_MT_vinc_SP_plate47_MasterTable_20220829.xlsx
- Supplemental Files (to be zipped)/(Figure 3 and S4) Viability 264A/264A_MT_vinc_SP_plate4_MasterTable_20220718.xlsx
- Supplemental Files (to be zipped)/(Figure 3 and S4) Viability 264A/264A_MT_vinc_SP_plate5_MasterTable_20220718.xlsx
- Supplemental Files (to be zipped)/(Figure 3) Dot plots of axon bleb/
- Supplemental Files (to be zipped)/(Figure 3) Dot plots of axon bleb/Plate50_PTX_graphs_20241009.pzfx
- Supplemental Files (to be zipped)/(Figure 3) Dot plots of axon bleb/Plate50_PTX_MasterTable_nfl_20241009.xlsx
- Supplemental Files (to be zipped)/(Figure 3) Dot plots of axon bleb/Plate64-66_VCR_BTZ_CDDP_MasterTable_nfl_20241009.xlsx
- Supplemental Files (to be zipped)/(Figure 3) Dot plots of axon bleb/Plate64_VCR_graphs_20241009.pzfx
- Supplemental Files (to be zipped)/(Figure 3) Dot plots of axon bleb/Plate65_BTZ_graphs_20241009.pzfx
- Supplemental Files (to be zipped)/(Figure 3) Dot plots of axon bleb/Plate66_CDDP_graphs_20241009.pzfx
- Supplemental Files (to be zipped)/(Figure 4 and S5) MEA/
- Supplemental Files (to be zipped)/(Figure 4 and S5) MEA/2022-2024_MEAcompiled_finalfigures_24h_20241016.pzfx
- Supplemental Files (to be zipped)/(Figure 4 and S5) MEA/2022-2024_MEAcompiled_finalfigures_48h_20241104.pzfx
- Supplemental Files (to be zipped)/(Figure 4 and S5) MEA/2022-2024_MEAcompiled_finalfigures_72h_20241104.pzfx
- Supplemental Files (to be zipped)/(Figure 4 and S5) MEA/2022_264a_4drugs_SP_MasterTable_20230329.xlsx
- Supplemental Files (to be zipped)/(Figure 4 and S5) MEA/202402_264a_4drugs_SP_MasterTable_20240611.xlsx
- Supplemental Files (to be zipped)/(Figure 5 and S6) RNAseq/
- Supplemental Files (to be zipped)/(Figure 5 and S6) RNAseq/01_contrast.DMSO1_vs_SP_ID0_log2FC_correct.xlsx
- Supplemental Files (to be zipped)/(Figure 5 and S6) RNAseq/DESeq2.all.rld.blind_CTX_and_vehicle_treated.xlsx
- Supplemental Files (to be zipped)/(Figure 5 and S6) RNAseq/DESeq2.all.rld.blind_sorted.xlsx
- Supplemental Files (to be zipped)/(Figure 5 and S6) RNAseq/JUN_correlation_all_data.xlsx
- Supplemental Files (to be zipped)/(Figure 5 and S6) RNAseq/JUN_correlation_CTX_and_vehicle_treated.xlsx
- Supplemental Files (to be zipped)/(Figure 5 and S6) RNAseq/JUN_correlation_CTX_and_vehicle_treated_with_gene_id.xlsx
- Supplemental Files (to be zipped)/(Figure 5 and S6) RNAseq/JUN_correlation_figure_20250327.xlsx
- Supplemental Files (to be zipped)/(Figure 5 and S6) RNAseq/JUN_Genes_of_interest_plot_with_FLD.tiff
- Supplemental Files (to be zipped)/(Figure 5 and S6) RNAseq/RNA_Genes_of_interest_BTZ_SP_20250327.pzfx
- Supplemental Files (to be zipped)/(Figure 5 and S6) RNAseq/RNA_Genes_of_interest_CDDP_SP_20250327.pzfx
- Supplemental Files (to be zipped)/(Figure 5 and S6) RNAseq/RNA_Genes_of_interest_PTX_SP_20250327.pzfx
- Supplemental Files (to be zipped)/(Figure 5 and S6) RNAseq/RNA_Genes_of_interest_VCR_SP_20250327.pzfx
- Supplemental Files (to be zipped)/(SFigure S1) Calcium imaging/
- Supplemental Files (to be zipped)/(SFigure S1) Calcium imaging/264a Ca imaging pooled from 2021-07-07 & 2021-07-08 data.pzfx
- Supplemental Files (to be zipped)/(SFigure S1) Calcium imaging/264a Ca imaging pooled from 2021-07-07 & 2021-07-08 data.xlsx
- Supplemental Files (to be zipped)/(SFigure S2) Viability 265A/
- Supplemental Files (to be zipped)/(SFigure S2) Viability 265A/03_265a_PTX_SP_calculated.xlsx
- Supplemental Files (to be zipped)/(SFigure S2) Viability 265A/04_265a_PTX_SP_calculated.xlsx
- Supplemental Files (to be zipped)/(SFigure S2) Viability 265A/20240408_MTT_Live_265a_PTX_SP_recolored.pzfx
- Supplemental Files (to be zipped)/(SFigure S3) Viability MCF7/
- Supplemental Files (to be zipped)/(SFigure S3) Viability MCF7/MCF7_MT_CDDP_SP_plate5_MasterTable_20221109.xlsx
- Supplemental Files (to be zipped)/(SFigure S3) Viability MCF7/MCF7_MT_CDDP_SP_plate6_MasterTable_20221109.xlsx
- Supplemental Files (to be zipped)/(SFigure S3) Viability MCF7/MCF7_MT_PTX_SP_plate1_MasterTable_20221109.xlsx
- Supplemental Files (to be zipped)/(SFigure S3) Viability MCF7/MCF7_MT_PTX_SP_plate2_MasterTable_20221109.xlsx
- Supplemental Files (to be zipped)/(SFigure S3) Viability MCF7/MCF7_MT_SP_only_plate7_MasterTable_20221109.xlsx
- Supplemental Files (to be zipped)/(SFigure S3) Viability MCF7/MCF7_MT_SP_only_plate8_MasterTable_20221109.xlsx
- Supplemental Files (to be zipped)/(SFigure S3) Viability MCF7/MCF7_MT_VCR_SP_plate3_MasterTable_20221109.xlsx
- Supplemental Files (to be zipped)/(SFigure S3) Viability MCF7/MCF7_MT_VCR_SP_plate4_MasterTable_20221109.xlsx
- Supplemental Files (to be zipped)/(SFigure S3) Viability MCF7/MCF7_viabilities.pzfx
- Supplemental Files (to be zipped)/(SFigure S3) Viability MCF7/MTT assay MCF7_20250122_normalized to veh.pzfx
- Supplemental Files (to be zipped)/(SFigure S7) Fiber markers/
- Supplemental Files (to be zipped)/(SFigure S7) Fiber markers/Fiber_type_markers_20250730.xlsx
- Supplemental Files (to be zipped)/(SFigure S7) Fiber markers/RNA_fiber_markers_4drugs_20250730_Lois.pzfx
- Supplemental Files (to be zipped)/R scripts/
- Supplemental Files (to be zipped)/R scripts/Rcode_rasterplot.R
- Supplemental Files (to be zipped)/R scripts/R_Script_JUN.R
