# Supplementary material for: c-Jun inhibition mitigates chemotherapy-induced neurotoxicity in iPSC-derived sensory neurons
Source: Cell Death Discov. 2025 Nov 13;11:529. doi: 10.1038/s41420-025-02847-5 (PMC12615653; doi:10.1038/s41420-025-02847-5)
Supplement: Supplementary file 3 — Dataset [file 41420_2025_2847_MOESM3_ESM.zip › Supplemental Files (to be zipped)/(Figure 1) Dot plots of c-Jun and axon bleb/Fig1_BTZ_VCR_MasterTable_20240904.xlsx]

## Sheet: BTZ
Well	Field	cJun						DRAQ5						Count		Mean Fluorescence
		DMSO						DMSO						cJun/DRAQ5		cJun/DRAQ5
A1	1	(Count)	112		Mean (Average)	1308.56		(Count)	822		Mean (Average)	1020.36		0.136253		1.28245
	2	(Count)	124		Mean (Average)	821.356		(Count)	576		Mean (Average)	713.523		0.215278		1.15113
	3	(Count)	126		Mean (Average)	892.135		(Count)	518		Mean (Average)	672.191		0.243243		1.3272
	4	(Count)	127		Mean (Average)	855.416		(Count)	455		Mean (Average)	625.275		0.279121		1.36806
	5	(Count)	141		Mean (Average)	1041.85		(Count)	729		Mean (Average)	814.832		0.193416		1.27861
	6	(Count)	156		Mean (Average)	821.107		(Count)	500		Mean (Average)	602.068		0.312		1.36381
	7	(Count)	144		Mean (Average)	898.018		(Count)	421		Mean (Average)	620.536		0.342043		1.44716
	8	(Count)	124		Mean (Average)	948.849		(Count)	571		Mean (Average)	663.16		0.217163		1.4308
	9	(Count)	257		Mean (Average)	851.072		(Count)	565		Mean (Average)	630.58		0.454867		1.34967
A2	1	(Count)	140		Mean (Average)	1562.81		(Count)	964		Mean (Average)	1349.99		0.145228		1.15764
	2	(Count)	76		Mean (Average)	1726.19		(Count)	353		Mean (Average)	1308.48		0.215297		1.31924
	3	(Count)	117		Mean (Average)	1730.75		(Count)	428		Mean (Average)	1108.27		0.273364		1.56166
	4	(Count)	85		Mean (Average)	1470.79		(Count)	353		Mean (Average)	1037.72		0.240793		1.41733
	5	(Count)	92		Mean (Average)	1608.84		(Count)	525		Mean (Average)	1045.03		0.175238		1.53952
	6	(Count)	79		Mean (Average)	1716.6		(Count)	357		Mean (Average)	1145.51		0.221289		1.49854
	7	(Count)	85		Mean (Average)	1374.29		(Count)	373		Mean (Average)	939.109		0.227882		1.4634
	8	(Count)	103		Mean (Average)	1878.63		(Count)	739		Mean (Average)	1185.43		0.139378		1.58477
	9	(Count)	96		Mean (Average)	1556.44		(Count)	591		Mean (Average)	997.189		0.162437		1.56083
A3	1	(Count)	152		Mean (Average)	1501.66		(Count)	1018		Mean (Average)	1433.95		0.149312		1.04722
	2	(Count)	88		Mean (Average)	1740.25		(Count)	379		Mean (Average)	1390.71		0.23219		1.25134
	3	(Count)	104		Mean (Average)	1469.36		(Count)	468		Mean (Average)	1455.02		0.222222		1.00986
	4	(Count)	95		Mean (Average)	1380.73		(Count)	316		Mean (Average)	1092.75		0.300633		1.26354
	5	(Count)	92		Mean (Average)	1714.21		(Count)	611		Mean (Average)	1359.35		0.150573		1.26106
	6	(Count)	283		Mean (Average)	1454.54		(Count)	647		Mean (Average)	1333.57		0.437403		1.09071
	7	(Count)	83		Mean (Average)	1773.79		(Count)	502		Mean (Average)	1246.28		0.165339		1.42327
	8	(Count)	107		Mean (Average)	1497.8		(Count)	578		Mean (Average)	1173.49		0.185121		1.27636
	9	(Count)	74		Mean (Average)	1629.31		(Count)	425		Mean (Average)	1131.45		0.174118		1.44002
		BTZ 1nm						BTZ 1nm
B1	1	(Count)	80		Mean (Average)	1705.81		(Count)	1031		Mean (Average)	689.005		0.0775946		2.47576
	2	(Count)	101		Mean (Average)	1428.89		(Count)	555		Mean (Average)	648.691		0.181982		2.20273
	3	(Count)	94		Mean (Average)	1792.21		(Count)	854		Mean (Average)	805.016		0.11007		2.2263
	4	(Count)	59		Mean (Average)	1636.01		(Count)	418		Mean (Average)	563.673		0.141148		2.90241
	5	(Count)	66		Mean (Average)	1872.82		(Count)	681		Mean (Average)	633.223		0.0969163		2.9576
	6	(Count)	362		Mean (Average)	819.978		(Count)	496		Mean (Average)	478.619		0.729839		1.71321
	7	(Count)	113		Mean (Average)	735.799		(Count)	326		Mean (Average)	341.154		0.346626		2.1568
	8	(Count)	383		Mean (Average)	576.165		(Count)	380		Mean (Average)	320.068		1.00789		1.80013
	9	(Count)	53		Mean (Average)	1587.43		(Count)	445		Mean (Average)	485.598		0.119101		3.26901
B2	1	(Count)	170		Mean (Average)	1227.12		(Count)	958		Mean (Average)	1161.86		0.177453		1.05617
	2	(Count)	102		Mean (Average)	1190.75		(Count)	610		Mean (Average)	921.097		0.167213		1.29276
	3	(Count)	103		Mean (Average)	1247.17		(Count)	557		Mean (Average)	927.701		0.184919		1.34437
	4	(Count)	104		Mean (Average)	1142.65		(Count)	358		Mean (Average)	878.37		0.290503		1.30088
	5	(Count)	135		Mean (Average)	605.769		(Count)	460		Mean (Average)	415.682		0.293478		1.45729
	6	(Count)	153		Mean (Average)	1154.41		(Count)	1049		Mean (Average)	1044.44		0.145853		1.10529
	7	(Count)	130		Mean (Average)	1193.22		(Count)	536		Mean (Average)	965.074		0.242537		1.2364
	8	(Count)	111		Mean (Average)	1226.12		(Count)	455		Mean (Average)	826.456		0.243956		1.48358
	9	(Count)	435		Mean (Average)	802.854		(Count)	402		Mean (Average)	817.92		1.08209		0.98158
B3	1													#DIV/0!		#DIV/0!
	2													#DIV/0!		#DIV/0!
	3													#DIV/0!		#DIV/0!
	4													#DIV/0!		#DIV/0!
	5													#DIV/0!		#DIV/0!
	6													#DIV/0!		#DIV/0!
	7													#DIV/0!		#DIV/0!
	8													#DIV/0!		#DIV/0!
	9													#DIV/0!		#DIV/0!
		BTZ 10nm						BTZ 10nm
C1	1	(Count)	49		Mean (Average)	3347.59		(Count)	303		Mean (Average)	719.665		0.161716		4.6516
	2	(Count)	61		Mean (Average)	2289.12		(Count)	275		Mean (Average)	582.276		0.221818		3.93132
	3	(Count)	42		Mean (Average)	4920.8		(Count)	257		Mean (Average)	696.773		0.163424		7.06227
	4	(Count)	35		Mean (Average)	4534.86		(Count)	312		Mean (Average)	649.041		0.112179		6.98701
	5	(Count)	38		Mean (Average)	3412.35		(Count)	290		Mean (Average)	724.176		0.131034		4.71205
	6	(Count)	48		Mean (Average)	2506.89		(Count)	274		Mean (Average)	667.476		0.175182		3.75577
	7	(Count)	38		Mean (Average)	4611.28		(Count)	242		Mean (Average)	692.752		0.157025		6.65646
	8	(Count)	48		Mean (Average)	2601.49		(Count)	224		Mean (Average)	717.694		0.214286		3.62479
	9	(Count)	51		Mean (Average)	3116.55		(Count)	240		Mean (Average)	636.28		0.2125		4.89809
C2	1	(Count)	84		Mean (Average)	2420.86		(Count)	1075		Mean (Average)	1444.72		0.0781395		1.67566
	2	(Count)	147		Mean (Average)	1256.08		(Count)	381		Mean (Average)	983.953		0.385827		1.27657
	3	(Count)	153		Mean (Average)	1891.47		(Count)	838		Mean (Average)	1144		0.182578		1.65338
	4	(Count)	90		Mean (Average)	1804.61		(Count)	496		Mean (Average)	940.056		0.181452		1.91968
	5	(Count)	83		Mean (Average)	1610.24		(Count)	470		Mean (Average)	1042.82		0.176596		1.54413
	6	(Count)	213		Mean (Average)	1767.45		(Count)	813		Mean (Average)	1250.5		0.261993		1.41339
	7	(Count)	95		Mean (Average)	1873.96		(Count)	421		Mean (Average)	1126.81		0.225653		1.66307
	8	(Count)	65		Mean (Average)	2480.57		(Count)	463		Mean (Average)	972.501		0.140389		2.55071
	9	(Count)	123		Mean (Average)	1418.44		(Count)	382		Mean (Average)	913.751		0.32199		1.55233
C3	1	(Count)	76		Mean (Average)	2173.8		(Count)	268		Mean (Average)	1468.38		0.283582		1.48041
	2	(Count)	95		Mean (Average)	1316.99		(Count)	218		Mean (Average)	772.522		0.43578		1.70479
	3	(Count)	76		Mean (Average)	1505.91		(Count)	312		Mean (Average)	1183.13		0.24359		1.27282
	4	(Count)	69		Mean (Average)	2332.21		(Count)	369		Mean (Average)	1762.28		0.186992		1.32341
	5	(Count)	68		Mean (Average)	1781.2		(Count)	224		Mean (Average)	1163.91		0.303571		1.53035
	6	(Count)	96		Mean (Average)	1628.07		(Count)	274		Mean (Average)	1088.12		0.350365		1.49623
	7	(Count)	80		Mean (Average)	1415.83		(Count)	244		Mean (Average)	902.831		0.327869		1.56821
	8	(Count)	84		Mean (Average)	1251.86		(Count)	235		Mean (Average)	873.029		0.357447		1.43393
	9	(Count)	78		Mean (Average)	1499.38		(Count)	225		Mean (Average)	985.487		0.346667		1.52146
		BTZ 100nm						BTZ 100nm
D1	1	(Count)	37		Mean (Average)	14062.5		(Count)	769		Mean (Average)	577.457		0.0481144		24.3525
	2	(Count)	42		Mean (Average)	5108.7		(Count)	344		Mean (Average)	476.348		0.122093		10.7247
	3	(Count)	38		Mean (Average)	13659		(Count)	531		Mean (Average)	630.685		0.0715631		21.6574
	4	(Count)	42		Mean (Average)	8385.39		(Count)	531		Mean (Average)	618.886		0.079096		13.5492
	5	(Count)	35		Mean (Average)	12122.3		(Count)	534		Mean (Average)	557.236		0.0655431		21.7543
	6	(Count)	34		Mean (Average)	9829.61		(Count)	430		Mean (Average)	490.581		0.0790698		20.0367
	7	(Count)	34		Mean (Average)	16278.8		(Count)	390		Mean (Average)	653.982		0.0871795		24.8918
	8	(Count)	34		Mean (Average)	17347.5		(Count)	362		Mean (Average)	601.484		0.0939227		28.8411
	9	(Count)	37		Mean (Average)	3130.71		(Count)	309		Mean (Average)	401.006		0.119741		7.80715
D2	1	(Count)	45		Mean (Average)	4722.45		(Count)	219		Mean (Average)	609.744		0.205479		7.74498
	2	(Count)	35		Mean (Average)	9438.93		(Count)	274		Mean (Average)	750.291		0.127737		12.5804
	3	(Count)	32		Mean (Average)	7530.04		(Count)	194		Mean (Average)	717.424		0.164948		10.4959
	4	(Count)	39		Mean (Average)	8753.81		(Count)	293		Mean (Average)	737.301		0.133106		11.8728
	5	(Count)	33		Mean (Average)	7257.27		(Count)	251		Mean (Average)	754.468		0.131474		9.61905
	6	(Count)	34		Mean (Average)	8523.53		(Count)	207		Mean (Average)	771.436		0.164251		11.0489
	7	(Count)	37		Mean (Average)	7935.89		(Count)	250		Mean (Average)	723.509		0.148		10.9686
	8	(Count)	35		Mean (Average)	8587.71		(Count)	218		Mean (Average)	699.709		0.16055		12.2733
	9	(Count)	27		Mean (Average)	8110.32		(Count)	487		Mean (Average)	360.604		0.0554415		22.4909
D3	1													#DIV/0!		#DIV/0!
	2													#DIV/0!		#DIV/0!
	3													#DIV/0!		#DIV/0!
	4													#DIV/0!		#DIV/0!
	5													#DIV/0!		#DIV/0!
	6													#DIV/0!		#DIV/0!
	7													#DIV/0!		#DIV/0!
	8													#DIV/0!		#DIV/0!
	9													#DIV/0!		#DIV/0!

## Sheet: VCR
Well	Field	cJun						DRAQ5						Count		Mean Fluorescence
		H2O						H2O						cJun/DRAQ5		cJun/DRAQ5
A4	1													#DIV/0!		#DIV/0!
	2													#DIV/0!		#DIV/0!
	3													#DIV/0!		#DIV/0!
	4													#DIV/0!		#DIV/0!
	5													#DIV/0!		#DIV/0!
	6													#DIV/0!		#DIV/0!
	7													#DIV/0!		#DIV/0!
	8													#DIV/0!		#DIV/0!
	9													#DIV/0!		#DIV/0!
A5	1	(Count)	116		Mean (Average)	1315.78		(Count)	781		Mean (Average)	1522.99		0.148528		0.863947
	2	(Count)	96		Mean (Average)	1297.8		(Count)	453		Mean (Average)	1605.1		0.211921		0.808546
	3	(Count)	85		Mean (Average)	1580.29		(Count)	579		Mean (Average)	1432.56		0.146805		1.10312
	4	(Count)	90		Mean (Average)	1232.5		(Count)	526		Mean (Average)	1277.29		0.171103		0.964933
	5	(Count)	88		Mean (Average)	1226.59		(Count)	480		Mean (Average)	1079.96		0.183333		1.13577
	6	(Count)	116		Mean (Average)	1524.27		(Count)	768		Mean (Average)	1707.86		0.151042		0.892501
	7	(Count)	115		Mean (Average)	1226.79		(Count)	520		Mean (Average)	1584.74		0.221154		0.774127
	8	(Count)	96		Mean (Average)	1213.71		(Count)	450		Mean (Average)	1192.76		0.213333		1.01757
	9	(Count)	150		Mean (Average)	1066.46		(Count)	414		Mean (Average)	1101.46		0.362319		0.968223
A6	1													#DIV/0!		#DIV/0!
	2													#DIV/0!		#DIV/0!
	3													#DIV/0!		#DIV/0!
	4													#DIV/0!		#DIV/0!
	5													#DIV/0!		#DIV/0!
	6													#DIV/0!		#DIV/0!
	7													#DIV/0!		#DIV/0!
	8													#DIV/0!		#DIV/0!
	9													#DIV/0!		#DIV/0!
		VCR 10nm						VCR 10nm
B4	1	(Count)	112		Mean (Average)	1007.79		(Count)	359		Mean (Average)	730.334		0.311978		1.3799
	2	(Count)	70		Mean (Average)	1218.36		(Count)	366		Mean (Average)	699.072		0.191257		1.74283
	3	(Count)	71		Mean (Average)	1115.23		(Count)	316		Mean (Average)	603.388		0.224684		1.84829
	4	(Count)	86		Mean (Average)	919.353		(Count)	206		Mean (Average)	792.631		0.417476		1.15988
	5	(Count)	113		Mean (Average)	1053.27		(Count)	471		Mean (Average)	625.865		0.239915		1.68291
	6	(Count)	114		Mean (Average)	951.369		(Count)	314		Mean (Average)	595.819		0.363057		1.59674
	7	(Count)	97		Mean (Average)	1052.36		(Count)	411		Mean (Average)	718.131		0.23601		1.46542
	8	(Count)	131		Mean (Average)	973.7		(Count)	712		Mean (Average)	615.148		0.183989		1.58287
	9	(Count)	299		Mean (Average)	939.138		(Count)	781		Mean (Average)	650.005		0.382843		1.44482
B5	1													#DIV/0!		#DIV/0!
	2													#DIV/0!		#DIV/0!
	3													#DIV/0!		#DIV/0!
	4													#DIV/0!		#DIV/0!
	5													#DIV/0!		#DIV/0!
	6													#DIV/0!		#DIV/0!
	7													#DIV/0!		#DIV/0!
	8													#DIV/0!		#DIV/0!
	9													#DIV/0!		#DIV/0!
B6	1	(Count)	79		Mean (Average)	1124.42		(Count)	206		Mean (Average)	936.898		0.383495		1.20016
	2	(Count)	82		Mean (Average)	1122.76		(Count)	261		Mean (Average)	760.842		0.314176		1.47568
	3	(Count)	72		Mean (Average)	940.42		(Count)	210		Mean (Average)	664.827		0.342857		1.41453
	4	(Count)	75		Mean (Average)	1070.64		(Count)	218		Mean (Average)	776.252		0.344037		1.37924
	5	(Count)	94		Mean (Average)	1006.05		(Count)	241		Mean (Average)	732.195		0.390041		1.37402
	6	(Count)	69		Mean (Average)	1294.11		(Count)	231		Mean (Average)	1236.17		0.298701		1.04688
	7	(Count)	65		Mean (Average)	1233.64		(Count)	229		Mean (Average)	832.491		0.283843		1.48186
	8	(Count)	57		Mean (Average)	1260.31		(Count)	205		Mean (Average)	916.259		0.278049		1.37549
	9	(Count)	78		Mean (Average)	900.286		(Count)	192		Mean (Average)	713.06		0.40625		1.26257
		VCR 50nm						VCR 50nm
C4	1	(Count)	79		Mean (Average)	1130.79		(Count)	288		Mean (Average)	796.854		0.274306		1.41906
	2	(Count)	82		Mean (Average)	1074.51		(Count)	280		Mean (Average)	789.994		0.292857		1.36015
	3	(Count)	65		Mean (Average)	1448.17		(Count)	309		Mean (Average)	897.174		0.210356		1.61415
	4	(Count)	75		Mean (Average)	1281.62		(Count)	337		Mean (Average)	801.59		0.222552		1.59885
	5	(Count)	118		Mean (Average)	862.763		(Count)	251		Mean (Average)	712.091		0.47012		1.21159
	6	(Count)	73		Mean (Average)	1111.27		(Count)	238		Mean (Average)	910.183		0.306723		1.22093
	7	(Count)	97		Mean (Average)	1175.32		(Count)	299		Mean (Average)	856.703		0.324415		1.37191
	8	(Count)	71		Mean (Average)	1072.62		(Count)	279		Mean (Average)	810.055		0.25448		1.32413
	9	(Count)	106		Mean (Average)	850.134		(Count)	256		Mean (Average)	662.522		0.414062		1.28318
C5	1													#DIV/0!		#DIV/0!
	2													#DIV/0!		#DIV/0!
	3													#DIV/0!		#DIV/0!
	4													#DIV/0!		#DIV/0!
	5													#DIV/0!		#DIV/0!
	6													#DIV/0!		#DIV/0!
	7													#DIV/0!		#DIV/0!
	8													#DIV/0!		#DIV/0!
	9													#DIV/0!		#DIV/0!
C6	1													#DIV/0!		#DIV/0!
	2													#DIV/0!		#DIV/0!
	3													#DIV/0!		#DIV/0!
	4													#DIV/0!		#DIV/0!
	5													#DIV/0!		#DIV/0!
	6													#DIV/0!		#DIV/0!
	7													#DIV/0!		#DIV/0!
	8													#DIV/0!		#DIV/0!
	9													#DIV/0!		#DIV/0!
		VCR 100nm						VCR 100nm
D4	1													#DIV/0!		#DIV/0!
	2													#DIV/0!		#DIV/0!
	3													#DIV/0!		#DIV/0!
	4													#DIV/0!		#DIV/0!
	5													#DIV/0!		#DIV/0!
	6													#DIV/0!		#DIV/0!
	7													#DIV/0!		#DIV/0!
	8													#DIV/0!		#DIV/0!
	9													#DIV/0!		#DIV/0!
D5	1													#DIV/0!		#DIV/0!
	2													#DIV/0!		#DIV/0!
	3													#DIV/0!		#DIV/0!
	4													#DIV/0!		#DIV/0!
	5													#DIV/0!		#DIV/0!
	6													#DIV/0!		#DIV/0!
	7													#DIV/0!		#DIV/0!
	8													#DIV/0!		#DIV/0!
	9													#DIV/0!		#DIV/0!
D6	1	(Count)	67		Mean (Average)	1250.22		(Count)	203		Mean (Average)	696.228		0.330049		1.79571
	2	(Count)	84		Mean (Average)	980.733		(Count)	212		Mean (Average)	526.462		0.396226		1.86287
	3	(Count)	90		Mean (Average)	969.839		(Count)	225		Mean (Average)	519.25		0.4		1.86777
	4	(Count)	55		Mean (Average)	1401.74		(Count)	173		Mean (Average)	804.037		0.317919		1.74337
	5	(Count)	66		Mean (Average)	1131.82		(Count)	214		Mean (Average)	543.786		0.308411		2.08136
	6	(Count)	77		Mean (Average)	1597.25		(Count)	236		Mean (Average)	787.721		0.326271		2.02769
	7	(Count)	164		Mean (Average)	802.336		(Count)	173		Mean (Average)	545.375		0.947977		1.47116
	8	(Count)	81		Mean (Average)	984.919		(Count)	169		Mean (Average)	615.441		0.47929		1.60035
	9	(Count)	436		Mean (Average)	862.515		(Count)	229		Mean (Average)	687.431						field 9 is detached
