# Supplementary material for: c-Jun inhibition mitigates chemotherapy-induced neurotoxicity in iPSC-derived sensory neurons
Source: Cell Death Discov. 2025 Nov 13;11:529. doi: 10.1038/s41420-025-02847-5 (PMC12615653; doi:10.1038/s41420-025-02847-5)
Supplement: Supplementary file 3 — Dataset [file 41420_2025_2847_MOESM3_ESM.zip › Supplemental Files (to be zipped)/(Figure 1) Dot plots of c-Jun and axon bleb/Fig1_BTZ_VCR_MasterTable_nfl_20240918.xlsx]

## Sheet: Plate11_BTZ
Well	Field	Count Normalized	Area Normalized	Count normalized by axon area
DMSO		count bleb/count axon	area bleb/area axon	count bleb/area axon
A1	1	0.654333	0.327206	0.0180027
	2	0.666859	0.299107	0.0157708
	3	0.69131	0.315092	0.0159868
	4	0.680946	0.310196	0.0162479
	5	0.680336	0.278542	0.0143728
	6	0.702117	0.334671	0.0168393
	7	0.722305	0.357991	0.0175014
	8	0.693764	0.368502	0.0190245
	9	0.703076	0.380926	0.0194648
A2	1	0.636309	0.36864	0.0208479
	2	0.686116	0.320522	0.0172163
	3	0.666533	0.318157	0.0175159
	4	0.702805	0.337171	0.0182066
	5	0.667653	0.376378	0.0208545
	6	0.681281	0.323865	0.0175361
	7	0.679466	0.387739	0.0208038
	8	0.681918	0.361566	0.0202107
	9	0.637964	0.351119	0.0197245
A3	1	0.663169	0.381238	0.0204881
	2	0.717738	0.264603	0.01395
	3	0.693512	0.257843	0.013249
	4	0.673256	0.334435	0.0174963
	5	0.680192	0.332843	0.0174336
	6	0.691682	0.33129	0.0176905
	7	0.700432	0.349635	0.0185023
	8	0.668032	0.378399	0.0200923
	9	0.679431	0.359068	0.019668
BTZ 1nm
B1	1	0.657382	0.306795	0.0169703
	2	0.70573	0.283575	0.0146386
	3	0.676968	0.270942	0.0139776
	4	0.683883	0.304479	0.0161448
	5	0.689787	0.28527	0.0152175
	6	0.713733	0.369129	0.0187883
	7	0.662606	0.411234	0.0222992
	8	0.681138	0.354643	0.0180536
	9	0.705344	0.41596	0.0219215
B2	1	0.612948	0.346194	0.0193563
	2	0.6086	0.350783	0.0195333
	3	0.626581	0.342398	0.0190179
	4	0.657774	0.399789	0.0223272
	5	0.696113	0.402053	0.0186128
	6	0.633728	0.23908	0.0121813
	7	0.657799	0.330578	0.0176046
	8	0.654696	0.405545	0.0235219
	9	0.655284	0.421195	0.0227522
B3	1
	2
	3
	4
	5
	6
	7
	8
	9
BTZ 10nm
C1	1	0.652079	0.350235	0.0195639
	2	0.653369	0.403586	0.022352
	3	0.641427	0.342919	0.0195487
	4	0.671489	0.336979	0.0186346
	5	0.650086	0.275354	0.0156907
	6	0.663902	0.43946	0.0246627
	7	0.656695	0.333157	0.0189178
	8	0.668447	0.327158	0.0176578
	9	0.675698	0.347642	0.0184503
C2	1	0.612689	0.270282	0.0154812
	2	0.647487	0.334111	0.0179404
	3	0.626019	0.242657	0.0132829
	4	0.658228	0.342416	0.0193127
	5	0.648394	0.332934	0.0181624
	6	0.61479	0.295834	0.016514
	7	0.677556	0.271921	0.0144709
	8	0.653066	0.305228	0.0165989
	9	0.664764	0.36045	0.0195644
C3	1	0.651724	0.230696	0.0120525
	2	0.662027	0.394743	0.0209052
	3	0.676739	0.256886	0.0135924
	4	0.674099	0.192638	0.00988045
	5	0.658101	0.308918	0.0159658
	6	0.679572	0.257262	0.0136755
	7	0.675489	0.304643	0.0158023
	8	0.670867	0.35043	0.0182165
	9	0.668272	0.417558	0.0230755
BTZ 100nm
D1	1	0.612262	0.234476	0.0132781
	2	0.651503	0.335476	0.0186934
	3	0.631951	0.26542	0.0147867
	4	0.646459	0.288493	0.0165863
	5	0.650383	0.278327	0.0154551
	6	0.648576	0.32227	0.0178225
	7	0.654272	0.250186	0.0134971
	8	0.662741	0.24368	0.0132847
	9	0.671306	0.327893	0.0179367
D2	1	0.688977	0.368714	0.0192775
	2	0.669616	0.356343	0.0192174
	3	0.681954	0.353712	0.0190181
	4	0.709389	0.276328	0.0140933
	5	0.669004	0.313627	0.016432
	6	0.721306	0.286034	0.0146717
	7	0.700777	0.291429	0.0150632
	8	0.806248	0.158941	0.00706689
	9	1	0.0945433	0.00389568
D3	1
	2
	3
	4
	5
	6
	7
	8
	9

## Sheet: Plate11_VCR
Well	Field	Count Normalized	Area Normalized	Count normalized by axon area
H2O		count bleb/count axon	area bleb/area axon	count bleb/area axon
A4	1
	2
	3
	4
	5
	6
	7
	8
	9
A5	1	0.620433	0.329154	0.018265
	2	0.667859	0.288503	0.0152672
	3	0.641631	0.288351	0.0156845
	4	0.671152	0.383527	0.0205968
	5	0.637292	0.417786	0.0237456
	6	0.640619	0.305273	0.0172029
	7	0.690416	0.305746	0.0167236
	8	0.649846	0.401456	0.0221104
	9	0.636146	0.408197	0.0235899
A6	1
	2
	3
	4
	5
	6
	7
	8
	9
VCR 10nm
B4	1	0.681404	0.255663	0.0136109
	2	0.728303	0.194445	0.00966448
	3	0.702868	0.202645	0.0108469
	4	0.678881	0.314256	0.0170174
	5	0.738841	0.162157	0.00782899
	6	0.697466	0.250449	0.0126984
	7	0.738159	0.192745	0.00972136
	8	0.763366	0.0841809	0.00405471
	9	0.720973	0.222731	0.0110495
B5	1
	2
	3
	4
	5
	6
	7
	8
	9
B6	1	0.670805	0.373032	0.0197694
	2	0.657494	0.418409	0.0226303
	3	0.648358	0.453201	0.025115
	4	0.656389	0.415929	0.0229704
	5	0.66427	0.417822	0.0226453
	6	0.656704	0.417969	0.0233868
	7	0.652443	0.41702	0.0227387
	8	0.688314	0.410833	0.0221883
	9	0.659488	0.430909	0.0235324
VCR 50nm
C4	1	0.682697	0.321596	0.0171458
	2	0.670657	0.374043	0.0200804
	3	0.643118	0.351101	0.0185298
	4	0.645336	0.33585	0.0179395
	5	0.677505	0.358007	0.019269
	6	0.684459	0.317494	0.0165563
	7	0.691572	0.271736	0.0142367
	8	0.634414	0.313367	0.0166873
	9	0.661674	0.347151	0.0184212
C5	1
	2
	3
	4
	5
	6
	7
	8
	9
C6	1
	2
	3
	4
	5
	6
	7
	8
	9
VCR 100nm
D4	1
	2
	3
	4
	5
	6
	7
	8
	9
D5	1
	2
	3
	4
	5
	6
	7
	8
	9
D6	1	0.678565	0.390959	0.0209733
	2	0.678592	0.426721	0.0230954
	3	0.656002	0.442377	0.0242879
	4	0.66011	0.368392	0.0202021
	5	0.662529	0.414763	0.0229565
	6	0.678247	0.343043	0.0187603
	7	0.681886	0.329753	0.0176223
	8	0.655914	0.3102	0.0166279
	9	0.669703	0.27992	0.015409	field 9 is detached
