# Supplementary material for: c-Jun inhibition mitigates chemotherapy-induced neurotoxicity in iPSC-derived sensory neurons
Source: Cell Death Discov. 2025 Nov 13;11:529. doi: 10.1038/s41420-025-02847-5 (PMC12615653; doi:10.1038/s41420-025-02847-5)
Supplement: Supplementary file 3 — Dataset [file 41420_2025_2847_MOESM3_ESM.zip › Supplemental Files (to be zipped)/(Figure 1) Dot plots of c-Jun and axon bleb/Fig1_PTX_CDDP_MasterTable_20240819.xlsx]

## Sheet: PTX
Well	Field	cJun						DRAQ5						Count		Mean Fluorescence
		DMSO						DMSO						cJun/DRAQ5		cJun/DRAQ5
A1	1	(Count)	97		Mean (Average)	3958.67		(Count)	1396		Mean (Average)	1261.14		0.0694842		3.13895
	2	(Count)	84		Mean (Average)	2706.78		(Count)	376		Mean (Average)	861.611		0.223404		3.14154
	3	(Count)	104		Mean (Average)	1978		(Count)	348		Mean (Average)	730.896		0.298851		2.70627
	4	(Count)	129		Mean (Average)	1481.19		(Count)	313		Mean (Average)	605.252		0.412141		2.44723
	5	(Count)	55		Mean (Average)	2258.28		(Count)	272		Mean (Average)	715.482		0.202206		3.15631
	6	(Count)	77		Mean (Average)	4936.8		(Count)	948		Mean (Average)	1177.57		0.0812236		4.19238
	7	(Count)	113		Mean (Average)	1538.43		(Count)	322		Mean (Average)	653.218		0.350932		2.35515
	8	(Count)	86		Mean (Average)	3637.68		(Count)	544		Mean (Average)	1041.44		0.158088		3.49293
	9	(Count)	89		Mean (Average)	4149.78		(Count)	792		Mean (Average)	1304.65		0.112374		3.18076
A2	1	(Count)	97		Mean (Average)	2907.62		(Count)	339		Mean (Average)	1768.17		0.286136		1.64443
	2	(Count)	115		Mean (Average)	2606.75		(Count)	388		Mean (Average)	2029.71		0.296392		1.2843
	3	(Count)	191		Mean (Average)	2450.98		(Count)	345		Mean (Average)	1969.08		0.553623		1.24473
	4	(Count)	74		Mean (Average)	3077.6		(Count)	338		Mean (Average)	1390.81		0.218935		2.21282
	5	(Count)	89		Mean (Average)	2463.57		(Count)	246		Mean (Average)	1785.74		0.361789		1.37958
	6	(Count)	107		Mean (Average)	2390.15		(Count)	312		Mean (Average)	1543.15		0.342949		1.54888
	7	(Count)	127		Mean (Average)	2307.54		(Count)	275		Mean (Average)	1576.3		0.461818		1.4639
	8	(Count)	89		Mean (Average)	3063.92		(Count)	383		Mean (Average)	1740.44		0.232376		1.76042
	9	(Count)	110		Mean (Average)	2159.96		(Count)	261		Mean (Average)	1576.68		0.421456		1.36994
A3	1	(Count)	96		Mean (Average)	2307.65		(Count)	281		Mean (Average)	1622.75		0.341637		1.42206
	2	(Count)	101		Mean (Average)	2555.4		(Count)	827		Mean (Average)	1758.33		0.122128		1.45331
	3	(Count)	109		Mean (Average)	2263.32		(Count)	296		Mean (Average)	1765.4		0.368243		1.28204
	4	(Count)	112		Mean (Average)	2459.7		(Count)	272		Mean (Average)	1842.53		0.411765		1.33496
	5	(Count)	110		Mean (Average)	2146.74		(Count)	246		Mean (Average)	1492.13		0.447154		1.43871
	6	(Count)	101		Mean (Average)	2486.84		(Count)	429		Mean (Average)	1574.25		0.235431		1.5797
	7	(Count)	84		Mean (Average)	2303.4		(Count)	491		Mean (Average)	1194.45		0.171079		1.92842
	8	(Count)	93		Mean (Average)	2474.23		(Count)	433		Mean (Average)	1408.7		0.214781		1.75638
	9	(Count)	100		Mean (Average)	2099.9		(Count)	215		Mean (Average)	1405.02		0.465116		1.49456
		PTX 10nm						PTX 10nm
B1	1	(Count)	107		Mean (Average)	3449.27		(Count)	1647		Mean (Average)	1663.41		0.0649666		2.07361
	2	(Count)	69		Mean (Average)	3147.67		(Count)	346		Mean (Average)	1276.88		0.199422		2.46512
	3	(Count)	75		Mean (Average)	2659.11		(Count)	374		Mean (Average)	1125.55		0.200535		2.3625
	4	(Count)	67		Mean (Average)	2949.61		(Count)	368		Mean (Average)	1430.14		0.182065		2.06247
	5	(Count)	97		Mean (Average)	3146.87		(Count)	581		Mean (Average)	1564.64		0.166954		2.01124
	6	(Count)	85		Mean (Average)	3683.89		(Count)	859		Mean (Average)	1499.3		0.0989523		2.45707
	7	(Count)	80		Mean (Average)	3648.57		(Count)	600		Mean (Average)	1192.07		0.133333		3.06069
	8	(Count)	123		Mean (Average)	3240.21		(Count)	672		Mean (Average)	1228.03		0.183036		2.63855
	9	(Count)	127		Mean (Average)	3803.37		(Count)	1020		Mean (Average)	1833.32		0.12451		2.07458
B2	1	(Count)	133		Mean (Average)	2253.77		(Count)	266		Mean (Average)	1286.48		0.5		1.75189
	2	(Count)	149		Mean (Average)	2155.54		(Count)	314		Mean (Average)	1172.09		0.474522		1.83905
	3	(Count)	113		Mean (Average)	2053.09		(Count)	395		Mean (Average)	1146.2		0.286076		1.79121
	4	(Count)	114		Mean (Average)	1987.38		(Count)	275		Mean (Average)	1434.84		0.414545		1.38509
	5	(Count)	73		Mean (Average)	2365.68		(Count)	255		Mean (Average)	1296.6		0.286275		1.82452
	6	(Count)	105		Mean (Average)	2060.91		(Count)	260		Mean (Average)	1378.32		0.403846		1.49523
	7	(Count)	169		Mean (Average)	2433.21		(Count)	318		Mean (Average)	1249.26		0.531447		1.94772
	8	(Count)	78		Mean (Average)	2229.26		(Count)	226		Mean (Average)	1422.42		0.345133		1.56723
	9	(Count)	141		Mean (Average)	1772.76		(Count)	231		Mean (Average)	1206.79		0.61039		1.46899
B3	1	(Count)	84		Mean (Average)	2163.74		(Count)	947		Mean (Average)	1416.59		0.0887012		1.52743
	2	(Count)	80		Mean (Average)	2288.55		(Count)	406		Mean (Average)	1285.8		0.197044		1.77986
	3	(Count)	107		Mean (Average)	1362.32		(Count)	431		Mean (Average)	822.227		0.24826		1.65687
	4	(Count)	87		Mean (Average)	2964.41		(Count)	388		Mean (Average)	1552.53		0.224227		1.90941
	5	(Count)	91		Mean (Average)	2011.67		(Count)	348		Mean (Average)	1572.99		0.261494		1.27889
	6	(Count)	137		Mean (Average)	2009.83		(Count)	798		Mean (Average)	1690.65		0.171679		1.18879
	7	(Count)	123		Mean (Average)	1894.47		(Count)	575		Mean (Average)	1484.2		0.213913		1.27642
	8	(Count)	70		Mean (Average)	2096.08		(Count)	247		Mean (Average)	1458.66		0.283401		1.43699
	9	(Count)	79		Mean (Average)	2250.69		(Count)	512		Mean (Average)	1533.45		0.154297		1.46773
		PTX 100nm						PTX 100nm
C1	1	(Count)	69		Mean (Average)	4015.29		(Count)	564		Mean (Average)	951.603		0.12234		4.2195
	2	(Count)	59		Mean (Average)	4497.95		(Count)	412		Mean (Average)	1165.41		0.143204		3.85955
	3	(Count)	71		Mean (Average)	5395.24		(Count)	665		Mean (Average)	1260.98		0.106767		4.2786
	4	(Count)	80		Mean (Average)	3895.88		(Count)	1285		Mean (Average)	1285.7		0.0622568		3.03017
	5	(Count)	110		Mean (Average)	3298.13		(Count)	1354		Mean (Average)	1217.61		0.0812408		2.70868
	6	(Count)	80		Mean (Average)	3776		(Count)	879		Mean (Average)	1350.38		0.0910125		2.79625
	7	(Count)	52		Mean (Average)	3304.76		(Count)	391		Mean (Average)	847.582		0.132992		3.89905
	8	(Count)	56		Mean (Average)	4602.36		(Count)	375		Mean (Average)	1040.27		0.149333		4.42421
	9	(Count)	65		Mean (Average)	4547.45		(Count)	954		Mean (Average)	1151.07		0.0681342		3.95063
C2	1	(Count)	54		Mean (Average)	4201.23		(Count)	326		Mean (Average)	1144.95		0.165644		3.66935
	2	(Count)	55		Mean (Average)	2817.48		(Count)	422		Mean (Average)	680.47		0.130332		4.14049
	3	(Count)	55		Mean (Average)	3795.69		(Count)	405		Mean (Average)	1122		0.135802		3.38296
	4	(Count)	63		Mean (Average)	3369.11		(Count)	345		Mean (Average)	1267.94		0.182609		2.65716
	5	(Count)	58		Mean (Average)	4146.65		(Count)	334		Mean (Average)	1431.67		0.173653		2.89636
	6	(Count)	70		Mean (Average)	2626.18		(Count)	298		Mean (Average)	1172.03		0.234899		2.24072
	7	(Count)	70		Mean (Average)	3456.58		(Count)	399		Mean (Average)	1256.87		0.175439		2.75015
	8	(Count)	51		Mean (Average)	3319.1		(Count)	222		Mean (Average)	1175.21		0.22973		2.82425
	9	(Count)	46		Mean (Average)	4130.59		(Count)	266		Mean (Average)	1173.34		0.172932		3.52036
C3	1	(Count)	57		Mean (Average)	3076.29		(Count)	319		Mean (Average)	935.889		0.178683		3.28702
	2	(Count)	48		Mean (Average)	3320		(Count)	224		Mean (Average)	1143.7		0.214286		2.90287
	3	(Count)	64		Mean (Average)	3615.52		(Count)	341		Mean (Average)	1307.28		0.187683		2.76569
	4	(Count)	49		Mean (Average)	3566.15		(Count)	326		Mean (Average)	1173.27		0.150307		3.0395
	5	(Count)	60		Mean (Average)	3596.62		(Count)	308		Mean (Average)	1114.75		0.194805		3.22639
	6	(Count)	47		Mean (Average)	3971.3		(Count)	324		Mean (Average)	844.046		0.145062		4.70507
	7	(Count)	60		Mean (Average)	2692.75		(Count)	272		Mean (Average)	1072.15		0.220588		2.51156
	8	(Count)	63		Mean (Average)	3880.43		(Count)	317		Mean (Average)	1289.68		0.198738		3.00883
	9	(Count)	55		Mean (Average)	3258		(Count)	281		Mean (Average)	1099.22		0.19573		2.96392
		PTX 1uM						PTX 1uM
D1	1	(Count)	62		Mean (Average)	1494.96		(Count)	266		Mean (Average)	290.616		0.233083		5.1441
	2	(Count)	46		Mean (Average)	7092.07		(Count)	370		Mean (Average)	1066.32		0.124324		6.65096
	3	(Count)	38		Mean (Average)	4695.86		(Count)	244		Mean (Average)	701.74		0.155738		6.69173
	4	(Count)	61		Mean (Average)	7981.75		(Count)	367		Mean (Average)	923.493		0.166213		8.64299
	5	(Count)	36		Mean (Average)	5907.67		(Count)	212		Mean (Average)	733.787		0.169811		8.05093
	6	(Count)	64		Mean (Average)	7678.1		(Count)	437		Mean (Average)	1007.52		0.146453		7.62077
	7	(Count)	38		Mean (Average)	6862.13		(Count)	276		Mean (Average)	680.635		0.137681		10.082
	8	(Count)	45		Mean (Average)	7364.59		(Count)	274		Mean (Average)	883.525		0.164234		8.33546
	9	(Count)	59		Mean (Average)	7254.87		(Count)	292		Mean (Average)	816.258		0.202055		8.88796
D2	1	(Count)	37		Mean (Average)	7851.91		(Count)	269		Mean (Average)	914.354		0.137546		8.58739
	2	(Count)	48		Mean (Average)	3750.69		(Count)	256		Mean (Average)	949.47		0.1875		3.9503
	3	(Count)	55		Mean (Average)	6581.42		(Count)	322		Mean (Average)	1177.17		0.170807		5.59089
	4	(Count)	41		Mean (Average)	6196.42		(Count)	275		Mean (Average)	1049.18		0.149091		5.90595
	5	(Count)	34		Mean (Average)	8662.54		(Count)	252		Mean (Average)	897.61		0.134921		9.65067
	6	(Count)	34		Mean (Average)	5336.94		(Count)	258		Mean (Average)	632.427		0.131783		8.43883
	7	(Count)	35		Mean (Average)	6777.99		(Count)	273		Mean (Average)	1027.1		0.128205		6.59916
	8	(Count)	37		Mean (Average)	8473.21		(Count)	250		Mean (Average)	937.904		0.148		9.03419
	9	(Count)	45		Mean (Average)	6602.68		(Count)	284		Mean (Average)	988.793		0.158451		6.67752
D3	1	(Count)	50		Mean (Average)	7573.77		(Count)	509		Mean (Average)	1210.21		0.0982318		6.25825
	2	(Count)	49		Mean (Average)	8438.57		(Count)	422		Mean (Average)	1355.06		0.116114		6.22743
	3	(Count)	76		Mean (Average)	8780.39		(Count)	737		Mean (Average)	1523.25		0.103121		5.76425
	4	(Count)	73		Mean (Average)	7807.09		(Count)	1242		Mean (Average)	1700.79		0.0587762		4.59028
	5	(Count)	58		Mean (Average)	6685.66		(Count)	896		Mean (Average)	1285.12		0.0647321		5.20238
	6	(Count)	61		Mean (Average)	5198.75		(Count)	951		Mean (Average)	1117.28		0.064143		4.65306
	7	(Count)	47		Mean (Average)	5905.2		(Count)	431		Mean (Average)	867.241		0.109049		6.80919
	8	(Count)	56		Mean (Average)	8235.66		(Count)	509		Mean (Average)	1254.41		0.11002		6.56539
	9	(Count)	45		Mean (Average)	8524.95		(Count)	453		Mean (Average)	1123.85		0.0993377		7.58551

## Sheet: CDDP
Well	Field	cJun						DRAQ5						Count		Mean Fluorescence
		NaCl						NaCl						cJun/DRAQ5		cJun/DRAQ5
A4	1	(Count)	123		Mean (Average)	2387.75		(Count)	1197		Mean (Average)	1919.81		0.102757		1.24375
	2	(Count)	41		Mean (Average)	1592.4		(Count)	203		Mean (Average)	694.427		0.20197		2.29311
	3	(Count)	49		Mean (Average)	1273.31		(Count)	241		Mean (Average)	601.337		0.20332		2.11747
	4	(Count)	112		Mean (Average)	1771.58		(Count)	290		Mean (Average)	1426.79		0.386207		1.24165
	5	(Count)	98		Mean (Average)	1985.97		(Count)	372		Mean (Average)	1248.77		0.263441		1.59034
	6	(Count)	74		Mean (Average)	2362.82		(Count)	608		Mean (Average)	1100.97		0.121711		2.14613
	7	(Count)	111		Mean (Average)	1874		(Count)	460		Mean (Average)	1465.71		0.241304		1.27856
	8	(Count)	88		Mean (Average)	2200.9		(Count)	499		Mean (Average)	1623.22		0.176353		1.35588
	9	(Count)	95		Mean (Average)	2542.59		(Count)	479		Mean (Average)	1536.67		0.19833		1.65461
A5	1	(Count)	123		Mean (Average)	2401.6		(Count)	1067		Mean (Average)	1717.55		0.115276		1.39827
	2	(Count)	99		Mean (Average)	1092.57		(Count)	212		Mean (Average)	545.432		0.466981		2.00313
	3	(Count)	91		Mean (Average)	2097.29		(Count)	365		Mean (Average)	1369.82		0.249315		1.53107
	4	(Count)	114		Mean (Average)	1461.71		(Count)	277		Mean (Average)	1077.17		0.411552		1.35698
	5	(Count)	107		Mean (Average)	1865.35		(Count)	321		Mean (Average)	1489.13		0.333333		1.25265
	6	(Count)	95		Mean (Average)	2007.84		(Count)	913		Mean (Average)	1757.99		0.104053		1.14212
	7	(Count)	92		Mean (Average)	1457.35		(Count)	244		Mean (Average)	939.433		0.377049		1.55131
	8	(Count)	78		Mean (Average)	1892.81		(Count)	361		Mean (Average)	1112.3		0.216066		1.70172
	9	(Count)	93		Mean (Average)	1433.8		(Count)	267		Mean (Average)	1267.78		0.348315		1.13095
A6	1	(Count)	89		Mean (Average)	1577.57		(Count)	352		Mean (Average)	538.584		0.252841		2.92911
	2	(Count)	128		Mean (Average)	1650.66		(Count)	433		Mean (Average)	1109.29		0.295612		1.48803
	3	(Count)	120		Mean (Average)	1439.3		(Count)	411		Mean (Average)	800.829		0.291971		1.79726
	4	(Count)	122		Mean (Average)	1469.69		(Count)	318		Mean (Average)	691.912		0.383648		2.1241
	5	(Count)	88		Mean (Average)	1737.24		(Count)	365		Mean (Average)	759.184		0.241096		2.2883
	6	(Count)	97		Mean (Average)	1556.95		(Count)	386		Mean (Average)	675.538		0.251295		2.30476
	7	(Count)	118		Mean (Average)	1401.94		(Count)	371		Mean (Average)	911.287		0.318059		1.53842
	8	(Count)	141		Mean (Average)	1402.74		(Count)	302		Mean (Average)	777.817		0.466887		1.80344
	9	(Count)	77		Mean (Average)	1503.91		(Count)	348		Mean (Average)	455.411		0.221264		3.30232
		CDDP 100nm						CDDP 100nm
B4	1	(Count)	126		Mean (Average)	1633.56		(Count)	256		Mean (Average)	798.339		0.492188		2.0462
	2	(Count)	64		Mean (Average)	2782.02		(Count)	403		Mean (Average)	1289.04		0.158809		2.1582
	3	(Count)	68		Mean (Average)	2772.16		(Count)	408		Mean (Average)	1180.2		0.166667		2.34888
	4	(Count)	64		Mean (Average)	2438.09		(Count)	249		Mean (Average)	1218.84		0.257028		2.00033
	5	(Count)	80		Mean (Average)	1806.95		(Count)	186		Mean (Average)	1047.95		0.430108		1.72428
	6	(Count)	138		Mean (Average)	2144.22		(Count)	325		Mean (Average)	1287		0.424615		1.66606
	7	(Count)	61		Mean (Average)	2788.13		(Count)	294		Mean (Average)	1124.55		0.207483		2.47933
	8	(Count)	61		Mean (Average)	3012.7		(Count)	354		Mean (Average)	1147.91		0.172316		2.6245
	9	(Count)	67		Mean (Average)	2351.68		(Count)	284		Mean (Average)	1124.08		0.235915		2.09209
B5	1	(Count)	69		Mean (Average)	594.233		(Count)	160		Mean (Average)	194.315						images from this well suggest that the well is detached
	2	(Count)	101		Mean (Average)	1272.45		(Count)	587		Mean (Average)	390.832
	3	(Count)	75		Mean (Average)	749.66		(Count)	163		Mean (Average)	281.957
	4	(Count)	111		Mean (Average)	1940.64		(Count)	274		Mean (Average)	1234.61
	5	(Count)	67		Mean (Average)	771.975		(Count)	225		Mean (Average)	357.124
	6	(Count)	90		Mean (Average)	560.267		(Count)	129		Mean (Average)	198.311
	7	(Count)	71		Mean (Average)	600.116		(Count)	164		Mean (Average)	192.332
	8	(Count)	66		Mean (Average)	727.404		(Count)	478		Mean (Average)	199.531
	9	(Count)	65		Mean (Average)	542.563		(Count)	177		Mean (Average)	191.186
B6	1	(Count)	91		Mean (Average)	1471.04		(Count)	293		Mean (Average)	864.52		0.31058		1.70157
	2	(Count)	92		Mean (Average)	951.105		(Count)	437		Mean (Average)	644.23		0.210526		1.47634
	3	(Count)	96		Mean (Average)	1034.73		(Count)	354		Mean (Average)	807.246		0.271186		1.2818
	4	(Count)	87		Mean (Average)	771.089		(Count)	369		Mean (Average)	390.714		0.235772		1.97354
	5	(Count)	70		Mean (Average)	748.308		(Count)	248		Mean (Average)	573.929		0.282258		1.30383
	6	(Count)	128		Mean (Average)	1262.85		(Count)	321		Mean (Average)	1022		0.398754		1.23567
	7													#DIV/0!		#DIV/0!		raw tif of Plate13, 002006-7 is missing (Well B6, field7)
	8	(Count)	129		Mean (Average)	232.648		(Count)	295		Mean (Average)	176.042		0.437288		1.32155
	9	(Count)	60		Mean (Average)	949.51		(Count)	323		Mean (Average)	421.468		0.185759		2.25286
		CDDP 1uM						CDDP 1uM
C4	1	(Count)	73		Mean (Average)	2146.64		(Count)	272		Mean (Average)	1041.48		0.268382		2.06113
	2	(Count)	131		Mean (Average)	2375.39		(Count)	441		Mean (Average)	1165.23		0.297052		2.03855
	3	(Count)	75		Mean (Average)	1739.97		(Count)	609		Mean (Average)	643.996		0.123153		2.70183
	4	(Count)	90		Mean (Average)	2167.74		(Count)	693		Mean (Average)	878.569		0.12987		2.46736
	5	(Count)	68		Mean (Average)	3431.29		(Count)	709		Mean (Average)	1306.4		0.0959097		2.62653
	6	(Count)	72		Mean (Average)	2943.68		(Count)	650		Mean (Average)	1335.98		0.110769		2.20338
	7	(Count)	84		Mean (Average)	2070.6		(Count)	343		Mean (Average)	1221.8		0.244898		1.69472
	8	(Count)	102		Mean (Average)	1788.13		(Count)	290		Mean (Average)	988.691		0.351724		1.80858
	9	(Count)	89		Mean (Average)	2022.52		(Count)	331		Mean (Average)	1117.19		0.268882		1.81036
C5	1	(Count)	52		Mean (Average)	626.271		(Count)	413		Mean (Average)	201.371						mostly detached but F2-F5 is still ok
	2	(Count)	112		Mean (Average)	1682.22		(Count)	272		Mean (Average)	734.207		0.411765		2.29121
	3	(Count)	95		Mean (Average)	2122.33		(Count)	346		Mean (Average)	1109.2		0.274566		1.91339
	4	(Count)	95		Mean (Average)	1849.94		(Count)	303		Mean (Average)	937.546		0.313531		1.97318
	5	(Count)	123		Mean (Average)	1941.38		(Count)	378		Mean (Average)	1034.62		0.325397		1.87642
	6	(Count)	58		Mean (Average)	960.471		(Count)	186		Mean (Average)	354.626
	7	(Count)	66		Mean (Average)	685.777		(Count)	88		Mean (Average)	283.528
	8	(Count)	69		Mean (Average)	561.515		(Count)	113		Mean (Average)	207.258
	9	(Count)	68		Mean (Average)	844.98		(Count)	389		Mean (Average)	323.648
C6	1	(Count)	122		Mean (Average)	1432.86		(Count)	358		Mean (Average)	664.678		0.340782		2.15572
	2	(Count)	158		Mean (Average)	1470.62		(Count)	376		Mean (Average)	731.729		0.420213		2.00979
	3	(Count)	119		Mean (Average)	1350.88		(Count)	333		Mean (Average)	771.202		0.357357		1.75165
	4	(Count)	114		Mean (Average)	1450.61		(Count)	274		Mean (Average)	700.533		0.416058		2.07073
	5	(Count)	115		Mean (Average)	1654.68		(Count)	380		Mean (Average)	797.849		0.302632		2.07392
	6	(Count)	165		Mean (Average)	1591.43		(Count)	345		Mean (Average)	668.663		0.478261		2.38001
	7	(Count)	166		Mean (Average)	1998.36		(Count)	426		Mean (Average)	742.544		0.389671		2.69124
	8	(Count)	83		Mean (Average)	1520.06		(Count)	243		Mean (Average)	544.943		0.341564		2.78939
	9	(Count)	128		Mean (Average)	1757.71		(Count)	386		Mean (Average)	835.657		0.331606		2.10338
		CDDP 10uM						CDDP 10uM
D4	1	(Count)	51		Mean (Average)	3483.48		(Count)	188		Mean (Average)	819.223		0.271277		4.25218
	2	(Count)	55		Mean (Average)	3028.99		(Count)	160		Mean (Average)	681.543		0.34375		4.44432
	3	(Count)	69		Mean (Average)	2389.8		(Count)	228		Mean (Average)	773.314		0.302632		3.09033
	4	(Count)	66		Mean (Average)	3524.57		(Count)	235		Mean (Average)	850.75		0.280851		4.1429
	5	(Count)	60		Mean (Average)	2993.86		(Count)	221		Mean (Average)	674.809		0.271493		4.4366
	6	(Count)	57		Mean (Average)	3521.76		(Count)	237		Mean (Average)	759.538		0.240506		4.63672
	7	(Count)	121		Mean (Average)	1434.2		(Count)	232		Mean (Average)	486.961		0.521552		2.94521
	8	(Count)	91		Mean (Average)	2126.23		(Count)	243		Mean (Average)	622.745		0.374486		3.41429
	9	(Count)	51		Mean (Average)	2626.28		(Count)	234		Mean (Average)	687.231		0.217949		3.82154
D5	1	(Count)	82		Mean (Average)	2848.77		(Count)	323		Mean (Average)	971.301		0.25387		2.93294
	2	(Count)	68		Mean (Average)	2695.13		(Count)	258		Mean (Average)	770.484		0.263566		3.49797
	3	(Count)	57		Mean (Average)	3276.58		(Count)	319		Mean (Average)	950.858		0.178683		3.44592
	4	(Count)	51		Mean (Average)	3733.01		(Count)	450		Mean (Average)	796.608		0.113333		4.68613
	5	(Count)	48		Mean (Average)	4269.01		(Count)	306		Mean (Average)	722.317		0.156863		5.91016
	6	(Count)	126		Mean (Average)	1934.68		(Count)	272		Mean (Average)	758.226		0.463235		2.55159
	7	(Count)	61		Mean (Average)	1664.88		(Count)	284		Mean (Average)	419.226		0.214789		3.97131
	8	(Count)	101		Mean (Average)	2010.04		(Count)	260		Mean (Average)	658.821		0.388462		3.05097
	9	(Count)	90		Mean (Average)	1919.97		(Count)	267		Mean (Average)	766.867		0.337079		2.50366
D6	1	(Count)	56		Mean (Average)	1064.67		(Count)	476		Mean (Average)	219.619						images from this well suggest that the well is detached
	2	(Count)	53		Mean (Average)	923.88		(Count)	485		Mean (Average)	234.454
	3	(Count)	112		Mean (Average)	812.564		(Count)	606		Mean (Average)	216.296
	4	(Count)	67		Mean (Average)	610.572		(Count)	703		Mean (Average)	199.841
	5	(Count)	47		Mean (Average)	719.679		(Count)	633		Mean (Average)	214.313
	6	(Count)	452		Mean (Average)	412.158		(Count)	99		Mean (Average)	231.623
	7	(Count)	54		Mean (Average)	813.728		(Count)	351		Mean (Average)	225.366
	8	(Count)	60		Mean (Average)	667.262		(Count)	387		Mean (Average)	203.009
	9	(Count)	44		Mean (Average)	937.674		(Count)	470		Mean (Average)	215.849

## Sheet: excluded fields
B5 F1	looks detached
B5 F2	looks detached
B5 F3	looks detached
B5 F5	looks detached
B5 F6	looks detached
B5 F7	looks detached
