# Supplementary material for: c-Jun inhibition mitigates chemotherapy-induced neurotoxicity in iPSC-derived sensory neurons
Source: Cell Death Discov. 2025 Nov 13;11:529. doi: 10.1038/s41420-025-02847-5 (PMC12615653; doi:10.1038/s41420-025-02847-5)
Supplement: Supplementary file 3 — Dataset [file 41420_2025_2847_MOESM3_ESM.zip › Supplemental Files (to be zipped)/(Figure 1) Dot plots of c-Jun and axon bleb/Fig1_PTX_CDDP_MasterTable_nfl_20240918.xlsx]

## Sheet: Plate13_PTX
Well	Field	Count Normalized	Area Normalized	Count normalized by axon area
DMSO		count bleb/count axon	area bleb/area axon	count bleb/area axon
A1	1	0.682177	0.138939	0.00654057
	2	0.674097	0.297209	0.0163146
	3	0.685391	0.40127	0.0223115
	4	0.679492	0.428062	0.0231882
	5	0.661926	0.363385	0.0204551
	6	0.72884	0.0690874	0.00307555
	7	0.636344	0.388278	0.0221097
	8	0.644863	0.155531	0.00796209
	9	0.667741	0.223107	0.0121751
A2	1	0.665917	0.346851	0.0194634
	2	0.660232	0.283816	0.0150185
	3	0.665722	0.316759	0.0170014
	4	0.744716	0.203571	0.0100483
	5	0.687135	0.37194	0.0198493
	6	0.661726	0.425048	0.0244049
	7	0.675018	0.45722	0.0256376
	8	0.651996	0.341291	0.0190594
	9	0.668445	0.457387	0.0256101
A3	1	0.664225	0.414284	0.023044
	2	0.62931	0.0349169	0.00136197
	3	0.66864	0.333157	0.0183165
	4	0.70299	0.299679	0.0159978
	5	0.642152	0.33842	0.0190255
	6	0.674727	0.237445	0.0122918
	7	0.713576	0.108021	0.00460141
	8	0.700516	0.23015	0.0119138
	9	0.660377	0.419673	0.0236159
PTX 10nm
B1	1	0.59894	0.139266	0.00609099
	2	0.661316	0.368444	0.0205823
	3	0.634131	0.360545	0.020939
	4	0.646702	0.395799	0.0224274
	5	0.625369	0.271596	0.015092
	6	0.720548	0.161956	0.0080095
	7	0.73224	0.15184	0.00741988
	8	0.71835	0.173782	0.00887353
	9	0.770843	0.0959259	0.00443219
B2	1	0.690899	0.407982	0.0225508
	2	0.654859	0.406168	0.0224945
	3	0.695704	0.346904	0.0181124
	4	0.702029	0.320267	0.016388
	5	0.674204	0.398601	0.0216075
	6	0.684453	0.401512	0.0220781
	7	0.669835	0.406006	0.022361
	8	0.675884	0.441374	0.0239392
	9	0.703836	0.446519	0.0241479
B3	1	0.674745	0.0689473	0.00294827
	2	0.672225	0.339536	0.0184759
	3	0.632941	0.0661245	0.00260432
	4	0.696522	0.305767	0.0162364
	5	0.676115	0.303465	0.0160493
	6	0.717	0.162319	0.0076944
	7	0.668286	0.299045	0.0154107
	8	0.648428	0.315622	0.0171826
	9	0.764271	0.0758928	0.00331865
PTX 100nm
C1	1	0.735154	0.133632	0.00607598
	2	0.688008	0.265682	0.0145318
	3	0.660875	0.249601	0.0137665
	4	0.687566	0.0518923	0.00208834
	5	0.64533	0.101336	0.00434641
	6	0.779974	0.0905501	0.00409079
	7	0.720228	0.171051	0.00786843
	8	0.689257	0.357392	0.0195638
	9	0.742962	0.0839015	0.00374362
C2	1	0.667062	0.370841	0.0204675
	2	0.694977	0.27214	0.0125922
	3	0.680535	0.370901	0.0197628
	4	0.676797	0.34525	0.0184723
	5	0.684595	0.336181	0.0181983
	6	0.683555	0.400671	0.0223627
	7	0.687563	0.371623	0.020144
	8	0.663823	0.412153	0.0228719
	9	0.692792	0.36947	0.0198292
C3	1	0.68943	0.359681	0.0195867
	2	0.68903	0.466542	0.0254791
	3	0.682486	0.359204	0.0195508
	4	0.6701	0.405687	0.0213743
	5	0.676471	0.331409	0.0178848
	6	0.727529	0.30245	0.0146277
	7	0.697357	0.387802	0.0209454
	8	0.687051	0.373786	0.0202651
	9	0.666844	0.388903	0.0211167
PTX 1uM
D1	1	0.686007	0.120426	0.00524955
	2	0.666007	0.281857	0.0154271
	3	0.656792	0.401573	0.0219413
	4	0.667838	0.184924	0.0100378
	5	0.669811	0.396514	0.0217143
	6	0.694074	0.179771	0.00957672
	7	0.643462	0.373112	0.0214076
	8	0.67992	0.299268	0.0165431
	9	0.666386	0.333129	0.0181731
D2	1	0.678311	0.378849	0.0202619
	2	0.677548	0.400652	0.0215882
	3	0.679134	0.357037	0.0196264
	4	0.680348	0.356822	0.0192343
	5	0.673114	0.378171	0.0203684
	6	0.708665	0.396238	0.0201995
	7	0.686037	0.353315	0.0191984
	8	0.669084	0.417491	0.0230252
	9	0.708912	0.346117	0.0178581
D3	1	0.643571	0.279286	0.0157253
	2	0.677011	0.27556	0.0144342
	3	0.660377	0.207998	0.0111157
	4	0.62931	0.13712	0.00625524
	5	0.693222	0.0950017	0.00399726
	6	0.633648	0.0591523	0.00246442
	7	0.670011	0.295792	0.0154056
	8	0.644012	0.264826	0.0147828
	9	0.652097	0.222488	0.0118185

## Sheet: Plate13_CDDP
Well	Field	Count Normalized	Area Normalized	Count normalized by axon area
NaCl		count bleb/count axon	area bleb/area axon	count bleb/area axon
A4	1	0.730345	0.0803813	0.00331339
	2	0.704663	0.0753744	0.00284038
	3	0.641026	0.0915921	0.00383338
	4	0.651932	0.351894	0.0193911
	5	0.686146	0.174661	0.00854697
	6	0.67002	0.094237	0.00408925
	7	0.718278	0.123177	0.00565658
	8	0.679103	0.235187	0.0123943
	9	0.682577	0.209064	0.0103592
A5	1	0.639794	0.0301897	0.00120591
	2	0.703241	0.439556	0.0236088
	3	0.710413	0.251724	0.0127653
	4	0.681152	0.31167	0.0164409
	5	0.64084	0.311932	0.0168442
	6	0.73913	0.037327	0.00136099
	7	0.655005	0.397935	0.0221449
	8	0.650725	0.289042	0.0151963
	9	0.632975	0.382557	0.0210493
A6	1	0.711429	0.496474	0.0261266
	2	0.690958	0.389145	0.0206623
	3	0.705051	0.469554	0.0241194
	4	0.699961	0.482143	0.0251188
	5	0.711103	0.489498	0.0256665
	6	0.702161	0.459514	0.0238773
	7	0.711731	0.440631	0.0230564
	8	0.701988	0.489955	0.0258617
	9	0.704944	0.537208	0.0279279
CDDP 100nm
B4	1	0.673577	0.450979	0.0239645
	2	0.68654	0.269056	0.0139809
	3	0.646775	0.3689	0.020734
	4	0.691279	0.395342	0.0211281
	5	0.696021	0.446691	0.02394
	6	0.668925	0.331618	0.0174661
	7	0.680502	0.430451	0.0234288
	8	0.688862	0.369841	0.0199781
	9	0.690206	0.335519	0.018053
B5	1				images from this well suggest that the well is detached
	2
	3
	4
	5
	6
	7
	8
	9
B6	1	0.705871	0.474962	0.0250516
	2	0.756713	0.3385	0.0154999
	3	0.719954	0.333013	0.0155045
	4	0.733299	0.371301	0.0157575
	5	0.7354	0.32832	0.0152644
	6	0.716291	0.432348	0.0220238
	7				raw tif of Plate13, 002006-7 is missing (Well B6, field7)
	8	0.782609	0.674239	0.0308616
	9	0.743964	0.356405	0.0156873
CDDP 1uM
C4	1	0.699388	0.424148	0.022556
	2	0.707205	0.272782	0.0140448
	3	0.645445	0.221024	0.00920217
	4	0.618557	0.0602835	0.00241752
	5	0.664245	0.289531	0.0155347
	6	0.676278	0.313585	0.0169503
	7	0.703369	0.325333	0.0170674
	8	0.669863	0.449697	0.0250215
	9	0.68497	0.375734	0.0201078
C5	1				mostly detached but F2-F5 is still ok
	2	0.7304	0.296019	0.0146254
	3	0.707643	0.271853	0.0143473
	4	0.668426	0.379035	0.0212091
	5	0.736872	0.252323	0.0123562
	6
	7
	8
	9
C6	1	0.704056	0.5512	0.0294224
	2	0.699108	0.522492	0.0283457
	3	0.715935	0.494389	0.026092
	4	0.704385	0.540308	0.0294827
	5	0.706174	0.445123	0.0242143
	6	0.680016	0.497938	0.0275722
	7	0.689705	0.478302	0.0263587
	8	0.700898	0.580927	0.0315974
	9	0.705955	0.500572	0.0267404
CDDP 10uM
D4	1	0.701613	0.417986	0.0222143
	2	0.658793	0.480066	0.0276823
	3	0.640958	0.44976	0.0259724
	4	0.668869	0.470291	0.0265444
	5	0.686385	0.464384	0.0252901
	6	0.714471	0.346478	0.0179719
	7	0.697016	0.506211	0.0277462
	8	0.697301	0.460007	0.0252194
	9	0.680203	0.468693	0.0256178
D5	1	0.701754	0.309927	0.0163541
	2	0.698917	0.434962	0.0235263
	3	0.673304	0.40546	0.022065
	4	0.761726	0.211957	0.00918504
	5	0.695444	0.404057	0.0220879
	6	0.663828	0.438029	0.023963
	7	0.715839	0.291637	0.0126906
	8	0.680751	0.474789	0.0262048
	9	0.693985	0.439235	0.0242878
D6	1				images from this well suggest that the well is detached
	2
	3
	4
	5
	6
	7
	8
	9
