# Supplementary material for: c-Jun inhibition mitigates chemotherapy-induced neurotoxicity in iPSC-derived sensory neurons
Source: Cell Death Discov. 2025 Nov 13;11:529. doi: 10.1038/s41420-025-02847-5 (PMC12615653; doi:10.1038/s41420-025-02847-5)
Supplement: Supplementary file 3 — Dataset [file 41420_2025_2847_MOESM3_ESM.zip › Supplemental Files (to be zipped)/(Figure 2 and S10) Western blot/20240627 264a BTZ SP c-Jun GAPDH.xlsx]

## Sheet: Shapes Table Export
Image Name	Channel	Name	Signal	Total	Area	Bkgnd.	Type
0003834_03	700	00001	69.6953	4715.83	615	7.55469	Signal
0003834_03	800	00002	16.0977	2037.67	615	3.28711	Signal
0003834_03	700	00003	3.50781	5202.18	615	8.45312	Signal
0003834_03	800	00004	39.4336	2176.32	615	3.47461	Signal
0003834_03	700	00005	-22.6406	5224.08	615	8.53125	Signal
0003834_03	800	00006	967.078	3165.22	615	3.57422	Signal
0003834_03	700	00007	-23.0859	5161.17	615	8.42969	Signal
0003834_03	800	00008	785.316	2928.21	615	3.48438	Signal
0003834_03	700	00009	-61.6523	4810.3	615	7.92188	Signal
0003834_03	800	00010	31.4199	2052.99	615	3.28711	Signal
0003834_03	700	00011	-76.9922	4569.14	615	7.55469	Signal
0003834_03	800	00012	32.6582	1983.36	615	3.17188	Signal
0003834_03	700	00013	-77.8965	4523.79	615	7.48242	Signal
0003834_03	800	00014	449.984	2398.29	615	3.16797	Signal
0003834_03	700	00015	-190.832	4412.06	615	7.48438	Signal
0003834_03	800	00016	348.342	2243.79	615	3.08203	Signal
0003834_03	700	00023	14867.5	19751.4	615	7.94141	Signal
0003834_03	800	00024	90.6152	2091.77	615	3.25391	Signal
0003834_03	700	00025	14691.3	19880.4	615	8.4375	Signal
0003834_03	800	00026	57.7441	2123.76	615	3.35938	Signal
0003834_03	700	00027	8841.78	14086.1	615	8.52734	Signal
0003834_03	800	00028	62.9062	2164.96	615	3.41797	Signal
0003834_03	700	00029	6616.02	11819.5	615	8.46094	Signal
0003834_03	800	00030	85.4277	2141.83	615	3.34375	Signal
0003834_03	700	00031	6492.94	11446.6	615	8.05469	Signal
0003834_03	800	00032	19.2969	2027.66	615	3.26562	Signal
0003834_03	700	00033	10688.6	15510.1	615	7.83984	Signal
0003834_03	800	00034	43.9453	2004.26	615	3.1875	Signal
0003834_03	700	00035	12059.3	16712.7	615	7.56641	Signal
0003834_03	800	00036	45.8027	1980.89	615	3.14648	Signal
0003834_03	700	00037	11330.1	15715.6	615	7.13086	Signal
0003834_03	800	00038	83.5957	1931	615	3.00391	Signal
	DMSO / DMSO	DMSO / DMSO	BTZ 10nm / DMSO	BTZ 10nm / DMSO	DMSO / SP600125 10µM	DMSO / SP600125 10µM	BTZ 10nm / SP600125 10µM	BTZ 10nm / SP600125 10µM
GAPDH	14867.5	14691.3	8841.78	6616.02	6492.94	10688.6	12059.3	11330.1
protein of interest	16.0977	39.4336	967.078	785.316	31.4199	32.6582	449.984	348.342
Lane normalization factor = housekeeping signal for each lane / HKP signal from lane with highest signal
Lane Normalization Factor	1	0.988151	0.594706	0.445	0.436721	0.718923	0.811121	0.762076
normalized signal = target band signal / lane normalization factor
normalized signal	16.0977	39.9064	1626.14	1764.76	71.9451	45.4266	554.768	457.096
			DMSO / DMSO	BTZ 10nm / DMSO	DMSO / SP600125 10µM	BTZ 10nm / SP600125 10µM
average normalized signal			28.002	1695.45	58.6858	505.932
