# Supplementary material for: c-Jun inhibition mitigates chemotherapy-induced neurotoxicity in iPSC-derived sensory neurons
Source: Cell Death Discov. 2025 Nov 13;11:529. doi: 10.1038/s41420-025-02847-5 (PMC12615653; doi:10.1038/s41420-025-02847-5)
Supplement: Supplementary file 3 — Dataset [file 41420_2025_2847_MOESM3_ESM.zip › Supplemental Files (to be zipped)/(Figure 2 and S10) Western blot/20240726 264a CDDP SP cJun.xls]

## Sheet: Shapes Table Export
Image Name	Channel	Name	Signal	Total	Area	Bkgnd.	Type
0003874_03	700	00001	-55.8555	3415.53	697	4.98047	Signal
0003874_03	800	00002	225.154	2766.75	697	3.64648	Signal
0003874_03	700	00003	-28.1699	3550.76	697	5.13477	Signal
0003874_03	800	00004	253.879	2717.88	697	3.53516	Signal
0003874_03	700	00005	1.68359	3620.09	697	5.19141	Signal
0003874_03	800	00006	144.629	2627.69	697	3.5625	Signal
0003874_03	700	00007	-30.9727	3508.48	697	5.07812	Signal
0003874_03	800	00008	136.088	2636.85	697	3.58789	Signal
0003874_03	700	00009	-16.8164	3326.61	697	4.79688	Signal
0003874_03	800	00010	51.1387	2479.75	697	3.48438	Signal
0003874_03	700	00011	-40.4062	3411.92	697	4.95312	Signal
0003874_03	800	00012	78.5107	2490.1	697	3.45996	Signal
0003874_03	700	00013	55.5508	3722.97	697	5.26172	Signal
0003874_03	800	00014	136.357	2594.92	697	3.52734	Signal
0003874_03	700	00015	-47.6406	3456.42	697	5.02734	Signal
0003874_03	800	00016	92.6309	2534.85	697	3.50391	Signal
0003874_03	700	00017	6480.93	9982.27	697	5.02344	Signal
0003874_03	800	00018	148.662	2672.56	697	3.62109	Signal
0003874_03	700	00019	7841.32	11484.2	697	5.22656	Signal
0003874_03	800	00020	162.624	2610.97	697	3.5127	Signal
0003874_03	700	00021	1901.43	5566.13	697	5.25781	Signal
0003874_03	800	00022	5.83594	2497.07	697	3.57422	Signal
0003874_03	700	00023	851.434	4448.06	697	5.16016	Signal
0003874_03	800	00024	16.3379	2480.34	697	3.53516	Signal
0003874_03	700	00025	1223.94	4638.15	697	4.89844	Signal
0003874_03	800	00026	4.86133	2433.47	697	3.48438	Signal
0003874_03	700	00027	3082.46	6572.9	697	5.00781	Signal
0003874_03	800	00028	18.9629	2428.51	697	3.45703	Signal
0003874_03	700	00029	3422.95	7161.16	697	5.36328	Signal
0003874_03	800	00030	62.2988	2520.86	697	3.52734	Signal
0003874_03	700	00031	3065.8	6578.03	697	5.03906	Signal
0003874_03	800	00032	102.713	2557.19	697	3.52148	Signal
	NaCl / DMSO	NaCl / DMSO	CDDP 10uM / DMSO	CDDP 10uM / DMSO	NaCl / SP600125 10µM	NaCl / SP600125 10µM	CDDP 10uM / SP600125 10µM	CDDP 10uM / SP600125 10µM
GAPDH	6480.93	7841.32	1901.43	851.434	1223.94	3082.46	3422.95	3065.8
protein of interest	225.154	253.879	144.629	136.088	51.1387	78.5107	136.357	92.6309
Lane normalization factor = housekeeping signal for each lane / HKP signal from lane with highest signal
Lane Normalization Factor	0.82651	1	0.242489	0.108583	0.156089	0.393105	0.436528	0.390981
normalized signal = target band signal / lane normalization factor
normalized signal	272.416	253.879	596.435	1253.31	327.626	199.72	312.368	236.919
			NaCl / DMSO	CDDP 10uM / DMSO	NaCl / SP600125 10µM	CDDP 10uM / SP600125 10µM
average normalized signal			263.147	924.871	263.673	274.644
