# Supplementary material for: c-Jun inhibition mitigates chemotherapy-induced neurotoxicity in iPSC-derived sensory neurons
Source: Cell Death Discov. 2025 Nov 13;11:529. doi: 10.1038/s41420-025-02847-5 (PMC12615653; doi:10.1038/s41420-025-02847-5)
Supplement: Supplementary file 3 — Dataset [file 41420_2025_2847_MOESM3_ESM.zip › Supplemental Files (to be zipped)/(Figure 2 and S10) Western blot/20240726 264a PTX SP cJun.xls]

## Sheet: Shapes Table Export
Image Name	Channel	Name	Signal	Total	Area	Bkgnd.	Type
0003875_03	700	00001	-44.9414	4599.59	820	5.66406	Signal
0003875_03	800	00002	285.795	3607.44	820	4.05078	Signal
0003875_03	700	00003	-87.8477	4902.62	820	6.08594	Signal
0003875_03	800	00004	264.676	3621.55	820	4.09375	Signal
0003875_03	700	00005	-41.1289	4938.13	820	6.07227	Signal
0003875_03	800	00006	406.637	3779.53	820	4.11328	Signal
0003875_03	700	00007	-75.3789	4793.37	820	5.9375	Signal
0003875_03	800	00008	313.658	3549.62	820	3.94629	Signal
0003875_03	700	00009	-98.5703	4715.73	820	5.87109	Signal
0003875_03	800	00010	20.4336	3287.62	820	3.98438	Signal
0003875_03	700	00011	4.42578	4805.91	820	5.85547	Signal
0003875_03	800	00012	45.6973	3428.2	820	4.125	Signal
0003875_03	700	00013	-103.504	4672.36	820	5.82422	Signal
0003875_03	800	00014	544.318	3917.21	820	4.11328	Signal
0003875_03	700	00015	-13.4844	4486.91	820	5.48828	Signal
0003875_03	800	00016	359.975	3559.9	820	3.90234	Signal
0003875_03	700	00017	9735.95	14532.6	820	5.84961	Signal
0003875_03	800	00018	107.725	3432.57	820	4.05469	Signal
0003875_03	700	00019	11049.7	16011.3	820	6.05078	Signal
0003875_03	800	00020	86.0566	3426.92	820	4.07422	Signal
0003875_03	700	00021	4604.88	9710.66	820	6.22656	Signal
0003875_03	800	00022	48.6445	3399.11	820	4.08594	Signal
0003875_03	700	00023	1956.59	6899.01	820	6.02734	Signal
0003875_03	800	00024	23.8066	3367.87	820	4.07812	Signal
0003875_03	700	00025	1586.3	6503.1	820	5.99609	Signal
0003875_03	800	00026	26.834	3377.3	820	4.08594	Signal
0003875_03	700	00027	3448.83	8288.75	820	5.90234	Signal
0003875_03	800	00028	54.0938	3455.81	820	4.14844	Signal
0003875_03	700	00029	10542.2	15298.9	820	5.80078	Signal
0003875_03	800	00030	75.0879	3423.96	820	4.08398	Signal
0003875_03	700	00031	7407.78	11972.2	820	5.56641	Signal
0003875_03	800	00032	47.0156	3186.08	820	3.82812	Signal
	DMSO / DMSO	DMSO / DMSO	PTX 1uM / DMSO	PTX 1uM / DMSO	DMSO / SP600125 10µM	DMSO / SP600125 10µM	PTX 1uM / SP600125 10µM	PTX 1uM / SP600125 10µM
GAPDH	9735.95	11049.7	4604.88	1956.59	1586.3	3448.83	10542.2	7407.78
protein of interest	285.795	264.676	406.637	313.658	20.4336	45.6973	544.318	359.975
Lane normalization factor = housekeeping signal for each lane / HKP signal from lane with highest signal
Lane Normalization Factor	0.881107	1	0.416743	0.177072	0.143561	0.31212	0.954074	0.670406
normalized signal = target band signal / lane normalization factor
normalized signal	324.359	264.676	975.748	1771.36	142.334	146.409	570.52	536.95
			DMSO / DMSO	PTX 1uM / DMSO	DMSO / SP600125 10µM	PTX 1uM / SP600125 10µM
average normalized signal			294.517	1373.55	144.372	553.735
