# Supplementary material for: c-Jun inhibition mitigates chemotherapy-induced neurotoxicity in iPSC-derived sensory neurons
Source: Cell Death Discov. 2025 Nov 13;11:529. doi: 10.1038/s41420-025-02847-5 (PMC12615653; doi:10.1038/s41420-025-02847-5)
Supplement: Supplementary file 3 — Dataset [file 41420_2025_2847_MOESM3_ESM.zip › Supplemental Files (to be zipped)/(Figure 2 and S10) Western blot/20240726 264a VCR SP cJun.xls]

## Sheet: Shapes Table Export
Image Name	Channel	Name	Signal	Total	Area	Bkgnd.	Type
0003873_03	700	00001	-56.2773	3276.89	570	5.84766	Signal
0003873_03	800	00002	410.836	3030.39	570	4.5957	Signal
0003873_03	700	00003	-33.4141	3324.24	570	5.89062	Signal
0003873_03	800	00004	400.281	2971.96	570	4.51172	Signal
0003873_03	700	00005	-36.4492	3421.4	570	6.06641	Signal
0003873_03	800	00006	480.91	3068.18	570	4.53906	Signal
0003873_03	700	00007	-20.0703	3424.42	570	6.04297	Signal
0003873_03	800	00008	423.184	2939.2	570	4.41406	Signal
0003873_03	700	00009	-53.0039	3395.94	570	6.05078	Signal
0003873_03	800	00010	168.75	2693.67	570	4.42969	Signal
0003873_03	700	00011	-74.2734	3360.2	570	6.02539	Signal
0003873_03	800	00012	180.277	2756.41	570	4.51953	Signal
0003873_03	700	00013	-49.9414	3296.58	570	5.87109	Signal
0003873_03	800	00014	86.8555	2547.21	570	4.31641	Signal
0003873_03	700	00015	-40.6016	3206.84	570	5.69727	Signal
0003873_03	800	00016	89.5254	2461.93	570	4.16211	Signal
0003873_03	700	00017	14160.8	17469.5	570	5.80469	Signal
0003873_03	800	00018	74.1953	2717.12	570	4.63672	Signal
0003873_03	700	00019	9068.1	12470.3	570	5.96875	Signal
0003873_03	800	00020	45.4844	2642.77	570	4.55664	Signal
0003873_03	700	00021	4889.95	8383.43	570	6.12891	Signal
0003873_03	800	00022	80.4922	2647.72	570	4.50391	Signal
0003873_03	700	00023	5053.8	8549.5	570	6.13281	Signal
0003873_03	800	00024	4.58203	2596.3	570	4.54688	Signal
0003873_03	700	00025	7807.64	11225.4	570	5.99609	Signal
0003873_03	800	00026	8.59375	2622.58	570	4.58594	Signal
0003873_03	700	00027	7295.75	10617.8	570	5.82812	Signal
0003873_03	800	00028	58.6055	2654.78	570	4.55469	Signal
0003873_03	700	00029	2737.69	6055.27	570	5.82031	Signal
0003873_03	800	00030	-15.2188	2500.8	570	4.41406	Signal
0003873_03	700	00031	2965.1	6115.68	570	5.52734	Signal
0003873_03	800	00032	10.3711	2432.87	570	4.25	Signal
	H2O / DMSO	H2O / DMSO	VCR 100nm / DMSO	VCR 100nm / DMSO	H2O / SP600125 10µM	H2O / SP600125 10µM	VCR 100nm / SP600125 10µM	VCR 100nm / SP600125 10µM
GAPDH	14160.8	9068.1	4889.95	5053.8	7807.64	7295.75	2737.69	2965.1
protein of interest	410.836	400.281	480.91	423.184	168.75	180.277	86.8555	89.5254
Lane normalization factor = housekeeping signal for each lane / HKP signal from lane with highest signal
Lane Normalization Factor	1	0.640364	0.345315	0.356885	0.551354	0.515206	0.193328	0.209387
normalized signal = target band signal / lane normalization factor
normalized signal	410.836	625.084	1392.67	1185.77	306.065	349.913	449.265	427.559
			H2O / DMSO	VCR 100nm / DMSO	H2O / SP600125 10µM	VCR 100nm / SP600125 10µM
average normalized signal			517.96	1289.22	327.989	438.412
