# Supplementary material for: c-Jun inhibition mitigates chemotherapy-induced neurotoxicity in iPSC-derived sensory neurons
Source: Cell Death Discov. 2025 Nov 13;11:529. doi: 10.1038/s41420-025-02847-5 (PMC12615653; doi:10.1038/s41420-025-02847-5)
Supplement: Supplementary file 3 — Dataset [file 41420_2025_2847_MOESM3_ESM.zip › Supplemental Files (to be zipped)/(Figure 2 and S10) Western blot/20240814 264a BTZ SP p-cJun GAPDH.xls]

## Sheet: Shapes Table Export
Image Name	Channel	Name	Signal	Total	Area	Bkgnd.	Type
0003902_03	700	00001	43.5469	7237.22	585	12.2969	Signal
0003902_03	800	00002	181.225	3130.22	585	5.04102	Signal
0003902_03	700	00003	106.906	7309.72	585	12.3125	Signal
0003902_03	800	00004	173.906	3085.2	585	4.97656	Signal
0003902_03	700	00005	78.0391	6919.8	585	11.6953	Signal
0003902_03	800	00006	1733.22	4678.79	585	5.03516	Signal
0003902_03	700	00007	-10.8477	6504.13	585	11.1367	Signal
0003902_03	800	00008	1609.97	4555.54	585	5.03516	Signal
0003902_03	700	00009	38.2578	6427.55	585	10.9219	Signal
0003902_03	800	00010	38.3281	2709.68	585	4.56641	Signal
0003902_03	700	00011	61.1641	6340.77	585	10.7344	Signal
0003902_03	800	00012	97.3477	2599.59	585	4.27734	Signal
0003902_03	700	00013	98.1406	6290.91	585	10.5859	Signal
0003902_03	800	00014	427.268	2902.09	585	4.23047	Signal
0003902_03	700	00015	9.58594	6138.38	585	10.4766	Signal
0003902_03	800	00016	381.498	2776.34	585	4.09375	Signal
0003902_03	700	00017	13744.5	20988.5	585	12.3828	Signal
0003902_03	800	00018	193.082	3186.64	585	5.11719	Signal
0003902_03	700	00019	15056.4	22373.5	585	12.5078	Signal
0003902_03	800	00020	118.885	3022.18	585	4.96289	Signal
0003902_03	700	00021	7891.26	14829	585	11.8594	Signal
0003902_03	800	00022	239.914	3114.64	585	4.91406	Signal
0003902_03	700	00023	5762.8	12517.7	585	11.5469	Signal
0003902_03	800	00024	226.719	3151.72	585	5	Signal
0003902_03	700	00025	5387.54	12003.1	585	11.3086	Signal
0003902_03	800	00026	14.959	2708.02	585	4.60352	Signal
0003902_03	700	00027	7459.23	13770.8	585	10.7891	Signal
0003902_03	800	00028	33.2598	2503.51	585	4.22266	Signal
0003902_03	700	00029	5522.4	11710.6	585	10.5781	Signal
0003902_03	800	00030	129.662	2513.08	585	4.07422	Signal
0003902_03	700	00031	5231.26	11286.9	585	10.3516	Signal
0003902_03	800	00032	72.5742	2379.44	585	3.94336	Signal
	DMSO / DMSO	DMSO / DMSO	BTZ 10nm / DMSO	BTZ 10nm / DMSO	DMSO / SP600125 10µM	DMSO / SP600125 10µM	BTZ 10nm / SP600125 10µM	BTZ 10nm / SP600125 10µM
GAPDH	13744.5	15056.4	7891.26	5762.8	5387.54	7459.23	5522.4	5231.26
protein of interest	181.225	173.906	1733.22	1609.97	38.3281	97.3477	427.268	381.498
Lane normalization factor = housekeeping signal for each lane / HKP signal from lane with highest signal
Lane Normalization Factor	0.912866	1	0.524112	0.382747	0.357823	0.495418	0.36678	0.347443
normalized signal = target band signal / lane normalization factor
normalized signal	198.523	173.906	3306.97	4206.36	107.115	196.496	1164.92	1098.02
			DMSO / DMSO	BTZ 10nm / DMSO	DMSO / SP600125 10µM	BTZ 10nm / SP600125 10µM
average normalized signal			186.214	3756.67	151.805	1131.47
