# Supplementary material for: c-Jun inhibition mitigates chemotherapy-induced neurotoxicity in iPSC-derived sensory neurons
Source: Cell Death Discov. 2025 Nov 13;11:529. doi: 10.1038/s41420-025-02847-5 (PMC12615653; doi:10.1038/s41420-025-02847-5)
Supplement: Supplementary file 3 — Dataset [file 41420_2025_2847_MOESM3_ESM.zip › Supplemental Files (to be zipped)/(Figure 2 and S10) Western blot/20240814 264a PTX SP p-cJun GAPDH.xls]

## Sheet: Shapes Table Export
Image Name	Channel	Name	Signal	Total	Area	Bkgnd.	Type
0003900_04	700	00001	-119.551	6909.79	968	7.26172	Signal
0003900_04	800	00002	294.422	6881.36	968	6.80469	Signal
0003900_04	700	00003	-6.55078	7453.86	968	7.70703	Signal
0003900_04	800	00004	189.531	7368.23	968	7.41602	Signal
0003900_04	700	00005	39.0039	7752.75	968	7.96875	Signal
0003900_04	800	00006	1023.75	8586.25	968	7.8125	Signal
0003900_04	700	00007	149.844	8347.59	968	8.46875	Signal
0003900_04	800	00008	1869.5	9541.66	968	7.92578	Signal
0003900_04	700	00009	126.449	7904.48	968	8.03516	Signal
0003900_04	800	00010	363.211	7577.84	968	7.45312	Signal
0003900_04	700	00011	-16	7338.53	968	7.59766	Signal
0003900_04	800	00012	94.2109	6868.32	968	6.99805	Signal
0003900_04	700	00013	-0.941406	7338.46	968	7.58203	Signal
0003900_04	800	00014	1033.54	7340.67	968	6.51562	Signal
0003900_04	700	00015	-68.0352	7267.59	968	7.57812	Signal
0003900_04	800	00016	849.445	7122.54	968	6.48047	Signal
0003900_04	700	00017	8424.52	15504.9	968	7.31445	Signal
0003900_04	800	00018	195.344	6706.66	968	6.72656	Signal
0003900_04	700	00019	7846.77	15382.8	968	7.78516	Signal
0003900_04	800	00020	78.1758	7016.77	968	7.16797	Signal
0003900_04	700	00021	5703.05	13322.3	968	7.87109	Signal
0003900_04	800	00022	385.945	7489.02	968	7.33789	Signal
0003900_04	700	00023	2672.21	10741.4	968	8.33594	Signal
0003900_04	800	00024	448.91	7727.82	968	7.51953	Signal
0003900_04	700	00025	4891.59	12711.2	968	8.07812	Signal
0003900_04	800	00026	60.5312	7335.66	968	7.51562	Signal
0003900_04	700	00027	6018.66	13412.9	968	7.63867	Signal
0003900_04	800	00028	-63.4102	6839.26	968	7.13086	Signal
0003900_04	700	00029	6578.34	13821.3	968	7.48242	Signal
0003900_04	800	00030	355.625	6488.81	968	6.33594	Signal
0003900_04	700	00031	8469.11	15540.1	968	7.30469	Signal
0003900_04	800	00032	465.289	6430.21	968	6.16211	Signal
	DMSO / DMSO	DMSO / DMSO	PTX 1uM / DMSO	PTX 1uM / DMSO	DMSO / SP600125 10µM	DMSO / SP600125 10µM	PTX 1uM / SP600125 10µM	PTX 1uM / SP600125 10µM
GAPDH	8424.52	7846.77	5703.05	2672.21	4891.59	6018.66	6578.34	8469.11
protein of interest	294.422	189.531	1023.75	1869.5	363.211	94.2109	1033.54	849.445
Lane normalization factor = housekeeping signal for each lane / HKP signal from lane with highest signal
Lane Normalization Factor	0.994735	0.926516	0.673394	0.315524	0.57758	0.71066	0.776745	1
normalized signal = target band signal / lane normalization factor
normalized signal	295.98	204.563	1520.28	5925.06	628.85	132.568	1330.61	849.445
			DMSO / DMSO	PTX 1uM / DMSO	DMSO / SP600125 10µM	PTX 1uM / SP600125 10µM
average normalized signal			250.272	3722.67	380.709	1090.03
