# Supplementary material for: c-Jun inhibition mitigates chemotherapy-induced neurotoxicity in iPSC-derived sensory neurons
Source: Cell Death Discov. 2025 Nov 13;11:529. doi: 10.1038/s41420-025-02847-5 (PMC12615653; doi:10.1038/s41420-025-02847-5)
Supplement: Supplementary file 3 — Dataset [file 41420_2025_2847_MOESM3_ESM.zip › Supplemental Files (to be zipped)/(Figure 3 and S4) Viability 264A/264A_MT_BTZ_SP_plate33_MasterTable_20220719.xlsx]

## Sheet: plate33_MT_lumi_BTZ_SP_0h
20:48:48
Default, [ RLU ]				MT Cell Viability Assay
Time/Pos	Time/SID	0
A01		134		more luminescence, more viability
B01		141
C01		169
D01		183
E01		162		Date of intoxication:		2022-07-16
F01		134		Measurement timepoints	0h	2022-07-16
G01		141			12h	2022-07-17
H01		119			24h	2022-07-17
A02		183			36h	2022-07-18
B02		253			48h	2022-07-18
C02		239			60h	2022-07-19
D02		246			72h	2022-07-19
E02		232
F02		218		Reader:	Berthold Luminometer
G02		176		Plate	White plate with clear bottom (Greiner, Cat. No 655088)
H02		148
A03		232		Plate 1
B03		47182		Cells	BIHi264-A iPSC-DSN			Differentiation start date	2022-05-26
C03		42763		Seeded	2022-06-06
D03		34724		Density	48,000/well
E03		56429		Age of cells	51	days
F03		40816		Agent	Bortezomib 10nm + SP600125 1µM / 10µM / 100µM
G03		51848
H03		176		Remarks:	Fungi in well F5 & G7 before the assay began
A04		253			Fungi grew in G5 at 60h timepoint
B04		52382			Well G8 was accidentally left dry for 2hours prior to experiment & cells are probably dead
C04		37338
D04		32364
E04		52789
F04		46922			Raw Data Transformed	PBS	PBS	DMSO/ DMSO	BTZ/ DMSO	BTZ/ SP600125 1µM	BTZ/ SP600125 10µM	BTZ/ SP600125 100µM	DMSO/ SP600125 100µM	Tox Control	DMSO/ DMSO	Empty	PBS
G04		60568				1	2	3	4	5	6	7	8	9	10	11	12
H04		225			A	134	183	232	253	267	246	211	197	176	141	112	105
A05		267			B	141	253	47182	52382	47049	22365	9106	6232	646	48377	393	141
B05		47049			C	169	239	42763	37338	28949	20067	7399	6162	899	32504	422	155
C05		28949			D	183	246	34724	32364	30242	18332	7546	7132	780	58656	401	176
D05		30242			E	162	232	56429	52789	38329	19133	7982	6654	857	48531	393	162
E05		38329			F	134	218	40816	46922	527	19983	7715	5544	808	48138	386	162
F05		527			G	141	176	51848	60568	49958	26504	288	6408	548	70159	401	134
G05		49958			H	119	148	176	225	218	176	155	162	134	134	98	98
H05		218
A06		246
B06		22365
C06		20067
D06		18332
E06		19133
F06		19983
G06		26504
H06		176
A07		211
B07		9106
C07		7399
D07		7546
E07		7982
F07		7715
G07		288
H07		155
A08		197
B08		6232
C08		6162
D08		7132
E08		6654
F08		5544
G08		6408
H08		162
A09		176
B09		646
C09		899
D09		780
E09		857
F09		808
G09		548
H09		134
A10		141
B10		48377
C10		32504
D10		58656
E10		48531
F10		48138
G10		70159
H10		134
A11		112
B11		393
C11		422
D11		401
E11		393
F11		386
G11		401
H11		98
A12		105
B12		141
C12		155
D12		176
E12		162
F12		162
G12		134
H12		98
16.07.202220:48:48Unknown Userplate33_MT_luminescence_BTZ_SP_MTCellViability_Apoptosis_Lumin

## Sheet: 12h
09:42:14
Default, [ RLU ]				MT Cell Viability Assay
Time/Pos	Time/SID	0
A01		393		more luminescence, more viability
B01		464
C01		548
D01		576
E01		541		Date of intoxication:		2022-07-16
F01		478		Measurement timepoints	0h	2022-07-16
G01		401			12h	2022-07-17
H01		379			24h	2022-07-17
A02		590			36h	2022-07-18
B02		731			48h	2022-07-18
C02		773			60h	2022-07-19
D02		759			72h	2022-07-19
E02		724
F02		710		Reader:	Berthold Luminometer
G02		548		Plate	White plate with clear bottom (Greiner, Cat. No 655088)
H02		450
A03		703		Plate 1
B03		120208		Cells	BIHi264-A iPSC-DSN			Differentiation start date	2022-05-26
C03		163497		Seeded	2022-06-06
D03		119231		Density	48,000/well
E03		164312		Age of cells	51	days
F03		108635		Agent	Bortezomib 10nm + SP600125 1µM / 10µM / 100µM
G03		103998
H03		569		Remarks:
A04		857
B04		127958
C04		121950
D04		99620
E04		158558
F04		137802			Raw Data Transformed	PBS	PBS	DMSO/ DMSO	BTZ/ DMSO	BTZ/ SP600125 1µM	BTZ/ SP600125 10µM	BTZ/ SP600125 100µM	DMSO/ SP600125 100µM	Tox Control	DMSO/ DMSO	Empty	PBS
G04		131204				1	2	3	4	5	6	7	8	9	10	11	12
H04		625			A	393	590	703	857	808	822	780	625	696	555	443	316
A05		808			B	464	731	120208	127958	154735	100639	39334	30431	534	204370	1546	401
B05		154735			C	548	773	163497	121950	139334	123833	41744	31043	618	133263	1560	534
C05		139334			D	576	759	119231	99620	130080	98679	39053	34837	618	168992	1595	569
D05		130080			E	541	724	164312	158558	169856	110694	39285	34408	548	171458	1595	541
E05		169856			F	478	710	108635	137802	1075	99114	36067	31155	506	237331	1504	506
F05		1075			G	401	548	103998	131204	142987	97407	822	22723	393	178084	1447	422
G05		142987			H	379	450	569	625	597	562	527	506	443	408	309	239
H05		597
A06		822
B06		100639
C06		123833
D06		98679
E06		110694
F06		99114
G06		97407
H06		562
A07		780
B07		39334
C07		41744
D07		39053
E07		39285
F07		36067
G07		822
H07		527
A08		625
B08		30431
C08		31043
D08		34837
E08		34408
F08		31155
G08		22723
H08		506
A09		696
B09		534
C09		618
D09		618
E09		548
F09		506
G09		393
H09		443
A10		555
B10		204370
C10		133263
D10		168992
E10		171458
F10		237331
G10		178084
H10		408
A11		443
B11		1546
C11		1560
D11		1595
E11		1595
F11		1504
G11		1447
H11		309
A12		316
B12		401
C12		534
D12		569
E12		541
F12		506
G12		422
H12		239
17.07.202209:42:14Unknown Userplate33_MT_luminescence_BTZ_SP_MTCellViability_Apoptosis_Lumin

## Sheet: 24h
19:52:13
Default, [ RLU ]				MT Cell Viability Assay
Time/Pos	Time/SID	0
A01		386		more luminescence, more viability
B01		478
C01		541
D01		555
E01		541		Date of intoxication:		2022-07-16
F01		520		Measurement timepoints	0h	2022-07-16
G01		478			12h	2022-07-17
H01		379			24h	2022-07-17
A02		583			36h	2022-07-18
B02		787			48h	2022-07-18
C02		822			60h	2022-07-19
D02		836			72h	2022-07-19
E02		780
F02		689		Reader:	Berthold Luminometer
G02		590		Plate	White plate with clear bottom (Greiner, Cat. No 655088)
H02		450
A03		738		Plate 1
B03		120454		Cells	BIHi264-A iPSC-DSN			Differentiation start date	2022-05-26
C03		172084		Seeded	2022-06-06
D03		124571		Density	48,000/well
E03		166617		Age of cells	51	days
F03		108972		Agent	Bortezomib 10nm + SP600125 1µM / 10µM / 100µM
G03		106331
H03		499		Remarks:
A04		899
B04		128211
C04		127410
D04		103878
E04		162521
F04		144617			Raw Data Transformed	PBS	PBS	DMSO/ DMSO	BTZ/ DMSO	BTZ/ SP600125 1µM	BTZ/ SP600125 10µM	BTZ/ SP600125 100µM	DMSO/ SP600125 100µM	Tox Control	DMSO/ DMSO	Empty	PBS
G04		134682				1	2	3	4	5	6	7	8	9	10	11	12
H04		625			A	386	583	738	899	906	808	780	668	703	541	415	344
A05		906			B	478	787	120454	128211	157019	108762	42503	33607	548	216961	1693	478
B05		157019			C	541	822	172084	127410	167854	147744	50808	36685	653	149114	1679	555
C05		167854			D	555	836	124571	103878	143437	105972	42432	37556	668	175042	1792	604
D05		143437			E	541	780	166617	162521	185757	124002	43255	37254	562	180227	1855	604
E05		185757			F	520	689	108972	144617	1138	109577	39467	34605	548	254855	1820	590
F05		1138			G	478	590	106331	134682	154454	104265	913	23440	429	186200	1721	422
G05		154454			H	379	450	499	625	689	632	569	513	478	464	344	295
H05		689
A06		808
B06		108762
C06		147744
D06		105972
E06		124002
F06		109577
G06		104265
H06		632
A07		780
B07		42503
C07		50808
D07		42432
E07		43255
F07		39467
G07		913
H07		569
A08		668
B08		33607
C08		36685
D08		37556
E08		37254
F08		34605
G08		23440
H08		513
A09		703
B09		548
C09		653
D09		668
E09		562
F09		548
G09		429
H09		478
A10		541
B10		216961
C10		149114
D10		175042
E10		180227
F10		254855
G10		186200
H10		464
A11		415
B11		1693
C11		1679
D11		1792
E11		1855
F11		1820
G11		1721
H11		344
A12		344
B12		478
C12		555
D12		604
E12		604
F12		590
G12		422
H12		295
17.07.202219:52:13Unknown Userplate33_MT_luminescence_BTZ_SP_MTCellViability_Apoptosis_Lumin

## Sheet: 36h
09:32:41
Default, [ RLU ]				MT Cell Viability Assay
Time/Pos	Time/SID	0
A01		401		more luminescence, more viability
B01		443
C01		520
D01		506
E01		520		Date of intoxication:		2022-07-16
F01		478		Measurement timepoints	0h	2022-07-16
G01		450			12h	2022-07-17
H01		358			24h	2022-07-17
A02		569			36h	2022-07-18
B02		668			48h	2022-07-18
C02		780			60h	2022-07-19
D02		745			72h	2022-07-19
E02		632
F02		639		Reader:	Berthold Luminometer
G02		527		Plate	White plate with clear bottom (Greiner, Cat. No 655088)
H02		436
A03		660		Plate 1
B03		116617		Cells	BIHi264-A iPSC-DSN			Differentiation start date	2022-05-26
C03		175316		Seeded	2022-06-06
D03		128344		Density	48,000/well
E03		158003		Age of cells	51	days
F03		105775		Agent	Bortezomib 10nm + SP600125 1µM / 10µM / 100µM
G03		101314
H03		555		Remarks:
A04		759
B04		110195
C04		110975
D04		92095
E04		131281
F04		118282			Raw Data Transformed	PBS	PBS	DMSO/ DMSO	BTZ/ DMSO	BTZ/ SP600125 1µM	BTZ/ SP600125 10µM	BTZ/ SP600125 100µM	DMSO/ SP600125 100µM	Tox Control	DMSO/ DMSO	Empty	PBS
G04		107736				1	2	3	4	5	6	7	8	9	10	11	12
H04		534			A	401	569	660	759	815	808	731	611	639	548	443	344
A05		815			B	443	668	116617	110195	129792	94786	36734	34457	492	219898	1644	457
B05		129792			C	520	780	175316	110975	169849	142713	53387	38392	597	151833	1743	534
C05		169849			D	506	745	128344	92095	128007	92987	36938	35540	604	164959	1693	569
D05		128007			E	520	632	158003	131281	154799	106773	36769	35020	527	175337	1778	569
E05		154799			F	478	639	105775	118282	1918	93023	33769	32441	457	250463	1665	548
F05		1918			G	450	527	101314	107736	119849	86895	766	18311	393	175583	1595	415
G05		119849			H	358	436	555	534	569	513	471	415	393	401	302	253
H05		569
A06		808
B06		94786
C06		142713
D06		92987
E06		106773
F06		93023
G06		86895
H06		513
A07		731
B07		36734
C07		53387
D07		36938
E07		36769
F07		33769
G07		766
H07		471
A08		611
B08		34457
C08		38392
D08		35540
E08		35020
F08		32441
G08		18311
H08		415
A09		639
B09		492
C09		597
D09		604
E09		527
F09		457
G09		393
H09		393
A10		548
B10		219898
C10		151833
D10		164959
E10		175337
F10		250463
G10		175583
H10		401
A11		443
B11		1644
C11		1743
D11		1693
E11		1778
F11		1665
G11		1595
H11		302
A12		344
B12		457
C12		534
D12		569
E12		569
F12		548
G12		415
H12		253
18.07.202209:32:41Unknown Userplate33_MT_luminescence_BTZ_SP_MTCellViability_Apoptosis_Lumin

## Sheet: 48h
19:58:54
Default, [ RLU ]				MT Cell Viability Assay
Time/Pos	Time/SID	0
A01		344		more luminescence, more viability
B01		436
C01		513
D01		492
E01		471		Date of intoxication:		2022-07-16
F01		429		Measurement timepoints	0h	2022-07-16
G01		393			12h	2022-07-17
H01		330			24h	2022-07-17
A02		513			36h	2022-07-18
B02		668			48h	2022-07-18
C02		710			60h	2022-07-19
D02		738			72h	2022-07-19
E02		639
F02		611		Reader:	Berthold Luminometer
G02		485		Plate	White plate with clear bottom (Greiner, Cat. No 655088)
H02		365
A03		632		Plate 1
B03		119484		Cells	BIHi264-A iPSC-DSN			Differentiation start date	2022-05-26
C03		180733		Seeded	2022-06-06
D03		128948		Density	48,000/well
E03		161094		Age of cells	51	days
F03		108221		Agent	Bortezomib 10nm + SP600125 1µM / 10µM / 100µM
G03		103998
H03		506		Remarks:
A04		689
B04		98320
C04		101131
D04		85357
E04		116413
F04		106850			Raw Data Transformed	PBS	PBS	DMSO/ DMSO	BTZ/ DMSO	BTZ/ SP600125 1µM	BTZ/ SP600125 10µM	BTZ/ SP600125 100µM	DMSO/ SP600125 100µM	Tox Control	DMSO/ DMSO	Empty	PBS
G04		96444				1	2	3	4	5	6	7	8	9	10	11	12
H04		541			A	344	513	632	689	752	696	618	562	625	492	393	323
A05		752			B	436	668	119484	98320	112415	78682	28668	32574	527	230733	29490	464
B05		112415			C	513	710	180733	101131	158333	119653	50161	38863	583	157434	1785	520
C05		158333			D	492	738	128948	85357	112563	77192	29764	35476	562	168233	1820	548
D05		112563			E	471	639	161094	116413	133656	86502	29300	35420	555	182159	1855	583
E05		133656			F	429	611	108221	106850	1279	77037	27255	33291	478	259857	1778	520
F05		1279			G	393	485	103998	96444	110314	73068	864	17700	372	181682	1721	415
G05		110314			H	330	365	506	541	562	492	457	415	443	443	330	288
H05		562
A06		696
B06		78682
C06		119653
D06		77192
E06		86502
F06		77037
G06		73068
H06		492
A07		618
B07		28668
C07		50161
D07		29764
E07		29300
F07		27255
G07		864
H07		457
A08		562
B08		32574
C08		38863
D08		35476
E08		35420
F08		33291
G08		17700
H08		415
A09		625
B09		527
C09		583
D09		562
E09		555
F09		478
G09		372
H09		443
A10		492
B10		230733
C10		157434
D10		168233
E10		182159
F10		259857
G10		181682
H10		443
A11		393
B11		29490
C11		1785
D11		1820
E11		1855
F11		1778
G11		1721
H11		330
A12		323
B12		464
C12		520
D12		548
E12		583
F12		520
G12		415
H12		288
18.07.202219:58:54Unknown Userplate33_MT_luminescence_BTZ_SP_MTCellViability_Apoptosis_Lumin

## Sheet: 60h
09:57:18
Default, [ RLU ]				MT Cell Viability Assay
Time/Pos	Time/SID	0
A01		316		more luminescence, more viability
B01		386
C01		429
D01		443
E01		457		Date of intoxication:		2022-07-16
F01		386		Measurement timepoints	0h	2022-07-16
G01		365			12h	2022-07-17
H01		330			24h	2022-07-17
A02		443			36h	2022-07-18
B02		569			48h	2022-07-18
C02		660			60h	2022-07-19
D02		653			72h	2022-07-19
E02		590
F02		506		Reader:	Berthold Luminometer
G02		450		Plate	White plate with clear bottom (Greiner, Cat. No 655088)
H02		365
A03		548		Plate 1
B03		113842		Cells	BIHi264-A iPSC-DSN			Differentiation start date	2022-05-26
C03		179560		Seeded	2022-06-06
D03		131141		Density	48,000/well
E03		152859		Age of cells	51	days
F03		104778		Agent	Bortezomib 10nm + SP600125 1µM / 10µM / 100µM
G03		97365
H03		408		Remarks:
A04		653
B04		77143
C04		80017
D04		70735
E04		89741
F04		83895			Raw Data Transformed	PBS	PBS	DMSO/ DMSO	BTZ/ DMSO	BTZ/ SP600125 1µM	BTZ/ SP600125 10µM	BTZ/ SP600125 100µM	DMSO/ SP600125 100µM	Tox Control	DMSO/ DMSO	Empty	PBS
G04		70798				1	2	3	4	5	6	7	8	9	10	11	12
H04		485			A	316	443	548	653	569	548	478	478	548	471	386	274
A05		569			B	386	569	113842	77143	82581	53977	15929	28893	450	222596	1595	429
B05		82581			C	429	660	179560	80017	132644	87345	37205	36460	527	152466	1813	485
C05		132644			D	443	653	131141	70735	90556	54609	18100	31844	527	159317	1672	499
D05		90556			E	457	590	152859	89741	100962	60778	17313	31689	429	175119	1757	520
E05		100962			F	386	506	104778	83895	1054	52206	15416	28710	408	243170	1679	464
F05		1054			G	365	450	97365	70798	153098	48271	752	15486	358	170376	1588	365
G05		153098			H	330	365	408	485	457	457	408	379	344	358	281	239
H05		457
A06		548
B06		53977
C06		87345
D06		54609
E06		60778
F06		52206
G06		48271
H06		457
A07		478
B07		15929
C07		37205
D07		18100
E07		17313
F07		15416
G07		752
H07		408
A08		478
B08		28893
C08		36460
D08		31844
E08		31689
F08		28710
G08		15486
H08		379
A09		548
B09		450
C09		527
D09		527
E09		429
F09		408
G09		358
H09		344
A10		471
B10		222596
C10		152466
D10		159317
E10		175119
F10		243170
G10		170376
H10		358
A11		386
B11		1595
C11		1813
D11		1672
E11		1757
F11		1679
G11		1588
H11		281
A12		274
B12		429
C12		485
D12		499
E12		520
F12		464
G12		365
H12		239
19.07.202209:57:18Unknown Userplate33_MT_luminescence_BTZ_SP_MTCellViability_Apoptosis_Lumin

## Sheet: 72h
18:23:49
Default, [ RLU ]				MT Cell Viability Assay
Time/Pos	Time/SID	0
A01		295		more luminescence, more viability
B01		358
C01		358
D01		379
E01		365		Date of intoxication:		2022-07-16
F01		351		Measurement timepoints	0h	2022-07-16
G01		316			12h	2022-07-17
H01		260			24h	2022-07-17
A02		527			36h	2022-07-18
B02		562			48h	2022-07-18
C02		583			60h	2022-07-19
D02		548			72h	2022-07-19
E02		471
F02		443		Reader:	Berthold Luminometer
G02		408		Plate	White plate with clear bottom (Greiner, Cat. No 655088)
H02		316
A03		513		Plate 1
B03		109647		Cells	BIHi264-A iPSC-DSN			Differentiation start date	2022-05-26
C03		170004		Seeded	2022-06-06
D03		138933		Density	48,000/well
E03		132216		Age of cells	51	days
F03		95988		Agent	Bortezomib 10nm + SP600125 1µM / 10µM / 100µM
G03		88701
H03		365		Remarks:
A04		597
B04		64573
C04		69744
D04		61607
E04		71564
F04		67699			Raw Data Transformed	PBS	PBS	DMSO/ DMSO	BTZ/ DMSO	BTZ/ SP600125 1µM	BTZ/ SP600125 10µM	BTZ/ SP600125 100µM	DMSO/ SP600125 100µM	Tox Control	DMSO/ DMSO	Empty	PBS
G04		55206				1	2	3	4	5	6	7	8	9	10	11	12
H04		393			A	295	527	513	597	555	506	471	471	513	457	372	309
A05		555			B	358	562	109647	64573	65570	40233	10216	25204	436	207960	1377	415
B05		65570			C	358	583	170004	69744	117643	68767	27909	33354	492	164987	1476	464
C05		117643			D	379	548	138933	61607	78204	41695	12528	27747	485	143999	1518	457
D05		78204			E	365	471	132216	71564	81787	45102	11678	27754	415	161361	1490	443
E05		81787			F	351	443	95988	67699	977	38856	10617	25864	393	224985	1490	422
F05		977			G	316	408	88701	55206	176292	35947	668	13540	323	161319	1398	330
G05		176292			H	260	316	365	393	436	429	386	344	323	281	246	232
H05		436
A06		506
B06		40233
C06		68767
D06		41695
E06		45102
F06		38856
G06		35947
H06		429
A07		471
B07		10216
C07		27909
D07		12528
E07		11678
F07		10617
G07		668
H07		386
A08		471
B08		25204
C08		33354
D08		27747
E08		27754
F08		25864
G08		13540
H08		344
A09		513
B09		436
C09		492
D09		485
E09		415
F09		393
G09		323
H09		323
A10		457
B10		207960
C10		164987
D10		143999
E10		161361
F10		224985
G10		161319
H10		281
A11		372
B11		1377
C11		1476
D11		1518
E11		1490
F11		1490
G11		1398
H11		246
A12		309
B12		415
C12		464
D12		457
E12		443
F12		422
G12		330
H12		232
19.07.202218:23:49Unknown Userplate33_MT_luminescence_BTZ_SP_MTCellViability_Apoptosis_Lumin

## Sheet: All
Raw Values		ONLY CHANGE TABLE VALUES IN THESE COLUMNS													Minus Empty Value										Percentage of 0h										Percentage of Vehicle								Final Data
0h	PBS	PBS	DMSO/ DMSO	BTZ/ DMSO	BTZ/ SP600125 1µM	BTZ/ SP600125 10µM	BTZ/ SP600125 100µM	DMSO/ SP600125 100µM	Tox Control	DMSO/ DMSO	Empty	PBS			DMSO/ DMSO	BTZ/ DMSO	BTZ/ SP600125 1µM	BTZ/ SP600125 10µM	BTZ/ SP600125 100µM	DMSO/ SP600125 100µM	Tox Control	DMSO/ DMSO	Empty		DMSO/ DMSO	BTZ/ DMSO	BTZ/ SP600125 1µM	BTZ/ SP600125 10µM	BTZ/ SP600125 100µM	DMSO/ SP600125 100µM	Tox Control	DMSO/ DMSO	Empty			BTZ/ DMSO	BTZ/ SP600125 1µM	BTZ/ SP600125 10µM	BTZ/ SP600125 100µM	DMSO/ SP600125 100µM	Tox Control			BTZ/ DMSO	BTZ/ SP600125 1µM	BTZ/ SP600125 10µM	BTZ/ SP600125 100µM	DMSO/ SP600125 100µM	Tox Control
0	1	2	3	4	5	6	7	8	9	10	11	12																							Mean vehicle								(dark grey boxes are excluded in these calculations)
A	134	183	232	253	267	246	211	197	176	141	112	105	Mean Empty																						100									Mean
B	141	253	47182	52382	47049	22365	9106	6232	646	48377	393	141	399.333		46782.7	51982.7	46649.7	21965.7	8706.67	5832.67	246.667	47977.7	-6.33333		100	100	100	100	100	100	100	100	100			100	100	100	100	100	100		0h	100	100	100	100	100	100
C	169	239	42763	37338	28949	20067	7399	6162	899	32504	422	155			42363.7	36938.7	28549.7	19667.7	6999.67	5762.67	499.667	32104.7	22.6667		100	100	100	100	100	100	100	100	100			100	100	100	100	100	100		12h	85.1854	119.633	154.921	151.93	157.993	-105.12
D	183	246	34724	32364	30242	18332	7546	7132	780	58656	401	176			34324.7	31964.7	29842.7	17932.7	7146.67	6732.67	380.667	58256.7	1.66667		100	100	100	100	100	100	100	100	100			100	100	100	100	100	100		24h	83.814	126.322	164.29	162.085	167.248	-118.332
E	162	232	56429	52789	38329	19133	7982	6654	857	48531	393	162			56029.7	52389.7	37929.7	18733.7	7582.67	6254.67	457.667	48131.7	-6.33333		100	100	100	100	100	100	100	100	100			100	100	100	100	100	100		36h	71.4999	113.232	146.933	148.839	166.258	-117.917
F	134	218	40816	46922	527	19983	7715	5544	808	48138	386	162			40416.7	46522.7	127.667	19583.7	7315.67	5144.67	408.667	47738.7	-13.3333		100	100	100	100	100	100	100	100	100			100		100	100	100	100		48h	61.3915	97.4002	114.55	105.271	142.554	-580.603
G	141	176	51848	60568	49958	26504	288	6408	548	70159	401	134			51448.7	60168.7	49558.7	26104.7	-111.333	6008.67	148.667	69759.7	1.66667		100	100	100	100	100	100	100	100	100			100	100	100			100		60h	50.9281	88.1339	84.8366	76.5973	149.276	-123.962
H	119	148	176	225	218	176	155	162	134	134	98	98																															72h	44.3229	78.3406	66.9593	55.251	138.902	-109.034
12h	PBS	PBS	DMSO/ DMSO	BTZ/ DMSO	BTZ/ SP600125 1µM	BTZ/ SP600125 10µM	BTZ/ SP600125 100µM	DMSO/ SP600125 100µM	Tox Control	DMSO/ DMSO	Empty	PBS			DMSO/ DMSO	BTZ/ DMSO	BTZ/ SP600125 1µM	BTZ/ SP600125 10µM	BTZ/ SP600125 100µM	DMSO/ SP600125 100µM	Tox Control	DMSO/ DMSO	Empty		DMSO/ DMSO	BTZ/ DMSO	BTZ/ SP600125 1µM	BTZ/ SP600125 10µM	BTZ/ SP600125 100µM	DMSO/ SP600125 100µM	Tox Control	DMSO/ DMSO	Empty			BTZ/ DMSO	BTZ/ SP600125 1µM	BTZ/ SP600125 10µM	BTZ/ SP600125 100µM	DMSO/ SP600125 100µM	Tox Control			BTZ/ DMSO	BTZ/ SP600125 1µM	BTZ/ SP600125 10µM	BTZ/ SP600125 100µM	DMSO/ SP600125 100µM	Tox Control
0	1	2	3	4	5	6	7	8	9	10	11	12																							Mean vehicle
A	393	590	703	857	808	822	780	625	696	555	443	316	Mean Empty																						329.496									Standard Deviation
B	464	731	120208	127958	154735	100639	39334	30431	534	204370	1546	401	1541.17		118667	126417	153194	99097.8	37792.8	28889.8	-1007.17	202829	4.83333		253.656	243.19	328.392	451.149	434.068	495.311	-408.311	422.757	-76.3158			73.8068	99.665	136.921	131.737	150.324	-123.92		0h	0	0	0	0	0	0
C	548	773	163497	121950	139334	123833	41744	31043	618	133263	1560	534			161956	120409	137793	122292	40202.8	29501.8	-923.167	131722	18.8333		382.299	325.97	482.643	621.791	574.354	511.948	-184.757	410.289	83.0882			98.9298	146.479	188.71	174.313	155.373	-56.0725		12h	12.8048	25.291	28.0668	16.1203	10.1167	67.5317
D	576	759	119231	99620	130080	98679	39053	34837	618	168992	1595	569			117690	98078.8	128539	97137.8	37511.8	33295.8	-923.167	167451	53.8333		342.872	306.835	430.722	541.681	524.886	494.542	-242.513	287.436	3230			93.1226	130.721	164.397	159.3	150.09	-73.6013		24h	13.5222	33.0474	35.5059	25.273	12.7123	74.0792
E	541	724	164312	158558	169856	110694	39285	34408	548	171458	1595	541			162771	157017	168315	109153	37743.8	32866.8	-993.167	169917	53.8333		290.508	299.71	443.755	582.656	497.765	525.477	-217.007	353.025	-850			90.96	134.677	176.833	151.069	159.479	-65.8602		36h	13.1816	40.7482	38.9297	39.2116	15.4927	72.5809
F	478	710	108635	137802	1075	99114	36067	31155	506	237331	1504	506			107094	136261	-466.167	97572.8	34525.8	29613.8	-1035.17	235790	-37.1667		264.974	292.891	-365.144	498.236	471.944	575.622	-253.303	493.918	278.75			88.8907		151.212	143.232	174.698	-76.876		48h	11.9517	37.8422	31.7709	44.3043	16.1508	324.583
G	401	548	103998	131204	142987	97407	822	22723	393	178084	1447	422			102457	129663	141446	95865.8	-719.167	21181.8	-1148.17	176543	-94.1667		199.144	215.499	285.411	367.236	645.958	352.521	-772.309	253.073	-5650			65.4026	86.6205	111.454			-234.391		60h	11.507	35.2791	25.7755	41.7254	18.4056	73.7809
H	379	450	569	625	597	562	527	506	443	408	309	239																															72h	11.754	35.1562	22.0892	34.9641	20.4891	66.5348
																																			Percentage of Vehicle
24h	PBS	PBS	DMSO/ DMSO	BTZ/ DMSO	BTZ/ SP600125 1µM	BTZ/ SP600125 10µM	BTZ/ SP600125 100µM	DMSO/ SP600125 100µM	Tox Control	DMSO/ DMSO	Empty	PBS			DMSO/ DMSO	BTZ/ DMSO	BTZ/ SP600125 1µM	BTZ/ SP600125 10µM	BTZ/ SP600125 100µM	DMSO/ SP600125 100µM	Tox Control	DMSO/ DMSO	Empty		DMSO/ DMSO	BTZ/ DMSO	BTZ/ SP600125 1µM	BTZ/ SP600125 10µM	BTZ/ SP600125 100µM	DMSO/ SP600125 100µM	Tox Control	DMSO/ DMSO	Empty			BTZ/ DMSO	BTZ/ SP600125 1µM	BTZ/ SP600125 10µM	BTZ/ SP600125 100µM	DMSO/ SP600125 100µM	Tox Control			BTZ/ DMSO	BTZ/ SP600125 1µM	BTZ/ SP600125 10µM	BTZ/ SP600125 100µM	DMSO/ SP600125 100µM	Tox Control
0	1	2	3	4	5	6	7	8	9	10	11	12																							Mean vehicle
A	386	583	738	899	906	808	780	668	703	541	415	344	Mean Empty																						345.552									SD as % of Mean
B	478	787	120454	128211	157019	108762	42503	33607	548	216961	1693	478	1760		118694	126451	155259	107002	40743	31847	-1212	215201	-67		253.714	243.256	332.819	487.133	467.952	546.011	-491.351	448.544	1057.89			70.3963	96.3151	140.972	135.421	158.011	-142.193		0h	0	0	0	0	0	0
C	541	822	172084	127410	167854	147744	50808	36685	653	149114	1679	555			170324	125650	166094	145984	49048	34925	-1107	147354	-81		402.052	340.158	581.772	742.254	700.719	606.056	-221.548	458.98	-357.353			98.439	168.36	214.802	202.782	175.388	-64.1141		12h	15.0317	21.1405	18.1169	10.6104	6.40327	-64.2423
D	555	836	124571	103878	143437	105972	42432	37556	668	175042	1792	604			122811	102118	141677	104212	40672	35796	-1092	173282	32		357.792	319.471	474.746	581.129	569.104	531.676	-286.865	297.446	1920			92.4524	137.388	168.174	164.694	153.863	-83.0164		24h	16.1336	26.1613	21.6116	15.5925	7.60084	-62.6029
E	541	780	166617	162521	185757	124002	43255	37254	562	180227	1855	604			164857	160761	183997	122242	41495	35494	-1198	178467	95		294.232	306.856	485.1	652.526	547.235	567.48	-261.763	370.789	-1500			88.8017	140.384	188.836	158.365	164.224	-75.7519		36h	18.4358	35.9864	26.4949	26.3449	9.31846	-61.5523
F	520	689	108972	144617	1138	109577	39467	34605	548	254855	1820	590			107212	142857	-622	107817	37707	32845	-1212	253095	60		265.267	307.07	-487.206	550.546	515.428	638.428	-296.574	530.168	-450			88.8634		159.323	149.161	184.756	-85.8261		48h	19.4681	38.8522	27.7354	42.086	11.3295	-55.9044
G	478	590	106331	134682	154454	104265	913	23440	429	186200	1721	422			104571	132922	152694	102505	-847	21680	-1331	184440	-39		203.253	220.916	308.108	392.669	760.778	360.812	-895.291	264.393	-2340			63.9311	89.1638	113.635			-259.09		60h	22.5947	40.029	30.3825	54.4737	12.3299	-59.5192
H	379	450	499	625	689	632	569	513	478	464	344	295																															72h	26.519	44.8761	32.9889	63.2824	14.7508	-61.0221
																																			Percentage of Vehicle
36h	PBS	PBS	DMSO/ DMSO	BTZ/ DMSO	BTZ/ SP600125 1µM	BTZ/ SP600125 10µM	BTZ/ SP600125 100µM	DMSO/ SP600125 100µM	Tox Control	DMSO/ DMSO	Empty	PBS			DMSO/ DMSO	BTZ/ DMSO	BTZ/ SP600125 1µM	BTZ/ SP600125 10µM	BTZ/ SP600125 100µM	DMSO/ SP600125 100µM	Tox Control	DMSO/ DMSO	Empty		DMSO/ DMSO	BTZ/ DMSO	BTZ/ SP600125 1µM	BTZ/ SP600125 10µM	BTZ/ SP600125 100µM	DMSO/ SP600125 100µM	Tox Control	DMSO/ DMSO	Empty			BTZ/ DMSO	BTZ/ SP600125 1µM	BTZ/ SP600125 10µM	BTZ/ SP600125 100µM	DMSO/ SP600125 100µM	Tox Control
0	1	2	3	4	5	6	7	8	9	10	11	12																							Mean vehicle
A	401	569	660	759	815	808	731	611	639	548	443	344	Mean Empty																						340.72
B	443	668	116617	110195	129792	94786	36734	34457	492	219898	1644	457	1686.33		114931	108509	128106	93099.7	35047.7	32770.7	-1194.33	218212	-42.3333		245.669	208.74	274.612	423.842	402.538	561.847	-484.189	454.819	668.421			61.2644	80.5976	124.396	118.143	164.9	-142.108
C	520	780	175316	110975	169849	142713	53387	38392	597	151833	1743	534			173630	109289	168163	141027	51700.7	36705.7	-1089.33	150147	56.6667		409.855	295.865	589.018	717.048	738.616	636.956	-218.012	467.679	250			86.8352	172.874	210.451	216.781	186.944	-63.9856
D	506	745	128344	92095	128007	92987	36938	35540	604	164959	1693	569			126658	90408.7	126321	91300.7	35251.7	33853.7	-1082.33	163273	6.66667		368.999	282.839	423.289	509.13	493.26	502.827	-284.326	280.264	400			83.0122	124.234	149.428	144.77	147.578	-83.4484
E	520	632	158003	131281	154799	106773	36769	35020	527	175337	1778	569			156317	129595	153113	105087	35082.7	33333.7	-1159.33	173651	91.6667		278.989	247.367	403.675	560.951	462.669	532.941	-253.314	360.783	-1447.37			72.6012	118.477	164.637	135.792	156.416	-74.3466
F	478	639	105775	118282	1918	93023	33769	32441	457	250463	1665	548			104089	116596	231.667	91336.7	32082.7	30754.7	-1229.33	248777	-21.3333		257.539	250.621	181.462	466.392	438.547	597.797	-300.816	521.122	160			73.5563		136.884	128.712	175.451	-88.2882
G	450	527	101314	107736	119849	86895	766	18311	393	175583	1595	415			99627.7	106050	118163	85208.7	-920.333	16624.7	-1293.33	173897	-91.3333		193.645	176.254	238.43	326.412	826.647	276.678	-869.955	249.28	-5480			51.7298	69.9782	95.8005			-255.328
H	358	436	555	534	569	513	471	415	393	401	302	253
																																			Percentage of Vehicle
48h	PBS	PBS	DMSO/ DMSO	BTZ/ DMSO	BTZ/ SP600125 1µM	BTZ/ SP600125 10µM	BTZ/ SP600125 100µM	DMSO/ SP600125 100µM	Tox Control	DMSO/ DMSO	Empty	PBS			DMSO/ DMSO	BTZ/ DMSO	BTZ/ SP600125 1µM	BTZ/ SP600125 10µM	BTZ/ SP600125 100µM	DMSO/ SP600125 100µM	Tox Control	DMSO/ DMSO	Empty		DMSO/ DMSO	BTZ/ DMSO	BTZ/ SP600125 1µM	BTZ/ SP600125 10µM	BTZ/ SP600125 100µM	DMSO/ SP600125 100µM	Tox Control	DMSO/ DMSO	Empty			BTZ/ DMSO	BTZ/ SP600125 1µM	BTZ/ SP600125 10µM	BTZ/ SP600125 100µM	DMSO/ SP600125 100µM	Tox Control
0	1	2	3	4	5	6	7	8	9	10	11	12																							Mean vehicle
A	344	513	632	689	752	696	618	562	625	492	393	323	Mean Empty																						340.912
B	436	668	119484	98320	112415	78682	28668	32574	527	230733	29490	464	6408.17		113076	91911.8	106007	72273.8	22259.8	26165.8	-5881.17	224325	23081.8		241.705	176.812	227.24	329.031	255.664	448.608	-2384.26	467.561	-364450			51.8646	66.6567	96.515	74.9943	131.591	-699.377
C	513	710	180733	101131	158333	119653	50161	38863	583	157434	1785	520			174325	94722.8	151925	113245	43752.8	32454.8	-5825.17	151026	-4623.17		411.496	256.433	532.142	575.792	625.07	563.191	-1165.81	470.417	-20396.3			75.2197	156.094	168.898	183.353	165.202	-341.969
D	492	738	128948	85357	112563	77192	29764	35476	562	168233	1820	548			122540	78948.8	106155	70783.8	23355.8	29067.8	-5846.17	161825	-4588.17		357.002	246.988	355.715	394.72	326.807	431.743	-1535.77	277.779	-275290			72.4492	104.342	115.784	95.8628	126.644	-450.489
E	471	639	161094	116413	133656	86502	29300	35420	555	182159	1855	583			154686	110005	127248	80093.8	22891.8	29011.8	-5853.17	175751	-4553.17		276.078	209.974	335.484	427.54	301.897	463.843	-1278.91	365.146	71892.1			61.592	98.4078	125.411	88.5558	136.06	-375.146
F	429	611	108221	106850	1279	77037	27255	33291	478	259857	1778	520			101813	100442	-5129.17	70628.8	20846.8	26882.8	-5930.17	253449	-4630.17		251.908	215.899	-4017.62	360.652	284.961	522.538	-1451.1	530.909	34726.3			63.3298		105.79	83.5881	153.277	-425.653
G	393	485	103998	96444	110314	73068	864	17700	372	181682	1721	415			97589.8	90035.8	103906	66659.8	-5544.17	11291.8	-6036.17	175274	-4687.17		189.684	149.639	209.662	255.356	4979.79	187.926	-4060.2	251.254	-281230			43.8938	61.5005	74.9039			-1190.98
H	330	365	506	541	562	492	457	415	443	443	330	288
																																			Percentage of Vehicle
60h	PBS	PBS	DMSO/ DMSO	BTZ/ DMSO	BTZ/ SP600125 1µM	BTZ/ SP600125 10µM	BTZ/ SP600125 100µM	DMSO/ SP600125 100µM	Tox Control	DMSO/ DMSO	Empty	PBS			DMSO/ DMSO	BTZ/ DMSO	BTZ/ SP600125 1µM	BTZ/ SP600125 10µM	BTZ/ SP600125 100µM	DMSO/ SP600125 100µM	Tox Control	DMSO/ DMSO	Empty		DMSO/ DMSO	BTZ/ DMSO	BTZ/ SP600125 1µM	BTZ/ SP600125 10µM	BTZ/ SP600125 100µM	DMSO/ SP600125 100µM	Tox Control	DMSO/ DMSO	Empty			BTZ/ DMSO	BTZ/ SP600125 1µM	BTZ/ SP600125 10µM	BTZ/ SP600125 100µM	DMSO/ SP600125 100µM	Tox Control
0	1	2	3	4	5	6	7	8	9	10	11	12																							Mean vehicle
A	316	443	548	653	569	548	478	478	548	471	386	274	Mean Empty																						338.028
B	386	569	113842	77143	82581	53977	15929	28893	450	222596	1595	429	1684		112158	75459	80897	52293	14245	27209	-1234	220912	-89		239.743	145.162	173.414	238.067	163.61	466.493	-500.27	460.448	1405.26			42.9438	51.3017	70.4283	48.4014	138.004	-147.997
C	429	660	179560	80017	132644	87345	37205	36460	527	152466	1813	485			177876	78333	130960	85661	35521	34776	-1157	150782	129		419.879	212.062	458.709	435.542	507.467	603.471	-231.554	469.658	569.118			62.7352	135.702	128.848	150.126	178.527	-68.5016
D	443	653	131141	70735	90556	54609	18100	31844	527	159317	1672	499			129457	69051	88872	52925	16416	30160	-1157	157633	-12		377.154	216.023	297.802	295.132	229.701	447.965	-303.94	270.584	-720			63.9069	88.0998	87.31	67.9535	132.523	-89.9159
E	457	590	152859	89741	100962	60778	17313	31689	429	175119	1757	520			151175	88057	99278	59094	15629	30005	-1255	173435	73		269.812	168.081	261.742	315.443	206.115	479.722	-274.217	360.334	-1152.63			49.724	77.4322	93.3186	60.9757	141.918	-81.1227
F	386	506	104778	83895	1054	52206	15416	28710	408	243170	1679	464			103094	82211	-630	50522	13732	27026	-1276	241486	-5		255.078	176.712	-493.473	257.98	187.707	525.321	-312.235	505.85	37.5			52.2773		76.3193	55.53	155.408	-92.3696
G	365	450	97365	70798	153098	48271	752	15486	358	170376	1588	365			95681	69114	151414	46587	-932	13802	-1326	168692	-96		185.974	114.867	305.525	178.462	837.126	229.702	-891.928	241.819	-5760			33.9816		52.7952			-263.863
H	330	365	408	485	457	457	408	379	344	358	281	239
																																			Percentage of Vehicle
72h	PBS	PBS	DMSO/ DMSO	BTZ/ DMSO	BTZ/ SP600125 1µM	BTZ/ SP600125 10µM	BTZ/ SP600125 100µM	DMSO/ SP600125 100µM	Tox Control	DMSO/ DMSO	Empty	PBS			DMSO/ DMSO	BTZ/ DMSO	BTZ/ SP600125 1µM	BTZ/ SP600125 10µM	BTZ/ SP600125 100µM	DMSO/ SP600125 100µM	Tox Control	DMSO/ DMSO	Empty		DMSO/ DMSO	BTZ/ DMSO	BTZ/ SP600125 1µM	BTZ/ SP600125 10µM	BTZ/ SP600125 100µM	DMSO/ SP600125 100µM	Tox Control	DMSO/ DMSO	Empty			BTZ/ DMSO	BTZ/ SP600125 1µM	BTZ/ SP600125 10µM	BTZ/ SP600125 100µM	DMSO/ SP600125 100µM	Tox Control
0	1	2	3	4	5	6	7	8	9	10	11	12																							Mean vehicle
A	295	527	513	597	555	506	471	471	513	457	372	309	Mean Empty																						323.377
B	358	562	109647	64573	65570	40233	10216	25204	436	207960	1377	415	1458.17		108189	63114.8	64111.8	38774.8	8757.83	23745.8	-1022.17	206502	-81.1667		231.258	121.415	137.433	176.525	100.588	407.118	-414.392	430.412	1281.58			37.546	42.4992	54.588	31.1054	125.896	-128.145
C	358	583	170004	69744	117643	68767	27909	33354	492	164987	1476	464			168546	68285.8	116185	67308.8	26450.8	31895.8	-966.167	163529	17.8333		397.855	184.863	406.957	342.231	377.887	553.491	-193.362	509.362	78.6765			57.1664	125.846	105.83	116.857	171.16	-59.7947
D	379	548	138933	61607	78204	41695	12528	27747	485	143999	1518	457			137475	60148.8	76745.8	40236.8	11069.8	26288.8	-973.167	142541	59.8333		400.513	188.173	257.168	224.377	154.895	390.467	-255.648	244.677	3590			58.19	79.5259	69.3857	47.8993	120.747	-79.0558
E	365	471	132216	71564	81787	45102	11678	27754	415	161361	1490	443			130758	70105.8	80328.8	43643.8	10219.8	26295.8	-1043.17	159903	31.8333		233.372	133.816	211.784	232.97	134.779	420.419	-227.932	332.22	-502.632			41.3809	65.4913	72.0429	41.6786	130.009	-70.4848
F	351	443	95988	67699	977	38856	10617	25864	393	224985	1490	422			94529.8	66240.8	-481.167	37397.8	9158.83	24405.8	-1065.17	223527	31.8333		233.888	142.384	-376.893	190.964	125.195	474.391	-260.644	468.23	-238.75			44.0304		59.0532	38.7148	146.699	-80.6009
G	316	408	88701	55206	176292	35947	668	13540	323	161319	1398	330			87242.8	53747.8	174834	34488.8	-790.167	12081.8	-1135.17	159861	-60.1667		169.573	89.3286	352.782	132.118	709.731	201.073	-763.565	229.159	-3610			27.6237		40.8556			-236.122
H	260	316	365	393	436	429	386	344	323	281	246	232
