# Supplementary material for: c-Jun inhibition mitigates chemotherapy-induced neurotoxicity in iPSC-derived sensory neurons
Source: Cell Death Discov. 2025 Nov 13;11:529. doi: 10.1038/s41420-025-02847-5 (PMC12615653; doi:10.1038/s41420-025-02847-5)
Supplement: Supplementary file 3 — Dataset [file 41420_2025_2847_MOESM3_ESM.zip › Supplemental Files (to be zipped)/(Figure 3 and S4) Viability 264A/264A_MT_BTZ_SP_plate34_MasterTable_20220719.xlsx]

## Sheet: plate34_MT_lumi_BTZ_SP_0h
20:50:48
Default, [ RLU ]				MT Cell Viability Assay
Time/Pos	Time/SID	0
A01		169		more luminescence, more viability
B01		197
C01		211
D01		211
E01		204		Date of intoxication:		2022-07-16
F01		204		Measurement timepoints	0h	2022-07-16
G01		190			12h	2022-07-17
H01		183			24h	2022-07-17
A02		239			36h	2022-07-18
B02		316			48h	2022-07-18
C02		323			60h	2022-07-19
D02		330			72h	2022-07-19
E02		302
F02		288		Reader:	Berthold Luminometer
G02		239		Plate	White plate with clear bottom (Greiner, Cat. No 655088)
H02		183
A03		351		Plate 1
B03		50021		Cells	BIHi264-A iPSC-DSN			Differentiation start date	2022-05-26
C03		36024		Seeded	2022-06-06
D03		50899		Density	48,000/well
E03		53190		Age of cells	51	days
F03		72365		Agent	Bortezomib 10nm + SP600125 1µM / 10µM / 100µM
G03		49866
H03		204		Remarks:	B9 was contaminated before assay began
A04		323			C3, E4 & G3 were contamination at 60h timepoint
B04		62205
C04		58284
D04		70025
E04		56780
F04		62479			Raw Data Transformed	PBS	PBS	DMSO/ DMSO	BTZ/ DMSO	BTZ/ SP600125 1µM	BTZ/ SP600125 10µM	BTZ/ SP600125 100µM	DMSO/ SP600125 100µM	Tox Control	DMSO/ DMSO	Empty	PBS
G04		57497				1	2	3	4	5	6	7	8	9	10	11	12
H04		246			A	169	239	351	323	344	288	267	232	246	190	176	134
A05		344			B	197	316	50021	62205	47990	14980	6668	11144	323	64046	422	176
B05		47990			C	211	323	36024	58284	33045	19604	6190	8776	527	64172	450	204
C05		33045			D	211	330	50899	70025	42959	18142	7090	5909	534	49761	443	232
D05		42959			E	204	302	53190	56780	42278	21501	7062	9837	415	80930	436	211
E05		42278			F	204	288	72365	62479	35076	21613	6619	6717	464	38083	457	197
F05		35076			G	190	239	49866	57497	60722	26300	7385	8319	436	69997	429	155
G05		60722			H	183	183	204	246	246	239	211	169	162	148	119	98
H05		246
A06		288
B06		14980
C06		19604
D06		18142
E06		21501
F06		21613
G06		26300
H06		239
A07		267
B07		6668
C07		6190
D07		7090
E07		7062
F07		6619
G07		7385
H07		211
A08		232
B08		11144
C08		8776
D08		5909
E08		9837
F08		6717
G08		8319
H08		169
A09		246
B09		323
C09		527
D09		534
E09		415
F09		464
G09		436
H09		162
A10		190
B10		64046
C10		64172
D10		49761
E10		80930
F10		38083
G10		69997
H10		148
A11		176
B11		422
C11		450
D11		443
E11		436
F11		457
G11		429
H11		119
A12		134
B12		176
C12		204
D12		232
E12		211
F12		197
G12		155
H12		98
16.07.202220:50:48Unknown Userplate34_MT_luminescence_BTZ_SP_MTCellViability_Apoptosis_Lumin

## Sheet: 12h
09:44:31
Default, [ RLU ]				MT Cell Viability Assay
Time/Pos	Time/SID	0
A01		365		more luminescence, more viability
B01		443
C01		492
D01		548
E01		485		Date of intoxication:		2022-07-16
F01		471		Measurement timepoints	0h	2022-07-16
G01		429			12h	2022-07-17
H01		365			24h	2022-07-17
A02		541			36h	2022-07-18
B02		731			48h	2022-07-18
C02		717			60h	2022-07-19
D02		773			72h	2022-07-19
E02		689
F02		639		Reader:	Berthold Luminometer
G02		590		Plate	White plate with clear bottom (Greiner, Cat. No 655088)
H02		492
A03		682		Plate 1
B03		123939		Cells	BIHi264-A iPSC-DSN			Differentiation start date	2022-05-26
C03		137275		Seeded	2022-06-06
D03		161115		Density	48,000/well
E03		115781		Age of cells	51	days
F03		133698		Agent	Bortezomib 10nm + SP600125 1µM / 10µM / 100µM
G03		92573
H03		492		Remarks:
A04		829
B04		123932
C04		103949
D04		123447
E04		94913
F04		106267			Raw Data Transformed	PBS	PBS	DMSO/ DMSO	BTZ/ DMSO	BTZ/ SP600125 1µM	BTZ/ SP600125 10µM	BTZ/ SP600125 100µM	DMSO/ SP600125 100µM	Tox Control	DMSO/ DMSO	Empty	PBS
G04		130944				1	2	3	4	5	6	7	8	9	10	11	12
H04		590			A	365	541	682	829	850	731	675	632	576	478	379	295
A05		850			B	443	731	123939	123932	140704	61615	31619	28007	801	132806	1265	386
B05		140704			C	492	717	137275	103949	141856	98229	29089	30832	520	157820	1356	471
C05		141856			D	548	773	161115	123447	136586	81647	33656	24754	471	117397	1391	506
D05		136586			E	485	689	115781	94913	107406	85244	34233	29553	513	146353	1433	513
E05		107406			F	471	639	133698	106267	144041	70615	38441	34668	520	171838	1293	471
F05		144041			G	429	590	92573	130944	142847	93444	39383	29532	379	122435	1300	372
G05		142847			H	365	492	492	590	611	611	527	464	422	386	295	246
H05		611
A06		731
B06		61615
C06		98229
D06		81647
E06		85244
F06		70615
G06		93444
H06		611
A07		675
B07		31619
C07		29089
D07		33656
E07		34233
F07		38441
G07		39383
H07		527
A08		632
B08		28007
C08		30832
D08		24754
E08		29553
F08		34668
G08		29532
H08		464
A09		576
B09		801
C09		520
D09		471
E09		513
F09		520
G09		379
H09		422
A10		478
B10		132806
C10		157820
D10		117397
E10		146353
F10		171838
G10		122435
H10		386
A11		379
B11		1265
C11		1356
D11		1391
E11		1433
F11		1293
G11		1300
H11		295
A12		295
B12		386
C12		471
D12		506
E12		513
F12		471
G12		372
H12		246
17.07.202209:44:31Unknown Userplate34_MT_luminescence_BTZ_SP_MTCellViability_Apoptosis_Lumin

## Sheet: 24h
19:53:55
Default, [ RLU ]				MT Cell Viability Assay
Time/Pos	Time/SID	0
A01		443		more luminescence, more viability
B01		499
C01		548
D01		646
E01		597		Date of intoxication:		2022-07-16
F01		555		Measurement timepoints	0h	2022-07-16
G01		513			12h	2022-07-17
H01		429			24h	2022-07-17
A02		675			36h	2022-07-18
B02		780			48h	2022-07-18
C02		850			60h	2022-07-19
D02		864			72h	2022-07-19
E02		829
F02		801		Reader:	Berthold Luminometer
G02		660		Plate	White plate with clear bottom (Greiner, Cat. No 655088)
H02		513
A03		766		Plate 1
B03		140985		Cells	BIHi264-A iPSC-DSN			Differentiation start date	2022-05-26
C03		151194		Seeded	2022-06-06
D03		184836		Density	48,000/well
E03		128878		Age of cells	51	days
F03		149515		Agent	Bortezomib 10nm + SP600125 1µM / 10µM / 100µM
G03		110708
H03		632		Remarks:
A04		899
B04		140205
C04		116694
D04		138518
E04		107918
F04		117608			Raw Data Transformed	PBS	PBS	DMSO/ DMSO	BTZ/ DMSO	BTZ/ SP600125 1µM	BTZ/ SP600125 10µM	BTZ/ SP600125 100µM	DMSO/ SP600125 100µM	Tox Control	DMSO/ DMSO	Empty	PBS
G04		152178				1	2	3	4	5	6	7	8	9	10	11	12
H04		689			A	443	675	766	899	970	885	780	689	660	506	450	344
A05		970			B	499	780	140985	140205	165837	73257	41076	34176	949	152480	1588	443
B05		165837			C	548	850	151194	116694	169912	121796	39538	37676	583	177403	1728	555
C05		169912			D	646	864	184836	138518	162078	98145	42489	30242	569	134766	1679	548
D05		162078			E	597	829	128878	107918	125253	100969	42952	35638	604	165647	1841	569
E05		125253			F	555	801	149515	117608	183277	81499	49311	44252	611	198678	1686	520
F05		183277			G	513	660	110708	152178	169758	114601	51553	35933	457	139685	1665	429
G05		169758			H	429	513	632	689	759	696	632	597	541	485	372	309
H05		759
A06		885
B06		73257
C06		121796
D06		98145
E06		100969
F06		81499
G06		114601
H06		696
A07		780
B07		41076
C07		39538
D07		42489
E07		42952
F07		49311
G07		51553
H07		632
A08		689
B08		34176
C08		37676
D08		30242
E08		35638
F08		44252
G08		35933
H08		597
A09		660
B09		949
C09		583
D09		569
E09		604
F09		611
G09		457
H09		541
A10		506
B10		152480
C10		177403
D10		134766
E10		165647
F10		198678
G10		139685
H10		485
A11		450
B11		1588
C11		1728
D11		1679
E11		1841
F11		1686
G11		1665
H11		372
A12		344
B12		443
C12		555
D12		548
E12		569
F12		520
G12		429
H12		309
17.07.202219:53:55Unknown Userplate34_MT_luminescence_BTZ_SP_MTCellViability_Apoptosis_Lumin

## Sheet: 36h
09:34:34
Default, [ RLU ]				MT Cell Viability Assay
Time/Pos	Time/SID	0
A01		379		more luminescence, more viability
B01		429
C01		534
D01		520
E01		520		Date of intoxication:		2022-07-16
F01		478		Measurement timepoints	0h	2022-07-16
G01		415			12h	2022-07-17
H01		379			24h	2022-07-17
A02		604			36h	2022-07-18
B02		710			48h	2022-07-18
C02		773			60h	2022-07-19
D02		731			72h	2022-07-19
E02		703
F02		632		Reader:	Berthold Luminometer
G02		555		Plate	White plate with clear bottom (Greiner, Cat. No 655088)
H02		450
A03		689		Plate 1
B03		128984		Cells	BIHi264-A iPSC-DSN			Differentiation start date	2022-05-26
C03		158769		Seeded	2022-06-06
D03		174571		Density	48,000/well
E03		118388		Age of cells	51	days
F03		132736		Agent	Bortezomib 10nm + SP600125 1µM / 10µM / 100µM
G03		99754
H03		527		Remarks:
A04		759
B04		106183
C04		93121
D04		110750
E04		86158
F04		88666			Raw Data Transformed	PBS	PBS	DMSO/ DMSO	BTZ/ DMSO	BTZ/ SP600125 1µM	BTZ/ SP600125 10µM	BTZ/ SP600125 100µM	DMSO/ SP600125 100µM	Tox Control	DMSO/ DMSO	Empty	PBS
G04		110673				1	2	3	4	5	6	7	8	9	10	11	12
H04		548			A	379	604	689	759	857	717	696	583	548	457	464	295
A05		857			B	429	710	128984	106183	130066	58586	44182	30670	850	136727	1560	408
B05		130066			C	534	773	158769	93121	176805	102607	42573	33916	534	155846	1651	492
C05		176805			D	520	731	174571	110750	126482	79082	36875	27129	513	118950	1616	450
D05		126482			E	520	703	118388	86158	92383	80747	37163	31773	478	143205	1560	513
E05		92383			F	478	632	132736	88666	150000	61326	48363	44084	506	193648	1637	478
F05		150000			G	415	555	99754	110673	120868	87226	46121	32167	365	119856	1574	330
G05		120868			H	379	450	527	548	555	569	499	478	401	386	295	260
H05		555
A06		717
B06		58586
C06		102607
D06		79082
E06		80747
F06		61326
G06		87226
H06		569
A07		696
B07		44182
C07		42573
D07		36875
E07		37163
F07		48363
G07		46121
H07		499
A08		583
B08		30670
C08		33916
D08		27129
E08		31773
F08		44084
G08		32167
H08		478
A09		548
B09		850
C09		534
D09		513
E09		478
F09		506
G09		365
H09		401
A10		457
B10		136727
C10		155846
D10		118950
E10		143205
F10		193648
G10		119856
H10		386
A11		464
B11		1560
C11		1651
D11		1616
E11		1560
F11		1637
G11		1574
H11		295
A12		295
B12		408
C12		492
D12		450
E12		513
F12		478
G12		330
H12		260
18.07.202209:34:34Unknown Userplate34_MT_luminescence_BTZ_SP_MTCellViability_Apoptosis_Lumin

## Sheet: 48h
20:00:39
Default, [ RLU ]				MT Cell Viability Assay
Time/Pos	Time/SID	0
A01		330		more luminescence, more viability
B01		429
C01		492
D01		485
E01		450		Date of intoxication:		2022-07-16
F01		408		Measurement timepoints	0h	2022-07-16
G01		386			12h	2022-07-17
H01		365			24h	2022-07-17
A02		520			36h	2022-07-18
B02		710			48h	2022-07-18
C02		773			60h	2022-07-19
D02		738			72h	2022-07-19
E02		646
F02		597		Reader:	Berthold Luminometer
G02		506		Plate	White plate with clear bottom (Greiner, Cat. No 655088)
H02		379
A03		625		Plate 1
B03		130262		Cells	BIHi264-A iPSC-DSN			Differentiation start date	2022-05-26
C03		160265		Seeded	2022-06-06
D03		179609		Density	48,000/well
E03		118065		Age of cells	51	days
F03		133031		Agent	Bortezomib 10nm + SP600125 1µM / 10µM / 100µM
G03		100590
H03		520		Remarks:
A04		682
B04		90528
C04		84247
D04		99634
E04		77368
F04		78035			Raw Data Transformed	PBS	PBS	DMSO/ DMSO	BTZ/ DMSO	BTZ/ SP600125 1µM	BTZ/ SP600125 10µM	BTZ/ SP600125 100µM	DMSO/ SP600125 100µM	Tox Control	DMSO/ DMSO	Empty	PBS
G04		95102				1	2	3	4	5	6	7	8	9	10	11	12
H04		506			A	330	520	625	682	724	682	625	555	590	471	337	288
A05		724			B	429	710	130262	90528	113132	48096	43606	31218	836	137774	1630	393
B05		113132			C	492	773	160265	84247	166554	86383	42510	34366	513	158291	1813	457
C05		166554			D	485	738	179609	99634	108136	65444	30888	27248	471	121613	1707	499
D05		108136			E	450	646	118065	77368	78991	67566	31057	32202	478	146760	1743	457
E05		78991			F	408	597	133031	78035	128302	51082	42601	43402	499	195987	1743	478
F05		128302			G	386	506	100590	95102	102754	70903	38589	33319	379	121416	1651	365
G05		102754			H	365	379	520	506	562	534	464	457	429	393	309	267
H05		562
A06		682
B06		48096
C06		86383
D06		65444
E06		67566
F06		51082
G06		70903
H06		534
A07		625
B07		43606
C07		42510
D07		30888
E07		31057
F07		42601
G07		38589
H07		464
A08		555
B08		31218
C08		34366
D08		27248
E08		32202
F08		43402
G08		33319
H08		457
A09		590
B09		836
C09		513
D09		471
E09		478
F09		499
G09		379
H09		429
A10		471
B10		137774
C10		158291
D10		121613
E10		146760
F10		195987
G10		121416
H10		393
A11		337
B11		1630
C11		1813
D11		1707
E11		1743
F11		1743
G11		1651
H11		309
A12		288
B12		393
C12		457
D12		499
E12		457
F12		478
G12		365
H12		267
18.07.202220:00:39Unknown Userplate34_MT_luminescence_BTZ_SP_MTCellViability_Apoptosis_Lumin

## Sheet: 60h
09:59:24
Default, [ RLU ]				MT Cell Viability Assay
Time/Pos	Time/SID	0
A01		288		more luminescence, more viability
B01		365
C01		415
D01		401
E01		401		Date of intoxication:		2022-07-16
F01		379		Measurement timepoints	0h	2022-07-16
G01		351			12h	2022-07-17
H01		288			24h	2022-07-17
A02		471			36h	2022-07-18
B02		555			48h	2022-07-18
C02		653			60h	2022-07-19
D02		618			72h	2022-07-19
E02		534
F02		492		Reader:	Berthold Luminometer
G02		429		Plate	White plate with clear bottom (Greiner, Cat. No 655088)
H02		344
A03		534		Plate 1
B03		120292		Cells	BIHi264-A iPSC-DSN			Differentiation start date	2022-05-26
C03		160891		Seeded	2022-06-06
D03		171536		Density	48,000/well
E03		112703		Age of cells	51	days
F03		123686		Agent	Bortezomib 10nm + SP600125 1µM / 10µM / 100µM
G03		96079
H03		408		Remarks:
A04		555
B04		62401
C04		63104
D04		73320
E04		57385
F04		56085			Raw Data Transformed	PBS	PBS	DMSO/ DMSO	BTZ/ DMSO	BTZ/ SP600125 1µM	BTZ/ SP600125 10µM	BTZ/ SP600125 100µM	DMSO/ SP600125 100µM	Tox Control	DMSO/ DMSO	Empty	PBS
G04		66364				1	2	3	4	5	6	7	8	9	10	11	12
H04		436			A	288	471	534	555	562	541	492	471	478	408	344	239
A05		562			B	365	555	120292	62401	82153	31260	33453	27874	703	125927	1602	365
B05		82153			C	415	653	160891	63104	130747	59261	33382	30769	450	143662	1665	415
C05		130747			D	401	618	171536	73320	77157	46550	18887	24002	351	113315	1574	436
D05		77157			E	401	534	112703	57385	54785	47042	18571	28780	401	132237	1707	429
E05		54785			F	379	492	123686	56085	90402	32631	26370	40170	386	185862	1672	408
F05		90402			G	351	429	96079	66364	68325	45826	21901	28696	302	103471	1623	316
G05		68325			H	288	344	408	436	422	401	386	337	344	288	232	211
H05		422
A06		541
B06		31260
C06		59261
D06		46550
E06		47042
F06		32631
G06		45826
H06		401
A07		492
B07		33453
C07		33382
D07		18887
E07		18571
F07		26370
G07		21901
H07		386
A08		471
B08		27874
C08		30769
D08		24002
E08		28780
F08		40170
G08		28696
H08		337
A09		478
B09		703
C09		450
D09		351
E09		401
F09		386
G09		302
H09		344
A10		408
B10		125927
C10		143662
D10		113315
E10		132237
F10		185862
G10		103471
H10		288
A11		344
B11		1602
C11		1665
D11		1574
E11		1707
F11		1672
G11		1623
H11		232
A12		239
B12		365
C12		415
D12		436
E12		429
F12		408
G12		316
H12		211
19.07.202209:59:24Unknown Userplate34_MT_luminescence_BTZ_SP_MTCellViability_Apoptosis_Lumin

## Sheet: 72h
18:28:07
Default, [ RLU ]				MT Cell Viability Assay
Time/Pos	Time/SID	0
A01		260		more luminescence, more viability
B01		316
C01		386
D01		365
E01		337		Date of intoxication:		2022-07-16
F01		323		Measurement timepoints	0h	2022-07-16
G01		281			12h	2022-07-17
H01		267			24h	2022-07-17
A02		408			36h	2022-07-18
B02		499			48h	2022-07-18
C02		541			60h	2022-07-19
D02		520			72h	2022-07-19
E02		478
F02		429		Reader:	Berthold Luminometer
G02		379		Plate	White plate with clear bottom (Greiner, Cat. No 655088)
H02		295
A03		464		Plate 1
B03		112788		Cells	BIHi264-A iPSC-DSN			Differentiation start date	2022-05-26
C03		203049		Seeded	2022-06-06
D03		155677		Density	48,000/well
E03		101321		Age of cells	51	days
F03		106204		Agent	Bortezomib 10nm + SP600125 1µM / 10µM / 100µM
G03		81471
H03		351		Remarks:
A04		471
B04		47737
C04		51314
D04		57954
E04		44372
F04		40985			Raw Data Transformed	PBS	PBS	DMSO/ DMSO	BTZ/ DMSO	BTZ/ SP600125 1µM	BTZ/ SP600125 10µM	BTZ/ SP600125 100µM	DMSO/ SP600125 100µM	Tox Control	DMSO/ DMSO	Empty	PBS
G04		47751				1	2	3	4	5	6	7	8	9	10	11	12
H04		323			A	260	408	464	471	492	450	372	358	401	295	239	211
A05		492			B	316	499	112788	47737	65823	19899	22323	18725	499	105319	1469	295
B05		65823			C	386	541	203049	51314	111411	39987	21016	20932	379	118163	1581	309
C05		111411			D	365	520	155677	57954	56274	31422	9029	15950	344	93999	1560	358
D05		56274			E	337	478	101321	44372	38793	31169	8832	18936	337	112675	1721	393
E05		38793			F	323	429	106204	40985	67467	19751	14116	31008	316	183199	1679	358
F05		67467			G	281	379	81471	47751	47393	28703	10547	19182	274	88223	1623	246
G05		47393			H	267	295	351	323	337	323	302	281	253	253	197	190
H05		337
A06		450
B06		19899
C06		39987
D06		31422
E06		31169
F06		19751
G06		28703
H06		323
A07		372
B07		22323
C07		21016
D07		9029
E07		8832
F07		14116
G07		10547
H07		302
A08		358
B08		18725
C08		20932
D08		15950
E08		18936
F08		31008
G08		19182
H08		281
A09		401
B09		499
C09		379
D09		344
E09		337
F09		316
G09		274
H09		253
A10		295
B10		105319
C10		118163
D10		93999
E10		112675
F10		183199
G10		88223
H10		253
A11		239
B11		1469
C11		1581
D11		1560
E11		1721
F11		1679
G11		1623
H11		197
A12		211
B12		295
C12		309
D12		358
E12		393
F12		358
G12		246
H12		190
19.07.202218:28:07Unknown Userplate34_MT_luminescence_BTZ_SP_MTCellViability_Apoptosis_Lumin

## Sheet: All
Raw Values		ONLY CHANGE TABLE VALUES IN THESE COLUMNS													Minus Empty Value										Percentage of 0h										Percentage of Vehicle								Final Data
0h	PBS	PBS	DMSO/ DMSO	BTZ/ DMSO	BTZ/ SP600125 1µM	BTZ/ SP600125 10µM	BTZ/ SP600125 100µM	DMSO/ SP600125 100µM	Tox Control	DMSO/ DMSO	Empty	PBS			DMSO/ DMSO	BTZ/ DMSO	BTZ/ SP600125 1µM	BTZ/ SP600125 10µM	BTZ/ SP600125 100µM	DMSO/ SP600125 100µM	Tox Control	DMSO/ DMSO	Empty		DMSO/ DMSO	BTZ/ DMSO	BTZ/ SP600125 1µM	BTZ/ SP600125 10µM	BTZ/ SP600125 100µM	DMSO/ SP600125 100µM	Tox Control	DMSO/ DMSO	Empty			BTZ/ DMSO	BTZ/ SP600125 1µM	BTZ/ SP600125 10µM	BTZ/ SP600125 100µM	DMSO/ SP600125 100µM	Tox Control			BTZ/ DMSO	BTZ/ SP600125 1µM	BTZ/ SP600125 10µM	BTZ/ SP600125 100µM	DMSO/ SP600125 100µM	Tox Control
0	1	2	3	4	5	6	7	8	9	10	11	12																							Mean vehicle								(dark grey boxes are excluded in these calculations)
A	169	239	351	323	344	288	267	232	246	190	176	134	Mean Empty																						100									Mean
B	197	316	50021	62205	47990	14980	6668	11144	323	64046	422	176	439.5		49581.5	61765.5	47550.5	14540.5	6228.5	10704.5	-116.5	63606.5	-17.5		100	100	100	100	100	100	100	100	100			100	100	100	100	100			0h	100	100	100	100	100	100
C	211	323	36024	58284	33045	19604	6190	8776	527	64172	450	204			35584.5	57844.5	32605.5	19164.5	5750.5	8336.5	87.5	63732.5	10.5		100	100	100	100	100	100	100	100	100			100	100	100	100	100	100		12h	73.605	128.372	162.282	204.842	146.714	2031.89
D	211	330	50899	70025	42959	18142	7090	5909	534	49761	443	232			50459.5	69585.5	42519.5	17702.5	6650.5	5469.5	94.5	49321.5	3.5		100	100	100	100	100	100	100	100	100			100	100	100	100	100	100		24h	73.2049	135.889	171.469	233.488	158.788	2303.83
E	204	302	53190	56780	42278	21501	7062	9837	415	80930	436	211			52750.5	56340.5	41838.5	21061.5	6622.5	9397.5	-24.5	80490.5	-3.5		100	100	100	100	100	100	100	100	100			100	100	100	100	100	100		36h	60.5217	121.828	146.96	241.925	157.368	2482.75
F	204	288	72365	62479	35076	21613	6619	6717	464	38083	457	197			71925.5	62039.5	34636.5	21173.5	6179.5	6277.5	24.5	37643.5	17.5		100	100	100	100	100	100	100	100	100			100	100	100	100	100	100		48h	52.4914	105.702	119.701	213.905	156.189	2640.45
G	190	239	49866	57497	60722	26300	7385	8319	436	69997	429	155			49426.5	57057.5	60282.5	25860.5	6945.5	7879.5	-3.5	69557.5	-10.5		100	100	100	100	100	100	100	100	100			100	100	100	100	100	100		60h	42.4217	85.9274	89.6825	157.682	156.268	2956.04
H	183	183	204	246	246	239	211	169	162	148	119	98																															72h	36.0326	74.3294	64.214	95.0803	119.026	3288.21
12h	PBS	PBS	DMSO/ DMSO	BTZ/ DMSO	BTZ/ SP600125 1µM	BTZ/ SP600125 10µM	BTZ/ SP600125 100µM	DMSO/ SP600125 100µM	Tox Control	DMSO/ DMSO	Empty	PBS			DMSO/ DMSO	BTZ/ DMSO	BTZ/ SP600125 1µM	BTZ/ SP600125 10µM	BTZ/ SP600125 100µM	DMSO/ SP600125 100µM	Tox Control	DMSO/ DMSO	Empty		DMSO/ DMSO	BTZ/ DMSO	BTZ/ SP600125 1µM	BTZ/ SP600125 10µM	BTZ/ SP600125 100µM	DMSO/ SP600125 100µM	Tox Control	DMSO/ DMSO	Empty			BTZ/ DMSO	BTZ/ SP600125 1µM	BTZ/ SP600125 10µM	BTZ/ SP600125 100µM	DMSO/ SP600125 100µM	Tox Control			BTZ/ DMSO	BTZ/ SP600125 1µM	BTZ/ SP600125 10µM	BTZ/ SP600125 100µM	DMSO/ SP600125 100µM	Tox Control
0	1	2	3	4	5	6	7	8	9	10	11	12																							Mean vehicle
A	365	541	682	829	850	731	675	632	576	478	379	295	Mean Empty																						252.181									Standard Deviation
B	443	731	123939	123932	140704	61615	31619	28007	801	132806	1265	386	1339.67		122599	122592	139364	60275.3	30279.3	26667.3	-538.667	131466	-74.6667		247.268	198.48	293.087	414.534	486.142	249.123	462.375	206.687	426.667			78.7054	116.221	164.379	192.775	98.7871			0h	0	0	0	0	0	0
C	492	717	137275	103949	141856	98229	29089	30832	520	157820	1356	471			135935	102609	140516	96889.3	27749.3	29492.3	-819.667	156480	16.3333		382.007	177.388	430.959	505.567	482.555	353.774	-936.762	245.527	155.556			70.3415	170.892	200.477	191.352	140.285	-371.464		12h	9.23864	32.2685	25.6673	18.9473	39.32	5040.87
D	548	773	161115	123447	136586	81647	33656	24754	471	117397	1391	506			159775	122107	135246	80307.3	32316.3	23414.3	-868.667	116057	51.3333		316.641	175.478	318.081	453.65	485.923	428.089	-919.224	235.308	1466.67			69.5841	126.132	179.89	192.688	169.754	-364.509		24h	10.3417	37.3792	30.2878	21.7211	46.0028	5737.76
E	485	689	115781	94913	107406	85244	34233	29553	513	146353	1433	513			114441	93573.3	106066	83904.3	32893.3	28213.3	-826.667	145013	93.3333		216.948	166.085	253.514	398.378	496.691	300.222	3374.15	180.162	-2666.67			65.8595	100.528	157.973	196.958	119.05	1337.99		36h	6.61868	49.7601	32.0625	34.9974	53.6909	6148.27
F	471	639	133698	106267	144041	70615	38441	34668	520	171838	1293	471			132358	104927	142701	69275.3	37101.3	33328.3	-819.667	170498	-46.6667		184.021	169.13	411.997	327.179	600.394	530.917	-3345.58	452.929	-266.667			67.0668	163.373	129.74	238.08	210.53	-1326.66		48h	4.96097	47.7662	27.1604	44.8767	50.6174	6582.24
G	429	590	92573	130944	142847	93444	39383	29532	379	122435	1300	372			91233.3	129604	141507	92104.3	38043.3	28192.3	-960.667	121095	-39.6667		184.584	227.147	234.74	356.158	547.741	357.793	27447.6	174.094	377.778			90.0728	93.0839	141.231	217.201	141.879	10884.1		60h	3.98543	44.155	23.3005	54.3139	54.0708	7417.8
H	365	492	492	590	611	611	527	464	422	386	295	246																															72h	4.03428	44.7179	19.5789	50.094	51.6281	8276.45
																																			Percentage of Vehicle
24h	PBS	PBS	DMSO/ DMSO	BTZ/ DMSO	BTZ/ SP600125 1µM	BTZ/ SP600125 10µM	BTZ/ SP600125 100µM	DMSO/ SP600125 100µM	Tox Control	DMSO/ DMSO	Empty	PBS			DMSO/ DMSO	BTZ/ DMSO	BTZ/ SP600125 1µM	BTZ/ SP600125 10µM	BTZ/ SP600125 100µM	DMSO/ SP600125 100µM	Tox Control	DMSO/ DMSO	Empty		DMSO/ DMSO	BTZ/ DMSO	BTZ/ SP600125 1µM	BTZ/ SP600125 10µM	BTZ/ SP600125 100µM	DMSO/ SP600125 100µM	Tox Control	DMSO/ DMSO	Empty			BTZ/ DMSO	BTZ/ SP600125 1µM	BTZ/ SP600125 10µM	BTZ/ SP600125 100µM	DMSO/ SP600125 100µM	Tox Control			BTZ/ DMSO	BTZ/ SP600125 1µM	BTZ/ SP600125 10µM	BTZ/ SP600125 100µM	DMSO/ SP600125 100µM	Tox Control
0	1	2	3	4	5	6	7	8	9	10	11	12																							Mean vehicle
A	443	675	766	899	970	885	780	689	660	506	450	344	Mean Empty																						286.586									SD as % of Mean
B	499	780	140985	140205	165837	73257	41076	34176	949	152480	1588	443	1697.83		139287	138507	164139	71559.2	39378.2	32478.2	-748.833	150782	-109.833		280.926	224.247	345.189	492.137	632.226	303.407	642.775	237.055	627.619			78.2476	120.449	171.724	220.606	105.869			0h	0	0	0	0	0	0
C	548	850	151194	116694	169912	121796	39538	37676	583	177403	1728	555			149496	114996	168214	120098	37840.2	35978.2	-1114.83	175705	30.1667		420.116	198.802	515.907	626.67	658.033	431.574	-1274.1	275.692	287.302			69.3691	180.018	218.667	229.611	150.591	-444.577		12h	12.5516	25.1367	15.8165	9.24968	26.8004	248.088
D	646	864	184836	138518	162078	98145	42489	30242	569	134766	1679	548			183138	136820	160380	96447.2	40791.2	28544.2	-1128.83	133068	-18.8333		362.941	196.622	377.192	544.822	613.355	521.879	-1194.53	269.797	-538.095			68.6083	131.616	190.108	214.021	182.102	-416.815		24h	14.1271	27.5072	17.6637	9.30288	28.9712	249.053
E	597	829	128878	107918	125253	100969	42952	35638	604	165647	1841	569			127180	106220	123555	99271.2	41254.2	33940.2	-1093.83	163949	143.167		241.098	188.533	295.315	471.339	622.939	361.162	4464.63	203.688	-4090.48			65.7857	103.046	164.467	217.366	126.022	1557.87		36h	10.936	40.8444	21.8171	14.4662	34.118	247.64
F	555	801	149515	117608	183277	81499	49311	44252	611	198678	1686	520			147817	115910	181579	79801.2	47613.2	42554.2	-1086.83	196980	-11.8333		205.514	186.833	524.242	376.892	770.502	677.884	-4436.05	523.278	-67.619			65.1926	182.927	131.511	268.855	236.538	-1547.9		48h	9.45101	45.1894	22.6901	20.9797	32.4077	249.285
G	513	660	110708	152178	169758	114601	51553	35933	457	139685	1665	429			109010	150480	168060	112903	49855.2	34235.2	-1240.83	137987	-32.8333		220.55	263.734	278.788	436.585	717.805	434.484	35452.4	198.379	312.698			92.0262	97.2789	152.34	250.468	151.607	12370.6		60h	9.3948	51.3864	25.9811	34.4452	34.6013	250.937
H	429	513	632	689	759	696	632	597	541	485	372	309																															72h	11.1962	60.1619	30.4901	52.686	43.3755	251.701
																																			Percentage of Vehicle
36h	PBS	PBS	DMSO/ DMSO	BTZ/ DMSO	BTZ/ SP600125 1µM	BTZ/ SP600125 10µM	BTZ/ SP600125 100µM	DMSO/ SP600125 100µM	Tox Control	DMSO/ DMSO	Empty	PBS			DMSO/ DMSO	BTZ/ DMSO	BTZ/ SP600125 1µM	BTZ/ SP600125 10µM	BTZ/ SP600125 100µM	DMSO/ SP600125 100µM	Tox Control	DMSO/ DMSO	Empty		DMSO/ DMSO	BTZ/ DMSO	BTZ/ SP600125 1µM	BTZ/ SP600125 10µM	BTZ/ SP600125 100µM	DMSO/ SP600125 100µM	Tox Control	DMSO/ DMSO	Empty			BTZ/ DMSO	BTZ/ SP600125 1µM	BTZ/ SP600125 10µM	BTZ/ SP600125 100µM	DMSO/ SP600125 100µM	Tox Control
0	1	2	3	4	5	6	7	8	9	10	11	12																							Mean vehicle
A	379	604	689	759	857	717	696	583	548	457	464	295	Mean Empty																						266.017
B	429	710	128984	106183	130066	58586	44182	30670	850	136727	1560	408	1599.67		127384	104583	128466	56986.3	42582.3	29070.3	-749.667	135127	-39.6667		256.919	169.323	270.168	391.915	683.669	271.571	643.491	212.443	226.667			63.6512	101.56	147.327	257.002	102.088
C	534	773	158769	93121	176805	102607	42573	33916	534	155846	1651	492			157169	91521.3	175205	101007	40973.3	32316.3	-1065.67	154246	51.3333		441.679	158.22	537.349	527.054	712.518	387.649	-1217.9	242.021	488.889			59.4772	201.998	198.128	267.846	145.723	-457.829
D	520	731	174571	110750	126482	79082	36875	27129	513	118950	1616	450			172971	109150	124882	77482.3	35275.3	25529.3	-1086.67	117350	16.3333		342.792	156.858	293.706	437.691	530.416	466.758	-1149.91	237.929	466.667			58.9653	110.409	164.535	199.392	175.462	-432.27
E	520	703	118388	86158	92383	80747	37163	31773	478	143205	1560	513			116788	84558.3	90783.3	79147.3	35563.3	30173.3	-1121.67	141605	-39.6667		221.398	150.084	216.985	375.792	537.008	321.078	4578.23	175.928	1133.33			56.4191	81.5681	141.266	201.869	120.698	1721.03
F	478	632	132736	88666	150000	61326	48363	44084	506	193648	1637	478			131136	87066.3	148400	59726.3	46763.3	42484.3	-1093.67	192048	37.3333		182.322	140.34	428.451	282.081	756.749	676.772	-4463.95	510.177	213.333			52.756	161.061	106.038	284.474	254.409	-1678.07
G	415	555	99754	110673	120868	87226	46121	32167	365	119856	1574	330			98154.3	109073	119268	85626.3	44521.3	30567.3	-1234.67	118256	-25.6667		198.586	191.164	197.849	331.109	641.01	387.935	35276.2	170.012	244.444			71.8614	74.3745	124.469	240.965	145.831	13260.9
H	379	450	527	548	555	569	499	478	401	386	295	260
																																			Percentage of Vehicle
48h	PBS	PBS	DMSO/ DMSO	BTZ/ DMSO	BTZ/ SP600125 1µM	BTZ/ SP600125 10µM	BTZ/ SP600125 100µM	DMSO/ SP600125 100µM	Tox Control	DMSO/ DMSO	Empty	PBS			DMSO/ DMSO	BTZ/ DMSO	BTZ/ SP600125 1µM	BTZ/ SP600125 10µM	BTZ/ SP600125 100µM	DMSO/ SP600125 100µM	Tox Control	DMSO/ DMSO	Empty		DMSO/ DMSO	BTZ/ DMSO	BTZ/ SP600125 1µM	BTZ/ SP600125 10µM	BTZ/ SP600125 100µM	DMSO/ SP600125 100µM	Tox Control	DMSO/ DMSO	Empty			BTZ/ DMSO	BTZ/ SP600125 1µM	BTZ/ SP600125 10µM	BTZ/ SP600125 100µM	DMSO/ SP600125 100µM	Tox Control
0	1	2	3	4	5	6	7	8	9	10	11	12																							Mean vehicle
A	330	520	625	682	724	682	625	555	590	471	337	288	Mean Empty																						269.302
B	429	710	130262	90528	113132	48096	43606	31218	836	137774	1630	393	1714.5		128548	88813.5	111418	46381.5	41891.5	29503.5	-878.5	136060	-84.5		259.265	143.791	234.314	318.981	672.578	275.618	754.077	213.908	482.857			53.3942	87.008	118.448	249.749	102.345
C	492	773	160265	84247	166554	86383	42510	34366	513	158291	1813	457			158550	82532.5	164840	84668.5	40795.5	32651.5	-1201.5	156576	98.5		445.561	142.68	505.557	441.799	709.425	391.669	-1373.14	245.678	938.095			52.9815	187.729	164.053	263.431	145.439	-509.89
D	485	738	179609	99634	108136	65444	30888	27248	471	121613	1707	499			177894	97919.5	106422	63729.5	29173.5	25533.5	-1243.5	119898	-7.5		352.549	140.718	250.289	360.003	438.666	466.834	-1315.87	243.096	-214.286			52.253	92.9399	133.68	162.89	173.35	-488.624
E	450	646	118065	77368	78991	67566	31057	32202	478	146760	1743	457			116350	75653.5	77276.5	65851.5	29342.5	30487.5	-1236.5	145046	28.5		220.568	134.279	184.702	312.663	443.073	324.421	5046.94	180.202	-814.286			49.862	68.5855	116.101	164.527	120.468	1874.08
F	408	597	133031	78035	128302	51082	42601	43402	499	195987	1743	478			131316	76320.5	126588	49367.5	40886.5	41687.5	-1215.5	194272	28.5		182.573	123.019	365.474	233.157	661.647	664.078	-4961.22	516.085	162.857			45.6808	135.712	86.5784	245.69	246.593	-1842.26
G	386	506	100590	95102	102754	70903	38589	33319	379	121416	1651	365			98875.5	93387.5	101040	69188.5	36874.5	31604.5	-1335.5	119702	-63.5		200.046	163.673	167.61	267.545	530.912	401.098	38157.1	172.09	604.762			60.7767	62.2388	99.3477	197.144	148.94	14168.9
H	365	379	520	506	562	534	464	457	429	393	309	267
																																			Percentage of Vehicle
60h	PBS	PBS	DMSO/ DMSO	BTZ/ DMSO	BTZ/ SP600125 1µM	BTZ/ SP600125 10µM	BTZ/ SP600125 100µM	DMSO/ SP600125 100µM	Tox Control	DMSO/ DMSO	Empty	PBS			DMSO/ DMSO	BTZ/ DMSO	BTZ/ SP600125 1µM	BTZ/ SP600125 10µM	BTZ/ SP600125 100µM	DMSO/ SP600125 100µM	Tox Control	DMSO/ DMSO	Empty		DMSO/ DMSO	BTZ/ DMSO	BTZ/ SP600125 1µM	BTZ/ SP600125 10µM	BTZ/ SP600125 100µM	DMSO/ SP600125 100µM	Tox Control	DMSO/ DMSO	Empty			BTZ/ DMSO	BTZ/ SP600125 1µM	BTZ/ SP600125 10µM	BTZ/ SP600125 100µM	DMSO/ SP600125 100µM	Tox Control
0	1	2	3	4	5	6	7	8	9	10	11	12																							Mean vehicle
A	288	471	534	555	562	541	492	471	478	408	344	239	Mean Empty																						239.892
B	365	555	120292	62401	82153	31260	33453	27874	703	125927	1602	365	1640.5		118652	60760.5	80512.5	29619.5	31812.5	26233.5	-937.5	124286	-38.5		239.306	98.3729	169.32	203.703	510.757	245.07	804.721	195.399	220			41.0071	70.5817	84.9146	212.911	102.158
C	415	653	160891	63104	130747	59261	33382	30769	450	143662	1665	415			159250	61463.5	129106	57620.5	31741.5	29128.5	-1190.5	142022	24.5		447.528	106.256	395.965	300.663	551.978	349.409	-1360.57	222.84	233.333			44.2934	165.06	125.332	230.094	145.653	-567.159
D	401	618	171536	73320	77157	46550	18887	24002	351	113315	1574	436			169896	71679.5	75516.5	44909.5	17246.5	22361.5	-1289.5	111674	-66.5		336.697	103.009	177.604	253.69	259.326	408.84	-1364.55	226.422	-1900			42.9398	74.0351	105.752	108.101	170.426	-568.818
E	401	534	112703	57385	54785	47042	18571	28780	401	132237	1707	429			111062	55744.5	53144.5	45401.5	16930.5	27139.5	-1239.5	130596	66.5		210.543	98.9421	127.023	215.566	255.651	288.795	5059.18	162.251	-1900				52.95	89.8596	106.569	120.385	2108.94
F	379	492	123686	56085	90402	32631	26370	40170	386	185862	1672	408			122046	54444.5	88761.5	30990.5	24729.5	38529.5	-1254.5	184222	31.5		169.683	87.7578	256.266	146.365	400.186	613.771	-5120.41	489.385	180			36.5822	106.825	61.0126	166.819	255.853	-2134.46
G	351	429	96079	66364	68325	45826	21901	28696	302	103471	1623	316			94438.5	64723.5	66684.5	44185.5	20260.5	27055.5	-1338.5	101830	-17.5		191.069	113.436	110.62	170.861	291.707	343.366	38242.9	146.398	166.667			47.286	46.1124	71.224	121.599	143.133	15941.7
H	288	344	408	436	422	401	386	337	344	288	232	211
																																			Percentage of Vehicle
72h	PBS	PBS	DMSO/ DMSO	BTZ/ DMSO	BTZ/ SP600125 1µM	BTZ/ SP600125 10µM	BTZ/ SP600125 100µM	DMSO/ SP600125 100µM	Tox Control	DMSO/ DMSO	Empty	PBS			DMSO/ DMSO	BTZ/ DMSO	BTZ/ SP600125 1µM	BTZ/ SP600125 10µM	BTZ/ SP600125 100µM	DMSO/ SP600125 100µM	Tox Control	DMSO/ DMSO	Empty		DMSO/ DMSO	BTZ/ DMSO	BTZ/ SP600125 1µM	BTZ/ SP600125 10µM	BTZ/ SP600125 100µM	DMSO/ SP600125 100µM	Tox Control	DMSO/ DMSO	Empty			BTZ/ DMSO	BTZ/ SP600125 1µM	BTZ/ SP600125 10µM	BTZ/ SP600125 100µM	DMSO/ SP600125 100µM	Tox Control
0	1	2	3	4	5	6	7	8	9	10	11	12																							Mean vehicle
A	260	408	464	471	492	450	372	358	401	295	239	211	Mean Empty																						214.223
B	316	499	112788	47737	65823	19899	22323	18725	499	105319	1469	295	1605.5		111182	46131.5	64217.5	18293.5	20717.5	17119.5	-1106.5	103714	-136.5		224.242	74.6881	135.051	125.811	332.624	159.928	949.785	163.055	780			34.8647	63.0424	58.7289	155.27	74.655
C	386	541	203049	51314	111411	39987	21016	20932	379	118163	1581	309			201444	49708.5	109806	38381.5	19410.5	19326.5	-1226.5	116558	-24.5		566.099	85.9347	336.77	200.274	337.545	231.83	-1401.71	182.885	-233.333			40.1147	157.205	93.4886	157.567	108.219	-654.326
D	365	520	155677	57954	56274	31422	9029	15950	344	93999	1560	358			154072	56348.5	54668.5	29816.5	7423.5	14344.5	-1261.5	92393.5	-45.5		305.337	80.9774	128.573	168.431	111.623	262.263	-1334.92	187.329	-1300			37.8005	60.0183	78.6242	52.1061	122.426	-623.146
E	337	478	101321	44372	38793	31169	8832	18936	337	112675	1721	393			99715.5	42766.5	37187.5	29563.5	7226.5	17330.5	-1268.5	111070	115.5		189.032	75.9072	88.8834	140.367	109.12	184.416	5177.55	137.991	-3300				41.4911	65.5241	50.9378	86.0861	2416.9
F	323	429	106204	40985	67467	19751	14116	31008	316	183199	1679	358			104598	39379.5	65861.5	18145.5	12510.5	29402.5	-1289.5	181594	73.5		145.426	63.4749	190.151	85.6991	202.452	468.379	-5263.27	482.403	420			29.6303	88.763	40.0047	94.5052	218.641	-2456.91
G	281	379	81471	47751	47393	28703	10547	19182	274	88223	1623	246			79865.5	46145.5	45787.5	27097.5	8941.5	17576.5	-1331.5	86617.5	17.5		161.584	80.8754	75.9549	104.783	128.738	223.066	38042.9	124.526	-166.667			37.753	35.456	48.9133	60.0954	104.128	17758.6
H	267	295	351	323	337	323	302	281	253	253	197	190
