# Supplementary material for: c-Jun inhibition mitigates chemotherapy-induced neurotoxicity in iPSC-derived sensory neurons
Source: Cell Death Discov. 2025 Nov 13;11:529. doi: 10.1038/s41420-025-02847-5 (PMC12615653; doi:10.1038/s41420-025-02847-5)
Supplement: Supplementary file 3 — Dataset [file 41420_2025_2847_MOESM3_ESM.zip › Supplemental Files (to be zipped)/(Figure 3 and S4) Viability 264A/264A_MT_BTZ_SP_plate40_MasterTable_20220829.xlsx]

## Sheet: plate40_MT_lumi_BTZ_SP_0h
21:29:16
Default, [ RLU ]				MT Cell Viability Assay
Time/Pos	Time/SID	0
A01		119		more luminescence, more viability
B01		155
C01		162
D01		162
E01		148		Date of intoxication:		2022-08-23
F01		134		Measurement timepoints	0h	2022-08-23
G01		112			12h	2022-08-24
H01		126			24h	2022-08-24
A02		218			36h	2022-08-25
B02		218			48h	2022-08-25
C02		239			60h	2022-08-26
D02		246			72h	2022-08-26
E02		183
F02		183		Reader:	Berthold Luminometer
G02		148		Plate	White plate with clear bottom (Greiner, Cat. No 655088)
H02		134
A03		246		Plate 1
B03		52670		Cells	BIHi264-A iPSC-DSN			Day 11	2022-07-25
C03		56717		Seeded	2022-05-30
D03		57462		Density	48,000/well
E03		43543		Age of cells	40	days
F03		32504		Agent	Bortezomib 10nM + SP600125 1µM / 10µM / 100µM
G03		53429
H03		155		Remarks:
A04		260
B04		53513
C04		43648
D04		49663
E04		35020
F04		43367			Raw Data Transformed	PBS	PBS	DMSO/ DMSO	BTZ/ DMSO	BTZ/ SP600125 1µM	BTZ/ SP600125 10µM	BTZ/ SP600125 100µM	DMSO/ SP600125 100µM	Tox Control	DMSO/ DMSO	Empty	PBS
G04		49290				1	2	3	4	5	6	7	8	9	10	11	12
H04		148			A	119	218	246	260	190	169	162	134	134	126	84	77
A05		190			B	155	218	52670	53513	28035	4989	2263	1700	105	26201	162	77
B05		28035			C	162	239	56717	43648	27305	6788	2024	1686	134	28717	176	91
C05		27305			D	162	246	57462	49663	30066	7406	2052	1644	126	28478	162	112
D05		30066			E	148	183	43543	35020	29244	5242	2220	1658	141	29925	190	91
E05		29244			F	134	183	32504	43367	33839	7132	2192	1644	134	31816	169	84
F05		33839			G	112	148	53429	49290	29799	7104	2017	1637	98	30874	204	77
G05		29799			H	126	134	155	148	148	134	112	112	84	77	70	63
H05		148
A06		169
B06		4989
C06		6788
D06		7406
E06		5242
F06		7132
G06		7104
H06		134
A07		162
B07		2263
C07		2024
D07		2052
E07		2220
F07		2192
G07		2017
H07		112
A08		134
B08		1700
C08		1686
D08		1644
E08		1658
F08		1644
G08		1637
H08		112
A09		134
B09		105
C09		134
D09		126
E09		141
F09		134
G09		98
H09		84
A10		126
B10		26201
C10		28717
D10		28478
E10		29925
F10		31816
G10		30874
H10		77
A11		84
B11		162
C11		176
D11		162
E11		190
F11		169
G11		204
H11		70
A12		77
B12		77
C12		91
D12		112
E12		91
F12		84
G12		77
H12		63
23.08.202221:29:16Unknown Userplate40_MT_luminescence_BTZ_SP_MTCellViability_Apoptosis_Lumin

## Sheet: 12h
09:58:18
Default, [ RLU ]				MT Cell Viability Assay
Time/Pos	Time/SID	0
A01		358		more luminescence, more viability
B01		408
C01		422
D01		478
E01		464		Date of intoxication:		2022-08-23
F01		429		Measurement timepoints	0h	2022-08-23
G01		372			12h	2022-08-24
H01		295			24h	2022-08-24
A02		541			36h	2022-08-25
B02		724			48h	2022-08-25
C02		724			60h	2022-08-26
D02		703			72h	2022-08-26
E02		646
F02		590		Reader:	Berthold Luminometer
G02		457		Plate	White plate with clear bottom (Greiner, Cat. No 655088)
H02		365
A03		689		Plate 1
B03		152838		Cells	BIHi264-A iPSC-DSN			Day 11	2022-07-25
C03		150358		Seeded	2022-05-30
D03		166006		Density	48,000/well
E03		157841		Age of cells	40	days
F03		131942		Agent	Bortezomib 10nM + SP600125 1µM / 10µM / 100µM
G03		154609
H03		499		Remarks:
A04		780
B04		153400
C04		121395
D04		157588
E04		167130
F04		123587			Raw Data Transformed	PBS	PBS	DMSO/ DMSO	BTZ/ DMSO	BTZ/ SP600125 1µM	BTZ/ SP600125 10µM	BTZ/ SP600125 100µM	DMSO/ SP600125 100µM	Tox Control	DMSO/ DMSO	Empty	PBS
G04		144512				1	2	3	4	5	6	7	8	9	10	11	12
H04		520			A	358	541	689	780	590	569	492	422	386	281	225	162
A05		590			B	408	724	152838	153400	118767	18388	6141	5200	267	69119	309	218
B05		118767			C	422	724	150358	121395	113322	18592	5698	5073	309	70960	330	246
C05		113322			D	478	703	166006	157588	134183	20679	6865	5579	344	72562	351	246
D05		134183			E	464	646	157841	167130	135097	19779	6675	5305	302	58453	358	253
E05		135097			F	429	590	131942	123587	128211	18824	6408	5452	309	72091	351	211
F05		128211			G	372	457	154609	144512	122519	18065	6141	4904	218	67826	281	197
G05		122519			H	295	365	499	520	485	422	393	316	267	225	155	126
H05		485
A06		569
B06		18388
C06		18592
D06		20679
E06		19779
F06		18824
G06		18065
H06		422
A07		492
B07		6141
C07		5698
D07		6865
E07		6675
F07		6408
G07		6141
H07		393
A08		422
B08		5200
C08		5073
D08		5579
E08		5305
F08		5452
G08		4904
H08		316
A09		386
B09		267
C09		309
D09		344
E09		302
F09		309
G09		218
H09		267
A10		281
B10		69119
C10		70960
D10		72562
E10		58453
F10		72091
G10		67826
H10		225
A11		225
B11		309
C11		330
D11		351
E11		358
F11		351
G11		281
H11		155
A12		162
B12		218
C12		246
D12		246
E12		253
F12		211
G12		197
H12		126
24.08.202209:58:18Unknown Userplate40_MT_luminescence_BTZ_SP_MTCellViability_Apoptosis_Lumin

## Sheet: 24h
20:24:07
Default, [ RLU ]				MT Cell Viability Assay
Time/Pos	Time/SID	0
A01		365		more luminescence, more viability
B01		393
C01		457
D01		457
E01		450		Date of intoxication:		2022-08-23
F01		401		Measurement timepoints	0h	2022-08-23
G01		351			12h	2022-08-24
H01		316			24h	2022-08-24
A02		534			36h	2022-08-25
B02		710			48h	2022-08-25
C02		731			60h	2022-08-26
D02		745			72h	2022-08-26
E02		562
F02		527		Reader:	Berthold Luminometer
G02		485		Plate	White plate with clear bottom (Greiner, Cat. No 655088)
H02		372
A03		682		Plate 1
B03		150871		Cells	BIHi264-A iPSC-DSN			Day 11	2022-07-25
C03		149543		Seeded	2022-05-30
D03		164088		Density	48,000/well
E03		159633		Age of cells	40	days
F03		136284		Agent	Bortezomib 10nM + SP600125 1µM / 10µM / 100µM
G03		151763
H03		492		Remarks:
A04		766
B04		144385
C04		117271
D04		150463
E04		179995
F04		117587			Raw Data Transformed	PBS	PBS	DMSO/ DMSO	BTZ/ DMSO	BTZ/ SP600125 1µM	BTZ/ SP600125 10µM	BTZ/ SP600125 100µM	DMSO/ SP600125 100µM	Tox Control	DMSO/ DMSO	Empty	PBS
G04		139741				1	2	3	4	5	6	7	8	9	10	11	12
H04		471			A	365	534	682	766	597	534	436	365	323	260	218	141
A05		597			B	393	710	150871	144385	108635	17657	6485	5481	274	56169	309	197
B05		108635			C	457	731	149543	117271	105712	17285	6022	5523	316	57335	309	211
C05		105712			D	457	745	164088	150463	122821	18985	7160	6141	337	57729	337	211
D05		122821			E	450	562	159633	179995	127642	18999	7040	5804	274	45594	295	190
E05		127642			F	401	527	136284	117587	115985	17728	6675	5888	267	57314	316	169
F05		115985			G	351	485	151763	139741	112050	16962	6724	5214	225	55558	260	148
G05		112050			H	316	372	492	471	471	401	344	267	197	204	155	112
H05		471
A06		534
B06		17657
C06		17285
D06		18985
E06		18999
F06		17728
G06		16962
H06		401
A07		436
B07		6485
C07		6022
D07		7160
E07		7040
F07		6675
G07		6724
H07		344
A08		365
B08		5481
C08		5523
D08		6141
E08		5804
F08		5888
G08		5214
H08		267
A09		323
B09		274
C09		316
D09		337
E09		274
F09		267
G09		225
H09		197
A10		260
B10		56169
C10		57335
D10		57729
E10		45594
F10		57314
G10		55558
H10		204
A11		218
B11		309
C11		309
D11		337
E11		295
F11		316
G11		260
H11		155
A12		141
B12		197
C12		211
D12		211
E12		190
F12		169
G12		148
H12		112
24.08.202220:24:07Unknown Userplate40_MT_luminescence_BTZ_SP_MTCellViability_Apoptosis_Lumin

## Sheet: 36h
10:24:16
Default, [ RLU ]				MT Cell Viability Assay
Time/Pos	Time/SID	0
A01		267		more luminescence, more viability
B01		302
C01		344
D01		344
E01		323		Date of intoxication:		2022-08-23
F01		295		Measurement timepoints	0h	2022-08-23
G01		260			12h	2022-08-24
H01		218			24h	2022-08-24
A02		422			36h	2022-08-25
B02		478			48h	2022-08-25
C02		555			60h	2022-08-26
D02		527			72h	2022-08-26
E02		457
F02		393		Reader:	Berthold Luminometer
G02		337		Plate	White plate with clear bottom (Greiner, Cat. No 655088)
H02		274
A03		485		Plate 1
B03		141575		Cells	BIHi264-A iPSC-DSN			Day 11	2022-07-25
C03		141568		Seeded	2022-05-30
D03		152810		Density	48,000/well
E03		147885		Age of cells	40	days
F03		127937		Agent	Bortezomib 10nM + SP600125 1µM / 10µM / 100µM
G03		141751
H03		316		Remarks:
A04		492
B04		87022
C04		70728
D04		94906
E04		124880
F04		68803			Raw Data Transformed	PBS	PBS	DMSO/ DMSO	BTZ/ DMSO	BTZ/ SP600125 1µM	BTZ/ SP600125 10µM	BTZ/ SP600125 100µM	DMSO/ SP600125 100µM	Tox Control	DMSO/ DMSO	Empty	PBS
G04		85153				1	2	3	4	5	6	7	8	9	10	11	12
H04		316			A	267	422	485	492	393	386	295	253	246	190	119	112
A05		393			B	302	478	141575	87022	54216	13006	4982	5523	176	37289	246	119
B05		54216			C	344	555	141568	70728	53253	11980	4918	5530	225	38392	253	134
C05		53253			D	344	527	152810	94906	62345	13167	5698	6106	218	36214	246	148
D05		62345			E	323	457	147885	124880	65725	13786	5488	5705	197	32483	253	148
E05		65725			F	295	393	127937	68803	56837	12352	5298	5727	169	37120	253	134
F05		56837			G	260	337	141751	85153	54602	11987	7040	5228	148	37057	232	126
G05		54602			H	218	274	316	316	295	239	225	183	141	126	98	63
H05		295
A06		386
B06		13006
C06		11980
D06		13167
E06		13786
F06		12352
G06		11987
H06		239
A07		295
B07		4982
C07		4918
D07		5698
E07		5488
F07		5298
G07		7040
H07		225
A08		253
B08		5523
C08		5530
D08		6106
E08		5705
F08		5727
G08		5228
H08		183
A09		246
B09		176
C09		225
D09		218
E09		197
F09		169
G09		148
H09		141
A10		190
B10		37289
C10		38392
D10		36214
E10		32483
F10		37120
G10		37057
H10		126
A11		119
B11		246
C11		253
D11		246
E11		253
F11		253
G11		232
H11		98
A12		112
B12		119
C12		134
D12		148
E12		148
F12		134
G12		126
H12		63
25.08.202210:24:16Unknown Userplate40_MT_luminescence_BTZ_SP_MTCellViability_Apoptosis_Lumin

## Sheet: 48h
22:09:41
Default, [ RLU ]				MT Cell Viability Assay
Time/Pos	Time/SID	0
A01		162		more luminescence, more viability
B01		190
C01		211
D01		218
E01		197		Date of intoxication:		2022-08-23
F01		218		Measurement timepoints	0h	2022-08-23
G01		183			12h	2022-08-24
H01		155			24h	2022-08-24
A02		281			36h	2022-08-25
B02		330			48h	2022-08-25
C02		372			60h	2022-08-26
D02		351			72h	2022-08-26
E02		288
F02		267		Reader:	Berthold Luminometer
G02		218		Plate	White plate with clear bottom (Greiner, Cat. No 655088)
H02		183
A03		302		Plate 1
B03		105010		Cells	BIHi264-A iPSC-DSN			Day 11	2022-07-25
C03		105986		Seeded	2022-05-30
D03		112802		Density	48,000/well
E03		111165		Age of cells	40	days
F03		97273		Agent	Bortezomib 10nM + SP600125 1µM / 10µM / 100µM
G03		108677
H03		246		Remarks:
A04		309
B04		34247
C04		27874
D04		40563
E04		65015
F04		26925			Raw Data Transformed	PBS	PBS	DMSO/ DMSO	BTZ/ DMSO	BTZ/ SP600125 1µM	BTZ/ SP600125 10µM	BTZ/ SP600125 100µM	DMSO/ SP600125 100µM	Tox Control	DMSO/ DMSO	Empty	PBS
G04		36137				1	2	3	4	5	6	7	8	9	10	11	12
H04		211			A	162	281	302	309	274	211	169	141	134	119	77	63
A05		274			B	190	330	105010	34247	19526	6380	2480	4005	98	21831	218	77
B05		19526			C	211	372	105986	27874	19927	5467	2544	3984	119	22077	225	84
C05		19927			D	218	351	112802	40563	25260	6127	2986	4377	162	19941	218	84
D05		25260			E	197	288	111165	65015	29799	6809	2818	4160	112	19435	225	70
E05		29799			F	218	267	97273	26925	21873	5656	2804	4188	105	21599	211	77
F05		21873			G	183	218	108677	36137	20819	5600	2768	3696	84	21747	176	56
G05		20819			H	155	183	246	211	190	148	155	112	77	84	56	49
H05		190
A06		211
B06		6380
C06		5467
D06		6127
E06		6809
F06		5656
G06		5600
H06		148
A07		169
B07		2480
C07		2544
D07		2986
E07		2818
F07		2804
G07		2768
H07		155
A08		141
B08		4005
C08		3984
D08		4377
E08		4160
F08		4188
G08		3696
H08		112
A09		134
B09		98
C09		119
D09		162
E09		112
F09		105
G09		84
H09		77
A10		119
B10		21831
C10		22077
D10		19941
E10		19435
F10		21599
G10		21747
H10		84
A11		77
B11		218
C11		225
D11		218
E11		225
F11		211
G11		176
H11		56
A12		63
B12		77
C12		84
D12		84
E12		70
F12		77
G12		56
H12		49
25.08.202222:09:41Unknown Userplate40_MT_luminescence_BTZ_SP_MTCellViability_Apoptosis_Lumin

## Sheet: 60h
10:26:39
Default, [ RLU ]				MT Cell Viability Assay
Time/Pos	Time/SID	0
A01		176		more luminescence, more viability
B01		225
C01		211
D01		190
E01		183		Date of intoxication:		2022-08-23
F01		190		Measurement timepoints	0h	2022-08-23
G01		169			12h	2022-08-24
H01		119			24h	2022-08-24
A02		288			36h	2022-08-25
B02		302			48h	2022-08-25
C02		358			60h	2022-08-26
D02		386			72h	2022-08-26
E02		281
F02		253		Reader:	Berthold Luminometer
G02		218		Plate	White plate with clear bottom (Greiner, Cat. No 655088)
H02		141
A03		274		Plate 1
B03		115746		Cells	BIHi264-A iPSC-DSN			Day 11	2022-07-25
C03		116294		Seeded	2022-05-30
D03		124719		Density	48,000/well
E03		118852		Age of cells	40	days
F03		104110		Agent	Bortezomib 10nM + SP600125 1µM / 10µM / 100µM
G03		116561
H03		211		Remarks:
A04		246
B04		21515
C04		18451
D04		26138
E04		48665
F04		17559			Raw Data Transformed	PBS	PBS	DMSO/ DMSO	BTZ/ DMSO	BTZ/ SP600125 1µM	BTZ/ SP600125 10µM	BTZ/ SP600125 100µM	DMSO/ SP600125 100µM	Tox Control	DMSO/ DMSO	Empty	PBS
G04		23503				1	2	3	4	5	6	7	8	9	10	11	12
H04		176			A	176	288	274	246	246	197	148	119	105	84	84	63
A05		246			B	225	302	115746	21515	12816	4757	2017	4609	105	18501	176	70
B05		12816			C	211	358	116294	18451	12746	4139	2227	4708	112	18866	197	70
C05		12746			D	190	386	124719	26138	16884	4588	2438	5354	134	16751	211	77
D05		16884			E	183	281	118852	48665	22042	5319	2508	4996	112	17025	190	63
E05		22042			F	190	253	104110	17559	13926	4244	2361	5017	112	18571	176	70
F05		13926			G	169	218	116561	23503	13554	4160	2382	4666	112	18915	176	63
G05		13554			H	119	141	211	176	162	141	126	98	91	70	42	56
H05		162
A06		197
B06		4757
C06		4139
D06		4588
E06		5319
F06		4244
G06		4160
H06		141
A07		148
B07		2017
C07		2227
D07		2438
E07		2508
F07		2361
G07		2382
H07		126
A08		119
B08		4609
C08		4708
D08		5354
E08		4996
F08		5017
G08		4666
H08		98
A09		105
B09		105
C09		112
D09		134
E09		112
F09		112
G09		112
H09		91
A10		84
B10		18501
C10		18866
D10		16751
E10		17025
F10		18571
G10		18915
H10		70
A11		84
B11		176
C11		197
D11		211
E11		190
F11		176
G11		176
H11		42
A12		63
B12		70
C12		70
D12		77
E12		63
F12		70
G12		63
H12		56
26.08.202210:26:39Unknown Userplate40_MT_luminescence_BTZ_SP_MTCellViability_Apoptosis_Lumin

## Sheet: 72h
19:21:18
Default, [ RLU ]				MT Cell Viability Assay
Time/Pos	Time/SID	0
A01		155		more luminescence, more viability
B01		176
C01		190
D01		183
E01		197		Date of intoxication:		2022-08-23
F01		162		Measurement timepoints	0h	2022-08-23
G01		141			12h	2022-08-24
H01		134			24h	2022-08-24
A02		218			36h	2022-08-25
B02		302			48h	2022-08-25
C02		330			60h	2022-08-26
D02		295			72h	2022-08-26
E02		239
F02		225		Reader:	Berthold Luminometer
G02		197		Plate	White plate with clear bottom (Greiner, Cat. No 655088)
H02		148
A03		218		Plate 1
B03		106745		Cells	BIHi264-A iPSC-DSN			Day 11	2022-07-25
C03		111066		Seeded	2022-05-30
D03		111151		Density	48,000/well
E03		99360		Age of cells	40	days
F03		89790		Agent	Bortezomib 10nM + SP600125 1µM / 10µM / 100µM
G03		109949
H03		190		Remarks:
A04		204
B04		14172
C04		11875
D04		17889
E04		36565
F04		10856			Raw Data Transformed	PBS	PBS	DMSO/ DMSO	BTZ/ DMSO	BTZ/ SP600125 1µM	BTZ/ SP600125 10µM	BTZ/ SP600125 100µM	DMSO/ SP600125 100µM	Tox Control	DMSO/ DMSO	Empty	PBS
G04		14980				1	2	3	4	5	6	7	8	9	10	11	12
H04		162			A	155	218	218	204	190	169	126	105	77	84	56	49
A05		190			B	176	302	106745	14172	8544	3352	1560	4553	77	16133	197	70
B05		8544			C	190	330	111066	11875	8333	3028	1602	4666	98	15275	239	63
C05		8333			D	183	295	111151	17889	12121	3331	1778	5249	98	14348	218	77
D05		12121			E	197	239	99360	36565	16364	3998	1988	4778	91	14243	211	91
E05		16364			F	162	225	89790	10856	9338	3106	1750	5010	77	15908	218	49
F05		9338			G	141	197	109949	14980	9148	2965	1806	4504	56	16870	176	49
G05		9148			H	134	148	190	162	148	126	98	77	70	49	42	42
H05		148
A06		169
B06		3352
C06		3028
D06		3331
E06		3998
F06		3106
G06		2965
H06		126
A07		126
B07		1560
C07		1602
D07		1778
E07		1988
F07		1750
G07		1806
H07		98
A08		105
B08		4553
C08		4666
D08		5249
E08		4778
F08		5010
G08		4504
H08		77
A09		77
B09		77
C09		98
D09		98
E09		91
F09		77
G09		56
H09		70
A10		84
B10		16133
C10		15275
D10		14348
E10		14243
F10		15908
G10		16870
H10		49
A11		56
B11		197
C11		239
D11		218
E11		211
F11		218
G11		176
H11		42
A12		49
B12		70
C12		63
D12		77
E12		91
F12		49
G12		49
H12		42
26.08.202219:21:18Unknown Userplate40_MT_luminescence_BTZ_SP_MTCellViability_Apoptosis_Lumin

## Sheet: All
Raw Values															Minus Empty Value										Percentage of 0h										Percentage of Vehicle								Final Data
0h	PBS	PBS	DMSO/ DMSO	BTZ/ DMSO	BTZ/ SP600125 1µM	BTZ/ SP600125 10µM	BTZ/ SP600125 100µM	DMSO/ SP600125 100µM	Tox Control	DMSO/ DMSO	Empty	PBS			DMSO/ DMSO	BTZ/ DMSO	BTZ/ SP600125 1µM	BTZ/ SP600125 10µM	BTZ/ SP600125 100µM	DMSO/ SP600125 100µM	Tox Control	DMSO/ DMSO	Empty		DMSO/ DMSO	BTZ/ DMSO	BTZ/ SP600125 1µM	BTZ/ SP600125 10µM	BTZ/ SP600125 100µM	DMSO/ SP600125 100µM	Tox Control	DMSO/ DMSO	Empty			BTZ/ DMSO	BTZ/ SP600125 1µM	BTZ/ SP600125 10µM	BTZ/ SP600125 100µM	DMSO/ SP600125 100µM	Tox Control			BTZ/ DMSO	BTZ/ SP600125 1µM	BTZ/ SP600125 10µM	BTZ/ SP600125 100µM	DMSO/ SP600125 100µM	Tox Control
0	1	2	3	4	5	6	7	8	9	10	11	12																							Mean vehicle								(dark grey boxes are excluded in these calculations)
A	119	218	246	260	190	169	162	134	134	126	84	77	Mean Empty																						100									Mean
B	155	218	52670	53513	28035	4989	2263	1700	105	26201	162	77	177.167		52492.8	53335.8	27857.8	4811.83	2085.83	1522.83	-72.1667	26023.8	-15.1667		100	100	100	100	100	100	100	100	100			100	100	100	100	100	100		0h	100	100	100	100	100	100
C	162	239	56717	43648	27305	6788	2024	1686	134	28717	176	91			56539.8	43470.8	27127.8	6610.83	1846.83	1508.83	-43.1667	28539.8	-1.16667		100	100	100	100	100	100	100	100	100			100	100	100	100	100	100		12h	117.127	153.611	110.973	111.392	120.115	22.6974
D	162	246	57462	49663	30066	7406	2052	1644	126	28478	162	112			57284.8	49485.8	29888.8	7228.83	1874.83	1466.83	-51.1667	28300.8	-15.1667		100	100	100	100	100	100	100	100	100			100	100	100	100	100	100		24h	125.951	154.414	114.249	129.412	142.948	14.5923
E	148	183	43543	35020	29244	5242	2220	1658	141	29925	190	91			43365.8	34842.8	29066.8	5064.83	2042.83	1480.83	-36.1667	29747.8	12.8333		100	100	100	100	100	100	100	100	100			100	100	100	100	100	100		36h	95.1184	92.6198	97.2316	129.969	171.968	51.4503
F	134	183	32504	43367	33839	7132	2192	1644	134	31816	169	84			32326.8	43189.8	33661.8	6954.83	2014.83	1466.83	-43.1667	31638.8	-8.16667		100	100	100	100	100	100	100	100	100			100	100	100	100	100	100		48h	59.7211	52.0067	64.8852	87.677	175.711	130.627
G	112	148	53429	49290	29799	7104	2017	1637	98	30874	204	77			53251.8	49112.8	29621.8	6926.83	1839.83	1459.83	-79.1667	30696.8	26.8333		100	100	100	100	100	100	100	100	100			100	100	100	100	100	100		60h	39.5564	33.7908	47.3657	72.1427	208.351	95.7866
H	126	134	155	148	148	134	112	112	84	77	70	63																															72h	30.6023	26.2525	37.9523	58.5361	228.956	184.293
12h	PBS	PBS	DMSO/ DMSO	BTZ/ DMSO	BTZ/ SP600125 1µM	BTZ/ SP600125 10µM	BTZ/ SP600125 100µM	DMSO/ SP600125 100µM	Tox Control	DMSO/ DMSO	Empty	PBS			DMSO/ DMSO	BTZ/ DMSO	BTZ/ SP600125 1µM	BTZ/ SP600125 10µM	BTZ/ SP600125 100µM	DMSO/ SP600125 100µM	Tox Control	DMSO/ DMSO	Empty		DMSO/ DMSO	BTZ/ DMSO	BTZ/ SP600125 1µM	BTZ/ SP600125 10µM	BTZ/ SP600125 100µM	DMSO/ SP600125 100µM	Tox Control	DMSO/ DMSO	Empty			BTZ/ DMSO	BTZ/ SP600125 1µM	BTZ/ SP600125 10µM	BTZ/ SP600125 100µM	DMSO/ SP600125 100µM	Tox Control			BTZ/ DMSO	BTZ/ SP600125 1µM	BTZ/ SP600125 10µM	BTZ/ SP600125 100µM	DMSO/ SP600125 100µM	Tox Control
0	1	2	3	4	5	6	7	8	9	10	11	12																							Mean vehicle
A	358	541	689	780	590	569	492	422	386	281	225	162	Mean Empty																						276.189									Standard Deviation
B	408	724	152838	153400	118767	18388	6141	5200	267	69119	309	218	330		152508	153070	118437	18058	5811	4870	-63	68789	-21		290.531	286.993	425.148	375.283	278.594	319.799	87.2979	264.331	138.462			103.912	153.934	135.879	100.871	115.79	31.608		0h	0	0	0	0	0	0
C	422	724	150358	121395	113322	18592	5698	5073	309	70960	330	246			150028	121065	112992	18262	5368	4743	-21	70630	0		265.349	278.497	416.517	276.244	290.66	314.349	48.6486	247.479	0			100.836	150.808	100.02	105.239	113.816	17.6142		12h	27.9676	10.5859	20.7817	8.74773	6.84677	20.1807
D	478	703	166006	157588	134183	20679	6865	5579	344	72562	351	246			165676	157258	133853	20349	6535	5249	14	72232	21		289.214	317.784	447.836	281.498	348.564	357.846	-27.3616	255.229	-138.462			115.06	162.148	101.922	126.205	129.565	-9.90682		24h	38.407	12.5066	23.2597	10.208	9.88327	26.7436
E	464	646	157841	167130	135097	19779	6675	5305	302	58453	358	253			157511	166800	134767	19449	6345	4975	-28	58123	28		363.215	478.721	463.645	384.001	310.598	335.959	77.4194	195.386	218.182			173.331	167.872	139.035	112.458	121.641	28.0313		36h	36.7982	9.31059	22.3754	23.9975	10.339	23.6509
F	429	590	131942	123587	128211	18824	6408	5452	309	72091	351	211			131612	123257	127881	18494	6078	5122	-21	71761	21		407.129	285.384	379.899	265.916	301.663	349.188	48.6486	226.813	-257.143			103.329	137.55	96.2803	109.223	126.431	17.6142		48h	32.7424	9.33744	17.4441	8.94688	11.3711	44.6643
G	372	457	154609	144512	122519	18065	6141	4904	218	67826	281	197			154279	144182	122189	17735	5811	4574	-112	67496	-49		289.716	293.573	412.496	256.033	315.844	313.323	141.474	219.879	-182.609			106.294	149.353	92.7021	114.358	113.445	51.2235		60h	25.5978	8.31048	13.3398	7.77885	14.8868	30.7213
H	295	365	499	520	485	422	393	316	267	225	155	126																															72h	23.0687	7.99853	11.0659	6.37137	16.5672	44.4755
																																			Percentage of Vehicle
24h	PBS	PBS	DMSO/ DMSO	BTZ/ DMSO	BTZ/ SP600125 1µM	BTZ/ SP600125 10µM	BTZ/ SP600125 100µM	DMSO/ SP600125 100µM	Tox Control	DMSO/ DMSO	Empty	PBS			DMSO/ DMSO	BTZ/ DMSO	BTZ/ SP600125 1µM	BTZ/ SP600125 10µM	BTZ/ SP600125 100µM	DMSO/ SP600125 100µM	Tox Control	DMSO/ DMSO	Empty		DMSO/ DMSO	BTZ/ DMSO	BTZ/ SP600125 1µM	BTZ/ SP600125 10µM	BTZ/ SP600125 100µM	DMSO/ SP600125 100µM	Tox Control	DMSO/ DMSO	Empty			BTZ/ DMSO	BTZ/ SP600125 1µM	BTZ/ SP600125 10µM	BTZ/ SP600125 100µM	DMSO/ SP600125 100µM	Tox Control			BTZ/ DMSO	BTZ/ SP600125 1µM	BTZ/ SP600125 10µM	BTZ/ SP600125 100µM	DMSO/ SP600125 100µM	Tox Control
0	1	2	3	4	5	6	7	8	9	10	11	12																							Mean vehicle
A	365	534	682	766	597	534	436	365	323	260	218	141	Mean Empty																						253.25									SD as % of Mean
B	393	710	150871	144385	108635	17657	6485	5481	274	56169	309	197	304.333		150567	144081	108331	17352.7	6180.67	5176.67	-30.3333	55864.7	4.66667		286.833	270.139	388.87	360.625	296.316	339.937	42.0323	214.667	-30.7692			106.669	153.552	142.399	117.006	134.23	16.5972		0h	0	0	0	0	0	0
C	457	731	149543	117271	105712	17285	6022	5523	316	57335	309	211			149239	116967	105408	16980.7	5717.67	5218.67	11.6667	57030.7	4.66667		263.953	269.069	388.559	256.861	309.593	345.874	-27.027	199.828	-400			106.247	153.429	101.426	122.248	136.574	-10.6721		12h	23.878	6.89138	18.7268	7.85308	5.70019	88.9118
D	457	745	164088	150463	122821	18985	7160	6141	337	57729	337	211			163784	150159	122517	18680.7	6855.67	5836.67	32.6667	57424.7	32.6667		285.911	303.438	409.908	258.419	365.668	397.909	-63.8436	202.908	-215.385			119.818	161.859	102.041	144.39	157.121	-25.2097		24h	30.4936	8.09941	20.3587	7.88795	6.91391	183.273
E	450	562	159633	179995	127642	18999	7040	5804	274	45594	295	190			159329	179691	127338	18694.7	6735.67	5499.67	-30.3333	45289.7	-9.33333		367.406	515.718	438.086	369.107	329.722	371.39	83.871	152.245	-72.7273			203.64	172.986	145.748	130.196	146.65	33.1179		36h	38.6868	10.0525	23.0124	18.4639	6.01214	45.9684
F	401	527	136284	117587	115985	17728	6675	5888	267	57314	316	169			135980	117283	115681	17423.7	6370.67	5583.67	-37.3333	57009.7	11.6667		420.64	271.552	343.655	250.526	316.188	380.661	86.4865	180.189	-142.857			107.227	135.698	98.9244	124.852	150.311	34.1507		48h	54.8255	17.9543	26.8846	10.2044	6.47148	34.1923
G	351	485	151763	139741	112050	16962	6724	5214	225	55558	260	148			151459	139437	111746	16657.7	6419.67	4909.67	-79.3333	55253.7	-44.3333		284.42	283.911	377.241	240.48	348.927	336.317	100.211	179.998	-165.217			112.107	148.96	94.9577	137.78	132.8	39.5698		60h	64.7122	24.5939	28.1634	10.7826	7.14507	32.0726
H	316	372	492	471	471	401	344	267	197	204	155	112																															72h	75.3822	30.4676	29.1575	10.8845	7.23597	24.133
																																			Percentage of Vehicle
36h	PBS	PBS	DMSO/ DMSO	BTZ/ DMSO	BTZ/ SP600125 1µM	BTZ/ SP600125 10µM	BTZ/ SP600125 100µM	DMSO/ SP600125 100µM	Tox Control	DMSO/ DMSO	Empty	PBS			DMSO/ DMSO	BTZ/ DMSO	BTZ/ SP600125 1µM	BTZ/ SP600125 10µM	BTZ/ SP600125 100µM	DMSO/ SP600125 100µM	Tox Control	DMSO/ DMSO	Empty		DMSO/ DMSO	BTZ/ DMSO	BTZ/ SP600125 1µM	BTZ/ SP600125 10µM	BTZ/ SP600125 100µM	DMSO/ SP600125 100µM	Tox Control	DMSO/ DMSO	Empty			BTZ/ DMSO	BTZ/ SP600125 1µM	BTZ/ SP600125 10µM	BTZ/ SP600125 100µM	DMSO/ SP600125 100µM	Tox Control
0	1	2	3	4	5	6	7	8	9	10	11	12																							Mean vehicle
A	267	422	485	492	393	386	295	253	246	190	119	112	Mean Empty																						211.215
B	302	478	141575	87022	54216	13006	4982	5523	176	37289	246	119	247.167		141328	86774.8	53968.8	12758.8	4734.83	5275.83	-71.1667	37041.8	-1.16667		269.233	162.695	193.729	265.155	227	346.449	98.6143	142.338	7.69231			77.0284	91.7216	125.538	107.473	164.027	46.6892
C	344	555	141568	70728	53253	11980	4918	5530	225	38392	253	134			141321	70480.8	53005.8	11732.8	4670.83	5282.83	-22.1667	38144.8	5.83333		249.949	162.134	195.393	177.479	252.91	350.127	51.3514	133.655	-500			76.7625	92.5091	84.0277	119.741	165.768	24.3124
D	344	527	152810	94906	62345	13167	5698	6106	218	36214	246	148			152563	94658.8	62097.8	12919.8	5450.83	5858.83	-29.1667	35966.8	-1.16667		266.323	191.285	207.763	178.726	290.737	399.421	57.0033	127.088	7.69231			90.5641	98.3657	84.6184	137.65	189.106	26.9883
E	323	457	147885	124880	65725	13786	5488	5705	197	32483	253	148			147638	124633	65477.8	13538.8	5240.83	5457.83	-50.1667	32235.8	5.83333		340.447	357.7	225.266	267.311	256.547	368.565	138.71	108.364	45.4545			169.354	106.653	126.559	121.463	174.498	65.6724
F	295	393	127937	68803	56837	12352	5298	5727	169	37120	253	134			127690	68555.8	56589.8	12104.8	5050.83	5479.83	-78.1667	36872.8	5.83333		394.996	158.731	168.113	174.049	250.682	373.583	181.081	116.543	-71.4286			75.1517	79.5933	82.404	118.686	176.873	85.7332
G	260	337	141751	85153	54602	11987	7040	5228	148	37057	232	126			141504	84905.8	54354.8	11739.8	6792.83	4980.83	-99.1667	36809.8	-15.1667		265.726	172.879	183.496	169.483	369.209	341.192	125.263	119.914	-56.5217			81.85	86.8765	80.2423	174.803	161.538	59.3061
H	218	274	316	316	295	239	225	183	141	126	98	63
																																			Percentage of Vehicle
48h	PBS	PBS	DMSO/ DMSO	BTZ/ DMSO	BTZ/ SP600125 1µM	BTZ/ SP600125 10µM	BTZ/ SP600125 100µM	DMSO/ SP600125 100µM	Tox Control	DMSO/ DMSO	Empty	PBS			DMSO/ DMSO	BTZ/ DMSO	BTZ/ SP600125 1µM	BTZ/ SP600125 10µM	BTZ/ SP600125 100µM	DMSO/ SP600125 100µM	Tox Control	DMSO/ DMSO	Empty		DMSO/ DMSO	BTZ/ DMSO	BTZ/ SP600125 1µM	BTZ/ SP600125 10µM	BTZ/ SP600125 100µM	DMSO/ SP600125 100µM	Tox Control	DMSO/ DMSO	Empty			BTZ/ DMSO	BTZ/ SP600125 1µM	BTZ/ SP600125 10µM	BTZ/ SP600125 100µM	DMSO/ SP600125 100µM	Tox Control
0	1	2	3	4	5	6	7	8	9	10	11	12																							Mean vehicle
A	162	281	302	309	274	211	169	141	134	119	77	63	Mean Empty																						147.901
B	190	330	105010	34247	19526	6380	2480	4005	98	21831	218	77	212.167		104798	34034.8	19313.8	6167.83	2267.83	3792.83	-114.167	21618.8	5.83333		199.642	63.8123	69.33	128.181	108.726	249.064	158.199	83.0732	-38.4615			43.1452	46.8759	86.6663	73.5123	168.399	106.962
C	211	372	105986	27874	19927	5467	2544	3984	119	22077	225	84			105774	27661.8	19714.8	5254.83	2331.83	3771.83	-93.1667	21864.8	12.8333		187.078	63.6331	72.6738	79.4882	126.261	249.983	215.83	76.6116	-1100			43.0241	49.1367	53.7441	85.3686	169.021	145.929
D	218	351	112802	40563	25260	6127	2986	4377	162	19941	218	84			112590	40350.8	25047.8	5914.83	2773.83	4164.83	-50.1667	19728.8	5.83333		196.544	81.5402	83.8033	81.8228	147.951	283.934	98.0456	69.7111	-38.4615			55.1315	56.6617	55.3226	100.034	191.975	66.2913
E	197	288	111165	65015	29799	6809	2818	4160	112	19435	225	70			110953	64802.8	29586.8	6596.83	2605.83	3947.83	-100.167	19222.8	12.8333		255.853	185.986	101.789	130.248	127.56	266.595	276.959	64.6193	100			125.75	68.8223	88.0641	86.2466	180.252	187.259
F	218	267	97273	26925	21873	5656	2804	4188	105	21599	211	77			97060.8	26712.8	21660.8	5443.83	2591.83	3975.83	-107.167	21386.8	-1.16667		300.249	61.8498	64.3483	78.2741	128.638	271.049	248.263	67.5968	14.2857			41.8183	43.5077	52.9232	86.9754	183.263	167.857
G	183	218	108677	36137	20819	5600	2768	3696	84	21747	176	56			108465	35924.8	20606.8	5387.83	2555.83	3483.83	-128.167	21534.8	-36.1667		203.683	73.1475	69.5664	77.7821	138.917	238.646	161.895	70.1533	-134.783			49.457	47.0357	52.5906	93.9253	161.355	109.461
H	155	183	246	211	190	148	155	112	77	84	56	49
																																			Percentage of Vehicle
60h	PBS	PBS	DMSO/ DMSO	BTZ/ DMSO	BTZ/ SP600125 1µM	BTZ/ SP600125 10µM	BTZ/ SP600125 100µM	DMSO/ SP600125 100µM	Tox Control	DMSO/ DMSO	Empty	PBS			DMSO/ DMSO	BTZ/ DMSO	BTZ/ SP600125 1µM	BTZ/ SP600125 10µM	BTZ/ SP600125 100µM	DMSO/ SP600125 100µM	Tox Control	DMSO/ DMSO	Empty		DMSO/ DMSO	BTZ/ DMSO	BTZ/ SP600125 1µM	BTZ/ SP600125 10µM	BTZ/ SP600125 100µM	DMSO/ SP600125 100µM	Tox Control	DMSO/ DMSO	Empty			BTZ/ DMSO	BTZ/ SP600125 1µM	BTZ/ SP600125 10µM	BTZ/ SP600125 100µM	DMSO/ SP600125 100µM	Tox Control
0	1	2	3	4	5	6	7	8	9	10	11	12																							Mean vehicle
A	176	288	274	246	246	197	148	119	105	84	84	63	Mean Empty																						152.215
B	225	302	115746	21515	12816	4757	2017	4609	105	18501	176	70	187.667		115558	21327.3	12628.3	4569.33	1829.33	4421.33	-82.6667	18313.3	-11.6667		220.141	39.9869	45.3314	94.9603	87.7028	290.336	114.55	70.3714	76.9231			26.27	29.7811	62.3856	57.6176	190.74	75.2551
C	211	358	116294	18451	12746	4139	2227	4708	112	18866	197	70			116106	18263.3	12558.3	3951.33	2039.33	4520.33	-75.6667	18678.3	9.33333		205.353	42.0128	46.2932	59.7706	110.423	299.591	175.29	65.4465	-800			27.6009	30.413	39.2672	72.5442	196.821	115.159
D	190	386	124719	26138	16884	4588	2438	5354	134	16751	211	77			124531	25950.3	16696.3	4400.33	2250.33	5166.33	-53.6667	16563.3	23.3333		217.39	52.4399	55.8614	60.872	120.028	352.21	104.886	58.526	-153.846			34.4512	36.699	39.9907	78.8544	231.389	68.9064
E	183	281	118852	48665	22042	5319	2508	4996	112	17025	190	63			118664	48477.3	21854.3	5131.33	2320.33	4808.33	-75.6667	16837.3	2.33333		273.636	139.131	75.1865	101.313	113.584	324.705	209.217	56.6002	18.1818			91.4044	49.3949	66.559	74.6207	213.319	137.448
F	190	253	104110	17559	13926	4244	2361	5017	112	18571	176	70			103922	17371.3	13738.3	4056.33	2173.33	4829.33	-75.6667	18383.3	-11.6667		321.474	40.2209	40.8128	58.3239	107.867	329.235	175.29	58.1037	142.857			26.4237	26.8126	38.3168	70.8646	216.296	115.159
G	169	218	116561	23503	13554	4160	2382	4666	112	18915	176	63			116373	23315.3	13366.3	3972.33	2194.33	4478.33	-75.6667	18727.3	-11.6667		218.534	47.473	45.1232	57.347	119.268	306.77	95.5789	61.0074	-43.4783			31.1881	29.6444	37.675	78.3549	201.537	62.792
H	119	141	211	176	162	141	126	98	91	70	42	56
																																			Percentage of Vehicle
72h	PBS	PBS	DMSO/ DMSO	BTZ/ DMSO	BTZ/ SP600125 1µM	BTZ/ SP600125 10µM	BTZ/ SP600125 100µM	DMSO/ SP600125 100µM	Tox Control	DMSO/ DMSO	Empty	PBS			DMSO/ DMSO	BTZ/ DMSO	BTZ/ SP600125 1µM	BTZ/ SP600125 10µM	BTZ/ SP600125 100µM	DMSO/ SP600125 100µM	Tox Control	DMSO/ DMSO	Empty		DMSO/ DMSO	BTZ/ DMSO	BTZ/ SP600125 1µM	BTZ/ SP600125 10µM	BTZ/ SP600125 100µM	DMSO/ SP600125 100µM	Tox Control	DMSO/ DMSO	Empty			BTZ/ DMSO	BTZ/ SP600125 1µM	BTZ/ SP600125 10µM	BTZ/ SP600125 100µM	DMSO/ SP600125 100µM	Tox Control
0	1	2	3	4	5	6	7	8	9	10	11	12																							Mean vehicle
A	155	218	218	204	190	169	126	105	77	84	56	49	Mean Empty																						134.958
B	176	302	106745	14172	8544	3352	1560	4553	77	16133	197	70	209.833		106535	13962.2	8334.17	3142.17	1350.17	4343.17	-132.833	15923.2	-12.8333		202.952	26.1778	29.9168	65.3008	64.7303	285.203	184.065	61.1869	84.6154			19.397	22.1674	48.3859	47.9632	211.327	136.386
C	190	330	111066	11875	8333	3028	1602	4666	98	15275	239	63			110856	11665.2	8123.17	2818.17	1392.17	4456.17	-111.833	15065.2	29.1667		196.067	26.8345	29.944	42.6295	75.3813	295.339	259.073	52.7865	-2500			19.8835	22.1876	31.5872	55.8553	218.837	191.966
D	183	295	111151	17889	12121	3331	1778	5249	98	14348	218	77			110941	17679.2	11911.2	3121.17	1568.17	5039.17	-111.833	14138.2	8.16667		193.666	35.7257	39.8516	43.1766	83.643	343.541	218.567	49.9567	-53.8462			26.4717	29.5288	31.9926	61.9769	254.553	161.951
E	197	239	99360	36565	16364	3998	1988	4778	91	14243	211	91			99150.2	36355.2	16154.2	3788.17	1778.17	4568.17	-118.833	14033.2	1.16667		228.637	104.34	55.5759	74.7935	87.0441	308.486	328.571	47.1737	9.09091			77.3131	41.1801	55.4197	64.4971	228.579	243.462
F	162	225	89790	10856	9338	3106	1750	5010	77	15908	218	49			89580.2	10646.2	9128.17	2896.17	1540.17	4800.17	-132.833	15698.2	8.16667		277.108	24.6497	27.1173	41.6425	76.4414	327.247	307.722	49.6168	-100			18.2647	20.0931	30.8558	56.6408	242.48	228.013
G	141	197	109949	14980	9148	2965	1806	4504	56	16870	176	49			109739	14770.2	8938.17	2755.17	1596.17	4294.17	-153.833	16660.2	-33.8333		206.076	30.0739	30.1743	39.7753	86.756	294.155	194.316	54.2732	-126.087			22.2839	22.3582	29.4723	64.2836	217.96	143.982
H	134	148	190	162	148	126	98	77	70	49	42	42
