# Supplementary material for: c-Jun inhibition mitigates chemotherapy-induced neurotoxicity in iPSC-derived sensory neurons
Source: Cell Death Discov. 2025 Nov 13;11:529. doi: 10.1038/s41420-025-02847-5 (PMC12615653; doi:10.1038/s41420-025-02847-5)
Supplement: Supplementary file 3 — Dataset [file 41420_2025_2847_MOESM3_ESM.zip › Supplemental Files (to be zipped)/(Figure 3 and S4) Viability 264A/264A_MT_BTZ_SP_plate41_MasterTable_20220829.xlsx]

## Sheet: plate41_MT_lumi_BTZ_SP_0h
21:32:05
Default, [ RLU ]				MT Cell Viability Assay
Time/Pos	Time/SID	0
A01		91		more luminescence, more viability
B01		126
C01		134
D01		141
E01		162		Date of intoxication:		2022-08-23
F01		126		Measurement timepoints	0h	2022-08-23
G01		134			12h	2022-08-24
H01		98			24h	2022-08-24
A02		148			36h	2022-08-25
B02		183			48h	2022-08-25
C02		232			60h	2022-08-26
D02		232			72h	2022-08-26
E02		183
F02		162		Reader:	Berthold Luminometer
G02		155		Plate	White plate with clear bottom (Greiner, Cat. No 655088)
H02		119
A03		197		Plate 1
B03		40711		Cells	BIHi264-A iPSC-DSN			Day 11	2022-07-25
C03		44027		Seeded	2022-05-30
D03		47484		Density	48,000/well
E03		48883		Age of cells	40	days
F03		54089		Agent	Bortezomib 10nM + SP600125 1µM / 10µM / 100µM
G03		52501
H03		148		Remarks:
A04		232
B04		43957
C04		41175
D04		42011
E04		39580
F04		49044			Raw Data Transformed	PBS	PBS	DMSO/ DMSO	BTZ/ DMSO	BTZ/ SP600125 1µM	BTZ/ SP600125 10µM	BTZ/ SP600125 100µM	DMSO/ SP600125 100µM	Tox Control	DMSO/ DMSO	Empty	PBS
G04		49171				1	2	3	4	5	6	7	8	9	10	11	12
H04		141			A	91	148	197	232	246	190	141	105	119	84	77	70
A05		246			B	126	183	40711	43957	22681	5178	1883	1342	77	24831	119	77
B05		22681			C	134	232	44027	41175	19210	5902	1813	1497	98	25731	119	91
C05		19210			D	141	232	47484	42011	25429	5460	1771	1342	105	25365	155	98
D05		25429			E	162	183	48883	39580	26925	5481	1651	1405	84	27375	155	98
E05		26925			F	126	162	54089	49044	23770	5888	1848	1279	91	28886	126	84
F05		23770			G	134	155	52501	49171	24297	5691	1848	1328	70	25014	126	70
G05		24297			H	98	119	148	141	155	126	105	91	77	70	42	63
H05		155
A06		190
B06		5178
C06		5902
D06		5460
E06		5481
F06		5888
G06		5691
H06		126
A07		141
B07		1883
C07		1813
D07		1771
E07		1651
F07		1848
G07		1848
H07		105
A08		105
B08		1342
C08		1497
D08		1342
E08		1405
F08		1279
G08		1328
H08		91
A09		119
B09		77
C09		98
D09		105
E09		84
F09		91
G09		70
H09		77
A10		84
B10		24831
C10		25731
D10		25365
E10		27375
F10		28886
G10		25014
H10		70
A11		77
B11		119
C11		119
D11		155
E11		155
F11		126
G11		126
H11		42
A12		70
B12		77
C12		91
D12		98
E12		98
F12		84
G12		70
H12		63
23.08.202221:32:05Unknown Userplate41_MT_luminescence_BTZ_SP_MTCellViability_Apoptosis_Lumin

## Sheet: 12h
10:08:00
Default, [ RLU ]				MT Cell Viability Assay
Time/Pos	Time/SID	0
A01		183		more luminescence, more viability
B01		225
C01		246
D01		281
E01		274		Date of intoxication:		2022-08-23
F01		274		Measurement timepoints	0h	2022-08-23
G01		246			12h	2022-08-24
H01		197			24h	2022-08-24
A02		323			36h	2022-08-25
B02		393			48h	2022-08-25
C02		450			60h	2022-08-26
D02		422			72h	2022-08-26
E02		358
F02		358		Reader:	Berthold Luminometer
G02		295		Plate	White plate with clear bottom (Greiner, Cat. No 655088)
H02		218
A03		386		Plate 1
B03		81865		Cells	BIHi264-A iPSC-DSN			Day 11	2022-07-25
C03		91491		Seeded	2022-05-30
D03		93585		Density	48,000/well
E03		88687		Age of cells	40	days
F03		103232		Agent	Bortezomib 10nM + SP600125 1µM / 10µM / 100µM
G03		89875
H03		295		Remarks:
A04		436
B04		91294
C04		86910
D04		85329
E04		77838
F04		94182			Raw Data Transformed	PBS	PBS	DMSO/ DMSO	BTZ/ DMSO	BTZ/ SP600125 1µM	BTZ/ SP600125 10µM	BTZ/ SP600125 100µM	DMSO/ SP600125 100µM	Tox Control	DMSO/ DMSO	Empty	PBS
G04		89868				1	2	3	4	5	6	7	8	9	10	11	12
H04		323			A	183	323	386	436	408	337	260	218	204	148	119	98
A05		408			B	225	393	81865	91294	69878	9682	2375	2136	148	36650	169	148
B05		69878			C	246	450	91491	86910	69653	12486	2684	2122	183	40086	211	176
C05		69653			D	281	422	93585	85329	73299	10188	2607	2045	197	40254	218	155
D05		73299			E	274	358	88687	77838	71831	9703	2445	2129	176	42151	211	141
E05		71831			F	274	358	103232	94182	78197	11067	2740	2220	176	42587	183	134
F05		78197			G	246	295	89875	89868	74367	9408	2403	1988	141	37359	169	105
G05		74367			H	197	218	295	323	281	260	218	190	148	141	134	84
H05		281
A06		337
B06		9682
C06		12486
D06		10188
E06		9703
F06		11067
G06		9408
H06		260
A07		260
B07		2375
C07		2684
D07		2607
E07		2445
F07		2740
G07		2403
H07		218
A08		218
B08		2136
C08		2122
D08		2045
E08		2129
F08		2220
G08		1988
H08		190
A09		204
B09		148
C09		183
D09		197
E09		176
F09		176
G09		141
H09		148
A10		148
B10		36650
C10		40086
D10		40254
E10		42151
F10		42587
G10		37359
H10		141
A11		119
B11		169
C11		211
D11		218
E11		211
F11		183
G11		169
H11		134
A12		98
B12		148
C12		176
D12		155
E12		141
F12		134
G12		105
H12		84
24.08.202210:08:00Unknown Userplate41_MT_luminescence_BTZ_SP_MTCellViability_Apoptosis_Lumin

## Sheet: 24h
20:26:44
Default, [ RLU ]				MT Cell Viability Assay
Time/Pos	Time/SID	0
A01		281		more luminescence, more viability
B01		330
C01		372
D01		372
E01		393		Date of intoxication:		2022-08-23
F01		401		Measurement timepoints	0h	2022-08-23
G01		323			12h	2022-08-24
H01		309			24h	2022-08-24
A02		457			36h	2022-08-25
B02		555			48h	2022-08-25
C02		625			60h	2022-08-26
D02		604			72h	2022-08-26
E02		513
F02		513		Reader:	Berthold Luminometer
G02		393		Plate	White plate with clear bottom (Greiner, Cat. No 655088)
H02		351
A03		499		Plate 1
B03		123833		Cells	BIHi264-A iPSC-DSN			Day 11	2022-07-25
C03		137268		Seeded	2022-05-30
D03		141153		Density	48,000/well
E03		137275		Age of cells	40	days
F03		155171		Agent	Bortezomib 10nM + SP600125 1µM / 10µM / 100µM
G03		139699
H03		393		Remarks:
A04		590
B04		131337
C04		125857
D04		123580
E04		117432
F04		134317			Raw Data Transformed	PBS	PBS	DMSO/ DMSO	BTZ/ DMSO	BTZ/ SP600125 1µM	BTZ/ SP600125 10µM	BTZ/ SP600125 100µM	DMSO/ SP600125 100µM	Tox Control	DMSO/ DMSO	Empty	PBS
G04		128429				1	2	3	4	5	6	7	8	9	10	11	12
H04		415			A	281	457	499	590	562	450	358	288	260	204	169	105
A05		562			B	330	555	123833	131337	96318	14376	4926	4588	211	45475	260	176
B05		96318			C	372	625	137268	125857	97477	15086	5523	4764	232	47569	274	197
C05		97477			D	372	604	141153	123580	100161	15205	5291	4413	246	46979	274	218
D05		100161			E	393	513	137275	117432	100695	15079	5319	4757	232	48798	267	176
E05		100695			F	401	513	155171	134317	103323	15746	5488	4743	225	48574	225	162
F05		103323			G	323	393	139699	128429	97772	13891	5157	4244	183	44484	218	148
G05		97772			H	309	351	393	415	415	351	274	246	197	162	148	98
H05		415
A06		450
B06		14376
C06		15086
D06		15205
E06		15079
F06		15746
G06		13891
H06		351
A07		358
B07		4926
C07		5523
D07		5291
E07		5319
F07		5488
G07		5157
H07		274
A08		288
B08		4588
C08		4764
D08		4413
E08		4757
F08		4743
G08		4244
H08		246
A09		260
B09		211
C09		232
D09		246
E09		232
F09		225
G09		183
H09		197
A10		204
B10		45475
C10		47569
D10		46979
E10		48798
F10		48574
G10		44484
H10		162
A11		169
B11		260
C11		274
D11		274
E11		267
F11		225
G11		218
H11		148
A12		105
B12		176
C12		197
D12		218
E12		176
F12		162
G12		148
H12		98
24.08.202220:26:44Unknown Userplate41_MT_luminescence_BTZ_SP_MTCellViability_Apoptosis_Lumin

## Sheet: 36h
10:26:07
Default, [ RLU ]				MT Cell Viability Assay
Time/Pos	Time/SID	0
A01		281		more luminescence, more viability
B01		309
C01		351
D01		344
E01		365		Date of intoxication:		2022-08-23
F01		316		Measurement timepoints	0h	2022-08-23
G01		274			12h	2022-08-24
H01		253			24h	2022-08-24
A02		401			36h	2022-08-25
B02		555			48h	2022-08-25
C02		597			60h	2022-08-26
D02		548			72h	2022-08-26
E02		471
F02		464		Reader:	Berthold Luminometer
G02		365		Plate	White plate with clear bottom (Greiner, Cat. No 655088)
H02		267
A03		485		Plate 1
B03		135581		Cells	BIHi264-A iPSC-DSN			Day 11	2022-07-25
C03		147133		Seeded	2022-05-30
D03		150864		Density	48,000/well
E03		146908		Age of cells	40	days
F03		165352		Agent	Bortezomib 10nM + SP600125 1µM / 10µM / 100µM
G03		152986
H03		337		Remarks:
A04		506
B04		98876
C04		93725
D04		89348
E04		84211
F04		95222			Raw Data Transformed	PBS	PBS	DMSO/ DMSO	BTZ/ DMSO	BTZ/ SP600125 1µM	BTZ/ SP600125 10µM	BTZ/ SP600125 100µM	DMSO/ SP600125 100µM	Tox Control	DMSO/ DMSO	Empty	PBS
G04		86832				1	2	3	4	5	6	7	8	9	10	11	12
H04		344			A	281	401	485	506	436	393	323	232	239	183	134	105
A05		436			B	309	555	135581	98876	55347	11537	4708	5361	176	35336	260	119
B05		55347			C	351	597	147133	93725	56984	12275	5467	5628	183	36853	281	155
C05		56984			D	344	548	150864	89348	58179	12640	4862	5073	204	35849	274	155
D05		58179			E	365	471	146908	84211	56900	12226	4827	5544	211	36706	274	148
E05		56900			F	316	464	165352	95222	59366	12247	5143	5347	176	37163	253	134
F05		59366			G	274	365	152986	86832	53450	11200	4694	5164	155	35940	260	105
G05		53450			H	253	267	337	344	337	260	232	169	126	169	98	77
H05		337
A06		393
B06		11537
C06		12275
D06		12640
E06		12226
F06		12247
G06		11200
H06		260
A07		323
B07		4708
C07		5467
D07		4862
E07		4827
F07		5143
G07		4694
H07		232
A08		232
B08		5361
C08		5628
D08		5073
E08		5544
F08		5347
G08		5164
H08		169
A09		239
B09		176
C09		183
D09		204
E09		211
F09		176
G09		155
H09		126
A10		183
B10		35336
C10		36853
D10		35849
E10		36706
F10		37163
G10		35940
H10		169
A11		134
B11		260
C11		281
D11		274
E11		274
F11		253
G11		260
H11		98
A12		105
B12		119
C12		155
D12		155
E12		148
F12		134
G12		105
H12		77
25.08.202210:26:07Unknown Userplate41_MT_luminescence_BTZ_SP_MTCellViability_Apoptosis_Lumin

## Sheet: 48h
22:11:58
Default, [ RLU ]				MT Cell Viability Assay
Time/Pos	Time/SID	0
A01		176		more luminescence, more viability
B01		211
C01		239
D01		253
E01		232		Date of intoxication:		2022-08-23
F01		225		Measurement timepoints	0h	2022-08-23
G01		218			12h	2022-08-24
H01		190			24h	2022-08-24
A02		309			36h	2022-08-25
B02		386			48h	2022-08-25
C02		471			60h	2022-08-26
D02		401			72h	2022-08-26
E02		330
F02		288		Reader:	Berthold Luminometer
G02		295		Plate	White plate with clear bottom (Greiner, Cat. No 655088)
H02		204
A03		316		Plate 1
B03		110870		Cells	BIHi264-A iPSC-DSN			Day 11	2022-07-25
C03		121648		Seeded	2022-05-30
D03		125688		Density	48,000/well
E03		124571		Age of cells	40	days
F03		140493		Agent	Bortezomib 10nM + SP600125 1µM / 10µM / 100µM
G03		129475
H03		253		Remarks:
A04		344
B04		50351
C04		46543
D04		44639
E04		43557
F04		49030			Raw Data Transformed	PBS	PBS	DMSO/ DMSO	BTZ/ DMSO	BTZ/ SP600125 1µM	BTZ/ SP600125 10µM	BTZ/ SP600125 100µM	DMSO/ SP600125 100µM	Tox Control	DMSO/ DMSO	Empty	PBS
G04		41231				1	2	3	4	5	6	7	8	9	10	11	12
H04		239			A	176	309	316	344	260	253	190	148	141	119	84	70
A05		260			B	211	386	110870	50351	24248	6113	2712	4553	126	22506	232	84
B05		24248			C	239	471	121648	46543	26124	6535	3366	4764	134	23503	239	105
C05		26124			D	253	401	125688	44639	27108	9359	3042	4321	134	22878	225	112
D05		27108			E	232	330	124571	43557	25745	6275	2902	4553	119	23538	239	105
E05		25745			F	225	288	140493	49030	28900	7279	3127	4476	126	24346	211	98
F05		28900			G	218	295	129475	41231	24375	5923	2747	4314	91	23588	225	84
G05		24375			H	190	204	253	239	197	190	148	119	105	84	63	56
H05		197
A06		253
B06		6113
C06		6535
D06		9359
E06		6275
F06		7279
G06		5923
H06		190
A07		190
B07		2712
C07		3366
D07		3042
E07		2902
F07		3127
G07		2747
H07		148
A08		148
B08		4553
C08		4764
D08		4321
E08		4553
F08		4476
G08		4314
H08		119
A09		141
B09		126
C09		134
D09		134
E09		119
F09		126
G09		91
H09		105
A10		119
B10		22506
C10		23503
D10		22878
E10		23538
F10		24346
G10		23588
H10		84
A11		84
B11		232
C11		239
D11		225
E11		239
F11		211
G11		225
H11		63
A12		70
B12		84
C12		105
D12		112
E12		105
F12		98
G12		84
H12		56
25.08.202222:11:58Unknown Userplate41_MT_luminescence_BTZ_SP_MTCellViability_Apoptosis_Lumin

## Sheet: 60h
10:28:28
Default, [ RLU ]				MT Cell Viability Assay
Time/Pos	Time/SID	0
A01		148		more luminescence, more viability
B01		204
C01		211
D01		225
E01		225		Date of intoxication:		2022-08-23
F01		190		Measurement timepoints	0h	2022-08-23
G01		169			12h	2022-08-24
H01		162			24h	2022-08-24
A02		274			36h	2022-08-25
B02		372			48h	2022-08-25
C02		422			60h	2022-08-26
D02		379			72h	2022-08-26
E02		295
F02		295		Reader:	Berthold Luminometer
G02		239		Plate	White plate with clear bottom (Greiner, Cat. No 655088)
H02		183
A03		295		Plate 1
B03		114186		Cells	BIHi264-A iPSC-DSN			Day 11	2022-07-25
C03		119884		Seeded	2022-05-30
D03		123348		Density	48,000/well
E03		124346		Age of cells	40	days
F03		135083		Agent	Bortezomib 10nM + SP600125 1µM / 10µM / 100µM
G03		131070
H03		225		Remarks:
A04		267
B04		28569
C04		26518
D04		24740
E04		24810
F04		28499			Raw Data Transformed	PBS	PBS	DMSO/ DMSO	BTZ/ DMSO	BTZ/ SP600125 1µM	BTZ/ SP600125 10µM	BTZ/ SP600125 100µM	DMSO/ SP600125 100µM	Tox Control	DMSO/ DMSO	Empty	PBS
G04		22780				1	2	3	4	5	6	7	8	9	10	11	12
H04		204			A	148	274	295	267	232	190	162	141	119	91	84	63
A05		232			B	204	372	114186	28569	13519	4061	1911	4989	84	18458	211	84
B05		13519			C	211	422	119884	26518	14320	4420	2417	5193	105	19182	232	77
C05		14320			D	225	379	123348	24740	15170	4616	2248	4553	112	18311	246	98
D05		15170			E	225	295	124346	24810	14271	4174	2270	5059	98	18760	232	91
E05		14271			F	190	295	135083	28499	17482	4806	2143	4750	91	19013	225	77
F05		17482			G	169	239	131070	22780	14137	4054	2059	4918	77	20208	204	56
G05		14137			H	162	183	225	204	162	155	112	98	84	77	63	42
H05		162
A06		190
B06		4061
C06		4420
D06		4616
E06		4174
F06		4806
G06		4054
H06		155
A07		162
B07		1911
C07		2417
D07		2248
E07		2270
F07		2143
G07		2059
H07		112
A08		141
B08		4989
C08		5193
D08		4553
E08		5059
F08		4750
G08		4918
H08		98
A09		119
B09		84
C09		105
D09		112
E09		98
F09		91
G09		77
H09		84
A10		91
B10		18458
C10		19182
D10		18311
E10		18760
F10		19013
G10		20208
H10		77
A11		84
B11		211
C11		232
D11		246
E11		232
F11		225
G11		204
H11		63
A12		63
B12		84
C12		77
D12		98
E12		91
F12		77
G12		56
H12		42
26.08.202210:28:28Unknown Userplate41_MT_luminescence_BTZ_SP_MTCellViability_Apoptosis_Lumin

## Sheet: 72h
19:23:00
Default, [ RLU ]				MT Cell Viability Assay
Time/Pos	Time/SID	0
A01		155		more luminescence, more viability
B01		162
C01		169
D01		162
E01		162		Date of intoxication:		2022-08-23
F01		183		Measurement timepoints	0h	2022-08-23
G01		148			12h	2022-08-24
H01		134			24h	2022-08-24
A02		232			36h	2022-08-25
B02		295			48h	2022-08-25
C02		330			60h	2022-08-26
D02		316			72h	2022-08-26
E02		260
F02		253		Reader:	Berthold Luminometer
G02		190		Plate	White plate with clear bottom (Greiner, Cat. No 655088)
H02		162
A03		211		Plate 1
B03		102185		Cells	BIHi264-A iPSC-DSN			Day 11	2022-07-25
C03		106331		Seeded	2022-05-30
D03		106949		Density	48,000/well
E03		110856		Age of cells	40	days
F03		112092		Agent	Bortezomib 10nM + SP600125 1µM / 10µM / 100µM
G03		113575
H03		190		Remarks:
A04		218
B04		19393
C04		18198
D04		17531
E04		17243
F04		19653			Raw Data Transformed	PBS	PBS	DMSO/ DMSO	BTZ/ DMSO	BTZ/ SP600125 1µM	BTZ/ SP600125 10µM	BTZ/ SP600125 100µM	DMSO/ SP600125 100µM	Tox Control	DMSO/ DMSO	Empty	PBS
G04		14903				1	2	3	4	5	6	7	8	9	10	11	12
H04		183			A	155	232	211	218	190	162	126	105	98	77	56	42
A05		190			B	162	295	102185	19393	9176	2726	1293	4497	77	14664	176	63
B05		9176			C	169	330	106331	18198	9992	2881	1827	4567	105	15303	218	77
C05		9992			D	162	316	106949	17531	10968	3183	1567	4153	84	14510	197	56
D05		10968			E	162	260	110856	17243	9837	2902	1539	4469	91	15198	204	70
E05		9837			F	183	253	112092	19653	11980	3239	1532	4223	77	15521	225	70
F05		11980			G	148	190	113575	14903	9710	2754	1391	4490	70	17144	190	63
G05		9710			H	134	162	190	183	155	134	105	91	77	56	56	35
H05		155
A06		162
B06		2726
C06		2881
D06		3183
E06		2902
F06		3239
G06		2754
H06		134
A07		126
B07		1293
C07		1827
D07		1567
E07		1539
F07		1532
G07		1391
H07		105
A08		105
B08		4497
C08		4567
D08		4153
E08		4469
F08		4223
G08		4490
H08		91
A09		98
B09		77
C09		105
D09		84
E09		91
F09		77
G09		70
H09		77
A10		77
B10		14664
C10		15303
D10		14510
E10		15198
F10		15521
G10		17144
H10		56
A11		56
B11		176
C11		218
D11		197
E11		204
F11		225
G11		190
H11		56
A12		42
B12		63
C12		77
D12		56
E12		70
F12		70
G12		63
H12		35
26.08.202219:23:00Unknown Userplate41_MT_luminescence_BTZ_SP_MTCellViability_Apoptosis_Lumin

## Sheet: All
Raw Values															Minus Empty Value										Percentage of 0h										Percentage of Vehicle								Final Data
0h	PBS	PBS	DMSO/ DMSO	BTZ/ DMSO	BTZ/ SP600125 1µM	BTZ/ SP600125 10µM	BTZ/ SP600125 100µM	DMSO/ SP600125 100µM	Tox Control	DMSO/ DMSO	Empty	PBS			DMSO/ DMSO	BTZ/ DMSO	BTZ/ SP600125 1µM	BTZ/ SP600125 10µM	BTZ/ SP600125 100µM	DMSO/ SP600125 100µM	Tox Control	DMSO/ DMSO	Empty		DMSO/ DMSO	BTZ/ DMSO	BTZ/ SP600125 1µM	BTZ/ SP600125 10µM	BTZ/ SP600125 100µM	DMSO/ SP600125 100µM	Tox Control	DMSO/ DMSO	Empty			BTZ/ DMSO	BTZ/ SP600125 1µM	BTZ/ SP600125 10µM	BTZ/ SP600125 100µM	DMSO/ SP600125 100µM	Tox Control			BTZ/ DMSO	BTZ/ SP600125 1µM	BTZ/ SP600125 10µM	BTZ/ SP600125 100µM	DMSO/ SP600125 100µM	Tox Control
0	1	2	3	4	5	6	7	8	9	10	11	12																							Mean vehicle								(dark grey boxes are excluded in these calculations)
A	91	148	197	232	246	190	141	105	119	84	77	70	Mean Empty																						100									Mean
B	126	183	40711	43957	22681	5178	1883	1342	77	24831	119	77	133.333		40577.7	43823.7	22547.7	5044.67	1749.67	1208.67	-56.3333	24697.7	-14.3333		100	100	100	100	100	100	100	100	100			100	100	100	100	100	100		0h	100	100	100	100	100	100
C	134	232	44027	41175	19210	5902	1813	1497	98	25731	119	91			43893.7	41041.7	19076.7	5768.67	1679.67	1363.67	-35.3333	25597.7	-14.3333		100	100	100	100	100	100	100	100	100			100	100	100	100	100	100		12h	115.768	180.925	108.698	82.0091	90.5936	24.9928
D	141	232	47484	42011	25429	5460	1771	1342	105	25365	155	98			47350.7	41877.7	25295.7	5326.67	1637.67	1208.67	-28.3333	25231.7	21.6667		100	100	100	100	100	100	100	100	100			100	100	100	100	100	100		24h	122.593	180.133	113.921	128.353	149.601	26.7476
E	162	183	48883	39580	26925	5481	1651	1405	84	27375	155	98			48749.7	39446.7	26791.7	5347.67	1517.67	1271.67	-49.3333	27241.7	21.6667		100	100	100	100	100	100	100	100	100			100	100	100	100	100	100		36h	91.9704	106.929	95.1708	124.231	182.664	82.9883
F	126	162	54089	49044	23770	5888	1848	1279	91	28886	126	84			53955.7	48910.7	23636.7	5754.67	1714.67	1145.67	-42.3333	28752.7	-7.33333		100	100	100	100	100	100	100	100	100			100	100	100	100	100	100		48h	59.3755	63.0246	69.6991	94.0732	197.296	138.76
G	134	155	52501	49171	24297	5691	1848	1328	70	25014	126	70			52367.7	49037.7	24163.7	5557.67	1714.67	1194.67	-63.3333	24880.7	-7.33333		100	100	100	100	100	100	100	100	100			100	100	100	100	100	100		60h	35.3205	37.4721	45.3281	70.3552	228.316	179.536
H	98	119	148	141	155	126	105	91	77	70	42	63																															72h	28.1347	30.0947	35.0744	55.529	238.12	190.325
12h	PBS	PBS	DMSO/ DMSO	BTZ/ DMSO	BTZ/ SP600125 1µM	BTZ/ SP600125 10µM	BTZ/ SP600125 100µM	DMSO/ SP600125 100µM	Tox Control	DMSO/ DMSO	Empty	PBS			DMSO/ DMSO	BTZ/ DMSO	BTZ/ SP600125 1µM	BTZ/ SP600125 10µM	BTZ/ SP600125 100µM	DMSO/ SP600125 100µM	Tox Control	DMSO/ DMSO	Empty		DMSO/ DMSO	BTZ/ DMSO	BTZ/ SP600125 1µM	BTZ/ SP600125 10µM	BTZ/ SP600125 100µM	DMSO/ SP600125 100µM	Tox Control	DMSO/ DMSO	Empty			BTZ/ DMSO	BTZ/ SP600125 1µM	BTZ/ SP600125 10µM	BTZ/ SP600125 100µM	DMSO/ SP600125 100µM	Tox Control			BTZ/ DMSO	BTZ/ SP600125 1µM	BTZ/ SP600125 10µM	BTZ/ SP600125 100µM	DMSO/ SP600125 100µM	Tox Control
0	1	2	3	4	5	6	7	8	9	10	11	12																							Mean vehicle
A	183	323	386	436	408	337	260	218	204	148	119	98	Mean Empty																						171.943									Standard Deviation
B	225	393	81865	91294	69878	9682	2375	2136	148	36650	169	148	193.5		81671.5	91100.5	69684.5	9488.5	2181.5	1942.5	-45.5	36456.5	-24.5		201.272	207.88	309.054	188.09	124.681	160.714	80.7692	147.611	170.93			120.9	179.742	109.391	72.513	93.4696	46.9745		0h	0	0	0	0	0	0
C	246	450	91491	86910	69653	12486	2684	2122	183	40086	211	176			91297.5	86716.5	69459.5	12292.5	2490.5	1928.5	-10.5	39892.5	17.5		207.997	211.289	364.107	213.091	148.273	141.42	29.717	155.844	-122.093			122.883	211.761	123.931	86.2342	82.2484	17.2831		12h	6.15468	19.4423	9.08382	6.46459	7.01047	20.6737
D	281	422	93585	85329	73299	10188	2607	2045	197	40254	218	155			93391.5	85135.5	73105.5	9994.5	2413.5	1851.5	3.5	40060.5	24.5		197.234	203.296	289.004	187.631	147.374	153.185	-12.3529	158.771	113.077			118.234	168.081	109.124	85.7112	89.0908	-7.18433		24h	7.28602	20.0584	6.06546	9.80744	9.44512	12.4512
E	274	358	88687	77838	71831	9703	2445	2129	176	42151	211	141			88493.5	77644.5	71637.5	9509.5	2251.5	1935.5	-17.5	41957.5	17.5		181.526	196.834	267.387	177.825	148.353	152.202	35.473	154.02	80.7692			114.476	155.509	103.421	86.2803	88.5188	20.6307		36h	8.62651	13.5708	5.82971	9.81353	8.00144	20.4906
F	274	358	103232	94182	78197	11067	2740	2220	176	42587	183	134			103038	93988.5	78003.5	10873.5	2546.5	2026.5	-17.5	42393.5	-10.5		190.969	192.164	330.011	188.951	148.513	176.884	41.3386	147.442	143.182			111.76	191.93	109.892	86.3734	102.874	24.042		48h	6.51612	8.55464	14.1376	9.91756	8.16808	29.6872
G	246	295	89875	89868	74367	9408	2403	1988	141	37359	169	105			89681.5	89674.5	74173.5	9214.5	2209.5	1794.5	-52.5	37165.5	-24.5		171.254	182.869	306.963	165.798	128.859	150.209	82.8947	149.375	334.091			106.354	178.526	96.4262	74.9428	87.36	48.2106		60h	4.15134	5.29634	2.9286	8.86369	9.71428	38.1972
H	197	218	295	323	281	260	218	190	148	141	134	84																															72h	3.70681	4.2896	2.65466	8.75262	11.2166	54.0299
																																			Percentage of Vehicle
24h	PBS	PBS	DMSO/ DMSO	BTZ/ DMSO	BTZ/ SP600125 1µM	BTZ/ SP600125 10µM	BTZ/ SP600125 100µM	DMSO/ SP600125 100µM	Tox Control	DMSO/ DMSO	Empty	PBS			DMSO/ DMSO	BTZ/ DMSO	BTZ/ SP600125 1µM	BTZ/ SP600125 10µM	BTZ/ SP600125 100µM	DMSO/ SP600125 100µM	Tox Control	DMSO/ DMSO	Empty		DMSO/ DMSO	BTZ/ DMSO	BTZ/ SP600125 1µM	BTZ/ SP600125 10µM	BTZ/ SP600125 100µM	DMSO/ SP600125 100µM	Tox Control	DMSO/ DMSO	Empty			BTZ/ DMSO	BTZ/ SP600125 1µM	BTZ/ SP600125 10µM	BTZ/ SP600125 100µM	DMSO/ SP600125 100µM	Tox Control			BTZ/ DMSO	BTZ/ SP600125 1µM	BTZ/ SP600125 10µM	BTZ/ SP600125 100µM	DMSO/ SP600125 100µM	Tox Control
0	1	2	3	4	5	6	7	8	9	10	11	12																							Mean vehicle
A	281	457	499	590	562	450	358	288	260	204	169	105	Mean Empty																						235.493									SD as % of Mean
B	330	555	123833	131337	96318	14376	4926	4588	211	45475	260	176	253		123580	131084	96065	14123	4673	4335	-42	45222	7		304.552	299.117	426.053	279.959	267.079	358.66	74.5562	183.102	-48.8372			127.017	180.92	118.882	113.413	152.302	31.6597		0h	0	0	0	0	0	0
C	372	625	137268	125857	97477	15086	5523	4764	232	47569	274	197			137015	125604	97224	14833	5270	4511	-21	47316	21		312.152	306.04	509.649	257.13	313.753	330.799	59.434	184.845	-146.512			129.957	216.418	109.188	133.232	140.471	25.2381		12h	5.31639	10.746	8.35697	7.88277	7.73837	82.7186
D	372	604	141153	123580	100161	15205	5291	4413	246	46979	274	218			140900	123327	99908	14952	5038	4160	-7	46726	21		297.567	294.493	394.961	280.701	307.633	344.181	24.7059	185.188	96.9231			125.054	167.717	119.197	130.634	146.153	10.4911		24h	5.94325	11.1354	5.32429	7.64097	6.31353	46.5508
E	393	513	137275	117432	100695	15079	5319	4757	232	48798	267	176			137022	117179	100442	14826	5066	4504	-21	48545	14		281.073	297.057	374.9	277.242	333.802	354.181	42.5676	178.201	64.6154			126.143	159.198	117.729	141.746	150.4	18.076		36h	9.37966	12.6914	6.12552	7.89941	4.38041	24.6909
F	401	513	155171	134317	103323	15746	5488	4743	225	48574	225	162			154918	134064	103070	15493	5235	4490	-28	48321	-28		287.121	274.1	436.06	269.225	305.307	391.912	66.1417	168.057	381.818			116.394	185.169	114.324	129.646	166.422	28.0865		48h	10.9744	13.5735	20.2837	10.5424	4.14001	21.3946
G	323	393	139699	128429	97772	13891	5157	4244	183	44484	218	148			139446	128176	97519	13638	4904	3991	-70	44231	-35		266.283	261.383	403.577	245.391	286.003	334.068	110.526	177.773	477.273			110.994	171.376	104.203	121.449	141.859	46.9341		60h	11.7533	14.1341	6.46089	12.5985	4.25476	21.2755
H	309	351	393	415	415	351	274	246	197	162	148	98																															72h	13.1752	14.2536	7.56866	15.7623	4.71049	28.3881
																																			Percentage of Vehicle
36h	PBS	PBS	DMSO/ DMSO	BTZ/ DMSO	BTZ/ SP600125 1µM	BTZ/ SP600125 10µM	BTZ/ SP600125 100µM	DMSO/ SP600125 100µM	Tox Control	DMSO/ DMSO	Empty	PBS			DMSO/ DMSO	BTZ/ DMSO	BTZ/ SP600125 1µM	BTZ/ SP600125 10µM	BTZ/ SP600125 100µM	DMSO/ SP600125 100µM	Tox Control	DMSO/ DMSO	Empty		DMSO/ DMSO	BTZ/ DMSO	BTZ/ SP600125 1µM	BTZ/ SP600125 10µM	BTZ/ SP600125 100µM	DMSO/ SP600125 100µM	Tox Control	DMSO/ DMSO	Empty			BTZ/ DMSO	BTZ/ SP600125 1µM	BTZ/ SP600125 10µM	BTZ/ SP600125 100µM	DMSO/ SP600125 100µM	Tox Control
0	1	2	3	4	5	6	7	8	9	10	11	12																							Mean vehicle
A	281	401	485	506	436	393	323	232	239	183	134	105	Mean Empty																						226.326
B	309	555	135581	98876	55347	11537	4708	5361	176	35336	260	119	267		135314	98609	55080	11270	4441	5094	-91	35069	-7		333.469	225.013	244.282	223.404	253.82	421.456	161.538	141.993	48.8372			99.42	107.934	98.7092	112.148	186.217	71.3743
C	351	597	147133	93725	56984	12275	5467	5628	183	36853	281	155			146866	93458	56717	12008	5200	5361	-84	36586	14		334.595	227.715	297.311	208.159	309.585	393.131	237.736	142.927	-97.6744			100.614	131.364	91.9732	136.787	173.702	105.041
D	344	548	150864	89348	58179	12640	4862	5073	204	35849	274	155			150597	89081	57912	12373	4595	4806	-63	35582	7		318.046	212.717	228.94	232.284	280.582	397.628	222.353	141.021	32.3077			93.9872	101.155	102.633	123.973	175.688	98.2447
E	365	471	146908	84211	56900	12226	4827	5544	211	36706	274	148			146641	83944	56633	11959	4560	5277	-56	36439	7		300.804	212.804	211.383	223.63	300.461	414.967	113.514	133.762	32.3077			94.0254	93.3976	98.809	132.756	183.35	50.1549
F	316	464	165352	95222	59366	12247	5143	5347	176	37163	253	134			165085	94955	59099	11980	4876	5080	-91	36896	-14		305.964	194.14	250.031	208.179	284.37	443.41	214.961	128.322	190.909			85.7789	110.474	91.982	125.646	195.917	94.9784
G	274	365	152986	86832	53450	11200	4694	5164	155	35940	260	105			152719	86565	53183	10933	4427	4897	-112	35673	-7		291.628	176.528	220.095	196.719	258.184	409.905	176.842	143.376	95.4545			77.9971	97.247	86.9186	114.076	181.113	78.1361
H	253	267	337	344	337	260	232	169	126	169	98	77
																																			Percentage of Vehicle
48h	PBS	PBS	DMSO/ DMSO	BTZ/ DMSO	BTZ/ SP600125 1µM	BTZ/ SP600125 10µM	BTZ/ SP600125 100µM	DMSO/ SP600125 100µM	Tox Control	DMSO/ DMSO	Empty	PBS			DMSO/ DMSO	BTZ/ DMSO	BTZ/ SP600125 1µM	BTZ/ SP600125 10µM	BTZ/ SP600125 100µM	DMSO/ SP600125 100µM	Tox Control	DMSO/ DMSO	Empty		DMSO/ DMSO	BTZ/ DMSO	BTZ/ SP600125 1µM	BTZ/ SP600125 10µM	BTZ/ SP600125 100µM	DMSO/ SP600125 100µM	Tox Control	DMSO/ DMSO	Empty			BTZ/ DMSO	BTZ/ SP600125 1µM	BTZ/ SP600125 10µM	BTZ/ SP600125 100µM	DMSO/ SP600125 100µM	Tox Control
0	1	2	3	4	5	6	7	8	9	10	11	12																							Mean vehicle
A	176	309	316	344	260	253	190	148	141	119	84	70	Mean Empty																						175.858
B	211	386	110870	50351	24248	6113	2712	4553	126	22506	232	84	228.5		110642	50122.5	24019.5	5884.5	2483.5	4324.5	-102.5	22277.5	3.5		272.666	114.373	106.528	116.648	141.941	357.791	181.953	90.2008	-24.4186			65.0371	60.5758	66.3306	80.7134	203.454	103.465
C	239	471	121648	46543	26124	6535	3366	4764	134	23503	239	105			121420	46314.5	25895.5	6306.5	3137.5	4535.5	-94.5	23274.5	10.5		276.622	112.848	135.744	109.323	186.793	332.596	267.453	90.9243	-73.2558			64.1696	77.1896	62.1656	106.218	189.127	152.084
D	253	401	125688	44639	27108	9359	3042	4321	134	22878	225	112			125460	44410.5	26879.5	9130.5	2813.5	4092.5	-94.5	22649.5	-3.5		264.958	106.048	106.261	171.411	171.799	338.596	333.529	89.7662	-16.1538			60.3032	60.4244	97.4711	97.6919	192.539	189.658
E	232	330	124571	43557	25745	6275	2902	4553	119	23538	239	105			124342	43328.5	25516.5	6046.5	2673.5	4324.5	-109.5	23309.5	10.5		255.063	109.841	95.2404	113.068	176.159	340.066	221.959	85.5656	48.4615			62.4598	54.1575	64.2949	100.171	193.375	126.215
F	225	288	140493	49030	28900	7279	3127	4476	126	24346	211	98			140264	48801.5	28671.5	7050.5	2898.5	4247.5	-102.5	24117.5	-17.5		259.963	99.7768	121.301	122.518	169.042	370.745	242.126	83.8792	238.636			56.737	68.9765	69.6685	96.1237	210.82	137.682
G	218	295	129475	41231	24375	5923	2747	4314	91	23588	225	84			129246	41002.5	24146.5	5694.5	2518.5	4085.5	-137.5	23359.5	-3.5		246.806	83.6143	99.929	102.462	146.88	341.978	217.105	93.8861	47.7273			47.5464	56.8236	58.264	83.5217	194.462	123.455
H	190	204	253	239	197	190	148	119	105	84	63	56
																																			Percentage of Vehicle
60h	PBS	PBS	DMSO/ DMSO	BTZ/ DMSO	BTZ/ SP600125 1µM	BTZ/ SP600125 10µM	BTZ/ SP600125 100µM	DMSO/ SP600125 100µM	Tox Control	DMSO/ DMSO	Empty	PBS			DMSO/ DMSO	BTZ/ DMSO	BTZ/ SP600125 1µM	BTZ/ SP600125 10µM	BTZ/ SP600125 100µM	DMSO/ SP600125 100µM	Tox Control	DMSO/ DMSO	Empty		DMSO/ DMSO	BTZ/ DMSO	BTZ/ SP600125 1µM	BTZ/ SP600125 10µM	BTZ/ SP600125 100µM	DMSO/ SP600125 100µM	Tox Control	DMSO/ DMSO	Empty			BTZ/ DMSO	BTZ/ SP600125 1µM	BTZ/ SP600125 10µM	BTZ/ SP600125 100µM	DMSO/ SP600125 100µM	Tox Control
0	1	2	3	4	5	6	7	8	9	10	11	12																							Mean vehicle
A	148	274	295	267	232	190	162	141	119	91	84	63	Mean Empty																						166.763
B	204	372	114186	28569	13519	4061	1911	4989	84	18458	211	84	225		113961	28344	13294	3836	1686	4764	-141	18233	-14		280.847	64.6774	58.9595	76.0407	96.3612	394.153	250.296	73.8248	97.6744			38.7841	35.3554	45.5982	57.7835	236.356	150.091
C	211	422	119884	26518	14320	4420	2417	5193	105	19182	232	77			119659	26293	14095	4195	2192	4968	-120	18957	7		272.611	64.0642	73.8861	72.7204	130.502	364.312	339.623	74.0575	-48.8372			38.4164	44.3061	43.6072	78.2562	218.461	203.656
D	225	379	123348	24740	15170	4616	2248	4553	112	18311	246	98			123123	24515	14945	4391	2023	4328	-113	18086	21		260.024	58.5396	59.0813	82.4343	123.529	358.081	398.824	71.6798	96.9231			35.1035	35.4284	49.4321	74.075	214.725	239.156
E	225	295	124346	24810	14271	4174	2270	5059	98	18760	232	91			124121	24585	14046	3949	2045	4834	-127	18535	7		254.609	62.3247	52.4267	73.8453	134.746	380.131	257.432	68.0392	32.3077			37.3733	31.438	44.2817	80.8013	227.947	154.371
F	190	295	135083	28499	17482	4806	2143	4750	91	19013	225	77			134858	28274	17257	4581	1918	4525	-134	18788	0		249.942	57.8074	73.0094	79.605	111.858	394.967	316.535	65.3435	0			34.6645	43.7805	47.7355	67.0765	236.844	189.812
G	169	239	131070	22780	14137	4054	2059	4918	77	20208	204	56			130845	22555	13912	3829	1834	4693	-148	19983	-21		249.858	45.9953	57.574	68.8958	106.96	392.829	233.684	80.3154	286.364			27.5813	34.5246	41.3137	64.1388	235.562	140.13
H	162	183	225	204	162	155	112	98	84	77	63	42
																																			Percentage of Vehicle
72h	PBS	PBS	DMSO/ DMSO	BTZ/ DMSO	BTZ/ SP600125 1µM	BTZ/ SP600125 10µM	BTZ/ SP600125 100µM	DMSO/ SP600125 100µM	Tox Control	DMSO/ DMSO	Empty	PBS			DMSO/ DMSO	BTZ/ DMSO	BTZ/ SP600125 1µM	BTZ/ SP600125 10µM	BTZ/ SP600125 100µM	DMSO/ SP600125 100µM	Tox Control	DMSO/ DMSO	Empty		DMSO/ DMSO	BTZ/ DMSO	BTZ/ SP600125 1µM	BTZ/ SP600125 10µM	BTZ/ SP600125 100µM	DMSO/ SP600125 100µM	Tox Control	DMSO/ DMSO	Empty			BTZ/ DMSO	BTZ/ SP600125 1µM	BTZ/ SP600125 10µM	BTZ/ SP600125 100µM	DMSO/ SP600125 100µM	Tox Control
0	1	2	3	4	5	6	7	8	9	10	11	12																							Mean vehicle
A	155	232	211	218	190	162	126	105	98	77	56	42	Mean Empty																						143.341
B	162	295	102185	19393	9176	2726	1293	4497	77	14664	176	63	201.667		101983	19191.3	8974.33	2524.33	1091.33	4295.33	-124.667	14462.3	-25.6667		251.329	43.7922	39.8016	50.0396	62.3738	355.378	221.302	58.5575	179.07			30.551	27.767	34.9095	43.5142	247.924	154.388
C	169	330	106331	18198	9992	2881	1827	4567	105	15303	218	77			106129	17996.3	9790.33	2679.33	1625.33	4365.33	-96.6667	15101.3	16.3333		241.787	43.8489	51.321	46.4463	96.7652	320.117	273.585	58.995	-113.953			30.5906	35.8034	32.4026	67.5069	223.325	190.863
D	162	316	106949	17531	10968	3183	1567	4153	84	14510	197	56			106747	17329.3	10766.3	2981.33	1365.33	3951.33	-117.667	14308.3	-4.66667		225.44	41.3808	42.562	55.97	83.3706	326.917	415.294	56.7078	-21.5385			28.8688	29.6928	39.0467	58.1624	228.069	289.724
E	162	260	110856	17243	9837	2902	1539	4469	91	15198	204	70			110654	17041.3	9635.33	2700.33	1337.33	4267.33	-110.667	14996.3	2.33333		226.985	43.2009	35.9639	50.4955	88.1177	335.57	224.324	55.0493	10.7692			30.1385	25.0897	35.2275	61.4741	234.106	156.497
F	183	253	112092	19653	11980	3239	1532	4223	77	15521	225	70			111890	19451.3	11778.3	3037.33	1330.33	4021.33	-124.667	15319.3	23.3333		207.375	39.7691	49.8308	52.7804	77.5855	351.004	294.488	53.2797	-318.182			27.7444	34.7638	36.8215	54.1265	244.873	205.446
G	148	190	113575	14903	9710	2754	1391	4490	70	17144	190	63			113373	14701.3	9508.33	2552.33	1189.33	4288.33	-131.667	16942.3	-11.6667		216.495	29.9797	39.3497	45.9245	69.3624	358.956	207.895	68.0944	159.091			20.9149	27.4518	32.0386	48.3897	250.421	145.035
H	134	162	190	183	155	134	105	91	77	56	56	35
