# Supplementary material for: c-Jun inhibition mitigates chemotherapy-induced neurotoxicity in iPSC-derived sensory neurons
Source: Cell Death Discov. 2025 Nov 13;11:529. doi: 10.1038/s41420-025-02847-5 (PMC12615653; doi:10.1038/s41420-025-02847-5)
Supplement: Supplementary file 3 — Dataset [file 41420_2025_2847_MOESM3_ESM.zip › Supplemental Files (to be zipped)/(Figure 3 and S4) Viability 264A/264A_MT_cisplatin_SP_plate35_MasterTable_20220719.xlsx]

## Sheet: plate35_MT_lumi_cisplatin_SP_0h
20:52:50
Default, [ RLU ]				MT Cell Viability Assay
Time/Pos	Time/SID	0
A01		49		more luminescence, more viability
B01		70
C01		77
D01		70
E01		63		Date of intoxication:		2022-07-16
F01		77		Measurement timepoints	0h	2022-07-16
G01		56			12h	2022-07-17
H01		56			24h	2022-07-17
A02		91			36h	2022-07-18
B02		112			48h	2022-07-18
C02		119			60h	2022-07-19
D02		84			72h	2022-07-19
E02		98
F02		77		Reader:	Berthold Luminometer
G02		63		Plate	White plate with clear bottom (Greiner, Cat. No 655088)
H02		56
A03		98		Plate 1
B03		20875		Cells	BIHi264-A iPSC-DSN			Differentiation start date	2022-05-26
C03		15830		Seeded	2022-06-06
D03		15051		Density	48,000/well
E03		16765		Age of cells	51	days
F03		27389		Agent	Cisplatin 10µM + SP600125 1µM / 10µM / 100µM
G03		112
H03		63		Remarks:	G3, B9 & G10 were contaminated before assay began
A04		105			Many wells contaminated at 60h
B04		15402			B10 was detaching at 36h timepoint
C04		14376
D04		15409
E04		21789
F04		27319			Raw Data Transformed	PBS	PBS	NaCl/ DMSO	Cisplatin/ DMSO	Cisplatin/ SP600125 1µM	Cisplatin/ SP600125 10µM	Cisplatin/ SP600125 100µM	NaCl/ SP600125 100µM	Tox Control	NaCl/ DMSO	Empty	PBS
G04		15051				1	2	3	4	5	6	7	8	9	10	11	12
H04		84			A	49	91	98	105	98	98	91	77	98	70	56	35
A05		98			B	70	112	20875	15402	11903	5860	2733	2031	112	12008	288	49
B05		11903			C	77	119	15830	14376	10680	4427	2255	1806	183	13266	302	84
C05		10680			D	70	84	15051	15409	9661	5045	2192	2621	183	25984	302	70
D05		9661			E	63	98	16765	21789	12816	4342	2389	1778	119	28836	274	63
E05		12816			F	77	77	27389	27319	21016	8045	2178	3555	119	33242	267	63
F05		21016			G	56	63	112	15051	14088	6366	2213	1883	162	84	260	49
G05		14088			H	56	56	63	84	84	70	70	63	63	42	28	35
H05		84
A06		98
B06		5860
C06		4427
D06		5045
E06		4342
F06		8045
G06		6366
H06		70
A07		91
B07		2733
C07		2255
D07		2192
E07		2389
F07		2178
G07		2213
H07		70
A08		77
B08		2031
C08		1806
D08		2621
E08		1778
F08		3555
G08		1883
H08		63
A09		98
B09		112
C09		183
D09		183
E09		119
F09		119
G09		162
H09		63
A10		70
B10		12008
C10		13266
D10		25984
E10		28836
F10		33242
G10		84
H10		42
A11		56
B11		288
C11		302
D11		302
E11		274
F11		267
G11		260
H11		28
A12		35
B12		49
C12		84
D12		70
E12		63
F12		63
G12		49
H12		35
16.07.202220:52:50Unknown Userplate35_MT_luminescence_cisplatMTCellViability_Apoptosis_Lumin

## Sheet: 12h
09:46:19
Default, [ RLU ]				MT Cell Viability Assay
Time/Pos	Time/SID	0
A01		337		more luminescence, more viability
B01		393
C01		443
D01		478
E01		436		Date of intoxication:		2022-07-16
F01		471		Measurement timepoints	0h	2022-07-16
G01		429			12h	2022-07-17
H01		344			24h	2022-07-17
A02		499			36h	2022-07-18
B02		618			48h	2022-07-18
C02		639			60h	2022-07-19
D02		668			72h	2022-07-19
E02		625
F02		604		Reader:	Berthold Luminometer
G02		513		Plate	White plate with clear bottom (Greiner, Cat. No 655088)
H02		408
A03		597		Plate 1
B03		85968		Cells	BIHi264-A iPSC-DSN			Differentiation start date	2022-05-26
C03		96789		Seeded	2022-06-06
D03		123025		Density	48,000/well
E03		146255		Age of cells	51	days
F03		143746		Agent	Cisplatin 10µM + SP600125 1µM / 10µM / 100µM
G03		604
H03		492		Remarks:	G3, B9 & G10 were contaminated before assay began
A04		710			Many wells contaminated at 60h
B04		97512			B10 was detaching at 36h timepoint
C04		83980
D04		104925
E04		103056
F04		117854			Raw Data Transformed	PBS	PBS	NaCl/ DMSO	Cisplatin/ DMSO	Cisplatin/ SP600125 1µM	Cisplatin/ SP600125 10µM	Cisplatin/ SP600125 100µM	NaCl/ SP600125 100µM	Tox Control	NaCl/ DMSO	Empty	PBS
G04		110856				1	2	3	4	5	6	7	8	9	10	11	12
H04		541			A	337	499	597	710	710	639	625	534	548	386	316	232
A05		710			B	393	618	85968	97512	142685	68332	25119	24838	618	106843	1307	365
B05		142685			C	443	639	96789	83980	98665	72505	20798	22639	443	102550	1525	393
C05		98665			D	478	668	123025	104925	122126	82469	25204	26911	492	123608	1469	450
D05		122126			E	436	625	146255	103056	200800	120967	38062	30410	485	124508	1433	429
E05		200800			F	471	604	143746	117854	152838	113020	35722	36312	408	142460	1286	316
F05		152838			G	429	513	604	110856	176243	130143	35835	26033	330	492	1173	260
G05		176243			H	344	408	492	541	611	611	520	464	365	337	218	197
H05		611
A06		639
B06		68332
C06		72505
D06		82469
E06		120967
F06		113020
G06		130143
H06		611
A07		625
B07		25119
C07		20798
D07		25204
E07		38062
F07		35722
G07		35835
H07		520
A08		534
B08		24838
C08		22639
D08		26911
E08		30410
F08		36312
G08		26033
H08		464
A09		548
B09		618
C09		443
D09		492
E09		485
F09		408
G09		330
H09		365
A10		386
B10		106843
C10		102550
D10		123608
E10		124508
F10		142460
G10		492
H10		337
A11		316
B11		1307
C11		1525
D11		1469
E11		1433
F11		1286
G11		1173
H11		218
A12		232
B12		365
C12		393
D12		450
E12		429
F12		316
G12		260
H12		197
17.07.202209:46:19Unknown Userplate35_MT_luminescence_cisplatMTCellViability_Apoptosis_Lumin

## Sheet: 24h
19:55:32
Default, [ RLU ]				MT Cell Viability Assay
Time/Pos	Time/SID	0
A01		372		more luminescence, more viability
B01		443
C01		478
D01		534
E01		548		Date of intoxication:		2022-07-16
F01		555		Measurement timepoints	0h	2022-07-16
G01		464			12h	2022-07-17
H01		408			24h	2022-07-17
A02		555			36h	2022-07-18
B02		696			48h	2022-07-18
C02		752			60h	2022-07-19
D02		724			72h	2022-07-19
E02		780
F02		703		Reader:	Berthold Luminometer
G02		555		Plate	White plate with clear bottom (Greiner, Cat. No 655088)
H02		485
A03		689		Plate 1
B03		95404		Cells	BIHi264-A iPSC-DSN			Differentiation start date	2022-05-26
C03		108972		Seeded	2022-06-06
D03		144835		Density	48,000/well
E03		171374		Age of cells	51	days
F03		159338		Agent	Cisplatin 10µM + SP600125 1µM / 10µM / 100µM
G03		724
H03		548		Remarks:	G3, B9 & G10 were contaminated before assay began
A04		801			Many wells contaminated at 60h
B04		110933			B10 was detaching at 36h timepoint
C04		96599
D04		118746
E04		118873
F04		133740			Raw Data Transformed	PBS	PBS	NaCl/ DMSO	Cisplatin/ DMSO	Cisplatin/ SP600125 1µM	Cisplatin/ SP600125 10µM	Cisplatin/ SP600125 100µM	NaCl/ SP600125 100µM	Tox Control	NaCl/ DMSO	Empty	PBS
G04		129349				1	2	3	4	5	6	7	8	9	10	11	12
H04		625			A	372	555	689	801	780	780	675	576	618	457	393	260
A05		780			B	443	696	95404	110933	154897	85062	31816	34661	710	125112	1728	401
B05		154897			C	478	752	108972	96599	112661	86404	28640	28991	506	122857	1876	485
C05		112661			D	534	724	144835	118746	139558	96999	34703	34549	548	143086	1925	541
D05		139558			E	548	780	171374	118873	225175	138778	47541	39636	527	136537	1757	506
E05		225175			F	555	703	159338	133740	174971	130466	45025	46592	520	165865	1693	415
F05		174971			G	464	555	724	129349	194104	155677	46213	34598	379	562	1616	309
G05		194104			H	408	485	548	625	660	611	625	520	429	365	260	211
H05		660
A06		780
B06		85062
C06		86404
D06		96999
E06		138778
F06		130466
G06		155677
H06		611
A07		675
B07		31816
C07		28640
D07		34703
E07		47541
F07		45025
G07		46213
H07		625
A08		576
B08		34661
C08		28991
D08		34549
E08		39636
F08		46592
G08		34598
H08		520
A09		618
B09		710
C09		506
D09		548
E09		527
F09		520
G09		379
H09		429
A10		457
B10		125112
C10		122857
D10		143086
E10		136537
F10		165865
G10		562
H10		365
A11		393
B11		1728
C11		1876
D11		1925
E11		1757
F11		1693
G11		1616
H11		260
A12		260
B12		401
C12		485
D12		541
E12		506
F12		415
G12		309
H12		211
17.07.202219:55:32Unknown Userplate35_MT_luminescence_cisplatMTCellViability_Apoptosis_Lumin

## Sheet: 36h
09:36:26
Default, [ RLU ]				MT Cell Viability Assay
Time/Pos	Time/SID	0
A01		344		more luminescence, more viability
B01		415
C01		443
D01		513
E01		492		Date of intoxication:		2022-07-16
F01		478		Measurement timepoints	0h	2022-07-16
G01		401			12h	2022-07-17
H01		330			24h	2022-07-17
A02		499			36h	2022-07-18
B02		632			48h	2022-07-18
C02		668			60h	2022-07-19
D02		668			72h	2022-07-19
E02		703
F02		646		Reader:	Berthold Luminometer
G02		520		Plate	White plate with clear bottom (Greiner, Cat. No 655088)
H02		393
A03		625		Plate 1
B03		83171		Cells	BIHi264-A iPSC-DSN			Differentiation start date	2022-05-26
C03		115064		Seeded	2022-06-06
D03		137682		Density	48,000/well
E03		162577		Age of cells	51	days
F03		140331		Agent	Cisplatin 10µM + SP600125 1µM / 10µM / 100µM
G03		576
H03		478		Remarks:	G3, B9 & G10 were contaminated before assay began
A04		703			Many wells contaminated at 60h
B04		93838			B10 was detaching at 36h timepoint
C04		97217
D04		102101
E04		101117
F04		117650			Raw Data Transformed	PBS	PBS	NaCl/ DMSO	Cisplatin/ DMSO	Cisplatin/ SP600125 1µM	Cisplatin/ SP600125 10µM	Cisplatin/ SP600125 100µM	NaCl/ SP600125 100µM	Tox Control	NaCl/ DMSO	Empty	PBS
G04		106984				1	2	3	4	5	6	7	8	9	10	11	12
H04		527			A	344	499	625	703	682	660	562	492	534	422	351	295
A05		682			B	415	632	83171	93838	140872	78759	24796	31780	611	137535	1525	393
B05		140872			C	443	668	115064	97217	107827	72779	25147	25506	464	112521	1799	415
C05		107827			D	513	668	137682	102101	118472	76967	28288	28935	478	121030	1672	415
D05		118472			E	492	703	162577	101117	195875	117271	38315	23988	471	90226	1658	379
E05		195875			F	478	646	140331	117650	148531	106225	37170	38715	429	140978	1560	358
F05		148531			G	401	520	576	106984	153450	118318	36418	30509	344	478	1335	274
G05		153450			H	330	393	478	527	576	590	464	464	365	309	211	197
H05		576
A06		660
B06		78759
C06		72779
D06		76967
E06		117271
F06		106225
G06		118318
H06		590
A07		562
B07		24796
C07		25147
D07		28288
E07		38315
F07		37170
G07		36418
H07		464
A08		492
B08		31780
C08		25506
D08		28935
E08		23988
F08		38715
G08		30509
H08		464
A09		534
B09		611
C09		464
D09		478
E09		471
F09		429
G09		344
H09		365
A10		422
B10		137535
C10		112521
D10		121030
E10		90226
F10		140978
G10		478
H10		309
A11		351
B11		1525
C11		1799
D11		1672
E11		1658
F11		1560
G11		1335
H11		211
A12		295
B12		393
C12		415
D12		415
E12		379
F12		358
G12		274
H12		197
18.07.202209:36:26Unknown Userplate35_MT_luminescence_cisplatMTCellViability_Apoptosis_Lumin

## Sheet: 48h
20:02:20
Default, [ RLU ]				MT Cell Viability Assay
Time/Pos	Time/SID	0
A01		281		more luminescence, more viability
B01		415
C01		415
D01		457
E01		457		Date of intoxication:		2022-07-16
F01		450		Measurement timepoints	0h	2022-07-16
G01		408			12h	2022-07-17
H01		351			24h	2022-07-17
A02		464			36h	2022-07-18
B02		590			48h	2022-07-18
C02		632			60h	2022-07-19
D02		653			72h	2022-07-19
E02		653
F02		590		Reader:	Berthold Luminometer
G02		499		Plate	White plate with clear bottom (Greiner, Cat. No 655088)
H02		379
A03		583		Plate 1
B03		85694		Cells	BIHi264-A iPSC-DSN			Differentiation start date	2022-05-26
C03		110560		Seeded	2022-06-06
D03		146866		Density	48,000/well
E03		193500		Age of cells	51	days
F03		142053		Agent	Cisplatin 10µM + SP600125 1µM / 10µM / 100µM
G03		576
H03		415		Remarks:	G3, B9 & G10 were contaminated before assay began
A04		632			Many wells contaminated at 60h
B04		85799			B10 was detaching at 36h timepoint
C04		93304
D04		94210
E04		94625
F04		121529			Raw Data Transformed	PBS	PBS	NaCl/ DMSO	Cisplatin/ DMSO	Cisplatin/ SP600125 1µM	Cisplatin/ SP600125 10µM	Cisplatin/ SP600125 100µM	NaCl/ SP600125 100µM	Tox Control	NaCl/ DMSO	Empty	PBS
G04		97730				1	2	3	4	5	6	7	8	9	10	11	12
H04		499			A	281	464	583	632	689	632	576	485	541	401	309	281
A05		689			B	415	590	85694	85799	121683	72857	22520	32265	569	137092	1679	351
B05		121683			C	415	632	110560	93304	95882	62992	23018	26061	401	120165	1974	401
C05		95882			D	457	653	146866	94210	102248	66407	26300	30881	450	126911	1827	386
D05		102248			E	457	653	193500	94625	160989	99515	33895	24185	450	86579	1799	401
E05		160989			F	450	590	142053	121529	136734	86917	34689	41076	450	148714	1693	337
F05		136734			G	408	499	576	97730	129468	99058	33165	32265	302	436	1553	295
G05		129468			H	351	379	415	499	569	562	457	415	337	274	211	183
H05		569
A06		632
B06		72857
C06		62992
D06		66407
E06		99515
F06		86917
G06		99058
H06		562
A07		576
B07		22520
C07		23018
D07		26300
E07		33895
F07		34689
G07		33165
H07		457
A08		485
B08		32265
C08		26061
D08		30881
E08		24185
F08		41076
G08		32265
H08		415
A09		541
B09		569
C09		401
D09		450
E09		450
F09		450
G09		302
H09		337
A10		401
B10		137092
C10		120165
D10		126911
E10		86579
F10		148714
G10		436
H10		274
A11		309
B11		1679
C11		1974
D11		1827
E11		1799
F11		1693
G11		1553
H11		211
A12		281
B12		351
C12		401
D12		386
E12		401
F12		337
G12		295
H12		183
18.07.202220:02:20Unknown Userplate35_MT_luminescence_cisplatMTCellViability_Apoptosis_Lumin

## Sheet: 60h
10:02:37
Default, [ RLU ]				MT Cell Viability Assay
Time/Pos	Time/SID	0
A01		267		more luminescence, more viability
B01		344
C01		379
D01		443
E01		436		Date of intoxication:		2022-07-16
F01		408		Measurement timepoints	0h	2022-07-16
G01		323			12h	2022-07-17
H01		316			24h	2022-07-17
A02		429			36h	2022-07-18
B02		576			48h	2022-07-18
C02		604			60h	2022-07-19
D02		668			72h	2022-07-19
E02		646
F02		555		Reader:	Berthold Luminometer
G02		457		Plate	White plate with clear bottom (Greiner, Cat. No 655088)
H02		330
A03		457		Plate 1
B03		79764		Cells	BIHi264-A iPSC-DSN			Differentiation start date	2022-05-26
C03		112760		Seeded	2022-06-06
D03		214024		Density	48,000/well
E03		269835		Age of cells	51	days
F03		129567		Agent	Cisplatin 10µM + SP600125 1µM / 10µM / 100µM
G03		499
H03		365		Remarks:	G3, B9 & G10 were contaminated before assay began
A04		513			Many wells contaminated at 60h
B04		65985			B10 was detaching at 36h timepoint
C04		88076
D04		95686
E04		75871
F04		97035			Raw Data Transformed	PBS	PBS	NaCl/ DMSO	Cisplatin/ DMSO	Cisplatin/ SP600125 1µM	Cisplatin/ SP600125 10µM	Cisplatin/ SP600125 100µM	NaCl/ SP600125 100µM	Tox Control	NaCl/ DMSO	Empty	PBS
G04		75112				1	2	3	4	5	6	7	8	9	10	11	12
H04		429			A	267	429	457	513	590	471	478	393	401	358	295	232
A05		590			B	344	576	79764	65985	93318	56513	12317	23047	506	119379	1616	316
B05		93318			C	379	604	112760	88076	79068	43093	15275	22393	351	102691	1862	330
C05		79068			D	443	668	214024	95686	72913	42629	17503	25028	365	112781	1876	351
D05		72913			E	436	646	269835	75871	118985	71170	22091	20096	358	67355	1665	337
E05		118985			F	408	555	129567	97035	103211	51272	21936	31485	323	130508	1637	281
F05		103211			G	323	457	499	75112	87935	65367	20334	26532	260	344	1454	225
G05		87935			H	316	330	365	429	443	415	351	351	288	218	176	162
H05		443
A06		471
B06		56513
C06		43093
D06		42629
E06		71170
F06		51272
G06		65367
H06		415
A07		478
B07		12317
C07		15275
D07		17503
E07		22091
F07		21936
G07		20334
H07		351
A08		393
B08		23047
C08		22393
D08		25028
E08		20096
F08		31485
G08		26532
H08		351
A09		401
B09		506
C09		351
D09		365
E09		358
F09		323
G09		260
H09		288
A10		358
B10		119379
C10		102691
D10		112781
E10		67355
F10		130508
G10		344
H10		218
A11		295
B11		1616
C11		1862
D11		1876
E11		1665
F11		1637
G11		1454
H11		176
A12		232
B12		316
C12		330
D12		351
E12		337
F12		281
G12		225
H12		162
19.07.202210:02:37Unknown Userplate35_MT_luminescence_cisplatMTCellViability_Apoptosis_Lumin

## Sheet: 72h
18:30:05
Default, [ RLU ]				MT Cell Viability Assay
Time/Pos	Time/SID	0
A01		274		more luminescence, more viability
B01		295
C01		379
D01		464
E01		443		Date of intoxication:		2022-07-16
F01		415		Measurement timepoints	0h	2022-07-16
G01		358			12h	2022-07-17
H01		281			24h	2022-07-17
A02		436			36h	2022-07-18
B02		569			48h	2022-07-18
C02		590			60h	2022-07-19
D02		618			72h	2022-07-19
E02		660
F02		555		Reader:	Berthold Luminometer
G02		429		Plate	White plate with clear bottom (Greiner, Cat. No 655088)
H02		365
A03		436		Plate 1
B03		78618		Cells	BIHi264-A iPSC-DSN			Differentiation start date	2022-05-26
C03		122294		Seeded	2022-06-06
D03		277177		Density	48,000/well
E03		342811		Age of cells	51	days
F03		118753		Agent	Cisplatin 10µM + SP600125 1µM / 10µM / 100µM
G03		506
H03		379		Remarks:	G3, B9 & G10 were contaminated before assay began
A04		492			Many wells contaminated at 60h
B04		58923			B10 was detaching at 36h timepoint
C04		88083
D04		116596
E04		67144
F04		87198			Raw Data Transformed	PBS	PBS	NaCl/ DMSO	Cisplatin/ DMSO	Cisplatin/ SP600125 1µM	Cisplatin/ SP600125 10µM	Cisplatin/ SP600125 100µM	NaCl/ SP600125 100µM	Tox Control	NaCl/ DMSO	Empty	PBS
G04		65233				1	2	3	4	5	6	7	8	9	10	11	12
H04		393			A	274	436	436	492	499	464	422	351	393	302	253	225
A05		499			B	295	569	78618	58923	82926	49304	8214	18922	415	86727	1469	246
B05		82926			C	379	590	122294	88083	70390	35230	11587	19140	330	92784	1876	302
C05		70390			D	464	618	277177	116596	61418	33242	13132	22906	344	106316	1848	281
D05		61418			E	443	660	342811	67144	102705	59008	16294	18058	330	61137	1721	316
E05		102705			F	415	555	118753	87198	89699	38568	16547	26658	309	122878	1665	246
F05		89699			G	358	429	506	65233	73630	53492	15100	23749	225	316	1419	211
G05		73630			H	281	365	379	393	386	393	337	295	246	176	162	141
H05		386
A06		464
B06		49304
C06		35230
D06		33242
E06		59008
F06		38568
G06		53492
H06		393
A07		422
B07		8214
C07		11587
D07		13132
E07		16294
F07		16547
G07		15100
H07		337
A08		351
B08		18922
C08		19140
D08		22906
E08		18058
F08		26658
G08		23749
H08		295
A09		393
B09		415
C09		330
D09		344
E09		330
F09		309
G09		225
H09		246
A10		302
B10		86727
C10		92784
D10		106316
E10		61137
F10		122878
G10		316
H10		176
A11		253
B11		1469
C11		1876
D11		1848
E11		1721
F11		1665
G11		1419
H11		162
A12		225
B12		246
C12		302
D12		281
E12		316
F12		246
G12		211
H12		141
19.07.202218:30:05Unknown Userplate35_MT_luminescence_cisplatMTCellViability_Apoptosis_Lumin

## Sheet: All
Raw Values		ONLY CHANGE TABLE VALUES IN THESE COLUMNS													Minus Empty Value										Percentage of 0h										Percentage of Vehicle								Final Data
0h	PBS	PBS	NaCl/ DMSO	Cisplatin/ DMSO	Cisplatin/ SP600125 1µM	Cisplatin/ SP600125 10µM	Cisplatin/ SP600125 100µM	NaCl/ SP600125 100µM	Tox Control	NaCl/ DMSO	Empty	PBS			NaCl/ DMSO	Cisplatin/ DMSO	Cisplatin/ SP600125 1µM	Cisplatin/ SP600125 10µM	Cisplatin/ SP600125 100µM	NaCl/ SP600125 100µM	Tox Control	NaCl/ DMSO	Empty		NaCl/ DMSO	Cisplatin/ DMSO	Cisplatin/ SP600125 1µM	Cisplatin/ SP600125 10µM	Cisplatin/ SP600125 100µM	NaCl/ SP600125 100µM	Tox Control	NaCl/ DMSO	Empty			Cisplatin/ DMSO	Cisplatin/ SP600125 1µM	Cisplatin/ SP600125 10µM	Cisplatin/ SP600125 100µM	NaCl/ SP600125 100µM	Tox Control			Cisplatin/ DMSO	Cisplatin/ SP600125 1µM	Cisplatin/ SP600125 10µM	Cisplatin/ SP600125 100µM	NaCl/ SP600125 100µM	Tox Control
0	1	2	3	4	5	6	7	8	9	10	11	12																							Mean vehicle								(dark grey boxes are excluded in these calculations)
A	49	91	98	105	98	98	91	77	98	70	56	35	Mean Empty																						100									Mean
B	70	112	20875	15402	11903	5860	2733	2031	112	12008	288	49	282.167		20592.8	15119.8	11620.8	5577.83	2450.83	1748.83	-170.167	11725.8	5.83333		100	100	100	100	100	100	100	100	100			100	100	100	100	100			0h	100	100	100	100	100	100
C	77	119	15830	14376	10680	4427	2255	1806	183	13266	302	84			15547.8	14093.8	10397.8	4144.83	1972.83	1523.83	-99.1667	12983.8	19.8333		100	100	100	100	100	100	100	100	100			100	100	100	100	100	100		12h	94.4643	186.918	295.777	227.179	222.903	121.258
D	70	84	15051	15409	9661	5045	2192	2621	183	25984	302	70			14768.8	15126.8	9378.83	4762.83	1909.83	2338.83	-99.1667	25701.8	19.8333		100	100	100	100	100	100	100	100	100			100	100	100	100	100	100		24h	93.7324	181.354	302.027	255.261	254.158	143.213
E	63	98	16765	21789	12816	4342	2389	1778	119	28836	274	63			16482.8	21506.8	12533.8	4059.83	2106.83	1495.83	-163.167	28553.8	-8.16667		100	100	100	100	100	100	100	100	100			100	100	100	100	100	100		36h	87.8985	168.581	266.743	221.361	219.893	139.222
F	77	77	27389	27319	21016	8045	2178	3555	119	33242	267	63			27106.8	27036.8	20733.8	7762.83	1895.83	3272.83	-163.167	32959.8	-15.1667		100	100	100	100	100	100	100	100	100			100	100	100	100	100	100		48h	78.8016	138.091	217.305	191.029	216.785	155.278
G	56	63	112	15051	14088	6366	2213	1883	162	84	260	49			-170.167	14768.8	13805.8	6083.83	1930.83	1600.83	-120.167	-198.167	-22.1667		100	100	100	100	100	100	100	100	100			100	100	100	100	100	100		60h	86.4968	131.588	189.048	150.104	220.359	200.366
H	56	56	63	84	84	70	70	63	63	42	28	35																															72h	93.6179	125.23	169.225	118.418	209.773	221.704
12h	PBS	PBS	NaCl/ DMSO	Cisplatin/ DMSO	Cisplatin/ SP600125 1µM	Cisplatin/ SP600125 10µM	Cisplatin/ SP600125 100µM	NaCl/ SP600125 100µM	Tox Control	NaCl/ DMSO	Empty	PBS			NaCl/ DMSO	Cisplatin/ DMSO	Cisplatin/ SP600125 1µM	Cisplatin/ SP600125 10µM	Cisplatin/ SP600125 100µM	NaCl/ SP600125 100µM	Tox Control	NaCl/ DMSO	Empty		NaCl/ DMSO	Cisplatin/ DMSO	Cisplatin/ SP600125 1µM	Cisplatin/ SP600125 10µM	Cisplatin/ SP600125 100µM	NaCl/ SP600125 100µM	Tox Control	NaCl/ DMSO	Empty			Cisplatin/ DMSO	Cisplatin/ SP600125 1µM	Cisplatin/ SP600125 10µM	Cisplatin/ SP600125 100µM	NaCl/ SP600125 100µM	Tox Control			Cisplatin/ DMSO	Cisplatin/ SP600125 1µM	Cisplatin/ SP600125 10µM	Cisplatin/ SP600125 100µM	NaCl/ SP600125 100µM	Tox Control
0	1	2	3	4	5	6	7	8	9	10	11	12																							Mean vehicle
A	337	499	597	710	710	639	625	534	548	386	316	232	Mean Empty																						626.643									Standard Deviation
B	393	618	85968	97512	142685	68332	25119	24838	618	106843	1307	365	1365.5		84602.5	96146.5	141320	66966.5	23753.5	23472.5	-747.5	105478	-58.5		410.835	635.897	1216.09	1200.58	969.201	1342.18	439.275	899.531	-1002.86			101.477	194.064	191.59	154.666	214.186			0h	0	0	0	0	0	0
C	443	639	96789	83980	98665	72505	20798	22639	443	102550	1525	393			95423.5	82614.5	97299.5	71139.5	19432.5	21273.5	-922.5	101184	159.5		613.741	586.175	935.767	1716.34	985.005	1396.05	930.252	779.311	804.202			93.5421	149.33	273.895	157.188	222.783	148.45		12h	19.2844	47.9086	98.4486	64.3343	51.5463	29.0427
D	478	668	123025	104925	122126	82469	25204	26911	492	123608	1469	450			121660	103560	120760	81103.5	23838.5	25545.5	-873.5	122242	103.5		823.758	684.608	1287.59	1702.84	1248.2	1092.23	880.84	475.618	521.849			109.25	205.474	271.74	199.188	174.299	140.565		24h	19.5148	45.4727	94.7668	65.9963	60.0165	35.0447
E	436	625	146255	103056	200800	120967	38062	30410	485	124508	1433	429			144890	101690	199434	119602	36696.5	29044.5	-880.5	123142	67.5		879.033	472.829	1591.17	2945.97	1741.78	1941.69	539.632	431.264	-826.531			75.4543	253.92	470.12	277.955	309.856	86.1148		36h	17.6631	41.0942	82.4399	55.572	41.4704	32.9546
F	471	604	143746	117854	152838	113020	35722	36312	408	142460	1286	316			142380	116488	151472	111654	34356.5	34946.5	-957.5	141094	-79.5		525.257	430.851	730.557	1438.32	1812.21	1067.78	586.823	428.08	524.176			68.7554	116.583	229.528	289.194	170.396	93.6456		48h	13.9789	29.1489	65.1729	48.5405	39.0867	39.3197
G	429	513	604	110856	176243	130143	35835	26033	330	492	1173	260			-761.5	109490	174878	128778	34469.5	24667.5	-1035.5	-873.5	-192.5		447.502	741.362	1266.69	2116.72	1785.21	1540.92	861.72	440.791	868.421			118.307	202.14	337.787	284.885	245.9	137.514		60h	22.3147	27.6315	65.5255	42.3407	42.5914	47.5386
H	344	408	492	541	611	611	520	464	365	337	218	197																															72h	36.4424	26.9902	62.9354	37.167	42.6143	52.6745
																																			Percentage of Vehicle
24h	PBS	PBS	NaCl/ DMSO	Cisplatin/ DMSO	Cisplatin/ SP600125 1µM	Cisplatin/ SP600125 10µM	Cisplatin/ SP600125 100µM	NaCl/ SP600125 100µM	Tox Control	NaCl/ DMSO	Empty	PBS			NaCl/ DMSO	Cisplatin/ DMSO	Cisplatin/ SP600125 1µM	Cisplatin/ SP600125 10µM	Cisplatin/ SP600125 100µM	NaCl/ SP600125 100µM	Tox Control	NaCl/ DMSO	Empty		NaCl/ DMSO	Cisplatin/ DMSO	Cisplatin/ SP600125 1µM	Cisplatin/ SP600125 10µM	Cisplatin/ SP600125 100µM	NaCl/ SP600125 100µM	Tox Control	NaCl/ DMSO	Empty			Cisplatin/ DMSO	Cisplatin/ SP600125 1µM	Cisplatin/ SP600125 10µM	Cisplatin/ SP600125 100µM	NaCl/ SP600125 100µM	Tox Control			Cisplatin/ DMSO	Cisplatin/ SP600125 1µM	Cisplatin/ SP600125 10µM	Cisplatin/ SP600125 100µM	NaCl/ SP600125 100µM	Tox Control
0	1	2	3	4	5	6	7	8	9	10	11	12																							Mean vehicle
A	372	555	689	801	780	780	675	576	618	457	393	260	Mean Empty																						722.752									SD as % of Mean
B	443	696	95404	110933	154897	85062	31816	34661	710	125112	1728	401	1765.83		93638.2	109167	153131	83296.2	30050.2	32895.2	-1055.83	123346	-37.8333		454.712	722.013	1317.73	1493.34	1226.12	1880.98	620.47	1051.92	-648.571			99.8978	182.321	206.619	169.646	260.252			0h	0	0	0	0	0	0
C	478	752	108972	96599	112661	86404	28640	28991	506	122857	1876	485			107206	94833.2	110895	84638.2	26874.2	27225.2	-1259.83	121091	110.167		689.525	672.87	1066.52	2042.02	1362.21	1786.62	1270.42	932.63	555.462			93.0983	147.564	282.533	188.476	247.197	175.775		12h	20.4145	25.6308	33.2848	28.3187	23.1249	23.9512
D	534	724	144835	118746	139558	96999	34703	34549	548	143086	1925	541			143069	116980	137792	95233.2	32937.2	32783.2	-1217.83	141320	159.167		968.724	773.329	1469.18	1999.51	1724.61	1401.69	1228.07	549.845	802.521			106.998	203.276	276.652	238.617	193.938	169.915		24h	20.8197	25.0741	31.377	25.8544	23.6139	24.4704
E	548	780	171374	118873	225175	138778	47541	39636	527	136537	1757	506			169608	117107	223409	137012	45775.2	37870.2	-1238.83	134771	-8.83333		1029	544.511	1782.45	3374.82	2172.7	2531.71	759.244	471.99	108.163			75.3386	246.62	466.941	300.615	350.288	105.049		36h	20.0949	24.3766	30.9061	25.1047	18.8593	23.6705
F	555	703	159338	133740	174971	130466	45025	46592	520	165865	1693	415			157572	131974	173205	128700	43259.2	44826.2	-1245.83	164099	-72.8333		581.301	488.127	835.375	1657.9	2281.8	1369.64	763.534	497.876	480.22			67.5373	115.582	229.387	315.71	189.504	105.643		48h	17.7394	21.1084	29.9915	25.4101	18.0302	25.3222
G	464	555	724	129349	194104	155677	46213	34598	379	562	1616	309			-1041.83	127583	192338	153911	44447.2	32832.2	-1386.83	-1203.83	-149.833		612.243	863.868	1393.17	2529.84	2301.97	2050.94	1154.09	607.485	675.94			119.525	192.759	350.029	318.5	283.768	159.68		60h	25.7982	20.9986	34.6608	28.2076	19.3281	23.7259
H	408	485	548	625	660	611	625	520	429	365	260	211																															72h	38.9268	21.5525	37.1904	31.3861	20.3145	23.759
																																			Percentage of Vehicle
36h	PBS	PBS	NaCl/ DMSO	Cisplatin/ DMSO	Cisplatin/ SP600125 1µM	Cisplatin/ SP600125 10µM	Cisplatin/ SP600125 100µM	NaCl/ SP600125 100µM	Tox Control	NaCl/ DMSO	Empty	PBS			NaCl/ DMSO	Cisplatin/ DMSO	Cisplatin/ SP600125 1µM	Cisplatin/ SP600125 10µM	Cisplatin/ SP600125 100µM	NaCl/ SP600125 100µM	Tox Control	NaCl/ DMSO	Empty		NaCl/ DMSO	Cisplatin/ DMSO	Cisplatin/ SP600125 1µM	Cisplatin/ SP600125 10µM	Cisplatin/ SP600125 100µM	NaCl/ SP600125 100µM	Tox Control	NaCl/ DMSO	Empty			Cisplatin/ DMSO	Cisplatin/ SP600125 1µM	Cisplatin/ SP600125 10µM	Cisplatin/ SP600125 100µM	NaCl/ SP600125 100µM	Tox Control
0	1	2	3	4	5	6	7	8	9	10	11	12																							Mean vehicle
A	344	499	625	703	682	660	562	492	534	422	351	295	Mean Empty																						674.77
B	415	632	83171	93838	140872	78759	24796	31780	611	137535	1525	393	1591.5		81579.5	92246.5	139280	77167.5	23204.5	30188.5	-980.5	135944	-66.5		396.155	610.103	1198.54	1383.47	946.8	1726.21	576.2	1159.35	-1140			90.4164	177.622	205.028	140.315	255.822
C	443	668	115064	97217	107827	72779	25147	25506	464	112521	1799	415			113472	95625.5	106236	71187.5	23555.5	23914.5	-1127.5	110930	207.5		729.828	678.492	1021.71	1717.5	1193.99	1569.36	1136.97	854.366	1046.22			100.552	151.416	254.531	176.948	232.578	168.498
D	513	668	137682	102101	118472	76967	28288	28935	478	121030	1672	415			136090	100510	116880	75375.5	26696.5	27343.5	-1113.5	119438	80.5		921.471	664.445	1246.22	1582.58	1397.84	1169.11	1122.86	464.708	405.882			98.4699	184.688	234.536	207.159	173.26	166.406
E	492	703	162577	101117	195875	117271	38315	23988	471	90226	1658	379			160986	99525.5	194284	115680	36723.5	22396.5	-1120.5	88634.5	66.5		976.686	462.762	1550.07	2849.37	1743.07	1497.26	686.721	310.412	-814.286			68.5807	229.719	422.272	258.32	221.892	101.771
F	478	646	140331	117650	148531	106225	37170	38715	429	140978	1560	358			138740	116058	146940	104634	35578.5	37123.5	-1162.5	139386	-31.5		511.825	429.261	708.694	1347.88	1876.67	1134.29	712.462	422.898	207.692			63.6159	105.028	199.754	278.12	168.101	105.586
G	401	520	576	106984	153450	118318	36418	30509	344	478	1335	274			-1015.5	105392	151858	116726	34826.5	28917.5	-1247.5	-1113.5	-256.5		596.768	713.614	1099.96	1918.63	1803.7	1806.4	1038.14	561.901	1157.14			105.757	163.012	284.339	267.306	267.706	153.851
H	330	393	478	527	576	590	464	464	365	309	211	197
																																			Percentage of Vehicle
48h	PBS	PBS	NaCl/ DMSO	Cisplatin/ DMSO	Cisplatin/ SP600125 1µM	Cisplatin/ SP600125 10µM	Cisplatin/ SP600125 100µM	NaCl/ SP600125 100µM	Tox Control	NaCl/ DMSO	Empty	PBS			NaCl/ DMSO	Cisplatin/ DMSO	Cisplatin/ SP600125 1µM	Cisplatin/ SP600125 10µM	Cisplatin/ SP600125 100µM	NaCl/ SP600125 100µM	Tox Control	NaCl/ DMSO	Empty		NaCl/ DMSO	Cisplatin/ DMSO	Cisplatin/ SP600125 1µM	Cisplatin/ SP600125 10µM	Cisplatin/ SP600125 100µM	NaCl/ SP600125 100µM	Tox Control	NaCl/ DMSO	Empty			Cisplatin/ DMSO	Cisplatin/ SP600125 1µM	Cisplatin/ SP600125 10µM	Cisplatin/ SP600125 100µM	NaCl/ SP600125 100µM	Tox Control
0	1	2	3	4	5	6	7	8	9	10	11	12																							Mean vehicle
A	281	464	583	632	689	632	576	485	541	401	309	281	Mean Empty																						706.694
B	415	590	85694	85799	121683	72857	22520	32265	569	137092	1679	351	1754.17		83939.8	84044.8	119929	71102.8	20765.8	30510.8	-1185.17	135338	-75.1667		407.617	555.858	1032.02	1274.74	847.297	1744.64	696.474	1154.19	-1288.57			78.6561	146.034	180.381	119.896	246.873
C	415	632	110560	93304	95882	62992	23018	26061	401	120165	1974	401			108806	91549.8	94127.8	61237.8	21263.8	24306.8	-1353.17	118411	219.833		699.813	649.574	905.264	1477.45	1077.83	1595.11	1364.54	911.987	1108.4			91.9172	128.098	209.065	152.517	225.714	193.087
D	457	653	146866	94210	102248	66407	26300	30881	450	126911	1827	386			145112	92455.8	100494	64652.8	24545.8	29126.8	-1304.17	125157	72.8333		982.554	611.204	1071.5	1357.44	1285.23	1245.36	1315.13	486.957	367.227			86.4878	151.621	192.084	181.866	176.223	186.095
E	457	653	193500	94625	160989	99515	33895	24185	450	86579	1799	401			191746	92870.8	159235	97760.8	32140.8	22430.8	-1304.17	84824.8	44.8333		1163.31	431.82	1270.44	2408	1525.55	1499.55	799.285	297.07	-548.98			61.1042	179.772	340.742	215.872	212.193	113.102
F	450	590	142053	121529	136734	86917	34689	41076	450	148714	1693	337			140299	119775	134980	85162.8	32934.8	39321.8	-1304.17	146960	-61.1667		517.577	443.006	651.012	1097.06	1737.22	1201.46	799.285	445.876	403.297			62.6871	92.1208	155.238	245.824	170.012	113.102
G	408	499	576	97730	129468	99058	33165	32265	302	436	1553	295			-1178.17	95975.8	127714	97303.8	31410.8	30510.8	-1452.17	-1318.17	-201.167		692.36	649.854	925.072	1599.38	1626.8	1905.93	1208.46	665.181	907.519			91.9569	130.901	226.319	230.199	269.697	171.002
H	351	379	415	499	569	562	457	415	337	274	211	183
																																			Percentage of Vehicle
60h	PBS	PBS	NaCl/ DMSO	Cisplatin/ DMSO	Cisplatin/ SP600125 1µM	Cisplatin/ SP600125 10µM	Cisplatin/ SP600125 100µM	NaCl/ SP600125 100µM	Tox Control	NaCl/ DMSO	Empty	PBS			NaCl/ DMSO	Cisplatin/ DMSO	Cisplatin/ SP600125 1µM	Cisplatin/ SP600125 10µM	Cisplatin/ SP600125 100µM	NaCl/ SP600125 100µM	Tox Control	NaCl/ DMSO	Empty		NaCl/ DMSO	Cisplatin/ DMSO	Cisplatin/ SP600125 1µM	Cisplatin/ SP600125 10µM	Cisplatin/ SP600125 100µM	NaCl/ SP600125 100µM	Tox Control	NaCl/ DMSO	Empty			Cisplatin/ DMSO	Cisplatin/ SP600125 1µM	Cisplatin/ SP600125 10µM	Cisplatin/ SP600125 100µM	NaCl/ SP600125 100µM	Tox Control
0	1	2	3	4	5	6	7	8	9	10	11	12																							Mean vehicle
A	267	429	457	513	590	471	478	393	401	358	295	232	Mean Empty																						550.009
B	344	576	79764	65985	93318	56513	12317	23047	506	119379	1616	316	1685		78079	64300	91633	54828	10632	21362	-1179	117694	-69		379.156	425.269	788.523	982.962	433.812	1221.5	692.85	1003.72	-1182.86			77.3204	143.366	178.718	78.8736	222.087
C	379	604	112760	88076	79068	43093	15275	22393	351	102691	1862	330			111075	86391	77383	41408	13590	20708	-1334	101006	177		714.408	612.97	744.222	999.027	688.857	1358.94	1345.21	777.937	892.437			111.447	135.311	181.638	125.245	247.076	244.58
D	443	668	214024	95686	72913	42629	17503	25028	365	112781	1876	351			212339	94001	71228	40944	15818	23343	-1320	111096	191		1437.75	621.419	759.455	859.656	828.24	998.062	1331.09	432.249	963.025			112.983	138.08	156.299	150.587	181.463	242.013
E	436	646	269835	75871	118985	71170	22091	20096	358	67355	1665	337			268150	74186	117300	69485	20406	18411	-1327	65670	-20		1626.84	344.942	935.867	1711.52	968.563	1230.82	813.279	229.987	244.898			62.7156	170.155	311.181	176.099	223.782	147.866
F	408	555	129567	97035	103211	51272	21936	31485	323	130508	1637	281			127882	95350	101526	49587	20251	29800	-1362	128823	-48		471.77	352.667	489.663	638.775	1068.18	910.526	834.729	390.848	316.484			64.1202	89.0283	116.139	194.212	165.548	151.767
G	323	457	499	75112	87935	65367	20334	26532	260	344	1454	225			-1186	73427	86250	63682	18649	24847	-1425	-1341	-231		696.964	497.175	624.736	1046.74	965.852	1552.13	1185.85	676.703	1042.11			90.3941	113.587	190.314	175.607	282.201	215.606
H	316	330	365	429	443	415	351	351	288	218	176	162
																																			Percentage of Vehicle
72h	PBS	PBS	NaCl/ DMSO	Cisplatin/ DMSO	Cisplatin/ SP600125 1µM	Cisplatin/ SP600125 10µM	Cisplatin/ SP600125 100µM	NaCl/ SP600125 100µM	Tox Control	NaCl/ DMSO	Empty	PBS			NaCl/ DMSO	Cisplatin/ DMSO	Cisplatin/ SP600125 1µM	Cisplatin/ SP600125 10µM	Cisplatin/ SP600125 100µM	NaCl/ SP600125 100µM	Tox Control	NaCl/ DMSO	Empty		NaCl/ DMSO	Cisplatin/ DMSO	Cisplatin/ SP600125 1µM	Cisplatin/ SP600125 10µM	Cisplatin/ SP600125 100µM	NaCl/ SP600125 100µM	Tox Control	NaCl/ DMSO	Empty			Cisplatin/ DMSO	Cisplatin/ SP600125 1µM	Cisplatin/ SP600125 10µM	Cisplatin/ SP600125 100µM	NaCl/ SP600125 100µM	Tox Control
0	1	2	3	4	5	6	7	8	9	10	11	12																							Mean vehicle
A	274	436	436	492	499	464	422	351	393	302	253	225	Mean Empty																						498.983
B	295	569	78618	58923	82926	49304	8214	18922	415	86727	1469	246	1666.33		76951.7	57256.7	81259.7	47637.7	6547.67	17255.7	-1251.33	85060.7	-197.333		373.682	378.686	699.259	854.053	267.161	986.696	735.357	725.413	-3382.86			75.8915	140.137	171.159	53.541	197.741
C	379	590	122294	88083	70390	35230	11587	19140	330	92784	1876	302			120628	86416.7	68723.7	33563.7	9920.67	17473.7	-1336.33	91117.7	209.667		775.849	613.152	660.942	809.771	502.864	1146.69	1347.56	701.778	1057.14			122.88	132.458	162.284	100.778	229.806	270.062
D	464	618	277177	116596	61418	33242	13132	22906	344	106316	1848	281			275511	114930	59751.7	31575.7	11465.7	21239.7	-1322.33	104650	181.667		1865.49	759.773	637.091	662.96	600.349	908.131	1333.45	407.168	915.966			152.264	127.678	132.862	120.314	181.996	267.233
E	443	660	342811	67144	102705	59008	16294	18058	330	61137	1721	316			341145	65477.7	101039	57341.7	14627.7	16391.7	-1336.33	59470.7	54.6667		2069.7	304.451	806.127	1412.41	694.296	1095.82	818.999	208.276	-669.388			61.0142	161.554	283.058	139.142	219.611	164.134
F	415	555	118753	87198	89699	38568	16547	26658	309	122878	1665	246			117087	85531.7	88032.7	36901.7	14880.7	24991.7	-1357.33	121212	-1.33333		431.945	316.352	424.585	475.363	784.914	763.61	831.869	367.756	8.79121			63.3994	85.09	95.2664	157.303	153.033	166.713
G	358	429	506	65233	73630	53492	15100	23749	225	316	1419	211			-1160.33	63566.7	71963.7	51825.7	13433.7	22082.7	-1441.33	-1350.33	-247.333		681.881	430.411	521.256	851.859	695.744	1379.45	1199.45	681.413	1115.79			86.2576	104.464	170.719	139.432	276.452	240.378
H	281	365	379	393	386	393	337	295	246	176	162	141
