# Supplementary material for: c-Jun inhibition mitigates chemotherapy-induced neurotoxicity in iPSC-derived sensory neurons
Source: Cell Death Discov. 2025 Nov 13;11:529. doi: 10.1038/s41420-025-02847-5 (PMC12615653; doi:10.1038/s41420-025-02847-5)
Supplement: Supplementary file 3 — Dataset [file 41420_2025_2847_MOESM3_ESM.zip › Supplemental Files (to be zipped)/(Figure 3 and S4) Viability 264A/264A_MT_cisplatin_SP_plate38_MasterTable_20220721.xlsx]

## Sheet: plate38_MT_lumi_cisplatin_SP_0h
20:54:35
Default, [ RLU ]				MT Cell Viability Assay
Time/Pos	Time/SID	0
A01		77		more luminescence, more viability
B01		91
C01		105
D01		98
E01		91		Date of intoxication:		2022-07-16
F01		112		Measurement timepoints	0h	2022-07-16
G01		91			12h	2022-07-17
H01		56			24h	2022-07-17
A02		112			36h	2022-07-18
B02		13954			48h	2022-07-18
C02		17931			60h	2022-07-19
D02		22801			72h	2022-07-19
E02		26433
F02		18929		Reader:	Berthold Luminometer
G02		19983		Plate	White plate with clear bottom (Greiner, Cat. No 655088)
H02		63
A03		112		Plate 1
B03		24079		Cells	BIHi264-A iPSC-DSN			Differentiation start date	2022-05-26
C03		15599		Seeded	2022-06-06
D03		20039		Density	48,000/well
E03		20552		Age of cells	51	days
F03		13821		Agent	Cisplatin 10µM + SP600125 1µM / 10µM / 100µM
G03		16421
H03		91		Remarks:	This plate was originally intended for AnV assay & thus has extra 6 wells
A04		98			The extra wells were used to give more replicates to 2 conditions
B04		10961			Before assay began, 5 wells were contaminated (black cross & 1 red cross)
C04		9472			At 60h timepoint, another 3 wells were contaminated
D04		10807			Many clumping of cells observed in this plate, marked with dot
E04		12142
F04		9282			Raw Data Transformed	PBS	NaCl/ DMSO	Cisplatin/ DMSO	Cisplatin/ SP600125 1µM	Cisplatin/ SP600125 10µM	Cisplatin/ SP600125 10 or 100µM	Cisplatin/ SP600125 100µM	NaCl/ SP600125 100µM	Tox Control	NaCl/ DMSO	Empty	PBS
G04		11980				1	2	3	4	5	6	7	8	9	10	11	12
H04		84			A	77	112	112	98	84	70	77	63	77	49	35	35
A05		84			B	91	13954	24079	10961	8530	7919	3387	3120	190	63	49	56
B05		8530			C	105	17931	15599	9472	134	3935	1946	1981	204	15887	239	49
C05		134			D	98	22801	20039	10807	4314	134	2368	1869	218	20707	239	63
D05		4314			E	91	26433	20552	12142	5741	2178	1911	1525	162	15332	246	49
E05		5741			F	112	18929	13821	9282	141	1981	1820	1637	197	19765	246	70
F05		141			G	91	19983	16421	11980	5551	2291	2059	1693	225	29075	77	49
G05		5551			H	56	63	91	84	70	63	70	56	49	42	42	42
H05		70
A06		70
B06		7919
C06		3935
D06		134
E06		2178
F06		1981
G06		2291
H06		63
A07		77
B07		3387
C07		1946
D07		2368
E07		1911
F07		1820
G07		2059
H07		70
A08		63
B08		3120
C08		1981
D08		1869
E08		1525
F08		1637
G08		1693
H08		56
A09		77
B09		190
C09		204
D09		218
E09		162
F09		197
G09		225
H09		49
A10		49
B10		63
C10		15887
D10		20707
E10		15332
F10		19765
G10		29075
H10		42
A11		35
B11		49
C11		239
D11		239
E11		246
F11		246
G11		77
H11		42
A12		35
B12		56
C12		49
D12		63
E12		49
F12		70
G12		49
H12		42
16.07.202220:54:35Unknown Userplate38_MT_luminescence_cisplatMTCellViability_Apoptosis_Lumin

## Sheet: 12h
09:48:11
Default, [ RLU ]				MT Cell Viability Assay
Time/Pos	Time/SID	0
A01		569		more luminescence, more viability
B01		745
C01		794
D01		850
E01		731		Date of intoxication:		2022-07-16
F01		703		Measurement timepoints	0h	2022-07-16
G01		632			12h	2022-07-17
H01		506			24h	2022-07-17
A02		689			36h	2022-07-18
B02		137689			48h	2022-07-18
C02		117257			60h	2022-07-19
D02		152880			72h	2022-07-19
E02		155115
F02		132391		Reader:	Berthold Luminometer
G02		179159		Plate	White plate with clear bottom (Greiner, Cat. No 655088)
H02		583
A03		801		Plate 1
B03		137261		Cells	BIHi264-A iPSC-DSN			Differentiation start date	2022-05-26
C03		117685		Seeded	2022-06-06
D03		145362		Density	48,000/well
E03		131120		Age of cells	51	days
F03		116245		Agent	Cisplatin 10µM + SP600125 1µM / 10µM / 100µM
G03		162619
H03		625		Remarks:	This plate was originally intended for AnV assay & thus has extra 6 wells
A04		808			The extra wells were used to give more replicates to 2 conditions
B04		129869			Before assay began, 5 wells were contaminated (black cross & 1 red cross)
C04		109865			At 60h timepoint, another 3 wells were contaminated
D04		138771			Many clumping of cells observed in this plate, marked with dot
E04		124311
F04		118381			Raw Data Transformed	PBS	NaCl/ DMSO	Cisplatin/ DMSO	Cisplatin/ SP600125 1µM	Cisplatin/ SP600125 10µM	Cisplatin/ SP600125 10 or 100µM	Cisplatin/ SP600125 100µM	NaCl/ SP600125 100µM	Tox Control	NaCl/ DMSO	Empty	PBS
G04		128323				1	2	3	4	5	6	7	8	9	10	11	12
H04		632			A	569	689	801	808	745	668	618	478	471	330	288	225
A05		745			B	745	137689	137261	129869	97365	89882	35898	32469	415	499	408	295
B05		97365			C	794	117257	117685	109865	1363	75091	26721	26391	464	167980	1419	436
C05		1363			D	850	152880	145362	138771	91519	1335	35729	32989	499	213975	1461	457
D05		91519			E	731	155115	131120	124311	95341	35722	30755	32975	429	129173	1574	457
E05		95341			F	703	132391	116245	118381	1194	33284	34219	33832	429	141947	1398	436
F05		1194			G	632	179159	162619	128323	110202	32912	31633	30930	316	141020	401	344
G05		110202			H	506	583	625	632	625	534	464	401	365	337	253	225
H05		625
A06		668
B06		89882
C06		75091
D06		1335
E06		35722
F06		33284
G06		32912
H06		534
A07		618
B07		35898
C07		26721
D07		35729
E07		30755
F07		34219
G07		31633
H07		464
A08		478
B08		32469
C08		26391
D08		32989
E08		32975
F08		33832
G08		30930
H08		401
A09		471
B09		415
C09		464
D09		499
E09		429
F09		429
G09		316
H09		365
A10		330
B10		499
C10		167980
D10		213975
E10		129173
F10		141947
G10		141020
H10		337
A11		288
B11		408
C11		1419
D11		1461
E11		1574
F11		1398
G11		401
H11		253
A12		225
B12		295
C12		436
D12		457
E12		457
F12		436
G12		344
H12		225
17.07.202209:48:11Unknown Userplate38_MT_luminescence_cisplatMTCellViability_Apoptosis_Lumin

## Sheet: 24h
19:57:10
Default, [ RLU ]				MT Cell Viability Assay
Time/Pos	Time/SID	0
A01		660		more luminescence, more viability
B01		780
C01		892
D01		963
E01		773		Date of intoxication:		2022-07-16
F01		787		Measurement timepoints	0h	2022-07-16
G01		675			12h	2022-07-17
H01		492			24h	2022-07-17
A02		794			36h	2022-07-18
B02		159520			48h	2022-07-18
C02		126637			60h	2022-07-19
D02		164917			72h	2022-07-19
E02		163048
F02		142158		Reader:	Berthold Luminometer
G02		212148		Plate	White plate with clear bottom (Greiner, Cat. No 655088)
H02		660
A03		864		Plate 1
B03		146704		Cells	BIHi264-A iPSC-DSN			Differentiation start date	2022-05-26
C03		127670		Seeded	2022-06-06
D03		155895		Density	48,000/well
E03		139418		Age of cells	51	days
F03		126819		Agent	Cisplatin 10µM + SP600125 1µM / 10µM / 100µM
G03		185785
H03		696		Remarks:	This plate was originally intended for AnV assay & thus has extra 6 wells
A04		878			The extra wells were used to give more replicates to 2 conditions
B04		139579			Before assay began, 5 wells were contaminated (black cross & 1 red cross)
C04		122660			At 60h timepoint, another 3 wells were contaminated
D04		151047			Many clumping of cells observed in this plate, marked with dot
E04		134401
F04		129553			Raw Data Transformed	PBS	NaCl/ DMSO	Cisplatin/ DMSO	Cisplatin/ SP600125 1µM	Cisplatin/ SP600125 10µM	Cisplatin/ SP600125 10 or 100µM	Cisplatin/ SP600125 100µM	NaCl/ SP600125 100µM	Tox Control	NaCl/ DMSO	Empty	PBS
G04		156155				1	2	3	4	5	6	7	8	9	10	11	12
H04		724			A	660	794	864	878	794	752	710	562	583	393	274	204
A05		794			B	780	159520	146704	139579	106281	96761	42172	38708	443	597	506	372
B05		106281			C	892	126637	127670	122660	1518	85371	33172	33579	576	194259	1806	485
C05		1518			D	963	164917	155895	151047	105291	1518	44006	43669	534	254250	1834	576
D05		105291			E	773	163048	139418	134401	103288	40627	37324	43838	506	156274	1827	562
E05		103288			F	787	142158	126819	129553	1363	39186	40015	44449	499	161080	1785	485
F05		1363			G	675	212148	185785	156155	124957	42278	40296	39650	415	158312	436	401
G05		124957			H	492	660	696	724	696	632	569	527	393	408	337	253
H05		696
A06		752
B06		96761
C06		85371
D06		1518
E06		40627
F06		39186
G06		42278
H06		632
A07		710
B07		42172
C07		33172
D07		44006
E07		37324
F07		40015
G07		40296
H07		569
A08		562
B08		38708
C08		33579
D08		43669
E08		43838
F08		44449
G08		39650
H08		527
A09		583
B09		443
C09		576
D09		534
E09		506
F09		499
G09		415
H09		393
A10		393
B10		597
C10		194259
D10		254250
E10		156274
F10		161080
G10		158312
H10		408
A11		274
B11		506
C11		1806
D11		1834
E11		1827
F11		1785
G11		436
H11		337
A12		204
B12		372
C12		485
D12		576
E12		562
F12		485
G12		401
H12		253
17.07.202219:57:10Unknown Userplate38_MT_luminescence_cisplatMTCellViability_Apoptosis_Lumin

## Sheet: 36h
09:38:10
Default, [ RLU ]				MT Cell Viability Assay
Time/Pos	Time/SID	0
A01		590		more luminescence, more viability
B01		689
C01		815
D01		850
E01		731		Date of intoxication:		2022-07-16
F01		710		Measurement timepoints	0h	2022-07-16
G01		639			12h	2022-07-17
H01		457			24h	2022-07-17
A02		710			36h	2022-07-18
B02		158776			48h	2022-07-18
C02		118500			60h	2022-07-19
D02		154848			72h	2022-07-19
E02		149452
F02		134549		Reader:	Berthold Luminometer
G02		212303		Plate	White plate with clear bottom (Greiner, Cat. No 655088)
H02		590
A03		801		Plate 1
B03		129560		Cells	BIHi264-A iPSC-DSN			Differentiation start date	2022-05-26
C03		111059		Seeded	2022-06-06
D03		135118		Density	48,000/well
E03		124901		Age of cells	51	days
F03		114818		Agent	Cisplatin 10µM + SP600125 1µM / 10µM / 100µM
G03		161516
H03		717		Remarks:	This plate was originally intended for AnV assay & thus has extra 6 wells
A04		808			The extra wells were used to give more replicates to 2 conditions
B04		113975			Before assay began, 5 wells were contaminated (black cross & 1 red cross)
C04		103660			At 60h timepoint, another 3 wells were contaminated
D04		125990			Many clumping of cells observed in this plate, marked with dot
E04		120130
F04		113596			Raw Data Transformed	PBS	NaCl/ DMSO	Cisplatin/ DMSO	Cisplatin/ SP600125 1µM	Cisplatin/ SP600125 10µM	Cisplatin/ SP600125 10 or 100µM	Cisplatin/ SP600125 100µM	NaCl/ SP600125 100µM	Tox Control	NaCl/ DMSO	Empty	PBS
G04		140416				1	2	3	4	5	6	7	8	9	10	11	12
H04		625			A	590	710	801	808	703	689	604	492	548	323	302	190
A05		703			B	689	158776	129560	113975	84661	78176	36298	33748	351	534	422	365
B05		84661			C	815	118500	111059	103660	1307	71936	35511	32539	506	189474	1602	457
C05		1307			D	850	154848	135118	125990	90465	1286	37465	43683	499	250126	1700	499
D05		90465			E	731	149452	124901	120130	83572	33593	32005	38203	492	158769	1743	513
E05		83572			F	710	134549	114818	113596	1159	32076	33368	42439	415	144905	1623	443
F05		1159			G	639	212303	161516	140416	97463	33966	32420	35434	323	132855	372	330
G05		97463			H	457	590	717	625	618	562	499	401	372	330	239	232
H05		618
A06		689
B06		78176
C06		71936
D06		1286
E06		33593
F06		32076
G06		33966
H06		562
A07		604
B07		36298
C07		35511
D07		37465
E07		32005
F07		33368
G07		32420
H07		499
A08		492
B08		33748
C08		32539
D08		43683
E08		38203
F08		42439
G08		35434
H08		401
A09		548
B09		351
C09		506
D09		499
E09		492
F09		415
G09		323
H09		372
A10		323
B10		534
C10		189474
D10		250126
E10		158769
F10		144905
G10		132855
H10		330
A11		302
B11		422
C11		1602
D11		1700
E11		1743
F11		1623
G11		372
H11		239
A12		190
B12		365
C12		457
D12		499
E12		513
F12		443
G12		330
H12		232
18.07.202209:38:10Unknown Userplate38_MT_luminescence_cisplatMTCellViability_Apoptosis_Lumin

## Sheet: 48h
20:04:08
Default, [ RLU ]				MT Cell Viability Assay
Time/Pos	Time/SID	0
A01		569		more luminescence, more viability
B01		696
C01		759
D01		864
E01		639		Date of intoxication:		2022-07-16
F01		660		Measurement timepoints	0h	2022-07-16
G01		625			12h	2022-07-17
H01		443			24h	2022-07-17
A02		639			36h	2022-07-18
B02		169512			48h	2022-07-18
C02		117882			60h	2022-07-19
D02		157279			72h	2022-07-19
E02		146985
F02		134050		Reader:	Berthold Luminometer
G02		224381		Plate	White plate with clear bottom (Greiner, Cat. No 655088)
H02		569
A03		738		Plate 1
B03		117552		Cells	BIHi264-A iPSC-DSN			Differentiation start date	2022-05-26
C03		99979		Seeded	2022-06-06
D03		116357		Density	48,000/well
E03		113420		Age of cells	51	days
F03		103513		Agent	Cisplatin 10µM + SP600125 1µM / 10µM / 100µM
G03		142102
H03		576		Remarks:	This plate was originally intended for AnV assay & thus has extra 6 wells
A04		703			The extra wells were used to give more replicates to 2 conditions
B04		93184			Before assay began, 5 wells were contaminated (black cross & 1 red cross)
C04		86804			At 60h timepoint, another 3 wells were contaminated
D04		103126			Many clumping of cells observed in this plate, marked with dot
E04		101967
F04		96739			Raw Data Transformed	PBS	NaCl/ DMSO	Cisplatin/ DMSO	Cisplatin/ SP600125 1µM	Cisplatin/ SP600125 10µM	Cisplatin/ SP600125 10 or 100µM	Cisplatin/ SP600125 100µM	NaCl/ SP600125 100µM	Tox Control	NaCl/ DMSO	Empty	PBS
G04		123545				1	2	3	4	5	6	7	8	9	10	11	12
H04		618			A	569	639	738	703	653	611	534	443	492	337	274	211
A05		653			B	696	169512	117552	93184	65823	62640	33115	34521	379	541	401	330
B05		65823			C	759	117882	99979	86804	1216	59211	25407	32631	450	195819	1728	450
C05		1216			D	864	157279	116357	103126	75400	1159	33115	44337	499	249276	1792	492
D05		75400			E	639	146985	113420	101967	66835	29651	28035	39509	436	158642	1827	485
E05		66835			F	660	134050	103513	96739	1117	28506	29975	42671	436	153471	1700	450
F05		1117			G	625	224381	142102	123545	82469	30726	28942	34535	337	139629	379	344
G05		82469			H	443	569	576	618	604	513	478	422	337	337	323	246
H05		604
A06		611
B06		62640
C06		59211
D06		1159
E06		29651
F06		28506
G06		30726
H06		513
A07		534
B07		33115
C07		25407
D07		33115
E07		28035
F07		29975
G07		28942
H07		478
A08		443
B08		34521
C08		32631
D08		44337
E08		39509
F08		42671
G08		34535
H08		422
A09		492
B09		379
C09		450
D09		499
E09		436
F09		436
G09		337
H09		337
A10		337
B10		541
C10		195819
D10		249276
E10		158642
F10		153471
G10		139629
H10		337
A11		274
B11		401
C11		1728
D11		1792
E11		1827
F11		1700
G11		379
H11		323
A12		211
B12		330
C12		450
D12		492
E12		485
F12		450
G12		344
H12		246
18.07.202220:04:08Unknown Userplate38_MT_luminescence_cisplatMTCellViability_Apoptosis_Lumin

## Sheet: 60h
10:04:32
Default, [ RLU ]				MT Cell Viability Assay
Time/Pos	Time/SID	0
A01		499		more luminescence, more viability
B01		604
C01		682
D01		696
E01		611		Date of intoxication:		2022-07-16
F01		590		Measurement timepoints	0h	2022-07-16
G01		492			12h	2022-07-17
H01		393			24h	2022-07-17
A02		569			36h	2022-07-18
B02		163272			48h	2022-07-18
C02		113322			60h	2022-07-19
D02		150625			72h	2022-07-19
E02		141413
F02		131239		Reader:	Berthold Luminometer
G02		207244		Plate	White plate with clear bottom (Greiner, Cat. No 655088)
H02		485
A03		625		Plate 1
B03		97948		Cells	BIHi264-A iPSC-DSN			Differentiation start date	2022-05-26
C03		83143		Seeded	2022-06-06
D03		97351		Density	48,000/well
E03		98953		Age of cells	51	days
F03		90753		Agent	Cisplatin 10µM + SP600125 1µM / 10µM / 100µM
G03		113701
H03		478		Remarks:	This plate was originally intended for AnV assay & thus has extra 6 wells
A04		569			The extra wells were used to give more replicates to 2 conditions
B04		66596			Before assay began, 5 wells were contaminated (black cross & 1 red cross)
C04		65760			At 60h timepoint, another 3 wells were contaminated
D04		75998			Many clumping of cells observed in this plate, marked with dot
E04		80319
F04		77290			Raw Data Transformed	PBS	NaCl/ DMSO	Cisplatin/ DMSO	Cisplatin/ SP600125 1µM	Cisplatin/ SP600125 10µM	Cisplatin/ SP600125 10 or 100µM	Cisplatin/ SP600125 100µM	NaCl/ SP600125 100µM	Tox Control	NaCl/ DMSO	Empty	PBS
G04		94252				1	2	3	4	5	6	7	8	9	10	11	12
H04		499			A	499	569	625	569	499	464	408	337	386	302	232	183
A05		499			B	604	163272	97948	66596	40198	38533	21936	30537	344	443	351	295
B05		40198			C	682	113322	83143	65760	906	41301	17763	30410	408	183768	1714	401
C05		906			D	696	150625	97351	75998	54644	935	24065	41168	457	239748	1750	464
D05		54644			E	611	141413	98953	80319	41997	19006	19505	36355	401	157377	1806	436
E05		41997			F	590	131239	90753	77290	942	19442	20601	39348	337	141793	1665	393
F05		942			G	492	207244	113701	94252	57378	21276	19667	26953	302	121669	337	295
G05		57378			H	393	485	478	499	464	401	358	316	288	309	246	218
H05		464
A06		464
B06		38533
C06		41301
D06		935
E06		19006
F06		19442
G06		21276
H06		401
A07		408
B07		21936
C07		17763
D07		24065
E07		19505
F07		20601
G07		19667
H07		358
A08		337
B08		30537
C08		30410
D08		41168
E08		36355
F08		39348
G08		26953
H08		316
A09		386
B09		344
C09		408
D09		457
E09		401
F09		337
G09		302
H09		288
A10		302
B10		443
C10		183768
D10		239748
E10		157377
F10		141793
G10		121669
H10		309
A11		232
B11		351
C11		1714
D11		1750
E11		1806
F11		1665
G11		337
H11		246
A12		183
B12		295
C12		401
D12		464
E12		436
F12		393
G12		295
H12		218
19.07.202210:04:32Unknown Userplate38_MT_luminescence_cisplatMTCellViability_Apoptosis_Lumin

## Sheet: 72h
18:34:31
Default, [ RLU ]				MT Cell Viability Assay
Time/Pos	Time/SID	0
A01		408		more luminescence, more viability
B01		492
C01		555
D01		590
E01		492		Date of intoxication:		2022-07-16
F01		471		Measurement timepoints	0h	2022-07-16
G01		408			12h	2022-07-17
H01		309			24h	2022-07-17
A02		464			36h	2022-07-18
B02		133656			48h	2022-07-18
C02		99044			60h	2022-07-19
D02		126932			72h	2022-07-19
E02		123419
F02		109963		Reader:	Berthold Luminometer
G02		154855		Plate	White plate with clear bottom (Greiner, Cat. No 655088)
H02		372
A03		492		Plate 1
B03		80059		Cells	BIHi264-A iPSC-DSN			Differentiation start date	2022-05-26
C03		63315		Seeded	2022-06-06
D03		73939		Density	48,000/well
E03		77136		Age of cells	51	days
F03		70910		Agent	Cisplatin 10µM + SP600125 1µM / 10µM / 100µM
G03		89980
H03		372		Remarks:	This plate was originally intended for AnV assay & thus has extra 6 wells
A04		478			The extra wells were used to give more replicates to 2 conditions
B04		52073			Before assay began, 5 wells were contaminated (black cross & 1 red cross)
C04		47941			At 60h timepoint, another 3 wells were contaminated
D04		55249			Many clumping of cells observed in this plate, marked with dot
E04		59668
F04		58902			Raw Data Transformed	PBS	NaCl/ DMSO	Cisplatin/ DMSO	Cisplatin/ SP600125 1µM	Cisplatin/ SP600125 10µM	Cisplatin/ SP600125 10 or 100µM	Cisplatin/ SP600125 100µM	NaCl/ SP600125 100µM	Tox Control	NaCl/ DMSO	Empty	PBS
G04		73517				1	2	3	4	5	6	7	8	9	10	11	12
H04		393			A	408	464	492	478	401	379	344	302	393	218	218	169
A05		401			B	492	133656	80059	52073	26693	25548	13175	24852	281	379	344	253
B05		26693			C	555	99044	63315	47941	717	28879	11003	24508	330	160961	1609	337
C05		717			D	590	126932	73939	55249	39256	710	16097	34099	337	213680	1700	379
D05		39256			E	492	123419	77136	59668	26932	10828	12310	30073	302	140893	1834	393
E05		26932			F	471	109963	70910	58902	710	11741	12929	31155	288	118838	1658	372
F05		710			G	408	154855	89980	73517	42341	13723	12247	19435	204	101742	281	246
G05		42341			H	309	372	372	393	393	358	288	288	274	246	183	155
H05		393
A06		379
B06		25548
C06		28879
D06		710
E06		10828
F06		11741
G06		13723
H06		358
A07		344
B07		13175
C07		11003
D07		16097
E07		12310
F07		12929
G07		12247
H07		288
A08		302
B08		24852
C08		24508
D08		34099
E08		30073
F08		31155
G08		19435
H08		288
A09		393
B09		281
C09		330
D09		337
E09		302
F09		288
G09		204
H09		274
A10		218
B10		379
C10		160961
D10		213680
E10		140893
F10		118838
G10		101742
H10		246
A11		218
B11		344
C11		1609
D11		1700
E11		1834
F11		1658
G11		281
H11		183
A12		169
B12		253
C12		337
D12		379
E12		393
F12		372
G12		246
H12		155
19.07.202218:34:31Unknown Userplate38_MT_luminescence_cisplatMTCellViability_Apoptosis_Lumin

## Sheet: All
Raw Values		ONLY CHANGE TABLE VALUES IN THESE COLUMNS													Minus Empty Value											Percentage of 0h											Percentage of Vehicle									Final Data
0h	PBS	NaCl/ DMSO	Cisplatin/ DMSO	Cisplatin/ SP600125 1µM	Cisplatin/ SP600125 10µM	Cisplatin/ SP600125 10 or 100µM	Cisplatin/ SP600125 100µM	NaCl/ SP600125 100µM	Tox Control	NaCl/ DMSO	Empty	PBS			NaCl/ DMSO	Cisplatin/ DMSO	Cisplatin/ SP600125 1µM	Cisplatin/ SP600125 10µM	Cisplatin/ SP600125 10 or 100µM	Cisplatin/ SP600125 100µM	NaCl/ SP600125 100µM	Tox Control	NaCl/ DMSO	Empty		NaCl/ DMSO	Cisplatin/ DMSO	Cisplatin/ SP600125 1µM	Cisplatin/ SP600125 10µM	Cisplatin/ SP600125 10 or 100µM	Cisplatin/ SP600125 100µM	NaCl/ SP600125 100µM	Tox Control	NaCl/ DMSO	Empty			Cisplatin/ DMSO	Cisplatin/ SP600125 1µM	Cisplatin/ SP600125 10µM	Cisplatin/ SP600125 10 or 100µM	Cisplatin/ SP600125 100µM	NaCl/ SP600125 100µM	Tox Control			Cisplatin/ DMSO	Cisplatin/ SP600125 1µM	Cisplatin/ SP600125 10µM
0	1	2	3	4	5	6	7	8	9	10	11	12																									Mean vehicle									(dark grey boxes are excluded in these calculations)
A	77	112	112	98	84	70	77	63	77	49	35	35	Mean Empty																								100										Mean
B	91	13954	24079	10961	8530	7919	3387	3120	190	63	49	56	242.5		13711.5	23836.5	10718.5	8287.5	7676.5	3144.5	2877.5	-52.5	-179.5	-193.5		100	100	100	100	100	100	100	100	100	100			100	100	100	100	100	100	100		0h	100	100	100
C	105	17931	15599	9472	134	3935	1946	1981	204	15887	239	49			17688.5	15356.5	9229.5	-108.5	3692.5	1703.5	1738.5	-38.5	15644.5	-3.5		100	100	100	100	100	100	100	100	100	100			100	100		100	100	100	100		12h	95.9736	149.865	217.438
D	98	22801	20039	10807	4314	134	2368	1869	218	20707	239	63			22558.5	19796.5	10564.5	4071.5	-108.5	2125.5	1626.5	-24.5	20464.5	-3.5		100	100	100	100	100	100	100	100	100	100			100	100	100		100	100	100		24h	91.9005	145.997	213.281
E	91	26433	20552	12142	5741	2178	1911	1525	162	15332	246	49			26190.5	20309.5	11899.5	5498.5	1935.5	1668.5	1282.5	-80.5	15089.5	3.5		100	100	100	100	100	100	100	100	100	100			100	100	100	100	100	100	100		36h	84.2159	130.559	181.477
F	112	18929	13821	9282	141	1981	1820	1637	197	19765	246	70			18686.5	13578.5	9039.5	-101.5	1738.5	1577.5	1394.5	-45.5	19522.5	3.5		100	100	100	100	100	100	100	100	100	100			100	100		100	100	100	100		48h	73.1273	107.008	144.227
G	91	19983	16421	11980	5551	2291	2059	1693	225	29075	77	49			19740.5	16178.5	11737.5	5308.5	2048.5	1816.5	1450.5	-17.5	28832.5	-165.5		100	100	100	100	100	100	100	100	100	100			100	100	100	100	100	100	100		60h	63.3309	86.2616	108.518
H	56	63	91	84	70	63	70	56	49	42	42	42																																		72h	58.116	75.7688	88.3217
12h	PBS	NaCl/ DMSO	Cisplatin/ DMSO	Cisplatin/ SP600125 1µM	Cisplatin/ SP600125 10µM	Cisplatin/ SP600125 10 or 100µM	Cisplatin/ SP600125 100µM	NaCl/ SP600125 100µM	Tox Control	NaCl/ DMSO	Empty	PBS			NaCl/ DMSO	Cisplatin/ DMSO	Cisplatin/ SP600125 1µM	Cisplatin/ SP600125 10µM	Cisplatin/ SP600125 10 or 100µM	Cisplatin/ SP600125 100µM	NaCl/ SP600125 100µM	Tox Control	NaCl/ DMSO	Empty		NaCl/ DMSO	Cisplatin/ DMSO	Cisplatin/ SP600125 1µM	Cisplatin/ SP600125 10µM	Cisplatin/ SP600125 10 or 100µM	Cisplatin/ SP600125 100µM	NaCl/ SP600125 100µM	Tox Control	NaCl/ DMSO	Empty			Cisplatin/ DMSO	Cisplatin/ SP600125 1µM	Cisplatin/ SP600125 10µM	Cisplatin/ SP600125 10 or 100µM	Cisplatin/ SP600125 100µM	NaCl/ SP600125 100µM	Tox Control			Cisplatin/ SP600125 1µM	Cisplatin/ SP600125 10µM	Cisplatin/ SP600125 10 or 100µM
0	1	2	3	4	5	6	7	8	9	10	11	12																									Mean vehicle
A	569	689	801	808	745	668	618	478	471	330	288	225	Mean Empty																								787.241										Standard Deviation
B	745	137689	137261	129869	97365	89882	35898	32469	415	499	408	295	1463		136226	135798	128406	95902	88419	34435	31006	-1048	-964	-1055		993.516	569.706	1197.98	1157.19	1151.81	1095.09	1077.53	1996.19	537.047	545.22			72.3674	152.175	146.993	146.31	139.104	136.875	253.568		0h	0	0	0
C	794	117257	117685	109865	1363	75091	26721	26391	464	167980	1419	436			115794	116222	108402	-100	73628	25258	24928	-999	166517	-44		654.629	756.826	1174.52	92.1659	1993.99	1482.71	1433.88	2594.81	1064.38	1257.14			96.1365	149.194		253.288	188.343	182.14	329.608		12h	19.2655	13.8192	58.6025
D	850	152880	145362	138771	91519	1335	35729	32989	499	213975	1461	457			151417	143899	137308	90056	-128	34266	31526	-964	212512	-2		671.219	726.891	1299.71	2211.86	117.972	1612.14	1938.27	3934.69	1038.44	57.1429			92.334	165.097	280.964		204.783	246.211	499.808		24h	21.0361	12.2354	62.54
E	731	155115	131120	124311	95341	35722	30755	32975	429	129173	1574	457			153652	129657	122848	93878	34259	29292	31512	-1034	127710	111		586.671	638.406	1032.38	1707.34	1770.03	1755.59	2457.08	1284.47	846.35	3171.43			81.0941	131.139	216.876	224.84	223.005	312.112	163.161		36h	18.9515	10.6282	56.8284
F	703	132391	116245	118381	1194	33284	34219	33832	429	141947	1398	436			130928	114782	116918	-269	31821	32756	32369	-1034	140484	-65		700.656	845.322	1293.41	265.025	1830.37	2076.45	2321.19	2272.53	719.6	-1857.14			107.378	164.297		232.505	263.763	294.851	288.67		48h	15.9659	10.0829	48.5288
G	632	179159	162619	128323	110202	32912	31633	30930	316	141020	401	344			177696	161156	126860	108739	31449	30170	29467	-1147	139557	-1062		900.16	996.112	1080.81	2048.39	1535.22	1660.89	2031.51	6554.29	484.027	641.692			126.532	137.291	260.199	195.013	210.976	258.054	832.564		60h	13.0665	8.54804	37.6328
H	506	583	625	632	625	534	464	401	365	337	253	225																																		72h	12.0411	9.49792	34.293
					This plate was originally intended for AnV assay & thus has extra 6 wells
					The extra wells were used to give more replicates to 2 conditions																																Percentage of Vehicle
24h	PBS	NaCl/ DMSO	Cisplatin/ DMSO	Cisplatin/ SP600125 1µM	Cisplatin/ SP600125 10µM	Cisplatin/ SP600125 10 or 100µM	Cisplatin/ SP600125 100µM	NaCl/ SP600125 100µM	Tox Control	NaCl/ DMSO	Empty	PBS			NaCl/ DMSO	Cisplatin/ DMSO	Cisplatin/ SP600125 1µM	Cisplatin/ SP600125 10µM	Cisplatin/ SP600125 10 or 100µM	Cisplatin/ SP600125 100µM	NaCl/ SP600125 100µM	Tox Control	NaCl/ DMSO	Empty		NaCl/ DMSO	Cisplatin/ DMSO	Cisplatin/ SP600125 1µM	Cisplatin/ SP600125 10µM	Cisplatin/ SP600125 10 or 100µM	Cisplatin/ SP600125 100µM	NaCl/ SP600125 100µM	Tox Control	NaCl/ DMSO	Empty			Cisplatin/ DMSO	Cisplatin/ SP600125 1µM	Cisplatin/ SP600125 10µM	Cisplatin/ SP600125 10 or 100µM	Cisplatin/ SP600125 100µM	NaCl/ SP600125 100µM	Tox Control			Cisplatin/ SP600125 1µM	Cisplatin/ SP600125 10µM	Cisplatin/ SP600125 10 or 100µM
0	1	2	3	4	5	6	7	8	9	10	11	12																									Mean vehicle
A	660	794	864	878	794	752	710	562	583	393	274	204	Mean Empty																								896.086										SD as % of Mean
B	780	159520	146704	139579	106281	96761	42172	38708	443	597	506	372	1813		157707	144891	137766	104468	94948	40359	36895	-1370	-1216	-1307		1150.18	607.854	1285.31	1260.55	1236.87	1283.48	1282.19	2609.52	677.437	675.452			67.8343	143.436	140.673	138.03	143.232	143.088	291.214		0h	0	0	0
C	892	126637	127670	122660	1518	85371	33172	33579	576	194259	1806	485			124824	125857	120847	-295	83558	31359	31766	-1237	192446	-7		705.679	819.568	1309.36	271.889	2262.91	1840.86	1827.21	3212.99	1230.12	200			91.4609	146.119		252.533	205.433	203.91	358.558		12h	20.0737	9.22109	26.9513
D	963	164917	155895	151047	105291	1518	44006	43669	534	254250	1834	576			163104	154082	149234	103478	-295	42193	41856	-1279	252437	21		723.027	778.33	1412.6	2541.52	271.889	1985.09	2573.38	5220.41	1233.54	-600			86.8588	157.641	283.625		221.528	287.18	582.579		24h	22.8901	8.38055	29.3228
E	773	163048	139418	134401	103288	40627	37324	43838	506	156274	1827	562			161235	137605	132588	101475	38814	35511	42025	-1307	154461	14		615.624	677.54	1114.23	1845.5	2005.37	2128.32	3276.8	1623.6	1023.63	400			75.611	124.344	205.952	223.792	237.513	365.679	181.188		36h	22.5035	8.1405	31.3144
F	787	142158	126819	129553	1363	39186	40015	44449	499	161080	1785	485			140345	125006	127740	-450	37373	38202	42636	-1314	159267	-28		751.05	920.617	1413.13	443.35	2149.73	2421.68	3057.44	2887.91	815.813	-800			102.738	157.7		239.902	270.251	341.199	322.281		48h	21.8331	9.42255	33.6474
G	675	212148	185785	156155	124957	42278	40296	39650	415	158312	436	401			210335	183972	154342	123144	40465	38483	37837	-1398	156499	-1377		1065.5	1137.14	1314.95	2319.75	1975.35	2118.52	2608.55	7988.57	542.787	832.024			126.901	146.743	258.876	220.442	236.42	291.105	891.496		60h	20.6322	9.90945	34.6789
H	492	660	696	724	696	632	569	527	393	408	337	253																																		72h	20.7191	12.5354	38.8274
																																					Percentage of Vehicle
36h	PBS	NaCl/ DMSO	Cisplatin/ DMSO	Cisplatin/ SP600125 1µM	Cisplatin/ SP600125 10µM	Cisplatin/ SP600125 10 or 100µM	Cisplatin/ SP600125 100µM	NaCl/ SP600125 100µM	Tox Control	NaCl/ DMSO	Empty	PBS			NaCl/ DMSO	Cisplatin/ DMSO	Cisplatin/ SP600125 1µM	Cisplatin/ SP600125 10µM	Cisplatin/ SP600125 10 or 100µM	Cisplatin/ SP600125 100µM	NaCl/ SP600125 100µM	Tox Control	NaCl/ DMSO	Empty		NaCl/ DMSO	Cisplatin/ DMSO	Cisplatin/ SP600125 1µM	Cisplatin/ SP600125 10µM	Cisplatin/ SP600125 10 or 100µM	Cisplatin/ SP600125 100µM	NaCl/ SP600125 100µM	Tox Control	NaCl/ DMSO	Empty			Cisplatin/ DMSO	Cisplatin/ SP600125 1µM	Cisplatin/ SP600125 10µM	Cisplatin/ SP600125 10 or 100µM	Cisplatin/ SP600125 100µM	NaCl/ SP600125 100µM	Tox Control
0	1	2	3	4	5	6	7	8	9	10	11	12																									Mean vehicle
A	590	710	801	808	703	689	604	492	548	323	302	190	Mean Empty																								861.107
B	689	158776	129560	113975	84661	78176	36298	33748	351	534	422	365	1667		157109	127893	112308	82994	76509	34631	32081	-1316	-1133	-1245		1145.82	536.543	1047.8	1001.44	996.665	1101.32	1114.89	2506.67	631.198	643.411			62.3085	121.68	116.296	115.742	127.896	129.472	291.098
C	815	118500	111059	103660	1307	71936	35511	32539	506	189474	1602	457			116833	109392	101993	-360	70269	33844	30872	-1161	187807	-65		660.503	712.35	1105.08	331.797	1903.02	1986.73	1775.78	3015.58	1200.47	1857.14			82.7249	128.332		220.997	230.719	206.221	350.199
D	850	154848	135118	125990	90465	1286	37465	43683	499	250126	1700	499			153181	133451	124323	88798	-381	35798	42016	-1168	248459	33		679.039	674.114	1176.8	2180.97	351.152	1684.22	2583.22	4767.35	1214.1	-942.857			78.2846	136.661	253.275		195.587	299.988	553.63
E	731	149452	124901	120130	83572	33593	32005	38203	492	158769	1743	513			147785	123234	118463	81905	31926	30338	36536	-1175	157102	76		564.269	606.78	995.529	1489.59	1649.5	1818.28	2848.81	1459.63	1041.13	2171.43			70.4651	115.61	172.985	191.555	211.156	330.831	169.506
F	710	134549	114818	113596	1159	32076	33368	42439	415	144905	1623	443			132882	113151	111929	-508	30409	31701	40772	-1252	143238	-44		711.112	833.31	1238.22	500.493	1749.15	2009.57	2923.77	2751.65	733.707	-1257.14			96.772	143.794		203.128	233.371	339.537	319.548
G	639	212303	161516	140416	97463	33966	32420	35434	323	132855	372	330			210636	159849	138749	95796	32299	30753	33767	-1344	131188	-1295		1067.02	988.034	1182.1	1804.58	1576.71	1692.98	2327.96	7680	455	782.477			114.74	137.277	209.565	183.103	196.605	270.345	891.876
H	457	590	717	625	618	562	499	401	372	330	239	232
																																					Percentage of Vehicle
48h	PBS	NaCl/ DMSO	Cisplatin/ DMSO	Cisplatin/ SP600125 1µM	Cisplatin/ SP600125 10µM	Cisplatin/ SP600125 10 or 100µM	Cisplatin/ SP600125 100µM	NaCl/ SP600125 100µM	Tox Control	NaCl/ DMSO	Empty	PBS			NaCl/ DMSO	Cisplatin/ DMSO	Cisplatin/ SP600125 1µM	Cisplatin/ SP600125 10µM	Cisplatin/ SP600125 10 or 100µM	Cisplatin/ SP600125 100µM	NaCl/ SP600125 100µM	Tox Control	NaCl/ DMSO	Empty		NaCl/ DMSO	Cisplatin/ DMSO	Cisplatin/ SP600125 1µM	Cisplatin/ SP600125 10µM	Cisplatin/ SP600125 10 or 100µM	Cisplatin/ SP600125 100µM	NaCl/ SP600125 100µM	Tox Control	NaCl/ DMSO	Empty			Cisplatin/ DMSO	Cisplatin/ SP600125 1µM	Cisplatin/ SP600125 10µM	Cisplatin/ SP600125 10 or 100µM	Cisplatin/ SP600125 100µM	NaCl/ SP600125 100µM	Tox Control
0	1	2	3	4	5	6	7	8	9	10	11	12																									Mean vehicle
A	569	639	738	703	653	611	534	443	492	337	274	211	Mean Empty																								882.207
B	696	169512	117552	93184	65823	62640	33115	34521	379	541	401	330	1761.75		167750	115790	91422.2	64061.2	60878.2	31353.2	32759.2	-1382.75	-1220.75	-1360.75		1223.43	485.769	852.939	772.986	793.047	997.082	1138.46	2633.81	680.084	703.23			55.0629	96.6824	87.6196	89.8935	113.021	129.047	298.548
C	759	117882	99979	86804	1216	59211	25407	32631	450	195819	1728	450			116120	98217.2	85042.2	-545.75	57449.2	23645.2	30869.2	-1311.75	194057	-33.75		656.473	639.581	921.418	502.995	1555.84	1388.04	1775.63	3407.14	1240.42	964.286			72.4978	104.445		176.357	157.337	201.271	386.207
D	864	157279	116357	103126	75400	1159	33115	44337	499	249276	1792	492			155517	114595	101364	73638.2	-602.75	31353.2	42575.2	-1262.75	247514	30.25		689.395	578.866	959.48	1808.63	555.53	1475.1	2617.6	5154.08	1209.48	-864.286			65.6157	108.759	205.012		167.206	296.71	584.226
E	639	146985	113420	101967	66835	29651	28035	39509	436	158642	1827	485			145223	111658	100205	65073.2	27889.2	26273.2	37747.2	-1325.75	156880	65.25		554.488	549.783	842.096	1183.47	1440.93	1574.66	2943.26	1646.89	1039.66	1864.29			62.3191	95.4534	134.149	163.333	178.491	333.624	186.679
F	660	134050	103513	96739	1117	28506	29975	42671	436	153471	1700	450			132288	101751	94977.2	-644.75	26744.2	28213.2	40909.2	-1325.75	151709	-61.75		707.935	749.356	1050.69	635.222	1538.35	1788.48	2933.61	2913.74	777.1	-1764.29			84.941	119.098		174.375	202.728	332.531	330.278
G	625	224381	142102	123545	82469	30726	28942	34535	337	139629	379	344			222619	140340	121783	80707.2	28964.2	27180.2	32773.2	-1424.75	137867	-1382.75		1127.73	867.449	1037.56	1520.34	1413.92	1496.3	2259.45	8141.43	478.166	835.498			98.3272	117.609	172.334	160.271	169.608	256.113	922.848
H	443	569	576	618	604	513	478	422	337	337	323	246
																																					Percentage of Vehicle
60h	PBS	NaCl/ DMSO	Cisplatin/ DMSO	Cisplatin/ SP600125 1µM	Cisplatin/ SP600125 10µM	Cisplatin/ SP600125 10 or 100µM	Cisplatin/ SP600125 100µM	NaCl/ SP600125 100µM	Tox Control	NaCl/ DMSO	Empty	PBS			NaCl/ DMSO	Cisplatin/ DMSO	Cisplatin/ SP600125 1µM	Cisplatin/ SP600125 10µM	Cisplatin/ SP600125 10 or 100µM	Cisplatin/ SP600125 100µM	NaCl/ SP600125 100µM	Tox Control	NaCl/ DMSO	Empty		NaCl/ DMSO	Cisplatin/ DMSO	Cisplatin/ SP600125 1µM	Cisplatin/ SP600125 10µM	Cisplatin/ SP600125 10 or 100µM	Cisplatin/ SP600125 100µM	NaCl/ SP600125 100µM	Tox Control	NaCl/ DMSO	Empty			Cisplatin/ DMSO	Cisplatin/ SP600125 1µM	Cisplatin/ SP600125 10µM	Cisplatin/ SP600125 10 or 100µM	Cisplatin/ SP600125 100µM	NaCl/ SP600125 100µM	Tox Control
0	1	2	3	4	5	6	7	8	9	10	11	12																									Mean vehicle
A	499	569	625	569	499	464	408	337	386	302	232	183	Mean Empty																								853.487
B	604	163272	97948	66596	40198	38533	21936	30537	344	443	351	295	1733.75		161538	96214.2	64862.2	38464.2	36799.2	20202.2	28803.2	-1389.75	-1290.75	-1382.75		1178.12	403.643	605.143	464.124	479.375	642.463	1000.98	2647.14	719.081	714.599			47.2934			56.1667	75.2751	117.281	310.156
C	682	113322	83143	65760	906	41301	17763	30410	408	183768	1714	401			111588	81409.2	64026.2	-827.75	39567.2	16029.2	28676.2	-1325.75	182034	-19.75		630.852	530.129	693.713	762.903	1071.56	940.96	1649.48	3443.51	1163.57	564.286			62.1133	81.2799		125.551	110.249	193.264	403.463
D	696	150625	97351	75998	54644	935	24065	41168	457	239748	1750	464			148891	95617.2	74264.2	52910.2	-798.75	22331.2	39434.2	-1276.75	238014	16.25		660.023	483.001	702.96	1299.53	736.175	1050.64	2424.49	5211.22	1163.06	-464.286			56.5915	82.3634	152.261		123.099	284.068	610.581
E	611	141413	98953	80319	41997	19006	19505	36355	401	157377	1806	436			139679	97219.2	78585.2	40263.2	17272.2	17771.2	34621.2	-1332.75	155643	72.25		533.32	478.689	660.408	732.259	892.392	1065.1	2699.51	1655.59	1031.47	2064.29			56.0862	77.3777	85.7962	104.558	124.794	316.292	193.98
F	590	131239	90753	77290	942	19442	20601	39348	337	141793	1665	393			129505	89019.2	75556.2	-791.75	17708.2	18867.2	37614.2	-1396.75	140059	-68.75		693.042	655.59	835.845	780.049	1018.59	1196.02	2697.33	3069.78	717.425	-1964.29			76.8131	97.933		119.345	140.134	316.036	359.675
G	492	207244	113701	94252	57378	21276	19667	26953	302	121669	337	295			205510	111967	92518.2	55644.2	19542.2	17933.2	25219.2	-1431.75	119935	-1396.75		1041.06	692.074	788.228	1048.21	953.979	987.242	1738.66	8181.43	415.972	843.958			81.0879	92.3539	122.815	111.774	115.672	203.712	958.589
H	393	485	478	499	464	401	358	316	288	309	246	218
																																					Percentage of Vehicle
72h	PBS	NaCl/ DMSO	Cisplatin/ DMSO	Cisplatin/ SP600125 1µM	Cisplatin/ SP600125 10µM	Cisplatin/ SP600125 10 or 100µM	Cisplatin/ SP600125 100µM	NaCl/ SP600125 100µM	Tox Control	NaCl/ DMSO	Empty	PBS			NaCl/ DMSO	Cisplatin/ DMSO	Cisplatin/ SP600125 1µM	Cisplatin/ SP600125 10µM	Cisplatin/ SP600125 10 or 100µM	Cisplatin/ SP600125 100µM	NaCl/ SP600125 100µM	Tox Control	NaCl/ DMSO	Empty		NaCl/ DMSO	Cisplatin/ DMSO	Cisplatin/ SP600125 1µM	Cisplatin/ SP600125 10µM	Cisplatin/ SP600125 10 or 100µM	Cisplatin/ SP600125 100µM	NaCl/ SP600125 100µM	Tox Control	NaCl/ DMSO	Empty			Cisplatin/ DMSO	Cisplatin/ SP600125 1µM	Cisplatin/ SP600125 10µM	Cisplatin/ SP600125 10 or 100µM	Cisplatin/ SP600125 100µM	NaCl/ SP600125 100µM	Tox Control
0	1	2	3	4	5	6	7	8	9	10	11	12																									Mean vehicle
A	408	464	492	478	401	379	344	302	393	218	218	169	Mean Empty																								723.17
B	492	133656	80059	52073	26693	25548	13175	24852	281	379	344	253	1700.25		131956	78358.8	50372.8	24992.8	23847.8	11474.8	23151.8	-1419.25	-1321.25	-1356.25		962.373	328.734	469.961	301.572	310.659	364.915	804.579	2703.33	736.072	700.904			45.4574			42.958	50.4605	111.257	373.817
C	555	99044	63315	47941	717	28879	11003	24508	330	160961	1609	337			97343.8	61614.8	46240.8	-983.25	27178.8	9302.75	22807.8	-1370.25	159261	-91.25		550.322	401.229	501.01	906.221	736.053	546.096	1311.92	3559.09	1018	2607.14			55.482	69.2798		101.781	75.5142	181.413	492.151
D	590	126932	73939	55249	39256	710	16097	34099	337	213680	1700	379			125232	72238.8	53548.8	37555.8	-990.25	14396.8	32398.8	-1363.25	211980	-0.25		555.142	364.907	506.874	922.406	912.673	677.335	1991.93	5564.29	1035.84	7.14286			50.4593	70.0906	127.55		93.6619	275.444	769.43
E	492	123419	77136	59668	26932	10828	12310	30073	302	140893	1834	393			121719	75435.8	57967.8	25231.8	9127.75	10609.8	28372.8	-1398.25	139193	133.75		464.744	371.431	487.144	458.884	471.596	635.886	2212.3	1736.96	922.448	3821.43			51.3615	67.3624	63.4546	65.2124	87.9303	305.917	240.187
F	471	109963	70910	58902	710	11741	12929	31155	288	118838	1658	372			108263	69209.8	57201.8	-990.25	10040.8	11228.8	29454.8	-1412.25	117138	-42.25		579.363	509.701	632.798	975.616	577.552	711.807	2112.21	3103.85	600.014	-1207.14			70.4815	87.5033		79.864	98.4287	292.076	429.2
G	408	154855	89980	73517	42341	13723	12247	19435	204	101742	281	246			153155	88279.8	71816.8	40640.8	12022.8	10546.8	17734.8	-1496.25	100042	-1419.25		775.84	545.661	611.857	765.579	586.905	580.608	1222.66	8550	346.976	857.553			75.454	84.6077	105.864	81.1573	80.2866	169.07	1182.29
H	309	372	372	393	393	358	288	288	274	246	183	155
[truncated: 46 more columns]
