# Supplementary material for: c-Jun inhibition mitigates chemotherapy-induced neurotoxicity in iPSC-derived sensory neurons
Source: Cell Death Discov. 2025 Nov 13;11:529. doi: 10.1038/s41420-025-02847-5 (PMC12615653; doi:10.1038/s41420-025-02847-5)
Supplement: Supplementary file 3 — Dataset [file 41420_2025_2847_MOESM3_ESM.zip › Supplemental Files (to be zipped)/(Figure 3 and S4) Viability 264A/264A_MT_cisplatin_SP_plate39_MasterTable_20220721.xlsx]

## Sheet: plate39_MT_lumi_cisplatin_SP_0h
20:56:14
Default, [ RLU ]				MT Cell Viability Assay
Time/Pos	Time/SID	0
A01		112		more luminescence, more viability
B01		126
C01		141
D01		126
E01		112		Date of intoxication:		2022-07-16
F01		126		Measurement timepoints	0h	2022-07-16
G01		112			12h	2022-07-17
H01		77			24h	2022-07-17
A02		105			36h	2022-07-18
B02		22815			48h	2022-07-18
C02		18817			60h	2022-07-19
D02		24796			72h	2022-07-19
E02		17854
F02		24375		Reader:	Berthold Luminometer
G02		24733		Plate	White plate with clear bottom (Greiner, Cat. No 655088)
H02		77
A03		119		Plate 1
B03		24557		Cells	BIHi264-A iPSC-DSN			Differentiation start date	2022-05-26
C03		17229		Seeded	2022-06-06
D03		23531		Density	48,000/well
E03		204		Age of cells	51	days
F03		27389		Agent	Cisplatin 10µM + SP600125 1µM / 10µM / 100µM
G03		26637
H03		98		Remarks:	This plate was originally intended for AnV assay & thus has extra 6 wells
A04		126			The extra wells were used to give 1 extra replicate per condition
B04		16660			Before assay began, 2 wells were contaminated
C04		11685			At 60h timepoint, many wells were found with fungi
D04		15908			Clumped cells are marked with dot
E04		13294
F04		22260			Raw Data Transformed	PBS	NaCl/ DMSO	Cisplatin/ DMSO	Cisplatin/ SP600125 1µM	Cisplatin/ SP600125 10µM	Cisplatin/ SP600125 variable	Cisplatin/ SP600125 100µM	NaCl/ SP600125 100µM	Tox Control	NaCl/ DMSO	Empty	PBS
G04		15486				1	2	3	4	5	6	7	8	9	10	11	12
H04		91			A	112	105	119	126	126	126	112	91	105	77	70	56
A05		126			B	126	22815	24557	16660	9689	29335	3865	3148	253	26426	84	77
B05		9689			C	141	18817	17229	11685	5164	10547	2389	2248	239	23876	253	84
C05		5164			D	126	24796	23531	15908	7666	5698	2424	2073	253	17404	246	70
D05		7666			E	112	17854	204	13294	6261	4068	2473	2150	232	14952	239	63
E05		6261			F	126	24375	27389	22260	9732	2825	2403	2291	218	22766	260	77
F05		9732			G	112	24733	26637	15486	6900	17088	2171	2052	169	17123	260	56
G05		6900			H	77	77	98	91	105	126	70	63	63	56	35	35
H05		105
A06		126
B06		29335
C06		10547
D06		5698
E06		4068
F06		2825
G06		17088
H06		126
A07		112
B07		3865
C07		2389
D07		2424
E07		2473
F07		2403
G07		2171
H07		70
A08		91
B08		3148
C08		2248
D08		2073
E08		2150
F08		2291
G08		2052
H08		63
A09		105
B09		253
C09		239
D09		253
E09		232
F09		218
G09		169
H09		63
A10		77
B10		26426
C10		23876
D10		17404
E10		14952
F10		22766
G10		17123
H10		56
A11		70
B11		84
C11		253
D11		246
E11		239
F11		260
G11		260
H11		35
A12		56
B12		77
C12		84
D12		70
E12		63
F12		77
G12		56
H12		35
16.07.202220:56:14Unknown Userplate39_MT_luminescence_cisplatMTCellViability_Apoptosis_Lumin

## Sheet: 12h
09:49:55
Default, [ RLU ]				MT Cell Viability Assay
Time/Pos	Time/SID	0
A01		443		more luminescence, more viability
B01		513
C01		611
D01		611
E01		576		Date of intoxication:		2022-07-16
F01		499		Measurement timepoints	0h	2022-07-16
G01		478			12h	2022-07-17
H01		372			24h	2022-07-17
A02		583			36h	2022-07-18
B02		89952			48h	2022-07-18
C02		106478			60h	2022-07-19
D02		96332			72h	2022-07-19
E02		76553
F02		89060		Reader:	Berthold Luminometer
G02		94259		Plate	White plate with clear bottom (Greiner, Cat. No 655088)
H02		443
A03		639		Plate 1
B03		100175		Cells	BIHi264-A iPSC-DSN			Differentiation start date	2022-05-26
C03		100780		Seeded	2022-06-06
D03		102065		Density	48,000/well
E03		1089		Age of cells	51	days
F03		123046		Agent	Cisplatin 10µM + SP600125 1µM / 10µM / 100µM
G03		117362
H03		506		Remarks:	This plate was originally intended for AnV assay & thus has extra 6 wells
A04		668			The extra wells were used to give 1 extra replicate per condition
B04		96915			Before assay began, 2 wells were contaminated
C04		100955			At 60h timepoint, many wells were found with fungi
D04		97302			Clumped cells are marked with dot
E04		94927
F04		114010			Raw Data Transformed	PBS	NaCl/ DMSO	Cisplatin/ DMSO	Cisplatin/ SP600125 1µM	Cisplatin/ SP600125 10µM	Cisplatin/ SP600125 variable	Cisplatin/ SP600125 100µM	NaCl/ SP600125 100µM	Tox Control	NaCl/ DMSO	Empty	PBS
G04		95468				1	2	3	4	5	6	7	8	9	10	11	12
H04		520			A	443	583	639	668	717	675	611	471	478	401	281	316
A05		717			B	513	89952	100175	96915	71086	107068	27192	24571	365	109380	457	358
B05		71086			C	611	106478	100780	100955	70896	111938	24972	22871	443	152417	1110	429
C05		70896			D	611	96332	102065	97302	72864	67376	27269	26574	464	131394	1194	436
D05		72864			E	576	76553	1089	94927	77522	34830	26412	26595	429	101672	1223	415
E05		77522			F	499	89060	123046	114010	82265	27445	25000	26546	408	171606	1258	415
F05		82265			G	478	94259	117362	95468	64453	117931	24845	25140	337	135490	1061	316
G05		64453			H	372	443	506	520	527	527	471	393	358	344	246	232
H05		527
A06		675
B06		107068
C06		111938
D06		67376
E06		34830
F06		27445
G06		117931
H06		527
A07		611
B07		27192
C07		24972
D07		27269
E07		26412
F07		25000
G07		24845
H07		471
A08		471
B08		24571
C08		22871
D08		26574
E08		26595
F08		26546
G08		25140
H08		393
A09		478
B09		365
C09		443
D09		464
E09		429
F09		408
G09		337
H09		358
A10		401
B10		109380
C10		152417
D10		131394
E10		101672
F10		171606
G10		135490
H10		344
A11		281
B11		457
C11		1110
D11		1194
E11		1223
F11		1258
G11		1061
H11		246
A12		316
B12		358
C12		429
D12		436
E12		415
F12		415
G12		316
H12		232
17.07.202209:49:55Unknown Userplate39_MT_luminescence_cisplatMTCellViability_Apoptosis_Lumin

## Sheet: 24h
19:59:18
Default, [ RLU ]				MT Cell Viability Assay
Time/Pos	Time/SID	0
A01		492		more luminescence, more viability
B01		562
C01		632
D01		632
E01		562		Date of intoxication:		2022-07-16
F01		583		Measurement timepoints	0h	2022-07-16
G01		527			12h	2022-07-17
H01		408			24h	2022-07-17
A02		583			36h	2022-07-18
B02		93718			48h	2022-07-18
C02		109268			60h	2022-07-19
D02		96367			72h	2022-07-19
E02		77754
F02		89776		Reader:	Berthold Luminometer
G02		97365		Plate	White plate with clear bottom (Greiner, Cat. No 655088)
H02		478
A03		689		Plate 1
B03		107286		Cells	BIHi264-A iPSC-DSN			Differentiation start date	2022-05-26
C03		108312		Seeded	2022-06-06
D03		106886		Density	48,000/well
E03		1152		Age of cells	51	days
F03		129244		Agent	Cisplatin 10µM + SP600125 1µM / 10µM / 100µM
G03		124873
H03		555		Remarks:	This plate was originally intended for AnV assay & thus has extra 6 wells
A04		703			The extra wells were used to give 1 extra replicate per condition
B04		103899			Before assay began, 2 wells were contaminated
C04		110982			At 60h timepoint, many wells were found with fungi
D04		103316			Clumped cells are marked with dot
E04		100927
F04		119737			Raw Data Transformed	PBS	NaCl/ DMSO	Cisplatin/ DMSO	Cisplatin/ SP600125 1µM	Cisplatin/ SP600125 10µM	Cisplatin/ SP600125 variable	Cisplatin/ SP600125 100µM	NaCl/ SP600125 100µM	Tox Control	NaCl/ DMSO	Empty	PBS
G04		101876				1	2	3	4	5	6	7	8	9	10	11	12
H04		534			A	492	583	689	703	752	689	625	527	569	485	330	267
A05		752			B	562	93718	107286	103899	74543	113933	30073	30804	478	118065	534	365
B05		74543			C	632	109268	108312	110982	78829	123327	29961	29701	513	181675	1349	471
C05		78829			D	632	96367	106886	103316	75625	71262	30368	30741	485	153323	1391	506
D05		75625			E	562	77754	1152	100927	83305	37184	32237	33319	464	118781	1412	506
E05		83305			F	583	89776	129244	119737	85905	30972	28295	30790	436	198531	1469	471
F05		85905			G	527	97365	124873	101876	69913	125773	28759	31640	351	159197	1370	401
G05		69913			H	408	478	555	534	562	555	471	436	408	415	302	260
H05		562
A06		689
B06		113933
C06		123327
D06		71262
E06		37184
F06		30972
G06		125773
H06		555
A07		625
B07		30073
C07		29961
D07		30368
E07		32237
F07		28295
G07		28759
H07		471
A08		527
B08		30804
C08		29701
D08		30741
E08		33319
F08		30790
G08		31640
H08		436
A09		569
B09		478
C09		513
D09		485
E09		464
F09		436
G09		351
H09		408
A10		485
B10		118065
C10		181675
D10		153323
E10		118781
F10		198531
G10		159197
H10		415
A11		330
B11		534
C11		1349
D11		1391
E11		1412
F11		1469
G11		1370
H11		302
A12		267
B12		365
C12		471
D12		506
E12		506
F12		471
G12		401
H12		260
17.07.202219:59:18Unknown Userplate39_MT_luminescence_cisplatMTCellViability_Apoptosis_Lumin

## Sheet: 36h
09:39:52
Default, [ RLU ]				MT Cell Viability Assay
Time/Pos	Time/SID	0
A01		408		more luminescence, more viability
B01		520
C01		583
D01		583
E01		506		Date of intoxication:		2022-07-16
F01		520		Measurement timepoints	0h	2022-07-16
G01		429			12h	2022-07-17
H01		372			24h	2022-07-17
A02		499			36h	2022-07-18
B02		88273			48h	2022-07-18
C02		103330			60h	2022-07-19
D02		89439			72h	2022-07-19
E02		74670
F02		87514		Reader:	Berthold Luminometer
G02		91589		Plate	White plate with clear bottom (Greiner, Cat. No 655088)
H02		415
A03		632		Plate 1
B03		95700		Cells	BIHi264-A iPSC-DSN			Differentiation start date	2022-05-26
C03		93058		Seeded	2022-06-06
D03		96184		Density	48,000/well
E03		1033		Age of cells	51	days
F03		117587		Agent	Cisplatin 10µM + SP600125 1µM / 10µM / 100µM
G03		112956
H03		485		Remarks:	This plate was originally intended for AnV assay & thus has extra 6 wells
A04		625			The extra wells were used to give 1 extra replicate per condition
B04		90071			Before assay began, 2 wells were contaminated
C04		92404			At 60h timepoint, many wells were found with fungi
D04		94308			Clumped cells are marked with dot
E04		85842
F04		108452			Raw Data Transformed	PBS	NaCl/ DMSO	Cisplatin/ DMSO	Cisplatin/ SP600125 1µM	Cisplatin/ SP600125 10µM	Cisplatin/ SP600125 variable	Cisplatin/ SP600125 100µM	NaCl/ SP600125 100µM	Tox Control	NaCl/ DMSO	Empty	PBS
G04		86256				1	2	3	4	5	6	7	8	9	10	11	12
H04		506			A	408	499	632	625	618	555	548	457	513	379	309	232
A05		618			B	520	88273	95700	90071	59921	102403	25028	23384	415	103028	471	323
B05		59921			C	583	103330	93058	92404	65662	105951	25084	29602	520	167741	1293	415
C05		65662			D	583	89439	96184	94308	62914	59261	24930	27923	429	148376	1363	450
D05		62914			E	506	74670	1033	85842	68992	32202	26300	32602	408	119758	1307	464
E05		68992			F	520	87514	117587	108452	70299	28092	24157	28204	393	183452	1511	457
F05		70299			G	429	91589	112956	86256	57146	113933	23531	29806	316	154201	1265	358
G05		57146			H	372	415	485	506	471	443	429	401	379	337	246	204
H05		471
A06		555
B06		102403
C06		105951
D06		59261
E06		32202
F06		28092
G06		113933
H06		443
A07		548
B07		25028
C07		25084
D07		24930
E07		26300
F07		24157
G07		23531
H07		429
A08		457
B08		23384
C08		29602
D08		27923
E08		32602
F08		28204
G08		29806
H08		401
A09		513
B09		415
C09		520
D09		429
E09		408
F09		393
G09		316
H09		379
A10		379
B10		103028
C10		167741
D10		148376
E10		119758
F10		183452
G10		154201
H10		337
A11		309
B11		471
C11		1293
D11		1363
E11		1307
F11		1511
G11		1265
H11		246
A12		232
B12		323
C12		415
D12		450
E12		464
F12		457
G12		358
H12		204
18.07.202209:39:52Unknown Userplate39_MT_luminescence_cisplatMTCellViability_Apoptosis_Lumin

## Sheet: 48h
20:05:51
Default, [ RLU ]				MT Cell Viability Assay
Time/Pos	Time/SID	0
A01		386		more luminescence, more viability
B01		485
C01		541
D01		548
E01		499		Date of intoxication:		2022-07-16
F01		520		Measurement timepoints	0h	2022-07-16
G01		513			12h	2022-07-17
H01		309			24h	2022-07-17
A02		478			36h	2022-07-18
B02		87528			48h	2022-07-18
C02		102108			60h	2022-07-19
D02		87879			72h	2022-07-19
E02		72948
F02		145250		Reader:	Berthold Luminometer
G02		87626		Plate	White plate with clear bottom (Greiner, Cat. No 655088)
H02		443
A03		520		Plate 1
B03		88315		Cells	BIHi264-A iPSC-DSN			Differentiation start date	2022-05-26
C03		80979		Seeded	2022-06-06
D03		89221		Density	48,000/well
E03		998		Age of cells	51	days
F03		103520		Agent	Cisplatin 10µM + SP600125 1µM / 10µM / 100µM
G03		96501
H03		429		Remarks:	This plate was originally intended for AnV assay & thus has extra 6 wells
A04		534			The extra wells were used to give 1 extra replicate per condition
B04		77698			Before assay began, 2 wells were contaminated
C04		75154			At 60h timepoint, many wells were found with fungi
D04		83031			Clumped cells are marked with dot
E04		69758
F04		90823			Raw Data Transformed	PBS	NaCl/ DMSO	Cisplatin/ DMSO	Cisplatin/ SP600125 1µM	Cisplatin/ SP600125 10µM	Cisplatin/ SP600125 variable	Cisplatin/ SP600125 100µM	NaCl/ SP600125 100µM	Tox Control	NaCl/ DMSO	Empty	PBS
G04		68360				1	2	3	4	5	6	7	8	9	10	11	12
H04		478			A	386	478	520	534	534	548	471	408	436	372	302	232
A05		534			B	485	87528	88315	77698	45594	94990	21761	23637	365	104124	478	351
B05		45594			C	541	102108	80979	75154	55059	88111	21887	30066	415	174058	1321	386
C05		55059			D	548	87879	89221	83031	46409	44358	20672	28085	422	133108	1391	457
D05		46409			E	499	72948	998	69758	55825	28092	21220	30305	372	121831	1398	443
E05		55825			F	520	145250	103520	90823	52712	27466	20524	28260	358	177641	1476	485
F05		52712			G	513	87626	96501	68360	45665	113821	20475	29230	316	158986	1272	337
G05		45665			H	309	443	429	478	471	457	393	372	351	323	239	260
H05		471
A06		548
B06		94990
C06		88111
D06		44358
E06		28092
F06		27466
G06		113821
H06		457
A07		471
B07		21761
C07		21887
D07		20672
E07		21220
F07		20524
G07		20475
H07		393
A08		408
B08		23637
C08		30066
D08		28085
E08		30305
F08		28260
G08		29230
H08		372
A09		436
B09		365
C09		415
D09		422
E09		372
F09		358
G09		316
H09		351
A10		372
B10		104124
C10		174058
D10		133108
E10		121831
F10		177641
G10		158986
H10		323
A11		302
B11		478
C11		1321
D11		1391
E11		1398
F11		1476
G11		1272
H11		239
A12		232
B12		351
C12		386
D12		457
E12		443
F12		485
G12		337
H12		260
18.07.202220:05:51Unknown Userplate39_MT_luminescence_cisplatMTCellViability_Apoptosis_Lumin

## Sheet: 60h
10:07:50
Default, [ RLU ]				MT Cell Viability Assay
Time/Pos	Time/SID	0
A01		316		more luminescence, more viability
B01		492
C01		660
D01		492
E01		555		Date of intoxication:		2022-07-16
F01		569		Measurement timepoints	0h	2022-07-16
G01		583			12h	2022-07-17
H01		344			24h	2022-07-17
A02		386			36h	2022-07-18
B02		78148			48h	2022-07-18
C02		90100			60h	2022-07-19
D02		77782			72h	2022-07-19
E02		65107
F02		498116		Reader:	Berthold Luminometer
G02		77867		Plate	White plate with clear bottom (Greiner, Cat. No 655088)
H02		408
A03		422		Plate 1
B03		67882		Cells	BIHi264-A iPSC-DSN			Differentiation start date	2022-05-26
C03		59963		Seeded	2022-06-06
D03		70166		Density	48,000/well
E03		1005		Age of cells	51	days
F03		82750		Agent	Cisplatin 10µM + SP600125 1µM / 10µM / 100µM
G03		74079
H03		386		Remarks:	This plate was originally intended for AnV assay & thus has extra 6 wells
A04		457			The extra wells were used to give 1 extra replicate per condition
B04		55965			Before assay began, 2 wells were contaminated
C04		51279			At 60h timepoint, many wells were found with fungi
D04		62570			Clumped cells are marked with dot
E04		48299			Well F2 did not look like fungi contaminated but cells are clumped, value was too high, probably exclude
F04		66877			Raw Data Transformed	PBS	NaCl/ DMSO	Cisplatin/ DMSO	Cisplatin/ SP600125 1µM	Cisplatin/ SP600125 10µM	Cisplatin/ SP600125 variable	Cisplatin/ SP600125 100µM	NaCl/ SP600125 100µM	Tox Control	NaCl/ DMSO	Empty	PBS
G04		44105				1	2	3	4	5	6	7	8	9	10	11	12
H04		422			A	316	386	422	457	429	408	386	330	408	302	260	211
A05		429			B	492	78148	67882	55965	24951	75253	12366	18585	302	90001	365	302
B05		24951			C	660	90100	59963	51279	36165	59514	13898	25197	344	152473	1194	372
C05		36165			D	492	77782	70166	62570	26089	24136	12198	23159	337	135567	1356	351
D05		26089			E	555	65107	1005	48299	35919	16934	13266	26911	323	111825	1279	393
E05		35919			F	569	498116	82750	66877	28956	22695	11685	23004	309	165718	1356	365
F05		28956			G	583	77867	74079	44105	26609	97772	12261	24297	253	126651	1202	274
G05		26609			H	344	408	386	422	422	422	372	309	281	309	232	197
H05		422
A06		408
B06		75253
C06		59514
D06		24136
E06		16934
F06		22695
G06		97772
H06		422
A07		386
B07		12366
C07		13898
D07		12198
E07		13266
F07		11685
G07		12261
H07		372
A08		330
B08		18585
C08		25197
D08		23159
E08		26911
F08		23004
G08		24297
H08		309
A09		408
B09		302
C09		344
D09		337
E09		323
F09		309
G09		253
H09		281
A10		302
B10		90001
C10		152473
D10		135567
E10		111825
F10		165718
G10		126651
H10		309
A11		260
B11		365
C11		1194
D11		1356
E11		1279
F11		1356
G11		1202
H11		232
A12		211
B12		302
C12		372
D12		351
E12		393
F12		365
G12		274
H12		197
19.07.202210:07:50Unknown Userplate39_MT_luminescence_cisplatMTCellViability_Apoptosis_Lumin

## Sheet: 72h
18:38:33
Default, [ RLU ]				MT Cell Viability Assay
Time/Pos	Time/SID	0
A01		274		more luminescence, more viability
B01		471
C01		738
D01		457
E01		632		Date of intoxication:		2022-07-16
F01		780		Measurement timepoints	0h	2022-07-16
G01		660			12h	2022-07-17
H01		393			24h	2022-07-17
A02		281			36h	2022-07-18
B02		66280			48h	2022-07-18
C02		77586			60h	2022-07-19
D02		67580			72h	2022-07-19
E02		54989
F02		887905		Reader:	Berthold Luminometer
G02		66118		Plate	White plate with clear bottom (Greiner, Cat. No 655088)
H02		401
A03		401		Plate 1
B03		55565		Cells	BIHi264-A iPSC-DSN			Differentiation start date	2022-05-26
C03		47569		Seeded	2022-06-06
D03		56724		Density	48,000/well
E03		1251		Age of cells	51	days
F03		65100		Agent	Cisplatin 10µM + SP600125 1µM / 10µM / 100µM
G03		60139
H03		478		Remarks:	This plate was originally intended for AnV assay & thus has extra 6 wells
A04		344			The extra wells were used to give 1 extra replicate per condition
B04		43599			Before assay began, 2 wells were contaminated
C04		38034			At 60h timepoint, many wells were found with fungi
D04		48173			Clumped cells are marked with dot
E04		36369
F04		50998			Raw Data Transformed	PBS	NaCl/ DMSO	Cisplatin/ DMSO	Cisplatin/ SP600125 1µM	Cisplatin/ SP600125 10µM	Cisplatin/ SP600125 variable	Cisplatin/ SP600125 100µM	NaCl/ SP600125 100µM	Tox Control	NaCl/ DMSO	Empty	PBS
G04		33741				1	2	3	4	5	6	7	8	9	10	11	12
H04		422			A	274	281	401	344	365	358	316	288	316	253	204	183
A05		365			B	471	66280	55565	43599	16533	63209	7581	15247	288	79658	330	260
B05		16533			C	738	77586	47569	38034	25892	45348	9451	20580	288	127817	1244	295
C05		25892			D	457	67580	56724	48173	17264	16379	7546	18999	281	109802	1272	309
D05		17264			E	632	54989	1251	36369	25703	10919	8874	21754	281	94561	1300	309
E05		25703			F	780	887905	65100	50998	19189	18824	7483	18859	281	133228	1349	323
F05		19189			G	660	66118	60139	33741	18852	87268	8411	20067	239	106366	1440	253
G05		18852			H	393	401	478	422	422	372	316	295	253	232	190	155
H05		422
A06		358
B06		63209
C06		45348
D06		16379
E06		10919
F06		18824
G06		87268
H06		372
A07		316
B07		7581
C07		9451
D07		7546
E07		8874
F07		7483
G07		8411
H07		316
A08		288
B08		15247
C08		20580
D08		18999
E08		21754
F08		18859
G08		20067
H08		295
A09		316
B09		288
C09		288
D09		281
E09		281
F09		281
G09		239
H09		253
A10		253
B10		79658
C10		127817
D10		109802
E10		94561
F10		133228
G10		106366
H10		232
A11		204
B11		330
C11		1244
D11		1272
E11		1300
F11		1349
G11		1440
H11		190
A12		183
B12		260
C12		295
D12		309
E12		309
F12		323
G12		253
H12		155
19.07.202218:38:33Unknown Userplate39_MT_luminescence_cisplatMTCellViability_Apoptosis_Lumin

## Sheet: All
Raw Values		ONLY CHANGE TABLE VALUES IN THESE COLUMNS													Minus Empty Value											Percentage of 0h											Percentage of Vehicle									Final Data
0h	PBS	NaCl/ DMSO	Cisplatin/ DMSO	Cisplatin/ SP600125 1µM	Cisplatin/ SP600125 10µM	Cisplatin/ SP600125 variable	Cisplatin/ SP600125 100µM	NaCl/ SP600125 100µM	Tox Control	NaCl/ DMSO	Empty	PBS			NaCl/ DMSO	Cisplatin/ DMSO	Cisplatin/ SP600125 1µM	Cisplatin/ SP600125 10µM	Cisplatin/ SP600125 variable	Cisplatin/ SP600125 100µM	NaCl/ SP600125 100µM	Tox Control	NaCl/ DMSO	Empty		NaCl/ DMSO	Cisplatin/ DMSO	Cisplatin/ SP600125 1µM	Cisplatin/ SP600125 10µM	Cisplatin/ SP600125 variable	Cisplatin/ SP600125 100µM	NaCl/ SP600125 100µM	Tox Control	NaCl/ DMSO	Empty			Cisplatin/ DMSO	Cisplatin/ SP600125 1µM	Cisplatin/ SP600125 10µM	Cisplatin/ SP600125 variable	Cisplatin/ SP600125 100µM	NaCl/ SP600125 100µM	Tox Control			Cisplatin/ DMSO	Cisplatin/ SP600125 1µM	Cisplatin/ SP600125 10µM
0	1	2	3	4	5	6	7	8	9	10	11	12																									Mean vehicle									(dark grey boxes are excluded in these calculations)
A	112	105	119	126	126	126	112	91	105	77	70	56	Mean Empty																								100										Mean
B	126	22815	24557	16660	9689	29335	3865	3148	253	26426	84	77	251.6		22563.4	24305.4	16408.4	9437.4	29083.4	3613.4	2896.4	1.4	26174.4	-167.6		100	100	100	100	100	100	100	100	100	100			100	100	100	100	100	100	100		0h	100	100	100
C	141	18817	17229	11685	5164	10547	2389	2248	239	23876	253	84			18565.4	16977.4	11433.4	4912.4	10295.4	2137.4	1996.4	-12.6	23624.4	1.4		100	100	100	100	100	100	100	100	100	100			100	100	100	100	100	100	100		12h	79.9645	127.741	189.707
D	126	24796	23531	15908	7666	5698	2424	2073	253	17404	246	70			24544.4	23279.4	15656.4	7414.4	5446.4	2172.4	1821.4	1.4	17152.4	-5.6		100	100	100	100	100	100	100	100	100	100			100	100	100	100	100	100	100		24h	76.9251	124.678	183.585
E	112	17854	204	13294	6261	4068	2473	2150	232	14952	239	63			17602.4	-47.6	13042.4	6009.4	3816.4	2221.4	1898.4	-19.6	14700.4	-12.6		100	100	100	100	100	100	100	100	100	100				100	100	100	100	100	100		36h	72.4975	113.729	159.749
F	126	24375	27389	22260	9732	2825	2403	2291	218	22766	260	77			24123.4	27137.4	22008.4	9480.4	2573.4	2151.4	2039.4	-33.6	22514.4	8.4		100	100	100	100	100	100	100	100	100	100			100	100	100	100	100	100	100		48h	63.4395	92.3986	121.884
G	112	24733	26637	15486	6900	17088	2171	2052	169	17123	260	56			24481.4	26385.4	15234.4	6648.4	16836.4	1919.4	1800.4	-82.6	16871.4	8.4		100	100	100	100	100	100	100	100	100	100			100	100	100	100	100	100	100		60h	56.0673	70.1531	72.6029
H	77	77	98	91	105	126	70	63	63	56	35	35																										100	100	100		100	100			72h	52.9417	63.2271	58.2366
12h	PBS	NaCl/ DMSO	Cisplatin/ DMSO	Cisplatin/ SP600125 1µM	Cisplatin/ SP600125 10µM	Cisplatin/ SP600125 variable	Cisplatin/ SP600125 100µM	NaCl/ SP600125 100µM	Tox Control	NaCl/ DMSO	Empty	PBS			NaCl/ DMSO	Cisplatin/ DMSO	Cisplatin/ SP600125 1µM	Cisplatin/ SP600125 10µM	Cisplatin/ SP600125 variable	Cisplatin/ SP600125 100µM	NaCl/ SP600125 100µM	Tox Control	NaCl/ DMSO	Empty		NaCl/ DMSO	Cisplatin/ DMSO	Cisplatin/ SP600125 1µM	Cisplatin/ SP600125 10µM	Cisplatin/ SP600125 variable	Cisplatin/ SP600125 100µM	NaCl/ SP600125 100µM	Tox Control	NaCl/ DMSO	Empty			Cisplatin/ DMSO	Cisplatin/ SP600125 1µM	Cisplatin/ SP600125 10µM	Cisplatin/ SP600125 variable	Cisplatin/ SP600125 100µM	NaCl/ SP600125 100µM	Tox Control			Cisplatin/ SP600125 1µM	Cisplatin/ SP600125 10µM	Cisplatin/ SP600125 variable
0	1	2	3	4	5	6	7	8	9	10	11	12																									Mean vehicle
A	443	583	639	668	717	675	611	471	478	401	281	316	Mean Empty																								558.806										Standard Deviation
B	513	89952	100175	96915	71086	107068	27192	24571	365	109380	457	358	1169.2		88782.8	99005.8	95745.8	69916.8	105899	26022.8	23401.8	-804.2	108211	-712.2		393.481	407.341	583.517	740.848	364.121	720.175	807.962	-57442.9	413.422	424.94			72.8949	104.422	132.577	65.1606	128.877	144.587	-10279.6		0h	0	0	0
C	611	106478	100780	100955	70896	111938	24972	22871	443	152417	1110	429			105309	99610.8	99785.8	69726.8	110769	23802.8	21701.8	-726.2	151248	-59.2		567.232	586.726	872.757	1419.4	1075.91	1113.63	1087.05	5763.49	640.219	-4228.57			104.996	156.183	254.007	192.537	199.288	194.53	1031.39		12h	13.4389	35.2472	43.9428
D	611	96332	102065	97302	72864	67376	27269	26574	464	131394	1194	436			95162.8	100896	96132.8	71694.8	66206.8	26099.8	25404.8	-705.2	130225	24.8		387.717	433.412	614.016	966.967	1215.61	1201.43	1394.8	-50371.4	759.222	-442.857			77.5605	109.88	173.042	217.536	214.999	249.603	-9014.12		24h	13.3379	36.8009	46.1865
E	576	76553	1089	94927	77522	34830	26412	26595	429	101672	1223	415			75383.8	-80.2	93757.8	76352.8	33660.8	25242.8	25425.8	-740.2	100503	53.8		428.259	168.487	718.869	1270.56	882.004	1136.35	1339.33	3776.53	683.674	-426.984				128.644	227.37	157.837	203.353	239.677	675.822		36h	11.1013	31.6964	41.7337
F	499	89060	123046	114010	82265	27445	25000	26546	408	171606	1258	415			87890.8	121877	112841	81095.8	26275.8	23830.8	25376.8	-761.2	170437	88.8		364.338	449.11	512.717	855.405	1021.05	1107.69	1244.33	2265.48	757.012	1057.14			80.3696	91.7523	153.077	182.721	198.224	222.676	405.414		48h	8.2838	25.3324	36.9154
G	478	94259	117362	95468	64453	117931	24845	25140	337	135490	1061	316			93089.8	116193	94298.8	63283.8	116762	23675.8	23970.8	-832.2	134321	-108.2		380.247	440.368	618.986	951.865	693.508	1233.5	1331.42	1007.51	796.145	-1288.1			78.8051	110.769	170.339	124.105	220.739	238.261	180.296		60h	6.45837	19.3856	29.9939
H	372	443	506	520	527	527	471	393	358	344	246	232																										65.1606	192.537	217.536		157.837	182.721			72h	5.61507	17.1604	26.5602
																																					Percentage of Vehicle
24h	PBS	NaCl/ DMSO	Cisplatin/ DMSO	Cisplatin/ SP600125 1µM	Cisplatin/ SP600125 10µM	Cisplatin/ SP600125 variable	Cisplatin/ SP600125 100µM	NaCl/ SP600125 100µM	Tox Control	NaCl/ DMSO	Empty	PBS			NaCl/ DMSO	Cisplatin/ DMSO	Cisplatin/ SP600125 1µM	Cisplatin/ SP600125 10µM	Cisplatin/ SP600125 variable	Cisplatin/ SP600125 100µM	NaCl/ SP600125 100µM	Tox Control	NaCl/ DMSO	Empty		NaCl/ DMSO	Cisplatin/ DMSO	Cisplatin/ SP600125 1µM	Cisplatin/ SP600125 10µM	Cisplatin/ SP600125 variable	Cisplatin/ SP600125 100µM	NaCl/ SP600125 100µM	Tox Control	NaCl/ DMSO	Empty			Cisplatin/ DMSO	Cisplatin/ SP600125 1µM	Cisplatin/ SP600125 10µM	Cisplatin/ SP600125 variable	Cisplatin/ SP600125 100µM	NaCl/ SP600125 100µM	Tox Control			Cisplatin/ SP600125 1µM	Cisplatin/ SP600125 10µM	Cisplatin/ SP600125 variable
0	1	2	3	4	5	6	7	8	9	10	11	12																									Mean vehicle
A	492	583	689	703	752	689	625	527	569	485	330	267	Mean Empty																								616.302										SD as % of Mean
B	562	93718	107286	103899	74543	113933	30073	30804	478	118065	534	365	1398.2		92319.8	105888	102501	73144.8	112535	28674.8	29405.8	-920.2	116667	-864.2		409.157	435.655	624.685	775.052	386.938	793.568	1015.25	-65728.6	445.729	515.632			70.6887	101.36	125.759	62.7839	128.763	164.733	-10665		0h	0	0	0
C	632	109268	108312	110982	78829	123327	29961	29701	513	181675	1349	471			107870	106914	109584	77430.8	121929	28562.8	28302.8	-885.2	180277	-49.2		581.026	629.742	958.453	1576.23	1184.3	1336.33	1417.69	7025.4	763.096	-3514.29			102.181	155.517	255.757	192.163	216.831	230.032	1139.93		12h	16.8061	27.5928	23.1635
D	632	96367	106886	103316	75625	71262	30368	30741	485	153323	1391	506			94968.8	105488	101918	74226.8	69863.8	28969.8	29342.8	-913.2	151925	-7.2		386.927	453.138	650.966	1001.12	1282.75	1333.54	1611	-65228.6	885.735	128.571			73.5254	105.625	162.439	208.137	216.378	261.398	-10583.9		24h	17.3388	29.5166	25.1581
E	562	77754	1152	100927	83305	37184	32237	33319	464	118781	1412	506			76355.8	-246.2	99528.8	81906.8	35785.8	30838.8	31920.8	-934.2	117383	13.8		433.781	517.227	763.117	1362.98	937.685	1388.26	1681.46	4766.33	798.501	-109.524				123.822	221.154	152.147	225.257	272.83	773.376		36h	15.3126	27.87	26.1245
F	583	89776	129244	119737	85905	30972	28295	30790	436	198531	1469	471			88377.8	127846	118339	84506.8	29573.8	26896.8	29391.8	-962.2	197133	70.8		366.357	471.106	537.698	891.384	1149.21	1250.2	1441.2	2863.69	875.585	842.857			76.4407	87.246	144.634	186.469	202.855	233.846	464.657		48h	13.0578	27.4165	30.2873
G	527	97365	124873	101876	69913	125773	28759	31640	351	159197	1370	401			95966.8	123475	100478	68514.8	124375	27360.8	30241.8	-1047.2	157799	-28.2		391.999	467.966	659.546	1030.55	738.726	1425.49	1679.73	1267.8	935.304	-335.714			75.9314	107.017	167.215	119.864	231.297	272.549	205.71		60h	11.519	27.6332	41.3123
H	408	478	555	534	562	555	471	436	408	415	302	260																										62.7839	192.163	208.137		152.147	186.469			72h	10.6061	27.141	45.6073
																																					Percentage of Vehicle
36h	PBS	NaCl/ DMSO	Cisplatin/ DMSO	Cisplatin/ SP600125 1µM	Cisplatin/ SP600125 10µM	Cisplatin/ SP600125 variable	Cisplatin/ SP600125 100µM	NaCl/ SP600125 100µM	Tox Control	NaCl/ DMSO	Empty	PBS			NaCl/ DMSO	Cisplatin/ DMSO	Cisplatin/ SP600125 1µM	Cisplatin/ SP600125 10µM	Cisplatin/ SP600125 variable	Cisplatin/ SP600125 100µM	NaCl/ SP600125 100µM	Tox Control	NaCl/ DMSO	Empty		NaCl/ DMSO	Cisplatin/ DMSO	Cisplatin/ SP600125 1µM	Cisplatin/ SP600125 10µM	Cisplatin/ SP600125 variable	Cisplatin/ SP600125 100µM	NaCl/ SP600125 100µM	Tox Control	NaCl/ DMSO	Empty			Cisplatin/ DMSO	Cisplatin/ SP600125 1µM	Cisplatin/ SP600125 10µM	Cisplatin/ SP600125 variable	Cisplatin/ SP600125 100µM	NaCl/ SP600125 100µM	Tox Control
0	1	2	3	4	5	6	7	8	9	10	11	12																									Mean vehicle
A	408	499	632	625	618	555	548	457	513	379	309	232	Mean Empty																								582.678
B	520	88273	95700	90071	59921	102403	25028	23384	415	103028	471	323	1347.8		86925.2	94352.2	88723.2	58573.2	101055	23680.2	22036.2	-932.8	101680	-876.8		385.249	388.194	540.718	620.65	347.467	655.344	760.813	-66628.6	388.472	523.15			66.6224	92.7988	106.517	59.6327	112.471	130.572	-11434.9
C	583	103330	93058	92404	65662	105951	25084	29602	520	167741	1293	415			101982	91710.2	91056.2	64314.2	104603	23736.2	28254.2	-827.8	166393	-54.8		549.313	540.19	796.405	1309.22	1016.02	1110.52	1415.26	6569.84	704.328	-3914.29			92.7081	136.68	224.69	174.37	190.588	242.888	1127.52
D	583	89439	96184	94308	62914	59261	24930	27923	429	148376	1363	450			88091.2	94836.2	92960.2	61566.2	57913.2	23582.2	26575.2	-918.8	147028	15.2		358.905	407.382	593.752	830.36	1063.33	1085.54	1459.05	-65628.6	857.187	-271.429			69.9155	101.901	142.507	182.49	186.301	250.405	-11263.3
E	506	74670	1033	85842	68992	32202	26300	32602	408	119758	1307	464			73322.2	-314.8	84494.2	67644.2	30854.2	24952.2	31254.2	-939.8	118410	-40.8		416.547	661.345	647.842	1125.64	808.463	1123.26	1646.34	4794.9	805.49	323.81				111.184	193.184	138.75	192.776	282.548	822.907
F	520	87514	117587	108452	70299	28092	24157	28204	393	183452	1511	457			86166.2	116239	107104	68951.2	26744.2	22809.2	26856.2	-954.8	182104	163.2		357.189	428.336	486.651	727.303	1039.26	1060.2	1316.87	2841.67	808.834	1942.86			73.5116	83.5198	124.821	178.358	181.953	226.003	487.691
G	429	91589	112956	86256	57146	113933	23531	29806	316	154201	1265	358			90241.2	111608	84908.2	55798.2	112585	22183.2	28458.2	-1031.8	152853	-82.8		368.611	422.992	557.345	839.273	668.701	1155.74	1580.66	1249.15	905.99	-985.714			72.5945	95.6523	144.037	114.763	198.349	271.275	214.381
H	372	415	485	506	471	443	429	401	379	337	246	204																										59.6327	174.37	182.49		138.75	178.358
																																					Percentage of Vehicle
48h	PBS	NaCl/ DMSO	Cisplatin/ DMSO	Cisplatin/ SP600125 1µM	Cisplatin/ SP600125 10µM	Cisplatin/ SP600125 variable	Cisplatin/ SP600125 100µM	NaCl/ SP600125 100µM	Tox Control	NaCl/ DMSO	Empty	PBS			NaCl/ DMSO	Cisplatin/ DMSO	Cisplatin/ SP600125 1µM	Cisplatin/ SP600125 10µM	Cisplatin/ SP600125 variable	Cisplatin/ SP600125 100µM	NaCl/ SP600125 100µM	Tox Control	NaCl/ DMSO	Empty		NaCl/ DMSO	Cisplatin/ DMSO	Cisplatin/ SP600125 1µM	Cisplatin/ SP600125 10µM	Cisplatin/ SP600125 variable	Cisplatin/ SP600125 100µM	NaCl/ SP600125 100µM	Tox Control	NaCl/ DMSO	Empty			Cisplatin/ DMSO	Cisplatin/ SP600125 1µM	Cisplatin/ SP600125 10µM	Cisplatin/ SP600125 variable	Cisplatin/ SP600125 100µM	NaCl/ SP600125 100µM	Tox Control
0	1	2	3	4	5	6	7	8	9	10	11	12																									Mean vehicle
A	386	478	520	534	534	548	471	408	436	372	302	232	Mean Empty																								594.485
B	485	87528	88315	77698	45594	94990	21761	23637	365	104124	478	351	1371.6		86156.4	86943.4	76326.4	44222.4	93618.4	20389.4	22265.4	-1006.6	102752	-893.6		381.841	357.712	465.167	468.587	321.896	564.272	768.727	-71900	392.568	533.174			60.1718	78.247	78.8223	54.1471	94.9178	129.31	-12094.5
C	541	102108	80979	75154	55059	88111	21887	30066	415	174058	1321	386			100736	79607.4	73782.4	53687.4	86739.4	20515.4	28694.4	-956.6	172686	-50.6		542.603	468.902	645.323	1092.9	842.506	959.83	1437.31	7592.06	730.966	-3614.29			78.8754	108.552	183.839	141.72	161.456	241.774	1277.08
D	548	87879	89221	83031	46409	44358	20672	28085	422	133108	1391	457			86507.4	87849.4	81659.4	45037.4	42986.4	19300.4	26713.4	-949.6	131736	19.4		352.453	377.37	521.572	607.431	789.263	888.437	1466.64	-67828.6	768.035	-346.429			63.4785	87.7351	102.178	132.764	149.447	246.708	-11409.6
E	499	72948	998	69758	55825	28092	21220	30305	372	121831	1398	443			71576.4	-373.6	68386.4	54453.4	26720.4	19848.4	28933.4	-999.6	120459	26.4		406.629	784.874	524.339	906.137	700.147	893.509	1524.09	5100	819.429	-209.524				88.2006	152.424	117.774	150.3	256.372	857.886
F	520	145250	103520	90823	52712	27466	20524	28260	358	177641	1476	485			143878	102148	89451.4	51340.4	26094.4	19152.4	26888.4	-1013.6	176269	104.4		596.427	376.412	406.442	541.543	1014	890.23	1318.45	3016.67	782.918	1242.86			63.3173	68.3688	91.0944	170.569	149.748	221.78	507.442
G	513	87626	96501	68360	45665	113821	20475	29230	316	158986	1272	337			86254.4	95129.4	66988.4	44293.4	112449	19103.4	27858.4	-1055.6	157614	-99.6		352.326	360.538	439.718	666.226	667.895	995.28	1547.35	1277.97	934.211	-1185.71			60.6472	73.9662	112.068	112.348	167.419	260.283	214.97
H	309	443	429	478	471	457	393	372	351	323	239	260																										54.1471	141.72	132.764		117.774	170.569
																																					Percentage of Vehicle
60h	PBS	NaCl/ DMSO	Cisplatin/ DMSO	Cisplatin/ SP600125 1µM	Cisplatin/ SP600125 10µM	Cisplatin/ SP600125 variable	Cisplatin/ SP600125 100µM	NaCl/ SP600125 100µM	Tox Control	NaCl/ DMSO	Empty	PBS			NaCl/ DMSO	Cisplatin/ DMSO	Cisplatin/ SP600125 1µM	Cisplatin/ SP600125 10µM	Cisplatin/ SP600125 variable	Cisplatin/ SP600125 100µM	NaCl/ SP600125 100µM	Tox Control	NaCl/ DMSO	Empty		NaCl/ DMSO	Cisplatin/ DMSO	Cisplatin/ SP600125 1µM	Cisplatin/ SP600125 10µM	Cisplatin/ SP600125 variable	Cisplatin/ SP600125 100µM	NaCl/ SP600125 100µM	Tox Control	NaCl/ DMSO	Empty			Cisplatin/ DMSO	Cisplatin/ SP600125 1µM	Cisplatin/ SP600125 10µM	Cisplatin/ SP600125 variable	Cisplatin/ SP600125 100µM	NaCl/ SP600125 100µM	Tox Control
0	1	2	3	4	5	6	7	8	9	10	11	12																									Mean vehicle
A	316	386	422	457	429	408	386	330	408	302	260	211	Mean Empty																								547.887
B	492	78148	67882	55965	24951	75253	12366	18585	302	90001	365	302	1296.25		76851.8	66585.8	54668.8	23654.8	73956.8	11069.8	17288.8	-994.25	88704.8	-931.25		340.604	273.955	333.175	250.649	254.292	306.353	596.905	-71017.9	338.899	555.638				60.811	45.7483	46.4132	55.9153	108.947	-12962.1
C	660	90100	59963	51279	36165	59514	13898	25197	344	152473	1194	372			88803.8	58666.8	49982.8	34868.8	58217.8	12601.8	23900.8	-952.25	151177	-102.25		478.329	345.558	437.164	709.811	565.473	589.583	1197.19	7557.54	639.918	-7303.57			63.071	79.791	129.554	103.21	107.61	218.511	1379.4
D	492	77782	70166	62570	26089	24136	12198	23159	337	135567	1356	351			76485.8	68869.8	61273.8	24792.8	22839.8	10901.8	21862.8	-959.25	134271	59.75		311.622	295.84	391.366	334.386	419.355	501.83	1200.33	-68517.9	782.81	-1066.96				71.4318	61.032	76.5404	91.5936	219.083	-12505.8
E	555	65107	1005	48299	35919	16934	13266	26911	323	111825	1279	393			63810.8	-291.25	47002.8	34622.8	15637.8	11969.8	25614.8	-973.25	110529	-17.25		362.512	611.87	360.384	576.143	409.751	538.838	1349.28	4965.56	751.876	136.905						74.7876	98.3484	246.27	906.311
F	569	498116	82750	66877	28956	22695	11685	23004	309	165718	1356	365			496820	81453.8	65580.8	27659.8	21398.8	10388.8	21707.8	-987.25	164422	59.75		2059.49	300.153	297.981	291.757	831.536	482.883	1064.42	2938.24	730.296	711.31			54.7838	54.3872	53.2513	151.771	88.1355	194.277	536.286
G	583	77867	74079	44105	26609	97772	12261	24297	253	126651	1202	274			76570.8	72782.8	42808.8	25312.8	96475.8	10964.8	23000.8	-1043.25	125355	-94.25		312.771	275.845	281.001	380.734	573.019	571.259	1277.54	1263.01	743.001	-1122.02			50.347	51.288	69.4914	104.587	104.266	233.175	230.525
H	344	408	386	422	422	422	372	309	281	309	232	197																											103.21	76.5404		74.7876	151.771
																																					Percentage of Vehicle
72h	PBS	NaCl/ DMSO	Cisplatin/ DMSO	Cisplatin/ SP600125 1µM	Cisplatin/ SP600125 10µM	Cisplatin/ SP600125 variable	Cisplatin/ SP600125 100µM	NaCl/ SP600125 100µM	Tox Control	NaCl/ DMSO	Empty	PBS			NaCl/ DMSO	Cisplatin/ DMSO	Cisplatin/ SP600125 1µM	Cisplatin/ SP600125 10µM	Cisplatin/ SP600125 variable	Cisplatin/ SP600125 100µM	NaCl/ SP600125 100µM	Tox Control	NaCl/ DMSO	Empty		NaCl/ DMSO	Cisplatin/ DMSO	Cisplatin/ SP600125 1µM	Cisplatin/ SP600125 10µM	Cisplatin/ SP600125 variable	Cisplatin/ SP600125 100µM	NaCl/ SP600125 100µM	Tox Control	NaCl/ DMSO	Empty			Cisplatin/ DMSO	Cisplatin/ SP600125 1µM	Cisplatin/ SP600125 10µM	Cisplatin/ SP600125 variable	Cisplatin/ SP600125 100µM	NaCl/ SP600125 100µM	Tox Control
0	1	2	3	4	5	6	7	8	9	10	11	12																									Mean vehicle
A	274	281	401	344	365	358	316	288	316	253	204	183	Mean Empty																								460.096
B	471	66280	55565	43599	16533	63209	7581	15247	288	79658	330	260	1291.25		64988.8	54273.8	42307.8	15241.8	61917.8	6289.75	13955.8	-1003.25	78366.8	-961.25		288.027	223.299	257.842	161.504	212.897	174.067	481.831	-71660.7	299.402	573.538				56.0409	35.1022	46.2724	37.8329	104.724	-15575.2
C	738	77586	47569	38034	25892	45348	9451	20580	288	127817	1244	295			76294.8	46277.8	36742.8	24600.8	44056.8	8159.75	19288.8	-1003.25	126526	-47.25		410.951	272.584	321.363	500.789	427.927	381.761	966.177	7962.3	535.572	-3375			59.2451	69.847	108.844	93.0081	82.9741	209.995	1730.57
D	457	67580	56724	48173	17264	16379	7546	18999	281	109802	1272	309			66288.8	55432.8	46881.8	15972.8	15087.8	6254.75	17707.8	-1010.25	108511	-19.25		270.077	238.119	299.441	215.429	277.022	287.919	972.205	-72160.7	632.627	343.75				65.0824	46.8226	60.2097	62.578	211.305	-15683.8
E	632	54989	1251	36369	25703	10919	8874	21754	281	94561	1300	309			53697.8	-40.25	35077.8	24411.8	9627.75	7582.75	20462.8	-1010.25	93269.8	8.75		305.059	84.5588	268.952	406.226	252.273	341.35	1077.89	5154.34	634.471	-69.4444						54.8306	74.1911	234.276	1120.27
F	780	887905	65100	50998	19189	18824	7483	18859	281	133228	1349	323			886614	63808.8	49706.8	17897.8	17532.8	6191.75	17567.8	-1010.25	131937	57.75		3675.33	235.132	225.854	188.787	681.307	287.801	861.418	3006.7	586.011	687.5			51.105	49.0884	41.0321	148.079	62.5524	187.226	653.494
G	660	66118	60139	33741	18852	87268	8411	20067	239	106366	1440	253			64826.8	58847.8	32449.8	17560.8	85976.8	7119.75	18775.8	-1052.25	105075	148.75		264.8	223.031	213.003	264.135	510.66	370.936	1042.87	1273.91	622.798	1770.83			48.475	46.2954	57.4087	110.99	80.6215	226.663	276.879
H	393	401	478	422	422	372	316	295	253	232	190	155																											93.0081	60.2097		54.8306	148.079
[truncated: 47 more columns]
