# Supplementary material for: c-Jun inhibition mitigates chemotherapy-induced neurotoxicity in iPSC-derived sensory neurons
Source: Cell Death Discov. 2025 Nov 13;11:529. doi: 10.1038/s41420-025-02847-5 (PMC12615653; doi:10.1038/s41420-025-02847-5)
Supplement: Supplementary file 3 — Dataset [file 41420_2025_2847_MOESM3_ESM.zip › Supplemental Files (to be zipped)/(Figure 3 and S4) Viability 264A/264A_MT_cisplatin_SP_plate42_MasterTable_20220829.xlsx]

## Sheet: plate42_MT_lumi_cis_SP_0h
21:34:34
Default, [ RLU ]				MT Cell Viability Assay
Time/Pos	Time/SID	0
A01		21		more luminescence, more viability
B01		35
C01		28
D01		28
E01		21		Date of intoxication:		2022-08-23
F01		21		Measurement timepoints	0h	2022-08-23
G01		14			12h	2022-08-24
H01		14			24h	2022-08-24
A02		28			36h	2022-08-25
B02		28			48h	2022-08-25
C02		35			60h	2022-08-26
D02		28			72h	2022-08-26
E02		21
F02		28		Reader:	Berthold Luminometer
G02		14		Plate	White plate with clear bottom (Greiner, Cat. No 655088)
H02		14
A03		35		Plate 1
B03		3478		Cells	BIHi264-A iPSC-DSN			Day 11	2022-07-25
C03		4307		Seeded	2022-05-30
D03		4082		Density	48,000/well
E03		4132		Age of cells	40	days
F03		4666		Agent	Cisplatin 10µM + SP600125 1µM / 10µM / 100µM
G03		4300
H03		21		Remarks:
A04		28
B04		2733
C04		3211
D04		3422
E04		3401
F04		3499			Raw Data Transformed	PBS	PBS	NaCl/ DMSO	Cisplatin/ DMSO	Cisplatin/ SP600125 1µM	Cisplatin/ SP600125 10µM	Cisplatin/ SP600125 100µM	NaCl/ SP600125 100µM	Tox Control	NaCl/ DMSO	Empty	PBS
G04		3450				1	2	3	4	5	6	7	8	9	10	11	12
H04		14			A	21	28	35	28	21	21	21	21	28	21	35	14
A05		21			B	35	28	3478	2733	1988	759	478	393	21	1841	63	14
B05		1988			C	28	35	4307	3211	1890	801	555	443	21	1953	70	21
C05		1890			D	28	28	4082	3422	2045	731	429	393	21	1813	63	14
D05		2045			E	21	21	4132	3401	2263	703	506	401	35	1911	63	21
E05		2263			F	21	28	4666	3499	2740	738	471	351	28	1960	70	21
F05		2740			G	14	14	4300	3450	2108	843	499	393	21	1995	70	21
G05		2108			H	14	14	21	14	28	28	21	28	14	14	7	21
H05		28
A06		21
B06		759
C06		801
D06		731
E06		703
F06		738
G06		843
H06		28
A07		21
B07		478
C07		555
D07		429
E07		506
F07		471
G07		499
H07		21
A08		21
B08		393
C08		443
D08		393
E08		401
F08		351
G08		393
H08		28
A09		28
B09		21
C09		21
D09		21
E09		35
F09		28
G09		21
H09		14
A10		21
B10		1841
C10		1953
D10		1813
E10		1911
F10		1960
G10		1995
H10		14
A11		35
B11		63
C11		70
D11		63
E11		63
F11		70
G11		70
H11		7
A12		14
B12		14
C12		21
D12		14
E12		21
F12		21
G12		21
H12		21
23.08.202221:34:34Unknown Userplate42_MT_luminescence_cisplatMTCellViability_Apoptosis_Lumin

## Sheet: 12h
10:12:37
Default, [ RLU ]				MT Cell Viability Assay
Time/Pos	Time/SID	0
A01		42		more luminescence, more viability
B01		63
C01		56
D01		63
E01		56		Date of intoxication:		2022-08-23
F01		49		Measurement timepoints	0h	2022-08-23
G01		49			12h	2022-08-24
H01		56			24h	2022-08-24
A02		49			36h	2022-08-25
B02		70			48h	2022-08-25
C02		77			60h	2022-08-26
D02		84			72h	2022-08-26
E02		56
F02		63		Reader:	Berthold Luminometer
G02		77		Plate	White plate with clear bottom (Greiner, Cat. No 655088)
H02		56
A03		56		Plate 1
B03		13006		Cells	BIHi264-A iPSC-DSN			Day 11	2022-07-25
C03		15725		Seeded	2022-05-30
D03		14762		Density	48,000/well
E03		14819		Age of cells	40	days
F03		16076		Agent	Cisplatin 10µM + SP600125 1µM / 10µM / 100µM
G03		15303
H03		49		Remarks:
A04		77
B04		11615
C04		10722
D04		12500
E04		11622
F04		11776			Raw Data Transformed	PBS	PBS	NaCl/ DMSO	Cisplatin/ DMSO	Cisplatin/ SP600125 1µM	Cisplatin/ SP600125 10µM	Cisplatin/ SP600125 100µM	NaCl/ SP600125 100µM	Tox Control	NaCl/ DMSO	Empty	PBS
G04		13252				1	2	3	4	5	6	7	8	9	10	11	12
H04		56			A	42	49	56	77	70	63	63	56	56	56	28	35
A05		70			B	63	70	13006	11615	8825	5558	2143	2206	56	9191	112	42
B05		8825			C	56	77	15725	10722	9436	6099	2916	2698	63	9155	119	49
C05		9436			D	63	84	14762	12500	9837	5361	2403	2340	56	9219	98	42
D05		9837			E	56	56	14819	11622	10483	5502	2452	2494	63	9429	119	49
E05		10483			F	49	63	16076	11776	11622	5516	2726	2600	63	9985	119	35
F05		11622			G	49	77	15303	13252	10708	6162	2642	2551	49	10069	105	21
G05		10708			H	56	56	49	56	70	42	42	42	35	35	28	28
H05		70
A06		63
B06		5558
C06		6099
D06		5361
E06		5502
F06		5516
G06		6162
H06		42
A07		63
B07		2143
C07		2916
D07		2403
E07		2452
F07		2726
G07		2642
H07		42
A08		56
B08		2206
C08		2698
D08		2340
E08		2494
F08		2600
G08		2551
H08		42
A09		56
B09		56
C09		63
D09		56
E09		63
F09		63
G09		49
H09		35
A10		56
B10		9191
C10		9155
D10		9219
E10		9429
F10		9985
G10		10069
H10		35
A11		28
B11		112
C11		119
D11		98
E11		119
F11		119
G11		105
H11		28
A12		35
B12		42
C12		49
D12		42
E12		49
F12		35
G12		21
H12		28
24.08.202210:12:37Unknown Userplate42_MT_luminescence_cisplatMTCellViability_Apoptosis_Lumin

## Sheet: 24h
20:28:41
Default, [ RLU ]				MT Cell Viability Assay
Time/Pos	Time/SID	0
A01		28		more luminescence, more viability
B01		42
C01		56
D01		49
E01		56		Date of intoxication:		2022-08-23
F01		42		Measurement timepoints	0h	2022-08-23
G01		42			12h	2022-08-24
H01		42			24h	2022-08-24
A02		56			36h	2022-08-25
B02		56			48h	2022-08-25
C02		70			60h	2022-08-26
D02		77			72h	2022-08-26
E02		63
F02		56		Reader:	Berthold Luminometer
G02		56		Plate	White plate with clear bottom (Greiner, Cat. No 655088)
H02		49
A03		63		Plate 1
B03		10800		Cells	BIHi264-A iPSC-DSN			Day 11	2022-07-25
C03		12725		Seeded	2022-05-30
D03		12247		Density	48,000/well
E03		12521		Age of cells	40	days
F03		13308		Agent	Cisplatin 10µM + SP600125 1µM / 10µM / 100µM
G03		12528
H03		56		Remarks:
A04		77
B04		9928
C04		9865
D04		11242
E04		10547
F04		10680			Raw Data Transformed	PBS	PBS	NaCl/ DMSO	Cisplatin/ DMSO	Cisplatin/ SP600125 1µM	Cisplatin/ SP600125 10µM	Cisplatin/ SP600125 100µM	NaCl/ SP600125 100µM	Tox Control	NaCl/ DMSO	Empty	PBS
G04		11327				1	2	3	4	5	6	7	8	9	10	11	12
H04		56			A	28	56	63	77	70	49	63	49	49	35	42	28
A05		70			B	42	56	10800	9928	7638	4961	1862	2270	49	8354	105	42
B05		7638			C	56	70	12725	9865	8404	5628	2993	2684	56	8284	112	56
C05		8404			D	49	77	12247	11242	8895	5115	2417	2347	42	8593	119	42
D05		8895			E	56	63	12521	10547	9415	5375	2565	2642	49	8727	112	42
E05		9415			F	42	56	13308	10680	9949	5305	2530	2572	63	9184	112	49
F05		9949			G	42	56	12528	11327	9289	5937	2691	2614	49	8776	98	42
G05		9289			H	42	49	56	56	63	63	49	42	42	35	35	21
H05		63
A06		49
B06		4961
C06		5628
D06		5115
E06		5375
F06		5305
G06		5937
H06		63
A07		63
B07		1862
C07		2993
D07		2417
E07		2565
F07		2530
G07		2691
H07		49
A08		49
B08		2270
C08		2684
D08		2347
E08		2642
F08		2572
G08		2614
H08		42
A09		49
B09		49
C09		56
D09		42
E09		49
F09		63
G09		49
H09		42
A10		35
B10		8354
C10		8284
D10		8593
E10		8727
F10		9184
G10		8776
H10		35
A11		42
B11		105
C11		112
D11		119
E11		112
F11		112
G11		98
H11		35
A12		28
B12		42
C12		56
D12		42
E12		42
F12		49
G12		42
H12		21
24.08.202220:28:41Unknown Userplate42_MT_luminescence_cisplatMTCellViability_Apoptosis_Lumin

## Sheet: 36h
10:27:47
Default, [ RLU ]				MT Cell Viability Assay
Time/Pos	Time/SID	0
A01		49		more luminescence, more viability
B01		56
C01		63
D01		49
E01		63		Date of intoxication:		2022-08-23
F01		49		Measurement timepoints	0h	2022-08-23
G01		63			12h	2022-08-24
H01		49			24h	2022-08-24
A02		42			36h	2022-08-25
B02		91			48h	2022-08-25
C02		77			60h	2022-08-26
D02		77			72h	2022-08-26
E02		56
F02		77		Reader:	Berthold Luminometer
G02		63		Plate	White plate with clear bottom (Greiner, Cat. No 655088)
H02		56
A03		70		Plate 1
B03		11980		Cells	BIHi264-A iPSC-DSN			Day 11	2022-07-25
C03		13990		Seeded	2022-05-30
D03		13118		Density	48,000/well
E03		13413		Age of cells	40	days
F03		14025		Agent	Cisplatin 10µM + SP600125 1µM / 10µM / 100µM
G03		13884
H03		63		Remarks:
A04		84
B04		11587
C04		10926
D04		12767
E04		11685
F04		12268			Raw Data Transformed	PBS	PBS	NaCl/ DMSO	Cisplatin/ DMSO	Cisplatin/ SP600125 1µM	Cisplatin/ SP600125 10µM	Cisplatin/ SP600125 100µM	NaCl/ SP600125 100µM	Tox Control	NaCl/ DMSO	Empty	PBS
G04		13399				1	2	3	4	5	6	7	8	9	10	11	12
H04		70			A	49	42	70	84	84	77	84	63	63	56	35	35
A05		84			B	56	91	11980	11587	8952	6591	2501	3078	56	10174	155	49
B05		8952			C	63	77	13990	10926	10259	7329	3907	3640	56	9844	155	42
C05		10259			D	49	77	13118	12767	9837	6528	2839	3113	70	10209	155	56
D05		9837			E	63	56	13413	11685	10392	6577	3183	3359	63	10202	148	42
E05		10392			F	49	77	14025	12268	10596	6823	3169	3408	70	10757	126	49
F05		10596			G	63	63	13884	13399	11053	7490	3422	3583	56	10350	112	35
G05		11053			H	49	56	63	70	56	56	49	42	42	42	35	28
H05		56
A06		77
B06		6591
C06		7329
D06		6528
E06		6577
F06		6823
G06		7490
H06		56
A07		84
B07		2501
C07		3907
D07		2839
E07		3183
F07		3169
G07		3422
H07		49
A08		63
B08		3078
C08		3640
D08		3113
E08		3359
F08		3408
G08		3583
H08		42
A09		63
B09		56
C09		56
D09		70
E09		63
F09		70
G09		56
H09		42
A10		56
B10		10174
C10		9844
D10		10209
E10		10202
F10		10757
G10		10350
H10		42
A11		35
B11		155
C11		155
D11		155
E11		148
F11		126
G11		112
H11		35
A12		35
B12		49
C12		42
D12		56
E12		42
F12		49
G12		35
H12		28
25.08.202210:27:47Unknown Userplate42_MT_luminescence_cisplatMTCellViability_Apoptosis_Lumin

## Sheet: 48h
22:14:19
Default, [ RLU ]				MT Cell Viability Assay
Time/Pos	Time/SID	0
A01		35		more luminescence, more viability
B01		56
C01		56
D01		42
E01		49		Date of intoxication:		2022-08-23
F01		49		Measurement timepoints	0h	2022-08-23
G01		35			12h	2022-08-24
H01		42			24h	2022-08-24
A02		56			36h	2022-08-25
B02		63			48h	2022-08-25
C02		70			60h	2022-08-26
D02		63			72h	2022-08-26
E02		56
F02		63		Reader:	Berthold Luminometer
G02		56		Plate	White plate with clear bottom (Greiner, Cat. No 655088)
H02		49
A03		63		Plate 1
B03		9985		Cells	BIHi264-A iPSC-DSN			Day 11	2022-07-25
C03		11643		Seeded	2022-05-30
D03		11179		Density	48,000/well
E03		11291		Age of cells	40	days
F03		11832		Agent	Cisplatin 10µM + SP600125 1µM / 10µM / 100µM
G03		11369
H03		49		Remarks:
A04		77
B04		9640
C04		8895
D04		10610
E04		9992
F04		10090			Raw Data Transformed	PBS	PBS	NaCl/ DMSO	Cisplatin/ DMSO	Cisplatin/ SP600125 1µM	Cisplatin/ SP600125 10µM	Cisplatin/ SP600125 100µM	NaCl/ SP600125 100µM	Tox Control	NaCl/ DMSO	Empty	PBS
G04		11376				1	2	3	4	5	6	7	8	9	10	11	12
H04		49			A	35	56	63	77	56	56	56	56	49	49	35	28
A05		56			B	56	63	9985	9640	6788	5143	1939	2789	42	8762	141	35
B05		6788			C	56	70	11643	8895	7314	5944	3352	3492	56	8319	119	42
C05		7314			D	42	63	11179	10610	7603	5129	2501	2825	42	8586	148	63
D05		7603			E	49	56	11291	9992	8228	5305	2593	3035	49	8657	141	42
E05		8228			F	49	63	11832	10090	8235	5684	2846	3148	35	9345	119	42
F05		8235			G	35	56	11369	11376	8755	6036	2895	3246	42	9078	134	35
G05		8755			H	42	49	49	49	56	56	42	35	42	28	42	28
H05		56
A06		56
B06		5143
C06		5944
D06		5129
E06		5305
F06		5684
G06		6036
H06		56
A07		56
B07		1939
C07		3352
D07		2501
E07		2593
F07		2846
G07		2895
H07		42
A08		56
B08		2789
C08		3492
D08		2825
E08		3035
F08		3148
G08		3246
H08		35
A09		49
B09		42
C09		56
D09		42
E09		49
F09		35
G09		42
H09		42
A10		49
B10		8762
C10		8319
D10		8586
E10		8657
F10		9345
G10		9078
H10		28
A11		35
B11		141
C11		119
D11		148
E11		141
F11		119
G11		134
H11		42
A12		28
B12		35
C12		42
D12		63
E12		42
F12		42
G12		35
H12		28
25.08.202222:14:19Unknown Userplate42_MT_luminescence_cisplatMTCellViability_Apoptosis_Lumin

## Sheet: 60h
10:30:20
Default, [ RLU ]				MT Cell Viability Assay
Time/Pos	Time/SID	0
A01		28		more luminescence, more viability
B01		42
C01		56
D01		42
E01		49		Date of intoxication:		2022-08-23
F01		49		Measurement timepoints	0h	2022-08-23
G01		42			12h	2022-08-24
H01		35			24h	2022-08-24
A02		63			36h	2022-08-25
B02		70			48h	2022-08-25
C02		77			60h	2022-08-26
D02		70			72h	2022-08-26
E02		56
F02		70		Reader:	Berthold Luminometer
G02		42		Plate	White plate with clear bottom (Greiner, Cat. No 655088)
H02		35
A03		63		Plate 1
B03		10343		Cells	BIHi264-A iPSC-DSN			Day 11	2022-07-25
C03		11861		Seeded	2022-05-30
D03		11516		Density	48,000/well
E03		11615		Age of cells	40	days
F03		12177		Agent	Cisplatin 10µM + SP600125 1µM / 10µM / 100µM
G03		11854
H03		49		Remarks:
A04		56
B04		9261
C04		8439
D04		10244
E04		9542
F04		9598			Raw Data Transformed	PBS	PBS	NaCl/ DMSO	Cisplatin/ DMSO	Cisplatin/ SP600125 1µM	Cisplatin/ SP600125 10µM	Cisplatin/ SP600125 100µM	NaCl/ SP600125 100µM	Tox Control	NaCl/ DMSO	Empty	PBS
G04		10821				1	2	3	4	5	6	7	8	9	10	11	12
H04		49			A	28	63	63	56	63	63	56	42	42	49	42	35
A05		63			B	42	70	10343	9261	6879	4581	2178	3232	56	8959	141	35
B05		6879			C	56	77	11861	8439	6773	5396	3302	3900	49	8797	155	49
C05		6773			D	42	70	11516	10244	7076	4666	2768	3225	56	9191	148	49
D05		7076			E	49	56	11615	9542	7322	4722	3302	3527	49	9099	126	49
E05		7322			F	49	70	12177	9598	7385	5164	2930	3605	56	9633	134	35
F05		7385			G	42	42	11854	10821	7863	5642	3021	3724	42	9303	134	42
G05		7863			H	35	35	49	49	63	56	49	49	42	35	35	21
H05		63
A06		63
B06		4581
C06		5396
D06		4666
E06		4722
F06		5164
G06		5642
H06		56
A07		56
B07		2178
C07		3302
D07		2768
E07		3302
F07		2930
G07		3021
H07		49
A08		42
B08		3232
C08		3900
D08		3225
E08		3527
F08		3605
G08		3724
H08		49
A09		42
B09		56
C09		49
D09		56
E09		49
F09		56
G09		42
H09		42
A10		49
B10		8959
C10		8797
D10		9191
E10		9099
F10		9633
G10		9303
H10		35
A11		42
B11		141
C11		155
D11		148
E11		126
F11		134
G11		134
H11		35
A12		35
B12		35
C12		49
D12		49
E12		49
F12		35
G12		42
H12		21
26.08.202210:30:20Unknown Userplate42_MT_luminescence_cisplatMTCellViability_Apoptosis_Lumin

## Sheet: 72h
19:24:39
Default, [ RLU ]				MT Cell Viability Assay
Time/Pos	Time/SID	0
A01		42		more luminescence, more viability
B01		35
C01		49
D01		42
E01		42		Date of intoxication:		2022-08-23
F01		42		Measurement timepoints	0h	2022-08-23
G01		42			12h	2022-08-24
H01		42			24h	2022-08-24
A02		63			36h	2022-08-25
B02		63			48h	2022-08-25
C02		63			60h	2022-08-26
D02		77			72h	2022-08-26
E02		63
F02		49		Reader:	Berthold Luminometer
G02		42		Plate	White plate with clear bottom (Greiner, Cat. No 655088)
H02		35
A03		56		Plate 1
B03		9198		Cells	BIHi264-A iPSC-DSN			Day 11	2022-07-25
C03		10209		Seeded	2022-05-30
D03		9577		Density	48,000/well
E03		9633		Age of cells	40	days
F03		10111		Agent	Cisplatin 10µM + SP600125 1µM / 10µM / 100µM
G03		10118
H03		42		Remarks:
A04		56
B04		7891
C04		7251
D04		8621
E04		7975
F04		7947			Raw Data Transformed	PBS	PBS	NaCl/ DMSO	Cisplatin/ DMSO	Cisplatin/ SP600125 1µM	Cisplatin/ SP600125 10µM	Cisplatin/ SP600125 100µM	NaCl/ SP600125 100µM	Tox Control	NaCl/ DMSO	Empty	PBS
G04		9205				1	2	3	4	5	6	7	8	9	10	11	12
H04		56			A	42	63	56	56	56	63	63	49	49	42	70	49
A05		56			B	35	63	9198	7891	4869	3703	1820	3014	42	8059	169	49
B05		4869			C	49	63	10209	7251	5354	4279	2649	3548	49	7792	155	35
C05		5354			D	42	77	9577	8621	5642	3654	2136	2902	56	8045	176	35
D05		5642			E	42	63	9633	7975	5804	3731	2185	3141	35	8235	126	35
E05		5804			F	42	49	10111	7947	5944	4146	2396	3352	42	8600	134	42
F05		5944			G	42	42	10118	9205	6415	4553	2530	3485	42	8572	126	28
G05		6415			H	42	35	42	56	35	35	42	42	35	49	28	21
H05		35
A06		63
B06		3703
C06		4279
D06		3654
E06		3731
F06		4146
G06		4553
H06		35
A07		63
B07		1820
C07		2649
D07		2136
E07		2185
F07		2396
G07		2530
H07		42
A08		49
B08		3014
C08		3548
D08		2902
E08		3141
F08		3352
G08		3485
H08		42
A09		49
B09		42
C09		49
D09		56
E09		35
F09		42
G09		42
H09		35
A10		42
B10		8059
C10		7792
D10		8045
E10		8235
F10		8600
G10		8572
H10		49
A11		70
B11		169
C11		155
D11		176
E11		126
F11		134
G11		126
H11		28
A12		49
B12		49
C12		35
D12		35
E12		35
F12		42
G12		28
H12		21
26.08.202219:24:39Unknown Userplate42_MT_luminescence_cisplatMTCellViability_Apoptosis_Lumin

## Sheet: All
Raw Values															Minus Empty Value										Percentage of 0h										Percentage of Vehicle								Final Data
0h	PBS	PBS	NaCl/ DMSO	Cisplatin/ DMSO	Cisplatin/ SP600125 1µM	Cisplatin/ SP600125 10µM	Cisplatin/ SP600125 100µM	NaCl/ SP600125 100µM	Tox Control	NaCl/ DMSO	Empty	PBS			NaCl/ DMSO	Cisplatin/ DMSO	Cisplatin/ SP600125 1µM	Cisplatin/ SP600125 10µM	Cisplatin/ SP600125 100µM	NaCl/ SP600125 100µM	Tox Control	NaCl/ DMSO	Empty		NaCl/ DMSO	Cisplatin/ DMSO	Cisplatin/ SP600125 1µM	Cisplatin/ SP600125 10µM	Cisplatin/ SP600125 100µM	NaCl/ SP600125 100µM	Tox Control	NaCl/ DMSO	Empty			Cisplatin/ DMSO	Cisplatin/ SP600125 1µM	Cisplatin/ SP600125 10µM	Cisplatin/ SP600125 100µM	NaCl/ SP600125 100µM	Tox Control			Cisplatin/ DMSO	Cisplatin/ SP600125 1µM	Cisplatin/ SP600125 10µM	Cisplatin/ SP600125 100µM	NaCl/ SP600125 100µM	Tox Control
0	1	2	3	4	5	6	7	8	9	10	11	12																							Mean vehicle								(dark grey boxes are excluded in these calculations)
A	21	28	35	28	21	21	21	21	28	21	35	14	Mean Empty																						100									Mean
B	35	28	3478	2733	1988	759	478	393	21	1841	63	14	66.5		3411.5	2666.5	1921.5	692.5	411.5	326.5	-45.5	1774.5	-3.5		100	100	100	100	100	100	100	100	100			100	100	100	100	100	100		0h	100	100	100	100	100	100
C	28	35	4307	3211	1890	801	555	443	21	1953	70	21			4240.5	3144.5	1823.5	734.5	488.5	376.5	-45.5	1886.5	3.5		100	100	100	100	100	100	100	100	100			100	100	100	100	100	100		12h	84.5001	109.976	184.266	132.336	166.003	29.6197
D	28	28	4082	3422	2045	731	429	393	21	1813	63	14			4015.5	3355.5	1978.5	664.5	362.5	326.5	-45.5	1746.5	-3.5		100	100	100	100	100	100	100	100	100			100	100	100	100	100	100		24h	85.7422	110.613	199.054	148.814	193.102	37.008
E	21	21	4132	3401	2263	703	506	401	35	1911	63	21			4065.5	3334.5	2196.5	636.5	439.5	334.5	-31.5	1844.5	-3.5		100	100	100	100	100	100	100	100	100			100	100	100	100	100	100		36h	85.4677	110.494	222.214	163.589	225.23	44.2911
F	21	28	4666	3499	2740	738	471	351	28	1960	70	21			4599.5	3432.5	2673.5	671.5	404.5	284.5	-38.5	1893.5	3.5		100	100	100	100	100	100	100	100	100			100	100	100	100	100	100		48h	83.9126	99.4828	209.872	162.81	243.358	58.488
G	14	14	4300	3450	2108	843	499	393	21	1995	70	21			4233.5	3383.5	2041.5	776.5	432.5	326.5	-45.5	1928.5	3.5		100	100	100	100	100	100	100	100	100			100	100	100	100	100	100		60h	77.1395	88.4507	182.625	170.858	269.475	55.7564
H	14	14	21	14	28	28	21	28	14	14	7	21																															72h	74.0396	78.5748	164.501	150.068	280.057	74.8526
12h	PBS	PBS	NaCl/ DMSO	Cisplatin/ DMSO	Cisplatin/ SP600125 1µM	Cisplatin/ SP600125 10µM	Cisplatin/ SP600125 100µM	NaCl/ SP600125 100µM	Tox Control	NaCl/ DMSO	Empty	PBS			NaCl/ DMSO	Cisplatin/ DMSO	Cisplatin/ SP600125 1µM	Cisplatin/ SP600125 10µM	Cisplatin/ SP600125 100µM	NaCl/ SP600125 100µM	Tox Control	NaCl/ DMSO	Empty		NaCl/ DMSO	Cisplatin/ DMSO	Cisplatin/ SP600125 1µM	Cisplatin/ SP600125 10µM	Cisplatin/ SP600125 100µM	NaCl/ SP600125 100µM	Tox Control	NaCl/ DMSO	Empty			Cisplatin/ DMSO	Cisplatin/ SP600125 1µM	Cisplatin/ SP600125 10µM	Cisplatin/ SP600125 100µM	NaCl/ SP600125 100µM	Tox Control			Cisplatin/ DMSO	Cisplatin/ SP600125 1µM	Cisplatin/ SP600125 10µM	Cisplatin/ SP600125 100µM	NaCl/ SP600125 100µM	Tox Control
0	1	2	3	4	5	6	7	8	9	10	11	12																							Mean vehicle
A	42	49	56	77	70	63	63	56	56	56	28	35	Mean Empty																						436.16									Standard Deviation
B	63	70	13006	11615	8825	5558	2143	2206	56	9191	112	42	112		12894	11503	8713	5446	2031	2094	-56	9079	0		377.957	431.389	453.448	786.426	493.56	641.348	123.077	511.637	0			98.9062	103.964	180.307	113.16	147.044	28.2183		0h	0	0	0	0	0	0
C	56	77	15725	10722	9436	6099	2916	2698	63	9155	119	49			15613	10610	9324	5987	2804	2586	-49	9043	7		368.188	337.415	511.324	815.112	574.002	686.853	107.692	479.353	200			77.3602	117.233	186.884	131.604	157.477	24.691		12h	8.38214	7.84338	5.69252	13.3055	18.7021	3.72761
D	63	84	14762	12500	9837	5361	2403	2340	56	9219	98	42			14650	12388	9725	5249	2291	2228	-56	9107	-14		364.836	369.185	491.534	789.917	632	682.389	123.077	521.443	400			84.6443	112.696	181.107	144.901	156.454	28.2183		24h	5.95548	9.19783	10.7765	19.3457	19.9631	7.18944
E	56	56	14819	11622	10483	5502	2452	2494	63	9429	119	49			14707	11510	10371	5390	2340	2382	-49	9317	7		361.751	345.179	472.16	846.819	532.423	712.108	155.556	505.123	-200			79.1405	108.254	194.153	122.071	163.267	35.6648		36h	7.61898	13.4217	6.88138	16.9981	22.4238	6.95225
F	49	63	16076	11776	11622	5516	2726	2600	63	9985	119	35			15964	11664	11510	5404	2614	2488	-49	9873	7		347.081	339.811	430.522	804.765	646.23	874.517	127.273	521.415	200			77.9096	98.7073	184.511	148.163	200.504	29.1803		48h	7.86677	11.0594	10.598	24.2363	24.9279	10.1651
G	49	77	15303	13252	10708	6162	2642	2551	49	10069	105	21			15191	13140	10596	6050	2530	2439	-63	9957	-7		358.828	388.355	519.03	779.137	584.971	747.014	138.462	516.308	-200			89.0396	119	178.636	134.118	171.271	31.7456		60h	7.5137	9.85804	9.58663	22.0377	27.2848	10.0634
H	56	56	49	56	70	42	42	42	35	35	28	28																															72h	7.59703	9.465	8.77802	17.8161	31.8954	16.8959
																																			Percentage of Vehicle
24h	PBS	PBS	NaCl/ DMSO	Cisplatin/ DMSO	Cisplatin/ SP600125 1µM	Cisplatin/ SP600125 10µM	Cisplatin/ SP600125 100µM	NaCl/ SP600125 100µM	Tox Control	NaCl/ DMSO	Empty	PBS			NaCl/ DMSO	Cisplatin/ DMSO	Cisplatin/ SP600125 1µM	Cisplatin/ SP600125 10µM	Cisplatin/ SP600125 100µM	NaCl/ SP600125 100µM	Tox Control	NaCl/ DMSO	Empty		NaCl/ DMSO	Cisplatin/ DMSO	Cisplatin/ SP600125 1µM	Cisplatin/ SP600125 10µM	Cisplatin/ SP600125 100µM	NaCl/ SP600125 100µM	Tox Control	NaCl/ DMSO	Empty			Cisplatin/ DMSO	Cisplatin/ SP600125 1µM	Cisplatin/ SP600125 10µM	Cisplatin/ SP600125 100µM	NaCl/ SP600125 100µM	Tox Control			Cisplatin/ DMSO	Cisplatin/ SP600125 1µM	Cisplatin/ SP600125 10µM	Cisplatin/ SP600125 100µM	NaCl/ SP600125 100µM	Tox Control
0	1	2	3	4	5	6	7	8	9	10	11	12																							Mean vehicle
A	28	56	63	77	70	49	63	49	49	35	42	28	Mean Empty																						381.512									SD as % of Mean
B	42	56	10800	9928	7638	4961	1862	2270	49	8354	105	42	109.667		10690.3	9818.33	7528.33	4851.33	1752.33	2160.33	-60.6667	8244.33	-4.66667		313.362	368.211	391.795	700.554	425.84	661.664	133.333	464.6	133.333			96.5136	102.695	183.626	111.619	173.432	34.9487		0h	0	0	0	0	0	0
C	56	70	12725	9865	8404	5628	2993	2684	56	8284	112	56			12615.3	9755.33	8294.33	5518.33	2883.33	2574.33	-53.6667	8174.33	2.33333		297.496	310.235	454.858	751.305	590.242	683.754	117.949	433.307	66.6667			81.3172	119.225	196.928	154.711	179.222	30.9161		12h	9.91969	7.13193	3.08929	10.0543	11.2661	12.5849
D	49	77	12247	11242	8895	5115	2417	2347	42	8593	119	42			12137.3	11132.3	8785.33	5005.33	2307.33	2237.33	-67.6667	8483.33	9.33333		302.262	331.764	444.04	753.248	636.506	685.248	148.718	485.733	-266.667			86.9603	116.39	197.438	166.838	179.614	38.9812		24h	6.94579	8.31534	5.41384	13	10.3381	19.4267
E	56	63	12521	10547	9415	5375	2565	2642	49	8727	112	42			12411.3	10437.3	9305.33	5265.33	2455.33	2532.33	-60.6667	8617.33	2.33333		305.284	313.01	423.644	827.232	558.665	757.05	192.593	467.191	-66.6667			82.0448	111.043	216.83	146.435	198.434	50.4814		36h	8.91446	12.147	3.09674	10.3907	9.95595	15.6967
F	42	56	13308	10680	9949	5305	2530	2572	63	9184	112	49			13198.3	10570.3	9839.33	5195.33	2420.33	2462.33	-46.6667	9074.33	2.33333		286.951	307.949	368.032	773.691	598.352	865.495	121.212	479.236	66.6667			80.718	96.4667	202.796	156.837	226.859	31.7715		48h	9.37495	11.1169	5.04977	14.8862	10.2433	17.3799
G	42	56	12528	11327	9289	5937	2691	2614	49	8776	98	42			12418.3	11217.3	9179.33	5827.33	2581.33	2504.33	-60.6667	8666.33	-11.6667		293.335	331.53	449.637	750.461	596.84	767.024	133.333	449.382	-333.333			86.8992	117.857	196.707	156.441	201.049	34.9487		60h	9.7404	11.1452	5.24934	12.8983	10.1252	18.0488
H	42	49	56	56	63	63	49	42	42	35	35	21																															72h	10.2608	12.0459	5.33614	11.872	11.3889	22.5722
																																			Percentage of Vehicle
36h	PBS	PBS	NaCl/ DMSO	Cisplatin/ DMSO	Cisplatin/ SP600125 1µM	Cisplatin/ SP600125 10µM	Cisplatin/ SP600125 100µM	NaCl/ SP600125 100µM	Tox Control	NaCl/ DMSO	Empty	PBS			NaCl/ DMSO	Cisplatin/ DMSO	Cisplatin/ SP600125 1µM	Cisplatin/ SP600125 10µM	Cisplatin/ SP600125 100µM	NaCl/ SP600125 100µM	Tox Control	NaCl/ DMSO	Empty		NaCl/ DMSO	Cisplatin/ DMSO	Cisplatin/ SP600125 1µM	Cisplatin/ SP600125 10µM	Cisplatin/ SP600125 100µM	NaCl/ SP600125 100µM	Tox Control	NaCl/ DMSO	Empty			Cisplatin/ DMSO	Cisplatin/ SP600125 1µM	Cisplatin/ SP600125 10µM	Cisplatin/ SP600125 100µM	NaCl/ SP600125 100µM	Tox Control
0	1	2	3	4	5	6	7	8	9	10	11	12																							Mean vehicle
A	49	42	70	84	84	77	84	63	63	56	35	35	Mean Empty																						436.753
B	56	91	11980	11587	8952	6591	2501	3078	56	10174	155	49	141.833		11838.2	11445.2	8810.17	6449.17	2359.17	2936.17	-85.8333	10032.2	13.1667		347.008	429.221	458.505	931.288	573.309	899.285	188.645	565.352	-376.19			98.2754	104.98	213.23	131.266	205.903	43.1926
C	63	77	13990	10926	10259	7329	3907	3640	56	9844	155	42			13848.2	10784.2	10117.2	7187.17	3765.17	3498.17	-85.8333	9702.17	13.1667		326.569	342.953	554.821	978.511	770.761	929.128	188.645	514.295	376.19			78.5235	127.033	224.042	176.475	212.736	43.1926
D	49	77	13118	12767	9837	6528	2839	3113	70	10209	155	56			12976.2	12625.2	9695.17	6386.17	2697.17	2971.17	-71.8333	10067.2	13.1667		323.152	376.253	490.026	961.048	744.046	910.005	157.875	576.42	-376.19			86.1478	112.198	220.044	170.359	208.357	36.1476
E	63	56	13413	11685	10392	6577	3183	3359	63	10202	148	42			13271.2	11543.2	10250.2	6435.17	3041.17	3217.17	-78.8333	10060.2	6.16667		326.434	346.174	466.659	1011.02	691.961	961.784	250.265	545.414	-176.19			79.2608	106.847	231.487	158.433	220.212	57.3012
F	49	77	14025	12268	10596	6823	3169	3408	70	10757	126	49			13883.2	12126.2	10454.2	6681.17	3027.17	3266.17	-71.8333	10615.2	-15.8333		301.841	353.275	391.029	994.962	748.372	1148.04	186.58	560.611	-452.381			80.8868	89.5311	227.809	171.349	262.858	42.7199
G	63	63	13884	13399	11053	7490	3422	3583	56	10350	112	35			13742.2	13257.2	10911.2	7348.17	3280.17	3441.17	-85.8333	10208.2	-29.8333		324.605	391.818	534.468	946.319	758.42	1053.96	188.645	529.332	-852.381			89.7117	122.373	216.672	173.65	241.316	43.1926
H	49	56	63	70	56	56	49	42	42	42	35	28
																																			Percentage of Vehicle
48h	PBS	PBS	NaCl/ DMSO	Cisplatin/ DMSO	Cisplatin/ SP600125 1µM	Cisplatin/ SP600125 10µM	Cisplatin/ SP600125 100µM	NaCl/ SP600125 100µM	Tox Control	NaCl/ DMSO	Empty	PBS			NaCl/ DMSO	Cisplatin/ DMSO	Cisplatin/ SP600125 1µM	Cisplatin/ SP600125 10µM	Cisplatin/ SP600125 100µM	NaCl/ SP600125 100µM	Tox Control	NaCl/ DMSO	Empty		NaCl/ DMSO	Cisplatin/ DMSO	Cisplatin/ SP600125 1µM	Cisplatin/ SP600125 10µM	Cisplatin/ SP600125 100µM	NaCl/ SP600125 100µM	Tox Control	NaCl/ DMSO	Empty			Cisplatin/ DMSO	Cisplatin/ SP600125 1µM	Cisplatin/ SP600125 10µM	Cisplatin/ SP600125 100µM	NaCl/ SP600125 100µM	Tox Control
0	1	2	3	4	5	6	7	8	9	10	11	12																							Mean vehicle
A	35	56	63	77	56	56	56	56	49	49	35	28	Mean Empty																						370.489
B	56	63	9985	9640	6788	5143	1939	2789	42	8762	141	35	133.667		9851.33	9506.33	6654.33	5009.33	1805.33	2655.33	-91.6667	8628.33	7.33333		288.768	356.51	346.309	723.369	438.72	813.272	201.465	486.24	-209.524			96.2267	93.4735	195.247	118.416	219.513	54.3781
C	56	70	11643	8895	7314	5944	3352	3492	56	8319	119	42			11509.3	8761.33	7180.33	5810.33	3218.33	3358.33	-77.6667	8185.33	-14.6667		271.415	278.624	393.767	791.06	658.82	891.988	170.696	433.89	-419.048			75.2043	106.283	213.518	177.824	240.759	46.0731
D	42	63	11179	10610	7603	5129	2501	2825	42	8586	148	63			11045.3	10476.3	7469.33	4995.33	2367.33	2691.33	-91.6667	8452.33	14.3333		275.067	312.214	377.525	751.743	653.057	824.298	201.465	483.958	-409.524			84.2707	101.899	202.905	176.269	222.489	54.3781
E	49	56	11291	9992	8228	5305	2593	3035	49	8657	141	42			11157.3	9858.33	8094.33	5171.33	2459.33	2901.33	-84.6667	8523.33	7.33333		274.439	295.647	368.511	812.464	559.575	867.364	268.783	462.095	-209.524			79.7989	99.4659	219.295	151.037	234.113	72.5481
F	49	63	11832	10090	8235	5684	2846	3148	35	9345	119	42			11698.3	9956.33	8101.33	5550.33	2712.33	3014.33	-98.6667	9211.33	-14.6667		254.339	290.061	303.024	826.557	670.54	1059.52	256.277	486.471	-419.048			78.2912	81.7901	223.099	180.988	285.978	69.1726
G	35	56	11369	11376	8755	6036	2895	3246	42	9078	134	35			11235.3	11242.3	8621.33	5902.33	2761.33	3112.33	-91.6667	8944.33	0.333333		265.391	332.269	422.304	760.12	638.459	953.241	201.465	463.797	9.52381			89.6839	113.985	205.167	172.328	257.293	54.3781
H	42	49	49	49	56	56	42	35	42	28	42	28
																																			Percentage of Vehicle
60h	PBS	PBS	NaCl/ DMSO	Cisplatin/ DMSO	Cisplatin/ SP600125 1µM	Cisplatin/ SP600125 10µM	Cisplatin/ SP600125 100µM	NaCl/ SP600125 100µM	Tox Control	NaCl/ DMSO	Empty	PBS			NaCl/ DMSO	Cisplatin/ DMSO	Cisplatin/ SP600125 1µM	Cisplatin/ SP600125 10µM	Cisplatin/ SP600125 100µM	NaCl/ SP600125 100µM	Tox Control	NaCl/ DMSO	Empty		NaCl/ DMSO	Cisplatin/ DMSO	Cisplatin/ SP600125 1µM	Cisplatin/ SP600125 10µM	Cisplatin/ SP600125 100µM	NaCl/ SP600125 100µM	Tox Control	NaCl/ DMSO	Empty			Cisplatin/ DMSO	Cisplatin/ SP600125 1µM	Cisplatin/ SP600125 10µM	Cisplatin/ SP600125 100µM	NaCl/ SP600125 100µM	Tox Control
0	1	2	3	4	5	6	7	8	9	10	11	12																							Mean vehicle
A	28	63	63	56	63	63	56	42	42	49	42	35	Mean Empty																						384.659
B	42	70	10343	9261	6879	4581	2178	3232	56	8959	141	35	139.667		10203.3	9121.33	6739.33	4441.33	2038.33	3092.33	-83.6667	8819.33	1.33333		299.086	342.071	350.733	641.348	495.342	947.116	183.883	497.004	-38.0952			88.9285	91.1802	166.732	128.774	246.222	47.8041
C	56	77	11861	8439	6773	5396	3302	3900	49	8797	155	49			11721.3	8299.33	6633.33	5256.33	3162.33	3760.33	-90.6667	8657.33	15.3333		276.414	263.932	363.769	715.634	647.356	998.761	199.267	458.91	438.095			68.6145	94.5693	186.044	168.293	259.648	51.8037
D	42	70	11516	10244	7076	4666	2768	3225	56	9191	148	49			11376.3	10104.3	6936.33	4526.33	2628.33	3085.33	-83.6667	9051.33	8.33333		283.311	301.128	350.585	681.164	725.057	944.972	183.883	518.256	-238.095			78.2843	91.1419	177.083	188.494	245.665	47.8041
E	49	56	11615	9542	7322	4722	3302	3527	49	9099	126	49			11475.3	9402.33	7182.33	4582.33	3162.33	3387.33	-90.6667	8959.33	-13.6667		282.261	281.971	326.99	719.927	719.53	1012.66	287.831	485.732	390.476			73.3042	85.0078	187.16	187.057	263.261	74.8275
F	49	70	12177	9598	7385	5164	2930	3605	56	9633	134	35			12037.3	9458.33	7245.33	5024.33	2790.33	3465.33	-83.6667	9493.33	-5.66667		261.71	275.552	271.006	748.225	689.823	1218.04	217.316	501.364	-161.905			71.6355	70.4535	194.517	179.334	316.655	56.4958
G	42	42	11854	10821	7863	5642	3021	3724	42	9303	134	42			11714.3	10681.3	7723.33	5502.33	2881.33	3584.33	-97.6667	9163.33	-5.66667		276.706	315.689	378.317	708.607	666.204	1097.81	214.652	475.153	-161.905			82.0698	98.3512	184.217	173.194	285.397	55.8032
H	35	35	49	49	63	56	49	49	42	35	35	21
																																			Percentage of Vehicle
72h	PBS	PBS	NaCl/ DMSO	Cisplatin/ DMSO	Cisplatin/ SP600125 1µM	Cisplatin/ SP600125 10µM	Cisplatin/ SP600125 100µM	NaCl/ SP600125 100µM	Tox Control	NaCl/ DMSO	Empty	PBS			NaCl/ DMSO	Cisplatin/ DMSO	Cisplatin/ SP600125 1µM	Cisplatin/ SP600125 10µM	Cisplatin/ SP600125 100µM	NaCl/ SP600125 100µM	Tox Control	NaCl/ DMSO	Empty		NaCl/ DMSO	Cisplatin/ DMSO	Cisplatin/ SP600125 1µM	Cisplatin/ SP600125 10µM	Cisplatin/ SP600125 100µM	NaCl/ SP600125 100µM	Tox Control	NaCl/ DMSO	Empty			Cisplatin/ DMSO	Cisplatin/ SP600125 1µM	Cisplatin/ SP600125 10µM	Cisplatin/ SP600125 100µM	NaCl/ SP600125 100µM	Tox Control
0	1	2	3	4	5	6	7	8	9	10	11	12																							Mean vehicle
A	42	63	56	56	56	63	63	49	49	42	70	49	Mean Empty																						337.31
B	35	63	9198	7891	4869	3703	1820	3014	42	8059	169	49	147.667		9050.33	7743.33	4721.33	3555.33	1672.33	2866.33	-105.667	7911.33	21.3333		265.289	290.393	245.711	513.406	406.399	877.897	232.234	445.835	-609.524			86.0908	72.8441	152.206	120.482	260.264	68.8489
C	49	63	10209	7251	5354	4279	2649	3548	49	7792	155	35			10061.3	7103.33	5206.33	4131.33	2501.33	3400.33	-98.6667	7644.33	7.33333		237.268	225.897	285.513	562.469	512.044	903.143	216.85	405.212	209.524			66.9701	84.644	166.751	151.802	267.748	64.2879
D	42	77	9577	8621	5642	3654	2136	2902	56	8045	176	35			9429.33	8473.33	5494.33	3506.33	1988.33	2754.33	-91.6667	7897.33	28.3333		234.823	252.521	277.702	527.665	548.506	843.594	201.465	452.181	-809.524			74.863	82.3283	156.433	162.612	250.094	59.7269
E	42	63	9633	7975	5804	3731	2185	3141	35	8235	126	35			9485.33	7827.33	5656.33	3583.33	2037.33	2993.33	-112.667	8087.33	-21.6667		233.313	234.738	257.516	562.975	463.557	894.868	357.672	438.457	619.048			69.591	76.3438	166.901	137.427	265.295	106.036
F	42	49	10111	7947	5944	4146	2396	3352	42	8600	134	42			9963.33	7799.33	5796.33	3998.33	2248.33	3204.33	-105.667	8452.33	-13.6667		216.618	227.22	216.807	595.433	555.83	1126.3	274.459	446.387	-390.476			67.3623	64.2752	176.524	164.783	333.907	81.3668
G	42	42	10118	9205	6415	4553	2530	3485	42	8572	126	28			9970.33	9057.33	6267.33	4405.33	2382.33	3337.33	-105.667	8424.33	-21.6667		235.51	267.691	306.996	567.332	550.829	1022.15	232.234	436.833	-619.048			79.3605	91.013	168.193	163.3	303.031	68.8489
H	42	35	42	56	35	35	42	42	35	49	28	21
