# Supplementary material for: c-Jun inhibition mitigates chemotherapy-induced neurotoxicity in iPSC-derived sensory neurons
Source: Cell Death Discov. 2025 Nov 13;11:529. doi: 10.1038/s41420-025-02847-5 (PMC12615653; doi:10.1038/s41420-025-02847-5)
Supplement: Supplementary file 3 — Dataset [file 41420_2025_2847_MOESM3_ESM.zip › Supplemental Files (to be zipped)/(Figure 3 and S4) Viability 264A/264A_MT_cisplatin_SP_plate43_MasterTable_20220829.xlsx]

## Sheet: plate43_MT_lumi_cis_SP_0h
21:36:35
Default, [ RLU ]				MT Cell Viability Assay
Time/Pos	Time/SID	0
A01		21		more luminescence, more viability
B01		21
C01		21
D01		28
E01		21		Date of intoxication:		2022-08-23
F01		28		Measurement timepoints	0h	2022-08-23
G01		21			12h	2022-08-24
H01		14			24h	2022-08-24
A02		21			36h	2022-08-25
B02		28			48h	2022-08-25
C02		28			60h	2022-08-26
D02		28			72h	2022-08-26
E02		28
F02		21		Reader:	Berthold Luminometer
G02		21		Plate	White plate with clear bottom (Greiner, Cat. No 655088)
H02		21
A03		28		Plate 1
B03		2052		Cells	BIHi264-A iPSC-DSN			Day 11	2022-07-25
C03		3064		Seeded	2022-05-30
D03		3232		Density	48,000/well
E03		3141		Age of cells	40	days
F03		3843		Agent	Cisplatin 10µM + SP600125 1µM / 10µM / 100µM
G03		3555
H03		7		Remarks:
A04		21
B04		2298
C04		3134
D04		2811
E04		2740
F04		3113			Raw Data Transformed	PBS	PBS	NaCl/ DMSO	Cisplatin/ DMSO	Cisplatin/ SP600125 1µM	Cisplatin/ SP600125 10µM	Cisplatin/ SP600125 100µM	NaCl/ SP600125 100µM	Tox Control	NaCl/ DMSO	Empty	PBS
G04		2867				1	2	3	4	5	6	7	8	9	10	11	12
H04		28			A	21	21	28	21	28	21	21	21	21	21	14	21
A05		28			B	21	28	2052	2298	1321	534	436	365	21	1202	49	7
B05		1321			C	21	28	3064	3134	1827	682	464	393	28	1370	70	14
C05		1827			D	28	28	3232	2811	1890	717	471	386	28	1490	70	28
D05		1890			E	21	28	3141	2740	1750	710	436	408	28	1602	63	14
E05		1750			F	28	21	3843	3113	1792	625	492	379	14	1483	49	21
F05		1792			G	21	21	3555	2867	1834	646	429	358	28	1560	56	21
G05		1834			H	14	21	7	28	21	28	21	14	14	14	14	14
H05		21
A06		21
B06		534
C06		682
D06		717
E06		710
F06		625
G06		646
H06		28
A07		21
B07		436
C07		464
D07		471
E07		436
F07		492
G07		429
H07		21
A08		21
B08		365
C08		393
D08		386
E08		408
F08		379
G08		358
H08		14
A09		21
B09		21
C09		28
D09		28
E09		28
F09		14
G09		28
H09		14
A10		21
B10		1202
C10		1370
D10		1490
E10		1602
F10		1483
G10		1560
H10		14
A11		14
B11		49
C11		70
D11		70
E11		63
F11		49
G11		56
H11		14
A12		21
B12		7
C12		14
D12		28
E12		14
F12		21
G12		21
H12		14
23.08.202221:36:35Unknown Userplate43_MT_luminescence_cisplatMTCellViability_Apoptosis_Lumin

## Sheet: 12h
10:14:33
Default, [ RLU ]				MT Cell Viability Assay
Time/Pos	Time/SID	0
A01		35		more luminescence, more viability
B01		35
C01		35
D01		42
E01		42		Date of intoxication:		2022-08-23
F01		42		Measurement timepoints	0h	2022-08-23
G01		28			12h	2022-08-24
H01		35			24h	2022-08-24
A02		42			36h	2022-08-25
B02		42			48h	2022-08-25
C02		56			60h	2022-08-26
D02		77			72h	2022-08-26
E02		56
F02		56		Reader:	Berthold Luminometer
G02		42		Plate	White plate with clear bottom (Greiner, Cat. No 655088)
H02		49
A03		49		Plate 1
B03		5755		Cells	BIHi264-A iPSC-DSN			Day 11	2022-07-25
C03		9148		Seeded	2022-05-30
D03		9781		Density	48,000/well
E03		9479		Age of cells	40	days
F03		11060		Agent	Cisplatin 10µM + SP600125 1µM / 10µM / 100µM
G03		11277
H03		49		Remarks:
A04		56
B04		6570
C04		8474
D04		8214
E04		7975
F04		8797			Raw Data Transformed	PBS	PBS	NaCl/ DMSO	Cisplatin/ DMSO	Cisplatin/ SP600125 1µM	Cisplatin/ SP600125 10µM	Cisplatin/ SP600125 100µM	NaCl/ SP600125 100µM	Tox Control	NaCl/ DMSO	Empty	PBS
G04		9071				1	2	3	4	5	6	7	8	9	10	11	12
H04		56			A	35	42	49	56	56	63	56	42	35	42	35	21
A05		56			B	35	42	5755	6570	4778	3295	1405	1363	35	5649	77	14
B05		4778			C	35	56	9148	8474	6738	4117	1609	1497	49	6563	84	28
C05		6738			D	42	77	9781	8214	6668	4356	1700	1616	28	7026	98	35
D05		6668			E	42	56	9479	7975	6457	3801	1637	1539	42	5944	91	35
E05		6457			F	42	56	11060	8797	7223	4054	1820	1827	35	6886	84	42
F05		7223			G	28	42	11277	9071	7055	3576	1686	1623	49	6752	77	28
G05		7055			H	35	49	49	56	42	42	56	35	35	35	14	28
H05		42
A06		63
B06		3295
C06		4117
D06		4356
E06		3801
F06		4054
G06		3576
H06		42
A07		56
B07		1405
C07		1609
D07		1700
E07		1637
F07		1820
G07		1686
H07		56
A08		42
B08		1363
C08		1497
D08		1616
E08		1539
F08		1827
G08		1623
H08		35
A09		35
B09		35
C09		49
D09		28
E09		42
F09		35
G09		49
H09		35
A10		42
B10		5649
C10		6563
D10		7026
E10		5944
F10		6886
G10		6752
H10		35
A11		35
B11		77
C11		84
D11		98
E11		91
F11		84
G11		77
H11		14
A12		21
B12		14
C12		28
D12		35
E12		35
F12		42
G12		28
H12		28
24.08.202210:14:33Unknown Userplate43_MT_luminescence_cisplatMTCellViability_Apoptosis_Lumin

## Sheet: 24h
20:30:28
Default, [ RLU ]				MT Cell Viability Assay
Time/Pos	Time/SID	0
A01		28		more luminescence, more viability
B01		42
C01		42
D01		35
E01		42		Date of intoxication:		2022-08-23
F01		35		Measurement timepoints	0h	2022-08-23
G01		35			12h	2022-08-24
H01		28			24h	2022-08-24
A02		49			36h	2022-08-25
B02		49			48h	2022-08-25
C02		56			60h	2022-08-26
D02		63			72h	2022-08-26
E02		56
F02		63		Reader:	Berthold Luminometer
G02		56		Plate	White plate with clear bottom (Greiner, Cat. No 655088)
H02		42
A03		49		Plate 1
B03		5965		Cells	BIHi264-A iPSC-DSN			Day 11	2022-07-25
C03		9310		Seeded	2022-05-30
D03		9577		Density	48,000/well
E03		9324		Age of cells	40	days
F03		10905		Agent	Cisplatin 10µM + SP600125 1µM / 10µM / 100µM
G03		11291
H03		56		Remarks:
A04		49
B04		7062
C04		8411
D04		8502
E04		8207
F04		9001			Raw Data Transformed	PBS	PBS	NaCl/ DMSO	Cisplatin/ DMSO	Cisplatin/ SP600125 1µM	Cisplatin/ SP600125 10µM	Cisplatin/ SP600125 100µM	NaCl/ SP600125 100µM	Tox Control	NaCl/ DMSO	Empty	PBS
G04		9535				1	2	3	4	5	6	7	8	9	10	11	12
H04		49			A	28	49	49	49	63	49	42	49	35	35	28	35
A05		63			B	42	49	5965	7062	4933	3801	1560	1504	42	6092	84	28
B05		4933			C	42	56	9310	8411	6935	4518	1728	1665	49	6745	91	28
C05		6935			D	35	63	9577	8502	6893	4869	1764	1764	56	7104	98	42
D05		6893			E	42	56	9324	8207	6436	4110	1679	1728	49	6183	112	21
E05		6436			F	35	63	10905	9001	7307	4511	1890	1974	42	7258	70	28
F05		7307			G	35	56	11291	9535	7434	4209	1778	1883	49	7645	70	21
G05		7434			H	28	42	56	49	49	42	35	56	28	28	28	21
H05		49
A06		49
B06		3801
C06		4518
D06		4869
E06		4110
F06		4511
G06		4209
H06		42
A07		42
B07		1560
C07		1728
D07		1764
E07		1679
F07		1890
G07		1778
H07		35
A08		49
B08		1504
C08		1665
D08		1764
E08		1728
F08		1974
G08		1883
H08		56
A09		35
B09		42
C09		49
D09		56
E09		49
F09		42
G09		49
H09		28
A10		35
B10		6092
C10		6745
D10		7104
E10		6183
F10		7258
G10		7645
H10		28
A11		28
B11		84
C11		91
D11		98
E11		112
F11		70
G11		70
H11		28
A12		35
B12		28
C12		28
D12		42
E12		21
F12		28
G12		21
H12		21
24.08.202220:30:28Unknown Userplate43_MT_luminescence_cisplatMTCellViability_Apoptosis_Lumin

## Sheet: 36h
10:29:34
Default, [ RLU ]				MT Cell Viability Assay
Time/Pos	Time/SID	0
A01		35		more luminescence, more viability
B01		42
C01		28
D01		35
E01		42		Date of intoxication:		2022-08-23
F01		35		Measurement timepoints	0h	2022-08-23
G01		35			12h	2022-08-24
H01		35			24h	2022-08-24
A02		49			36h	2022-08-25
B02		42			48h	2022-08-25
C02		49			60h	2022-08-26
D02		63			72h	2022-08-26
E02		49
F02		56		Reader:	Berthold Luminometer
G02		42		Plate	White plate with clear bottom (Greiner, Cat. No 655088)
H02		35
A03		35		Plate 1
B03		6429		Cells	BIHi264-A iPSC-DSN			Day 11	2022-07-25
C03		8664		Seeded	2022-05-30
D03		9387		Density	48,000/well
E03		8846		Age of cells	40	days
F03		9809		Agent	Cisplatin 10µM + SP600125 1µM / 10µM / 100µM
G03		10294
H03		42		Remarks:
A04		56
B04		7069
C04		8593
D04		8530
E04		8460
F04		8902			Raw Data Transformed	PBS	PBS	NaCl/ DMSO	Cisplatin/ DMSO	Cisplatin/ SP600125 1µM	Cisplatin/ SP600125 10µM	Cisplatin/ SP600125 100µM	NaCl/ SP600125 100µM	Tox Control	NaCl/ DMSO	Empty	PBS
G04		9443				1	2	3	4	5	6	7	8	9	10	11	12
H04		49			A	35	49	35	56	56	56	49	42	28	42	28	28
A05		56			B	42	42	6429	7069	5052	4392	1932	1974	35	6591	105	35
B05		5052			C	28	49	8664	8593	6935	4975	2164	2234	56	7040	98	42
C05		6935			D	35	63	9387	8530	6907	5551	2326	2361	63	7392	91	35
D05		6907			E	42	49	8846	8460	6605	4757	2333	2354	49	6984	98	42
E05		6605			F	35	56	9809	8902	7476	4996	2522	2530	42	7511	98	35
F05		7476			G	35	42	10294	9443	7202	4757	2347	2431	42	7989	91	21
G05		7202			H	35	35	42	49	49	42	42	35	35	42	28	21
H05		49
A06		56
B06		4392
C06		4975
D06		5551
E06		4757
F06		4996
G06		4757
H06		42
A07		49
B07		1932
C07		2164
D07		2326
E07		2333
F07		2522
G07		2347
H07		42
A08		42
B08		1974
C08		2234
D08		2361
E08		2354
F08		2530
G08		2431
H08		35
A09		28
B09		35
C09		56
D09		63
E09		49
F09		42
G09		42
H09		35
A10		42
B10		6591
C10		7040
D10		7392
E10		6984
F10		7511
G10		7989
H10		42
A11		28
B11		105
C11		98
D11		91
E11		98
F11		98
G11		91
H11		28
A12		28
B12		35
C12		42
D12		35
E12		42
F12		35
G12		21
H12		21
25.08.202210:29:34Unknown Userplate43_MT_luminescence_cisplatMTCellViability_Apoptosis_Lumin

## Sheet: 48h
22:35:48
Default, [ RLU ]				MT Cell Viability Assay
Time/Pos	Time/SID	0
A01		35		more luminescence, more viability
B01		35
C01		42
D01		35
E01		42		Date of intoxication:		2022-08-23
F01		42		Measurement timepoints	0h	2022-08-23
G01		35			12h	2022-08-24
H01		28			24h	2022-08-24
A02		56			36h	2022-08-25
B02		49			48h	2022-08-25
C02		56			60h	2022-08-26
D02		56			72h	2022-08-26
E02		49
F02		49		Reader:	Berthold Luminometer
G02		56		Plate	White plate with clear bottom (Greiner, Cat. No 655088)
H02		42
A03		49		Plate 1
B03		5776		Cells	BIHi264-A iPSC-DSN			Day 11	2022-07-25
C03		7476		Seeded	2022-05-30
D03		8305		Density	48,000/well
E03		7982		Age of cells	40	days
F03		8516		Agent	Cisplatin 10µM + SP600125 1µM / 10µM / 100µM
G03		9226
H03		49		Remarks:
A04		63
B04		5783
C04		7195
D04		7258
E04		6921
F04		7293			Raw Data Transformed	PBS	PBS	NaCl/ DMSO	Cisplatin/ DMSO	Cisplatin/ SP600125 1µM	Cisplatin/ SP600125 10µM	Cisplatin/ SP600125 100µM	NaCl/ SP600125 100µM	Tox Control	NaCl/ DMSO	Empty	PBS
G04		7905				1	2	3	4	5	6	7	8	9	10	11	12
H04		42			A	35	56	49	63	42	49	42	42	35	28	35	28
A05		42			B	35	49	5776	5783	4047	3148	1560	1630	28	5403	112	28
B05		4047			C	42	56	7476	7195	5228	3689	1665	1806	35	5776	98	35
C05		5228			D	35	56	8305	7258	5108	3850	1785	1883	28	6036	105	28
D05		5108			E	42	49	7982	6921	4876	3478	1771	1946	28	5811	98	35
E05		4876			F	42	49	8516	7293	5361	3471	1869	2073	42	5867	84	28
F05		5361			G	35	56	9226	7905	5298	3520	1820	1939	28	6584	84	35
G05		5298			H	28	42	49	42	42	49	35	35	21	28	28	35
H05		42
A06		49
B06		3148
C06		3689
D06		3850
E06		3478
F06		3471
G06		3520
H06		49
A07		42
B07		1560
C07		1665
D07		1785
E07		1771
F07		1869
G07		1820
H07		35
A08		42
B08		1630
C08		1806
D08		1883
E08		1946
F08		2073
G08		1939
H08		35
A09		35
B09		28
C09		35
D09		28
E09		28
F09		42
G09		28
H09		21
A10		28
B10		5403
C10		5776
D10		6036
E10		5811
F10		5867
G10		6584
H10		28
A11		35
B11		112
C11		98
D11		105
E11		98
F11		84
G11		84
H11		28
A12		28
B12		28
C12		35
D12		28
E12		35
F12		28
G12		35
H12		35
25.08.202222:35:48Unknown Userplate43_MT_luminescence_cisplatMTCellViability_Apoptosis_Lumin

## Sheet: 60h
10:32:06
Default, [ RLU ]				MT Cell Viability Assay
Time/Pos	Time/SID	0
A01		35		more luminescence, more viability
B01		42
C01		42
D01		35
E01		42		Date of intoxication:		2022-08-23
F01		42		Measurement timepoints	0h	2022-08-23
G01		35			12h	2022-08-24
H01		35			24h	2022-08-24
A02		42			36h	2022-08-25
B02		42			48h	2022-08-25
C02		56			60h	2022-08-26
D02		49			72h	2022-08-26
E02		42
F02		42		Reader:	Berthold Luminometer
G02		42		Plate	White plate with clear bottom (Greiner, Cat. No 655088)
H02		35
A03		49		Plate 1
B03		5691		Cells	BIHi264-A iPSC-DSN			Day 11	2022-07-25
C03		7350		Seeded	2022-05-30
D03		8052		Density	48,000/well
E03		7448		Age of cells	40	days
F03		8291		Agent	Cisplatin 10µM + SP600125 1µM / 10µM / 100µM
G03		9092
H03		42		Remarks:
A04		56
B04		5403
C04		6689
D04		6619
E04		6422
F04		6802			Raw Data Transformed	PBS	PBS	NaCl/ DMSO	Cisplatin/ DMSO	Cisplatin/ SP600125 1µM	Cisplatin/ SP600125 10µM	Cisplatin/ SP600125 100µM	NaCl/ SP600125 100µM	Tox Control	NaCl/ DMSO	Empty	PBS
G04		7427				1	2	3	4	5	6	7	8	9	10	11	12
H04		28			A	35	42	49	56	49	42	42	28	42	42	35	21
A05		49			B	42	42	5691	5403	3865	3028	1778	2017	35	5558	105	28
B05		3865			C	42	56	7350	6689	4616	3506	1897	2164	63	5727	112	28
C05		4616			D	35	49	8052	6619	4518	3464	1876	2291	49	6506	112	28
D05		4518			E	42	42	7448	6422	4279	3127	1953	2284	42	5769	105	28
E05		4279			F	42	42	8291	6802	5017	3331	1967	2558	28	6352	98	35
F05		5017			G	35	42	9092	7427	4792	3323	2066	2326	35	6780	98	35
G05		4792			H	35	35	42	28	49	35	35	35	35	35	28	28
H05		49
A06		42
B06		3028
C06		3506
D06		3464
E06		3127
F06		3331
G06		3323
H06		35
A07		42
B07		1778
C07		1897
D07		1876
E07		1953
F07		1967
G07		2066
H07		35
A08		28
B08		2017
C08		2164
D08		2291
E08		2284
F08		2558
G08		2326
H08		35
A09		42
B09		35
C09		63
D09		49
E09		42
F09		28
G09		35
H09		35
A10		42
B10		5558
C10		5727
D10		6506
E10		5769
F10		6352
G10		6780
H10		35
A11		35
B11		105
C11		112
D11		112
E11		105
F11		98
G11		98
H11		28
A12		21
B12		28
C12		28
D12		28
E12		28
F12		35
G12		35
H12		28
26.08.202210:32:06Unknown Userplate43_MT_luminescence_cisplatMTCellViability_Apoptosis_Lumin

## Sheet: 72h
19:26:17
Default, [ RLU ]				MT Cell Viability Assay
Time/Pos	Time/SID	0
A01		35		more luminescence, more viability
B01		35
C01		35
D01		35
E01		42		Date of intoxication:		2022-08-23
F01		49		Measurement timepoints	0h	2022-08-23
G01		42			12h	2022-08-24
H01		28			24h	2022-08-24
A02		49			36h	2022-08-25
B02		42			48h	2022-08-25
C02		42			60h	2022-08-26
D02		49			72h	2022-08-26
E02		42
F02		28		Reader:	Berthold Luminometer
G02		35		Plate	White plate with clear bottom (Greiner, Cat. No 655088)
H02		35
A03		49		Plate 1
B03		5410		Cells	BIHi264-A iPSC-DSN			Day 11	2022-07-25
C03		6675		Seeded	2022-05-30
D03		7307		Density	48,000/well
E03		7012		Age of cells	40	days
F03		7715		Agent	Cisplatin 10µM + SP600125 1µM / 10µM / 100µM
G03		8319
H03		28		Remarks:
A04		42
B04		4841
C04		5846
D04		5930
E04		5712
F04		6064			Raw Data Transformed	PBS	PBS	NaCl/ DMSO	Cisplatin/ DMSO	Cisplatin/ SP600125 1µM	Cisplatin/ SP600125 10µM	Cisplatin/ SP600125 100µM	NaCl/ SP600125 100µM	Tox Control	NaCl/ DMSO	Empty	PBS
G04		6563				1	2	3	4	5	6	7	8	9	10	11	12
H04		28			A	35	49	49	42	42	35	42	35	42	35	21	28
A05		42			B	35	42	5410	4841	3443	2614	1553	1981	28	5523	105	14
B05		3443			C	35	42	6675	5846	3886	2888	1658	2164	42	5748	119	28
C05		3886			D	35	49	7307	5930	3949	2916	1686	2347	28	6134	105	35
D05		3949			E	42	42	7012	5712	3759	2649	1750	2333	42	5663	112	42
E05		3759			F	49	28	7715	6064	4574	2888	1658	2558	35	6148	98	35
F05		4574			G	42	35	8319	6563	4223	2867	1834	2333	35	6591	98	28
G05		4223			H	28	35	28	28	28	35	42	35	28	28	42	21
H05		28
A06		35
B06		2614
C06		2888
D06		2916
E06		2649
F06		2888
G06		2867
H06		35
A07		42
B07		1553
C07		1658
D07		1686
E07		1750
F07		1658
G07		1834
H07		42
A08		35
B08		1981
C08		2164
D08		2347
E08		2333
F08		2558
G08		2333
H08		35
A09		42
B09		28
C09		42
D09		28
E09		42
F09		35
G09		35
H09		28
A10		35
B10		5523
C10		5748
D10		6134
E10		5663
F10		6148
G10		6591
H10		28
A11		21
B11		105
C11		119
D11		105
E11		112
F11		98
G11		98
H11		42
A12		28
B12		14
C12		28
D12		35
E12		42
F12		35
G12		28
H12		21
26.08.202219:26:17Unknown Userplate43_MT_luminescence_cisplatMTCellViability_Apoptosis_Lumin

## Sheet: All
Raw Values															Minus Empty Value										Percentage of 0h										Percentage of Vehicle								Final Data
0h	PBS	PBS	NaCl/ DMSO	Cisplatin/ DMSO	Cisplatin/ SP600125 1µM	Cisplatin/ SP600125 10µM	Cisplatin/ SP600125 100µM	NaCl/ SP600125 100µM	Tox Control	NaCl/ DMSO	Empty	PBS			NaCl/ DMSO	Cisplatin/ DMSO	Cisplatin/ SP600125 1µM	Cisplatin/ SP600125 10µM	Cisplatin/ SP600125 100µM	NaCl/ SP600125 100µM	Tox Control	NaCl/ DMSO	Empty		NaCl/ DMSO	Cisplatin/ DMSO	Cisplatin/ SP600125 1µM	Cisplatin/ SP600125 10µM	Cisplatin/ SP600125 100µM	NaCl/ SP600125 100µM	Tox Control	NaCl/ DMSO	Empty			Cisplatin/ DMSO	Cisplatin/ SP600125 1µM	Cisplatin/ SP600125 10µM	Cisplatin/ SP600125 100µM	NaCl/ SP600125 100µM	Tox Control			Cisplatin/ DMSO	Cisplatin/ SP600125 1µM	Cisplatin/ SP600125 10µM	Cisplatin/ SP600125 100µM	NaCl/ SP600125 100µM	Tox Control
0	1	2	3	4	5	6	7	8	9	10	11	12																							Mean vehicle								(dark grey boxes are excluded in these calculations)
A	21	21	28	21	28	21	21	21	21	21	14	21	Mean Empty																						100									Mean
B	21	28	2052	2298	1321	534	436	365	21	1202	49	7	59.5		1992.5	2238.5	1261.5	474.5	376.5	305.5	-38.5	1142.5	-10.5		100	100	100	100	100	100	100	100	100			100	100	100	100	100	100		0h	100	100	100	100	100	100
C	21	28	3064	3134	1827	682	464	393	28	1370	70	14			3004.5	3074.5	1767.5	622.5	404.5	333.5	-31.5	1310.5	10.5		100	100	100	100	100	100	100	100	100			100	100	100	100	100	100		12h	73.4894	102.897	162.49	105.041	125.554	26.7439
D	28	28	3232	2811	1890	717	471	386	28	1490	70	28			3172.5	2751.5	1830.5	657.5	411.5	326.5	-31.5	1430.5	10.5		100	100	100	100	100	100	100	100	100			100	100	100	100	100	100		24h	74.5574	103.335	175.119	118.524	146.172	33.4693
E	21	28	3141	2740	1750	710	436	408	28	1602	63	14			3081.5	2680.5	1690.5	650.5	376.5	348.5	-31.5	1542.5	3.5		100	100	100	100	100	100	100	100	100			100	100	100	100	100	100		36h	74.2955	102.763	195.844	130.634	170.605	39.8031
F	28	21	3843	3113	1792	625	492	379	14	1483	49	21			3783.5	3053.5	1732.5	565.5	432.5	319.5	-45.5	1423.5	-10.5		100	100	100	100	100	100	100	100	100			100	100	100	100	100	100		48h	73.0079	92.7038	184.859	129.599	184.438	51.875
G	21	21	3555	2867	1834	646	429	358	28	1560	56	21			3495.5	2807.5	1774.5	586.5	369.5	298.5	-31.5	1500.5	-3.5		100	100	100	100	100	100	100	100	100			100	100	100	100	100	100		60h	67.1679	82.6631	161.022	136.124	204.248	49.9992
H	14	21	7	28	21	28	21	14	14	14	14	14																															72h	64.4014	73.0755	145.146	119.319	212.156	66.203
12h	PBS	PBS	NaCl/ DMSO	Cisplatin/ DMSO	Cisplatin/ SP600125 1µM	Cisplatin/ SP600125 10µM	Cisplatin/ SP600125 100µM	NaCl/ SP600125 100µM	Tox Control	NaCl/ DMSO	Empty	PBS			NaCl/ DMSO	Cisplatin/ DMSO	Cisplatin/ SP600125 1µM	Cisplatin/ SP600125 10µM	Cisplatin/ SP600125 100µM	NaCl/ SP600125 100µM	Tox Control	NaCl/ DMSO	Empty		NaCl/ DMSO	Cisplatin/ DMSO	Cisplatin/ SP600125 1µM	Cisplatin/ SP600125 10µM	Cisplatin/ SP600125 100µM	NaCl/ SP600125 100µM	Tox Control	NaCl/ DMSO	Empty			Cisplatin/ DMSO	Cisplatin/ SP600125 1µM	Cisplatin/ SP600125 10µM	Cisplatin/ SP600125 100µM	NaCl/ SP600125 100µM	Tox Control			Cisplatin/ DMSO	Cisplatin/ SP600125 1µM	Cisplatin/ SP600125 10µM	Cisplatin/ SP600125 100µM	NaCl/ SP600125 100µM	Tox Control
0	1	2	3	4	5	6	7	8	9	10	11	12																							Mean vehicle
A	42	49	56	77	70	63	63	56	56	56	28	35	Mean Empty																						587.071									Standard Deviation
B	63	70	13006	11615	8825	5558	2143	2206	56	9191	112	42	112		12894	11503	8713	5446	2031	2094	-56	9079	0		647.127	513.871	690.686	1147.73	539.442	685.434	145.455	794.661	0			87.5312	117.649	195.502	91.887	116.755	24.7763		0h	0	0	0	0	0	0
C	56	77	15725	10722	9436	6099	2916	2698	63	9155	119	49			15613	10610	9324	5987	2804	2586	-49	9043	7		519.654	345.097	527.525	961.767	693.201	775.412	155.556	690.042	66.6667			58.7828	89.857	163.825	118.078	132.081	26.4969		12h	10.3308	11.4093	22.0216	10.831	10.2579	5.30481
D	63	84	14762	12500	9837	5361	2403	2340	56	9219	98	42			14650	12388	9725	5249	2291	2228	-56	9107	-14		461.781	450.227	531.276	798.327	556.744	682.389	177.778	636.631	-133.333			76.6903	90.4959	135.985	94.834	116.236	30.2821		24h	8.51456	9.80984	19.818	18.7009	10.8146	7.65366
E	56	56	14819	11622	10483	5502	2452	2494	63	9429	119	49			14707	11510	10371	5390	2340	2382	-49	9317	7		477.268	429.398	613.487	828.593	621.514	683.501	155.556	604.019	200			73.1423	104.5	141.14	105.867	116.425	26.4969		36h	9.71217	9.48845	25.5814	21.4769	15.5342	7.28784
F	49	63	16076	11776	11622	5516	2726	2600	63	9985	119	35			15964	11664	11510	5404	2614	2488	-49	9873	7		421.937	381.988	664.358	955.615	604.393	778.717	107.692	693.572	-66.6667			65.0667	113.165	162.777	102.951	132.644	18.344		48h	10.2198	9.48607	23.9144	22.9987	18.4986	6.02348
G	49	77	15303	13252	10708	6162	2642	2551	49	10069	105	21			15191	13140	10596	6050	2530	2439	-63	9957	-7		434.587	468.032	597.126	1031.54	684.709	817.085	200	663.579	200			79.7232	101.713	175.71	116.631	139.18	34.0674		60h	9.67054	11.1435	21.571	21.936	18.9712	9.34418
H	56	56	49	56	70	42	42	42	35	35	28	28																															72h	9.41959	6.72497	21.2258	17.0293	22.9947	9.88632
																																			Percentage of Vehicle
24h	PBS	PBS	NaCl/ DMSO	Cisplatin/ DMSO	Cisplatin/ SP600125 1µM	Cisplatin/ SP600125 10µM	Cisplatin/ SP600125 100µM	NaCl/ SP600125 100µM	Tox Control	NaCl/ DMSO	Empty	PBS			NaCl/ DMSO	Cisplatin/ DMSO	Cisplatin/ SP600125 1µM	Cisplatin/ SP600125 10µM	Cisplatin/ SP600125 100µM	NaCl/ SP600125 100µM	Tox Control	NaCl/ DMSO	Empty		NaCl/ DMSO	Cisplatin/ DMSO	Cisplatin/ SP600125 1µM	Cisplatin/ SP600125 10µM	Cisplatin/ SP600125 100µM	NaCl/ SP600125 100µM	Tox Control	NaCl/ DMSO	Empty			Cisplatin/ DMSO	Cisplatin/ SP600125 1µM	Cisplatin/ SP600125 10µM	Cisplatin/ SP600125 100µM	NaCl/ SP600125 100µM	Tox Control			Cisplatin/ DMSO	Cisplatin/ SP600125 1µM	Cisplatin/ SP600125 10µM	Cisplatin/ SP600125 100µM	NaCl/ SP600125 100µM	Tox Control
0	1	2	3	4	5	6	7	8	9	10	11	12																							Mean vehicle
A	28	56	63	77	70	49	63	49	49	35	42	28	Mean Empty																						513.162									SD as % of Mean
B	42	56	10800	9928	7638	4961	1862	2270	49	8354	105	42	109.667		10690.3	9818.33	7528.33	4851.33	1752.33	2160.33	-60.6667	8244.33	-4.66667		536.529	438.612	596.776	1022.41	465.427	707.147	157.576	721.605	44.4444			85.4724	116.294	199.237	90.6978	137.802	30.7068		0h	0	0	0	0	0	0
C	56	70	12725	9865	8404	5628	2993	2684	56	8284	112	56			12615.3	9755.33	8294.33	5518.33	2883.33	2574.33	-53.6667	8174.33	2.33333		419.881	317.298	469.269	886.479	712.814	771.914	170.37	623.757	22.2222			61.8319	91.4465	172.748	138.906	150.423	33.2001		12h	14.0575	11.0881	13.5526	10.3112	8.17015	19.8356
D	49	77	12247	11242	8895	5115	2417	2347	42	8593	119	42			12137.3	11132.3	8785.33	5005.33	2307.33	2237.33	-67.6667	8483.33	9.33333		382.579	404.591	479.942	761.267	560.713	685.248	214.815	593.033	88.8889			78.8428	93.5263	148.348	109.266	133.534	41.861		24h	11.4201	9.49325	11.3168	15.7782	7.39851	22.8677
E	56	63	12521	10547	9415	5375	2565	2642	49	8727	112	42			12411.3	10437.3	9305.33	5265.33	2455.33	2532.33	-60.6667	8617.33	2.33333		402.769	389.38	550.449	809.429	652.147	726.638	192.593	558.66	66.6667			75.8785	107.266	157.733	127.084	141.6	37.5305		36h	13.0723	9.23335	13.0621	16.4405	9.10535	18.3097
F	42	56	13308	10680	9949	5305	2530	2572	63	9184	112	49			13198.3	10570.3	9839.33	5195.33	2420.33	2462.33	-46.6667	9074.33	2.33333		348.839	346.171	567.927	918.715	559.615	770.683	102.564	637.466	-22.2222			67.4584	110.672	179.03	109.052	150.183	19.9867		48h	13.9982	10.2327	12.9366	17.7461	10.0297	11.6115
G	42	56	12528	11327	9289	5937	2691	2614	49	8776	98	42			12418.3	11217.3	9179.33	5827.33	2581.33	2504.33	-60.6667	8666.33	-11.6667		355.266	399.549	517.291	993.578	698.602	838.973	192.593	577.563	333.333			77.8601	100.805	193.619	136.137	163.491	37.5305		60h	14.3976	13.4807	13.3963	16.1147	9.28832	18.6887
H	42	49	56	56	63	63	49	42	42	35	35	21																															72h	14.6264	9.20277	14.6238	14.2721	10.8386	14.9333
																																			Percentage of Vehicle
36h	PBS	PBS	NaCl/ DMSO	Cisplatin/ DMSO	Cisplatin/ SP600125 1µM	Cisplatin/ SP600125 10µM	Cisplatin/ SP600125 100µM	NaCl/ SP600125 100µM	Tox Control	NaCl/ DMSO	Empty	PBS			NaCl/ DMSO	Cisplatin/ DMSO	Cisplatin/ SP600125 1µM	Cisplatin/ SP600125 10µM	Cisplatin/ SP600125 100µM	NaCl/ SP600125 100µM	Tox Control	NaCl/ DMSO	Empty		NaCl/ DMSO	Cisplatin/ DMSO	Cisplatin/ SP600125 1µM	Cisplatin/ SP600125 10µM	Cisplatin/ SP600125 100µM	NaCl/ SP600125 100µM	Tox Control	NaCl/ DMSO	Empty			Cisplatin/ DMSO	Cisplatin/ SP600125 1µM	Cisplatin/ SP600125 10µM	Cisplatin/ SP600125 100µM	NaCl/ SP600125 100µM	Tox Control
0	1	2	3	4	5	6	7	8	9	10	11	12																							Mean vehicle
A	49	42	70	84	84	77	84	63	63	56	35	35	Mean Empty																						587.936
B	56	91	11980	11587	8952	6591	2501	3078	56	10174	155	49	141.833		11838.2	11445.2	8810.17	6449.17	2359.17	2936.17	-85.8333	10032.2	13.1667		594.136	511.287	698.388	1359.15	626.605	961.102	222.944	878.089	-125.397			86.9631	118.786	231.173	106.577	163.471	37.9197
C	63	77	13990	10926	10259	7329	3907	3640	56	9844	155	42			13848.2	10784.2	10117.2	7187.17	3765.17	3498.17	-85.8333	9702.17	13.1667		460.914	350.762	572.4	1154.56	930.82	1048.93	272.487	740.341	125.397			59.6599	97.3576	196.376	158.32	178.408	46.3464
D	49	77	13118	12767	9837	6528	2839	3113	70	10209	155	56			12976.2	12625.2	9695.17	6386.17	2697.17	2971.17	-71.8333	10067.2	13.1667		409.02	458.847	529.646	971.28	655.448	910.005	228.042	703.752	125.397			78.0437	90.0857	165.202	111.483	154.78	38.7869
E	63	56	13413	11685	10392	6577	3183	3359	63	10202	148	42			13271.2	11543.2	10250.2	6435.17	3041.17	3217.17	-78.8333	10060.2	6.16667		430.672	430.635	606.339	989.265	807.747	923.147	250.265	652.199	176.19			73.2452	103.13	168.261	137.387	157.015	42.5667
F	49	77	14025	12268	10596	6823	3169	3408	70	10757	126	49			13883.2	12126.2	10454.2	6681.17	3027.17	3266.17	-71.8333	10615.2	-15.8333		366.94	397.124	603.415	1181.46	699.923	1022.27	157.875	745.709	150.794			67.5454	102.633	200.951	119.048	173.875	26.8525
G	63	63	13884	13399	11053	7490	3422	3583	56	10350	112	35			13742.2	13257.2	10911.2	7348.17	3280.17	3441.17	-85.8333	10208.2	-29.8333		393.139	472.205	614.887	1252.88	887.731	1152.82	272.487	680.318	852.381			80.3158	104.584	213.099	150.991	196.079	46.3464
H	49	56	63	70	56	56	49	42	42	42	35	28
																																			Percentage of Vehicle
48h	PBS	PBS	NaCl/ DMSO	Cisplatin/ DMSO	Cisplatin/ SP600125 1µM	Cisplatin/ SP600125 10µM	Cisplatin/ SP600125 100µM	NaCl/ SP600125 100µM	Tox Control	NaCl/ DMSO	Empty	PBS			NaCl/ DMSO	Cisplatin/ DMSO	Cisplatin/ SP600125 1µM	Cisplatin/ SP600125 10µM	Cisplatin/ SP600125 100µM	NaCl/ SP600125 100µM	Tox Control	NaCl/ DMSO	Empty		NaCl/ DMSO	Cisplatin/ DMSO	Cisplatin/ SP600125 1µM	Cisplatin/ SP600125 10µM	Cisplatin/ SP600125 100µM	NaCl/ SP600125 100µM	Tox Control	NaCl/ DMSO	Empty			Cisplatin/ DMSO	Cisplatin/ SP600125 1µM	Cisplatin/ SP600125 10µM	Cisplatin/ SP600125 100µM	NaCl/ SP600125 100µM	Tox Control
0	1	2	3	4	5	6	7	8	9	10	11	12																							Mean vehicle
A	35	56	63	77	56	56	56	56	49	49	35	28	Mean Empty																						498.73
B	56	63	9985	9640	6788	5143	1939	2789	42	8762	141	35	133.667		9851.33	9506.33	6654.33	5009.33	1805.33	2655.33	-91.6667	8628.33	7.33333		494.421	424.674	527.494	1055.71	479.504	869.176	238.095	755.215	-69.8413			85.1511	105.767	211.679	96.145	174.278	47.7403
C	56	70	11643	8895	7314	5944	3352	3492	56	8319	119	42			11509.3	8761.33	7180.33	5810.33	3218.33	3358.33	-77.6667	8185.33	-14.6667		383.07	284.968	406.242	933.387	795.632	1007	246.561	624.596	-139.683			57.1386	81.4553	187.153	159.532	201.912	49.4377
D	42	63	11179	10610	7603	5129	2501	2825	42	8586	148	63			11045.3	10476.3	7469.33	4995.33	2367.33	2691.33	-91.6667	8452.33	14.3333		348.159	380.75	408.049	759.747	575.294	824.298	291.005	590.866	136.508			76.3438	81.8175	152.336	115.352	165.279	58.3492
E	49	56	11291	9992	8228	5305	2593	3035	49	8657	141	42			11157.3	9858.33	8094.33	5171.33	2459.33	2901.33	-84.6667	8523.33	7.33333		362.075	367.78	478.813	794.978	653.209	832.52	268.783	552.566	209.524			73.7432	96.0064	159.4	130.974	166.928	53.8935
F	49	63	11832	10090	8235	5684	2846	3148	35	9345	119	42			11698.3	9956.33	8101.33	5550.33	2712.33	3014.33	-98.6667	9211.33	-14.6667		309.193	326.063	467.609	981.491	627.129	943.453	216.85	647.091	139.683			65.3786	93.76	196.798	125.745	189.171	43.4804
G	35	56	11369	11376	8755	6036	2895	3246	42	9078	134	35			11235.3	11242.3	8621.33	5902.33	2761.33	3112.33	-91.6667	8944.33	0.333333		321.423	400.439	485.846	1006.37	747.316	1042.66	291.005	596.09	-9.52381			80.2917	97.4165	201.785	149.844	209.062	58.3492
H	42	49	49	49	56	56	42	35	42	28	42	28
																																			Percentage of Vehicle
60h	PBS	PBS	NaCl/ DMSO	Cisplatin/ DMSO	Cisplatin/ SP600125 1µM	Cisplatin/ SP600125 10µM	Cisplatin/ SP600125 100µM	NaCl/ SP600125 100µM	Tox Control	NaCl/ DMSO	Empty	PBS			NaCl/ DMSO	Cisplatin/ DMSO	Cisplatin/ SP600125 1µM	Cisplatin/ SP600125 10µM	Cisplatin/ SP600125 100µM	NaCl/ SP600125 100µM	Tox Control	NaCl/ DMSO	Empty		NaCl/ DMSO	Cisplatin/ DMSO	Cisplatin/ SP600125 1µM	Cisplatin/ SP600125 10µM	Cisplatin/ SP600125 100µM	NaCl/ SP600125 100µM	Tox Control	NaCl/ DMSO	Empty			Cisplatin/ DMSO	Cisplatin/ SP600125 1µM	Cisplatin/ SP600125 10µM	Cisplatin/ SP600125 100µM	NaCl/ SP600125 100µM	Tox Control
0	1	2	3	4	5	6	7	8	9	10	11	12																							Mean vehicle
A	28	63	63	56	63	63	56	42	42	49	42	35	Mean Empty																						517.515
B	42	70	10343	9261	6879	4581	2178	3232	56	8959	141	35	139.667		10203.3	9121.33	6739.33	4441.33	2038.33	3092.33	-83.6667	8819.33	1.33333		512.087	407.475	534.232	936.003	541.39	1012.22	217.316	771.933	-12.6984			78.7369	103.23	180.865	104.613	195.592	41.9922
C	56	77	11861	8439	6773	5396	3302	3900	49	8797	155	49			11721.3	8299.33	6633.33	5256.33	3162.33	3760.33	-90.6667	8657.33	15.3333		390.126	269.941	375.295	844.391	781.788	1127.54	287.831	660.613	146.032			52.161	72.5186	163.163	151.066	217.875	55.6178
D	42	70	11516	10244	7076	4666	2768	3225	56	9191	148	49			11376.3	10104.3	6936.33	4526.33	2628.33	3085.33	-83.6667	9051.33	8.33333		358.592	367.23	378.931	688.416	638.72	944.972	265.608	632.739	79.3651			70.9602	73.2212	133.023	123.421	182.598	51.3238
E	49	56	11615	9542	7322	4722	3302	3527	49	9099	126	49			11475.3	9402.33	7182.33	4582.33	3162.33	3387.33	-90.6667	8959.33	-13.6667		372.394	350.768	424.864	704.432	839.929	971.975	287.831	580.832	-390.476			67.7792	82.097	136.118	162.3	187.816	55.6178
F	49	70	12177	9598	7385	5164	2930	3605	56	9633	134	35			12037.3	9458.33	7245.33	5024.33	2790.33	3465.33	-83.6667	9493.33	-5.66667		318.153	309.754	418.201	888.476	645.164	1084.61	183.883	666.901	53.9683			59.8541	80.8094	171.681	124.666	209.581	35.5319
G	42	42	11854	10821	7863	5642	3021	3724	42	9303	134	42			11714.3	10681.3	7723.33	5502.33	2881.33	3584.33	-97.6667	9163.33	-5.66667		335.126	380.457	435.24	938.164	779.793	1200.78	310.053	610.685	161.905			73.5161	84.1019	181.282	150.68	232.028	59.9118
H	35	35	49	49	63	56	49	49	42	35	35	21
																																			Percentage of Vehicle
72h	PBS	PBS	NaCl/ DMSO	Cisplatin/ DMSO	Cisplatin/ SP600125 1µM	Cisplatin/ SP600125 10µM	Cisplatin/ SP600125 100µM	NaCl/ SP600125 100µM	Tox Control	NaCl/ DMSO	Empty	PBS			NaCl/ DMSO	Cisplatin/ DMSO	Cisplatin/ SP600125 1µM	Cisplatin/ SP600125 10µM	Cisplatin/ SP600125 100µM	NaCl/ SP600125 100µM	Tox Control	NaCl/ DMSO	Empty		NaCl/ DMSO	Cisplatin/ DMSO	Cisplatin/ SP600125 1µM	Cisplatin/ SP600125 10µM	Cisplatin/ SP600125 100µM	NaCl/ SP600125 100µM	Tox Control	NaCl/ DMSO	Empty			Cisplatin/ DMSO	Cisplatin/ SP600125 1µM	Cisplatin/ SP600125 10µM	Cisplatin/ SP600125 100µM	NaCl/ SP600125 100µM	Tox Control
0	1	2	3	4	5	6	7	8	9	10	11	12																							Mean vehicle
A	42	63	56	56	56	63	63	49	49	42	70	49	Mean Empty																						454.171
B	35	63	9198	7891	4869	3703	1820	3014	42	8059	169	49	147.667		9050.33	7743.33	4721.33	3555.33	1672.33	2866.33	-105.667	7911.33	21.3333		454.22	345.916	374.263	749.28	444.179	938.243	274.459	692.458	-203.175			76.1643	82.4059	164.978	97.8	206.584	60.4308
C	49	63	10209	7251	5354	4279	2649	3548	49	7792	155	35			10061.3	7103.33	5206.33	4131.33	2501.33	3400.33	-98.6667	7644.33	7.33333		334.875	231.04	294.559	663.668	618.377	1019.59	313.228	583.314	69.8413			50.8708	64.8565	146.127	136.155	224.495	68.9669
D	42	77	9577	8621	5642	3654	2136	2902	56	8045	176	35			9429.33	8473.33	5494.33	3506.33	1988.33	2754.33	-91.6667	7897.33	28.3333		297.221	307.953	300.155	533.283	483.192	843.594	291.005	552.068	269.841			67.8056	66.0885	117.419	106.39	185.744	64.074
E	42	63	9633	7975	5804	3731	2185	3141	35	8235	126	35			9485.33	7827.33	5656.33	3583.33	2037.33	2993.33	-112.667	8087.33	-21.6667		307.815	292.01	334.595	550.858	541.124	858.919	357.672	524.3	-619.048			64.2952	73.6717	121.289	119.146	189.118	78.7528
F	42	49	10111	7947	5944	4146	2396	3352	42	8600	134	42			9963.33	7799.33	5796.33	3998.33	2248.33	3204.33	-105.667	8452.33	-13.6667		263.336	255.423	334.565	707.044	519.846	1002.92	232.234	593.771	130.159			56.2394	73.665	155.678	114.46	220.825	51.1337
G	42	42	10118	9205	6415	4553	2530	3485	42	8572	126	28			9970.33	9057.33	6267.33	4405.33	2382.33	3337.33	-105.667	8424.33	-21.6667		285.233	322.612	353.189	751.122	644.745	1118.03	335.45	561.435	619.048			71.0332	77.7656	165.383	141.961	246.171	73.8598
H	42	35	42	56	35	35	42	42	35	49	28	21
