# Supplementary material for: c-Jun inhibition mitigates chemotherapy-induced neurotoxicity in iPSC-derived sensory neurons
Source: Cell Death Discov. 2025 Nov 13;11:529. doi: 10.1038/s41420-025-02847-5 (PMC12615653; doi:10.1038/s41420-025-02847-5)
Supplement: Supplementary file 3 — Dataset [file 41420_2025_2847_MOESM3_ESM.zip › Supplemental Files (to be zipped)/(Figure 3 and S4) Viability 264A/264A_MT_PTX_SP_plate2_MasterTable_20220718.xlsx]

## Sheet: plate2_MT_lumi_PTX_SP_0h
01:24:10
Default, [ RLU ]				MT Cell Viability Assay
Time/Pos	Time/SID	0
A01		21		more luminescence, more viability
B01		14
C01		28
D01		21
E01		21		Date of intoxication:		2022-07-11
F01		14		Measurement timepoints	0h	2022-07-11
G01		14			12h	2022-07-12
H01		21			24h	2022-07-12
A02		28			36h	2022-07-13
B02		28			48h	2022-07-13
C02		28			60h	2022-07-14
D02		28			72h	2022-07-14
E02		21
F02		28		Reader:	Berthold Luminometer
G02		14		Plate	White plate with clear bottom (Greiner, Cat. No 655088)
H02		14
A03		21		Plate 1
B03		970		Cells	BIHi264-A iPSC-DSN			Differentiation start date	2022-05-19
C03		2480		Seeded	2022-05-30
D03		1152		Density	48,000/well
E03		1398		Age of cells	53	days
F03		569		Agent	Paclitaxel 100nM + SP600125 1µM / 10µM / 100µM
G03		3211
H03		21		Remarks:	All wells of plate were checked under microscope at every timepoint to check for fungi contamination
A04		21			wells marked with L were detached from the start of the assay
B04		2108			well B9 marked with x had fungi contamination and was removed before start of assay
C04		3345			Well E10 marked 'x 60' means fungi contamination occured at 60h timepoint
D04		2804
E04		2789
F04		3049			Raw Data Transformed	PBS	PBS	DMSO/ DMSO	PTX/ DMSO	PTX/ SP600125 1µM	PTX/ SP600125 10µM	PTX/ SP600125 100µM	DMSO/ SP600125 100µM	Tox Control	DMSO/ DMSO	Empty	PBS
G04		3056				1	2	3	4	5	6	7	8	9	10	11	12
H04		14			A	21	28	21	21	14	56	28	28	21	21	28	21
A05		14			B	14	28	970	2108	2248	590	2719	379	28	1082	105	14
B05		2248			C	28	28	2480	3345	2284	1532	3408	1279	56	3197	112	21
C05		2284			D	21	28	1152	2804	2248	1328	3246	1209	56	2972	91	21
D05		2248			E	21	21	1398	2789	2312	1363	2986	1194	63	2958	98	21
E05		2312			F	14	28	569	3049	2354	281	2951	1117	63	3085	98	14
F05		2354			G	14	14	3211	3056	2305	1665	2684	1019	49	3520	91	14
G05		2305			H	21	14	21	14	21	21	21	14	14	21	21	14
H05		21
A06		56
B06		590
C06		1532
D06		1328
E06		1363
F06		281
G06		1665
H06		21
A07		28
B07		2719
C07		3408
D07		3246
E07		2986
F07		2951
G07		2684
H07		21
A08		28
B08		379
C08		1279
D08		1209
E08		1194
F08		1117
G08		1019
H08		14
A09		21
B09		28
C09		56
D09		56
E09		63
F09		63
G09		49
H09		14
A10		21
B10		1082
C10		3197
D10		2972
E10		2958
F10		3085
G10		3520
H10		21
A11		28
B11		105
C11		112
D11		91
E11		98
F11		98
G11		91
H11		21
A12		21
B12		14
C12		21
D12		21
E12		21
F12		14
G12		14
H12		14
12.07.202201:24:10Unknown User20220712_plate2_MT_PTX_SPMTCellViability_Apoptosis_Lumin

## Sheet: 12h
12:45:13
Default, [ RLU ]				MT Cell Viability Assay
Time/Pos	Time/SID	0
A01		56		more luminescence, more viability
B01		63
C01		63
D01		63
E01		63		Date of intoxication:		2022-07-11
F01		70		Measurement timepoints	0h	2022-07-11
G01		49			12h	2022-07-12
H01		56			24h	2022-07-12
A02		63			36h	2022-07-13
B02		77			48h	2022-07-13
C02		91			60h	2022-07-14
D02		98			72h	2022-07-14
E02		84
F02		84		Reader:	Berthold Luminometer
G02		77		Plate	White plate with clear bottom (Greiner, Cat. No 655088)
H02		70
A03		77		Plate 1
B03		4265		Cells	BIHi264-A iPSC-DSN			Differentiation start date	2022-05-19
C03		12254		Seeded	2022-05-30
D03		5537		Density	48,000/well
E03		8600		Age of cells	53	days
F03		3429		Agent	Paclitaxel 100pM - 10µM
G03		16969
H03		84		Remarks:	All wells of plate were checked under microscope at every timepoint to check for fungi contamination
A04		98			wells marked with L were detached from the start of the assay
B04		10863			well B9 marked with x had fungi contamination and was removed before start of assay
C04		19294			Well E10 marked 'x 60' means fungi contamination occured at 60h timepoint
D04		15549
E04		17208
F04		17432			Raw Data Transformed	PBS	PBS	DMSO/ DMSO	PTX/ DMSO	PTX/ SP600125 1µM	PTX/ SP600125 10µM	PTX/ SP600125 100µM	DMSO/ SP600125 100µM	Tox Control	DMSO/ DMSO	Empty	PBS
G04		16744				1	2	3	4	5	6	7	8	9	10	11	12
H04		91			A	56	63	77	98	105	98	84	84	91	70	77	56
A05		105			B	63	77	4265	10863	18184	4560	6640	660	63	6549	126	63
B05		18184			C	63	91	12254	19294	17882	13596	8825	4982	91	20559	155	98
C05		17882			D	63	98	5537	15549	19779	12655	8418	4989	105	19435	155	91
D05		19779			E	63	84	8600	17208	18971	13491	8453	5361	70	19660	155	84
E05		18971			F	70	84	3429	17432	18718	2143	8495	4595	91	18732	169	70
F05		18718			G	49	77	16969	16744	18550	13603	7750	4392	77	20398	134	63
G05		18550			H	56	70	84	91	84	77	98	63	63	56	49	42
H05		84
A06		98
B06		4560
C06		13596
D06		12655
E06		13491
F06		2143
G06		13603
H06		77
A07		84
B07		6640
C07		8825
D07		8418
E07		8453
F07		8495
G07		7750
H07		98
A08		84
B08		660
C08		4982
D08		4989
E08		5361
F08		4595
G08		4392
H08		63
A09		91
B09		63
C09		91
D09		105
E09		70
F09		91
G09		77
H09		63
A10		70
B10		6549
C10		20559
D10		19435
E10		19660
F10		18732
G10		20398
H10		56
A11		77
B11		126
C11		155
D11		155
E11		155
F11		169
G11		134
H11		49
A12		56
B12		63
C12		98
D12		91
E12		84
F12		70
G12		63
H12		42
12.07.202212:45:13Unknown Userplate2_MT_luminescence_PTX_SP_2MTCellViability_Apoptosis_Lumin

## Sheet: 24h
22:42:11
Default, [ RLU ]				MT Cell Viability Assay
Time/Pos	Time/SID	0
A01		63		more luminescence, more viability
B01		77
C01		63
D01		49
E01		63		Date of intoxication:		2022-07-11
F01		70		Measurement timepoints	0h	2022-07-11
G01		77			12h	2022-07-12
H01		63			24h	2022-07-12
A02		70			36h	2022-07-13
B02		84			48h	2022-07-13
C02		98			60h	2022-07-14
D02		105			72h	2022-07-14
E02		84
F02		84		Reader:	Berthold Luminometer
G02		84		Plate	White plate with clear bottom (Greiner, Cat. No 655088)
H02		70
A03		84		Plate 1
B03		5031		Cells	BIHi264-A iPSC-DSN			Differentiation start date	2022-05-19
C03		12114		Seeded	2022-05-30
D03		5860		Density	48,000/well
E03		9921		Age of cells	53	days
F03		4567		Agent	Paclitaxel 100pM - 10µM
G03		17959
H03		91		Remarks:	All wells of plate were checked under microscope at every timepoint to check for fungi contamination
A04		119			wells marked with L were detached from the start of the assay
B04		11390			well B9 marked with x had fungi contamination and was removed before start of assay
C04		18599			Well E10 marked 'x 60' means fungi contamination occured at 60h timepoint
D04		15008
E04		16631
F04		17784			Raw Data Transformed	PBS	PBS	DMSO/ DMSO	PTX/ DMSO	PTX/ SP600125 1µM	PTX/ SP600125 10µM	PTX/ SP600125 100µM	DMSO/ SP600125 100µM	Tox Control	DMSO/ DMSO	Empty	PBS
G04		17397				1	2	3	4	5	6	7	8	9	10	11	12
H04		84			A	63	70	84	119	119	105	119	77	98	63	56	49
A05		119			B	77	84	5031	11390	18704	5010	6654	759	56	7040	183	63
B05		18704			C	63	98	12114	18599	18339	14095	8952	5207	84	21016	183	77
C05		18339			D	49	105	5860	15008	20201	13645	8565	5354	91	20060	162	84
D05		20201			E	63	84	9921	16631	19470	14671	8945	5797	70	19899	169	77
E05		19470			F	70	84	4567	17784	19709	2712	8614	5150	70	19287	176	77
F05		19709			G	77	84	17959	17397	19477	14931	7673	5101	70	21445	155	63
G05		19477			H	63	70	91	84	98	98	91	63	70	70	63	42
H05		98
A06		105
B06		5010
C06		14095
D06		13645
E06		14671
F06		2712
G06		14931
H06		98
A07		119
B07		6654
C07		8952
D07		8565
E07		8945
F07		8614
G07		7673
H07		91
A08		77
B08		759
C08		5207
D08		5354
E08		5797
F08		5150
G08		5101
H08		63
A09		98
B09		56
C09		84
D09		91
E09		70
F09		70
G09		70
H09		70
A10		63
B10		7040
C10		21016
D10		20060
E10		19899
F10		19287
G10		21445
H10		70
A11		56
B11		183
C11		183
D11		162
E11		169
F11		176
G11		155
H11		63
A12		49
B12		63
C12		77
D12		84
E12		77
F12		77
G12		63
H12		42
12.07.202222:42:11Unknown Userplate2_MT_luminescence_PTX_SP_2MTCellViability_Apoptosis_Lumin

## Sheet: 36h
12:08:00
Default, [ RLU ]				MT Cell Viability Assay
Time/Pos	Time/SID	0
A01		49		more luminescence, more viability
B01		70
C01		77
D01		77
E01		63		Date of intoxication:		2022-07-11
F01		63		Measurement timepoints	0h	2022-07-11
G01		70			12h	2022-07-12
H01		56			24h	2022-07-12
A02		77			36h	2022-07-13
B02		105			48h	2022-07-13
C02		105			60h	2022-07-14
D02		126			72h	2022-07-14
E02		84
F02		98		Reader:	Berthold Luminometer
G02		91		Plate	White plate with clear bottom (Greiner, Cat. No 655088)
H02		63
A03		91		Plate 1
B03		6492		Cells	BIHi264-A iPSC-DSN			Differentiation start date	2022-05-19
C03		14257		Seeded	2022-05-30
D03		7336		Density	48,000/well
E03		12177		Age of cells	53	days
F03		5986		Agent	Paclitaxel 100pM - 10µM
G03		21423
H03		98		Remarks:	All wells of plate were checked under microscope at every timepoint to check for fungi contamination
A04		112			wells marked with L were detached from the start of the assay
B04		13034			well B9 marked with x had fungi contamination and was removed before start of assay
C04		19470			Well E10 marked 'x 60' means fungi contamination occured at 60h timepoint
D04		16245
E04		17657
F04		18880			Raw Data Transformed	PBS	PBS	DMSO/ DMSO	PTX/ DMSO	PTX/ SP600125 1µM	PTX/ SP600125 10µM	PTX/ SP600125 100µM	DMSO/ SP600125 100µM	Tox Control	DMSO/ DMSO	Empty	PBS
G04		18901				1	2	3	4	5	6	7	8	9	10	11	12
H04		98			A	49	77	91	112	119	112	126	91	119	70	70	56
A05		119			B	70	105	6492	13034	20679	6429	7694	977	126	8713	197	70
B05		20679			C	77	105	14257	19470	19807	16315	9619	6317	105	23131	176	91
C05		19807			D	77	126	7336	16245	21438	15648	9324	6422	98	22140	190	91
D05		21438			E	63	84	12177	17657	20995	17074	9837	6837	91	21958	190	77
E05		20995			F	63	98	5986	18880	21353	3387	9289	6169	84	21037	183	98
F05		21353			G	70	91	21423	18901	21030	17236	8874	6176	70	23124	141	70
G05		21030			H	56	63	98	98	98	98	98	84	70	63	70	42
H05		98
A06		112
B06		6429
C06		16315
D06		15648
E06		17074
F06		3387
G06		17236
H06		98
A07		126
B07		7694
C07		9619
D07		9324
E07		9837
F07		9289
G07		8874
H07		98
A08		91
B08		977
C08		6317
D08		6422
E08		6837
F08		6169
G08		6176
H08		84
A09		119
B09		126
C09		105
D09		98
E09		91
F09		84
G09		70
H09		70
A10		70
B10		8713
C10		23131
D10		22140
E10		21958
F10		21037
G10		23124
H10		63
A11		70
B11		197
C11		176
D11		190
E11		190
F11		183
G11		141
H11		70
A12		56
B12		70
C12		91
D12		91
E12		77
F12		98
G12		70
H12		42
13.07.202212:08:00Unknown Userplate2_MT_luminescence_PTX_SP_2MTCellViability_Apoptosis_Lumin

## Sheet: 48h
23:20:37
Default, [ RLU ]				MT Cell Viability Assay
Time/Pos	Time/SID	0
A01		56		more luminescence, more viability
B01		63
C01		77
D01		77
E01		63		Date of intoxication:		2022-07-11
F01		84		Measurement timepoints	0h	2022-07-11
G01		63			12h	2022-07-12
H01		63			24h	2022-07-12
A02		84			36h	2022-07-13
B02		112			48h	2022-07-13
C02		119			60h	2022-07-14
D02		134			72h	2022-07-14
E02		91
F02		98		Reader:	Berthold Luminometer
G02		84		Plate	White plate with clear bottom (Greiner, Cat. No 655088)
H02		77
A03		105		Plate 1
B03		7230		Cells	BIHi264-A iPSC-DSN			Differentiation start date	2022-05-19
C03		14510		Seeded	2022-05-30
D03		7877		Density	48,000/well
E03		13245		Age of cells	53	days
F03		6977		Agent	Paclitaxel 100pM - 10µM
G03		21367
H03		91		Remarks:	All wells of plate were checked under microscope at every timepoint to check for fungi contamination
A04		134			wells marked with L were detached from the start of the assay
B04		12423			well B9 marked with x had fungi contamination and was removed before start of assay
C04		18276			Well E10 marked 'x 60' means fungi contamination occured at 60h timepoint
D04		15226
E04		16997
F04		17728			Raw Data Transformed	PBS	PBS	DMSO/ DMSO	PTX/ DMSO	PTX/ SP600125 1µM	PTX/ SP600125 10µM	PTX/ SP600125 100µM	DMSO/ SP600125 100µM	Tox Control	DMSO/ DMSO	Empty	PBS
G04		17538				1	2	3	4	5	6	7	8	9	10	11	12
H04		91			A	56	84	105	134	126	134	119	105	98	84	70	49
A05		126			B	63	112	7230	12423	19969	6668	7715	1068	126	9303	183	84
B05		19969			C	77	119	14510	18276	19154	16140	9563	6464	98	22660	211	84
C05		19154			D	77	134	7877	15226	20988	15873	9296	6724	105	21915	211	91
D05		20988			E	63	91	13245	16997	20454	17109	10048	6977	91	25337	225	98
E05		20454			F	84	98	6977	17728	21009	3787	9535	6499	91	21016	190	84
F05		21009			G	63	84	21367	17538	20672	17798	9268	6668	77	23222	176	56
G05		20672			H	63	77	91	91	105	77	126	91	77	77	56	56
H05		105
A06		134
B06		6668
C06		16140
D06		15873
E06		17109
F06		3787
G06		17798
H06		77
A07		119
B07		7715
C07		9563
D07		9296
E07		10048
F07		9535
G07		9268
H07		126
A08		105
B08		1068
C08		6464
D08		6724
E08		6977
F08		6499
G08		6668
H08		91
A09		98
B09		126
C09		98
D09		105
E09		91
F09		91
G09		77
H09		77
A10		84
B10		9303
C10		22660
D10		21915
E10		25337
F10		21016
G10		23222
H10		77
A11		70
B11		183
C11		211
D11		211
E11		225
F11		190
G11		176
H11		56
A12		49
B12		84
C12		84
D12		91
E12		98
F12		84
G12		56
H12		56
13.07.202223:20:37Unknown Userplate2_MT_luminescence_PTX_SP_2MTCellViability_Apoptosis_Lumin

## Sheet: 60h
12:06:19
Default, [ RLU ]				MT Cell Viability Assay
Time/Pos	Time/SID	0
A01		70		more luminescence, more viability
B01		56
C01		77
D01		84
E01		77		Date of intoxication:		2022-07-11
F01		56		Measurement timepoints	0h	2022-07-11
G01		70			12h	2022-07-12
H01		49			24h	2022-07-12
A02		63			36h	2022-07-13
B02		84			48h	2022-07-13
C02		105			60h	2022-07-14
D02		98			72h	2022-07-14
E02		105
F02		105		Reader:	Berthold Luminometer
G02		91		Plate	White plate with clear bottom (Greiner, Cat. No 655088)
H02		70
A03		84		Plate 1
B03		7181		Cells	BIHi264-A iPSC-DSN			Differentiation start date	2022-05-19
C03		13666		Seeded	2022-05-30
D03		7841		Density	48,000/well
E03		12296		Age of cells	53	days
F03		6900		Agent	Paclitaxel 100pM - 10µM
G03		19309
H03		84		Remarks:	All wells of plate were checked under microscope at every timepoint to check for fungi contamination
A04		98			wells marked with L were detached from the start of the assay
B04		10786			well B9 marked with x had fungi contamination and was removed before start of assay
C04		15718			Well E10 marked 'x 60' means fungi contamination occured at 60h timepoint
D04		13238
E04		14376
F04		15613			Raw Data Transformed	PBS	PBS	DMSO/ DMSO	PTX/ DMSO	PTX/ SP600125 1µM	PTX/ SP600125 10µM	PTX/ SP600125 100µM	DMSO/ SP600125 100µM	Tox Control	DMSO/ DMSO	Empty	PBS
G04		15500				1	2	3	4	5	6	7	8	9	10	11	12
H04		105			A	70	63	84	98	119	105	112	98	98	84	63	49
A05		119			B	56	84	7181	10786	17559	6345	7097	1054	141	9212	183	70
B05		17559			C	77	105	13666	15718	17327	15029	8825	6225	105	20714	204	91
C05		17327			D	84	98	7841	13238	18957	14495	8544	6345	119	20524	239	105
D05		18957			E	77	105	12296	14376	18704	15978	9008	6549	91	76033	225	112
E05		18704			F	56	105	6900	15613	18929	3745	8600	6162	98	19561	183	105
F05		18929			G	70	91	19309	15500	19035	16020	8404	6148	84	21676	197	84
G05		19035			H	49	70	84	105	105	77	84	84	84	77	63	49
H05		105
A06		105
B06		6345
C06		15029
D06		14495
E06		15978
F06		3745
G06		16020
H06		77
A07		112
B07		7097
C07		8825
D07		8544
E07		9008
F07		8600
G07		8404
H07		84
A08		98
B08		1054
C08		6225
D08		6345
E08		6549
F08		6162
G08		6148
H08		84
A09		98
B09		141
C09		105
D09		119
E09		91
F09		98
G09		84
H09		84
A10		84
B10		9212
C10		20714
D10		20524
E10		76033
F10		19561
G10		21676
H10		77
A11		63
B11		183
C11		204
D11		239
E11		225
F11		183
G11		197
H11		63
A12		49
B12		70
C12		91
D12		105
E12		112
F12		105
G12		84
H12		49
14.07.202212:06:19Unknown Userplate2_MT_luminescence_PTX_SP_2MTCellViability_Apoptosis_Lumin

## Sheet: 72h
20:37:08
Default, [ RLU ]				MT Cell Viability Assay
Time/Pos	Time/SID	0
A01		63		more luminescence, more viability
B01		63
C01		70
D01		70
E01		84		Date of intoxication:		2022-07-11
F01		84		Measurement timepoints	0h	2022-07-11
G01		77			12h	2022-07-12
H01		63			24h	2022-07-12
A02		70			36h	2022-07-13
B02		70			48h	2022-07-13
C02		84			60h	2022-07-14
D02		105			72h	2022-07-14
E02		91
F02		105		Reader:	Berthold Luminometer
G02		77		Plate	White plate with clear bottom (Greiner, Cat. No 655088)
H02		56
A03		84		Plate 1
B03		7279		Cells	BIHi264-A iPSC-DSN			Differentiation start date	2022-05-19
C03		13399		Seeded	2022-05-30
D03		7968		Density	48,000/well
E03		12521		Age of cells	53	days
F03		7111		Agent	Paclitaxel 100pM - 10µM
G03		18887
H03		84		Remarks:	All wells of plate were checked under microscope at every timepoint to check for fungi contamination
A04		98			wells marked with L were detached from the start of the assay
B04		10160			well B9 marked with x had fungi contamination and was removed before start of assay
C04		14664			Well E10 marked 'x 60' means fungi contamination occured at 60h timepoint
D04		12310
E04		13294
F04		14200			Raw Data Transformed	PBS	PBS	DMSO/ DMSO	PTX/ DMSO	PTX/ SP600125 1µM	PTX/ SP600125 10µM	PTX/ SP600125 100µM	DMSO/ SP600125 100µM	Tox Control	DMSO/ DMSO	Empty	PBS
G04		14243				1	2	3	4	5	6	7	8	9	10	11	12
H04		98			A	63	70	84	98	126	105	112	105	91	70	63	49
A05		126			B	63	70	7279	10160	16631	5979	6809	1047	126	9240	197	77
B05		16631			C	70	84	13399	14664	16013	13976	8235	5895	105	19695	225	91
C05		16013			D	70	105	7968	12310	17222	13427	7954	5776	112	19084	218	119
D05		17222			E	84	91	12521	13294	17517	14819	8678	6120	112	124901	246	155
E05		17517			F	84	105	7111	14200	17074	3513	8115	5783	112	19056	225	112
F05		17074			G	77	77	18887	14243	17411	14826	8038	6120	84	20882	204	84
G05		17411			H	63	56	84	98	105	119	91	84	98	70	63	49
H05		105
A06		105
B06		5979
C06		13976
D06		13427
E06		14819
F06		3513
G06		14826
H06		119
A07		112
B07		6809
C07		8235
D07		7954
E07		8678
F07		8115
G07		8038
H07		91
A08		105
B08		1047
C08		5895
D08		5776
E08		6120
F08		5783
G08		6120
H08		84
A09		91
B09		126
C09		105
D09		112
E09		112
F09		112
G09		84
H09		98
A10		70
B10		9240
C10		19695
D10		19084
E10		124901
F10		19056
G10		20882
H10		70
A11		63
B11		197
C11		225
D11		218
E11		246
F11		225
G11		204
H11		63
A12		49
B12		77
C12		91
D12		119
E12		155
F12		112
G12		84
H12		49
14.07.202220:37:08Unknown Userplate2_MT_luminescence_PTX_SP_2MTCellViability_Apoptosis_Lumin

## Sheet: All
Raw Values															Minus Empty Value										Percentage of 0h										Percentage of Vehicle								Final Data
0h	PBS	PBS	DMSO/ DMSO	PTX/ DMSO	PTX/ SP600125 1µM	PTX/ SP600125 10µM	PTX/ SP600125 100µM	DMSO/ SP600125 100µM	Tox Control	DMSO/ DMSO	Empty	PBS			DMSO/ DMSO	PTX/ DMSO	PTX/ SP600125 1µM	PTX/ SP600125 10µM	PTX/ SP600125 100µM	DMSO/ SP600125 100µM	Tox Control	DMSO/ DMSO	Empty		DMSO/ DMSO	PTX/ DMSO	PTX/ SP600125 1µM	PTX/ SP600125 10µM	PTX/ SP600125 100µM	DMSO/ SP600125 100µM	Tox Control	DMSO/ DMSO	Empty			PTX/ DMSO	PTX/ SP600125 1µM	PTX/ SP600125 10µM	PTX/ SP600125 100µM	DMSO/ SP600125 100µM	Tox Control			PTX/ DMSO	PTX/ SP600125 1µM	PTX/ SP600125 10µM	PTX/ SP600125 100µM	DMSO/ SP600125 100µM	Tox Control
	1	2	3	4	5	6	7	8	9	10	11	12																							Mean vehicle								(dark grey boxes are excluded in these calculations)					both columns of DMSO/DMSO were combined
A	21	28	21	21	14	56	28	28	21	21	28	21	Mean Empty																						100									Mean
B	14	28	970	2108	2248	590	2719	379	28	1082	105	14	99.1667		870.833	2008.83	2148.83	490.833	2619.83	279.833	-71.1667	982.833	5.83333		100	100	100	100	100	100	100	100	100			100	100	100	100				0h	100	100	100	100	100	100
C	28	28	2480	3345	2284	1532	3408	1279	56	3197	112	21			2380.83	3245.83	2184.83	1432.83	3308.83	1179.83	-43.1667	3097.83	12.8333		100	100	100	100	100	100	100	100	100			100	100	100	100	100	100		12h	96.3635	140.716	162.731	45.69	73.8941	25.2524
D	21	28	1152	2804	2248	1328	3246	1209	56	2972	91	21			1052.83	2704.83	2148.83	1228.83	3146.83	1109.83	-43.1667	2872.83	-8.16667		100	100	100	100	100	100	100	100	100			100	100	100	100	100	100		24h	88.5675	133.886	167.134	42.6635	74.5898	35.2844
E	21	21	1398	2789	2312	1363	2986	1194	63	2958	98	21			1298.83	2689.83	2212.83	1263.83	2886.83	1094.83	-36.1667	2858.83	-1.16667		100	100	100	100	100	100	100	100	100			100	100	100	100	100	100		36h	81.0182	122.588	169.784	40.0875	76.0924	28.2555
F	14	28	569	3049	2354	281	2951	1117	63	3085	98	14			469.833	2949.83	2254.83	181.833	2851.83	1017.83	-36.1667	2985.83	-1.16667		100	100	100	100	100	100	100	100	100			100	100	100	100	100	100		48h	71.8648	112.531	165.919	38.2815	74.8416	31.7017
G	14	14	3211	3056	2305	1665	2684	1019	49	3520	91	14			3111.83	2956.83	2205.83	1565.83	2584.83	919.833	-50.1667	3420.83	-8.16667		100	100	100	100	100	100	100	100	100			100	100	100	100	100	100		60h	66.0232	107.784	165.509	36.874	74.5901	33.3522
H	21	14	21	14	21	21	21	14	14	21	21	14																															72h	61.5896	100.127	155.172	35.1905	70.9646	36.0158
12h	PBS	PBS	DMSO/ DMSO	PTX/ DMSO	PTX/ SP600125 1µM	PTX/ SP600125 10µM	PTX/ SP600125 100µM	DMSO/ SP600125 100µM	Tox Control	DMSO/ DMSO	Empty	PBS			DMSO/ DMSO	PTX/ DMSO	PTX/ SP600125 1µM	PTX/ SP600125 10µM	PTX/ SP600125 100µM	DMSO/ SP600125 100µM	Tox Control	DMSO/ DMSO	Empty		DMSO/ DMSO	PTX/ DMSO	PTX/ SP600125 1µM	PTX/ SP600125 10µM	PTX/ SP600125 100µM	DMSO/ SP600125 100µM	Tox Control	DMSO/ DMSO	Empty			PTX/ DMSO	PTX/ SP600125 1µM	PTX/ SP600125 10µM	PTX/ SP600125 100µM	DMSO/ SP600125 100µM	Tox Control			PTX/ DMSO	PTX/ SP600125 1µM	PTX/ SP600125 10µM	PTX/ SP600125 100µM	DMSO/ SP600125 100µM	Tox Control
	1	2	3	4	5	6	7	8	9	10	11	12																							Mean vehicle
A	56	63	77	98	105	98	84	84	91	70	77	56	Mean Empty																						600.827									Standard Deviation
B	63	77	4265	10863	18184	4560	6640	660	63	6549	126	63	149		4116	10714	18035	4411	6491	511	-86	6400	-23		472.651	533.344	839.293	898.676	247.764	182.609	120.843	651.179	-394.286			88.7683	139.689	149.573	41.2371				0h	0	0	0	0	0	0
C	63	91	12254	19294	17882	13596	8825	4982	91	20559	155	98			12105	19145	17733	13447	8676	4833	-58	20410	6		508.435	589.833	811.641	938.49	262.207	409.634	134.363	658.848	46.7532			98.1701	135.087	156.2	43.641	68.1783	22.363		12h	5.6221	5.97705	15.5491	3.23474	4.26054	7.14562
D	63	98	5537	15549	19779	12655	8418	4989	105	19435	155	91			5388	15400	19630	12506	8269	4840	-44	19286	6		511.762	569.351	913.519	1017.71	262.772	436.102	101.931	671.323	-73.4694			94.7612	152.043	169.385	43.735	72.5835	16.965		24h	3.68615	5.02559	26.0429	3.33505	6.47779	7.07321
E	63	84	8600	17208	18971	13491	8453	5361	70	19660	155	84			8451	17059	18822	13342	8304	5212	-79	19511	6		650.661	634.203	850.584	1055.68	287.651	476.054	218.433	682.481	-514.286			105.555	141.569	175.704	47.8758	79.2331	36.3554		36h	3.11685	3.79413	31.4367	3.12727	6.39884	4.92062
F	70	84	3429	17432	18718	2143	8495	4595	91	18732	169	70			3280	17283	18569	1994	8346	4446	-58	18583	20		698.12	585.898	823.52	1096.61	292.654	436.81	160.369	622.372	-1714.29			97.5151	137.064	182.516	48.7085	72.7014	26.6913		48h	3.37617	3.90419	38.7532	3.70367	7.62906	4.63303
G	49	77	16969	16744	18550	13603	7750	4392	77	20398	134	63			16820	16595	18401	13454	7601	4243	-72	20249	-15		540.517	561.242	834.197	859.223	294.062	461.279	143.522	591.932	183.673			93.4116	138.841	143.007	48.9428	76.774	23.8873		60h	2.948	4.12786	44.6921	3.17755	6.43783	6.20356
H	56	70	84	91	84	77	98	63	63	56	49	42																															72h	2.66033	3.34198	42.2318	3.37425	8.11467	2.75152
																																			Percentage of Vehicle
24h	PBS	PBS	DMSO/ DMSO	PTX/ DMSO	PTX/ SP600125 1µM	PTX/ SP600125 10µM	PTX/ SP600125 100µM	DMSO/ SP600125 100µM	Tox Control	DMSO/ DMSO	Empty	PBS			DMSO/ DMSO	PTX/ DMSO	PTX/ SP600125 1µM	PTX/ SP600125 10µM	PTX/ SP600125 100µM	DMSO/ SP600125 100µM	Tox Control	DMSO/ DMSO	Empty		DMSO/ DMSO	PTX/ DMSO	PTX/ SP600125 1µM	PTX/ SP600125 10µM	PTX/ SP600125 100µM	DMSO/ SP600125 100µM	Tox Control	DMSO/ DMSO	Empty			PTX/ DMSO	PTX/ SP600125 1µM	PTX/ SP600125 10µM	PTX/ SP600125 100µM	DMSO/ SP600125 100µM	Tox Control			PTX/ DMSO	PTX/ SP600125 1µM	PTX/ SP600125 10µM	PTX/ SP600125 100µM	DMSO/ SP600125 100µM	Tox Control
	1	2	3	4	5	6	7	8	9	10	11	12																							Mean vehicle
A	63	70	84	119	119	105	119	77	98	63	56	49	Mean Empty																						652.288									SD as % of Mean
B	77	84	5031	11390	18704	5010	6654	759	56	7040	183	63	171.333		4859.67	11218.7	18532.7	4838.67	6482.67	587.667	-115.333	6868.67	11.6667		558.048	558.467	862.452	985.806	247.446	210.006	162.061	698.864	200			85.6166	132.22	151.131	37.9351				0h	0	0	0	0	0	0
C	63	98	12114	18599	18339	14095	8952	5207	84	21016	183	77			11942.7	18427.7	18167.7	13923.7	8780.67	5035.67	-87.3333	20844.7	11.6667		501.617	567.733	831.536	971.758	265.37	426.812	202.317	672.879	90.9091			87.0372	127.48	148.977	40.683	65.433	31.0165		12h	5.83427	4.2476	9.55514	7.07975	5.76574	28.2968
D	49	105	5860	15008	20201	13645	8565	5354	91	20060	162	84			5688.67	14836.7	20029.7	13473.7	8393.67	5182.67	-80.3333	19888.7	-9.33333		540.32	548.524	932.118	1096.46	266.734	466.977	186.1	692.301	114.286			84.0924	142.9	168.095	40.892	71.5907	28.5304		24h	4.16197	3.75364	15.5821	7.8171	8.68455	20.0463
E	63	84	9921	16631	19470	14671	8945	5797	70	19899	169	77			9749.67	16459.7	19298.7	14499.7	8773.67	5625.67	-101.333	19727.7	-2.33333		750.648	611.921	872.125	1147.28	303.92	513.838	280.184	690.06	200			93.8116	133.702	175.885	46.593	78.7747	42.9541		36h	3.8471	3.09503	18.5157	7.80111	8.4093	17.4148
F	70	84	4567	17784	19709	2712	8614	5150	70	19287	176	77			4395.67	17612.7	19537.7	2540.67	8442.67	4978.67	-101.333	19115.7	4.66667		935.58	597.073	866.479	1397.25	296.043	489.144	280.184	640.212	-400			91.5353	132.837	214.208	45.3854	74.9889	42.9541		48h	4.69794	3.46945	23.3568	9.67482	10.1936	14.6144
G	77	84	17959	17397	19477	14931	7673	5101	70	21445	155	63			17787.7	17225.7	19305.7	14759.7	7501.67	4929.67	-101.333	21273.7	-16.3333		571.614	582.571	875.21	942.608	290.219	535.93	201.993	621.886	200			89.312	134.175	144.508	44.4924	82.1617	30.9669		60h	4.46511	3.82976	27.0029	8.61732	8.63095	18.6002
H	63	70	91	84	98	98	91	63	70	70	63	42																															72h	4.31945	3.33774	27.2161	9.58851	11.4348	7.63976
																																			Percentage of Vehicle
36h	PBS	PBS	DMSO/ DMSO	PTX/ DMSO	PTX/ SP600125 1µM	PTX/ SP600125 10µM	PTX/ SP600125 100µM	DMSO/ SP600125 100µM	Tox Control	DMSO/ DMSO	Empty	PBS			DMSO/ DMSO	PTX/ DMSO	PTX/ SP600125 1µM	PTX/ SP600125 10µM	PTX/ SP600125 100µM	DMSO/ SP600125 100µM	Tox Control	DMSO/ DMSO	Empty		DMSO/ DMSO	PTX/ DMSO	PTX/ SP600125 1µM	PTX/ SP600125 10µM	PTX/ SP600125 100µM	DMSO/ SP600125 100µM	Tox Control	DMSO/ DMSO	Empty			PTX/ DMSO	PTX/ SP600125 1µM	PTX/ SP600125 10µM	PTX/ SP600125 100µM	DMSO/ SP600125 100µM	Tox Control
	1	2	3	4	5	6	7	8	9	10	11	12																							Mean vehicle
A	49	77	91	112	119	112	126	91	119	70	70	56	Mean Empty																						770.412
B	70	105	6492	13034	20679	6429	7694	977	126	8713	197	70	179.5		6312.5	12854.5	20499.5	6249.5	7514.5	797.5	-53.5	8533.5	17.5		724.88	639.899	953.983	1273.24	286.831	284.991	75.1756	868.255	300			83.0593	123.828	165.268	37.2309
C	77	105	14257	19470	19807	16315	9619	6317	105	23131	176	91			14077.5	19290.5	19627.5	16135.5	9439.5	6137.5	-74.5	22951.5	-3.5		591.285	594.316	898.352	1126.13	285.282	520.201	172.587	740.889	-27.2727			77.1426	116.607	146.172	37.0298	67.5224	22.4019
D	77	126	7336	16245	21438	15648	9324	6422	98	22140	190	91			7156.5	16065.5	21258.5	15468.5	9144.5	6242.5	-81.5	21960.5	10.5		679.737	593.955	989.304	1258.8	290.594	562.472	188.803	764.42	-128.571			77.0958	128.412	163.393	37.7193	73.0092	24.5068
E	63	84	12177	17657	20995	17074	9837	6837	91	21958	190	77			11997.5	17477.5	20815.5	16894.5	9657.5	6657.5	-88.5	21778.5	10.5		923.714	649.761	940.672	1336.77	334.536	608.083	244.7	761.797	-900			84.3395	122.1	173.513	43.423	78.9297	31.7623
F	63	98	5986	18880	21353	3387	9289	6169	84	21037	183	98			5806.5	18700.5	21173.5	3207.5	9109.5	5989.5	-95.5	20857.5	3.5		1235.86	633.951	939.027	1763.98	319.426	588.456	264.055	698.549	-300			82.2873	121.886	228.966	41.4617	76.382	34.2746
G	70	91	21423	18901	21030	17236	8874	6176	70	23124	141	70			21243.5	18721.5	20850.5	17056.5	8694.5	5996.5	-109.5	22944.5	-38.5		682.668	633.16	945.244	1089.29	336.366	651.912	218.272	670.728	471.429			82.1847	122.693	141.391	43.6605	84.6186	28.3319
H	56	63	98	98	98	98	98	84	70	63	70	42
																																			Percentage of Vehicle
48h	PBS	PBS	DMSO/ DMSO	PTX/ DMSO	PTX/ SP600125 1µM	PTX/ SP600125 10µM	PTX/ SP600125 100µM	DMSO/ SP600125 100µM	Tox Control	DMSO/ DMSO	Empty	PBS			DMSO/ DMSO	PTX/ DMSO	PTX/ SP600125 1µM	PTX/ SP600125 10µM	PTX/ SP600125 100µM	DMSO/ SP600125 100µM	Tox Control	DMSO/ DMSO	Empty		DMSO/ DMSO	PTX/ DMSO	PTX/ SP600125 1µM	PTX/ SP600125 10µM	PTX/ SP600125 100µM	DMSO/ SP600125 100µM	Tox Control	DMSO/ DMSO	Empty			PTX/ DMSO	PTX/ SP600125 1µM	PTX/ SP600125 10µM	PTX/ SP600125 100µM	DMSO/ SP600125 100µM	Tox Control
	1	2	3	4	5	6	7	8	9	10	11	12																							Mean vehicle
A	56	84	105	134	126	134	119	105	98	84	70	49	Mean Empty																						817.756
B	63	112	7230	12423	19969	6668	7715	1068	126	9303	183	84	199.333		7030.67	12223.7	19769.7	6468.67	7515.67	868.667	-73.3333	9103.67	-16.3333		807.349	608.496	920.019	1317.89	286.876	310.423	103.044	926.268	-280			74.4105	112.505	161.16	35.0809
C	77	119	14510	18276	19154	16140	9563	6464	98	22660	211	84			14310.7	18076.7	18954.7	15940.7	9363.67	6264.67	-101.333	22460.7	11.6667		601.078	556.919	867.557	1112.53	282.99	530.979	234.749	725.044	90.9091			68.1034	106.09	136.046	34.6057	64.9312	28.7065
D	77	134	7877	15226	20988	15873	9296	6724	105	21915	211	91			7677.67	15026.7	20788.7	15673.7	9096.67	6524.67	-94.3333	21715.7	11.6667		729.239	555.549	967.44	1275.49	289.074	587.896	218.533	755.897	-142.857			67.9358	118.304	155.975	35.3496	71.8914	26.7235
E	63	91	13245	16997	20454	17109	10048	6977	91	25337	225	98			13045.7	16797.7	20254.7	16909.7	9848.67	6777.67	-108.333	25137.7	25.6667		1004.41	624.487	915.327	1337.97	341.158	619.059	299.539	879.298	-2200			76.366	111.932	163.614	41.7188	75.7022	36.6294
F	84	98	6977	17728	21009	3787	9535	6499	91	21016	190	84			6777.67	17528.7	20809.7	3587.67	9335.67	6299.67	-108.333	20816.7	-9.33333		1442.57	594.226	922.892	1973.05	327.357	618.929	299.539	697.181	800			72.6654	112.857	241.276	40.0311	75.6863	36.6294
G	63	84	21367	17538	20672	17798	9268	6668	77	23222	176	56			21167.7	17338.7	20472.7	17598.7	9068.67	6468.67	-122.333	23022.7	-23.3333		680.231	586.393	928.115	1123.92	350.841	703.243	243.854	673.013	285.714			71.7076	113.495	137.439	42.903	85.9967	29.8199
H	63	77	91	91	105	77	126	91	77	77	56	56
																																			Percentage of Vehicle
60h	PBS	PBS	DMSO/ DMSO	PTX/ DMSO	PTX/ SP600125 1µM	PTX/ SP600125 10µM	PTX/ SP600125 100µM	DMSO/ SP600125 100µM	Tox Control	DMSO/ DMSO	Empty	PBS			DMSO/ DMSO	PTX/ DMSO	PTX/ SP600125 1µM	PTX/ SP600125 10µM	PTX/ SP600125 100µM	DMSO/ SP600125 100µM	Tox Control	DMSO/ DMSO	Empty		DMSO/ DMSO	PTX/ DMSO	PTX/ SP600125 1µM	PTX/ SP600125 10µM	PTX/ SP600125 100µM	DMSO/ SP600125 100µM	Tox Control	DMSO/ DMSO	Empty			PTX/ DMSO	PTX/ SP600125 1µM	PTX/ SP600125 10µM	PTX/ SP600125 100µM	DMSO/ SP600125 100µM	Tox Control
	1	2	3	4	5	6	7	8	9	10	11	12																							Mean vehicle
A	70	63	84	98	119	105	112	98	98	84	63	49	Mean Empty																						770.667
B	56	84	7181	10786	17559	6345	7097	1054	141	9212	183	70	205.167		6975.83	10580.8	17353.8	6139.83	6891.83	848.833	-64.1667	9006.83	-22.1667		801.053	526.715	807.593	1250.9	263.064	303.335	90.1639	916.415	-380			68.3454	104.792	162.314	34.1346
C	77	105	13666	15718	17327	15029	8825	6225	105	20714	204	91			13460.8	15512.8	17121.8	14823.8	8619.83	6019.83	-100.167	20508.8	-1.16667		565.383	477.931	783.668	1034.58	260.51	510.227	232.046	662.038	-9.09091			62.0152	101.687	134.245	33.8032	66.206	30.1098
D	84	98	7841	13238	18957	14495	8544	6345	119	20524	239	105			7635.83	13032.8	18751.8	14289.8	8338.83	6139.83	-86.1667	20318.8	33.8333		725.265	481.835	872.652	1162.88	264.991	553.221	199.614	707.275	-414.286			62.5218	113.233	150.893	34.3847	71.7848	25.9015
E	77	105	12296	14376	18704	15978	9008	6549	91	76033	225	112			12090.8	14170.8	18498.8	15772.8	8802.83	6343.83	-114.167	75827.8	19.8333		930.9	526.829	835.98	1248.02	304.93	579.434	315.668	2652.4	-1700			68.3602	108.475	161.94	39.5671	75.186	40.9604	should I exclude E10 from entire experiment?
F	56	105	6900	15613	18929	3745	8600	6162	98	19561	183	105			6694.83	15407.8	18723.8	3539.83	8394.83	5956.83	-107.167	19355.8	-22.1667		1424.94	522.329	830.387	1946.75	294.366	585.246	296.313	648.256	1900			67.7763	107.749	252.605	38.1963	75.9403	38.449
G	70	91	19309	15500	19035	16020	8404	6148	84	21676	197	84			19103.8	15294.8	18829.8	15814.8	8198.83	5942.83	-121.167	21470.8	-8.16667		613.909	517.271	853.638	1009.99	317.19	646.077	241.528	627.649	100			67.1199	110.766	131.055	41.1579	83.8336	31.3402
H	49	70	84	105	105	77	84	84	84	77	63	49
																																			Percentage of Vehicle
72h	PBS	PBS	DMSO/ DMSO	PTX/ DMSO	PTX/ SP600125 1µM	PTX/ SP600125 10µM	PTX/ SP600125 100µM	DMSO/ SP600125 100µM	Tox Control	DMSO/ DMSO	Empty	PBS			DMSO/ DMSO	PTX/ DMSO	PTX/ SP600125 1µM	PTX/ SP600125 10µM	PTX/ SP600125 100µM	DMSO/ SP600125 100µM	Tox Control	DMSO/ DMSO	Empty		DMSO/ DMSO	PTX/ DMSO	PTX/ SP600125 1µM	PTX/ SP600125 10µM	PTX/ SP600125 100µM	DMSO/ SP600125 100µM	Tox Control	DMSO/ DMSO	Empty			PTX/ DMSO	PTX/ SP600125 1µM	PTX/ SP600125 10µM	PTX/ SP600125 100µM	DMSO/ SP600125 100µM	Tox Control
	1	2	3	4	5	6	7	8	9	10	11	12																							Mean vehicle
A	63	70	84	98	126	105	112	105	91	70	63	49	Mean Empty																						763.445
B	63	70	7279	10160	16631	5979	6809	1047	126	9240	197	77	219.167		7059.83	9940.83	16411.8	5759.83	6589.83	827.833	-93.1667	9020.83	-22.1667		810.699	494.856	763.756	1173.48	251.536	295.831	130.913	917.84	-380			64.8189	100.041	153.709	32.9476
C	70	84	13399	14664	16013	13976	8235	5895	105	19695	225	91			13179.8	14444.8	15793.8	13756.8	8015.83	5675.83	-114.167	19475.8	5.83333		553.581	445.027	722.885	960.114	242.256	481.071	264.479	628.692	45.4545			58.292	94.6873	125.761	31.7319	63.0132	34.6428
D	70	105	7968	12310	17222	13427	7954	5776	112	19084	218	119			7748.83	12090.8	17002.8	13207.8	7734.83	5556.83	-107.167	18864.8	-1.16667		735.998	447.008	791.259	1074.83	245.797	500.691	248.263	656.663	14.2857			58.5515	103.643	140.787	32.1958	65.5831	32.5187
E	84	91	12521	13294	17517	14819	8678	6120	112	124901	246	155			12301.8	13074.8	17297.8	14599.8	8458.83	5900.83	-107.167	124682	26.8333		947.145	486.083	781.705	1155.2	293.014	538.971	296.313	4361.28	-2300			63.6698	102.392	151.315	38.3806	70.5973	38.8127
F	84	105	7111	14200	17074	3513	8115	5783	112	19056	225	112			6891.83	13980.8	16854.8	3293.83	7895.83	5563.83	-107.167	18836.8	5.83333		1466.87	473.953	747.498	1811.46	276.869	546.635	296.313	630.874	-500			62.0809	97.9112	237.274	36.2657	71.6011	38.8127
G	77	77	18887	14243	17411	14826	8038	6120	84	20882	204	84			18667.8	14023.8	17191.8	14606.8	7818.83	5900.83	-135.167	20662.8	-15.1667		599.898	474.286	779.38	932.847	302.489	641.511	269.435	604.029	185.714			62.1244	102.087	122.189	39.6216	84.0285	35.292
H	63	56	84	98	105	119	91	84	98	70	63	49
