# Supplementary material for: c-Jun inhibition mitigates chemotherapy-induced neurotoxicity in iPSC-derived sensory neurons
Source: Cell Death Discov. 2025 Nov 13;11:529. doi: 10.1038/s41420-025-02847-5 (PMC12615653; doi:10.1038/s41420-025-02847-5)
Supplement: Supplementary file 3 — Dataset [file 41420_2025_2847_MOESM3_ESM.zip › Supplemental Files (to be zipped)/(Figure 3 and S4) Viability 264A/264A_MT_PTX_SP_plate3_MasterTable_20220718.xlsx]

## Sheet: plate3_MT_lumi_PTX_SP_0h
01:26:16
Default, [ RLU ]				MT Cell Viability Assay
Time/Pos	Time/SID	0
A01		21		more luminescence, more viability
B01		21
C01		14
D01		21
E01		21		Date of intoxication:		2022-07-11
F01		21		Measurement timepoints	0h	2022-07-11
G01		21			12h	2022-07-12
H01		14			24h	2022-07-12
A02		28			36h	2022-07-13
B02		28			48h	2022-07-13
C02		14			60h	2022-07-14
D02		28			72h	2022-07-14
E02		28
F02		21		Reader:	Berthold Luminometer
G02		21		Plate	White plate with clear bottom (Greiner, Cat. No 655088)
H02		21
A03		28		Plate 1
B03		787		Cells	BIHi264-A iPSC-DSN			Differentiation start date	2022-05-19
C03		2789		Seeded	2022-05-30
D03		2832		Density	48,000/well
E03		2705		Age of cells	53	days
F03		2902		Agent	Paclitaxel 100nM + SP600125 1µM / 10µM / 100µM
G03		2586
H03		14		Remarks:	Well F7 cells were clumped before the assay began
A04		21			Well G9 was fungi contaminated before the assay began
B04		710
C04		2480
D04		2298
E04		2551
F04		2712			Raw Data Transformed	PBS	PBS	DMSO/ DMSO	PTX/ DMSO	PTX/ SP600125 1µM	PTX/ SP600125 10µM	PTX/ SP600125 100µM	DMSO/ SP600125 100µM	Tox Control	DMSO/ DMSO	Empty	PBS
G04		393				1	2	3	4	5	6	7	8	9	10	11	12
H04		21			A	21	28	28	21	28	28	21	21	28	14	14	14
A05		28			B	21	28	787	710	1771	1089	2438	998	21	2157	84	21
B05		1771			C	14	14	2789	2480	1637	1124	2438	991	49	2375	84	14
C05		1637			D	21	28	2832	2298	1771	977	2066	850	49	2094	91	21
D05		1771			E	21	28	2705	2551	1750	1040	2438	1033	63	2684	77	28
E05		1750			F	21	21	2902	2712	2003	1187	2080	808	35	2621	84	14
F05		2003			G	21	21	2586	393	2115	1321	2241	942	42	963	98	21
G05		2115			H	14	21	14	21	14	21	14	14	21	14	14	21
H05		14
A06		28
B06		1089
C06		1124
D06		977
E06		1040
F06		1187
G06		1321
H06		21
A07		21
B07		2438
C07		2438
D07		2066
E07		2438
F07		2080
G07		2241
H07		14
A08		21
B08		998
C08		991
D08		850
E08		1033
F08		808
G08		942
H08		14
A09		28
B09		21
C09		49
D09		49
E09		63
F09		35
G09		42
H09		21
A10		14
B10		2157
C10		2375
D10		2094
E10		2684
F10		2621
G10		963
H10		14
A11		14
B11		84
C11		84
D11		91
E11		77
F11		84
G11		98
H11		14
A12		14
B12		21
C12		14
D12		21
E12		28
F12		14
G12		21
H12		21
12.07.202201:26:16Unknown User20220712_plate3_MT_PTX_SP_0hMTCellViability_Apoptosis_Lumin

## Sheet: 12h
12:47:43
Default, [ RLU ]				MT Cell Viability Assay
Time/Pos	Time/SID	0
A01		56		more luminescence, more viability
B01		70
C01		70
D01		84
E01		77		Date of intoxication:		2022-07-11
F01		77		Measurement timepoints	0h	2022-07-11
G01		63			12h	2022-07-12
H01		70			24h	2022-07-12
A02		84			36h	2022-07-13
B02		91			48h	2022-07-13
C02		126			60h	2022-07-14
D02		112			72h	2022-07-14
E02		98
F02		84		Reader:	Berthold Luminometer
G02		98		Plate	White plate with clear bottom (Greiner, Cat. No 655088)
H02		70
A03		84		Plate 1
B03		4047		Cells	BIHi264-A iPSC-DSN			Differentiation start date	2022-05-19
C03		17411		Seeded	2022-05-30
D03		18458		Density	48,000/well
E03		19049		Age of cells	53	days
F03		20412		Agent	Paclitaxel 100nM + SP600125 1µM / 10µM / 100µM
G03		13786
H03		77		Remarks:	Well F7 cells were clumped before the assay began
A04		112			Well G9 was fungi contaminated before the assay began
B04		3548
C04		16329
D04		17938
E04		18831
F04		19688			Raw Data Transformed	PBS	PBS	DMSO/ DMSO	PTX/ DMSO	PTX/ SP600125 1µM	PTX/ SP600125 10µM	PTX/ SP600125 100µM	DMSO/ SP600125 100µM	Tox Control	DMSO/ DMSO	Empty	PBS
G04		1953				1	2	3	4	5	6	7	8	9	10	11	12
H04		84			A	56	84	84	112	119	112	105	105	84	77	63	49
A05		119			B	70	91	4047	3548	16709	11502	6015	3499	63	14348	134	63
B05		16709			C	70	126	17411	16329	16224	12338	7265	3921	77	17320	148	77
C05		16224			D	84	112	18458	17938	17749	12823	6190	3801	98	16906	134	91
D05		17749			E	77	98	19049	18831	18318	11762	7771	4363	91	19252	155	77
E05		18318			F	77	84	20412	19688	18873	13329	6317	3590	84	18690	148	70
F05		18873			G	63	98	13786	1953	18669	12957	6218	3661	63	5881	126	42
G05		18669			H	70	70	77	84	91	84	63	63	70	49	42	35
H05		91
A06		112
B06		11502
C06		12338
D06		12823
E06		11762
F06		13329
G06		12957
H06		84
A07		105
B07		6015
C07		7265
D07		6190
E07		7771
F07		6317
G07		6218
H07		63
A08		105
B08		3499
C08		3921
D08		3801
E08		4363
F08		3590
G08		3661
H08		63
A09		84
B09		63
C09		77
D09		98
E09		91
F09		84
G09		63
H09		70
A10		77
B10		14348
C10		17320
D10		16906
E10		19252
F10		18690
G10		5881
H10		49
A11		63
B11		134
C11		148
D11		134
E11		155
F11		148
G11		126
H11		42
A12		49
B12		63
C12		77
D12		91
E12		77
F12		70
G12		42
H12		35
12.07.202212:47:43Unknown Userplate3_MT_luminescence_PTX_SP_2MTCellViability_Apoptosis_Lumin

## Sheet: 24h
22:43:56
Default, [ RLU ]				MT Cell Viability Assay
Time/Pos	Time/SID	0
A01		63		more luminescence, more viability
B01		56
C01		84
D01		84
E01		91		Date of intoxication:		2022-07-11
F01		84		Measurement timepoints	0h	2022-07-11
G01		84			12h	2022-07-12
H01		63			24h	2022-07-12
A02		84			36h	2022-07-13
B02		105			48h	2022-07-13
C02		126			60h	2022-07-14
D02		119			72h	2022-07-14
E02		105
F02		112		Reader:	Berthold Luminometer
G02		84		Plate	White plate with clear bottom (Greiner, Cat. No 655088)
H02		56
A03		77		Plate 1
B03		5305		Cells	BIHi264-A iPSC-DSN			Differentiation start date	2022-05-19
C03		16582		Seeded	2022-05-30
D03		17545		Density	48,000/well
E03		18571		Age of cells	53	days
F03		19597		Agent	Paclitaxel 100nM + SP600125 1µM / 10µM / 100µM
G03		14805
H03		70		Remarks:	Well F7 cells were clumped before the assay began
A04		112			Well G9 was fungi contaminated before the assay began
B04		4539
C04		15128
D04		16772
E04		17362
F04		18486			Raw Data Transformed	PBS	PBS	DMSO/ DMSO	PTX/ DMSO	PTX/ SP600125 1µM	PTX/ SP600125 10µM	PTX/ SP600125 100µM	DMSO/ SP600125 100µM	Tox Control	DMSO/ DMSO	Empty	PBS
G04		3035				1	2	3	4	5	6	7	8	9	10	11	12
H04		84			A	63	84	77	112	112	91	91	91	91	77	42	56
A05		112			B	56	105	5305	4539	16203	11973	6352	3872	77	14573	155	56
B05		16203			C	84	126	16582	15128	15528	12640	7617	4188	77	16421	162	70
C05		15528			D	84	119	17545	16772	17095	12943	6120	4068	91	16786	155	70
D05		17095			E	91	105	18571	17362	17517	12064	8024	4764	84	18992	155	77
E05		17517			F	84	112	19597	18486	18219	13863	6506	4019	70	18690	141	56
F05		18219			G	84	84	14805	3035	18690	13891	6844	4335	63	7286	126	49
G05		18690			H	63	56	70	84	77	77	84	84	56	56	49	42
H05		77
A06		91
B06		11973
C06		12640
D06		12943
E06		12064
F06		13863
G06		13891
H06		77
A07		91
B07		6352
C07		7617
D07		6120
E07		8024
F07		6506
G07		6844
H07		84
A08		91
B08		3872
C08		4188
D08		4068
E08		4764
F08		4019
G08		4335
H08		84
A09		91
B09		77
C09		77
D09		91
E09		84
F09		70
G09		63
H09		56
A10		77
B10		14573
C10		16421
D10		16786
E10		18992
F10		18690
G10		7286
H10		56
A11		42
B11		155
C11		162
D11		155
E11		155
F11		141
G11		126
H11		49
A12		56
B12		56
C12		70
D12		70
E12		77
F12		56
G12		49
H12		42
12.07.202222:43:56Unknown Userplate3_MT_luminescence_PTX_SP_2MTCellViability_Apoptosis_Lumin

## Sheet: 36h
12:09:54
Default, [ RLU ]				MT Cell Viability Assay
Time/Pos	Time/SID	0
A01		70		more luminescence, more viability
B01		91
C01		77
D01		98
E01		98		Date of intoxication:		2022-07-11
F01		91		Measurement timepoints	0h	2022-07-11
G01		77			12h	2022-07-12
H01		77			24h	2022-07-12
A02		105			36h	2022-07-13
B02		126			48h	2022-07-13
C02		148			60h	2022-07-14
D02		134			72h	2022-07-14
E02		119
F02		98		Reader:	Berthold Luminometer
G02		91		Plate	White plate with clear bottom (Greiner, Cat. No 655088)
H02		84
A03		112		Plate 1
B03		7174		Cells	BIHi264-A iPSC-DSN			Differentiation start date	2022-05-19
C03		20721		Seeded	2022-05-30
D03		21943		Density	48,000/well
E03		23672		Age of cells	53	days
F03		24185		Agent	Paclitaxel 100nM + SP600125 1µM / 10µM / 100µM
G03		18753
H03		91		Remarks:	Well F7 cells were clumped before the assay began
A04		112			Well G9 was fungi contaminated before the assay began
B04		6022
C04		17889
D04		19533
E04		20313
F04		21213			Raw Data Transformed	PBS	PBS	DMSO/ DMSO	PTX/ DMSO	PTX/ SP600125 1µM	PTX/ SP600125 10µM	PTX/ SP600125 100µM	DMSO/ SP600125 100µM	Tox Control	DMSO/ DMSO	Empty	PBS
G04		3963				1	2	3	4	5	6	7	8	9	10	11	12
H04		98			A	70	105	112	112	134	126	112	119	112	91	63	56
A05		134			B	91	126	7174	6022	19421	15086	7617	5150	70	17875	162	70
B05		19421			C	77	148	20721	17889	18894	15809	9120	5424	408	19716	155	77
C05		18894			D	98	134	21943	19533	20440	16498	7631	5523	98	20081	190	91
D05		20440			E	98	119	23672	20313	20875	15001	9317	6225	105	22260	176	105
E05		20875			F	91	98	24185	21213	21409	17425	8038	5207	98	22407	197	70
F05		21409			G	77	91	18753	3963	22267	17489	8411	5656	77	9451	176	70
G05		22267			H	77	84	91	98	105	98	98	84	70	70	56	42
H05		105
A06		126
B06		15086
C06		15809
D06		16498
E06		15001
F06		17425
G06		17489
H06		98
A07		112
B07		7617
C07		9120
D07		7631
E07		9317
F07		8038
G07		8411
H07		98
A08		119
B08		5150
C08		5424
D08		5523
E08		6225
F08		5207
G08		5656
H08		84
A09		112
B09		70
C09		408
D09		98
E09		105
F09		98
G09		77
H09		70
A10		91
B10		17875
C10		19716
D10		20081
E10		22260
F10		22407
G10		9451
H10		70
A11		63
B11		162
C11		155
D11		190
E11		176
F11		197
G11		176
H11		56
A12		56
B12		70
C12		77
D12		91
E12		105
F12		70
G12		70
H12		42
13.07.202212:09:54Unknown Userplate3_MT_luminescence_PTX_SP_2MTCellViability_Apoptosis_Lumin

## Sheet: 48h
23:22:29
Default, [ RLU ]				MT Cell Viability Assay
Time/Pos	Time/SID	0
A01		63		more luminescence, more viability
B01		84
C01		98
D01		112
E01		91		Date of intoxication:		2022-07-11
F01		70		Measurement timepoints	0h	2022-07-11
G01		70			12h	2022-07-12
H01		63			24h	2022-07-12
A02		91			36h	2022-07-13
B02		126			48h	2022-07-13
C02		155			60h	2022-07-14
D02		126			72h	2022-07-14
E02		112
F02		112		Reader:	Berthold Luminometer
G02		91		Plate	White plate with clear bottom (Greiner, Cat. No 655088)
H02		77
A03		105		Plate 1
B03		7617		Cells	BIHi264-A iPSC-DSN			Differentiation start date	2022-05-19
C03		20096		Seeded	2022-05-30
D03		21016		Density	48,000/well
E03		22660		Age of cells	53	days
F03		23243		Agent	Paclitaxel 100nM + SP600125 1µM / 10µM / 100µM
G03		18465
H03		91		Remarks:	Well F7 cells were clumped before the assay began
A04		126			Well G9 was fungi contaminated before the assay began
B04		6120
C04		16786
D04		18388
E04		18943
F04		20257			Raw Data Transformed	PBS	PBS	DMSO/ DMSO	PTX/ DMSO	PTX/ SP600125 1µM	PTX/ SP600125 10µM	PTX/ SP600125 100µM	DMSO/ SP600125 100µM	Tox Control	DMSO/ DMSO	Empty	PBS
G04		3872				1	2	3	4	5	6	7	8	9	10	11	12
H04		105			A	63	91	105	126	134	119	119	105	112	98	84	70
A05		134			B	84	126	7617	6120	18859	15233	7982	5361	77	17749	190	77
B05		18859			C	98	155	20096	16786	18163	15908	9240	5670	84	18100	211	98
C05		18163			D	112	126	21016	18388	19302	16372	7708	4441	84	20004	190	91
D05		19302			E	91	112	22660	18943	20236	14734	9198	6317	91	21796	169	91
E05		20236			F	70	112	23243	20257	20152	16941	8242	4441	91	21199	197	77
F05		20152			G	70	91	18465	3872	21171	17524	8832	5705	63	9703	169	63
G05		21171			H	63	77	91	105	98	105	91	91	70	56	63	42
H05		98
A06		119
B06		15233
C06		15908
D06		16372
E06		14734
F06		16941
G06		17524
H06		105
A07		119
B07		7982
C07		9240
D07		7708
E07		9198
F07		8242
G07		8832
H07		91
A08		105
B08		5361
C08		5670
D08		4441
E08		6317
F08		4441
G08		5705
H08		91
A09		112
B09		77
C09		84
D09		84
E09		91
F09		91
G09		63
H09		70
A10		98
B10		17749
C10		18100
D10		20004
E10		21796
F10		21199
G10		9703
H10		56
A11		84
B11		190
C11		211
D11		190
E11		169
F11		197
G11		169
H11		63
A12		70
B12		77
C12		98
D12		91
E12		91
F12		77
G12		63
H12		42
13.07.202223:22:29Unknown Userplate3_MT_luminescence_PTX_SP_2MTCellViability_Apoptosis_Lumin

## Sheet: 60h
12:08:26
Default, [ RLU ]				MT Cell Viability Assay
Time/Pos	Time/SID	0
A01		49		more luminescence, more viability
B01		77
C01		91
D01		77
E01		70		Date of intoxication:		2022-07-11
F01		91		Measurement timepoints	0h	2022-07-11
G01		70			12h	2022-07-12
H01		63			24h	2022-07-12
A02		91			36h	2022-07-13
B02		112			48h	2022-07-13
C02		126			60h	2022-07-14
D02		134			72h	2022-07-14
E02		105
F02		119		Reader:	Berthold Luminometer
G02		84		Plate	White plate with clear bottom (Greiner, Cat. No 655088)
H02		63
A03		91		Plate 1
B03		7371		Cells	BIHi264-A iPSC-DSN			Differentiation start date	2022-05-19
C03		18191		Seeded	2022-05-30
D03		19330		Density	48,000/well
E03		20370		Age of cells	53	days
F03		21086		Agent	Paclitaxel 100nM + SP600125 1µM / 10µM / 100µM
G03		17173
H03		84		Remarks:	Well F7 cells were clumped before the assay began
A04		112			Well G9 was fungi contaminated before the assay began
B04		5460
C04		14798
D04		16182
E04		16737
F04		17482			Raw Data Transformed	PBS	PBS	DMSO/ DMSO	PTX/ DMSO	PTX/ SP600125 1µM	PTX/ SP600125 10µM	PTX/ SP600125 100µM	DMSO/ SP600125 100µM	Tox Control	DMSO/ DMSO	Empty	PBS
G04		3724				1	2	3	4	5	6	7	8	9	10	11	12
H04		91			A	49	91	91	112	119	112	112	112	98	70	70	49
A05		119			B	77	112	7371	5460	16105	13505	7202	5003	70	16540	197	77
B05		16105			C	91	126	18191	14798	16519	14207	8495	5375	84	16386	197	84
C05		16519			D	77	134	19330	16182	17524	14938	7188	4075	91	18557	232	84
D05		17524			E	70	105	20370	16737	18388	13652	8474	5979	84	20686	197	77
E05		18388			F	91	119	21086	17482	18360	15725	7680	3970	70	19063	197	77
F05		18360			G	70	84	17173	3724	18557	15802	8094	5242	77	9436	183	63
G05		18557			H	63	63	84	91	112	105	84	84	56	56	42	35
H05		112
A06		112
B06		13505
C06		14207
D06		14938
E06		13652
F06		15725
G06		15802
H06		105
A07		112
B07		7202
C07		8495
D07		7188
E07		8474
F07		7680
G07		8094
H07		84
A08		112
B08		5003
C08		5375
D08		4075
E08		5979
F08		3970
G08		5242
H08		84
A09		98
B09		70
C09		84
D09		91
E09		84
F09		70
G09		77
H09		56
A10		70
B10		16540
C10		16386
D10		18557
E10		20686
F10		19063
G10		9436
H10		56
A11		70
B11		197
C11		197
D11		232
E11		197
F11		197
G11		183
H11		42
A12		49
B12		77
C12		84
D12		84
E12		77
F12		77
G12		63
H12		35
14.07.202212:08:26Unknown Userplate3_MT_luminescence_PTX_SP_2MTCellViability_Apoptosis_Lumin

## Sheet: 72h
20:39:08
Default, [ RLU ]				MT Cell Viability Assay
Time/Pos	Time/SID	0
A01		70		more luminescence, more viability
B01		63
C01		63
D01		91
E01		77		Date of intoxication:		2022-07-11
F01		84		Measurement timepoints	0h	2022-07-11
G01		70			12h	2022-07-12
H01		56			24h	2022-07-12
A02		77			36h	2022-07-13
B02		91			48h	2022-07-13
C02		98			60h	2022-07-14
D02		98			72h	2022-07-14
E02		91
F02		91		Reader:	Berthold Luminometer
G02		63		Plate	White plate with clear bottom (Greiner, Cat. No 655088)
H02		77
A03		98		Plate 1
B03		7975		Cells	BIHi264-A iPSC-DSN			Differentiation start date	2022-05-19
C03		17257		Seeded	2022-05-30
D03		18430		Density	48,000/well
E03		19519		Age of cells	53	days
F03		20081		Agent	Paclitaxel 100nM + SP600125 1µM / 10µM / 100µM
G03		16927
H03		84		Remarks:	Well F7 cells were clumped before the assay began
A04		98			Well G9 was fungi contaminated before the assay began
B04		5481
C04		13498
D04		15205
E04		15592
F04		16772			Raw Data Transformed	PBS	PBS	DMSO/ DMSO	PTX/ DMSO	PTX/ SP600125 1µM	PTX/ SP600125 10µM	PTX/ SP600125 100µM	DMSO/ SP600125 100µM	Tox Control	DMSO/ DMSO	Empty	PBS
G04		3928				1	2	3	4	5	6	7	8	9	10	11	12
H04		84			A	70	77	98	98	112	105	112	98	91	84	63	56
A05		112			B	63	91	7975	5481	15556	13287	7223	5010	70	15880	211	70
B05		15556			C	63	98	17257	13498	15585	13575	8144	4181	70	15022	197	70
C05		15585			D	91	98	18430	15205	16449	14186	6935	4033	91	17917	204	77
D05		16449			E	77	91	19519	15592	17440	12922	8481	5769	98	19379	204	77
E05		17440			F	84	91	20081	16772	17046	14692	7371	3893	77	16941	204	70
F05		17046			G	70	63	16927	3928	17791	14980	8137	5052	91	9359	190	56
G05		17791			H	56	77	84	84	98	98	91	77	77	70	49	42
H05		98
A06		105
B06		13287
C06		13575
D06		14186
E06		12922
F06		14692
G06		14980
H06		98
A07		112
B07		7223
C07		8144
D07		6935
E07		8481
F07		7371
G07		8137
H07		91
A08		98
B08		5010
C08		4181
D08		4033
E08		5769
F08		3893
G08		5052
H08		77
A09		91
B09		70
C09		70
D09		91
E09		98
F09		77
G09		91
H09		77
A10		84
B10		15880
C10		15022
D10		17917
E10		19379
F10		16941
G10		9359
H10		70
A11		63
B11		211
C11		197
D11		204
E11		204
F11		204
G11		190
H11		49
A12		56
B12		70
C12		70
D12		77
E12		77
F12		70
G12		56
H12		42
14.07.202220:39:08Unknown Userplate3_MT_luminescence_PTX_SP_2MTCellViability_Apoptosis_Lumin

## Sheet: All
Raw Values															Minus Empty Value										Percentage of 0h										Percentage of Vehicle								Final Data
0h	PBS	PBS	DMSO/ DMSO	PTX/ DMSO	PTX/ SP600125 1µM	PTX/ SP600125 10µM	PTX/ SP600125 100µM	DMSO/ SP600125 100µM	Tox Control	DMSO/ DMSO	Empty	PBS			DMSO/ DMSO	PTX/ DMSO	PTX/ SP600125 1µM	PTX/ SP600125 10µM	PTX/ SP600125 100µM	DMSO/ SP600125 100µM	Tox Control	DMSO/ DMSO	Empty		DMSO/ DMSO	PTX/ DMSO	PTX/ SP600125 1µM	PTX/ SP600125 10µM	PTX/ SP600125 100µM	DMSO/ SP600125 100µM	Tox Control	DMSO/ DMSO	Empty			PTX/ DMSO	PTX/ SP600125 1µM	PTX/ SP600125 10µM	PTX/ SP600125 100µM	DMSO/ SP600125 100µM	Tox Control			PTX/ DMSO	PTX/ SP600125 1µM	PTX/ SP600125 10µM	PTX/ SP600125 100µM	DMSO/ SP600125 100µM	Tox Control
0	1	2	3	4	5	6	7	8	9	10	11	12																							Mean vehicle								(dark grey boxes are excluded in these calculations)					both columns of DMSO/DMSO were combined
A	21	28	28	21	28	28	21	21	28	14	14	14	Mean Empty																						100									Mean
B	21	28	787	710	1771	1089	2438	998	21	2157	84	21	86.3333		700.667	623.667	1684.67	1002.67	2351.67	911.667	-65.3333	2070.67	-2.33333		100	100	100	100	100	100	100	100	100			100	100	100	100	100	100		0h	100	100	100	100	100	100
C	14	14	2789	2480	1637	1124	2438	991	49	2375	84	14			2702.67	2393.67	1550.67	1037.67	2351.67	904.667	-37.3333	2288.67	-2.33333		100	100	100	100	100	100	100	100	100			100	100	100	100	100	100		12h	99.9567	146.723	174.329	43.0433	63.0843	21.2225
D	21	28	2832	2298	1771	977	2066	850	49	2094	91	21			2745.67	2211.67	1684.67	890.667	1979.67	763.667	-37.3333	2007.67	4.66667		100	100	100	100	100	100	100	100	100			100	100	100	100	100	100		24h	104.407	138.243	175.491	43.6468	68.0664	25.2578
E	21	28	2705	2551	1750	1040	2438	1033	63	2684	77	28			2618.67	2464.67	1663.67	953.667	2351.67	946.667	-23.3333	2597.67	-9.33333		100	100	100	100	100	100	100	100	100			100	100	100	100	100	100		36h	102.672	132.825	177.589	42.5178	72.2206	4.69466
F	21	21	2902	2712	2003	1187	2080	808	35	2621	84	14			2815.67	2625.67	1916.67	1100.67	1993.67	721.667	-51.3333	2534.67	-2.33333		100	100	100	100	100	100	100	100	100			100	100	100	100	100	100		48h	100.59	129.422	179.791	44.2419	69.9492	30.8455
G	21	21	2586	393	2115	1321	2241	942	42	963	98	21			2499.67	306.667	2028.67	1234.67	2154.67	855.667	-44.3333	876.667	11.6667		100	100	100	100	100	100	100	100	100			100	100	100	100	100			60h	97.2223	124.723	175.816	43.802	69.5253	39.0726
H	14	21	14	21	14	21	14	14	21	14	14	21																															72h	98.4263	122.193	173.262	44.4742	67.8116	39.9099
12h	PBS	PBS	DMSO/ DMSO	PTX/ DMSO	PTX/ SP600125 1µM	PTX/ SP600125 10µM	PTX/ SP600125 100µM	DMSO/ SP600125 100µM	Tox Control	DMSO/ DMSO	Empty	PBS			DMSO/ DMSO	PTX/ DMSO	PTX/ SP600125 1µM	PTX/ SP600125 10µM	PTX/ SP600125 100µM	DMSO/ SP600125 100µM	Tox Control	DMSO/ DMSO	Empty		DMSO/ DMSO	PTX/ DMSO	PTX/ SP600125 1µM	PTX/ SP600125 10µM	PTX/ SP600125 100µM	DMSO/ SP600125 100µM	Tox Control	DMSO/ DMSO	Empty			PTX/ DMSO	PTX/ SP600125 1µM	PTX/ SP600125 10µM	PTX/ SP600125 100µM	DMSO/ SP600125 100µM	Tox Control			PTX/ DMSO	PTX/ SP600125 1µM	PTX/ SP600125 10µM	PTX/ SP600125 100µM	DMSO/ SP600125 100µM	Tox Control
0	1	2	3	4	5	6	7	8	9	10	11	12																							Mean vehicle
A	56	84	84	112	119	112	105	105	84	77	63	49	Mean Empty																						687.132									Standard Deviation
B	70	91	4047	3548	16709	11502	6015	3499	63	14348	134	63	140.833		3906.17	3407.17	16568.2	11361.2	5874.17	3358.17	-77.8333	14207.2	-6.83333		557.493	546.312	983.469	1133.1	249.787	368.355	119.133	686.116	292.857			79.5061	143.126	164.902	36.3521	53.6075	17.3377		0h	0	0	0	0	0	0
C	70	126	17411	16329	16224	12338	7265	3921	77	17320	148	77			17270.2	16188.2	16083.2	12197.2	7124.17	3780.17	-63.8333	17179.2	7.16667		639.005	676.292	1037.18	1175.44	302.941	417.852	170.982	750.619	-307.143			98.4223	150.943	171.065	44.0877	60.811	24.8834		12h	14.7526	9.18098	18.6106	3.83368	6.24456	6.56288
D	84	112	18458	17938	17749	12823	6190	3801	98	16906	134	91			18317.2	17797.2	17608.2	12682.2	6049.17	3660.17	-42.8333	16765.2	-6.83333		667.13	804.695	1045.2	1423.9	305.565	479.289	114.732	835.057	-146.429			117.109	152.111	207.223	44.4696	69.752	16.6972		24h	15.3087	6.72175	15.5056	3.43487	6.54607	8.97252
E	77	98	19049	18831	18318	11762	7771	4363	91	19252	155	77			18908.2	18690.2	18177.2	11621.2	7630.17	4222.17	-49.8333	19111.2	14.1667		722.053	758.324	1092.6	1218.58	324.458	446.004	213.571	735.705	-151.786			110.361	159.008	177.342	47.2191	64.9079	31.0816		36h	20.1553	7.0324	16.7037	3.24547	7.05292	42.7669
F	77	84	20412	19688	18873	13329	6317	3590	84	18690	148	70			20271.2	19547.2	18732.2	13188.2	6176.17	3449.17	-56.8333	18549.2	7.16667		719.942	744.465	977.33	1198.2	309.789	477.945	110.714	731.819	-307.143			108.344	142.233	174.377	45.0844	69.5564	16.1125		48h	21.5982	7.77333	16.2372	3.03608	4.43842	11.2697
G	63	98	13786	1953	18669	12957	6218	3661	63	5881	126	42			13645.2	1812.17	18528.2	12816.2	6077.17	3520.17	-77.8333	5740.17	-14.8333		545.879	590.924	913.317	1038.03	282.047	411.395	175.564	654.772	-127.143			85.9985	132.917	151.066	41.0469	59.8712			60h	25.0072	9.21528	16.9553	3.3869	5.21642	14.2039
H	70	70	77	84	91	84	63	63	70	49	42	35																															72h	31.6838	8.68903	16.1768	3.18227	6.78654	12.3587
																																			Percentage of Vehicle
24h	PBS	PBS	DMSO/ DMSO	PTX/ DMSO	PTX/ SP600125 1µM	PTX/ SP600125 10µM	PTX/ SP600125 100µM	DMSO/ SP600125 100µM	Tox Control	DMSO/ DMSO	Empty	PBS			DMSO/ DMSO	PTX/ DMSO	PTX/ SP600125 1µM	PTX/ SP600125 10µM	PTX/ SP600125 100µM	DMSO/ SP600125 100µM	Tox Control	DMSO/ DMSO	Empty		DMSO/ DMSO	PTX/ DMSO	PTX/ SP600125 1µM	PTX/ SP600125 10µM	PTX/ SP600125 100µM	DMSO/ SP600125 100µM	Tox Control	DMSO/ DMSO	Empty			PTX/ DMSO	PTX/ SP600125 1µM	PTX/ SP600125 10µM	PTX/ SP600125 100µM	DMSO/ SP600125 100µM	Tox Control			PTX/ DMSO	PTX/ SP600125 1µM	PTX/ SP600125 10µM	PTX/ SP600125 100µM	DMSO/ SP600125 100µM	Tox Control
0	1	2	3	4	5	6	7	8	9	10	11	12																							Mean vehicle
A	63	84	77	112	112	91	91	91	91	77	42	56	Mean Empty																						705.435									SD as % of Mean
B	56	105	5305	4539	16203	11973	6352	3872	77	14573	155	56	149		5156	4390	16054	11824	6203	3723	-72	14424	6		735.871	703.902	952.948	1179.26	263.77	408.373	110.204	696.587	-257.143			99.7826	135.087	167.167	37.3912	57.8895	15.6221		0h	0	0	0	0	0	0
C	84	126	16582	15128	15528	12640	7617	4188	77	16421	162	70			16433	14979	15379	12491	7468	4039	-72	16272	13		608.029	625.776	991.767	1203.76	317.562	446.463	192.857	710.982	-557.143			88.7079	140.589	170.641	45.0165	63.289	27.3388		12h	14.759	6.25735	10.6755	8.90657	9.89876	30.9242
D	84	119	17545	16772	17095	12943	6120	4068	91	16786	155	70			17396	16623	16946	12794	5971	3919	-58	16637	6		633.58	751.605	1005.9	1436.45	301.616	513.182	155.357	828.673	128.571			106.545	142.592	203.626	42.7561	72.7469	22.0229		24h	14.6625	4.86226	8.83554	7.8697	9.61718	35.5238
E	91	105	18571	17362	17517	12064	8024	4764	84	18992	155	77			18422	17213	17368	11915	7875	4615	-65	18843	6		703.488	698.391	1043.96	1249.39	334.869	487.5	278.571	725.382	-64.2857			99.0014	147.988	177.109	47.4698	69.1063	39.4893		36h	19.6307	5.29449	9.40586	7.63322	9.76579	910.968
F	84	112	19597	18486	18219	13863	6506	4019	70	18690	141	56			19448	18337	18070	13714	6357	3870	-79	18541	-8		690.707	698.375	942.783	1245.97	318.86	536.259	153.896	731.497	342.857			98.9992	133.646	176.625	45.2004	76.0182	21.8158		48h	21.4716	6.00619	9.03115	6.86245	6.3452	36.536
G	84	84	14805	3035	18690	13891	6844	4335	63	7286	126	49			14656	2886	18541	13742	6695	4186	-86	7137	-23		586.318	941.087	913.95	1113.01	310.721	489.209	193.985	814.106	-197.143			133.405	129.558	157.777	44.0467	69.3486			60h	25.7217	7.38859	9.64379	7.73229	7.5029	36.3526
H	63	56	70	84	77	77	84	84	56	56	49	42																															72h	32.1904	7.11088	9.33661	7.15532	10.0079	30.9665
																																			Percentage of Vehicle
36h	PBS	PBS	DMSO/ DMSO	PTX/ DMSO	PTX/ SP600125 1µM	PTX/ SP600125 10µM	PTX/ SP600125 100µM	DMSO/ SP600125 100µM	Tox Control	DMSO/ DMSO	Empty	PBS			DMSO/ DMSO	PTX/ DMSO	PTX/ SP600125 1µM	PTX/ SP600125 10µM	PTX/ SP600125 100µM	DMSO/ SP600125 100µM	Tox Control	DMSO/ DMSO	Empty		DMSO/ DMSO	PTX/ DMSO	PTX/ SP600125 1µM	PTX/ SP600125 10µM	PTX/ SP600125 100µM	DMSO/ SP600125 100µM	Tox Control	DMSO/ DMSO	Empty			PTX/ DMSO	PTX/ SP600125 1µM	PTX/ SP600125 10µM	PTX/ SP600125 100µM	DMSO/ SP600125 100µM	Tox Control
0	1	2	3	4	5	6	7	8	9	10	11	12																							Mean vehicle
A	70	105	112	112	134	126	112	119	112	91	63	56	Mean Empty																						877.502
B	91	126	7174	6022	19421	15086	7617	5150	70	17875	162	70	176		6998	5846	19245	14910	7441	4974	-106	17699	-14		998.763	937.36	1142.36	1487.03	316.414	545.594	162.245	854.749	600			106.821	130.184	169.462	36.0585	62.1759	18.4894
C	77	148	20721	17889	18894	15809	9120	5424	408	19716	155	77			20545	17713	18718	15633	8944	5248	232	19540	-21		760.175	739.994	1207.09	1506.55	380.326	580.103	-621.429	853.772	900			84.3297	137.56	171.687	43.3419	66.1085	-70.8179
D	98	134	21943	19533	20440	16498	7631	5523	98	20081	190	91			21767	19357	20264	16322	7455	5347	-78	19905	14		792.776	875.222	1202.85	1832.56	376.579	700.175	208.929	991.449	300			99.7403	137.077	208.838	42.9149	79.7918	23.8095
E	98	119	23672	20313	20875	15001	9317	6225	105	22260	176	105			23496	20137	20699	14825	9141	6049	-71	22084	0		897.251	817.027	1244.18	1554.53	388.703	638.979	304.286	850.148	0			93.1084	141.787	177.154	44.2966	72.818	34.6764
F	91	98	24185	21213	21409	17425	8038	5207	98	22407	197	70			24009	21037	21233	17249	7862	5031	-78	22231	21		852.693	801.206	1107.81	1567.14	394.349	697.136	151.948	877.078	-900			91.3054	126.246	178.591	44.94	79.4456	17.316
G	77	91	18753	3963	22267	17489	8411	5656	77	9451	176	70			18577	3787	22091	17313	8235	5480	-99	9275	0		743.179	1234.89	1088.94	1402.24	382.194	640.436	223.308	1057.98	0			140.728	124.096	159.799	43.5548	72.9841
H	77	84	91	98	105	98	98	84	70	70	56	42
																																			Percentage of Vehicle
48h	PBS	PBS	DMSO/ DMSO	PTX/ DMSO	PTX/ SP600125 1µM	PTX/ SP600125 10µM	PTX/ SP600125 100µM	DMSO/ SP600125 100µM	Tox Control	DMSO/ DMSO	Empty	PBS			DMSO/ DMSO	PTX/ DMSO	PTX/ SP600125 1µM	PTX/ SP600125 10µM	PTX/ SP600125 100µM	DMSO/ SP600125 100µM	Tox Control	DMSO/ DMSO	Empty		DMSO/ DMSO	PTX/ DMSO	PTX/ SP600125 1µM	PTX/ SP600125 10µM	PTX/ SP600125 100µM	DMSO/ SP600125 100µM	Tox Control	DMSO/ DMSO	Empty			PTX/ DMSO	PTX/ SP600125 1µM	PTX/ SP600125 10µM	PTX/ SP600125 100µM	DMSO/ SP600125 100µM	Tox Control
0	1	2	3	4	5	6	7	8	9	10	11	12																							Mean vehicle
A	63	91	105	126	134	119	119	105	112	98	84	70	Mean Empty																						860.64
B	84	126	7617	6120	18859	15233	7982	5361	77	17749	190	77	187.667		7429.33	5932.33	18671.3	15045.3	7794.33	5173.33	-110.667	17561.3	2.33333		1060.32	951.203	1108.31	1500.53	331.439	567.459	169.388	848.1	-100			110.523	128.777	174.351	38.5107	65.9345	19.6816
C	98	155	20096	16786	18163	15908	9240	5670	84	18100	211	98			19908.3	16598.3	17975.3	15720.3	9052.33	5482.33	-103.667	17912.3	23.3333		736.618	693.427	1159.2	1514.97	384.933	606.006	277.679	782.654	-1000			80.5711	134.69	176.028	44.7263	70.4134	32.2642
D	112	126	21016	18388	19302	16372	7708	4441	84	20004	190	91			20828.3	18200.3	19114.3	16184.3	7520.33	4253.33	-103.667	19816.3	2.33333		758.589	822.924	1134.61	1817.1	379.879	556.962	277.679	987.033	50			95.6176	131.833	211.134	44.1391	64.7148	32.2642
E	91	112	22660	18943	20236	14734	9198	6317	91	21796	169	91			22472.3	18755.3	20048.3	14546.3	9010.33	6129.33	-96.6667	21608.3	-18.6667		858.159	760.968	1205.07	1525.31	383.147	647.465	414.286	831.836	200			88.4188	140.02	177.229	44.5188	75.2306	48.1369
F	70	112	23243	20257	20152	16941	8242	4441	91	21199	197	77			23055.3	20069.3	19964.3	16753.3	8054.33	4253.33	-96.6667	21011.3	9.33333		818.823	764.352	1041.62	1522.11	403.996	589.376	188.312	828.958	-400			88.812	121.028	176.858	46.9413	68.4811	21.8804
G	70	91	18465	3872	21171	17524	8832	5705	63	9703	169	63			18277.3	3684.33	20983.3	17336.3	8644.33	5517.33	-124.667	9515.33	-18.6667		731.191	1201.41	1034.34	1404.13	401.191	644.799	281.203	1085.4	-160			139.595	120.183	163.15	46.6154	74.9209
H	63	77	91	105	98	105	91	91	70	56	63	42
																																			Percentage of Vehicle
60h	PBS	PBS	DMSO/ DMSO	PTX/ DMSO	PTX/ SP600125 1µM	PTX/ SP600125 10µM	PTX/ SP600125 100µM	DMSO/ SP600125 100µM	Tox Control	DMSO/ DMSO	Empty	PBS			DMSO/ DMSO	PTX/ DMSO	PTX/ SP600125 1µM	PTX/ SP600125 10µM	PTX/ SP600125 100µM	DMSO/ SP600125 100µM	Tox Control	DMSO/ DMSO	Empty		DMSO/ DMSO	PTX/ DMSO	PTX/ SP600125 1µM	PTX/ SP600125 10µM	PTX/ SP600125 100µM	DMSO/ SP600125 100µM	Tox Control	DMSO/ DMSO	Empty			PTX/ DMSO	PTX/ SP600125 1µM	PTX/ SP600125 10µM	PTX/ SP600125 100µM	DMSO/ SP600125 100µM	Tox Control
0	1	2	3	4	5	6	7	8	9	10	11	12																							Mean vehicle
A	49	91	91	112	119	112	112	112	98	70	70	49	Mean Empty																						797.801
B	77	112	7371	5460	16105	13505	7202	5003	70	16540	197	77	200.5		7170.5	5259.5	15904.5	13304.5	7001.5	4802.5	-130.5	16339.5	-3.5		1023.38	843.319	944.074	1326.91	297.725	526.782	199.745	789.094	150			105.705	118.334	166.321	37.3182	66.0293	25.0369
C	91	126	18191	14798	16519	14207	8495	5375	84	16386	197	84			17990.5	14597.5	16318.5	14006.5	8294.5	5174.5	-116.5	16185.5	-3.5		665.657	609.838	1052.35	1349.81	352.707	571.979	312.054	707.202	150			76.4399	131.907	169.191	44.2099	71.6944	39.1142
D	77	134	19330	16182	17524	14938	7188	4075	91	18557	232	84			19129.5	15981.5	17323.5	14737.5	6987.5	3874.5	-109.5	18356.5	31.5		696.716	722.6	1028.3	1654.66	352.963	507.355	293.304	914.32	675			90.5739	128.892	207.402	44.242	63.5941	36.764
E	70	105	20370	16737	18388	13652	8474	5979	84	20686	197	77			20169.5	16536.5	18187.5	13451.5	8273.5	5778.5	-116.5	20485.5	-3.5		770.22	670.943	1093.22	1410.5	351.814	610.405	499.286	788.612	37.5			84.099	137.029	176.799	44.098	76.5109	62.5827
F	91	119	21086	17482	18360	15725	7680	3970	70	19063	197	77			20885.5	17281.5	18159.5	15524.5	7479.5	3769.5	-130.5	18862.5	-3.5		741.76	658.176	947.452	1410.46	375.163	522.333	254.221	744.181	150			82.4987	118.758	176.794	47.0246	65.4715	31.8652
G	70	84	17173	3724	18557	15802	8094	5242	77	9436	183	63			16972.5	3523.5	18356.5	15601.5	7893.5	5041.5	-123.5	9235.5	-17.5		678.991	1148.97	904.855	1263.62	366.344	589.19	278.571	1053.48	-150			144.017	113.419	158.388	45.9193	73.8517
H	63	63	84	91	112	105	84	84	56	56	42	35
																																			Percentage of Vehicle
72h	PBS	PBS	DMSO/ DMSO	PTX/ DMSO	PTX/ SP600125 1µM	PTX/ SP600125 10µM	PTX/ SP600125 100µM	DMSO/ SP600125 100µM	Tox Control	DMSO/ DMSO	Empty	PBS			DMSO/ DMSO	PTX/ DMSO	PTX/ SP600125 1µM	PTX/ SP600125 10µM	PTX/ SP600125 100µM	DMSO/ SP600125 100µM	Tox Control	DMSO/ DMSO	Empty		DMSO/ DMSO	PTX/ DMSO	PTX/ SP600125 1µM	PTX/ SP600125 10µM	PTX/ SP600125 100µM	DMSO/ SP600125 100µM	Tox Control	DMSO/ DMSO	Empty			PTX/ DMSO	PTX/ SP600125 1µM	PTX/ SP600125 10µM	PTX/ SP600125 100µM	DMSO/ SP600125 100µM	Tox Control
0	1	2	3	4	5	6	7	8	9	10	11	12																							Mean vehicle
A	70	77	98	98	112	105	112	98	91	84	63	56	Mean Empty																						770.626
B	63	91	7975	5481	15556	13287	7223	5010	70	15880	211	70	201.667		7773.33	5279.33	15354.3	13085.3	7021.33	4808.33	-131.667	15678.3	9.33333		1109.42	846.499	911.417	1305.05	298.568	527.422	201.531	757.164	-400			109.846	118.27	169.35	38.7436	68.4408	26.1516
C	63	98	17257	13498	15585	13575	8144	4181	70	15022	197	70			17055.3	13296.3	15383.3	13373.3	7942.33	3979.33	-131.667	14820.3	-4.66667		631.056	555.48	992.046	1288.79	337.732	439.867	352.679	647.553	200			72.0817	128.733	167.239	43.8257	57.0793	45.7652
D	91	98	18430	15205	16449	14186	6935	4033	91	17917	204	77			18228.3	15003.3	16247.3	13984.3	6733.33	3831.33	-110.667	17715.3	2.33333		663.895	678.372	964.424	1570.1	340.125	501.702	296.429	882.384	50			88.0288	125.148	203.743	44.1362	65.1032	38.466
E	77	91	19519	15592	17440	12922	8481	5769	98	19379	204	77			19317.3	15390.3	17238.3	12720.3	8279.33	5567.33	-103.667	19177.3	2.33333		737.678	624.439	1036.17	1333.83	352.062	588.099	444.286	738.252	-25			81.0301	134.458	173.085	45.6853	76.3144	57.6526
F	84	91	20081	16772	17046	14692	7371	3893	77	16941	204	70			19879.3	16570.3	16844.3	14490.3	7169.33	3691.33	-124.667	16739.3	2.33333		706.026	631.091	878.835	1316.51	359.605	511.501	242.857	660.416	-100			81.8933	114.042	170.836	46.6641	66.3748	31.5143
G	70	63	16927	3928	17791	14980	8137	5052	91	9359	190	56			16725.3	3726.33	17589.3	14778.3	7935.33	4850.33	-110.667	9157.33	-11.6667		669.103	1215.11	867.039	1196.95	368.286	566.848	249.624	1044.56	-100			157.678	112.511	155.322	47.7905	73.5569
H	56	77	84	84	98	98	91	77	77	70	49	42
