# Supplementary material for: c-Jun inhibition mitigates chemotherapy-induced neurotoxicity in iPSC-derived sensory neurons
Source: Cell Death Discov. 2025 Nov 13;11:529. doi: 10.1038/s41420-025-02847-5 (PMC12615653; doi:10.1038/s41420-025-02847-5)
Supplement: Supplementary file 3 — Dataset [file 41420_2025_2847_MOESM3_ESM.zip › Supplemental Files (to be zipped)/(Figure 3 and S4) Viability 264A/264A_MT_PTX_SP_plate44_MasterTable_20220829.xlsx]

## Sheet: plate44_MT_lumi_PTX_SP_0h
21:40:12
Default, [ RLU ]				MT Cell Viability Assay
Time/Pos	Time/SID	0
A01		14		more luminescence, more viability
B01		14
C01		21
D01		28
E01		21		Date of intoxication:		2022-08-23
F01		35		Measurement timepoints	0h	2022-08-23
G01		28			12h	2022-08-24
H01		21			24h	2022-08-24
A02		28			36h	2022-08-25
B02		28			48h	2022-08-25
C02		28			60h	2022-08-26
D02		28			72h	2022-08-26
E02		21
F02		21		Reader:	Berthold Luminometer
G02		28		Plate	White plate with clear bottom (Greiner, Cat. No 655088)
H02		28
A03		28		Plate 1
B03		35		Cells	BIHi264-A iPSC-DSN			Day 11	2022-07-25
C03		4012		Seeded	2022-05-30
D03		3309		Density	48,000/well
E03		3872		Age of cells	40	days
F03		8685		Agent	Paclitaxel 100nm + SP600125 1µM / 10µM / 100µM
G03		4181
H03		35		Remarks:	Well B3 and B4 were contaminated wtith fungi before assay began
A04		28			No other wells contaminated seen throughout the 72h
B04		42
C04		3520
D04		3408
E04		3281
F04		3689			Raw Data Transformed	PBS	PBS	DMSO/ DMSO	PTX/ DMSO	PTX/ SP600125 1µM	PTX/ SP600125 10µM	PTX/ SP600125 100µM	DMSO/ SP600125 100µM	Tox Control	DMSO/ DMSO	Empty	PBS
G04		3759				1	2	3	4	5	6	7	8	9	10	11	12
H04		21			A	14	28	28	28	28	35	35	21	42	35	35	21
A05		28			B	14	28	35	42	6190	3141	1757	1714	204	13034	183	28
B05		6190			C	21	28	4012	3520	4047	1490	956	808	309	14875	204	49
C05		4047			D	28	28	3309	3408	3984	1265	913	724	204	4363	126	35
D05		3984			E	21	21	3872	3281	3900	1356	927	745	119	7286	176	21
E05		3900			F	35	21	8685	3689	3162	2600	857	625	112	5762	183	28
F05		3162			G	28	28	4181	3759	5417	1869	1026	927	91	6900	169	21
G05		5417			H	21	28	35	21	28	28	28	14	21	28	28	21
H05		28
A06		35
B06		3141
C06		1490
D06		1265
E06		1356
F06		2600
G06		1869
H06		28
A07		35
B07		1757
C07		956
D07		913
E07		927
F07		857
G07		1026
H07		28
A08		21
B08		1714
C08		808
D08		724
E08		745
F08		625
G08		927
H08		14
A09		42
B09		204
C09		309
D09		204
E09		119
F09		112
G09		91
H09		21
A10		35
B10		13034
C10		14875
D10		4363
E10		7286
F10		5762
G10		6900
H10		28
A11		35
B11		183
C11		204
D11		126
E11		176
F11		183
G11		169
H11		28
A12		21
B12		28
C12		49
D12		35
E12		21
F12		28
G12		21
H12		21
23.08.202221:40:12Unknown Userplate44_MT_luminescence_PTX_SP_MTCellViability_Apoptosis_Lumin

## Sheet: 12h
10:17:29
Default, [ RLU ]				MT Cell Viability Assay
Time/Pos	Time/SID	0
A01		246		more luminescence, more viability
B01		281
C01		351
D01		358
E01		337		Date of intoxication:		2022-08-23
F01		358		Measurement timepoints	0h	2022-08-23
G01		316			12h	2022-08-24
H01		309			24h	2022-08-24
A02		309			36h	2022-08-25
B02		471			48h	2022-08-25
C02		548			60h	2022-08-26
D02		520			72h	2022-08-26
E02		471
F02		471		Reader:	Berthold Luminometer
G02		415		Plate	White plate with clear bottom (Greiner, Cat. No 655088)
H02		323
A03		386		Plate 1
B03		527		Cells	BIHi264-A iPSC-DSN			Day 11	2022-07-25
C03		79145		Seeded	2022-05-30
D03		84099		Density	48,000/well
E03		96978		Age of cells	40	days
F03		230494		Agent	Paclitaxel 100nm + SP600125 1µM / 10µM / 100µM
G03		94351
H03		415		Remarks:
A04		464
B04		653
C04		79700
D04		102550
E04		90612
F04		108776			Raw Data Transformed	PBS	PBS	DMSO/ DMSO	PTX/ DMSO	PTX/ SP600125 1µM	PTX/ SP600125 10µM	PTX/ SP600125 100µM	DMSO/ SP600125 100µM	Tox Control	DMSO/ DMSO	Empty	PBS
G04		90809				1	2	3	4	5	6	7	8	9	10	11	12
H04		450			A	246	309	386	464	492	499	457	457	429	408	323	239
A05		492			B	281	471	527	653	125730	112739	41870	46346	372	164010	1490	316
B05		125730			C	351	548	79145	79700	81387	60209	20833	23215	471	208115	1504	401
C05		81387			D	358	520	84099	102550	86537	56352	22295	22611	450	71922	1391	372
D05		86537			E	337	471	96978	90612	85638	61699	22674	23686	386	97414	1447	358
E05		85638			F	358	471	230494	108776	79272	98693	23054	19765	344	84935	1377	309
F05		79272			G	316	415	94351	90809	97597	60125	21206	24691	302	89847	1307	232
G05		97597			H	309	323	415	450	436	443	372	337	302	274	211	176
H05		436
A06		499
B06		112739
C06		60209
D06		56352
E06		61699
F06		98693
G06		60125
H06		443
A07		457
B07		41870
C07		20833
D07		22295
E07		22674
F07		23054
G07		21206
H07		372
A08		457
B08		46346
C08		23215
D08		22611
E08		23686
F08		19765
G08		24691
H08		337
A09		429
B09		372
C09		471
D09		450
E09		386
F09		344
G09		302
H09		302
A10		408
B10		164010
C10		208115
D10		71922
E10		97414
F10		84935
G10		89847
H10		274
A11		323
B11		1490
C11		1504
D11		1391
E11		1447
F11		1377
G11		1307
H11		211
A12		239
B12		316
C12		401
D12		372
E12		358
F12		309
G12		232
H12		176
24.08.202210:17:29Unknown Userplate44_MT_luminescence_PTX_SP_MTCellViability_Apoptosis_Lumin

## Sheet: 24h
20:33:57
Default, [ RLU ]				MT Cell Viability Assay
Time/Pos	Time/SID	0
A01		218		more luminescence, more viability
B01		302
C01		316
D01		316
E01		337		Date of intoxication:		2022-08-23
F01		323		Measurement timepoints	0h	2022-08-23
G01		295			12h	2022-08-24
H01		267			24h	2022-08-24
A02		309			36h	2022-08-25
B02		415			48h	2022-08-25
C02		527			60h	2022-08-26
D02		457			72h	2022-08-26
E02		450
F02		471		Reader:	Berthold Luminometer
G02		372		Plate	White plate with clear bottom (Greiner, Cat. No 655088)
H02		309
A03		393		Plate 1
B03		506		Cells	BIHi264-A iPSC-DSN			Day 11	2022-07-25
C03		77817		Seeded	2022-05-30
D03		79813		Density	48,000/well
E03		96465		Age of cells	40	days
F03		208965		Agent	Paclitaxel 100nm + SP600125 1µM / 10µM / 100µM
G03		89994
H03		351		Remarks:
A04		393
B04		632
C04		73686
D04		92980
E04		85617
F04		96163			Raw Data Transformed	PBS	PBS	DMSO/ DMSO	PTX/ DMSO	PTX/ SP600125 1µM	PTX/ SP600125 10µM	PTX/ SP600125 100µM	DMSO/ SP600125 100µM	Tox Control	DMSO/ DMSO	Empty	PBS
G04		85856				1	2	3	4	5	6	7	8	9	10	11	12
H04		401			A	218	309	393	393	492	478	471	401	429	365	281	239
A05		492			B	302	415	506	632	113118	101686	42102	46817	401	148903	1363	288
B05		113118			C	316	527	77817	73686	78246	60118	19934	23040	422	188188	1426	344
C05		78246			D	316	457	79813	92980	79075	54785	20805	22442	443	67784	1356	316
D05		79075			E	337	450	96465	85617	82890	61432	22583	23250	365	88139	1363	309
E05		82890			F	323	471	208965	96163	73342	89109	22084	18971	323	76799	1363	302
F05		73342			G	295	372	89994	85856	93135	58277	20911	25998	302	87788	1258	218
G05		93135			H	267	309	351	401	415	408	351	288	267	232	197	169
H05		415
A06		478
B06		101686
C06		60118
D06		54785
E06		61432
F06		89109
G06		58277
H06		408
A07		471
B07		42102
C07		19934
D07		20805
E07		22583
F07		22084
G07		20911
H07		351
A08		401
B08		46817
C08		23040
D08		22442
E08		23250
F08		18971
G08		25998
H08		288
A09		429
B09		401
C09		422
D09		443
E09		365
F09		323
G09		302
H09		267
A10		365
B10		148903
C10		188188
D10		67784
E10		88139
F10		76799
G10		87788
H10		232
A11		281
B11		1363
C11		1426
D11		1356
E11		1363
F11		1363
G11		1258
H11		197
A12		239
B12		288
C12		344
D12		316
E12		309
F12		302
G12		218
H12		169
24.08.202220:33:57Unknown Userplate44_MT_luminescence_PTX_SP_MTCellViability_Apoptosis_Lumin

## Sheet: 36h
10:32:41
Default, [ RLU ]				MT Cell Viability Assay
Time/Pos	Time/SID	0
A01		190		more luminescence, more viability
B01		232
C01		295
D01		316
E01		309		Date of intoxication:		2022-08-23
F01		302		Measurement timepoints	0h	2022-08-23
G01		267			12h	2022-08-24
H01		232			24h	2022-08-24
A02		302			36h	2022-08-25
B02		386			48h	2022-08-25
C02		471			60h	2022-08-26
D02		457			72h	2022-08-26
E02		379
F02		436		Reader:	Berthold Luminometer
G02		358		Plate	White plate with clear bottom (Greiner, Cat. No 655088)
H02		253
A03		316		Plate 1
B03		492		Cells	BIHi264-A iPSC-DSN			Day 11	2022-07-25
C03		78696		Seeded	2022-05-30
D03		77087		Density	48,000/well
E03		94365		Age of cells	40	days
F03		170784		Agent	Paclitaxel 100nm + SP600125 1µM / 10µM / 100µM
G03		86881
H03		351		Remarks:
A04		386
B04		604
C04		66962
D04		80768
E04		75794
F04		73854			Raw Data Transformed	PBS	PBS	DMSO/ DMSO	PTX/ DMSO	PTX/ SP600125 1µM	PTX/ SP600125 10µM	PTX/ SP600125 100µM	DMSO/ SP600125 100µM	Tox Control	DMSO/ DMSO	Empty	PBS
G04		74740				1	2	3	4	5	6	7	8	9	10	11	12
H04		365			A	190	302	316	386	415	464	450	401	386	316	295	225
A05		415			B	232	386	492	604	95601	85968	39446	46318	351	139355	1454	309
B05		95601			C	295	471	78696	66962	73004	61340	19330	22119	386	172660	1405	351
C05		73004			D	316	457	77087	80768	66941	53120	19323	21388	379	66343	1483	337
D05		66941			E	309	379	94365	75794	76096	61874	22386	23145	323	82153	1391	267
E05		76096			F	302	436	170784	73854	63736	75808	20229	18311	337	73988	1356	281
F05		63736			G	267	358	86881	74740	85399	58783	21199	25372	274	88786	1251	225
G05		85399			H	232	253	351	365	351	365	323	281	309	253	190	155
H05		351
A06		464
B06		85968
C06		61340
D06		53120
E06		61874
F06		75808
G06		58783
H06		365
A07		450
B07		39446
C07		19330
D07		19323
E07		22386
F07		20229
G07		21199
H07		323
A08		401
B08		46318
C08		22119
D08		21388
E08		23145
F08		18311
G08		25372
H08		281
A09		386
B09		351
C09		386
D09		379
E09		323
F09		337
G09		274
H09		309
A10		316
B10		139355
C10		172660
D10		66343
E10		82153
F10		73988
G10		88786
H10		253
A11		295
B11		1454
C11		1405
D11		1483
E11		1391
F11		1356
G11		1251
H11		190
A12		225
B12		309
C12		351
D12		337
E12		267
F12		281
G12		225
H12		155
25.08.202210:32:41Unknown Userplate44_MT_luminescence_PTX_SP_MTCellViability_Apoptosis_Lumin

## Sheet: 48h
22:27:19
Default, [ RLU ]				MT Cell Viability Assay
Time/Pos	Time/SID	0
A01		105		more luminescence, more viability
B01		148
C01		169
D01		176
E01		169		Date of intoxication:		2022-08-23
F01		190		Measurement timepoints	0h	2022-08-23
G01		162			12h	2022-08-24
H01		155			24h	2022-08-24
A02		148			36h	2022-08-25
B02		218			48h	2022-08-25
C02		246			60h	2022-08-26
D02		267			72h	2022-08-26
E02		232
F02		225		Reader:	Berthold Luminometer
G02		211		Plate	White plate with clear bottom (Greiner, Cat. No 655088)
H02		148
A03		176		Plate 1
B03		260		Cells	BIHi264-A iPSC-DSN			Day 11	2022-07-25
C03		46213		Seeded	2022-05-30
D03		42580		Density	48,000/well
E03		58010		Age of cells	40	days
F03		86439		Agent	Paclitaxel 100nm + SP600125 1µM / 10µM / 100µM
G03		53506
H03		218		Remarks:
A04		232
B04		281
C04		34275
D04		43163
E04		40971
F04		37135			Raw Data Transformed	PBS	PBS	DMSO/ DMSO	PTX/ DMSO	PTX/ SP600125 1µM	PTX/ SP600125 10µM	PTX/ SP600125 100µM	DMSO/ SP600125 100µM	Tox Control	DMSO/ DMSO	Empty	PBS
G04		40683				1	2	3	4	5	6	7	8	9	10	11	12
H04		225			A	105	148	176	232	239	246	218	211	190	218	148	105
A05		239			B	148	218	260	281	45081	37451	14629	19196	190	71023	850	155
B05		45081			C	169	246	46213	34275	37142	32933	8453	10062	232	82666	956	176
C05		37142			D	176	267	42580	43163	33895	28984	9507	10828	211	39207	927	183
D05		33895			E	169	232	58010	40971	42158	36875	12317	13217	183	46929	913	148
E05		42158			F	190	225	86439	37135	34760	37212	9661	9563	176	44723	871	162
F05		34760			G	162	211	53506	40683	47491	33685	11551	13456	134	54553	766	141
G05		47491			H	155	148	218	225	197	218	190	176	169	141	105	98
H05		197
A06		246
B06		37451
C06		32933
D06		28984
E06		36875
F06		37212
G06		33685
H06		218
A07		218
B07		14629
C07		8453
D07		9507
E07		12317
F07		9661
G07		11551
H07		190
A08		211
B08		19196
C08		10062
D08		10828
E08		13217
F08		9563
G08		13456
H08		176
A09		190
B09		190
C09		232
D09		211
E09		183
F09		176
G09		134
H09		169
A10		218
B10		71023
C10		82666
D10		39207
E10		46929
F10		44723
G10		54553
H10		141
A11		148
B11		850
C11		956
D11		927
E11		913
F11		871
G11		766
H11		105
A12		105
B12		155
C12		176
D12		183
E12		148
F12		162
G12		141
H12		98
25.08.202222:27:19Unknown Userplate44_MT_luminescence_PTX_SP_MTCellViability_Apoptosis_Lumin

## Sheet: 60h
10:35:22
Default, [ RLU ]				MT Cell Viability Assay
Time/Pos	Time/SID	0
A01		162		more luminescence, more viability
B01		197
C01		246
D01		288
E01		267		Date of intoxication:		2022-08-23
F01		267		Measurement timepoints	0h	2022-08-23
G01		232			12h	2022-08-24
H01		204			24h	2022-08-24
A02		239			36h	2022-08-25
B02		337			48h	2022-08-25
C02		401			60h	2022-08-26
D02		358			72h	2022-08-26
E02		344
F02		372		Reader:	Berthold Luminometer
G02		288		Plate	White plate with clear bottom (Greiner, Cat. No 655088)
H02		253
A03		267		Plate 1
B03		386		Cells	BIHi264-A iPSC-DSN			Day 11	2022-07-25
C03		73749		Seeded	2022-05-30
D03		67137		Density	48,000/well
E03		89643		Age of cells	40	days
F03		133748		Agent	Paclitaxel 100nm + SP600125 1µM / 10µM / 100µM
G03		80530
H03		295		Remarks:
A04		302
B04		443
C04		49656
D04		59907
E04		57476
F04		51258			Raw Data Transformed	PBS	PBS	DMSO/ DMSO	PTX/ DMSO	PTX/ SP600125 1µM	PTX/ SP600125 10µM	PTX/ SP600125 100µM	DMSO/ SP600125 100µM	Tox Control	DMSO/ DMSO	Empty	PBS
G04		55607				1	2	3	4	5	6	7	8	9	10	11	12
H04		309			A	162	239	267	302	379	365	330	316	309	295	239	190
A05		379			B	197	337	386	443	67032	61214	30684	39685	267	110146	1328	239
B05		67032			C	246	401	73749	49656	56837	56387	16343	18746	337	117306	1356	288
C05		56837			D	288	358	67137	59907	47737	44878	17165	18915	323	59401	1251	246
D05		47737			E	267	344	89643	57476	61383	58143	20798	22035	274	70700	1328	253
E05		61383			F	267	372	133748	51258	46922	53914	16596	16624	281	67158	1279	246
F05		46922			G	232	288	80530	55607	70201	50787	19056	23356	232	84682	1244	169
G05		70201			H	204	253	295	309	323	309	288	260	225	225	155	148
H05		323
A06		365
B06		61214
C06		56387
D06		44878
E06		58143
F06		53914
G06		50787
H06		309
A07		330
B07		30684
C07		16343
D07		17165
E07		20798
F07		16596
G07		19056
H07		288
A08		316
B08		39685
C08		18746
D08		18915
E08		22035
F08		16624
G08		23356
H08		260
A09		309
B09		267
C09		337
D09		323
E09		274
F09		281
G09		232
H09		225
A10		295
B10		110146
C10		117306
D10		59401
E10		70700
F10		67158
G10		84682
H10		225
A11		239
B11		1328
C11		1356
D11		1251
E11		1328
F11		1279
G11		1244
H11		155
A12		190
B12		239
C12		288
D12		246
E12		253
F12		246
G12		169
H12		148
26.08.202210:35:22Unknown Userplate44_MT_luminescence_PTX_SP_MTCellViability_Apoptosis_Lumin

## Sheet: 72h
19:29:39
Default, [ RLU ]				MT Cell Viability Assay
Time/Pos	Time/SID	0
A01		155		more luminescence, more viability
B01		204
C01		218
D01		225
E01		218		Date of intoxication:		2022-08-23
F01		204		Measurement timepoints	0h	2022-08-23
G01		190			12h	2022-08-24
H01		176			24h	2022-08-24
A02		218			36h	2022-08-25
B02		281			48h	2022-08-25
C02		351			60h	2022-08-26
D02		323			72h	2022-08-26
E02		281
F02		274		Reader:	Berthold Luminometer
G02		246		Plate	White plate with clear bottom (Greiner, Cat. No 655088)
H02		218
A03		239		Plate 1
B03		344		Cells	BIHi264-A iPSC-DSN			Day 11	2022-07-25
C03		69020		Seeded	2022-05-30
D03		60076		Density	48,000/well
E03		81640		Age of cells	40	days
F03		109668		Agent	Paclitaxel 100nm + SP600125 1µM / 10µM / 100µM
G03		73580
H03		260		Remarks:
A04		288
B04		422
C04		41912
D04		51553
E04		48883
F04		43529			Raw Data Transformed	PBS	PBS	DMSO/ DMSO	PTX/ DMSO	PTX/ SP600125 1µM	PTX/ SP600125 10µM	PTX/ SP600125 100µM	DMSO/ SP600125 100µM	Tox Control	DMSO/ DMSO	Empty	PBS
G04		47428				1	2	3	4	5	6	7	8	9	10	11	12
H04		274			A	155	218	239	288	281	302	295	295	288	253	190	162
A05		281			B	204	281	344	422	55698	51019	26159	35111	260	90149	1216	218
B05		55698			C	218	351	69020	41912	50204	50288	14362	16442	281	89889	1216	225
C05		50204			D	225	323	60076	51553	41196	39109	14861	16870	302	54391	1180	246
D05		41196			E	218	281	81640	48883	52586	51672	18367	19737	232	65367	1145	218
E05		52586			F	204	274	109668	43529	39643	45503	14397	14980	225	63104	1159	204
F05		39643			G	190	246	73580	47428	58783	45208	17306	21409	218	80754	1124	162
G05		58783			H	176	218	260	274	281	267	246	232	218	190	155	119
H05		281
A06		302
B06		51019
C06		50288
D06		39109
E06		51672
F06		45503
G06		45208
H06		267
A07		295
B07		26159
C07		14362
D07		14861
E07		18367
F07		14397
G07		17306
H07		246
A08		295
B08		35111
C08		16442
D08		16870
E08		19737
F08		14980
G08		21409
H08		232
A09		288
B09		260
C09		281
D09		302
E09		232
F09		225
G09		218
H09		218
A10		253
B10		90149
C10		89889
D10		54391
E10		65367
F10		63104
G10		80754
H10		190
A11		190
B11		1216
C11		1216
D11		1180
E11		1145
F11		1159
G11		1124
H11		155
A12		162
B12		218
C12		225
D12		246
E12		218
F12		204
G12		162
H12		119
26.08.202219:29:39Unknown Userplate44_MT_luminescence_PTX_SP_MTCellViability_Apoptosis_Lumin

## Sheet: All
Raw Values															Minus Empty Value										Percentage of 0h										Percentage of Vehicle								Final Data
0h	PBS	PBS	DMSO/ DMSO	PTX/ DMSO	PTX/ SP600125 1µM	PTX/ SP600125 10µM	PTX/ SP600125 100µM	DMSO/ SP600125 100µM	Tox Control	DMSO/ DMSO	Empty	PBS			DMSO/ DMSO	PTX/ DMSO	PTX/ SP600125 1µM	PTX/ SP600125 10µM	PTX/ SP600125 100µM	DMSO/ SP600125 100µM	Tox Control	DMSO/ DMSO	Empty		DMSO/ DMSO	PTX/ DMSO	PTX/ SP600125 1µM	PTX/ SP600125 10µM	PTX/ SP600125 100µM	DMSO/ SP600125 100µM	Tox Control	DMSO/ DMSO	Empty			PTX/ DMSO	PTX/ SP600125 1µM	PTX/ SP600125 10µM	PTX/ SP600125 100µM	DMSO/ SP600125 100µM	Tox Control			PTX/ DMSO	PTX/ SP600125 1µM	PTX/ SP600125 10µM	PTX/ SP600125 100µM	DMSO/ SP600125 100µM	Tox Control
0	1	2	3	4	5	6	7	8	9	10	11	12																							Mean vehicle								(dark grey boxes are excluded in these calculations)
A	14	28	28	28	28	35	35	21	42	35	35	21	Mean Empty																						100									Mean
B	14	28	35	42	6190	3141	1757	1714	204	13034	183	28	173.5		-138.5	-131.5	6016.5	2967.5	1583.5	1540.5	30.5	12860.5	9.5		100	100	100	100	100	100	100	100	100				100	100	100	100	100		0h	100	100	100	100	100	100
C	21	28	4012	3520	4047	1490	956	808	309	14875	204	49			3838.5	3346.5	3873.5	1316.5	782.5	634.5	135.5	14701.5	30.5		100	100	100	100	100	100	100	100	100			100	100	100	100	100	100		12h	147.068	115.325	227.923	142.707	187.583	-20.4191
D	28	28	3309	3408	3984	1265	913	724	204	4363	126	35			3135.5	3234.5	3810.5	1091.5	739.5	550.5	30.5	4189.5	-47.5		100	100	100	100	100	100	100	100	100			100	100	100	100	100	100		24h	143.395	114.533	232.204	147.24	198.571	-19.0607
E	21	21	3872	3281	3900	1356	927	745	119	7286	176	21			3698.5	3107.5	3726.5	1182.5	753.5	571.5	-54.5	7112.5	2.5		100	100	100	100	100	100	100	100	100			100	100	100	100	100	100		36h	129.188	106.8	233.859	147.824	202.723	-24.062
F	35	21	8685	3689	3162	2600	857	625	112	5762	183	28			8511.5	3515.5	2988.5	2426.5	683.5	451.5	-61.5	5588.5	9.5		100	100	100	100	100	100	100	100	100			100	100	100	100	100	100		48h	118.834	97.8341	219.54	121.814	175.966	-27.748
G	28	28	4181	3759	5417	1869	1026	927	91	6900	169	21			4007.5	3585.5	5243.5	1695.5	852.5	753.5	-82.5	6726.5	-4.5		100	100	100	100	100	100	100	100	100			100	100	100	100	100	100		60h	107.817	92.0653	225.618	144.119	206.547	-27.6336
H	21	28	35	21	28	28	28	14	21	28	28	21																															72h	102.105	87.3738	219.817	140.329	205.714	-26.0411
12h	PBS	PBS	DMSO/ DMSO	PTX/ DMSO	PTX/ SP600125 1µM	PTX/ SP600125 10µM	PTX/ SP600125 100µM	DMSO/ SP600125 100µM	Tox Control	DMSO/ DMSO	Empty	PBS			DMSO/ DMSO	PTX/ DMSO	PTX/ SP600125 1µM	PTX/ SP600125 10µM	PTX/ SP600125 100µM	DMSO/ SP600125 100µM	Tox Control	DMSO/ DMSO	Empty		DMSO/ DMSO	PTX/ DMSO	PTX/ SP600125 1µM	PTX/ SP600125 10µM	PTX/ SP600125 100µM	DMSO/ SP600125 100µM	Tox Control	DMSO/ DMSO	Empty			PTX/ DMSO	PTX/ SP600125 1µM	PTX/ SP600125 10µM	PTX/ SP600125 100µM	DMSO/ SP600125 100µM	Tox Control			PTX/ DMSO	PTX/ SP600125 1µM	PTX/ SP600125 10µM	PTX/ SP600125 100µM	DMSO/ SP600125 100µM	Tox Control
0	1	2	3	4	5	6	7	8	9	10	11	12																							Mean vehicle
A	246	309	386	464	492	499	457	457	429	408	323	239	Mean Empty																						1887.96									Standard Deviation
B	281	471	527	653	125730	112739	41870	46346	372	164010	1490	316	1419.33		-892.333	-766.333	124311	111320	40450.7	44926.7	-1047.33	162591	70.6667		644.284	582.763	2066.16	3751.29	2554.51	2916.37	-3433.88	1264.26	743.86				109.439	198.696	135.305	154.472	-181.883		0h	0	0	0	0	0	0
C	351	548	79145	79700	81387	60209	20833	23215	471	208115	1504	401			77725.7	78280.7	79967.7	58789.7	19413.7	21795.7	-948.333	206696	84.6667		2024.9	2339.18	2064.48	4465.6	2480.98	3435.09	-699.877	1405.95	277.596			123.9	109.35	236.531	131.411	181.947	-37.0706		12h	18.3454	13.7265	35.8298	16.044	24.8469	129.692
D	358	520	84099	102550	86537	56352	22295	22611	450	71922	1391	372			82679.7	101131	85117.7	54932.7	20875.7	21191.7	-969.333	70502.7	-28.3333		2636.89	3126.62	2233.77	5032.77	2822.94	3849.53	-3178.14	1682.84	59.6491			165.609	118.316	266.572	149.524	203.899	-168.337		24h	15.7929	13.2517	43.6854	15.4554	21.5321	128.737
E	337	471	96978	90612	85638	61699	22674	23686	386	97414	1447	358			95558.7	89192.7	84218.7	60279.7	21254.7	22266.7	-1033.33	95994.7	27.6667		2583.71	2870.24	2259.99	5097.65	2820.79	3896.18	1896.02	1349.66	1106.67			152.029	119.706	270.008	149.41	206.37	100.427		36h	13.2926	12.5925	57.0916	12.8782	21.0936	146.746
F	358	471	230494	108776	79272	98693	23054	19765	344	84935	1377	309			229075	107357	77852.7	97273.7	21634.7	18345.7	-1075.33	83515.7	-42.3333		2691.35	3053.81	2605.08	4008.81	3165.28	4063.27	1748.51	1494.42	-445.614			161.752	137.984	212.335	167.656	215.22	92.6137		48h	14.9328	15.7556	71.3003	24.181	35.8091	170.26
G	316	415	94351	90809	97597	60125	21206	24691	302	89847	1307	232			92931.7	89389.7	96177.7	58705.7	19786.7	23271.7	-1117.33	88427.7	-112.333		2318.94	2493.09	1834.23	3462.44	2321.02	3088.48	1354.34	1314.62	2496.3			132.052	97.1539	183.396	122.938	163.588	71.7358		60h	13.1095	13.1439	77.3329	17.6111	28.446	162.422
H	309	323	415	450	436	443	372	337	302	274	211	176																															72h	12.9442	13.2377	79.5823	18.1933	29.5234	162.785
																																			Percentage of Vehicle
24h	PBS	PBS	DMSO/ DMSO	PTX/ DMSO	PTX/ SP600125 1µM	PTX/ SP600125 10µM	PTX/ SP600125 100µM	DMSO/ SP600125 100µM	Tox Control	DMSO/ DMSO	Empty	PBS			DMSO/ DMSO	PTX/ DMSO	PTX/ SP600125 1µM	PTX/ SP600125 10µM	PTX/ SP600125 100µM	DMSO/ SP600125 100µM	Tox Control	DMSO/ DMSO	Empty		DMSO/ DMSO	PTX/ DMSO	PTX/ SP600125 1µM	PTX/ SP600125 10µM	PTX/ SP600125 100µM	DMSO/ SP600125 100µM	Tox Control	DMSO/ DMSO	Empty			PTX/ DMSO	PTX/ SP600125 1µM	PTX/ SP600125 10µM	PTX/ SP600125 100µM	DMSO/ SP600125 100µM	Tox Control			PTX/ DMSO	PTX/ SP600125 1µM	PTX/ SP600125 10µM	PTX/ SP600125 100µM	DMSO/ SP600125 100µM	Tox Control
0	1	2	3	4	5	6	7	8	9	10	11	12																							Mean vehicle
A	218	309	393	393	492	478	471	401	429	365	281	239	Mean Empty																						1779.61									SD as % of Mean
B	302	415	506	632	113118	101686	42102	46817	401	148903	1363	288	1354.83		-848.833	-722.833	111763	100331	40747.2	45462.2	-953.833	147548	8.16667		612.876	549.683	1857.61	3381	2573.23	2951.13	-3127.32	1147.3	85.9649				104.383	189.986	144.596	165.83	-175.731		0h	0	0	0	0	0	0
C	316	527	77817	73686	78246	60118	19934	23040	422	188188	1426	344			76462.2	72331.2	76891.2	58763.2	18579.2	21685.2	-932.833	186833	71.1667		1991.98	2161.4	1985.06	4463.59	2374.33	3417.68	-688.438	1270.84	233.333			121.454	111.545	250.819	133.419	192.047	-38.6848		12h	12.4741	11.9025	15.7201	11.2426	13.2458	-635.153
D	316	457	79813	92980	79075	54785	20805	22442	443	67784	1356	316			78458.2	91625.2	77720.2	53430.2	19450.2	21087.2	-911.833	66429.2	1.16667		2502.25	2832.75	2039.63	4895.11	2630.18	3830.55	-2989.62	1585.61	-2.45614			159.178	114.611	275.067	147.795	215.247	-167.993		24h	11.0136	11.5702	18.8133	10.4967	10.8435	-675.406
E	337	450	96465	85617	82890	61432	22583	23250	365	88139	1363	309			95110.2	84262.2	81535.2	60077.2	21228.2	21895.2	-989.833	86784.2	8.16667		2571.59	2711.57	2187.98	5080.52	2817.27	3831.18	1816.21	1220.16	326.667			152.369	122.947	285.485	158.309	215.282	102.057		36h	10.2894	11.7907	24.4128	8.71185	10.4051	-609.867
F	323	471	208965	96163	73342	89109	22084	18971	323	76799	1363	302			207610	94808.2	71987.2	87754.2	20729.2	17616.2	-1031.83	75444.2	8.16667		2439.17	2696.86	2408.81	3616.49	3032.8	3901.7	1677.78	1349.99	85.9649			151.542	135.356	203.218	170.419	219.245	94.2779		48h	12.5661	16.1044	32.4771	19.8508	20.3501	-613.596
G	295	372	89994	85856	93135	58277	20911	25998	302	87788	1258	218			88639.2	84501.2	91780.2	56922.2	19556.2	24643.2	-1052.83	86433.2	-96.8333		2211.83	2356.75	1750.36	3357.25	2293.98	3270.49	1276.16	1284.96	2151.85			132.431	98.3565	188.651	128.904	183.776	71.7102		60h	12.1591	14.2768	34.2761	12.2198	13.7721	-587.769
H	267	309	351	401	415	408	351	288	267	232	197	169																															72h	12.6774	15.1506	36.2038	12.9648	14.3517	-625.106
																																			Percentage of Vehicle
36h	PBS	PBS	DMSO/ DMSO	PTX/ DMSO	PTX/ SP600125 1µM	PTX/ SP600125 10µM	PTX/ SP600125 100µM	DMSO/ SP600125 100µM	Tox Control	DMSO/ DMSO	Empty	PBS			DMSO/ DMSO	PTX/ DMSO	PTX/ SP600125 1µM	PTX/ SP600125 10µM	PTX/ SP600125 100µM	DMSO/ SP600125 100µM	Tox Control	DMSO/ DMSO	Empty		DMSO/ DMSO	PTX/ DMSO	PTX/ SP600125 1µM	PTX/ SP600125 10µM	PTX/ SP600125 100µM	DMSO/ SP600125 100µM	Tox Control	DMSO/ DMSO	Empty			PTX/ DMSO	PTX/ SP600125 1µM	PTX/ SP600125 10µM	PTX/ SP600125 100µM	DMSO/ SP600125 100µM	Tox Control
0	1	2	3	4	5	6	7	8	9	10	11	12																							Mean vehicle
A	190	302	316	386	415	464	450	401	386	316	295	225	Mean Empty																						1689.77
B	232	386	492	604	95601	85968	39446	46318	351	139355	1454	309	1390		-898	-786	94211	84578	38056	44928	-1039	137965	64		648.375	597.719	1565.88	2850.14	2403.28	2916.46	-3406.56	1072.78	673.684				92.6681	168.671	142.226	172.595	-201.599
C	295	471	78696	66962	73004	61340	19330	22119	386	172660	1405	351			77306	65572	71614	59950	17940	20729	-1004	171270	15		2013.96	1959.42	1848.82	4553.74	2292.65	3266.98	-740.959	1164.98	49.1803			115.958	109.413	269.489	135.678	193.339	-43.8498
D	316	457	77087	80768	66941	53120	19323	21388	379	66343	1483	337			75697	79378	65551	51730	17933	19998	-1011	64953	93		2414.19	2454.1	1720.27	4739.35	2425.02	3632.7	-3314.75	1550.38	-195.789			145.233	101.805	280.473	143.512	214.982	-196.166
E	309	379	94365	75794	76096	61874	22386	23145	323	82153	1391	267			92975	74404	74706	60484	20996	21755	-1067	80763	1		2513.86	2394.34	2004.72	5114.93	2786.46	3806.65	1957.8	1135.51	40			141.696	118.639	302.7	164.902	225.276	115.862
F	302	436	170784	73854	63736	75808	20229	18311	337	73988	1356	281			169394	72464	62346	74418	18839	16921	-1053	72598	-34		1990.18	2061.27	2086.2	3066.89	2756.25	3747.73	1712.2	1299.06	-357.895			121.985	123.461	181.497	163.114	221.79	101.327
G	267	358	86881	74740	85399	58783	21199	25372	274	88786	1251	225			85491	73350	84009	57393	19809	23982	-1116	87396	-139		2133.28	2045.74	1602.16	3385.02	2323.64	3182.75	1352.73	1299.28	3088.89			121.066	94.8151	200.324	137.512	188.354	80.054
H	232	253	351	365	351	365	323	281	309	253	190	155
																																			Percentage of Vehicle
48h	PBS	PBS	DMSO/ DMSO	PTX/ DMSO	PTX/ SP600125 1µM	PTX/ SP600125 10µM	PTX/ SP600125 100µM	DMSO/ SP600125 100µM	Tox Control	DMSO/ DMSO	Empty	PBS			DMSO/ DMSO	PTX/ DMSO	PTX/ SP600125 1µM	PTX/ SP600125 10µM	PTX/ SP600125 100µM	DMSO/ SP600125 100µM	Tox Control	DMSO/ DMSO	Empty		DMSO/ DMSO	PTX/ DMSO	PTX/ SP600125 1µM	PTX/ SP600125 10µM	PTX/ SP600125 100µM	DMSO/ SP600125 100µM	Tox Control	DMSO/ DMSO	Empty			PTX/ DMSO	PTX/ SP600125 1µM	PTX/ SP600125 10µM	PTX/ SP600125 100µM	DMSO/ SP600125 100µM	Tox Control
0	1	2	3	4	5	6	7	8	9	10	11	12																							Mean vehicle
A	105	148	176	232	239	246	218	211	190	218	148	105	Mean Empty																						965.488
B	148	218	260	281	45081	37451	14629	19196	190	71023	850	155	880.5		-620.5	-599.5	44200.5	36570.5	13748.5	18315.5	-690.5	70142.5	-30.5		448.014	455.894	734.655	1232.37	868.235	1188.93	-2263.93	545.41	-321.053				76.0915	127.642	89.927	123.143	-234.486
C	169	246	46213	34275	37142	32933	8453	10062	232	82666	956	176			45332.5	33394.5	36261.5	32052.5	7572.5	9181.5	-648.5	81785.5	75.5		1181	997.893	936.143	2434.68	967.732	1447.04	-478.598	556.307	247.541			103.356	96.9606	252.17	100.232	149.877	-49.5705
D	176	267	42580	43163	33895	28984	9507	10828	211	39207	927	183			41699.5	42282.5	33014.5	28103.5	8626.5	9947.5	-669.5	38326.5	46.5		1329.92	1307.23	866.409	2574.76	1166.53	1806.99	-2195.08	914.823	-97.8947			135.396	89.7379	266.679	120.823	187.158	-227.355
E	169	232	58010	40971	42158	36875	12317	13217	183	46929	913	148			57129.5	40090.5	41277.5	35994.5	11436.5	12336.5	-697.5	46048.5	32.5		1544.67	1290.12	1107.67	3043.93	1517.78	2158.62	1279.82	647.431	1300			133.624	114.727	315.274	157.204	223.578	132.556
F	190	225	86439	37135	34760	37212	9661	9563	176	44723	871	162			85558.5	36254.5	33879.5	36331.5	8780.5	8682.5	-704.5	43842.5	-9.5		1005.21	1031.28	1133.66	1497.28	1284.64	1923.03	1145.53	784.513	-100			106.814	117.419	155.08	133.056	199.177	118.648
G	162	211	53506	40683	47491	33685	11551	13456	134	54553	766	141			52625.5	39802.5	46610.5	32804.5	10670.5	12575.5	-746.5	53672.5	-114.5		1313.18	1110.1	888.92	1934.8	1251.67	1668.94	904.848	797.926	2544.44			114.978	92.0694	200.396	129.641	172.86	93.7192
H	155	148	218	225	197	218	190	176	169	141	105	98
																																			Percentage of Vehicle
60h	PBS	PBS	DMSO/ DMSO	PTX/ DMSO	PTX/ SP600125 1µM	PTX/ SP600125 10µM	PTX/ SP600125 100µM	DMSO/ SP600125 100µM	Tox Control	DMSO/ DMSO	Empty	PBS			DMSO/ DMSO	PTX/ DMSO	PTX/ SP600125 1µM	PTX/ SP600125 10µM	PTX/ SP600125 100µM	DMSO/ SP600125 100µM	Tox Control	DMSO/ DMSO	Empty		DMSO/ DMSO	PTX/ DMSO	PTX/ SP600125 1µM	PTX/ SP600125 10µM	PTX/ SP600125 100µM	DMSO/ SP600125 100µM	Tox Control	DMSO/ DMSO	Empty			PTX/ DMSO	PTX/ SP600125 1µM	PTX/ SP600125 10µM	PTX/ SP600125 100µM	DMSO/ SP600125 100µM	Tox Control
0	1	2	3	4	5	6	7	8	9	10	11	12																							Mean vehicle
A	162	239	267	302	379	365	330	316	309	295	239	190	Mean Empty																						1484.13
B	197	337	386	443	67032	61214	30684	39685	267	110146	1328	239	1297.67		-911.667	-854.667	65734.3	59916.3	29386.3	38387.3	-1030.67	108848	30.3333		658.243	649.937	1092.57	2019.08	1855.78	2491.87	-3379.23	846.377	319.298				73.6165	136.045	125.042	167.901	-227.691
C	246	401	73749	49656	56837	56387	16343	18746	337	117306	1356	288			72451.3	48358.3	55539.3	55089.3	15045.3	17448.3	-960.667	116008	58.3333		1887.49	1445.04	1433.83	4184.53	1922.73	2749.93	-708.979	789.092	191.257			97.366	96.6104	281.951	129.552	185.289	-47.7706
D	288	358	67137	59907	47737	44878	17165	18915	323	59401	1251	246			65839.3	58609.3	46439.3	43580.3	15867.3	17617.3	-974.667	58103.3	-46.6667		2099.8	1812.01	1218.72	3992.7	2145.68	3200.24	-3195.63	1386.88	98.2456			122.092	82.1166	269.026	144.575	215.63	-215.319
E	267	344	89643	57476	61383	58143	20798	22035	274	70700	1328	253			88345.3	56178.3	60085.3	56845.3	19500.3	20737.3	-1023.67	69402.3	30.3333		2388.68	1807.83	1612.38	4807.22	2587.97	3628.58	1878.29	975.78	1213.33			121.81	108.641	323.907	174.376	244.491	126.558
F	267	372	133748	51258	46922	53914	16596	16624	281	67158	1279	246			132450	49960.3	45624.3	52616.3	15298.3	15326.3	-1016.67	65860.3	-18.6667		1556.13	1421.14	1526.66	2168.4	2238.23	3394.54	1653.12	1178.5	-196.491			95.7558	102.866	146.106	150.811	228.722	111.386
G	232	288	80530	55607	70201	50787	19056	23356	232	84682	1244	169			79232.3	54309.3	68903.3	49489.3	17758.3	22058.3	-1065.67	83384.3	-53.6667		1977.1	1514.69	1314.07	2918.86	2083.09	2927.45	1291.72	1239.64	1192.59			102.059	88.5413	196.671	140.357	197.25	87.0351
H	204	253	295	309	323	309	288	260	225	225	155	148
																																			Percentage of Vehicle
72h	PBS	PBS	DMSO/ DMSO	PTX/ DMSO	PTX/ SP600125 1µM	PTX/ SP600125 10µM	PTX/ SP600125 100µM	DMSO/ SP600125 100µM	Tox Control	DMSO/ DMSO	Empty	PBS			DMSO/ DMSO	PTX/ DMSO	PTX/ SP600125 1µM	PTX/ SP600125 10µM	PTX/ SP600125 100µM	DMSO/ SP600125 100µM	Tox Control	DMSO/ DMSO	Empty		DMSO/ DMSO	PTX/ DMSO	PTX/ SP600125 1µM	PTX/ SP600125 10µM	PTX/ SP600125 100µM	DMSO/ SP600125 100µM	Tox Control	DMSO/ DMSO	Empty			PTX/ DMSO	PTX/ SP600125 1µM	PTX/ SP600125 10µM	PTX/ SP600125 100µM	DMSO/ SP600125 100µM	Tox Control
0	1	2	3	4	5	6	7	8	9	10	11	12																							Mean vehicle
A	155	218	239	288	281	302	295	295	288	253	190	162	Mean Empty																						1332.96
B	204	281	344	422	55698	51019	26159	35111	260	90149	1216	218	1173.33		-829.333	-751.333	54524.7	49845.7	24985.7	33937.7	-913.333	88975.7	42.6667		598.797	571.356	906.252	1679.72	1577.88	2203.03	-2994.54	691.852	449.123				67.9878	126.014	118.373	165.273	-224.652
C	218	351	69020	41912	50204	50288	14362	16442	281	89889	1216	225			67846.7	40738.7	49030.7	49114.7	13188.7	15268.7	-892.333	88715.7	42.6667		1767.53	1217.35	1265.8	3730.7	1685.45	2406.41	-658.549	603.446	139.891			91.3267	94.9611	279.88	126.444	180.531	-49.4048
D	225	323	60076	51553	41196	39109	14861	16870	302	54391	1180	246			58902.7	50379.7	40022.7	37935.7	13687.7	15696.7	-871.333	53217.7	6.66667		1878.57	1557.57	1050.33	3475.55	1850.94	2851.35	-2856.83	1270.26	-14.0351			116.85	78.7963	260.739	138.859	213.91	-214.322
E	218	281	81640	48883	52586	51672	18367	19737	232	65367	1145	218			80466.7	47709.7	51412.7	50498.7	17193.7	18563.7	-941.333	64193.7	-28.3333		2175.66	1535.31	1379.65	4270.5	2281.84	3248.24	1727.22	902.547	-1133.33			115.18	103.502	320.376	171.185	243.685	129.577
F	204	274	109668	43529	39643	45503	14397	14980	225	63104	1159	204			108495	42355.7	38469.7	44329.7	13223.7	13806.7	-948.333	61930.7	-14.3333		1274.68	1204.83	1287.26	1826.9	1934.7	3057.95	1542.01	1108.18	-150.877			90.387	96.571	137.055	145.143	229.41	115.682
G	190	246	73580	47428	58783	45208	17306	21409	218	80754	1124	162			72406.7	46254.7	57609.7	44034.7	16132.7	20235.7	-955.333	79580.7	-49.3333		1806.78	1290.05	1098.69	2597.15	1892.39	2685.56	1157.98	1183.09	1096.3			96.7804	82.4244	194.84	141.969	201.473	86.8725
H	176	218	260	274	281	267	246	232	218	190	155	119

## Sheet: All (2)
Raw Values															Minus Empty Value										Percentage of vehicle first										Percentage of 0h										Percentage of Vehicle
0h	PBS	PBS	DMSO/ DMSO	PTX/ DMSO	PTX/ SP600125 1µM	PTX/ SP600125 10µM	PTX/ SP600125 100µM	DMSO/ SP600125 100µM	Tox Control	DMSO/ DMSO	Empty	PBS			DMSO/ DMSO	PTX/ DMSO	PTX/ SP600125 1µM	PTX/ SP600125 10µM	PTX/ SP600125 100µM	DMSO/ SP600125 100µM	Tox Control	DMSO/ DMSO	Empty		DMSO/ DMSO	PTX/ DMSO	PTX/ SP600125 1µM	PTX/ SP600125 10µM	PTX/ SP600125 100µM	DMSO/ SP600125 100µM	Tox Control	DMSO/ DMSO			DMSO/ DMSO	PTX/ DMSO	PTX/ SP600125 1µM	PTX/ SP600125 10µM	PTX/ SP600125 100µM	DMSO/ SP600125 100µM	Tox Control	DMSO/ DMSO	Empty			PTX/ DMSO	PTX/ SP600125 1µM	PTX/ SP600125 10µM	PTX/ SP600125 100µM
0	1	2	3	4	5	6	7	8	9	10	11	12												Mean vehicle																					Mean vehicle
A	14	28	28	28	28	35	35	21	42	35	35	21	Mean Empty											6760.95																					100
B	14	28	35	42	6190	3141	1757	1714	204	13034	183	28	173.5		-138.5	-131.5	6016.5	2967.5	1583.5	1540.5	30.5	12860.5	9.5				88.9889	43.8917	23.4212	22.7852	0.45112	190.217			100	100	100	100	100	100	100	100	100				100	100	100
C	21	28	4012	3520	4047	1490	956	808	309	14875	204	49			3838.5	3346.5	3873.5	1316.5	782.5	634.5	135.5	14701.5	30.5		56.7745	49.4974	57.2922	19.4721	11.5738	9.38477	2.00415	217.447			100	100	100	100	100	100	100	100	100			100	100	100	100
D	28	28	3309	3408	3984	1265	913	724	204	4363	126	35			3135.5	3234.5	3810.5	1091.5	739.5	550.5	30.5	4189.5	-47.5		46.3766	47.8409	56.3604	16.1442	10.9378	8.14234	0.45112	61.9661			100	100	100	100	100	100	100	100	100			100	100	100	100
E	21	21	3872	3281	3900	1356	927	745	119	7286	176	21			3698.5	3107.5	3726.5	1182.5	753.5	571.5	-54.5	7112.5	2.5		54.7038	45.9624	55.118	17.4901	11.1449	8.45295	-0.806099	105.2			100	100	100	100	100	100	100	100	100			100	100	100	100
F	35	21	8685	3689	3162	2600	857	625	112	5762	183	28			8511.5	3515.5	2988.5	2426.5	683.5	451.5	-61.5	5588.5	9.5		125.892	51.9971	44.2023	35.8899	10.1095	6.67805	-0.909635	82.6584			100	100	100	100	100	100	100	100	100			100	100	100	100
G	28	28	4181	3759	5417	1869	1026	927	91	6900	169	21			4007.5	3585.5	5243.5	1695.5	852.5	753.5	-82.5	6726.5	-4.5		59.2742	53.0325	77.5556	25.0778	12.6092	11.1449	-1.22024	99.4904			100	100	100	100	100	100	100	100	100			100	100	100	100
H	21	28	35	21	28	28	28	14	21	28	28	21
12h	PBS	PBS	DMSO/ DMSO	PTX/ DMSO	PTX/ SP600125 1µM	PTX/ SP600125 10µM	PTX/ SP600125 100µM	DMSO/ SP600125 100µM	Tox Control	DMSO/ DMSO	Empty	PBS			DMSO/ DMSO	PTX/ DMSO	PTX/ SP600125 1µM	PTX/ SP600125 10µM	PTX/ SP600125 100µM	DMSO/ SP600125 100µM	Tox Control	DMSO/ DMSO	Empty												DMSO/ DMSO	PTX/ DMSO	PTX/ SP600125 1µM	PTX/ SP600125 10µM	PTX/ SP600125 100µM	DMSO/ SP600125 100µM	Tox Control	DMSO/ DMSO	Empty			PTX/ DMSO	PTX/ SP600125 1µM	PTX/ SP600125 10µM	PTX/ SP600125 100µM
0	1	2	3	4	5	6	7	8	9	10	11	12												Mean vehicle																					Mean vehicle
A	246	309	386	464	492	499	457	457	429	408	323	239	Mean Empty											116882																					1887.96
B	281	471	527	653	125730	112739	41870	46346	372	164010	1490	316	1419.33		-892.333	-766.333	124311	111320	40450.7	44926.7	-1047.33	162591	70.6667				106.356	95.2414	34.6082	38.4378	-0.896064	139.107			644.284	582.763	2066.16	3751.29	2554.51	2916.37	-3433.88	1264.26	743.86				109.439	198.696	135.305
C	351	548	79145	79700	81387	60209	20833	23215	471	208115	1504	401			77725.7	78280.7	79967.7	58789.7	19413.7	21795.7	-948.333	206696	84.6667		66.4995	66.9743	68.4177	50.2985	16.6097	18.6476	-0.811363	176.842			2024.9	2339.18	2064.48	4465.6	2480.98	3435.09	-699.877	1405.95	277.596			123.9	109.35	236.531	131.411
D	358	520	84099	102550	86537	56352	22295	22611	450	71922	1391	372			82679.7	101131	85117.7	54932.7	20875.7	21191.7	-969.333	70502.7	-28.3333		70.738	86.524	72.8239	46.9986	17.8605	18.1309	-0.829329	60.3197			2636.89	3126.62	2233.77	5032.77	2822.94	3849.53	-3178.14	1682.84	59.6491			165.609	118.316	266.572	149.524
E	337	471	96978	90612	85638	61699	22674	23686	386	97414	1447	358			95558.7	89192.7	84218.7	60279.7	21254.7	22266.7	-1033.33	95994.7	27.6667		81.7568	76.3103	72.0547	51.5733	18.1848	19.0506	-0.884086	82.1299			2583.71	2870.24	2259.99	5097.65	2820.79	3896.18	1896.02	1349.66	1106.67			152.029	119.706	270.008	149.41
F	358	471	230494	108776	79272	98693	23054	19765	344	84935	1377	309			229075	107357	77852.7	97273.7	21634.7	18345.7	-1075.33	83515.7	-42.3333		195.989	91.8508	66.6082	83.2241	18.5099	15.6959	-0.92002	71.4532			2691.35	3053.81	2605.08	4008.81	3165.28	4063.27	1748.51	1494.42	-445.614			161.752	137.984	212.335	167.656
G	316	415	94351	90809	97597	60125	21206	24691	302	89847	1307	232			92931.7	89389.7	96177.7	58705.7	19786.7	23271.7	-1117.33	88427.7	-112.333		79.5093	76.4788	82.2864	50.2266	16.9288	19.9105	-0.955953	75.6558			2318.94	2493.09	1834.23	3462.44	2321.02	3088.48	1354.34	1314.62	2496.3			132.052	97.1539	183.396	122.938
H	309	323	415	450	436	443	372	337	302	274	211	176
																																													Percentage of Vehicle
24h	PBS	PBS	DMSO/ DMSO	PTX/ DMSO	PTX/ SP600125 1µM	PTX/ SP600125 10µM	PTX/ SP600125 100µM	DMSO/ SP600125 100µM	Tox Control	DMSO/ DMSO	Empty	PBS			DMSO/ DMSO	PTX/ DMSO	PTX/ SP600125 1µM	PTX/ SP600125 10µM	PTX/ SP600125 100µM	DMSO/ SP600125 100µM	Tox Control	DMSO/ DMSO	Empty												DMSO/ DMSO	PTX/ DMSO	PTX/ SP600125 1µM	PTX/ SP600125 10µM	PTX/ SP600125 100µM	DMSO/ SP600125 100µM	Tox Control	DMSO/ DMSO	Empty			PTX/ DMSO	PTX/ SP600125 1µM	PTX/ SP600125 10µM	PTX/ SP600125 100µM
0	1	2	3	4	5	6	7	8	9	10	11	12												Mean vehicle																					Mean vehicle
A	218	309	393	393	492	478	471	401	429	365	281	239	Mean Empty											108705																					1779.61
B	302	415	506	632	113118	101686	42102	46817	401	148903	1363	288	1354.83		-848.833	-722.833	111763	100331	40747.2	45462.2	-953.833	147548	8.16667												612.876	549.683	1857.61	3381	2573.23	2951.13	-3127.32	1147.3	85.9649				104.383	189.986	144.596
C	316	527	77817	73686	78246	60118	19934	23040	422	188188	1426	344			76462.2	72331.2	76891.2	58763.2	18579.2	21685.2	-932.833	186833	71.1667												1991.98	2161.4	1985.06	4463.59	2374.33	3417.68	-688.438	1270.84	233.333			121.454	111.545	250.819	133.419
D	316	457	79813	92980	79075	54785	20805	22442	443	67784	1356	316			78458.2	91625.2	77720.2	53430.2	19450.2	21087.2	-911.833	66429.2	1.16667												2502.25	2832.75	2039.63	4895.11	2630.18	3830.55	-2989.62	1585.61	-2.45614			159.178	114.611	275.067	147.795
E	337	450	96465	85617	82890	61432	22583	23250	365	88139	1363	309			95110.2	84262.2	81535.2	60077.2	21228.2	21895.2	-989.833	86784.2	8.16667												2571.59	2711.57	2187.98	5080.52	2817.27	3831.18	1816.21	1220.16	326.667			152.369	122.947	285.485	158.309
F	323	471	208965	96163	73342	89109	22084	18971	323	76799	1363	302			207610	94808.2	71987.2	87754.2	20729.2	17616.2	-1031.83	75444.2	8.16667												2439.17	2696.86	2408.81	3616.49	3032.8	3901.7	1677.78	1349.99	85.9649			151.542	135.356	203.218	170.419
G	295	372	89994	85856	93135	58277	20911	25998	302	87788	1258	218			88639.2	84501.2	91780.2	56922.2	19556.2	24643.2	-1052.83	86433.2	-96.8333												2211.83	2356.75	1750.36	3357.25	2293.98	3270.49	1276.16	1284.96	2151.85			132.431	98.3565	188.651	128.904
H	267	309	351	401	415	408	351	288	267	232	197	169
																																													Percentage of Vehicle
36h	PBS	PBS	DMSO/ DMSO	PTX/ DMSO	PTX/ SP600125 1µM	PTX/ SP600125 10µM	PTX/ SP600125 100µM	DMSO/ SP600125 100µM	Tox Control	DMSO/ DMSO	Empty	PBS			DMSO/ DMSO	PTX/ DMSO	PTX/ SP600125 1µM	PTX/ SP600125 10µM	PTX/ SP600125 100µM	DMSO/ SP600125 100µM	Tox Control	DMSO/ DMSO	Empty												DMSO/ DMSO	PTX/ DMSO	PTX/ SP600125 1µM	PTX/ SP600125 10µM	PTX/ SP600125 100µM	DMSO/ SP600125 100µM	Tox Control	DMSO/ DMSO	Empty			PTX/ DMSO	PTX/ SP600125 1µM	PTX/ SP600125 10µM	PTX/ SP600125 100µM
0	1	2	3	4	5	6	7	8	9	10	11	12												Mean vehicle																					Mean vehicle
A	190	302	316	386	415	464	450	401	386	316	295	225	Mean Empty											101437																					1689.77
B	232	386	492	604	95601	85968	39446	46318	351	139355	1454	309	1390		-898	-786	94211	84578	38056	44928	-1039	137965	64												648.375	597.719	1565.88	2850.14	2403.28	2916.46	-3406.56	1072.78	673.684				92.6681	168.671	142.226
C	295	471	78696	66962	73004	61340	19330	22119	386	172660	1405	351			77306	65572	71614	59950	17940	20729	-1004	171270	15												2013.96	1959.42	1848.82	4553.74	2292.65	3266.98	-740.959	1164.98	49.1803			115.958	109.413	269.489	135.678
D	316	457	77087	80768	66941	53120	19323	21388	379	66343	1483	337			75697	79378	65551	51730	17933	19998	-1011	64953	93												2414.19	2454.1	1720.27	4739.35	2425.02	3632.7	-3314.75	1550.38	-195.789			145.233	101.805	280.473	143.512
E	309	379	94365	75794	76096	61874	22386	23145	323	82153	1391	267			92975	74404	74706	60484	20996	21755	-1067	80763	1												2513.86	2394.34	2004.72	5114.93	2786.46	3806.65	1957.8	1135.51	40			141.696	118.639	302.7	164.902
F	302	436	170784	73854	63736	75808	20229	18311	337	73988	1356	281			169394	72464	62346	74418	18839	16921	-1053	72598	-34												1990.18	2061.27	2086.2	3066.89	2756.25	3747.73	1712.2	1299.06	-357.895			121.985	123.461	181.497	163.114
G	267	358	86881	74740	85399	58783	21199	25372	274	88786	1251	225			85491	73350	84009	57393	19809	23982	-1116	87396	-139												2133.28	2045.74	1602.16	3385.02	2323.64	3182.75	1352.73	1299.28	3088.89			121.066	94.8151	200.324	137.512
H	232	253	351	365	351	365	323	281	309	253	190	155
																																													Percentage of Vehicle
48h	PBS	PBS	DMSO/ DMSO	PTX/ DMSO	PTX/ SP600125 1µM	PTX/ SP600125 10µM	PTX/ SP600125 100µM	DMSO/ SP600125 100µM	Tox Control	DMSO/ DMSO	Empty	PBS			DMSO/ DMSO	PTX/ DMSO	PTX/ SP600125 1µM	PTX/ SP600125 10µM	PTX/ SP600125 100µM	DMSO/ SP600125 100µM	Tox Control	DMSO/ DMSO	Empty												DMSO/ DMSO	PTX/ DMSO	PTX/ SP600125 1µM	PTX/ SP600125 10µM	PTX/ SP600125 100µM	DMSO/ SP600125 100µM	Tox Control	DMSO/ DMSO	Empty			PTX/ DMSO	PTX/ SP600125 1µM	PTX/ SP600125 10µM	PTX/ SP600125 100µM
0	1	2	3	4	5	6	7	8	9	10	11	12												Mean vehicle																					Mean vehicle
A	105	148	176	232	239	246	218	211	190	218	148	105	Mean Empty											56014.9																					965.488
B	148	218	260	281	45081	37451	14629	19196	190	71023	850	155	880.5		-620.5	-599.5	44200.5	36570.5	13748.5	18315.5	-690.5	70142.5	-30.5												448.014	455.894	734.655	1232.37	868.235	1188.93	-2263.93	545.41	-321.053				76.0915	127.642	89.927
C	169	246	46213	34275	37142	32933	8453	10062	232	82666	956	176			45332.5	33394.5	36261.5	32052.5	7572.5	9181.5	-648.5	81785.5	75.5												1181	997.893	936.143	2434.68	967.732	1447.04	-478.598	556.307	247.541			103.356	96.9606	252.17	100.232
D	176	267	42580	43163	33895	28984	9507	10828	211	39207	927	183			41699.5	42282.5	33014.5	28103.5	8626.5	9947.5	-669.5	38326.5	46.5												1329.92	1307.23	866.409	2574.76	1166.53	1806.99	-2195.08	914.823	-97.8947			135.396	89.7379	266.679	120.823
E	169	232	58010	40971	42158	36875	12317	13217	183	46929	913	148			57129.5	40090.5	41277.5	35994.5	11436.5	12336.5	-697.5	46048.5	32.5												1544.67	1290.12	1107.67	3043.93	1517.78	2158.62	1279.82	647.431	1300			133.624	114.727	315.274	157.204
F	190	225	86439	37135	34760	37212	9661	9563	176	44723	871	162			85558.5	36254.5	33879.5	36331.5	8780.5	8682.5	-704.5	43842.5	-9.5												1005.21	1031.28	1133.66	1497.28	1284.64	1923.03	1145.53	784.513	-100			106.814	117.419	155.08	133.056
G	162	211	53506	40683	47491	33685	11551	13456	134	54553	766	141			52625.5	39802.5	46610.5	32804.5	10670.5	12575.5	-746.5	53672.5	-114.5												1313.18	1110.1	888.92	1934.8	1251.67	1668.94	904.848	797.926	2544.44			114.978	92.0694	200.396	129.641
H	155	148	218	225	197	218	190	176	169	141	105	98
																																													Percentage of Vehicle
60h	PBS	PBS	DMSO/ DMSO	PTX/ DMSO	PTX/ SP600125 1µM	PTX/ SP600125 10µM	PTX/ SP600125 100µM	DMSO/ SP600125 100µM	Tox Control	DMSO/ DMSO	Empty	PBS			DMSO/ DMSO	PTX/ DMSO	PTX/ SP600125 1µM	PTX/ SP600125 10µM	PTX/ SP600125 100µM	DMSO/ SP600125 100µM	Tox Control	DMSO/ DMSO	Empty												DMSO/ DMSO	PTX/ DMSO	PTX/ SP600125 1µM	PTX/ SP600125 10µM	PTX/ SP600125 100µM	DMSO/ SP600125 100µM	Tox Control	DMSO/ DMSO	Empty			PTX/ DMSO	PTX/ SP600125 1µM	PTX/ SP600125 10µM	PTX/ SP600125 100µM
0	1	2	3	4	5	6	7	8	9	10	11	12												Mean vehicle																					Mean vehicle
A	162	239	267	302	379	365	330	316	309	295	239	190	Mean Empty											85447.8																					1484.13
B	197	337	386	443	67032	61214	30684	39685	267	110146	1328	239	1297.67		-911.667	-854.667	65734.3	59916.3	29386.3	38387.3	-1030.67	108848	30.3333												658.243	649.937	1092.57	2019.08	1855.78	2491.87	-3379.23	846.377	319.298				73.6165	136.045	125.042
C	246	401	73749	49656	56837	56387	16343	18746	337	117306	1356	288			72451.3	48358.3	55539.3	55089.3	15045.3	17448.3	-960.667	116008	58.3333												1887.49	1445.04	1433.83	4184.53	1922.73	2749.93	-708.979	789.092	191.257			97.366	96.6104	281.951	129.552
D	288	358	67137	59907	47737	44878	17165	18915	323	59401	1251	246			65839.3	58609.3	46439.3	43580.3	15867.3	17617.3	-974.667	58103.3	-46.6667												2099.8	1812.01	1218.72	3992.7	2145.68	3200.24	-3195.63	1386.88	98.2456			122.092	82.1166	269.026	144.575
E	267	344	89643	57476	61383	58143	20798	22035	274	70700	1328	253			88345.3	56178.3	60085.3	56845.3	19500.3	20737.3	-1023.67	69402.3	30.3333												2388.68	1807.83	1612.38	4807.22	2587.97	3628.58	1878.29	975.78	1213.33			121.81	108.641	323.907	174.376
F	267	372	133748	51258	46922	53914	16596	16624	281	67158	1279	246			132450	49960.3	45624.3	52616.3	15298.3	15326.3	-1016.67	65860.3	-18.6667												1556.13	1421.14	1526.66	2168.4	2238.23	3394.54	1653.12	1178.5	-196.491			95.7558	102.866	146.106	150.811
G	232	288	80530	55607	70201	50787	19056	23356	232	84682	1244	169			79232.3	54309.3	68903.3	49489.3	17758.3	22058.3	-1065.67	83384.3	-53.6667												1977.1	1514.69	1314.07	2918.86	2083.09	2927.45	1291.72	1239.64	1192.59			102.059	88.5413	196.671	140.357
H	204	253	295	309	323	309	288	260	225	225	155	148
																																													Percentage of Vehicle
72h	PBS	PBS	DMSO/ DMSO	PTX/ DMSO	PTX/ SP600125 1µM	PTX/ SP600125 10µM	PTX/ SP600125 100µM	DMSO/ SP600125 100µM	Tox Control	DMSO/ DMSO	Empty	PBS			DMSO/ DMSO	PTX/ DMSO	PTX/ SP600125 1µM	PTX/ SP600125 10µM	PTX/ SP600125 100µM	DMSO/ SP600125 100µM	Tox Control	DMSO/ DMSO	Empty												DMSO/ DMSO	PTX/ DMSO	PTX/ SP600125 1µM	PTX/ SP600125 10µM	PTX/ SP600125 100µM	DMSO/ SP600125 100µM	Tox Control	DMSO/ DMSO	Empty			PTX/ DMSO	PTX/ SP600125 1µM	PTX/ SP600125 10µM	PTX/ SP600125 100µM
0	1	2	3	4	5	6	7	8	9	10	11	12												Mean vehicle																					Mean vehicle
A	155	218	239	288	281	302	295	295	288	253	190	162	Mean Empty											74975.6																					1332.96
B	204	281	344	422	55698	51019	26159	35111	260	90149	1216	218	1173.33		-829.333	-751.333	54524.7	49845.7	24985.7	33937.7	-913.333	88975.7	42.6667												598.797	571.356	906.252	1679.72	1577.88	2203.03	-2994.54	691.852	449.123				67.9878	126.014	118.373
C	218	351	69020	41912	50204	50288	14362	16442	281	89889	1216	225			67846.7	40738.7	49030.7	49114.7	13188.7	15268.7	-892.333	88715.7	42.6667												1767.53	1217.35	1265.8	3730.7	1685.45	2406.41	-658.549	603.446	139.891			91.3267	94.9611	279.88	126.444
D	225	323	60076	51553	41196	39109	14861	16870	302	54391	1180	246			58902.7	50379.7	40022.7	37935.7	13687.7	15696.7	-871.333	53217.7	6.66667												1878.57	1557.57	1050.33	3475.55	1850.94	2851.35	-2856.83	1270.26	-14.0351			116.85	78.7963	260.739	138.859
E	218	281	81640	48883	52586	51672	18367	19737	232	65367	1145	218			80466.7	47709.7	51412.7	50498.7	17193.7	18563.7	-941.333	64193.7	-28.3333												2175.66	1535.31	1379.65	4270.5	2281.84	3248.24	1727.22	902.547	-1133.33			115.18	103.502	320.376	171.185
F	204	274	109668	43529	39643	45503	14397	14980	225	63104	1159	204			108495	42355.7	38469.7	44329.7	13223.7	13806.7	-948.333	61930.7	-14.3333												1274.68	1204.83	1287.26	1826.9	1934.7	3057.95	1542.01	1108.18	-150.877			90.387	96.571	137.055	145.143
G	190	246	73580	47428	58783	45208	17306	21409	218	80754	1124	162			72406.7	46254.7	57609.7	44034.7	16132.7	20235.7	-955.333	79580.7	-49.3333												1806.78	1290.05	1098.69	2597.15	1892.39	2685.56	1157.98	1183.09	1096.3			96.7804	82.4244	194.84	141.969
H	176	218	260	274	281	267	246	232	218	190	155	119
[truncated: 46 more columns]
