# Supplementary material for: c-Jun inhibition mitigates chemotherapy-induced neurotoxicity in iPSC-derived sensory neurons
Source: Cell Death Discov. 2025 Nov 13;11:529. doi: 10.1038/s41420-025-02847-5 (PMC12615653; doi:10.1038/s41420-025-02847-5)
Supplement: Supplementary file 3 — Dataset [file 41420_2025_2847_MOESM3_ESM.zip › Supplemental Files (to be zipped)/(Figure 3 and S4) Viability 264A/264A_MT_PTX_SP_plate45_MasterTable_20220829.xlsx]

## Sheet: plate45_MT_lumi_PTX_SP_0h
21:42:08
Default, [ RLU ]				MT Cell Viability Assay
Time/Pos	Time/SID	0
A01		28		more luminescence, more viability
B01		35
C01		42
D01		42
E01		35		Date of intoxication:		2022-08-23
F01		35		Measurement timepoints	0h	2022-08-23
G01		28			12h	2022-08-24
H01		21			24h	2022-08-24
A02		35			36h	2022-08-25
B02		56			48h	2022-08-25
C02		49			60h	2022-08-26
D02		49			72h	2022-08-26
E02		63
F02		56		Reader:	Berthold Luminometer
G02		42		Plate	White plate with clear bottom (Greiner, Cat. No 655088)
H02		28
A03		42		Plate 1
B03		7596		Cells	BIHi264-A iPSC-DSN			Day 11	2022-07-25
C03		6949		Seeded	2022-05-30
D03		7863		Density	48,000/well
E03		11109		Age of cells	40	days
F03		8558		Agent	Paclitaxel 100nm + SP600125 1µM / 10µM / 100µM
G03		8748
H03		35		Remarks:
A04		56
B04		5712
C04		4869
D04		5909
E04		14341
F04		4384			Raw Data Transformed	PBS	PBS	DMSO/ DMSO	PTX/ DMSO	PTX/ SP600125 1µM	PTX/ SP600125 10µM	PTX/ SP600125 100µM	DMSO/ SP600125 100µM	Tox Control	DMSO/ DMSO	Empty	PBS
G04		6359				1	2	3	4	5	6	7	8	9	10	11	12
H04		49			A	28	35	42	56	35	56	42	35	42	28	28	21
A05		35			B	35	56	7596	5712	3387	1272	864	773	49	6535	176	42
B05		3387			C	42	49	6949	4869	3443	1623	1700	942	253	8270	169	35
C05		3443			D	42	49	7863	5909	4047	1476	689	787	190	8418	162	35
D05		4047			E	35	63	11109	14341	10237	4342	1490	1061	218	8565	155	42
E05		10237			F	35	56	8558	4384	3534	1679	1202	2164	281	18156	169	49
F05		3534			G	28	42	8748	6359	4595	1567	871	752	63	6619	148	28
G05		4595			H	21	28	35	49	49	35	35	35	28	28	21	21
H05		49
A06		56
B06		1272
C06		1623
D06		1476
E06		4342
F06		1679
G06		1567
H06		35
A07		42
B07		864
C07		1700
D07		689
E07		1490
F07		1202
G07		871
H07		35
A08		35
B08		773
C08		942
D08		787
E08		1061
F08		2164
G08		752
H08		35
A09		42
B09		49
C09		253
D09		190
E09		218
F09		281
G09		63
H09		28
A10		28
B10		6535
C10		8270
D10		8418
E10		8565
F10		18156
G10		6619
H10		28
A11		28
B11		176
C11		169
D11		162
E11		155
F11		169
G11		148
H11		21
A12		21
B12		42
C12		35
D12		35
E12		42
F12		49
G12		28
H12		21
23.08.202221:42:08Unknown Userplate45_MT_luminescence_PTX_SP_MTCellViability_Apoptosis_Lumin

## Sheet: 12h
10:19:13
Default, [ RLU ]				MT Cell Viability Assay
Time/Pos	Time/SID	0
A01		288		more luminescence, more viability
B01		288
C01		344
D01		372
E01		365		Date of intoxication:		2022-08-23
F01		358		Measurement timepoints	0h	2022-08-23
G01		337			12h	2022-08-24
H01		302			24h	2022-08-24
A02		422			36h	2022-08-25
B02		527			48h	2022-08-25
C02		534			60h	2022-08-26
D02		555			72h	2022-08-26
E02		527
F02		492		Reader:	Berthold Luminometer
G02		422		Plate	White plate with clear bottom (Greiner, Cat. No 655088)
H02		323
A03		450		Plate 1
B03		67587		Cells	BIHi264-A iPSC-DSN			Day 11	2022-07-25
C03		75794		Seeded	2022-05-30
D03		87563		Density	48,000/well
E03		157658		Age of cells	40	days
F03		98939		Agent	Paclitaxel 100nm + SP600125 1µM / 10µM / 100µM
G03		94751
H03		415		Remarks:
A04		541
B04		63687
C04		74958
D04		84949
E04		224557
F04		79546			Raw Data Transformed	PBS	PBS	DMSO/ DMSO	PTX/ DMSO	PTX/ SP600125 1µM	PTX/ SP600125 10µM	PTX/ SP600125 100µM	DMSO/ SP600125 100µM	Tox Control	DMSO/ DMSO	Empty	PBS
G04		95714				1	2	3	4	5	6	7	8	9	10	11	12
H04		415			A	288	422	450	541	506	499	450	415	379	295	239	204
A05		506			B	288	527	67587	63687	64987	44358	15985	15395	344	64432	1419	274
B05		64987			C	344	534	75794	74958	74367	69294	36383	23061	415	97934	1454	330
C05		74367			D	372	555	87563	84949	84190	63083	16540	20110	443	115458	1497	351
D05		84190			E	365	527	157658	224557	174824	159689	43655	28921	429	113589	1574	401
E05		174824			F	358	492	98939	79546	80860	70419	28675	60870	443	260876	1539	379
F05		80860			G	337	422	94751	95714	85792	57616	19287	17847	344	77684	1279	274
G05		85792			H	302	323	415	415	443	401	393	372	295	302	218	183
H05		443
A06		499
B06		44358
C06		69294
D06		63083
E06		159689
F06		70419
G06		57616
H06		401
A07		450
B07		15985
C07		36383
D07		16540
E07		43655
F07		28675
G07		19287
H07		393
A08		415
B08		15395
C08		23061
D08		20110
E08		28921
F08		60870
G08		17847
H08		372
A09		379
B09		344
C09		415
D09		443
E09		429
F09		443
G09		344
H09		295
A10		295
B10		64432
C10		97934
D10		115458
E10		113589
F10		260876
G10		77684
H10		302
A11		239
B11		1419
C11		1454
D11		1497
E11		1574
F11		1539
G11		1279
H11		218
A12		204
B12		274
C12		330
D12		351
E12		401
F12		379
G12		274
H12		183
24.08.202210:19:13Unknown Userplate45_MT_luminescence_PTX_SP_MTCellViability_Apoptosis_Lumin

## Sheet: 24h
20:35:47
Default, [ RLU ]				MT Cell Viability Assay
Time/Pos	Time/SID	0
A01		260		more luminescence, more viability
B01		288
C01		344
D01		351
E01		337		Date of intoxication:		2022-08-23
F01		330		Measurement timepoints	0h	2022-08-23
G01		309			12h	2022-08-24
H01		295			24h	2022-08-24
A02		372			36h	2022-08-25
B02		464			48h	2022-08-25
C02		506			60h	2022-08-26
D02		541			72h	2022-08-26
E02		457
F02		422		Reader:	Berthold Luminometer
G02		401		Plate	White plate with clear bottom (Greiner, Cat. No 655088)
H02		288
A03		450		Plate 1
B03		68093		Cells	BIHi264-A iPSC-DSN			Day 11	2022-07-25
C03		71908		Seeded	2022-05-30
D03		86544		Density	48,000/well
E03		143837		Age of cells	40	days
F03		90036		Agent	Paclitaxel 100nm + SP600125 1µM / 10µM / 100µM
G03		88308
H03		386		Remarks:
A04		506
B04		60996
C04		66821
D04		81281
E04		193184
F04		68880			Raw Data Transformed	PBS	PBS	DMSO/ DMSO	PTX/ DMSO	PTX/ SP600125 1µM	PTX/ SP600125 10µM	PTX/ SP600125 100µM	DMSO/ SP600125 100µM	Tox Control	DMSO/ DMSO	Empty	PBS
G04		89109				1	2	3	4	5	6	7	8	9	10	11	12
H04		408			A	260	372	450	506	527	464	401	358	372	260	225	176
A05		527			B	288	464	68093	60996	56429	44540	15486	14636	288	62331	1258	267
B05		56429			C	344	506	71908	66821	67257	63989	33825	21761	408	89713	1335	323
C05		67257			D	351	541	86544	81281	80818	59893	14720	19400	415	105059	1363	330
D05		80818			E	337	457	143837	193184	151145	141673	42102	27979	429	103323	1412	372
E05		151145			F	330	422	90036	68880	72056	64446	27494	56822	393	225161	1426	351
F05		72056			G	309	401	88308	89109	82666	57813	19210	18023	295	74958	1166	274
G05		82666			H	295	288	386	408	436	415	372	330	288	281	218	190
H05		436
A06		464
B06		44540
C06		63989
D06		59893
E06		141673
F06		64446
G06		57813
H06		415
A07		401
B07		15486
C07		33825
D07		14720
E07		42102
F07		27494
G07		19210
H07		372
A08		358
B08		14636
C08		21761
D08		19400
E08		27979
F08		56822
G08		18023
H08		330
A09		372
B09		288
C09		408
D09		415
E09		429
F09		393
G09		295
H09		288
A10		260
B10		62331
C10		89713
D10		105059
E10		103323
F10		225161
G10		74958
H10		281
A11		225
B11		1258
C11		1335
D11		1363
E11		1412
F11		1426
G11		1166
H11		218
A12		176
B12		267
C12		323
D12		330
E12		372
F12		351
G12		274
H12		190
24.08.202220:35:47Unknown Userplate45_MT_luminescence_PTX_SP_MTCellViability_Apoptosis_Lumin

## Sheet: 36h
10:34:26
Default, [ RLU ]				MT Cell Viability Assay
Time/Pos	Time/SID	0
A01		246		more luminescence, more viability
B01		288
C01		330
D01		351
E01		351		Date of intoxication:		2022-08-23
F01		302		Measurement timepoints	0h	2022-08-23
G01		281			12h	2022-08-24
H01		246			24h	2022-08-24
A02		351			36h	2022-08-25
B02		429			48h	2022-08-25
C02		513			60h	2022-08-26
D02		527			72h	2022-08-26
E02		478
F02		443		Reader:	Berthold Luminometer
G02		358		Plate	White plate with clear bottom (Greiner, Cat. No 655088)
H02		295
A03		443		Plate 1
B03		73377		Cells	BIHi264-A iPSC-DSN			Day 11	2022-07-25
C03		73538		Seeded	2022-05-30
D03		91610		Density	48,000/well
E03		133396		Age of cells	40	days
F03		89825		Agent	Paclitaxel 100nm + SP600125 1µM / 10µM / 100µM
G03		91161
H03		344		Remarks:
A04		457
B04		56591
C04		58284
D04		76440
E04		168022
F04		59724			Raw Data Transformed	PBS	PBS	DMSO/ DMSO	PTX/ DMSO	PTX/ SP600125 1µM	PTX/ SP600125 10µM	PTX/ SP600125 100µM	DMSO/ SP600125 100µM	Tox Control	DMSO/ DMSO	Empty	PBS
G04		84141				1	2	3	4	5	6	7	8	9	10	11	12
H04		415			A	246	351	443	457	471	436	393	386	344	274	232	190
A05		471			B	288	429	73377	56591	54117	48377	16870	16013	323	68360	1412	246
B05		54117			C	330	513	73538	58284	59963	60849	30867	21676	379	86158	1511	316
C05		59963			D	351	527	91610	76440	79525	62205	15079	19414	401	101201	1483	358
D05		79525			E	351	478	133396	168022	127269	122821	40451	27621	401	98011	1595	351
E05		127269			F	302	443	89825	59724	65275	59247	26553	50421	372	201840	1490	316
F05		65275			G	281	358	91161	84141	79644	61818	20587	18964	302	79623	1230	267
G05		79644			H	246	295	344	415	401	408	344	309	281	295	190	176
H05		401
A06		436
B06		48377
C06		60849
D06		62205
E06		122821
F06		59247
G06		61818
H06		408
A07		393
B07		16870
C07		30867
D07		15079
E07		40451
F07		26553
G07		20587
H07		344
A08		386
B08		16013
C08		21676
D08		19414
E08		27621
F08		50421
G08		18964
H08		309
A09		344
B09		323
C09		379
D09		401
E09		401
F09		372
G09		302
H09		281
A10		274
B10		68360
C10		86158
D10		101201
E10		98011
F10		201840
G10		79623
H10		295
A11		232
B11		1412
C11		1511
D11		1483
E11		1595
F11		1490
G11		1230
H11		190
A12		190
B12		246
C12		316
D12		358
E12		351
F12		316
G12		267
H12		176
25.08.202210:34:26Unknown Userplate45_MT_luminescence_PTX_SP_MTCellViability_Apoptosis_Lumin

## Sheet: 48h
22:29:28
Default, [ RLU ]				MT Cell Viability Assay
Time/Pos	Time/SID	0
A01		105		more luminescence, more viability
B01		155
C01		141
D01		162
E01		183		Date of intoxication:		2022-08-23
F01		162		Measurement timepoints	0h	2022-08-23
G01		162			12h	2022-08-24
H01		126			24h	2022-08-24
A02		183			36h	2022-08-25
B02		225			48h	2022-08-25
C02		232			60h	2022-08-26
D02		288			72h	2022-08-26
E02		232
F02		218		Reader:	Berthold Luminometer
G02		183		Plate	White plate with clear bottom (Greiner, Cat. No 655088)
H02		155
A03		225		Plate 1
B03		40844		Cells	BIHi264-A iPSC-DSN			Day 11	2022-07-25
C03		40606		Seeded	2022-05-30
D03		51363		Density	48,000/well
E03		68444		Age of cells	40	days
F03		50485		Agent	Paclitaxel 100nm + SP600125 1µM / 10µM / 100µM
G03		51511
H03		169		Remarks:
A04		253
B04		28274
C04		27944
D04		38989
E04		75513
F04		30017			Raw Data Transformed	PBS	PBS	DMSO/ DMSO	PTX/ DMSO	PTX/ SP600125 1µM	PTX/ SP600125 10µM	PTX/ SP600125 100µM	DMSO/ SP600125 100µM	Tox Control	DMSO/ DMSO	Empty	PBS
G04		43507				1	2	3	4	5	6	7	8	9	10	11	12
H04		211			A	105	183	225	253	239	239	225	183	183	134	134	84
A05		239			B	155	225	40844	28274	28099	27094	8460	8207	141	38308	913	141
B05		28099			C	141	232	40606	27944	29743	29982	9900	8361	176	41280	1026	162
C05		29743			D	162	288	51363	38989	40627	30228	2804	5319	162	51496	977	169
D05		40627			E	183	232	68444	75513	57258	47562	8094	8059	176	51349	1040	162
E05		57258			F	162	218	50485	30017	32869	27993	8917	17060	190	89214	977	162
F05		32869			G	162	183	51511	43507	42454	33804	9408	9247	155	45299	766	141
G05		42454			H	126	155	169	211	211	211	169	169	148	134	112	98
H05		211
A06		239
B06		27094
C06		29982
D06		30228
E06		47562
F06		27993
G06		33804
H06		211
A07		225
B07		8460
C07		9900
D07		2804
E07		8094
F07		8917
G07		9408
H07		169
A08		183
B08		8207
C08		8361
D08		5319
E08		8059
F08		17060
G08		9247
H08		169
A09		183
B09		141
C09		176
D09		162
E09		176
F09		190
G09		155
H09		148
A10		134
B10		38308
C10		41280
D10		51496
E10		51349
F10		89214
G10		45299
H10		134
A11		134
B11		913
C11		1026
D11		977
E11		1040
F11		977
G11		766
H11		112
A12		84
B12		141
C12		162
D12		169
E12		162
F12		162
G12		141
H12		98
25.08.202222:29:28Unknown Userplate45_MT_luminescence_PTX_SP_MTCellViability_Apoptosis_Lumin

## Sheet: 60h
10:37:05
Default, [ RLU ]				MT Cell Viability Assay
Time/Pos	Time/SID	0
A01		204		more luminescence, more viability
B01		211
C01		267
D01		281
E01		274		Date of intoxication:		2022-08-23
F01		239		Measurement timepoints	0h	2022-08-23
G01		253			12h	2022-08-24
H01		218			24h	2022-08-24
A02		288			36h	2022-08-25
B02		344			48h	2022-08-25
C02		415			60h	2022-08-26
D02		436			72h	2022-08-26
E02		344
F02		372		Reader:	Berthold Luminometer
G02		309		Plate	White plate with clear bottom (Greiner, Cat. No 655088)
H02		232
A03		351		Plate 1
B03		69379		Cells	BIHi264-A iPSC-DSN			Day 11	2022-07-25
C03		64706		Seeded	2022-05-30
D03		86305		Density	48,000/well
E03		108157		Age of cells	40	days
F03		78668		Agent	Paclitaxel 100nm + SP600125 1µM / 10µM / 100µM
G03		81155
H03		295		Remarks:
A04		386
B04		41083
C04		39278
D04		56830
E04		117390
F04		39636			Raw Data Transformed	PBS	PBS	DMSO/ DMSO	PTX/ DMSO	PTX/ SP600125 1µM	PTX/ SP600125 10µM	PTX/ SP600125 100µM	DMSO/ SP600125 100µM	Tox Control	DMSO/ DMSO	Empty	PBS
G04		62289				1	2	3	4	5	6	7	8	9	10	11	12
H04		344			A	204	288	351	386	372	351	309	281	274	253	204	155
A05		372			B	211	344	69379	41083	41533	43170	14615	14235	232	63807	1321	190
B05		41533			C	267	415	64706	39278	41652	45721	23665	17039	281	67137	1398	253
C05		41652			D	281	436	86305	56830	62408	54518	12099	16020	309	80129	1370	267
D05		62408			E	274	344	108157	117390	90402	85005	29792	22000	302	79026	1433	260
E05		90402			F	239	372	78668	39636	46648	44316	21156	37486	281	128450	1419	274
F05		46648			G	253	309	81155	62289	62177	56155	18072	16920	246	74789	1152	218
G05		62177			H	218	232	295	344	302	309	281	239	225	225	183	119
H05		302
A06		351
B06		43170
C06		45721
D06		54518
E06		85005
F06		44316
G06		56155
H06		309
A07		309
B07		14615
C07		23665
D07		12099
E07		29792
F07		21156
G07		18072
H07		281
A08		281
B08		14235
C08		17039
D08		16020
E08		22000
F08		37486
G08		16920
H08		239
A09		274
B09		232
C09		281
D09		309
E09		302
F09		281
G09		246
H09		225
A10		253
B10		63807
C10		67137
D10		80129
E10		79026
F10		128450
G10		74789
H10		225
A11		204
B11		1321
C11		1398
D11		1370
E11		1433
F11		1419
G11		1152
H11		183
A12		155
B12		190
C12		253
D12		267
E12		260
F12		274
G12		218
H12		119
26.08.202210:37:05Unknown Userplate45_MT_luminescence_PTX_SP_MTCellViability_Apoptosis_Lumin

## Sheet: 72h
19:31:16
Default, [ RLU ]				MT Cell Viability Assay
Time/Pos	Time/SID	0
A01		176		more luminescence, more viability
B01		197
C01		218
D01		232
E01		260		Date of intoxication:		2022-08-23
F01		232		Measurement timepoints	0h	2022-08-23
G01		197			12h	2022-08-24
H01		190			24h	2022-08-24
A02		253			36h	2022-08-25
B02		309			48h	2022-08-25
C02		372			60h	2022-08-26
D02		358			72h	2022-08-26
E02		330
F02		288		Reader:	Berthold Luminometer
G02		246		Plate	White plate with clear bottom (Greiner, Cat. No 655088)
H02		197
A03		309		Plate 1
B03		61523		Cells	BIHi264-A iPSC-DSN			Day 11	2022-07-25
C03		57090		Seeded	2022-05-30
D03		76173		Density	48,000/well
E03		88062		Age of cells	40	days
F03		67917		Agent	Paclitaxel 100nm + SP600125 1µM / 10µM / 100µM
G03		70313
H03		239		Remarks:
A04		351
B04		33509
C04		32771
D04		46986
E04		95011
F04		32567			Raw Data Transformed	PBS	PBS	DMSO/ DMSO	PTX/ DMSO	PTX/ SP600125 1µM	PTX/ SP600125 10µM	PTX/ SP600125 100µM	DMSO/ SP600125 100µM	Tox Control	DMSO/ DMSO	Empty	PBS
G04		50492				1	2	3	4	5	6	7	8	9	10	11	12
H04		253			A	176	253	309	351	344	323	274	260	267	211	169	134
A05		344			B	197	309	61523	33509	34366	36896	11994	12029	204	57624	1216	204
B05		34366			C	218	372	57090	32771	34535	38371	19561	14397	246	57771	1349	211
C05		34535			D	232	358	76173	46986	52038	45847	9893	13427	239	67952	1314	225
D05		52038			E	260	330	88062	95011	74775	68128	24086	18648	232	67777	1307	232
E05		74775			F	232	288	67917	32567	38722	36818	17397	29968	225	84471	1272	218
F05		38722			G	197	246	70313	50492	50829	47372	15479	14467	204	68177	991	169
G05		50829			H	190	197	239	253	302	267	232	232	176	197	148	112
H05		302
A06		323
B06		36896
C06		38371
D06		45847
E06		68128
F06		36818
G06		47372
H06		267
A07		274
B07		11994
C07		19561
D07		9893
E07		24086
F07		17397
G07		15479
H07		232
A08		260
B08		12029
C08		14397
D08		13427
E08		18648
F08		29968
G08		14467
H08		232
A09		267
B09		204
C09		246
D09		239
E09		232
F09		225
G09		204
H09		176
A10		211
B10		57624
C10		57771
D10		67952
E10		67777
F10		84471
G10		68177
H10		197
A11		169
B11		1216
C11		1349
D11		1314
E11		1307
F11		1272
G11		991
H11		148
A12		134
B12		204
C12		211
D12		225
E12		232
F12		218
G12		169
H12		112
26.08.202219:31:16Unknown Userplate45_MT_luminescence_PTX_SP_MTCellViability_Apoptosis_Lumin

## Sheet: All
Raw Values															Minus Empty Value										Percentage of 0h										Percentage of Vehicle								Final Data
0h	PBS	PBS	DMSO/ DMSO	PTX/ DMSO	PTX/ SP600125 1µM	PTX/ SP600125 10µM	PTX/ SP600125 100µM	DMSO/ SP600125 100µM	Tox Control	DMSO/ DMSO	Empty	PBS			DMSO/ DMSO	PTX/ DMSO	PTX/ SP600125 1µM	PTX/ SP600125 10µM	PTX/ SP600125 100µM	DMSO/ SP600125 100µM	Tox Control	DMSO/ DMSO	Empty		DMSO/ DMSO	PTX/ DMSO	PTX/ SP600125 1µM	PTX/ SP600125 10µM	PTX/ SP600125 100µM	DMSO/ SP600125 100µM	Tox Control	DMSO/ DMSO	Empty			PTX/ DMSO	PTX/ SP600125 1µM	PTX/ SP600125 10µM	PTX/ SP600125 100µM	DMSO/ SP600125 100µM	Tox Control			PTX/ DMSO	PTX/ SP600125 1µM	PTX/ SP600125 10µM	PTX/ SP600125 100µM	DMSO/ SP600125 100µM	Tox Control
0	1	2	3	4	5	6	7	8	9	10	11	12																							Mean vehicle								(dark grey boxes are excluded in these calculations)
A	28	35	42	56	35	56	42	35	42	28	28	21	Mean Empty																						100									Mean
B	35	56	7596	5712	3387	1272	864	773	49	6535	176	42	163.167		7432.83	5548.83	3223.83	1108.83	700.833	609.833	-114.167	6371.83	12.8333		100	100	100	100	100	100	100	100	100			100	100	100	100	100	100		0h	100	100	100	100	100	100
C	42	49	6949	4869	3443	1623	1700	942	253	8270	169	35			6785.83	4705.83	3279.83	1459.83	1536.83	778.833	89.8333	8106.83	5.83333		100	100	100	100	100	100	100	100	100			100	100	100	100	100	100		12h	127.057	172.133	357.411	217.299	235.876	-78.4478
D	42	49	7863	5909	4047	1476	689	787	190	8418	162	35			7699.83	5745.83	3883.83	1312.83	525.833	623.833	26.8333	8254.83	-1.16667		100	100	100	100	100	100	100	100	100			100	100	100	100	100	100		24h	123.562	167.974	363.321	222.234	244.461	-73.7226
E	35	63	11109	14341	10237	4342	1490	1061	218	8565	155	42			10945.8	14177.8	10073.8	4178.83	1326.83	897.833	54.8333	8401.83	-8.16667		100	100	100	100	100	100	100	100	100			100	100	100	100	100	100		36h	111.383	155.625	360.592	222.323	243.939	-87.5835
F	35	56	8558	4384	3534	1679	1202	2164	281	18156	169	49			8394.83	4220.83	3370.83	1515.83	1038.83	2000.83	117.833	17992.8	5.83333		100	100	100	100	100	100	100	100	100			100	100	100	100	100	100		48h	103.039	147.169	335.458	127.947	166.02	-123.536
G	28	42	8748	6359	4595	1567	871	752	63	6619	148	28			8584.83	6195.83	4431.83	1403.83	707.833	588.833	-100.167	6455.83	-15.1667		100	100	100	100	100	100	100	100	100			100	100	100	100	100	100		60h	92.0334	135.44	347.137	209.015	234.299	-102.714
H	21	28	35	49	49	35	35	35	28	28	21	21																															72h	87.722	130.386	338.612	199.567	227.912	-115.762
12h	PBS	PBS	DMSO/ DMSO	PTX/ DMSO	PTX/ SP600125 1µM	PTX/ SP600125 10µM	PTX/ SP600125 100µM	DMSO/ SP600125 100µM	Tox Control	DMSO/ DMSO	Empty	PBS			DMSO/ DMSO	PTX/ DMSO	PTX/ SP600125 1µM	PTX/ SP600125 10µM	PTX/ SP600125 100µM	DMSO/ SP600125 100µM	Tox Control	DMSO/ DMSO	Empty		DMSO/ DMSO	PTX/ DMSO	PTX/ SP600125 1µM	PTX/ SP600125 10µM	PTX/ SP600125 100µM	DMSO/ SP600125 100µM	Tox Control	DMSO/ DMSO	Empty			PTX/ DMSO	PTX/ SP600125 1µM	PTX/ SP600125 10µM	PTX/ SP600125 100µM	DMSO/ SP600125 100µM	Tox Control			PTX/ DMSO	PTX/ SP600125 1µM	PTX/ SP600125 10µM	PTX/ SP600125 100µM	DMSO/ SP600125 100µM	Tox Control
0	1	2	3	4	5	6	7	8	9	10	11	12																							Mean vehicle
A	288	422	450	541	506	499	450	415	379	295	239	204	Mean Empty																						1191.21									Standard Deviation
B	288	527	67587	63687	64987	44358	15985	15395	344	64432	1419	274	1460.33		66126.7	62226.7	63526.7	42897.7	14524.7	13934.7	-1116.33	62971.7	-41.3333		889.656	1121.44	1970.53	3868.72	2072.49	2285	977.81	988.282	-322.078			94.1426	165.423	324.772	173.981	191.821	82.0854		0h	0	0	0	0	0	0
C	344	534	75794	74958	74367	69294	36383	23061	415	97934	1454	330			74333.7	73497.7	72906.7	67833.7	34922.7	21600.7	-1045.33	96473.7	-6.33333		1095.42	1561.84	2222.88	4646.67	2272.38	2773.46	-1163.64	1190.03	-108.571			131.114	186.607	390.08	190.762	232.827	-97.6852		12h	19.7452	19.3583	34.942	33.5807	23.6568	154.655
D	372	555	87563	84949	84190	63083	16540	20110	443	115458	1497	351			86102.7	83488.7	82729.7	61622.7	15079.7	18649.7	-1017.33	113998	36.6667		1118.24	1453.03	2130.1	4693.87	2867.77	2989.53	-3791.3	1380.98	-3142.86			121.979	178.818	394.042	240.744	250.965	-318.273		24h	15.2535	21.1817	34.6863	33.7979	25.7139	149.494
E	365	527	157658	224557	174824	159689	43655	28921	429	113589	1574	401			156198	223097	173364	158229	42194.7	27460.7	-1031.33	112129	113.667		1427.01	1573.56	1720.93	3786.43	3180.1	3058.55	-1880.85	1334.57	-1391.84			132.098	144.469	317.864	266.964	256.76	-157.894		36h	12.6869	23.8932	53.8697	33.1686	23.0449	171.47
F	358	492	98939	79546	80860	70419	28675	60870	443	260876	1539	379			97478.7	78085.7	79399.7	68958.7	27214.7	59409.7	-1017.33	259416	78.6667		1161.17	1850.01	2355.49	4549.22	2619.73	2969.25	-863.366	1441.77	1348.57			155.305	197.739	381.899	219.922	249.263	-72.4781		48h	14.6257	27.5386	80.6318	55.5847	46.5253	237.801
G	337	422	94751	95714	85792	57616	19287	17847	344	77684	1279	274			93290.7	94253.7	84331.7	56155.7	17826.7	16386.7	-1116.33	76223.7	-181.333		1086.69	1521.24	1902.86	4000.17	2518.48	2782.9	1114.48	1180.69	1195.6			127.706	159.742	335.807	211.422	233.62	93.5583		60h	11.0184	24.1542	83.8386	32.5072	31.0702	198.553
H	302	323	415	415	443	401	393	372	295	302	218	183																															72h	10.5326	23.4686	86.7284	33.183	34.1142	221.638
																																			Percentage of Vehicle
24h	PBS	PBS	DMSO/ DMSO	PTX/ DMSO	PTX/ SP600125 1µM	PTX/ SP600125 10µM	PTX/ SP600125 100µM	DMSO/ SP600125 100µM	Tox Control	DMSO/ DMSO	Empty	PBS			DMSO/ DMSO	PTX/ DMSO	PTX/ SP600125 1µM	PTX/ SP600125 10µM	PTX/ SP600125 100µM	DMSO/ SP600125 100µM	Tox Control	DMSO/ DMSO	Empty		DMSO/ DMSO	PTX/ DMSO	PTX/ SP600125 1µM	PTX/ SP600125 10µM	PTX/ SP600125 100µM	DMSO/ SP600125 100µM	Tox Control	DMSO/ DMSO	Empty			PTX/ DMSO	PTX/ SP600125 1µM	PTX/ SP600125 10µM	PTX/ SP600125 100µM	DMSO/ SP600125 100µM	Tox Control			PTX/ DMSO	PTX/ SP600125 1µM	PTX/ SP600125 10µM	PTX/ SP600125 100µM	DMSO/ SP600125 100µM	Tox Control
0	1	2	3	4	5	6	7	8	9	10	11	12																							Mean vehicle
A	260	372	450	506	527	464	401	358	372	260	225	176	Mean Empty																						1109.99									SD as % of Mean
B	288	464	68093	60996	56429	44540	15486	14636	288	62331	1258	267	1326.67		66766.3	59669.3	55102.3	43213.3	14159.3	13309.3	-1038.67	61004.3	-68.6667		898.262	1075.35	1709.22	3897.19	2020.36	2182.45	909.781	957.406	-535.065			96.8795	153.985	351.102	182.016	196.62	81.9632		0h	0	0	0	0	0	0
C	344	506	71908	66821	67257	63989	33825	21761	408	89713	1335	323			70581.3	65494.3	65930.3	62662.3	32498.3	20434.3	-918.667	88386.3	8.33333		1040.13	1391.77	2010.17	4292.43	2114.63	2623.71	-1022.63	1090.27	142.857			125.386	181.099	386.71	190.509	236.373	-92.1303		12h	15.5404	11.2461	9.77644	15.4536	10.0293	-197.144
D	351	541	86544	81281	80818	59893	14720	19400	415	105059	1363	330			85217.3	79954.3	79491.3	58566.3	13393.3	18073.3	-911.667	103732	36.3333		1106.74	1391.52	2046.72	4461.06	2547.07	2897.14	-3397.52	1256.63	-3114.29			125.364	184.392	401.902	229.468	261.007	-306.086		24h	12.3448	12.6101	9.54702	15.2083	10.5186	-202.779
E	337	457	143837	193184	151145	141673	42102	27979	429	103323	1412	372			142510	191857	149818	140346	40775.3	26652.3	-897.667	101996	85.3333		1301.96	1353.22	1487.2	3358.51	3073.13	2968.52	-1637.08	1213.98	-1044.9			121.913	133.984	302.572	276.862	267.437	-147.487		36h	11.3903	15.353	14.9392	14.9191	9.44699	-195.779
F	330	422	90036	68880	72056	64446	27494	56822	393	225161	1426	351			88709.3	67553.3	70729.3	63119.3	26167.3	55495.3	-933.667	223834	99.3333		1056.71	1600.47	2098.27	4164	2518.92	2773.61	-792.362	1244.02	1702.86			144.189	189.036	375.14	226.932	249.878	-71.3848		48h	14.1944	18.7123	24.0363	43.4437	28.0239	-192.496
G	309	401	88308	89109	82666	57813	19210	18023	295	74958	1166	274			86981.3	87782.3	81339.3	56486.3	17883.3	16696.3	-1031.67	73631.3	-160.667		1013.2	1416.8	1835.34	4023.72	2526.49	2835.49	1029.95	1140.54	1059.34			127.641	165.348	362.502	227.614	255.453	92.7894		60h	11.9722	17.8339	24.1515	15.5526	13.2609	-193.306
H	295	288	386	408	436	415	372	330	288	281	218	190																															72h	12.0068	17.9993	25.6129	16.6275	14.9681	-191.46
																																			Percentage of Vehicle
36h	PBS	PBS	DMSO/ DMSO	PTX/ DMSO	PTX/ SP600125 1µM	PTX/ SP600125 10µM	PTX/ SP600125 100µM	DMSO/ SP600125 100µM	Tox Control	DMSO/ DMSO	Empty	PBS			DMSO/ DMSO	PTX/ DMSO	PTX/ SP600125 1µM	PTX/ SP600125 10µM	PTX/ SP600125 100µM	DMSO/ SP600125 100µM	Tox Control	DMSO/ DMSO	Empty		DMSO/ DMSO	PTX/ DMSO	PTX/ SP600125 1µM	PTX/ SP600125 10µM	PTX/ SP600125 100µM	DMSO/ SP600125 100µM	Tox Control	DMSO/ DMSO	Empty			PTX/ DMSO	PTX/ SP600125 1µM	PTX/ SP600125 10µM	PTX/ SP600125 100µM	DMSO/ SP600125 100µM	Tox Control
0	1	2	3	4	5	6	7	8	9	10	11	12																							Mean vehicle
A	246	351	443	457	471	436	393	386	344	274	232	190	Mean Empty																						1106.74
B	288	429	73377	56591	54117	48377	16870	16013	323	68360	1412	246	1453.5		71923.5	55137.5	52663.5	46923.5	15416.5	14559.5	-1130.5	66906.5	-41.5		967.646	993.677	1633.57	4231.79	2199.74	2387.46	990.219	1050.04	-323.377			89.7841	147.602	382.365	198.758	215.719	89.4716
C	330	513	73538	58284	59963	60849	30867	21676	379	86158	1511	316			72084.5	56830.5	58509.5	59395.5	29413.5	20222.5	-1074.5	84704.5	57.5		1062.28	1207.66	1783.92	4068.65	1913.9	2596.51	-1196.1	1044.85	985.714			109.119	161.186	367.624	172.931	234.609	-108.074
D	351	527	91610	76440	79525	62205	15079	19414	401	101201	1483	358			90156.5	74986.5	78071.5	60751.5	13625.5	17960.5	-1052.5	99747.5	29.5		1170.89	1305.06	2010.17	4627.51	2591.22	2879.05	-3922.36	1208.35	-2528.57			117.919	181.629	418.12	234.131	260.138	-354.406
E	351	478	133396	168022	127269	122821	40451	27621	401	98011	1595	351			131942	166568	125816	121368	38997.5	26167.5	-1052.5	96557.5	141.5		1205.41	1174.85	1248.93	2904.34	2939.14	2914.52	-1919.45	1149.24	-1732.65			106.154	112.848	262.423	265.567	263.342	-173.433
F	302	443	89825	59724	65275	59247	26553	50421	372	201840	1490	316			88371.5	58270.5	63821.5	57793.5	25099.5	48967.5	-1081.5	200386	36.5		1052.69	1380.54	1893.34	3812.66	2416.12	2447.36	-917.822	1113.7	625.714			124.74	171.074	344.494	218.31	221.132	-82.9301
G	281	358	91161	84141	79644	61818	20587	18964	302	79623	1230	267			89707.5	82687.5	78190.5	60364.5	19133.5	17510.5	-1151.5	78169.5	-223.5		1044.95	1334.57	1764.29	4299.98	2703.11	2973.76	1149.58	1210.84	1473.63			120.585	159.413	388.526	244.24	268.695	103.871
H	246	295	344	415	401	408	344	309	281	295	190	176
																																			Percentage of Vehicle
48h	PBS	PBS	DMSO/ DMSO	PTX/ DMSO	PTX/ SP600125 1µM	PTX/ SP600125 10µM	PTX/ SP600125 100µM	DMSO/ SP600125 100µM	Tox Control	DMSO/ DMSO	Empty	PBS			DMSO/ DMSO	PTX/ DMSO	PTX/ SP600125 1µM	PTX/ SP600125 10µM	PTX/ SP600125 100µM	DMSO/ SP600125 100µM	Tox Control	DMSO/ DMSO	Empty		DMSO/ DMSO	PTX/ DMSO	PTX/ SP600125 1µM	PTX/ SP600125 10µM	PTX/ SP600125 100µM	DMSO/ SP600125 100µM	Tox Control	DMSO/ DMSO	Empty			PTX/ DMSO	PTX/ SP600125 1µM	PTX/ SP600125 10µM	PTX/ SP600125 100µM	DMSO/ SP600125 100µM	Tox Control
0	1	2	3	4	5	6	7	8	9	10	11	12																							Mean vehicle
A	105	183	225	253	239	239	225	183	183	134	134	84	Mean Empty																						587.082
B	155	225	40844	28274	28099	27094	8460	8207	141	38308	913	141	949.833		39894.2	27324.2	27149.2	26144.2	7510.17	7257.17	-808.833	37358.2	-36.8333		536.729	492.431	842.139	2357.81	1071.61	1190.02	708.467	586.302	-287.013			83.8777	143.445	401.615	182.531	202.702	120.676
C	141	232	40606	27944	29743	29982	9900	8361	176	41280	1026	162			39656.2	26994.2	28793.2	29032.2	8950.17	7411.17	-773.833	40330.2	76.1667		584.396	573.632	877.885	1988.73	582.377	951.573	-861.41	497.484	1305.71			97.709	149.534	338.749	99.1986	162.085	-146.727
D	162	288	51363	38989	40627	30228	2804	5319	162	51496	977	169			50413.2	38039.2	39677.2	29278.2	1854.17	4369.17	-787.833	50546.2	27.1667		654.731	662.03	1021.6	2230.15	352.615	700.374	-2936.02	612.322	-2328.57			112.766	174.013	379.87	60.0623	119.297	-500.105
E	183	232	68444	75513	57258	47562	8094	8059	176	51349	1040	162			67494.2	74563.2	56308.2	46612.2	7144.17	7109.17	-773.833	50399.2	90.1667		616.62	525.914	558.955	1115.43	538.437	791.814	-1411.25	599.859	-1104.08			89.581	95.209	189.996	91.7142	134.873	-240.383
F	162	218	50485	30017	32869	27993	8917	17060	190	89214	977	162			49535.2	29067.2	31919.2	27043.2	7967.17	16110.2	-759.833	88264.2	27.1667		590.067	688.659	946.922	1784.05	766.934	805.173	-644.837	490.552	465.714			117.302	161.293	303.884	130.635	137.148	-109.838
G	162	183	51511	43507	42454	33804	9408	9247	155	45299	766	141			50561.2	42557.2	41504.2	32854.2	8458.17	8297.17	-794.833	44349.2	-183.833		588.959	686.868	936.501	2340.32	1194.94	1409.09	793.511	686.963	1212.09			116.997	159.518	398.636	203.538	240.015	135.162
H	126	155	169	211	211	211	169	169	148	134	112	98
																																			Percentage of Vehicle
60h	PBS	PBS	DMSO/ DMSO	PTX/ DMSO	PTX/ SP600125 1µM	PTX/ SP600125 10µM	PTX/ SP600125 100µM	DMSO/ SP600125 100µM	Tox Control	DMSO/ DMSO	Empty	PBS			DMSO/ DMSO	PTX/ DMSO	PTX/ SP600125 1µM	PTX/ SP600125 10µM	PTX/ SP600125 100µM	DMSO/ SP600125 100µM	Tox Control	DMSO/ DMSO	Empty		DMSO/ DMSO	PTX/ DMSO	PTX/ SP600125 1µM	PTX/ SP600125 10µM	PTX/ SP600125 100µM	DMSO/ SP600125 100µM	Tox Control	DMSO/ DMSO	Empty			PTX/ DMSO	PTX/ SP600125 1µM	PTX/ SP600125 10µM	PTX/ SP600125 100µM	DMSO/ SP600125 100µM	Tox Control
0	1	2	3	4	5	6	7	8	9	10	11	12																							Mean vehicle
A	204	288	351	386	372	351	309	281	274	253	204	155	Mean Empty																						941.11
B	211	344	69379	41083	41533	43170	14615	14235	232	63807	1321	190	1348.83		68030.2	39734.2	40184.2	41821.2	13266.2	12886.2	-1116.83	62458.2	-27.8333		915.266	716.081	1246.47	3771.64	1892.91	2113.06	978.248	980.223	-216.883			76.089	132.447	400.765	201.136	224.529	103.946
C	267	415	64706	39278	41652	45721	23665	17039	281	67137	1398	253			63357.2	37929.2	40303.2	44372.2	22316.2	15690.2	-1067.83	65788.2	49.1667		933.668	806.003	1228.82	3039.54	1452.09	2014.57	-1188.68	811.515	842.857			85.6439	130.571	322.974	154.295	214.064	-126.306
D	281	436	86305	56830	62408	54518	12099	16020	309	80129	1370	267			84956.2	55481.2	61059.2	53169.2	10750.2	14671.2	-1039.83	78780.2	21.1667		1103.35	965.59	1572.14	4049.96	2044.41	2351.78	-3875.16	954.352	-1814.29			102.601	167.051	430.338	217.234	249.894	-411.764
E	274	344	108157	117390	90402	85005	29792	22000	302	79026	1433	260			106808	116041	89053.2	83656.2	28443.2	20651.2	-1046.83	77677.2	84.1667		975.788	818.469	884.005	2001.9	2143.69	2300.11	-1909.12	924.526	-1030.61			86.9685	93.9322	212.717	227.783	244.404	-202.858
F	239	372	78668	39636	46648	44316	21156	37486	281	128450	1419	274			77319.2	38287.2	45299.2	42967.2	19807.2	36137.2	-1067.83	127101	70.1667		921.033	907.1	1343.86	2834.56	1906.67	1806.11	-906.223	706.399	1202.86			96.3862	142.795	301.193	202.598	191.912	-96.2931
G	253	309	81155	62289	62177	56155	18072	16920	246	74789	1152	218			79806.2	60940.2	60828.2	54806.2	16723.2	15571.2	-1102.83	73440.2	-196.833		929.618	983.567	1372.53	3904.04	2362.59	2644.41	1101	1137.58	1297.8			104.511	145.841	414.833	251.042	280.988	116.989
H	218	232	295	344	302	309	281	239	225	225	183	119
																																			Percentage of Vehicle
72h	PBS	PBS	DMSO/ DMSO	PTX/ DMSO	PTX/ SP600125 1µM	PTX/ SP600125 10µM	PTX/ SP600125 100µM	DMSO/ SP600125 100µM	Tox Control	DMSO/ DMSO	Empty	PBS			DMSO/ DMSO	PTX/ DMSO	PTX/ SP600125 1µM	PTX/ SP600125 10µM	PTX/ SP600125 100µM	DMSO/ SP600125 100µM	Tox Control	DMSO/ DMSO	Empty		DMSO/ DMSO	PTX/ DMSO	PTX/ SP600125 1µM	PTX/ SP600125 10µM	PTX/ SP600125 100µM	DMSO/ SP600125 100µM	Tox Control	DMSO/ DMSO	Empty			PTX/ DMSO	PTX/ SP600125 1µM	PTX/ SP600125 10µM	PTX/ SP600125 100µM	DMSO/ SP600125 100µM	Tox Control
0	1	2	3	4	5	6	7	8	9	10	11	12																							Mean vehicle
A	176	253	309	351	344	323	274	260	267	211	169	134	Mean Empty																						806.735
B	197	309	61523	33509	34366	36896	11994	12029	204	57624	1216	204	1241.5		60281.5	32267.5	33124.5	35654.5	10752.5	10787.5	-1037.5	56382.5	-25.5		811.016	581.519	1027.49	3215.5	1534.24	1768.93	908.759	884.871	-198.701			72.083	127.364	398.582	190.18	219.27	112.647
C	218	372	57090	32771	34535	38371	19561	14397	246	57771	1349	211			55848.5	31529.5	33293.5	37129.5	18319.5	13155.5	-995.5	56529.5	107.5		823.016	670.009	1015.1	2543.41	1192.03	1689.13	-1108.16	697.307	1842.86			83.0519	125.828	315.272	147.76	209.378	-137.364
D	232	358	76173	46986	52038	45847	9893	13427	239	67952	1314	225			74931.5	45744.5	50796.5	44605.5	8651.5	12185.5	-1002.5	66710.5	72.5		973.157	796.133	1307.9	3397.65	1645.29	1953.33	-3736.02	808.139	-6214.29			98.6859	162.122	421.161	203.945	242.127	-463.104
E	260	330	88062	95011	74775	68128	24086	18648	232	67777	1307	232			86820.5	93769.5	73533.5	66886.5	22844.5	17406.5	-1009.5	66535.5	65.5		793.183	661.381	729.946	1600.6	1721.73	1938.72	-1841.03	791.916	-802.041			81.9825	90.4815	198.405	213.42	240.317	-228.208
F	232	288	67917	32567	38722	36818	17397	29968	225	84471	1272	218			66675.5	31325.5	37480.5	35576.5	16155.5	28726.5	-1016.5	83229.5	30.5		794.244	742.164	1111.91	2346.99	1555.16	1435.73	-862.659	462.57	522.857			91.996	137.828	290.925	192.772	177.968	-106.932
G	197	246	70313	50492	50829	47372	15479	14467	204	68177	991	169			69071.5	49250.5	49587.5	46130.5	14237.5	13225.5	-1037.5	66935.5	-250.5		804.576	794.897	1118.89	3286.04	2011.42	2246.05	1035.77	1036.82	1651.65			98.5326	138.694	407.326	249.328	278.413	128.391
H	190	197	239	253	302	267	232	232	176	197	148	112
