# Supplementary material for: c-Jun inhibition mitigates chemotherapy-induced neurotoxicity in iPSC-derived sensory neurons
Source: Cell Death Discov. 2025 Nov 13;11:529. doi: 10.1038/s41420-025-02847-5 (PMC12615653; doi:10.1038/s41420-025-02847-5)
Supplement: Supplementary file 3 — Dataset [file 41420_2025_2847_MOESM3_ESM.zip › Supplemental Files (to be zipped)/(Figure 3 and S4) Viability 264A/264A_MT_vinc_SP_plate46_MasterTable_20220829.xlsx]

## Sheet: plate46_MT_lumi_vinc_SP_0h
21:44:37
Default, [ RLU ]				MT Cell Viability Assay
Time/Pos	Time/SID	0
A01		7		more luminescence, more viability
B01		14
C01		21
D01		21
E01		21		Date of intoxication:		2022-08-23
F01		21		Measurement timepoints	0h	2022-08-23
G01		14			12h	2022-08-24
H01		14			24h	2022-08-24
A02		21			36h	2022-08-25
B02		28			48h	2022-08-25
C02		28			60h	2022-08-26
D02		14			72h	2022-08-26
E02		21
F02		21		Reader:	Berthold Luminometer
G02		14		Plate	White plate with clear bottom (Greiner, Cat. No 655088)
H02		7
A03		21		Plate 1
B03		2220		Cells	BIHi264-A iPSC-DSN			Day 11	2022-07-25
C03		3583		Seeded	2022-05-30
D03		2607		Density	48,000/well
E03		3338		Age of cells	40	days
F03		3977		Agent	Vincristine 100nm + SP600125 1µM / 10µM / 100µM
G03		1630
H03		14		Remarks:
A04		14
B04		1166
C04		1440
D04		1855
E04		3471
F04		1574			Raw Data Transformed	PBS	PBS	H2O/ DMSO	Vincristine/ DMSO	Vincristine/ SP600125 1µM	Vincristine/ SP600125 10µM	Vincristine/ SP600125 100µM	H2O/ SP600125 100µM	Tox Control	H2O/ DMSO	Empty	PBS
G04		1560				1	2	3	4	5	6	7	8	9	10	11	12
H04		21			A	7	21	21	14	21	21	14	14	21	14	14	21
A05		21			B	14	28	2220	1166	569	323	176	141	21	422	42	14
B05		569			C	21	28	3583	1440	759	274	169	148	42	457	42	21
C05		759			D	21	14	2607	1855	653	288	176	148	91	724	35	14
D05		653			E	21	21	3338	3471	885	232	176	148	119	660	35	14
E05		885			F	21	21	3977	1574	611	260	134	112	42	436	42	14
F05		611			G	14	14	1630	1560	576	422	162	126	14	829	42	14
G05		576			H	14	7	14	21	14	21	21	14	14	14	14	21
H05		14
A06		21
B06		323
C06		274
D06		288
E06		232
F06		260
G06		422
H06		21
A07		14
B07		176
C07		169
D07		176
E07		176
F07		134
G07		162
H07		21
A08		14
B08		141
C08		148
D08		148
E08		148
F08		112
G08		126
H08		14
A09		21
B09		21
C09		42
D09		91
E09		119
F09		42
G09		14
H09		14
A10		14
B10		422
C10		457
D10		724
E10		660
F10		436
G10		829
H10		14
A11		14
B11		42
C11		42
D11		35
E11		35
F11		42
G11		42
H11		14
A12		21
B12		14
C12		21
D12		14
E12		14
F12		14
G12		14
H12		21
23.08.202221:44:37Unknown Userplate46_MT_luminescence_vinc_SPMTCellViability_Apoptosis_Lumin

## Sheet: 12h
10:20:56
Default, [ RLU ]				MT Cell Viability Assay
Time/Pos	Time/SID	0
A01		35		more luminescence, more viability
B01		42
C01		49
D01		70
E01		42		Date of intoxication:		2022-08-23
F01		42		Measurement timepoints	0h	2022-08-23
G01		49			12h	2022-08-24
H01		35			24h	2022-08-24
A02		56			36h	2022-08-25
B02		56			48h	2022-08-25
C02		70			60h	2022-08-26
D02		63			72h	2022-08-26
E02		70
F02		63		Reader:	Berthold Luminometer
G02		49		Plate	White plate with clear bottom (Greiner, Cat. No 655088)
H02		42
A03		70		Plate 1
B03		12156		Cells	BIHi264-A iPSC-DSN			Day 11	2022-07-25
C03		24972		Seeded	2022-05-30
D03		14826		Density	48,000/well
E03		17144		Age of cells	40	days
F03		20004		Agent	Vincristine 100nm + SP600125 1µM / 10µM / 100µM
G03		11544
H03		49		Remarks:
A04		63
B04		6253
C04		8425
D04		9753
E04		15430
F04		9254			Raw Data Transformed	PBS	PBS	H2O/ DMSO	Vincristine/ DMSO	Vincristine/ SP600125 1µM	Vincristine/ SP600125 10µM	Vincristine/ SP600125 100µM	H2O/ SP600125 100µM	Tox Control	H2O/ DMSO	Empty	PBS
G04		8671				1	2	3	4	5	6	7	8	9	10	11	12
H04		42			A	35	56	70	63	63	49	49	42	56	35	35	28
A05		63			B	42	56	12156	6253	5495	3436	1223	920	35	4644	70	35
B05		5495			C	49	70	24972	8425	7954	3007	1194	1124	35	5530	112	42
C05		7954			D	70	63	14826	9753	6542	3169	1525	1960	63	12493	98	42
D05		6542			E	42	70	17144	15430	8699	2937	1567	1581	49	9612	91	35
E05		8699			F	42	63	20004	9254	6282	3366	1138	1040	42	6464	84	28
F05		6282			G	49	49	11544	8671	5881	3752	1370	984	35	7153	408	28
G05		5881			H	35	42	49	42	56	49	28	35	28	28	14	21
H05		56
A06		49
B06		3436
C06		3007
D06		3169
E06		2937
F06		3366
G06		3752
H06		49
A07		49
B07		1223
C07		1194
D07		1525
E07		1567
F07		1138
G07		1370
H07		28
A08		42
B08		920
C08		1124
D08		1960
E08		1581
F08		1040
G08		984
H08		35
A09		56
B09		35
C09		35
D09		63
E09		49
F09		42
G09		35
H09		28
A10		35
B10		4644
C10		5530
D10		12493
E10		9612
F10		6464
G10		7153
H10		28
A11		35
B11		70
C11		112
D11		98
E11		91
F11		84
G11		408
H11		14
A12		28
B12		35
C12		42
D12		42
E12		35
F12		28
G12		28
H12		21
24.08.202210:20:56Unknown Userplate46_MT_luminescence_vinc_SPMTCellViability_Apoptosis_Lumin

## Sheet: 24h
20:39:07
Default, [ RLU ]				MT Cell Viability Assay
Time/Pos	Time/SID	0
A01		42		more luminescence, more viability
B01		35
C01		42
D01		63
E01		49		Date of intoxication:		2022-08-23
F01		56		Measurement timepoints	0h	2022-08-23
G01		35			12h	2022-08-24
H01		28			24h	2022-08-24
A02		49			36h	2022-08-25
B02		63			48h	2022-08-25
C02		84			60h	2022-08-26
D02		63			72h	2022-08-26
E02		63
F02		63		Reader:	Berthold Luminometer
G02		63		Plate	White plate with clear bottom (Greiner, Cat. No 655088)
H02		42
A03		49		Plate 1
B03		11565		Cells	BIHi264-A iPSC-DSN			Day 11	2022-07-25
C03		23869		Seeded	2022-05-30
D03		13919		Density	48,000/well
E03		16041		Age of cells	40	days
F03		17924		Agent	Vincristine 100nm + SP600125 1µM / 10µM / 100µM
G03		10828
H03		35		Remarks:
A04		49
B04		5712
C04		7174
D04		8713
E04		12753
F04		7870			Raw Data Transformed	PBS	PBS	H2O/ DMSO	Vincristine/ DMSO	Vincristine/ SP600125 1µM	Vincristine/ SP600125 10µM	Vincristine/ SP600125 100µM	H2O/ SP600125 100µM	Tox Control	H2O/ DMSO	Empty	PBS
G04		7581				1	2	3	4	5	6	7	8	9	10	11	12
H04		56			A	42	49	49	49	70	49	49	49	56	35	42	21
A05		70			B	35	63	11565	5712	5333	3450	1216	977	42	4975	63	28
B05		5333			C	42	84	23869	7174	7209	2853	1061	1187	42	5741	84	42
C05		7209			D	63	63	13919	8713	6197	3007	1792	2073	63	13020	91	49
D05		6197			E	49	63	16041	12753	8186	2789	1377	1707	35	10350	77	42
E05		8186			F	56	63	17924	7870	5994	3099	998	1096	42	6661	70	35
F05		5994			G	35	63	10828	7581	5193	3633	1293	984	35	7666	77	28
G05		5193			H	28	42	35	56	49	42	35	42	42	28	28	28
H05		49
A06		49
B06		3450
C06		2853
D06		3007
E06		2789
F06		3099
G06		3633
H06		42
A07		49
B07		1216
C07		1061
D07		1792
E07		1377
F07		998
G07		1293
H07		35
A08		49
B08		977
C08		1187
D08		2073
E08		1707
F08		1096
G08		984
H08		42
A09		56
B09		42
C09		42
D09		63
E09		35
F09		42
G09		35
H09		42
A10		35
B10		4975
C10		5741
D10		13020
E10		10350
F10		6661
G10		7666
H10		28
A11		42
B11		63
C11		84
D11		91
E11		77
F11		70
G11		77
H11		28
A12		21
B12		28
C12		42
D12		49
E12		42
F12		35
G12		28
H12		28
24.08.202220:39:07Unknown Userplate46_MT_luminescence_vinc_SPMTCellViability_Apoptosis_Lumin

## Sheet: 36h
10:36:15
Default, [ RLU ]				MT Cell Viability Assay
Time/Pos	Time/SID	0
A01		35		more luminescence, more viability
B01		49
C01		42
D01		42
E01		56		Date of intoxication:		2022-08-23
F01		42		Measurement timepoints	0h	2022-08-23
G01		35			12h	2022-08-24
H01		21			24h	2022-08-24
A02		70			36h	2022-08-25
B02		63			48h	2022-08-25
C02		77			60h	2022-08-26
D02		63			72h	2022-08-26
E02		56
F02		63		Reader:	Berthold Luminometer
G02		49		Plate	White plate with clear bottom (Greiner, Cat. No 655088)
H02		49
A03		63		Plate 1
B03		13111		Cells	BIHi264-A iPSC-DSN			Day 11	2022-07-25
C03		24157		Seeded	2022-05-30
D03		15416		Density	48,000/well
E03		16835		Age of cells	40	days
F03		18648		Agent	Vincristine 100nm + SP600125 1µM / 10µM / 100µM
G03		12444
H03		49		Remarks:
A04		56
B04		5424
C04		6338
D04		8326
E04		10982
F04		6780			Raw Data Transformed	PBS	PBS	H2O/ DMSO	Vincristine/ DMSO	Vincristine/ SP600125 1µM	Vincristine/ SP600125 10µM	Vincristine/ SP600125 100µM	H2O/ SP600125 100µM	Tox Control	H2O/ DMSO	Empty	PBS
G04		6795				1	2	3	4	5	6	7	8	9	10	11	12
H04		63			A	35	70	63	56	63	56	56	42	49	35	35	35
A05		63			B	49	63	13111	5424	5719	4019	1412	1300	42	6724	134	35
B05		5719			C	42	77	24157	6338	6696	3099	1293	1532	63	7596	119	35
C05		6696			D	42	63	15416	8326	6197	3295	1567	2825	49	16540	105	42
D05		6197			E	56	56	16835	10982	7919	2839	1567	2213	49	13062	105	28
E05		7919			F	42	63	18648	6780	5572	3225	1159	1469	42	8467	112	35
F05		5572			G	35	49	12444	6795	4968	4096	1539	1279	42	9584	98	35
G05		4968			H	21	49	49	63	42	49	42	42	21	21	42	21
H05		42
A06		56
B06		4019
C06		3099
D06		3295
E06		2839
F06		3225
G06		4096
H06		49
A07		56
B07		1412
C07		1293
D07		1567
E07		1567
F07		1159
G07		1539
H07		42
A08		42
B08		1300
C08		1532
D08		2825
E08		2213
F08		1469
G08		1279
H08		42
A09		49
B09		42
C09		63
D09		49
E09		49
F09		42
G09		42
H09		21
A10		35
B10		6724
C10		7596
D10		16540
E10		13062
F10		8467
G10		9584
H10		21
A11		35
B11		134
C11		119
D11		105
E11		105
F11		112
G11		98
H11		42
A12		35
B12		35
C12		35
D12		42
E12		28
F12		35
G12		35
H12		21
25.08.202210:36:15Unknown Userplate46_MT_luminescence_vinc_SPMTCellViability_Apoptosis_Lumin

## Sheet: 48h
22:31:37
Default, [ RLU ]				MT Cell Viability Assay
Time/Pos	Time/SID	0
A01		35		more luminescence, more viability
B01		35
C01		35
D01		35
E01		35		Date of intoxication:		2022-08-23
F01		35		Measurement timepoints	0h	2022-08-23
G01		35			12h	2022-08-24
H01		28			24h	2022-08-24
A02		42			36h	2022-08-25
B02		35			48h	2022-08-25
C02		49			60h	2022-08-26
D02		42			72h	2022-08-26
E02		35
F02		49		Reader:	Berthold Luminometer
G02		42		Plate	White plate with clear bottom (Greiner, Cat. No 655088)
H02		21
A03		42		Plate 1
B03		8685		Cells	BIHi264-A iPSC-DSN			Day 11	2022-07-25
C03		16386		Seeded	2022-05-30
D03		9141		Density	48,000/well
E03		10132		Age of cells	40	days
F03		10961		Agent	Vincristine 100nm + SP600125 1µM / 10µM / 100µM
G03		8228
H03		42		Remarks:
A04		42
B04		3176
C04		3197
D04		4026
E04		5684
F04		3295			Raw Data Transformed	PBS	PBS	H2O/ DMSO	Vincristine/ DMSO	Vincristine/ SP600125 1µM	Vincristine/ SP600125 10µM	Vincristine/ SP600125 100µM	H2O/ SP600125 100µM	Tox Control	H2O/ DMSO	Empty	PBS
G04		3668				1	2	3	4	5	6	7	8	9	10	11	12
H04		35			A	35	42	42	42	49	49	42	42	35	28	28	35
A05		49			B	35	35	8685	3176	3485	2108	576	555	28	4911	98	28
B05		3485			C	35	49	16386	3197	3127	1469	358	569	49	5122	105	35
C05		3127			D	35	42	9141	4026	3113	1476	386	1110	42	11924	119	28
D05		3113			E	35	35	10132	5684	3991	1293	408	843	35	8741	112	28
E05		3991			F	35	49	10961	3295	2881	1504	379	520	28	5474	98	35
F05		2881			G	35	42	8228	3668	2916	2199	597	527	28	6401	98	42
G05		2916			H	28	21	42	35	35	42	21	28	14	21	21	14
H05		35
A06		49
B06		2108
C06		1469
D06		1476
E06		1293
F06		1504
G06		2199
H06		42
A07		42
B07		576
C07		358
D07		386
E07		408
F07		379
G07		597
H07		21
A08		42
B08		555
C08		569
D08		1110
E08		843
F08		520
G08		527
H08		28
A09		35
B09		28
C09		49
D09		42
E09		35
F09		28
G09		28
H09		14
A10		28
B10		4911
C10		5122
D10		11924
E10		8741
F10		5474
G10		6401
H10		21
A11		28
B11		98
C11		105
D11		119
E11		112
F11		98
G11		98
H11		21
A12		35
B12		28
C12		35
D12		28
E12		28
F12		35
G12		42
H12		14
25.08.202222:31:37Unknown Userplate46_MT_luminescence_vinc_SPMTCellViability_Apoptosis_Lumin

## Sheet: 60h
10:38:55
Default, [ RLU ]				MT Cell Viability Assay
Time/Pos	Time/SID	0
A01		28		more luminescence, more viability
B01		42
C01		49
D01		56
E01		49		Date of intoxication:		2022-08-23
F01		49		Measurement timepoints	0h	2022-08-23
G01		42			12h	2022-08-24
H01		35			24h	2022-08-24
A02		49			36h	2022-08-25
B02		63			48h	2022-08-25
C02		63			60h	2022-08-26
D02		56			72h	2022-08-26
E02		49
F02		49		Reader:	Berthold Luminometer
G02		49		Plate	White plate with clear bottom (Greiner, Cat. No 655088)
H02		28
A03		49		Plate 1
B03		11966		Cells	BIHi264-A iPSC-DSN			Day 11	2022-07-25
C03		21501		Seeded	2022-05-30
D03		12458		Density	48,000/well
E03		13821		Age of cells	40	days
F03		15507		Agent	Vincristine 100nm + SP600125 1µM / 10µM / 100µM
G03		10933
H03		42		Remarks:
A04		63
B04		3590
C04		3928
D04		5600
E04		7483
F04		3977			Raw Data Transformed	PBS	PBS	H2O/ DMSO	Vincristine/ DMSO	Vincristine/ SP600125 1µM	Vincristine/ SP600125 10µM	Vincristine/ SP600125 100µM	H2O/ SP600125 100µM	Tox Control	H2O/ DMSO	Empty	PBS
G04		4244				1	2	3	4	5	6	7	8	9	10	11	12
H04		42			A	28	49	49	63	49	35	56	49	35	49	28	21
A05		49			B	42	63	11966	3590	4033	2768	1223	1272	42	6605	119	35
B05		4033			C	49	63	21501	3928	4293	2017	963	1469	49	7251	141	42
C05		4293			D	56	56	12458	5600	4384	2017	1237	2867	42	15936	126	49
D05		4384			E	49	49	13821	7483	5565	1721	1180	2080	42	12324	126	35
E05		5565			F	49	49	15507	3977	3436	1995	949	1356	42	7581	126	28
F05		3436			G	42	49	10933	4244	3211	2874	1335	1258	35	9169	105	35
G05		3211			H	35	28	42	42	35	35	28	21	35	35	35	28
H05		35
A06		35
B06		2768
C06		2017
D06		2017
E06		1721
F06		1995
G06		2874
H06		35
A07		56
B07		1223
C07		963
D07		1237
E07		1180
F07		949
G07		1335
H07		28
A08		49
B08		1272
C08		1469
D08		2867
E08		2080
F08		1356
G08		1258
H08		21
A09		35
B09		42
C09		49
D09		42
E09		42
F09		42
G09		35
H09		35
A10		49
B10		6605
C10		7251
D10		15936
E10		12324
F10		7581
G10		9169
H10		35
A11		28
B11		119
C11		141
D11		126
E11		126
F11		126
G11		105
H11		35
A12		21
B12		35
C12		42
D12		49
E12		35
F12		28
G12		35
H12		28
26.08.202210:38:55Unknown Userplate46_MT_luminescence_vinc_SPMTCellViability_Apoptosis_Lumin

## Sheet: 72h
19:33:47
Default, [ RLU ]				MT Cell Viability Assay
Time/Pos	Time/SID	0
A01		28		more luminescence, more viability
B01		42
C01		28
D01		42
E01		35		Date of intoxication:		2022-08-23
F01		35		Measurement timepoints	0h	2022-08-23
G01		35			12h	2022-08-24
H01		28			24h	2022-08-24
A02		42			36h	2022-08-25
B02		49			48h	2022-08-25
C02		49			60h	2022-08-26
D02		63			72h	2022-08-26
E02		42
F02		42		Reader:	Berthold Luminometer
G02		35		Plate	White plate with clear bottom (Greiner, Cat. No 655088)
H02		28
A03		35		Plate 1
B03		10273		Cells	BIHi264-A iPSC-DSN			Day 11	2022-07-25
C03		15507		Seeded	2022-05-30
D03		10729		Density	48,000/well
E03		11615		Age of cells	40	days
F03		12479		Agent	Vincristine 100nm + SP600125 1µM / 10µM / 100µM
G03		9380
H03		42		Remarks:
A04		49
B04		2544
C04		2895
D04		4876
E04		6253
F04		3056			Raw Data Transformed	PBS	PBS	H2O/ DMSO	Vincristine/ DMSO	Vincristine/ SP600125 1µM	Vincristine/ SP600125 10µM	Vincristine/ SP600125 100µM	H2O/ SP600125 100µM	Tox Control	H2O/ DMSO	Empty	PBS
G04		3408				1	2	3	4	5	6	7	8	9	10	11	12
H04		42			A	28	42	35	49	49	42	35	42	35	35	28	28
A05		49			B	42	49	10273	2544	3085	2010	970	1152	35	5790	119	28
B05		3085			C	28	49	15507	2895	3485	1483	794	1328	28	6612	126	42
C05		3485			D	42	63	10729	4876	3626	1581	1033	2382	35	11172	105	35
D05		3626			E	35	42	11615	6253	4687	1223	998	1799	28	9500	119	35
E05		4687			F	35	42	12479	3056	2733	1476	759	1152	28	6724	112	28
F05		2733			G	35	35	9380	3408	2466	2192	991	1159	35	8474	119	35
G05		2466			H	28	28	42	42	35	28	28	28	28	28	28	28
H05		35
A06		42
B06		2010
C06		1483
D06		1581
E06		1223
F06		1476
G06		2192
H06		28
A07		35
B07		970
C07		794
D07		1033
E07		998
F07		759
G07		991
H07		28
A08		42
B08		1152
C08		1328
D08		2382
E08		1799
F08		1152
G08		1159
H08		28
A09		35
B09		35
C09		28
D09		35
E09		28
F09		28
G09		35
H09		28
A10		35
B10		5790
C10		6612
D10		11172
E10		9500
F10		6724
G10		8474
H10		28
A11		28
B11		119
C11		126
D11		105
E11		119
F11		112
G11		119
H11		28
A12		28
B12		28
C12		42
D12		35
E12		35
F12		28
G12		35
H12		28
26.08.202219:33:47Unknown Userplate46_MT_luminescence_vinc_SPMTCellViability_Apoptosis_Lumin

## Sheet: All
Raw Values															Minus Empty Value										Percentage of 0h										Percentage of Vehicle								Final Data
0h	PBS	PBS	H2O/ DMSO	Vincristine/ DMSO	Vincristine/ SP600125 1µM	Vincristine/ SP600125 10µM	Vincristine/ SP600125 100µM	H2O/ SP600125 100µM	Tox Control	H2O/ DMSO	Empty	PBS			H2O/ DMSO	Vincristine/ DMSO	Vincristine/ SP600125 1µM	Vincristine/ SP600125 10µM	Vincristine/ SP600125 100µM	H2O/ SP600125 100µM	Tox Control	H2O/ DMSO	Empty		H2O/ DMSO	Vincristine/ DMSO	Vincristine/ SP600125 1µM	Vincristine/ SP600125 10µM	Vincristine/ SP600125 100µM	H2O/ SP600125 100µM	Tox Control	H2O/ DMSO	Empty			Vincristine/ DMSO	Vincristine/ SP600125 1µM	Vincristine/ SP600125 10µM	Vincristine/ SP600125 100µM	H2O/ SP600125 100µM	Tox Control			Vincristine/ DMSO	Vincristine/ SP600125 1µM	Vincristine/ SP600125 10µM	Vincristine/ SP600125 100µM	H2O/ SP600125 100µM	Tox Control
0	1	2	3	4	5	6	7	8	9	10	11	12																							Mean vehicle								(dark grey boxes are excluded in these calculations)
A	7	21	21	14	21	21	14	14	21	14	14	21	Mean Empty																						100									Mean
B	14	28	2220	1166	569	323	176	141	21	422	42	14	39.6667		2180.33	1126.33	529.333	283.333	136.333	101.333	-18.6667	382.333	2.33333		100	100	100	100	100	100	100	100	100			100	100	100	100	100	100		0h	100	100	100	100	100	100
C	21	28	3583	1440	759	274	169	148	42	457	42	21			3543.33	1400.33	719.333	234.333	129.333	108.333	2.33333	417.333	2.33333		100	100	100	100	100	100	100	100	100			100	100	100	100	100	100		12h	55.1157	106.339	126.005	96.5554	116.303	-140.162
D	21	14	2607	1855	653	288	176	148	91	724	35	14			2567.33	1815.33	613.333	248.333	136.333	108.333	51.3333	684.333	-4.66667		100	100	100	100	100	100	100	100	100			100	100	100	100	100	100		24h	46.9398	97.5571	119.526	95.0414	126.969	-44.8894
E	21	21	3338	3471	885	232	176	148	119	660	35	14			3298.33	3431.33	845.333	192.333	136.333	108.333	79.3333	620.333	-4.66667		100	100	100	100	100	100	100	100	100			100	100	100	100	100	100		36h	34.2585	76.975	104.501	84.0101	135.899	-62.4741
F	21	21	3977	1574	611	260	134	112	42	436	42	14			3937.33	1534.33	571.333	220.333	94.3333	72.3333	2.33333	396.333	2.33333		100	100	100	100	100	100	100	100	100			100	100	100	100	100	100		48h	26.2175	60.218	72.6382	33.1552	70.6919	-103.698
G	14	14	1630	1560	576	422	162	126	14	829	42	14			1590.33	1520.33	536.333	382.333	122.333	86.3333	-25.6667	789.333	2.33333		100	100	100	100	100	100	100	100	100			100	100	100	100	100	100		60h	23.4101	55.161	70.9459	71.0706	140.804	-89.6128
H	14	7	14	21	14	21	21	14	14	14	14	21																															72h	22.0552	53.0492	62.4462	67.4738	147.082	-124.251
12h	PBS	PBS	H2O/ DMSO	Vincristine/ DMSO	Vincristine/ SP600125 1µM	Vincristine/ SP600125 10µM	Vincristine/ SP600125 100µM	H2O/ SP600125 100µM	Tox Control	H2O/ DMSO	Empty	PBS			H2O/ DMSO	Vincristine/ DMSO	Vincristine/ SP600125 1µM	Vincristine/ SP600125 10µM	Vincristine/ SP600125 100µM	H2O/ SP600125 100µM	Tox Control	H2O/ DMSO	Empty		H2O/ DMSO	Vincristine/ DMSO	Vincristine/ SP600125 1µM	Vincristine/ SP600125 10µM	Vincristine/ SP600125 100µM	H2O/ SP600125 100µM	Tox Control	H2O/ DMSO	Empty			Vincristine/ DMSO	Vincristine/ SP600125 1µM	Vincristine/ SP600125 10µM	Vincristine/ SP600125 100µM	H2O/ SP600125 100µM	Tox Control			Vincristine/ DMSO	Vincristine/ SP600125 1µM	Vincristine/ SP600125 10µM	Vincristine/ SP600125 100µM	H2O/ SP600125 100µM	Tox Control
0	1	2	3	4	5	6	7	8	9	10	11	12																							Mean vehicle
A	35	56	70	63	63	49	49	42	56	35	35	28	Mean Empty																						986.777									Standard Deviation
B	42	56	12156	6253	5495	3436	1223	920	35	4644	70	35	143.833		12012.2	6109.17	5351.17	3292.17	1079.17	776.167	-108.833	4500.17	-73.8333		550.933	542.394	1010.93	1161.94	791.565	765.954	583.036	1177.03	-3164.29			54.9662	102.447	117.751	80.2172	77.6218	59.0848		0h	0	0	0	0	0	0
C	49	70	24972	8425	7954	3007	1194	1124	35	5530	112	42			24828.2	8281.17	7810.17	2863.17	1050.17	980.167	-108.833	5386.17	-31.8333		700.701	591.371	1085.75	1221.83	811.985	904.769	-4664.29	1290.62	-1364.29			59.9295	110.03	123.821	82.2865	91.6893	-472.679		12h	5.53701	3.29025	19.7093	12.0272	33.7671	247.75
D	70	63	14826	9753	6542	3169	1525	1960	63	12493	98	42			14682.2	9609.17	6398.17	3025.17	1381.17	1816.17	-80.8333	12349.2	-45.8333		571.884	529.333	1043.18	1218.19	1013.08	1676.46	-157.468	1804.55	982.143			53.6427	105.716	123.451	102.666	169.893	-15.9578		24h	5.26408	2.92477	16.8877	16.8277	35.7075	80.4703
E	42	70	17144	15430	8699	2937	1567	1581	49	9612	91	35			17000.2	15286.2	8555.17	2793.17	1423.17	1437.17	-94.8333	9468.17	-52.8333		515.417	445.488	1012.05	1452.25	1043.89	1326.62	-119.538	1526.3	1132.14			45.1457	102.561	147.171	105.788	134.439	-12.114		36h	4.4438	4.70966	11.3772	7.67676	40.7281	114.076
F	42	63	20004	9254	6282	3366	1138	1040	42	6464	84	28			19860.2	9110.17	6138.17	3222.17	994.167	896.167	-101.833	6320.17	-59.8333		504.407	593.754	1074.36	1462.41	1053.89	1238.94	-4364.29	1594.66	-2564.29			60.171	108.875	148.2	106.801	125.554	-442.277		48h	4.29276	8.9586	7.18883	10.0403	22.7279	188.703
G	49	49	11544	8671	5881	3752	1370	984	35	7153	408	28			11400.2	8527.17	5737.17	3608.17	1226.17	840.167	-108.833	7009.17	264.167		716.841	560.875	1069.7	943.723	1002.32	973.166	424.026	887.986	11321.4			56.8391	108.404	95.6369	101.575	98.6206	42.9708		60h	2.9749	6.01485	6.42101	9.78138	45.0759	157.938
H	35	42	49	42	56	49	28	35	28	28	14	21																															72h	3.05065	6.09742	4.47615	6.94334	40.8908	213.565
																																			Percentage of Vehicle
24h	PBS	PBS	H2O/ DMSO	Vincristine/ DMSO	Vincristine/ SP600125 1µM	Vincristine/ SP600125 10µM	Vincristine/ SP600125 100µM	H2O/ SP600125 100µM	Tox Control	H2O/ DMSO	Empty	PBS			H2O/ DMSO	Vincristine/ DMSO	Vincristine/ SP600125 1µM	Vincristine/ SP600125 10µM	Vincristine/ SP600125 100µM	H2O/ SP600125 100µM	Tox Control	H2O/ DMSO	Empty		H2O/ DMSO	Vincristine/ DMSO	Vincristine/ SP600125 1µM	Vincristine/ SP600125 10µM	Vincristine/ SP600125 100µM	H2O/ SP600125 100µM	Tox Control	H2O/ DMSO	Empty			Vincristine/ DMSO	Vincristine/ SP600125 1µM	Vincristine/ SP600125 10µM	Vincristine/ SP600125 100µM	H2O/ SP600125 100µM	Tox Control			Vincristine/ DMSO	Vincristine/ SP600125 1µM	Vincristine/ SP600125 10µM	Vincristine/ SP600125 100µM	H2O/ SP600125 100µM	Tox Control
0	1	2	3	4	5	6	7	8	9	10	11	12																							Mean vehicle
A	42	49	49	49	70	49	49	49	56	35	42	21	Mean Empty																						1013.26									SD as % of Mean
B	35	63	11565	5712	5333	3450	1216	977	42	4975	63	28	77		11488	5635	5256	3373	1139	900	-35	4898	-14		526.892	500.296	992.947	1190.47	835.452	888.158	187.5	1281.08	-600			49.3749	97.9952	117.489	82.4519	87.6535	18.5046		0h	0	0	0	0	0	0
C	42	84	23869	7174	7209	2853	1061	1187	42	5741	84	42			23792	7097	7132	2776	984	1110	-35	5664	7		671.458	506.808	991.474	1184.64	760.825	1024.62	-1500	1357.19	300			50.0175	97.8498	116.913	75.0868	101.121	-148.037		12h	10.0462	3.09412	15.6416	12.4563	29.0338	-176.76
D	63	63	13919	8713	6197	3007	1792	2073	63	13020	91	49			13842	8636	6120	2930	1715	1996	-14	12943	14		539.159	475.725	997.826	1179.87	1257.95	1842.46	-27.2727	1891.33	-300			46.95	98.4768	116.442	124.148	181.835	-2.69158		24h	11.2145	2.99801	14.1288	17.7056	28.1229	-179.264
E	49	63	16041	12753	8186	2789	1377	1707	35	10350	77	42			15964	12676	8109	2712	1300	1630	-42	10273	0		484.002	369.419	959.267	1410.05	953.545	1504.62	-52.9412	1656.05	0			36.4585	94.6713	139.16	94.1066	148.492	-5.22483		36h	12.9714	6.11842	10.8872	9.1379	29.9694	-182.597
F	56	63	17924	7870	5994	3099	998	1096	42	6661	70	35			17847	7793	5917	3022	921	1019	-35	6584	-7		453.276	507.908	1035.65	1371.56	976.325	1408.76	-1500	1661.23	-300			50.1261	102.209	135.361	96.3548	139.032	-148.037		48h	16.3736	14.8769	9.89678	30.2827	32.1506	-181.974
G	35	63	10828	7581	5193	3633	1293	984	35	7666	77	28			10751	7504	5116	3556	1216	907	-42	7589	0		676.022	493.576	953.884	930.078	994.005	1050.58	163.636	961.444	0			48.7117	94.1401	91.7907	98.0997	103.683	16.1495		60h	12.7078	10.9042	9.05057	13.7629	32.0131	-176.245
H	28	42	35	56	49	42	35	42	42	28	28	28																															72h	13.8319	11.4939	7.16801	10.2904	27.8014	-171.881
																																			Percentage of Vehicle
36h	PBS	PBS	H2O/ DMSO	Vincristine/ DMSO	Vincristine/ SP600125 1µM	Vincristine/ SP600125 10µM	Vincristine/ SP600125 100µM	H2O/ SP600125 100µM	Tox Control	H2O/ DMSO	Empty	PBS			H2O/ DMSO	Vincristine/ DMSO	Vincristine/ SP600125 1µM	Vincristine/ SP600125 10µM	Vincristine/ SP600125 100µM	H2O/ SP600125 100µM	Tox Control	H2O/ DMSO	Empty		H2O/ DMSO	Vincristine/ DMSO	Vincristine/ SP600125 1µM	Vincristine/ SP600125 10µM	Vincristine/ SP600125 100µM	H2O/ SP600125 100µM	Tox Control	H2O/ DMSO	Empty			Vincristine/ DMSO	Vincristine/ SP600125 1µM	Vincristine/ SP600125 10µM	Vincristine/ SP600125 100µM	H2O/ SP600125 100µM	Tox Control
0	1	2	3	4	5	6	7	8	9	10	11	12																							Mean vehicle
A	35	70	63	56	63	56	56	42	49	35	35	35	Mean Empty																						1245.23
B	49	63	13111	5424	5719	4019	1412	1300	42	6724	134	35	112.167		12998.8	5311.83	5606.83	3906.83	1299.83	1187.83	-70.1667	6611.83	21.8333		596.186	471.604	1059.23	1378.88	953.423	1172.2	375.893	1729.34	935.714			37.8727	85.0624	110.733	76.5658	94.1353	30.1865
C	42	77	24157	6338	6696	3099	1293	1532	63	7596	119	35			24044.8	6225.83	6583.83	2986.83	1180.83	1419.83	-49.1667	7483.83	6.83333		678.594	444.597	915.269	1274.61	913.015	1310.62	-2107.14	1793.25	292.857			35.7039	73.5018	102.359	73.3208	105.251	-169.217
D	42	63	15416	8326	6197	3295	1567	2825	49	16540	105	42			15303.8	8213.83	6084.83	3182.83	1454.83	2712.83	-63.1667	16427.8	-7.16667		596.098	452.47	992.092	1281.68	1067.11	2504.15	-123.052	2400.56	153.571			36.3361	79.6712	102.927	85.696	201.099	-9.88184
E	56	56	16835	10982	7919	2839	1567	2213	49	13062	105	28			16722.8	10869.8	7806.83	2726.83	1454.83	2100.83	-63.1667	12949.8	-7.16667		507.009	316.782	923.521	1417.76	1067.11	1939.23	-79.6218	2087.56	153.571			25.4395	74.1645	113.855	85.696	155.732	-6.39413
F	42	63	18648	6780	5572	3225	1159	1469	42	8467	112	35			18535.8	6667.83	5459.83	3112.83	1046.83	1356.83	-70.1667	8354.83	-0.166667		470.771	434.575	955.63	1412.78	1109.72	1875.81	-3007.14	2108.03	-7.14286			34.8991	76.743	113.455	89.1172	150.639	-241.492
G	35	49	12444	6795	4968	4096	1539	1279	42	9584	98	35			12331.8	6682.83	4855.83	3983.83	1426.83	1166.83	-70.1667	9471.83	-14.1667		775.424	439.564	905.376	1041.98	1166.35	1351.54	273.377	1199.98	-607.143			35.2997	72.7073	83.6774	93.6651	108.537	21.9538
H	21	49	49	63	42	49	42	42	21	21	42	21
																																			Percentage of Vehicle
48h	PBS	PBS	H2O/ DMSO	Vincristine/ DMSO	Vincristine/ SP600125 1µM	Vincristine/ SP600125 10µM	Vincristine/ SP600125 100µM	H2O/ SP600125 100µM	Tox Control	H2O/ DMSO	Empty	PBS			H2O/ DMSO	Vincristine/ DMSO	Vincristine/ SP600125 1µM	Vincristine/ SP600125 10µM	Vincristine/ SP600125 100µM	H2O/ SP600125 100µM	Tox Control	H2O/ DMSO	Empty		H2O/ DMSO	Vincristine/ DMSO	Vincristine/ SP600125 1µM	Vincristine/ SP600125 10µM	Vincristine/ SP600125 100µM	H2O/ SP600125 100µM	Tox Control	H2O/ DMSO	Empty			Vincristine/ DMSO	Vincristine/ SP600125 1µM	Vincristine/ SP600125 10µM	Vincristine/ SP600125 100µM	H2O/ SP600125 100µM	Tox Control
0	1	2	3	4	5	6	7	8	9	10	11	12																							Mean vehicle
A	35	42	42	42	49	49	42	42	35	28	28	35	Mean Empty																						835.514
B	35	35	8685	3176	3485	2108	576	555	28	4911	98	28	105		8580	3071	3380	2003	471	450	-77	4806	-7		393.518	272.655	638.539	706.941	345.477	444.079	412.5	1257.02	-300			32.6332	76.4247	84.6115	41.349	53.1504	49.3708
C	35	49	16386	3197	3127	1469	358	569	49	5122	105	35			16281	3092	3022	1364	253	464	-56	5017	0		459.483	220.805	420.111	582.077	195.619	428.308	-2400	1202.16	0			26.4274	50.2818	69.6669	23.413	51.2628	-287.248
D	35	42	9141	4026	3113	1476	386	1110	42	11924	119	28			9036	3921	3008	1371	281	1005	-63	11819	14		351.961	215.993	490.435	552.081	206.112	927.692	-122.727	1727.08	-300			25.8516	58.6986	66.0767	24.6689	111.032	-14.6888
E	35	35	10132	5684	3991	1293	408	843	35	8741	112	28			10027	5579	3886	1188	303	738	-70	8636	7		304.002	162.59	459.7	617.678	222.249	681.231	-88.2353	1392.15	-150			19.4599	55.02	73.9278	26.6003	81.5343	-10.5606
F	35	49	10961	3295	2881	1504	379	520	28	5474	98	35			10856	3190	2776	1399	274	415	-77	5369	-7		275.72	207.908	485.881	634.947	290.459	573.733	-3300	1354.67	-300			24.8838	58.1535	75.9948	34.7641	68.6682	-394.966
G	35	42	8228	3668	2916	2199	597	527	28	6401	98	42			8123	3563	2811	2094	492	422	-77	6296	-7		510.773	234.357	524.114	547.69	402.18	488.803	300	797.635	-300			28.0494	62.7296	65.5512	48.1356	58.5033	35.906
H	28	21	42	35	35	42	21	28	14	21	21	14
																																			Percentage of Vehicle
60h	PBS	PBS	H2O/ DMSO	Vincristine/ DMSO	Vincristine/ SP600125 1µM	Vincristine/ SP600125 10µM	Vincristine/ SP600125 100µM	H2O/ SP600125 100µM	Tox Control	H2O/ DMSO	Empty	PBS			H2O/ DMSO	Vincristine/ DMSO	Vincristine/ SP600125 1µM	Vincristine/ SP600125 10µM	Vincristine/ SP600125 100µM	H2O/ SP600125 100µM	Tox Control	H2O/ DMSO	Empty		H2O/ DMSO	Vincristine/ DMSO	Vincristine/ SP600125 1µM	Vincristine/ SP600125 10µM	Vincristine/ SP600125 100µM	H2O/ SP600125 100µM	Tox Control	H2O/ DMSO	Empty			Vincristine/ DMSO	Vincristine/ SP600125 1µM	Vincristine/ SP600125 10µM	Vincristine/ SP600125 100µM	H2O/ SP600125 100µM	Tox Control
0	1	2	3	4	5	6	7	8	9	10	11	12																							Mean vehicle
A	28	49	49	63	49	35	56	49	35	49	28	21	Mean Empty																						1151.69
B	42	63	11966	3590	4033	2768	1223	1272	42	6605	119	35	123.833		11842.2	3466.17	3909.17	2644.17	1099.17	1148.17	-81.8333	6481.17	-4.83333		543.136	307.739	738.508	933.235	806.235	1133.06	438.393	1695.16	-207.143			26.7207	64.124	81.032	70.0047	98.3826	38.0653
C	49	63	21501	3928	4293	2017	963	1469	49	7251	141	42			21377.2	3804.17	4169.17	1893.17	839.167	1345.17	-74.8333	7127.17	17.1667		603.307	271.662	579.588	807.895	648.84	1241.69	-3207.14	1707.79	735.714			23.5881	50.3251	70.1488	56.3382	107.815	-278.474
D	56	56	12458	5600	4384	2017	1237	2867	42	15936	126	49			12334.2	5476.17	4260.17	1893.17	1113.17	2743.17	-81.8333	15812.2	2.16667		480.427	301.662	694.592	762.349	816.504	2532.15	-159.416	2310.59	-46.4286			26.193	60.3109	66.1941	70.8963	219.865	-13.8419
E	49	49	13821	7483	5565	1721	1180	2080	42	12324	126	35			13697.2	7359.17	5441.17	1597.17	1056.17	1956.17	-81.8333	12200.2	2.16667		415.275	214.47	643.671	830.416	774.694	1805.69	-103.151	1966.71	-46.4286			18.6222	55.8894	72.1043	67.2661	156.787	-8.95654
F	49	49	15507	3977	3436	1995	949	1356	42	7581	126	28			15383.2	3853.17	3312.17	1871.17	825.167	1232.17	-81.8333	7457.17	2.16667		390.7	251.13	579.726	849.244	874.735	1703.46	-3507.14	1881.54	92.8571			21.8054	50.3371	73.7391	75.9525	147.91	-304.522
G	42	49	10933	4244	3211	2874	1335	1258	35	9169	105	35			10809.2	4120.17	3087.17	2750.17	1211.17	1134.17	-88.8333	9045.17	-18.8333		679.679	271.004	575.606	719.311	990.054	1313.71	346.104	1145.92	-807.143			23.5311	49.9794	62.4572	85.9656	114.068	30.0519
H	35	28	42	42	35	35	28	21	35	35	35	28
																																			Percentage of Vehicle
72h	PBS	PBS	H2O/ DMSO	Vincristine/ DMSO	Vincristine/ SP600125 1µM	Vincristine/ SP600125 10µM	Vincristine/ SP600125 100µM	H2O/ SP600125 100µM	Tox Control	H2O/ DMSO	Empty	PBS			H2O/ DMSO	Vincristine/ DMSO	Vincristine/ SP600125 1µM	Vincristine/ SP600125 10µM	Vincristine/ SP600125 100µM	H2O/ SP600125 100µM	Tox Control	H2O/ DMSO	Empty		H2O/ DMSO	Vincristine/ DMSO	Vincristine/ SP600125 1µM	Vincristine/ SP600125 10µM	Vincristine/ SP600125 100µM	H2O/ SP600125 100µM	Tox Control	H2O/ DMSO	Empty			Vincristine/ DMSO	Vincristine/ SP600125 1µM	Vincristine/ SP600125 10µM	Vincristine/ SP600125 100µM	H2O/ SP600125 100µM	Tox Control
0	1	2	3	4	5	6	7	8	9	10	11	12																							Mean vehicle
A	28	42	35	49	49	42	35	42	35	35	28	28	Mean Empty																						954.405
B	42	49	10273	2544	3085	2010	970	1152	35	5790	119	28	116.667		10156.3	2427.33	2968.33	1893.33	853.333	1035.33	-81.6667	5673.33	2.33333		465.816	215.508	560.768	668.235	625.917	1021.71	437.5	1483.87	100			22.5803	58.7558	70.0159	65.5819	107.052	45.8401
C	28	49	15507	2895	3485	1483	794	1328	28	6612	126	42			15390.3	2778.33	3368.33	1366.33	677.333	1211.33	-88.6667	6495.33	9.33333		434.346	198.405	468.258	583.073	523.711	1118.15	-3800	1556.39	400			20.7884	49.0628	61.0928	54.8731	117.157	-398.154
D	42	63	10729	4876	3626	1581	1033	2382	35	11172	105	35			10612.3	4759.33	3509.33	1464.33	916.333	2265.33	-81.6667	11055.3	-11.6667		413.36	262.174	572.174	589.664	672.127	2091.08	-159.091	1615.49	250			27.4699	59.9508	61.7834	70.4237	219.097	-16.6691
E	35	42	11615	6253	4687	1223	998	1799	28	9500	119	35			11498.3	6136.33	4570.33	1106.33	881.333	1682.33	-88.6667	9383.33	2.33333		348.61	178.832	540.655	575.217	646.455	1552.92	-111.765	1512.63	-50			18.7376	56.6483	60.2696	67.7338	162.711	-11.7104
F	35	42	12479	3056	2733	1476	759	1152	28	6724	112	28			12362.3	2939.33	2616.33	1359.33	642.333	1035.33	-88.6667	6607.33	-4.66667		313.977	191.571	457.935	616.944	680.919	1431.34	-3800	1667.12	-200			20.0723	47.9811	64.6417	71.3448	149.972	-398.154
G	35	35	9380	3408	2466	2192	991	1159	35	8474	119	35			9263.33	3291.33	2349.33	2075.33	874.333	1042.33	-81.6667	8357.33	2.33333		582.477	216.488	438.036	542.807	714.714	1207.34	318.182	1058.78	100			22.683	45.8962	56.8739	74.8858	126.501	33.3382
H	28	28	42	42	35	28	28	28	28	28	28	28
