# Supplementary material for: c-Jun inhibition mitigates chemotherapy-induced neurotoxicity in iPSC-derived sensory neurons
Source: Cell Death Discov. 2025 Nov 13;11:529. doi: 10.1038/s41420-025-02847-5 (PMC12615653; doi:10.1038/s41420-025-02847-5)
Supplement: Supplementary file 3 — Dataset [file 41420_2025_2847_MOESM3_ESM.zip › Supplemental Files (to be zipped)/(Figure 3 and S4) Viability 264A/264A_MT_vinc_SP_plate47_MasterTable_20220829.xlsx]

## Sheet: plate47_MT_lumi_vinc_SP_0h
21:46:30
Default, [ RLU ]				MT Cell Viability Assay
Time/Pos	Time/SID	0
A01		21		more luminescence, more viability
B01		21
C01		21
D01		21
E01		14		Date of intoxication:		2022-08-23
F01		14		Measurement timepoints	0h	2022-08-23
G01		21			12h	2022-08-24
H01		14			24h	2022-08-24
A02		21			36h	2022-08-25
B02		21			48h	2022-08-25
C02		14			60h	2022-08-26
D02		7			72h	2022-08-26
E02		14
F02		21		Reader:	Berthold Luminometer
G02		21		Plate	White plate with clear bottom (Greiner, Cat. No 655088)
H02		21
A03		14		Plate 1
B03		2073		Cells	BIHi264-A iPSC-DSN			Day 11	2022-07-25
C03		2424		Seeded	2022-05-30
D03		2185		Density	48,000/well
E03		2094		Age of cells	40	days
F03		1504		Agent	Vincristine 100nm + SP600125 1µM / 10µM / 100µM
G03		2277
H03		28		Remarks:
A04		28
B04		1658
C04		2263
D04		1440
E04		1595
F04		1511			Raw Data Transformed	PBS	PBS	H2O/ DMSO	Vincristine/ DMSO	Vincristine/ SP600125 1µM	Vincristine/ SP600125 10µM	Vincristine/ SP600125 100µM	H2O/ SP600125 100µM	Tox Control	H2O/ DMSO	Empty	PBS
G04		1750				1	2	3	4	5	6	7	8	9	10	11	12
H04		21			A	21	21	14	28	28	28	7	21	21	14	14	21
A05		28			B	21	21	2073	1658	822	330	232	162	148	618	42	21
B05		822			C	21	14	2424	2263	646	358	225	176	176	935	56	14
C05		646			D	21	7	2185	1440	871	429	190	141	21	752	49	21
D05		871			E	14	14	2094	1595	942	443	169	190	141	724	42	21
E05		942			F	14	21	1504	1511	625	611	246	197	126	1061	28	14
F05		625			G	21	21	2277	1750	682	344	253	190	105	1012	35	14
G05		682			H	14	21	28	21	21	7	21	21	21	14	14	21
H05		21
A06		28
B06		330
C06		358
D06		429
E06		443
F06		611
G06		344
H06		7
A07		7
B07		232
C07		225
D07		190
E07		169
F07		246
G07		253
H07		21
A08		21
B08		162
C08		176
D08		141
E08		190
F08		197
G08		190
H08		21
A09		21
B09		148
C09		176
D09		21
E09		141
F09		126
G09		105
H09		21
A10		14
B10		618
C10		935
D10		752
E10		724
F10		1061
G10		1012
H10		14
A11		14
B11		42
C11		56
D11		49
E11		42
F11		28
G11		35
H11		14
A12		21
B12		21
C12		14
D12		21
E12		21
F12		14
G12		14
H12		21
23.08.202221:46:30Unknown Userplate47_MT_luminescence_vinc_SPMTCellViability_Apoptosis_Lumin

## Sheet: 12h
10:22:42
Default, [ RLU ]				MT Cell Viability Assay
Time/Pos	Time/SID	0
A01		35		more luminescence, more viability
B01		35
C01		35
D01		49
E01		35		Date of intoxication:		2022-08-23
F01		35		Measurement timepoints	0h	2022-08-23
G01		28			12h	2022-08-24
H01		35			24h	2022-08-24
A02		35			36h	2022-08-25
B02		56			48h	2022-08-25
C02		49			60h	2022-08-26
D02		56			72h	2022-08-26
E02		42
F02		49		Reader:	Berthold Luminometer
G02		49		Plate	White plate with clear bottom (Greiner, Cat. No 655088)
H02		42
A03		56		Plate 1
B03		9078		Cells	BIHi264-A iPSC-DSN			Day 11	2022-07-25
C03		10139		Seeded	2022-05-30
D03		9050		Density	48,000/well
E03		10048		Age of cells	40	days
F03		8797		Agent	Vincristine 100nm + SP600125 1µM / 10µM / 100µM
G03		9767
H03		35		Remarks:
A04		42
B04		6724
C04		7624
D04		5832
E04		6528
F04		6984			Raw Data Transformed	PBS	PBS	H2O/ DMSO	Vincristine/ DMSO	Vincristine/ SP600125 1µM	Vincristine/ SP600125 10µM	Vincristine/ SP600125 100µM	H2O/ SP600125 100µM	Tox Control	H2O/ DMSO	Empty	PBS
G04		7012				1	2	3	4	5	6	7	8	9	10	11	12
H04		28			A	35	35	56	42	56	42	56	42	35	35	28	28
A05		56			B	35	56	9078	6724	5930	2164	1349	1040	35	4799	84	28
B05		5930			C	35	49	10139	7624	4342	2354	1328	1574	49	9064	84	28
C05		4342			D	49	56	9050	5832	5544	2818	935	773	42	5424	84	28
D05		5544			E	35	42	10048	6528	6422	3429	906	1426	42	5909	63	28
E05		6422			F	35	49	8797	6984	4841	4539	1834	1553	49	10807	56	21
F05		4841			G	28	49	9767	7012	4883	2192	1391	1180	35	8207	63	21
G05		4883			H	35	42	35	28	42	42	28	28	28	28	28	21
H05		42
A06		42
B06		2164
C06		2354
D06		2818
E06		3429
F06		4539
G06		2192
H06		42
A07		56
B07		1349
C07		1328
D07		935
E07		906
F07		1834
G07		1391
H07		28
A08		42
B08		1040
C08		1574
D08		773
E08		1426
F08		1553
G08		1180
H08		28
A09		35
B09		35
C09		49
D09		42
E09		42
F09		49
G09		35
H09		28
A10		35
B10		4799
C10		9064
D10		5424
E10		5909
F10		10807
G10		8207
H10		28
A11		28
B11		84
C11		84
D11		84
E11		63
F11		56
G11		63
H11		28
A12		28
B12		28
C12		28
D12		28
E12		28
F12		21
G12		21
H12		21
24.08.202210:22:42Unknown Userplate47_MT_luminescence_vinc_SPMTCellViability_Apoptosis_Lumin

## Sheet: 24h
20:41:00
Default, [ RLU ]				MT Cell Viability Assay
Time/Pos	Time/SID	0
A01		28		more luminescence, more viability
B01		42
C01		42
D01		49
E01		35		Date of intoxication:		2022-08-23
F01		35		Measurement timepoints	0h	2022-08-23
G01		28			12h	2022-08-24
H01		35			24h	2022-08-24
A02		42			36h	2022-08-25
B02		42			48h	2022-08-25
C02		42			60h	2022-08-26
D02		56			72h	2022-08-26
E02		49
F02		49		Reader:	Berthold Luminometer
G02		42		Plate	White plate with clear bottom (Greiner, Cat. No 655088)
H02		28
A03		49		Plate 1
B03		9584		Cells	BIHi264-A iPSC-DSN			Day 11	2022-07-25
C03		10659		Seeded	2022-05-30
D03		9443		Density	48,000/well
E03		9942		Age of cells	40	days
F03		9345		Agent	Vincristine 100nm + SP600125 1µM / 10µM / 100µM
G03		9556
H03		49		Remarks:
A04		63
B04		6429
C04		7104
D04		5298
E04		5979
F04		6303			Raw Data Transformed	PBS	PBS	H2O/ DMSO	Vincristine/ DMSO	Vincristine/ SP600125 1µM	Vincristine/ SP600125 10µM	Vincristine/ SP600125 100µM	H2O/ SP600125 100µM	Tox Control	H2O/ DMSO	Empty	PBS
G04		6268				1	2	3	4	5	6	7	8	9	10	11	12
H04		49			A	28	42	49	63	49	56	42	35	35	28	21	21
A05		49			B	42	42	9584	6429	6029	2192	1497	1265	49	5066	77	28
B05		6029			C	42	42	10659	7104	4349	2305	1356	1848	49	9718	84	35
C05		4349			D	49	56	9443	5298	5410	2986	956	956	21	6310	77	28
D05		5410			E	35	49	9942	5979	6661	3042	892	1764	49	6057	84	35
E05		6661			F	35	49	9345	6303	5010	4581	1960	1974	42	10884	77	28
F05		5010			G	28	42	9556	6268	4715	2199	1370	1461	35	8846	70	42
G05		4715			H	35	28	49	49	35	42	42	28	35	28	21	35
H05		35
A06		56
B06		2192
C06		2305
D06		2986
E06		3042
F06		4581
G06		2199
H06		42
A07		42
B07		1497
C07		1356
D07		956
E07		892
F07		1960
G07		1370
H07		42
A08		35
B08		1265
C08		1848
D08		956
E08		1764
F08		1974
G08		1461
H08		28
A09		35
B09		49
C09		49
D09		21
E09		49
F09		42
G09		35
H09		35
A10		28
B10		5066
C10		9718
D10		6310
E10		6057
F10		10884
G10		8846
H10		28
A11		21
B11		77
C11		84
D11		77
E11		84
F11		77
G11		70
H11		21
A12		21
B12		28
C12		35
D12		28
E12		35
F12		28
G12		42
H12		35
24.08.202220:41:00Unknown Userplate47_MT_luminescence_vinc_SPMTCellViability_Apoptosis_Lumin

## Sheet: 36h
10:38:03
Default, [ RLU ]				MT Cell Viability Assay
Time/Pos	Time/SID	0
A01		35		more luminescence, more viability
B01		35
C01		42
D01		42
E01		42		Date of intoxication:		2022-08-23
F01		35		Measurement timepoints	0h	2022-08-23
G01		63			12h	2022-08-24
H01		35			24h	2022-08-24
A02		49			36h	2022-08-25
B02		56			48h	2022-08-25
C02		56			60h	2022-08-26
D02		42			72h	2022-08-26
E02		56
F02		42		Reader:	Berthold Luminometer
G02		42		Plate	White plate with clear bottom (Greiner, Cat. No 655088)
H02		42
A03		42		Plate 1
B03		10041		Cells	BIHi264-A iPSC-DSN			Day 11	2022-07-25
C03		11664		Seeded	2022-05-30
D03		9949		Density	48,000/well
E03		10406		Age of cells	40	days
F03		10132		Agent	Vincristine 100nm + SP600125 1µM / 10µM / 100µM
G03		10111
H03		35		Remarks:
A04		42
B04		5291
C04		6324
D04		4659
E04		5312
F04		5410			Raw Data Transformed	PBS	PBS	H2O/ DMSO	Vincristine/ DMSO	Vincristine/ SP600125 1µM	Vincristine/ SP600125 10µM	Vincristine/ SP600125 100µM	H2O/ SP600125 100µM	Tox Control	H2O/ DMSO	Empty	PBS
G04		5467				1	2	3	4	5	6	7	8	9	10	11	12
H04		42			A	35	49	42	42	49	42	35	28	49	35	21	21
A05		49			B	35	56	10041	5291	5200	2389	1588	1581	42	6120	84	28
B05		5200			C	42	56	11664	6324	3928	2333	1469	2417	56	11847	84	35
C05		3928			D	42	42	9949	4659	5185	3302	1096	1124	42	7322	84	42
D05		5185			E	42	56	10406	5312	5965	3092	956	2164	49	7329	70	35
E05		5965			F	35	42	10132	5410	4469	4546	2185	2368	49	13125	77	35
F05		4469			G	63	42	10111	5467	4251	2277	1447	1841	42	10104	77	35
G05		4251			H	35	42	35	42	42	28	35	28	42	28	28	21
H05		42
A06		42
B06		2389
C06		2333
D06		3302
E06		3092
F06		4546
G06		2277
H06		28
A07		35
B07		1588
C07		1469
D07		1096
E07		956
F07		2185
G07		1447
H07		35
A08		28
B08		1581
C08		2417
D08		1124
E08		2164
F08		2368
G08		1841
H08		28
A09		49
B09		42
C09		56
D09		42
E09		49
F09		49
G09		42
H09		42
A10		35
B10		6120
C10		11847
D10		7322
E10		7329
F10		13125
G10		10104
H10		28
A11		21
B11		84
C11		84
D11		84
E11		70
F11		77
G11		77
H11		28
A12		21
B12		28
C12		35
D12		42
E12		35
F12		35
G12		35
H12		21
25.08.202210:38:03Unknown Userplate47_MT_luminescence_vinc_SPMTCellViability_Apoptosis_Lumin

## Sheet: 48h
22:33:51
Default, [ RLU ]				MT Cell Viability Assay
Time/Pos	Time/SID	0
A01		28		more luminescence, more viability
B01		28
C01		35
D01		42
E01		21		Date of intoxication:		2022-08-23
F01		35		Measurement timepoints	0h	2022-08-23
G01		21			12h	2022-08-24
H01		28			24h	2022-08-24
A02		28			36h	2022-08-25
B02		42			48h	2022-08-25
C02		49			60h	2022-08-26
D02		49			72h	2022-08-26
E02		28
F02		35		Reader:	Berthold Luminometer
G02		42		Plate	White plate with clear bottom (Greiner, Cat. No 655088)
H02		21
A03		42		Plate 1
B03		6977		Cells	BIHi264-A iPSC-DSN			Day 11	2022-07-25
C03		7757		Seeded	2022-05-30
D03		6872		Density	48,000/well
E03		7195		Age of cells	40	days
F03		7350		Agent	Vincristine 100nm + SP600125 1µM / 10µM / 100µM
G03		7181
H03		35		Remarks:
A04		35
B04		3225
C04		3731
D04		2888
E04		3218
F04		3338			Raw Data Transformed	PBS	PBS	H2O/ DMSO	Vincristine/ DMSO	Vincristine/ SP600125 1µM	Vincristine/ SP600125 10µM	Vincristine/ SP600125 100µM	H2O/ SP600125 100µM	Tox Control	H2O/ DMSO	Empty	PBS
G04		3218				1	2	3	4	5	6	7	8	9	10	11	12
H04		28			A	28	28	42	35	28	35	35	28	42	21	28	21
A05		28			B	28	42	6977	3225	3064	1419	1012	1103	35	4820	91	21
B05		3064			C	35	49	7757	3731	2417	1370	864	1714	28	9064	84	21
C05		2417			D	42	49	6872	2888	3232	1946	668	794	28	5431	91	28
D05		3232			E	21	28	7195	3218	3689	1939	555	1349	42	5467	91	35
E05		3689			F	35	35	7350	3338	2698	2860	1349	1637	35	9619	84	28
F05		2698			G	21	42	7181	3218	2480	1384	906	1216	28	6851	84	35
G05		2480			H	28	21	35	28	35	35	28	35	28	21	28	21
H05		35
A06		35
B06		1419
C06		1370
D06		1946
E06		1939
F06		2860
G06		1384
H06		35
A07		35
B07		1012
C07		864
D07		668
E07		555
F07		1349
G07		906
H07		28
A08		28
B08		1103
C08		1714
D08		794
E08		1349
F08		1637
G08		1216
H08		35
A09		42
B09		35
C09		28
D09		28
E09		42
F09		35
G09		28
H09		28
A10		21
B10		4820
C10		9064
D10		5431
E10		5467
F10		9619
G10		6851
H10		21
A11		28
B11		91
C11		84
D11		91
E11		91
F11		84
G11		84
H11		28
A12		21
B12		21
C12		21
D12		28
E12		35
F12		28
G12		35
H12		21
25.08.202222:33:51Unknown Userplate47_MT_luminescence_vinc_SPMTCellViability_Apoptosis_Lumin

## Sheet: 60h
10:40:37
Default, [ RLU ]				MT Cell Viability Assay
Time/Pos	Time/SID	0
A01		28		more luminescence, more viability
B01		28
C01		42
D01		35
E01		35		Date of intoxication:		2022-08-23
F01		35		Measurement timepoints	0h	2022-08-23
G01		28			12h	2022-08-24
H01		21			24h	2022-08-24
A02		35			36h	2022-08-25
B02		49			48h	2022-08-25
C02		42			60h	2022-08-26
D02		63			72h	2022-08-26
E02		49
F02		35		Reader:	Berthold Luminometer
G02		28		Plate	White plate with clear bottom (Greiner, Cat. No 655088)
H02		28
A03		35		Plate 1
B03		8080		Cells	BIHi264-A iPSC-DSN			Day 11	2022-07-25
C03		9612		Seeded	2022-05-30
D03		8502		Density	48,000/well
E03		9043		Age of cells	40	days
F03		8502		Agent	Vincristine 100nm + SP600125 1µM / 10µM / 100µM
G03		8607
H03		28		Remarks:
A04		35
B04		3352
C04		4244
D04		3134
E04		3506
F04		3506			Raw Data Transformed	PBS	PBS	H2O/ DMSO	Vincristine/ DMSO	Vincristine/ SP600125 1µM	Vincristine/ SP600125 10µM	Vincristine/ SP600125 100µM	H2O/ SP600125 100µM	Tox Control	H2O/ DMSO	Empty	PBS
G04		3422				1	2	3	4	5	6	7	8	9	10	11	12
H04		28			A	28	35	35	35	42	42	35	42	28	28	35	35
A05		42			B	28	49	8080	3352	3246	1637	1300	1447	35	5762	91	42
B05		3246			C	42	42	9612	4244	2551	1483	1110	2382	49	11601	98	42
C05		2551			D	35	63	8502	3134	3541	2087	864	1054	49	6654	98	28
D05		3541			E	35	49	9043	3506	4132	2206	703	1974	28	6675	98	35
E05		4132			F	35	35	8502	3506	2747	3183	1883	2234	28	12676	98	35
F05		2747			G	28	28	8607	3422	2586	1483	1152	1714	42	8600	98	42
G05		2586			H	21	28	28	28	42	35	35	35	35	21	28	28
H05		42
A06		42
B06		1637
C06		1483
D06		2087
E06		2206
F06		3183
G06		1483
H06		35
A07		35
B07		1300
C07		1110
D07		864
E07		703
F07		1883
G07		1152
H07		35
A08		42
B08		1447
C08		2382
D08		1054
E08		1974
F08		2234
G08		1714
H08		35
A09		28
B09		35
C09		49
D09		49
E09		28
F09		28
G09		42
H09		35
A10		28
B10		5762
C10		11601
D10		6654
E10		6675
F10		12676
G10		8600
H10		21
A11		35
B11		91
C11		98
D11		98
E11		98
F11		98
G11		98
H11		28
A12		35
B12		42
C12		42
D12		28
E12		35
F12		35
G12		42
H12		28
26.08.202210:40:37Unknown Userplate47_MT_luminescence_vinc_SPMTCellViability_Apoptosis_Lumin

## Sheet: 72h
19:35:23
Default, [ RLU ]				MT Cell Viability Assay
Time/Pos	Time/SID	0
A01		35		more luminescence, more viability
B01		35
C01		28
D01		28
E01		42		Date of intoxication:		2022-08-23
F01		21		Measurement timepoints	0h	2022-08-23
G01		28			12h	2022-08-24
H01		21			24h	2022-08-24
A02		35			36h	2022-08-25
B02		42			48h	2022-08-25
C02		49			60h	2022-08-26
D02		42			72h	2022-08-26
E02		49
F02		49		Reader:	Berthold Luminometer
G02		35		Plate	White plate with clear bottom (Greiner, Cat. No 655088)
H02		28
A03		28		Plate 1
B03		7448		Cells	BIHi264-A iPSC-DSN			Day 11	2022-07-25
C03		8467		Seeded	2022-05-30
D03		7645		Density	48,000/well
E03		7799		Age of cells	40	days
F03		8017		Agent	Vincristine 100nm + SP600125 1µM / 10µM / 100µM
G03		7624
H03		42		Remarks:
A04		49
B04		2768
C04		3225
D04		2389
E04		2811
F04		2726			Raw Data Transformed	PBS	PBS	H2O/ DMSO	Vincristine/ DMSO	Vincristine/ SP600125 1µM	Vincristine/ SP600125 10µM	Vincristine/ SP600125 100µM	H2O/ SP600125 100µM	Tox Control	H2O/ DMSO	Empty	PBS
G04		2544				1	2	3	4	5	6	7	8	9	10	11	12
H04		35			A	35	35	28	49	42	35	28	35	35	28	21	28
A05		42			B	35	42	7448	2768	2712	1251	1117	1328	28	5221	112	28
B05		2712			C	28	49	8467	3225	2045	1131	963	2213	42	9324	91	42
C05		2045			D	28	42	7645	2389	2740	1539	717	906	21	5909	91	35
D05		2740			E	42	49	7799	2811	3169	1651	597	1721	35	5944	91	28
E05		3169			F	21	49	8017	2726	2312	2782	1757	2024	35	9999	91	35
F05		2312			G	28	35	7624	2544	2087	1131	984	1616	21	7329	98	21
G05		2087			H	21	28	42	35	35	28	35	28	35	21	28	14
H05		35
A06		35
B06		1251
C06		1131
D06		1539
E06		1651
F06		2782
G06		1131
H06		28
A07		28
B07		1117
C07		963
D07		717
E07		597
F07		1757
G07		984
H07		35
A08		35
B08		1328
C08		2213
D08		906
E08		1721
F08		2024
G08		1616
H08		28
A09		35
B09		28
C09		42
D09		21
E09		35
F09		35
G09		21
H09		35
A10		28
B10		5221
C10		9324
D10		5909
E10		5944
F10		9999
G10		7329
H10		21
A11		21
B11		112
C11		91
D11		91
E11		91
F11		91
G11		98
H11		28
A12		28
B12		28
C12		42
D12		35
E12		28
F12		35
G12		21
H12		14
26.08.202219:35:23Unknown Userplate47_MT_luminescence_vinc_SPMTCellViability_Apoptosis_Lumin

## Sheet: All
Raw Values															Minus Empty Value										Percentage of 0h										Percentage of Vehicle								Final Data
0h	PBS	PBS	H2O/ DMSO	Vincristine/ DMSO	Vincristine/ SP600125 1µM	Vincristine/ SP600125 10µM	Vincristine/ SP600125 100µM	H2O/ SP600125 100µM	Tox Control	H2O/ DMSO	Empty	PBS			H2O/ DMSO	Vincristine/ DMSO	Vincristine/ SP600125 1µM	Vincristine/ SP600125 10µM	Vincristine/ SP600125 100µM	H2O/ SP600125 100µM	Tox Control	H2O/ DMSO	Empty		H2O/ DMSO	Vincristine/ DMSO	Vincristine/ SP600125 1µM	Vincristine/ SP600125 10µM	Vincristine/ SP600125 100µM	H2O/ SP600125 100µM	Tox Control	H2O/ DMSO	Empty			Vincristine/ DMSO	Vincristine/ SP600125 1µM	Vincristine/ SP600125 10µM	Vincristine/ SP600125 100µM	H2O/ SP600125 100µM	Tox Control			Vincristine/ DMSO	Vincristine/ SP600125 1µM	Vincristine/ SP600125 10µM	Vincristine/ SP600125 100µM	H2O/ SP600125 100µM	Tox Control
0	1	2	3	4	5	6	7	8	9	10	11	12																							Mean vehicle								(dark grey boxes are excluded in these calculations)
A	21	21	14	28	28	28	7	21	21	14	14	21	Mean Empty																						100									Mean
B	21	21	2073	1658	822	330	232	162	148	618	42	21	42		2031	1616	780	288	190	120	106	576	0		100	100	100	100	100	100	100	100	#DIV/0!			100	100	100	100	100	100		0h	100	100	100	100	100	100
C	21	14	2424	2263	646	358	225	176	176	935	56	14			2382	2221	604	316	183	134	134	893	14		100	100	100	100	100	100	100	100	100			100	100	100	100	100	100		12h	60.4152	108.06	110.241	100.505	129.215	-0.636234
D	21	7	2185	1440	871	429	190	141	21	752	49	21			2143	1398	829	387	148	99	-21	710	7		100	100	100	100	100	100	100	100	100			100	100	100	100	100	100		24h	52.5918	103.252	103.433	98.5427	151.849	1.91546
E	14	14	2094	1595	942	443	169	190	141	724	42	21			2052	1553	900	401	127	148	99	682	0		100	100	100	100	100	100	100	100	#DIV/0!			100	100	100	100	100	100		36h	39.5617	80.6536	93.7339	93.7163	165.168	-0.0175885
F	14	21	1504	1511	625	611	246	197	126	1061	28	14			1462	1469	583	569	204	155	84	1019	-14		100	100	100	100	100	100	100	100	100			100	100	100	100	100	100		48h	32.6274	66.3485	76.3872	75.0099	150.949	-0.378253
G	21	21	2277	1750	682	344	253	190	105	1012	35	14			2235	1708	640	302	211	148	63	970	-7		100	100	100	100	100	100	100	100	100			100	100	100	100	100	100		60h	28.2952	56.9069	68.1572	80.4352	170.383	-2.36822
H	14	21	28	21	21	7	21	21	21	14	14	21																															72h	25.339	52.6374	60.3532	80.1755	177.955	-0.00918897
12h	PBS	PBS	H2O/ DMSO	Vincristine/ DMSO	Vincristine/ SP600125 1µM	Vincristine/ SP600125 10µM	Vincristine/ SP600125 100µM	H2O/ SP600125 100µM	Tox Control	H2O/ DMSO	Empty	PBS			H2O/ DMSO	Vincristine/ DMSO	Vincristine/ SP600125 1µM	Vincristine/ SP600125 10µM	Vincristine/ SP600125 100µM	H2O/ SP600125 100µM	Tox Control	H2O/ DMSO	Empty		H2O/ DMSO	Vincristine/ DMSO	Vincristine/ SP600125 1µM	Vincristine/ SP600125 10µM	Vincristine/ SP600125 100µM	H2O/ SP600125 100µM	Tox Control	H2O/ DMSO	Empty			Vincristine/ DMSO	Vincristine/ SP600125 1µM	Vincristine/ SP600125 10µM	Vincristine/ SP600125 100µM	H2O/ SP600125 100µM	Tox Control			Vincristine/ DMSO	Vincristine/ SP600125 1µM	Vincristine/ SP600125 10µM	Vincristine/ SP600125 100µM	H2O/ SP600125 100µM	Tox Control
0	1	2	3	4	5	6	7	8	9	10	11	12																							Mean vehicle
A	35	35	56	42	56	42	56	42	35	35	28	28	Mean Empty																						677.565									Standard Deviation
B	35	56	9078	6724	5930	2164	1349	1040	35	4799	84	28	72.3333		9005.67	6651.67	5857.67	2091.67	1276.67	967.667	-37.3333	4726.67	11.6667		443.41	411.613	750.983	726.273	671.93	806.389	-35.2201	820.602	#DIV/0!			60.7488	110.836	107.189	99.1683	119.013	-5.19804		0h	0	0	0	0	0	0
C	35	49	10139	7624	4342	2354	1328	1574	49	9064	84	28			10066.7	7551.67	4269.67	2281.67	1255.67	1501.67	-23.3333	8991.67	11.6667		422.614	340.012	706.898	722.046	686.157	1120.65	-17.4129	1006.91	83.3333			50.1814	104.329	106.565	101.268	165.393	-2.56993		12h	6.12402	7.98762	7.82466	14.28	22.5822	10.949
D	49	56	9050	5832	5544	2818	935	773	42	5424	84	28			8977.67	5759.67	5471.67	2745.67	862.667	700.667	-30.3333	5351.67	11.6667		418.93	411.993	660.032	709.475	582.883	707.744	144.444	753.756	166.667			60.805	97.4123	104.709	86.0261	104.454	21.3182		24h	4.99156	9.39588	4.62222	17.1021	24.204	17.9294
E	35	42	10048	6528	6422	3429	906	1426	42	5909	63	28			9975.67	6455.67	6349.67	3356.67	833.667	1353.67	-30.3333	5836.67	-9.33333		486.144	415.69	705.519	837.074	656.43	914.64	-30.6397	855.816	#DIV/0!			61.3506	104.126	123.541	96.8808	134.989	-4.52203		36h	3.27268	5.77392	5.59841	17.0301	29.726	10.7566
F	35	49	8797	6984	4841	4539	1834	1553	49	10807	56	21			8724.67	6911.67	4768.67	4466.67	1761.67	1480.67	-23.3333	10734.7	-16.3333		596.762	470.501	817.953	785.003	863.562	955.269	-27.7778	1053.45	116.667			69.44	120.719	115.856	127.451	140.986	-4.09965		48h	3.23594	4.61654	5.23497	15.7974	30.7359	23.7248
G	28	49	9767	7012	4883	2192	1391	1180	35	8207	63	21			9694.67	6939.67	4810.67	2119.67	1318.67	1107.67	-37.3333	8134.67	-9.33333		433.766	406.304	751.667	701.876	624.961	748.423	-59.2593	838.625	133.333			59.9653	110.936	103.588	92.2362	110.458	-8.74591		60h	2.32462	3.55528	5.8465	20.1734	35.6056	16.4844
H	35	42	35	28	42	42	28	28	28	28	28	21																															72h	2.49581	3.88577	8.033	24.749	40.6591	27.6764
																																			Percentage of Vehicle
24h	PBS	PBS	H2O/ DMSO	Vincristine/ DMSO	Vincristine/ SP600125 1µM	Vincristine/ SP600125 10µM	Vincristine/ SP600125 100µM	H2O/ SP600125 100µM	Tox Control	H2O/ DMSO	Empty	PBS			H2O/ DMSO	Vincristine/ DMSO	Vincristine/ SP600125 1µM	Vincristine/ SP600125 10µM	Vincristine/ SP600125 100µM	H2O/ SP600125 100µM	Tox Control	H2O/ DMSO	Empty		H2O/ DMSO	Vincristine/ DMSO	Vincristine/ SP600125 1µM	Vincristine/ SP600125 10µM	Vincristine/ SP600125 100µM	H2O/ SP600125 100µM	Tox Control	H2O/ DMSO	Empty			Vincristine/ DMSO	Vincristine/ SP600125 1µM	Vincristine/ SP600125 10µM	Vincristine/ SP600125 100µM	H2O/ SP600125 100µM	Tox Control			Vincristine/ DMSO	Vincristine/ SP600125 1µM	Vincristine/ SP600125 10µM	Vincristine/ SP600125 100µM	H2O/ SP600125 100µM	Tox Control
0	1	2	3	4	5	6	7	8	9	10	11	12																							Mean vehicle
A	28	42	49	63	49	56	42	35	35	28	21	21	Mean Empty																						712.666									SD as % of Mean
B	42	42	9584	6429	6029	2192	1497	1265	49	5066	77	28	78.1667		9505.83	6350.83	5950.83	2113.83	1418.83	1186.83	-29.1667	4987.83	-1.16667		468.037	392.997	762.927	733.97	746.754	989.028	-27.5157	865.943	#DIV/0!			55.1447	107.053	102.989	104.783	138.779	-3.86096		0h	0	0	0	0	0	0
C	42	42	10659	7104	4349	2305	1356	1848	49	9718	84	35			10580.8	7025.83	4270.83	2226.83	1277.83	1769.83	-29.1667	9639.83	5.83333		444.2	316.336	707.092	704.694	698.27	1320.77	-21.7662	1079.49	41.6667			44.3878	99.2178	98.8814	97.98	185.328	-3.05419		12h	10.1366	7.39186	7.09775	14.2082	17.4764	-1720.91
D	49	56	9443	5298	5410	2986	956	956	21	6310	77	28			9364.83	5219.83	5331.83	2907.83	877.833	877.833	-57.1667	6231.83	-1.16667		436.996	373.379	643.164	751.378	593.131	886.7	272.222	877.723	-16.6667			52.3918	90.2477	105.432	83.227	124.42	38.1977		24h	9.49113	9.09994	4.46882	17.355	15.9396	936.035
E	35	49	9942	5979	6661	3042	892	1764	49	6057	84	35			9863.83	5900.83	6582.83	2963.83	813.833	1685.83	-29.1667	5978.83	5.83333		480.694	379.964	731.426	739.111	640.814	1139.08	-29.4613	876.662	#DIV/0!			53.3158	102.632	103.711	89.9178	159.833	-4.13395		36h	8.27233	7.15891	5.97267	18.1719	17.9974	-61157.3
F	35	49	9345	6303	5010	4581	1960	1974	42	10884	77	28			9266.83	6224.83	4931.83	4502.83	1881.83	1895.83	-36.1667	10805.8	-1.16667		633.846	423.746	845.941	791.359	922.467	1223.12	-43.0556	1060.44	8.33333			59.4593	118.701	111.042	129.439	171.626	-6.04148		48h	9.91789	6.95801	6.8532	21.0604	20.3618	-6272.21
G	28	42	9556	6268	4715	2199	1370	1461	35	8846	70	42			9477.83	6189.83	4636.83	2120.83	1291.83	1382.83	-43.1667	8767.83	-8.16667		424.064	362.402	724.505	702.263	612.243	934.347	-68.5185	903.9	116.667			50.8517	101.661	98.5403	85.9089	131.106	-9.6144		60h	8.21561	6.24754	8.57797	25.0803	20.8974	-696.069
H	35	28	49	49	35	42	42	28	35	28	21	35																															72h	9.84969	7.38215	13.31	30.8685	22.848	-301191
																																			Percentage of Vehicle
36h	PBS	PBS	H2O/ DMSO	Vincristine/ DMSO	Vincristine/ SP600125 1µM	Vincristine/ SP600125 10µM	Vincristine/ SP600125 100µM	H2O/ SP600125 100µM	Tox Control	H2O/ DMSO	Empty	PBS			H2O/ DMSO	Vincristine/ DMSO	Vincristine/ SP600125 1µM	Vincristine/ SP600125 10µM	Vincristine/ SP600125 100µM	H2O/ SP600125 100µM	Tox Control	H2O/ DMSO	Empty		H2O/ DMSO	Vincristine/ DMSO	Vincristine/ SP600125 1µM	Vincristine/ SP600125 10µM	Vincristine/ SP600125 100µM	H2O/ SP600125 100µM	Tox Control	H2O/ DMSO	Empty			Vincristine/ DMSO	Vincristine/ SP600125 1µM	Vincristine/ SP600125 10µM	Vincristine/ SP600125 100µM	H2O/ SP600125 100µM	Tox Control
0	1	2	3	4	5	6	7	8	9	10	11	12																							Mean vehicle
A	35	49	42	42	49	42	35	28	49	35	21	21	Mean Empty																						820.031
B	35	56	10041	5291	5200	2389	1588	1581	42	6120	84	28	79.3333		9961.67	5211.67	5120.67	2309.67	1508.67	1501.67	-37.3333	6040.67	4.66667		490.481	322.504	656.496	801.968	794.035	1251.39	-35.2201	1048.73	#DIV/0!			39.3283	80.0575	97.7973	96.8299	152.603	-4.29498
C	42	56	11664	6324	3928	2333	1469	2417	56	11847	84	35			11584.7	6244.67	3848.67	2253.67	1389.67	2337.67	-23.3333	11767.7	4.66667		486.342	281.165	637.196	713.186	759.381	1744.53	-17.4129	1317.77	33.3333			34.2871	77.704	86.9706	92.6039	212.739	-2.12345
D	42	42	9949	4659	5185	3302	1096	1124	42	7322	84	42			9869.67	4579.67	5105.67	3222.67	1016.67	1044.67	-37.3333	7242.67	4.66667		460.554	327.587	615.883	832.73	686.937	1055.22	177.778	1020.09	66.6667			39.9481	75.1048	101.549	83.7697	128.68	21.6794
E	42	56	10406	5312	5965	3092	956	2164	49	7329	70	35			10326.7	5232.67	5885.67	3012.67	876.667	2084.67	-30.3333	7249.67	-9.33333		503.249	336.939	653.963	751.288	690.289	1408.56	-30.6397	1063	#DIV/0!			41.0886	79.7486	91.6171	84.1784	171.769	-3.73641
F	35	42	10132	5410	4469	4546	2185	2368	49	13125	77	35			10052.7	5330.67	4389.67	4466.67	2105.67	2288.67	-30.3333	13045.7	-2.33333		687.597	362.877	752.945	785.003	1032.19	1476.56	-36.1111	1280.24	16.6667			44.2517	91.8191	95.7285	125.872	180.061	-4.40363
G	63	42	10111	5467	4251	2277	1447	1841	42	10104	77	35			10031.7	5387.67	4171.67	2197.67	1367.67	1761.67	-37.3333	10024.7	-2.33333		448.844	315.437	651.823	727.704	648.183	1190.32	-59.2593	1033.47	33.3333			38.4665	79.4876	88.7411	79.0438	145.155	-7.22647
H	35	42	35	42	42	28	35	28	42	28	28	21
																																			Percentage of Vehicle
48h	PBS	PBS	H2O/ DMSO	Vincristine/ DMSO	Vincristine/ SP600125 1µM	Vincristine/ SP600125 10µM	Vincristine/ SP600125 100µM	H2O/ SP600125 100µM	Tox Control	H2O/ DMSO	Empty	PBS			H2O/ DMSO	Vincristine/ DMSO	Vincristine/ SP600125 1µM	Vincristine/ SP600125 10µM	Vincristine/ SP600125 100µM	H2O/ SP600125 100µM	Tox Control	H2O/ DMSO	Empty		H2O/ DMSO	Vincristine/ DMSO	Vincristine/ SP600125 1µM	Vincristine/ SP600125 10µM	Vincristine/ SP600125 100µM	H2O/ SP600125 100µM	Tox Control	H2O/ DMSO	Empty			Vincristine/ DMSO	Vincristine/ SP600125 1µM	Vincristine/ SP600125 10µM	Vincristine/ SP600125 100µM	H2O/ SP600125 100µM	Tox Control
0	1	2	3	4	5	6	7	8	9	10	11	12																							Mean vehicle
A	28	28	42	35	28	35	35	28	42	21	28	21	Mean Empty																						594.929
B	28	42	6977	3225	3064	1419	1012	1103	35	4820	91	21	87.5		6889.5	3137.5	2976.5	1331.5	924.5	1015.5	-52.5	4732.5	3.5		339.217	194.152	381.603	462.326	486.579	846.25	-49.5283	821.615	#DIV/0!			32.6345	64.1426	77.7112	81.7878	142.244	-8.32508
C	35	49	7757	3731	2417	1370	864	1714	28	9064	84	21			7669.5	3643.5	2329.5	1282.5	776.5	1626.5	-59.5	8976.5	-3.5		321.977	164.048	385.679	405.854	424.317	1213.81	-44.403	1005.21	-25			27.5744	64.8278	68.219	71.3223	204.026	-7.46358
D	42	49	6872	2888	3232	1946	668	794	28	5431	91	28			6784.5	2800.5	3144.5	1858.5	580.5	706.5	-59.5	5343.5	3.5		316.589	200.322	379.312	480.233	392.23	713.636	283.333	752.606	50			33.6716	63.7576	80.721	65.9289	119.953	47.6248
E	21	28	7195	3218	3689	1939	555	1349	42	5467	91	35			7107.5	3130.5	3601.5	1851.5	467.5	1261.5	-45.5	5379.5	3.5		346.369	201.578	400.167	461.721	368.11	852.365	-45.9596	788.783	#DIV/0!			33.8827	67.263	77.6094	61.8747	143.272	-7.72523
F	35	35	7350	3338	2698	2860	1349	1637	35	9619	84	28			7262.5	3250.5	2610.5	2772.5	1261.5	1549.5	-52.5	9531.5	-3.5		496.751	221.273	447.77	487.258	618.382	999.677	-62.5	935.378	25			37.1932	75.2645	81.902	103.942	168.033	-10.5055
G	21	42	7181	3218	2480	1384	906	1216	28	6851	84	35			7093.5	3130.5	2392.5	1296.5	818.5	1128.5	-59.5	6763.5	-3.5		317.383	183.285	373.828	429.305	387.915	762.5	-94.4444	697.268	50			30.8078	62.8358	72.1607	65.2036	128.167	-15.8749
H	28	21	35	28	35	35	28	35	28	21	28	21
																																			Percentage of Vehicle
60h	PBS	PBS	H2O/ DMSO	Vincristine/ DMSO	Vincristine/ SP600125 1µM	Vincristine/ SP600125 10µM	Vincristine/ SP600125 100µM	H2O/ SP600125 100µM	Tox Control	H2O/ DMSO	Empty	PBS			H2O/ DMSO	Vincristine/ DMSO	Vincristine/ SP600125 1µM	Vincristine/ SP600125 10µM	Vincristine/ SP600125 100µM	H2O/ SP600125 100µM	Tox Control	H2O/ DMSO	Empty		H2O/ DMSO	Vincristine/ DMSO	Vincristine/ SP600125 1µM	Vincristine/ SP600125 10µM	Vincristine/ SP600125 100µM	H2O/ SP600125 100µM	Tox Control	H2O/ DMSO	Empty			Vincristine/ DMSO	Vincristine/ SP600125 1µM	Vincristine/ SP600125 10µM	Vincristine/ SP600125 100µM	H2O/ SP600125 100µM	Tox Control
0	1	2	3	4	5	6	7	8	9	10	11	12																							Mean vehicle
A	28	35	35	35	42	42	35	42	28	28	35	35	Mean Empty																						737.279
B	28	49	8080	3352	3246	1637	1300	1447	35	5762	91	42	96.8333		7983.17	3255.17	3149.17	1540.17	1203.17	1350.17	-61.8333	5665.17	-5.83333		393.066	201.434	403.739	534.78	633.246	1125.14	-58.3333	983.536	#DIV/0!			27.3212	54.7607	72.5343	85.8895	152.607	-7.91197
C	42	42	9612	4244	2551	1483	1110	2382	49	11601	98	42			9515.17	4147.17	2454.17	1386.17	1013.17	2285.17	-47.8333	11504.2	1.16667		399.461	186.725	406.319	438.66	553.643	1705.35	-35.6965	1288.26	8.33333			25.3263	55.1106	59.4972	75.0927	231.303	-4.84166
D	35	63	8502	3134	3541	2087	864	1054	49	6654	98	28			8405.17	3037.17	3444.17	1990.17	767.167	957.167	-47.8333	6557.17	1.16667		392.215	217.251	415.46	514.255	518.356	966.835	227.778	923.545	16.6667			29.4666	56.3505	69.7504	70.3066	131.136	30.8944
E	35	49	9043	3506	4132	2206	703	1974	28	6675	98	35			8946.17	3409.17	4035.17	2109.17	606.167	1877.17	-68.8333	6578.17	1.16667		435.973	219.521	448.352	525.977	477.297	1268.36	-69.5286	964.541	#DIV/0!			29.7745	60.8117	71.3402	64.7376	172.032	-9.43043
F	35	35	8502	3506	2747	3183	1883	2234	28	12676	98	35			8405.17	3409.17	2650.17	3086.17	1786.17	2137.17	-68.8333	12579.2	1.16667		574.909	232.074	454.574	542.384	875.572	1378.82	-81.9444	1234.46	-8.33333			31.4771	61.6556	73.5657	118.757	187.014	-11.1144
G	28	28	8607	3422	2586	1483	1152	1714	42	8600	98	42			8510.17	3325.17	2489.17	1386.17	1055.17	1617.17	-54.8333	8503.17	1.16667		380.768	194.682	388.932	458.996	500.079	1092.68	-87.037	876.615	-16.6667			26.4054	52.7524	62.2553	67.8276	148.204	-11.8052
H	21	28	28	28	42	35	35	35	35	21	28	28
																																			Percentage of Vehicle
72h	PBS	PBS	H2O/ DMSO	Vincristine/ DMSO	Vincristine/ SP600125 1µM	Vincristine/ SP600125 10µM	Vincristine/ SP600125 100µM	H2O/ SP600125 100µM	Tox Control	H2O/ DMSO	Empty	PBS			H2O/ DMSO	Vincristine/ DMSO	Vincristine/ SP600125 1µM	Vincristine/ SP600125 10µM	Vincristine/ SP600125 100µM	H2O/ SP600125 100µM	Tox Control	H2O/ DMSO	Empty		H2O/ DMSO	Vincristine/ DMSO	Vincristine/ SP600125 1µM	Vincristine/ SP600125 10µM	Vincristine/ SP600125 100µM	H2O/ SP600125 100µM	Tox Control	H2O/ DMSO	Empty			Vincristine/ DMSO	Vincristine/ SP600125 1µM	Vincristine/ SP600125 10µM	Vincristine/ SP600125 100µM	H2O/ SP600125 100µM	Tox Control
0	1	2	3	4	5	6	7	8	9	10	11	12																							Mean vehicle
A	35	35	28	49	42	35	28	35	35	28	21	28	Mean Empty																						636.407
B	35	42	7448	2768	2712	1251	1117	1328	28	5221	112	28	95.6667		7352.33	2672.33	2616.33	1155.33	1021.33	1232.33	-67.6667	5125.33	16.3333		362.006	165.367	335.427	401.157	537.544	1026.94	-63.8365	889.815	#DIV/0!			25.9845	52.7064	63.0347	84.4654	161.366	-10.0308
C	28	49	8467	3225	2045	1131	963	2213	42	9324	91	42			8371.33	3129.33	1949.33	1035.33	867.333	2117.33	-53.6667	9228.33	-4.66667		351.441	140.897	322.737	327.637	473.953	1580.1	-40.0498	1033.41	-33.3333			22.1395	50.7124	51.4823	74.4732	248.284	-6.2931
D	28	42	7645	2389	2740	1539	717	906	21	5909	91	35			7549.33	2293.33	2644.33	1443.33	621.333	810.333	-74.6667	5813.33	-4.66667		352.279	164.044	318.979	372.954	419.82	818.519	355.556	818.779	-66.6667			25.7766	50.1218	58.6031	65.9672	128.616	55.8692
E	42	49	7799	2811	3169	1651	597	1721	35	5944	91	28			7703.33	2715.33	3073.33	1555.33	501.333	1625.33	-60.6667	5848.33	-4.66667		375.406	174.844	341.481	387.864	394.751	1098.2	-61.2795	857.527	#DIV/0!			27.4737	53.6577	60.9458	62.028	172.562	-9.62897
F	21	49	8017	2726	2312	2782	1757	2024	35	9999	91	35			7921.33	2630.33	2216.33	2686.33	1661.33	1928.33	-60.6667	9903.33	-4.66667		541.815	179.056	380.16	472.115	814.379	1244.09	-72.2222	971.868	33.3333			28.1355	59.7354	74.1844	127.965	195.486	-11.3484
G	28	35	7624	2544	2087	1131	984	1616	21	7329	98	21			7528.33	2448.33	1991.33	1035.33	888.333	1520.33	-74.6667	7233.33	2.33333		336.838	143.345	311.146	342.826	421.011	1027.25	-118.519	745.704	-33.3333			22.5241	48.891	53.8689	66.1544	161.414	-18.6231
H	21	28	42	35	35	28	35	28	35	21	28	14
