# Supplementary material for: c-Jun inhibition mitigates chemotherapy-induced neurotoxicity in iPSC-derived sensory neurons
Source: Cell Death Discov. 2025 Nov 13;11:529. doi: 10.1038/s41420-025-02847-5 (PMC12615653; doi:10.1038/s41420-025-02847-5)
Supplement: Supplementary file 3 — Dataset [file 41420_2025_2847_MOESM3_ESM.zip › Supplemental Files (to be zipped)/(Figure 3 and S4) Viability 264A/264A_MT_vinc_SP_plate4_MasterTable_20220718.xlsx]

## Sheet: plate4_MT_lumi_PTX_SP_0h
01:28:18
Default, [ RLU ]				MT Cell Viability Assay
Time/Pos	Time/SID	0
A01		21		more luminescence, more viability
B01		21
C01		14
D01		14
E01		7		Date of intoxication:		2022-07-11
F01		14		Measurement timepoints	0h	2022-07-11
G01		14			12h	2022-07-12
H01		14			24h	2022-07-12
A02		14			36h	2022-07-13
B02		21			48h	2022-07-13
C02		28			60h	2022-07-14
D02		21			72h	2022-07-14
E02		21
F02		21		Reader:	Berthold Luminometer
G02		14		Plate	White plate with clear bottom (Greiner, Cat. No 655088)
H02		14
A03		21		Plate 1
B03		2234		Cells	BIHi264-A iPSC-DSN			Differentiation start date	2022-05-19
C03		2487		Seeded	2022-05-30
D03		2466		Density	48,000/well
E03		2670		Age of cells	53	days
F03		2017		Agent	Vincristine 100nM + SP600125 1µM / 10µM / 100µM
G03		2347
H03		14		Remarks:	Well F7 cells were clumped before the assay began
A04		14			Well G9 was fungi contaminated before the assay began
B04		1904
C04		2003
D04		1834
E04		1946
F04		1714			Raw Data Transformed	PBS	PBS	H2O/ DMSO	Vinc/ DMSO	Vinc/ SP600125 1µM	Vinc/ SP600125 10µM	Vinc/ SP600125 100µM	H2O/ SP600125 100µM	Tox Control	H2O/ DMSO	Empty	PBS
G04		2277				1	2	3	4	5	6	7	8	9	10	11	12
H04		21			A	21	14	21	14	14	14	21	21	7	21	14	14
A05		14			B	21	21	2234	1904	1370	899	485	478	21	1883	119	14
B05		1370			C	14	28	2487	2003	1440	956	485	492	35	2241	112	14
C05		1440			D	14	21	2466	1834	1377	759	478	358	63	2291	119	14
D05		1377			E	7	21	2670	1946	1609	920	478	471	42	2431	91	21
E05		1609			F	14	21	2017	1714	1581	1047	492	520	28	2375	134	14
F05		1581			G	14	14	2347	2277	1433	913	541	520	77	2811	119	14
G05		1433			H	14	14	14	21	14	21	21	21	7	14	14	14
H05		14
A06		14
B06		899
C06		956
D06		759
E06		920
F06		1047
G06		913
H06		21
A07		21
B07		485
C07		485
D07		478
E07		478
F07		492
G07		541
H07		21
A08		21
B08		478
C08		492
D08		358
E08		471
F08		520
G08		520
H08		21
A09		7
B09		21
C09		35
D09		63
E09		42
F09		28
G09		77
H09		7
A10		21
B10		1883
C10		2241
D10		2291
E10		2431
F10		2375
G10		2811
H10		14
A11		14
B11		119
C11		112
D11		119
E11		91
F11		134
G11		119
H11		14
A12		14
B12		14
C12		14
D12		14
E12		21
F12		14
G12		14
H12		14
12.07.202201:28:18Unknown User20220712_plate4_MT_vinc_SP_0hMTCellViability_Apoptosis_Lumin

## Sheet: 12h
12:49:53
Default, [ RLU ]				MT Cell Viability Assay
Time/Pos	Time/SID	0
A01		70		more luminescence, more viability
B01		70
C01		84
D01		84
E01		63		Date of intoxication:		2022-07-11
F01		84		Measurement timepoints	0h	2022-07-11
G01		63			12h	2022-07-12
H01		70			24h	2022-07-12
A02		98			36h	2022-07-13
B02		112			48h	2022-07-13
C02		134			60h	2022-07-14
D02		119			72h	2022-07-14
E02		98
F02		98		Reader:	Berthold Luminometer
G02		84		Plate	White plate with clear bottom (Greiner, Cat. No 655088)
H02		70
A03		119		Plate 1
B03		15957		Cells	BIHi264-A iPSC-DSN			Differentiation start date	2022-05-19
C03		18845		Seeded	2022-05-30
D03		17756		Density	48,000/well
E03		20194		Age of cells	53	days
F03		14973		Agent	Vincristine 100nM + SP600125 1µM / 10µM / 100µM
G03		18690
H03		70		Remarks:	Well F7 cells were clumped before the assay began
A04		119			Well G9 was fungi contaminated before the assay began
B04		14685
C04		16280
D04		14221
E04		15416
F04		11298			Raw Data Transformed	PBS	PBS	H2O/ DMSO	Vinc/ DMSO	Vinc/ SP600125 1µM	Vinc/ SP600125 10µM	Vinc/ SP600125 100µM	H2O/ SP600125 100µM	Tox Control	H2O/ DMSO	Empty	PBS
G04		15395				1	2	3	4	5	6	7	8	9	10	11	12
H04		91			A	70	98	119	119	134	98	105	91	91	70	70	56
A05		134			B	70	112	15957	14685	15725	12191	4666	4659	70	14959	204	63
B05		15725			C	84	134	18845	16280	16540	13034	5333	4701	77	18086	169	70
C05		16540			D	84	119	17756	14221	16463	8762	5382	2923	91	18472	197	84
D05		16463			E	63	98	20194	15416	18775	13645	5769	5748	70	19358	183	63
E05		18775			F	84	98	14973	11298	16027	12071	5734	5361	84	17264	183	77
F05		16027			G	63	84	18690	15395	14573	12479	5003	5312	70	22021	190	63
G05		14573			H	70	70	70	91	91	98	84	77	70	77	49	49
H05		91
A06		98
B06		12191
C06		13034
D06		8762
E06		13645
F06		12071
G06		12479
H06		98
A07		105
B07		4666
C07		5333
D07		5382
E07		5769
F07		5734
G07		5003
H07		84
A08		91
B08		4659
C08		4701
D08		2923
E08		5748
F08		5361
G08		5312
H08		77
A09		91
B09		70
C09		77
D09		91
E09		70
F09		84
G09		70
H09		70
A10		70
B10		14959
C10		18086
D10		18472
E10		19358
F10		17264
G10		22021
H10		77
A11		70
B11		204
C11		169
D11		197
E11		183
F11		183
G11		190
H11		49
A12		56
B12		63
C12		70
D12		84
E12		63
F12		77
G12		63
H12		49
12.07.202212:49:53Unknown Userplate4_MT_luminescence_vinc_SP_MTCellViability_Apoptosis_Lumin

## Sheet: 24h
22:47:57
Default, [ RLU ]				MT Cell Viability Assay
Time/Pos	Time/SID	0
A01		70		more luminescence, more viability
B01		84
C01		91
D01		91
E01		84		Date of intoxication:		2022-07-11
F01		77		Measurement timepoints	0h	2022-07-11
G01		63			12h	2022-07-12
H01		70			24h	2022-07-12
A02		98			36h	2022-07-13
B02		134			48h	2022-07-13
C02		126			60h	2022-07-14
D02		119			72h	2022-07-14
E02		105
F02		105		Reader:	Berthold Luminometer
G02		98		Plate	White plate with clear bottom (Greiner, Cat. No 655088)
H02		70
A03		112		Plate 1
B03		17685		Cells	BIHi264-A iPSC-DSN			Differentiation start date	2022-05-19
C03		20819		Seeded	2022-05-30
D03		19540		Density	48,000/well
E03		21648		Age of cells	53	days
F03		16315		Agent	Vincristine 100nM + SP600125 1µM / 10µM / 100µM
G03		20679
H03		84		Remarks:	Well F7 cells were clumped before the assay began
A04		134			Well G9 was fungi contaminated before the assay began
B04		15999
C04		17355
D04		15015
E04		15795
F04		11650			Raw Data Transformed	PBS	PBS	H2O/ DMSO	Vinc/ DMSO	Vinc/ SP600125 1µM	Vinc/ SP600125 10µM	Vinc/ SP600125 100µM	H2O/ SP600125 100µM	Tox Control	H2O/ DMSO	Empty	PBS
G04		16554				1	2	3	4	5	6	7	8	9	10	11	12
H04		105			A	70	98	112	134	141	126	112	98	105	77	84	63
A05		141			B	84	134	17685	15999	17341	14214	6556	6513	77	17770	204	63
B05		17341			C	91	126	20819	17355	18079	15289	7322	6218	112	20313	190	84
C05		18079			D	91	119	19540	15015	17271	10111	7055	4005	98	20117	211	91
D05		17271			E	84	105	21648	15795	19351	15627	7364	7539	98	20805	190	63
E05		19351			F	77	105	16315	11650	16835	13603	7300	7026	84	18796	183	84
F05		16835			G	63	98	20679	16554	15332	14629	6900	7293	98	23693	183	77
G05		15332			H	70	70	84	105	112	91	84	77	77	77	63	42
H05		112
A06		126
B06		14214
C06		15289
D06		10111
E06		15627
F06		13603
G06		14629
H06		91
A07		112
B07		6556
C07		7322
D07		7055
E07		7364
F07		7300
G07		6900
H07		84
A08		98
B08		6513
C08		6218
D08		4005
E08		7539
F08		7026
G08		7293
H08		77
A09		105
B09		77
C09		112
D09		98
E09		98
F09		84
G09		98
H09		77
A10		77
B10		17770
C10		20313
D10		20117
E10		20805
F10		18796
G10		23693
H10		77
A11		84
B11		204
C11		190
D11		211
E11		190
F11		183
G11		183
H11		63
A12		63
B12		63
C12		84
D12		91
E12		63
F12		84
G12		77
H12		42
12.07.202222:47:57Unknown Userplate4_MT_luminescence_vinc_SP_MTCellViability_Apoptosis_Lumin

## Sheet: 36h
12:13:47
Default, [ RLU ]				MT Cell Viability Assay
Time/Pos	Time/SID	0
A01		70		more luminescence, more viability
B01		84
C01		91
D01		77
E01		77		Date of intoxication:		2022-07-11
F01		84		Measurement timepoints	0h	2022-07-11
G01		70			12h	2022-07-12
H01		63			24h	2022-07-12
A02		84			36h	2022-07-13
B02		98			48h	2022-07-13
C02		134			60h	2022-07-14
D02		119			72h	2022-07-14
E02		84
F02		105		Reader:	Berthold Luminometer
G02		98		Plate	White plate with clear bottom (Greiner, Cat. No 655088)
H02		77
A03		91		Plate 1
B03		17187		Cells	BIHi264-A iPSC-DSN			Differentiation start date	2022-05-19
C03		20426		Seeded	2022-05-30
D03		18950		Density	48,000/well
E03		20728		Age of cells	53	days
F03		16512		Agent	Vincristine 100nM + SP600125 1µM / 10µM / 100µM
G03		20847
H03		91		Remarks:	Well F7 cells were clumped before the assay began
A04		119			Well G9 was fungi contaminated before the assay began
B04		14032
C04		14685
D04		12226
E04		12823
F04		9767			Raw Data Transformed	PBS	PBS	H2O/ DMSO	Vinc/ DMSO	Vinc/ SP600125 1µM	Vinc/ SP600125 10µM	Vinc/ SP600125 100µM	H2O/ SP600125 100µM	Tox Control	H2O/ DMSO	Empty	PBS
G04		13680				1	2	3	4	5	6	7	8	9	10	11	12
H04		91			A	70	84	91	119	148	126	112	105	112	84	56	49
A05		148			B	84	98	17187	14032	15535	13842	6816	6380	77	16842	183	49
B05		15535			C	91	134	20426	14685	15676	14580	6928	6296	84	19119	204	84
C05		15676			D	77	119	18950	12226	15718	9176	7666	3808	98	20081	183	77
D05		15718			E	77	84	20728	12823	17151	14369	7624	7469	84	20426	169	98
E05		17151			F	84	105	16512	9767	14418	12915	7525	6879	91	18711	183	70
F05		14418			G	70	98	20847	13680	13182	13477	7708	7427	70	23018	176	77
G05		13182			H	63	77	91	91	98	98	84	70	84	63	63	42
H05		98
A06		126
B06		13842
C06		14580
D06		9176
E06		14369
F06		12915
G06		13477
H06		98
A07		112
B07		6816
C07		6928
D07		7666
E07		7624
F07		7525
G07		7708
H07		84
A08		105
B08		6380
C08		6296
D08		3808
E08		7469
F08		6879
G08		7427
H08		70
A09		112
B09		77
C09		84
D09		98
E09		84
F09		91
G09		70
H09		84
A10		84
B10		16842
C10		19119
D10		20081
E10		20426
F10		18711
G10		23018
H10		63
A11		56
B11		183
C11		204
D11		183
E11		169
F11		183
G11		176
H11		63
A12		49
B12		49
C12		84
D12		77
E12		98
F12		70
G12		77
H12		42
13.07.202212:13:47Unknown Userplate4_MT_luminescence_vinc_SP_MTCellViability_Apoptosis_Lumin

## Sheet: 48h
23:24:26
Default, [ RLU ]				MT Cell Viability Assay
Time/Pos	Time/SID	0
A01		77		more luminescence, more viability
B01		77
C01		84
D01		84
E01		84		Date of intoxication:		2022-07-11
F01		84		Measurement timepoints	0h	2022-07-11
G01		77			12h	2022-07-12
H01		77			24h	2022-07-12
A02		119			36h	2022-07-13
B02		98			48h	2022-07-13
C02		126			60h	2022-07-14
D02		112			72h	2022-07-14
E02		105
F02		98		Reader:	Berthold Luminometer
G02		77		Plate	White plate with clear bottom (Greiner, Cat. No 655088)
H02		63
A03		105		Plate 1
B03		18226		Cells	BIHi264-A iPSC-DSN			Differentiation start date	2022-05-19
C03		21128		Seeded	2022-05-30
D03		19653		Density	48,000/well
E03		21276		Age of cells	53	days
F03		16751		Agent	Vincristine 100nM + SP600125 1µM / 10µM / 100µM
G03		21297
H03		77		Remarks:	Well F7 cells were clumped before the assay began
A04		119			Well G9 was fungi contaminated before the assay began
B04		12950
C04		13449
D04		10462
E04		10771
F04		8333			Raw Data Transformed	PBS	PBS	H2O/ DMSO	Vinc/ DMSO	Vinc/ SP600125 1µM	Vinc/ SP600125 10µM	Vinc/ SP600125 100µM	H2O/ SP600125 100µM	Tox Control	H2O/ DMSO	Empty	PBS
G04		11334				1	2	3	4	5	6	7	8	9	10	11	12
H04		84			A	77	119	105	119	134	112	105	105	119	91	77	49
A05		134			B	77	98	18226	12950	14074	13006	7996	7715	91	17882	211	91
B05		14074			C	84	126	21128	13449	14095	14025	7687	7392	84	19857	225	77
C05		14095			D	84	112	19653	10462	13125	8474	8825	4455	91	20341	253	91
D05		13125			E	84	105	21276	10771	15149	13427	8305	8692	84	20707	225	91
E05		15149			F	84	98	16751	8333	12261	11924	8390	8045	91	19217	211	84
F05		12261			G	77	77	21297	11334	11544	12619	8228	8692	70	22688	197	63
G05		11544			H	77	63	77	84	98	91	84	77	70	70	42	63
H05		98
A06		112
B06		13006
C06		14025
D06		8474
E06		13427
F06		11924
G06		12619
H06		91
A07		105
B07		7996
C07		7687
D07		8825
E07		8305
F07		8390
G07		8228
H07		84
A08		105
B08		7715
C08		7392
D08		4455
E08		8692
F08		8045
G08		8692
H08		77
A09		119
B09		91
C09		84
D09		91
E09		84
F09		91
G09		70
H09		70
A10		91
B10		17882
C10		19857
D10		20341
E10		20707
F10		19217
G10		22688
H10		70
A11		77
B11		211
C11		225
D11		253
E11		225
F11		211
G11		197
H11		42
A12		49
B12		91
C12		77
D12		91
E12		91
F12		84
G12		63
H12		63
13.07.202223:24:26Unknown Userplate4_MT_luminescence_vinc_SP_MTCellViability_Apoptosis_Lumin

## Sheet: 60h
12:10:36
Default, [ RLU ]				MT Cell Viability Assay
Time/Pos	Time/SID	0
A01		63		more luminescence, more viability
B01		70
C01		56
D01		70
E01		63		Date of intoxication:		2022-07-11
F01		63		Measurement timepoints	0h	2022-07-11
G01		70			12h	2022-07-12
H01		49			24h	2022-07-12
A02		105			36h	2022-07-13
B02		77			48h	2022-07-13
C02		98			60h	2022-07-14
D02		105			72h	2022-07-14
E02		98
F02		91		Reader:	Berthold Luminometer
G02		77		Plate	White plate with clear bottom (Greiner, Cat. No 655088)
H02		70
A03		91		Plate 1
B03		17088		Cells	BIHi264-A iPSC-DSN			Differentiation start date	2022-05-19
C03		19744		Seeded	2022-05-30
D03		18915		Density	48,000/well
E03		20264		Age of cells	53	days
F03		16006		Agent	Vincristine 100nM + SP600125 1µM / 10µM / 100µM
G03		20215
H03		70		Remarks:	Well F7 cells were clumped before the assay began
A04		91			Well G9 was fungi contaminated before the assay began
B04		10392
C04		10610
D04		8312
E04		8115
F04		6373			Raw Data Transformed	PBS	PBS	H2O/ DMSO	Vinc/ DMSO	Vinc/ SP600125 1µM	Vinc/ SP600125 10µM	Vinc/ SP600125 100µM	H2O/ SP600125 100µM	Tox Control	H2O/ DMSO	Empty	PBS
G04		8530				1	2	3	4	5	6	7	8	9	10	11	12
H04		70			A	63	105	91	91	98	112	91	98	98	70	56	56
A05		98			B	70	77	17088	10392	10940	10230	7567	7687	70	17285	218	70
B05		10940			C	56	98	19744	10610	11313	10743	7237	7329	91	19126	204	77
C05		11313			D	70	105	18915	8312	10132	6253	8375	4546	70	19786	218	91
D05		10132			E	63	98	20264	8115	11924	10561	7975	8846	70	20299	225	77
E05		11924			F	63	91	16006	6373	9422	9141	8059	8017	84	18852	218	70
F05		9422			G	70	77	20215	8530	8783	9963	7891	8776	70	21775	239	42
G05		8783			H	49	70	70	70	77	77	77	84	56	63	42	49
H05		77
A06		112
B06		10230
C06		10743
D06		6253
E06		10561
F06		9141
G06		9963
H06		77
A07		91
B07		7567
C07		7237
D07		8375
E07		7975
F07		8059
G07		7891
H07		77
A08		98
B08		7687
C08		7329
D08		4546
E08		8846
F08		8017
G08		8776
H08		84
A09		98
B09		70
C09		91
D09		70
E09		70
F09		84
G09		70
H09		56
A10		70
B10		17285
C10		19126
D10		19786
E10		20299
F10		18852
G10		21775
H10		63
A11		56
B11		218
C11		204
D11		218
E11		225
F11		218
G11		239
H11		42
A12		56
B12		70
C12		77
D12		91
E12		77
F12		70
G12		42
H12		49
14.07.202212:10:36Unknown Userplate4_MT_luminescence_vinc_SP_MTCellViability_Apoptosis_Lumin

## Sheet: 72h
20:42:05
Default, [ RLU ]				MT Cell Viability Assay
Time/Pos	Time/SID	0
A01		49		more luminescence, more viability
B01		56
C01		63
D01		56
E01		63		Date of intoxication:		2022-07-11
F01		63		Measurement timepoints	0h	2022-07-11
G01		63			12h	2022-07-12
H01		49			24h	2022-07-12
A02		84			36h	2022-07-13
B02		77			48h	2022-07-13
C02		112			60h	2022-07-14
D02		91			72h	2022-07-14
E02		84
F02		91		Reader:	Berthold Luminometer
G02		70		Plate	White plate with clear bottom (Greiner, Cat. No 655088)
H02		56
A03		77		Plate 1
B03		15929		Cells	BIHi264-A iPSC-DSN			Differentiation start date	2022-05-19
C03		18212		Seeded	2022-05-30
D03		19006		Density	48,000/well
E03		18585		Age of cells	53	days
F03		14741		Agent	Vincristine 100nM + SP600125 1µM / 10µM / 100µM
G03		18831
H03		56		Remarks:	Well F7 cells were clumped before the assay began
A04		98			Well G9 was fungi contaminated before the assay began
B04		8902
C04		9148
D04		7314
E04		6851
F04		4968			Raw Data Transformed	PBS	PBS	H2O/ DMSO	Vinc/ DMSO	Vinc/ SP600125 1µM	Vinc/ SP600125 10µM	Vinc/ SP600125 100µM	H2O/ SP600125 100µM	Tox Control	H2O/ DMSO	Empty	PBS
G04		6851				1	2	3	4	5	6	7	8	9	10	11	12
H04		77			A	49	84	77	98	91	84	77	77	84	91	63	42
A05		91			B	56	77	15929	8902	9472	8607	7047	7279	70	15936	225	63
B05		9472			C	63	112	18212	9148	9331	9057	6345	6921	63	17313	204	70
C05		9331			D	56	91	19006	7314	8523	4609	7546	4209	63	18248	218	91
D05		8523			E	63	84	18585	6851	10230	8586	7153	8312	70	18472	225	84
E05		10230			F	63	91	14741	4968	7694	7441	7265	7525	70	17278	204	70
F05		7694			G	63	70	18831	6851	7181	8411	7083	8453	56	20461	197	63
G05		7181			H	49	56	56	77	56	77	70	63	63	63	42	35
H05		56
A06		84
B06		8607
C06		9057
D06		4609
E06		8586
F06		7441
G06		8411
H06		77
A07		77
B07		7047
C07		6345
D07		7546
E07		7153
F07		7265
G07		7083
H07		70
A08		77
B08		7279
C08		6921
D08		4209
E08		8312
F08		7525
G08		8453
H08		63
A09		84
B09		70
C09		63
D09		63
E09		70
F09		70
G09		56
H09		63
A10		91
B10		15936
C10		17313
D10		18248
E10		18472
F10		17278
G10		20461
H10		63
A11		63
B11		225
C11		204
D11		218
E11		225
F11		204
G11		197
H11		42
A12		42
B12		63
C12		70
D12		91
E12		84
F12		70
G12		63
H12		35
14.07.202220:42:05Unknown Userplate4_MT_luminescence_vinc_SP_MTCellViability_Apoptosis_Lumin

## Sheet: All
Raw Values															Minus Empty Value										Percentage of 0h										Percentage of Vehicle								Final Data
0h	PBS	PBS	H2O/ DMSO	Vinc/ DMSO	Vinc/ SP600125 1µM	Vinc/ SP600125 10µM	Vinc/ SP600125 100µM	H2O/ SP600125 100µM	Tox Control	H2O/ DMSO	Empty	PBS			H2O/ DMSO	Vinc/ DMSO	Vinc/ SP600125 1µM	Vinc/ SP600125 10µM	Vinc/ SP600125 100µM	H2O/ SP600125 100µM	Tox Control	H2O/ DMSO	Empty		H2O/ DMSO	Vinc/ DMSO	Vinc/ SP600125 1µM	Vinc/ SP600125 10µM	Vinc/ SP600125 100µM	H2O/ SP600125 100µM	Tox Control	H2O/ DMSO	Empty			Vinc/ DMSO	Vinc/ SP600125 1µM	Vinc/ SP600125 10µM	Vinc/ SP600125 100µM	H2O/ SP600125 100µM	Tox Control			Vinc/ DMSO	Vinc/ SP600125 1µM	Vinc/ SP600125 10µM	Vinc/ SP600125 100µM	H2O/ SP600125 100µM	Tox Control
0	1	2	3	4	5	6	7	8	9	10	11	12																							Mean vehicle								(dark grey boxes are excluded in these calculations)
A	21	14	21	14	14	14	21	21	7	21	14	14	Mean Empty																						100									Mean
B	21	21	2234	1904	1370	899	485	478	21	1883	119	14	115.667		2118.33	1788.33	1254.33	783.333	369.333	362.333	-94.6667	1767.33	3.33333		100	100	100	100	100	100	100	100	100			100	100	100	100	100	100		0h	100	100	100	100	100	100
C	14	28	2487	2003	1440	956	485	492	35	2241	112	14			2371.33	1887.33	1324.33	840.333	369.333	376.333	-80.6667	2125.33	-3.66667		100	100	100	100	100	100	100	100	100			100	100	100	100	100	100		12h	98.3341	149.909	185.459	170.87	160.185	21.4448
D	14	21	2466	1834	1377	759	478	358	63	2291	119	14			2350.33	1718.33	1261.33	643.333	362.333	242.333	-52.6667	2175.33	3.33333		100	100	100	100	100	100	100	100	100			100	100	100	100	100	100		24h	94.2891	144.586	194.887	208.016	197.419	17.1656
E	7	21	2670	1946	1609	920	478	471	42	2431	91	21			2554.33	1830.33	1493.33	804.333	362.333	355.333	-73.6667	2315.33	-24.6667		100	100	100	100	100	100	100	100	100			100	100	100	100	100	100		36h	80.4793	130.055	186.82	221.817	199.898	17.9538
F	14	21	2017	1714	1581	1047	492	520	28	2375	134	14			1901.33	1598.33	1465.33	931.333	376.333	404.333	-87.6667	2259.33	18.3333		100	100	100	100	100	100	100	100	100			100	100	100	100	100	100		48h	68.0289	110.451	169.961	241.16	228.892	24.0015
G	14	14	2347	2277	1433	913	541	520	77	2811	119	14			2231.33	2161.33	1317.33	797.333	425.333	404.333	-38.6667	2695.33	3.33333		100	100	100	100	100	100	100	100	100			100	100	100	100	100	100		60h	54.8738	89.258	136.316	239.206	239.998	26.6013
H	14	14	14	21	14	21	21	21	7	14	14	14																															72h	49.5935	80.4506	119.808	231.855	243.9	29.1901
12h	PBS	PBS	H2O/ DMSO	Vinc/ DMSO	Vinc/ SP600125 1µM	Vinc/ SP600125 10µM	Vinc/ SP600125 100µM	H2O/ SP600125 100µM	Tox Control	H2O/ DMSO	Empty	PBS			H2O/ DMSO	Vinc/ DMSO	Vinc/ SP600125 1µM	Vinc/ SP600125 10µM	Vinc/ SP600125 100µM	H2O/ SP600125 100µM	Tox Control	H2O/ DMSO	Empty		H2O/ DMSO	Vinc/ DMSO	Vinc/ SP600125 1µM	Vinc/ SP600125 10µM	Vinc/ SP600125 100µM	H2O/ SP600125 100µM	Tox Control	H2O/ DMSO	Empty			Vinc/ DMSO	Vinc/ SP600125 1µM	Vinc/ SP600125 10µM	Vinc/ SP600125 100µM	H2O/ SP600125 100µM	Tox Control			Vinc/ DMSO	Vinc/ SP600125 1µM	Vinc/ SP600125 10µM	Vinc/ SP600125 100µM	H2O/ SP600125 100µM	Tox Control
0	1	2	3	4	5	6	7	8	9	10	11	12																							Mean vehicle
A	70	98	119	119	134	98	105	91	91	70	70	56	Mean Empty																						798.421									Standard Deviation
B	70	112	15957	14685	15725	12191	4666	4659	70	14959	204	63	187.667		15769.3	14497.3	15537.3	12003.3	4478.33	4471.33	-117.667	14771.3	16.3333		744.422	810.662	1238.69	1532.34	1212.55	1234.04	124.296	835.798	490			101.533	155.143	191.921	151.868	154.56	15.5677		0h	0	0	0	0	0	0
C	84	134	18845	16280	16540	13034	5333	4701	77	18086	169	70			18657.3	16092.3	16352.3	12846.3	5145.33	4513.33	-110.667	17898.3	-18.6667		786.787	852.649	1234.76	1528.72	1393.14	1199.29	137.19	842.142	509.091			106.792	154.65	191.468	174.487	150.208	17.1827		12h	8.5224	11.0108	18.5343	19.8473	18.8105	8.70673
D	84	119	17756	14221	16463	8762	5382	2923	91	18472	197	84			17568.3	14033.3	16275.3	8574.33	5194.33	2735.33	-96.6667	18284.3	9.33333		747.483	816.683	1290.33	1332.8	1433.58	1128.75	183.544	840.53	280			102.287	161.61	166.929	179.552	141.373	22.9884		24h	8.63325	11.9851	20.857	17.2448	20.1326	6.12529
E	63	98	20194	15416	18775	13645	5769	5748	70	19358	183	63			20006.3	15228.3	18587.3	13457.3	5581.33	5560.33	-117.667	19170.3	-4.66667		783.231	831.998	1244.69	1673.1	1540.39	1564.82	159.729	827.973	18.9189			104.205	155.894	209.552	192.929	195.989	20.0055		36h	8.3402	13.3243	20.7366	15.2512	21.9029	8.16145
F	84	98	14973	11298	16027	12071	5734	5361	84	17264	183	77			14785.3	11110.3	15839.3	11883.3	5546.33	5173.33	-103.667	17076.3	-4.66667		777.63	695.12	1080.94	1275.95	1473.78	1279.47	118.251	755.813	-25.4545			87.0618	135.384	159.809	184.587	160.25	14.8106		48h	10.0141	12.5787	20.7021	19.2945	24.5386	10.7111
G	63	84	18690	15395	14573	12479	5003	5312	70	22021	190	63			18502.3	15207.3	14385.3	12291.3	4815.33	5124.33	-117.667	21833.3	2.33333		829.205	703.609	1092	1541.56	1132.13	1267.35	304.31	810.042	70			88.125	136.77	193.075	141.796	158.732	38.114		60h	9.45857	11.2745	19.179	19.2775	26.7189	11.1055
H	70	70	70	91	91	98	84	77	70	77	49	49																															72h	10.3088	11.6624	21.3264	19.8518	28.3553	12.3861
																																			Percentage of Vehicle
24h	PBS	PBS	H2O/ DMSO	Vinc/ DMSO	Vinc/ SP600125 1µM	Vinc/ SP600125 10µM	Vinc/ SP600125 100µM	H2O/ SP600125 100µM	Tox Control	H2O/ DMSO	Empty	PBS			H2O/ DMSO	Vinc/ DMSO	Vinc/ SP600125 1µM	Vinc/ SP600125 10µM	Vinc/ SP600125 100µM	H2O/ SP600125 100µM	Tox Control	H2O/ DMSO	Empty		H2O/ DMSO	Vinc/ DMSO	Vinc/ SP600125 1µM	Vinc/ SP600125 10µM	Vinc/ SP600125 100µM	H2O/ SP600125 100µM	Tox Control	H2O/ DMSO	Empty			Vinc/ DMSO	Vinc/ SP600125 1µM	Vinc/ SP600125 10µM	Vinc/ SP600125 100µM	H2O/ SP600125 100µM	Tox Control			Vinc/ DMSO	Vinc/ SP600125 1µM	Vinc/ SP600125 10µM	Vinc/ SP600125 100µM	H2O/ SP600125 100µM	Tox Control
0	1	2	3	4	5	6	7	8	9	10	11	12																							Mean vehicle
A	70	98	112	134	141	126	112	98	105	77	84	63	Mean Empty																						880.588									SD as % of Mean
B	84	134	17685	15999	17341	14214	6556	6513	77	17770	204	63	193.5		17491.5	15805.5	17147.5	14020.5	6362.5	6319.5	-116.5	17576.5	10.5		825.72	883.812	1367.06	1789.85	1722.7	1744.11	123.063	994.521	315			100.366	155.244	203.256	195.631	198.062	13.9751		0h	0	0	0	0	0	0
C	91	126	20819	17355	18079	15289	7322	6218	112	20313	190	84			20625.5	17161.5	17885.5	15095.5	7128.5	6024.5	-81.5	20119.5	-3.5		869.785	909.299	1350.53	1796.37	1930.1	1600.84	101.033	946.652	95.4545			103.26	153.367	203.997	219.183	181.792	11.4734		12h	8.66679	7.34499	9.99376	11.6154	11.7429	40.6006
D	91	119	19540	15015	17271	10111	7055	4005	98	20117	211	91			19346.5	14821.5	17077.5	9917.5	6861.5	3811.5	-95.5	19923.5	17.5		823.139	862.551	1353.92	1541.58	1893.7	1572.83	181.329	915.883	525			97.9517	153.752	175.063	215.049	178.612	20.5918		24h	9.15615	8.28925	10.7021	8.29013	10.1979	35.6834
E	84	105	21648	15795	19351	15627	7364	7539	98	20805	190	63			21454.5	15601.5	19157.5	15433.5	7170.5	7345.5	-95.5	20611.5	-3.5		839.926	852.386	1282.87	1918.79	1978.98	2067.21	129.638	890.217	14.1892			96.7974	145.683	217.899	224.734	234.754	14.7218		36h	10.3632	10.2451	11.0998	6.87556	10.957	45.4581
F	77	105	16315	11650	16835	13603	7300	7026	84	18796	183	84			16121.5	11456.5	16641.5	13409.5	7106.5	6832.5	-109.5	18602.5	-10.5		847.905	716.778	1135.68	1439.82	1888.35	1689.82	124.905	823.362	-57.2727			81.3977	128.968	163.506	214.442	191.897	14.1843		48h	14.7203	11.3885	12.1805	8.00071	10.7206	44.6266
G	63	98	20679	16554	15332	14629	6900	7293	98	23693	183	77			20485.5	16360.5	15138.5	14435.5	6706.5	7099.5	-95.5	23499.5	-10.5		918.083	756.963	1149.18	1810.47	1576.76	1755.85	246.983	871.859	-315			85.9612	130.501	205.598	179.058	199.396	28.0475		60h	17.2369	12.6314	14.0695	8.05894	11.133	41.7481
H	70	70	84	105	112	91	84	77	77	77	63	42																															72h	20.7866	14.4963	17.8005	8.56216	11.6258	42.4327
																																			Percentage of Vehicle
36h	PBS	PBS	H2O/ DMSO	Vinc/ DMSO	Vinc/ SP600125 1µM	Vinc/ SP600125 10µM	Vinc/ SP600125 100µM	H2O/ SP600125 100µM	Tox Control	H2O/ DMSO	Empty	PBS			H2O/ DMSO	Vinc/ DMSO	Vinc/ SP600125 1µM	Vinc/ SP600125 10µM	Vinc/ SP600125 100µM	H2O/ SP600125 100µM	Tox Control	H2O/ DMSO	Empty		H2O/ DMSO	Vinc/ DMSO	Vinc/ SP600125 1µM	Vinc/ SP600125 10µM	Vinc/ SP600125 100µM	H2O/ SP600125 100µM	Tox Control	H2O/ DMSO	Empty			Vinc/ DMSO	Vinc/ SP600125 1µM	Vinc/ SP600125 10µM	Vinc/ SP600125 100µM	H2O/ SP600125 100µM	Tox Control
0	1	2	3	4	5	6	7	8	9	10	11	12																							Mean vehicle
A	70	84	91	119	148	126	112	105	112	84	56	49	Mean Empty																						861.16
B	84	98	17187	14032	15535	13842	6816	6380	77	16842	183	49	183		17004	13849	15352	13659	6633	6197	-106	16659	0		802.707	774.408	1223.92	1743.7	1795.94	1710.3	111.972	942.607	0			89.9262	142.124	202.483	208.549	198.605	13.0024
C	91	134	20426	14685	15676	14580	6928	6296	84	19119	204	84			20243	14502	15493	14397	6745	6113	-99	18936	21		853.655	768.386	1169.87	1713.25	1826.26	1624.36	122.727	890.966	-572.727			89.2268	135.848	198.947	212.07	188.624	14.2514
D	77	119	18950	12226	15718	9176	7666	3808	98	20081	183	77			18767	12043	15535	8993	7483	3625	-85	19898	0		798.482	700.854	1231.63	1397.88	2065.23	1495.87	161.392	914.71	0			81.3848	143.02	162.325	239.819	173.704	18.7413
E	77	84	20728	12823	17151	14369	7624	7469	84	20426	169	98			20545	12640	16968	14186	7441	7286	-99	20243	-14		804.319	690.585	1136.25	1763.7	2053.63	2050.47	134.389	874.302	56.7568			80.1924	131.944	204.805	238.473	238.105	15.6056
F	84	105	16512	9767	14418	12915	7525	6879	91	18711	183	70			16329	9584	14235	12732	7342	6696	-92	18528	0		858.818	599.625	971.451	1367.07	1950.93	1656.06	104.943	820.065	0			69.6299	112.807	158.748	226.547	192.306	12.1862
G	70	98	20847	13680	13182	13477	7708	7427	70	23018	176	77			20664	13497	12999	13294	7525	7244	-113	22835	-7		926.083	624.476	986.766	1667.31	1769.2	1791.59	292.241	847.205	-210			72.5156	114.586	193.612	205.444	208.044	33.9358
H	63	77	91	91	98	98	84	70	84	63	63	42
																																			Percentage of Vehicle
48h	PBS	PBS	H2O/ DMSO	Vinc/ DMSO	Vinc/ SP600125 1µM	Vinc/ SP600125 10µM	Vinc/ SP600125 100µM	H2O/ SP600125 100µM	Tox Control	H2O/ DMSO	Empty	PBS			H2O/ DMSO	Vinc/ DMSO	Vinc/ SP600125 1µM	Vinc/ SP600125 10µM	Vinc/ SP600125 100µM	H2O/ SP600125 100µM	Tox Control	H2O/ DMSO	Empty		H2O/ DMSO	Vinc/ DMSO	Vinc/ SP600125 1µM	Vinc/ SP600125 10µM	Vinc/ SP600125 100µM	H2O/ SP600125 100µM	Tox Control	H2O/ DMSO	Empty			Vinc/ DMSO	Vinc/ SP600125 1µM	Vinc/ SP600125 10µM	Vinc/ SP600125 100µM	H2O/ SP600125 100µM	Tox Control
0	1	2	3	4	5	6	7	8	9	10	11	12																							Mean vehicle
A	77	119	105	119	134	112	105	105	119	91	77	49	Mean Empty																						883.685
B	77	98	18226	12950	14074	13006	7996	7715	91	17882	211	91	220.333		18005.7	12729.7	13853.7	12785.7	7775.67	7494.67	-129.333	17661.7	-9.33333		849.992	711.817	1104.46	1632.21	2105.32	2068.45	136.62	999.34	-280			80.551	124.984	184.705	238.244	234.07	15.4602
C	84	126	21128	13449	14095	14025	7687	7392	84	19857	225	77			20907.7	13228.7	13874.7	13804.7	7466.67	7171.67	-136.333	19636.7	4.66667		881.684	700.918	1047.67	1642.76	2021.66	1905.67	169.008	923.934	-127.273			79.3176	118.557	185.899	228.776	215.65	19.1254
D	84	112	19653	10462	13125	8474	8825	4455	91	20341	253	91			19432.7	10241.7	12904.7	8253.67	8604.67	4234.67	-129.333	20120.7	32.6667		826.805	596.023	1023.1	1282.95	2374.79	1747.46	245.57	924.946	980			67.4474	115.776	145.182	268.737	197.746	27.7893
E	84	105	21276	10771	15149	13427	8305	8692	84	20707	225	91			21055.7	10550.7	14928.7	13206.7	8084.67	8471.67	-136.333	20486.7	4.66667		824.312	576.434	999.687	1641.94	2231.28	2384.15	185.068	884.826	-18.9189			65.2307	113.127	185.806	252.497	269.796	20.9427
F	84	98	16751	8333	12261	11924	8390	8045	91	19217	211	84			16530.7	8112.67	12040.7	11703.7	8169.67	7824.67	-129.333	18996.7	-9.33333		869.425	507.57	821.702	1256.66	2170.86	1935.2	147.529	840.808	-50.9091			57.4379	92.9858	142.206	245.66	218.992	16.6947
G	77	77	21297	11334	11544	12619	8228	8692	70	22688	197	63			21076.7	11113.7	11323.7	12398.7	8007.67	8471.67	-150.333	22467.7	-23.3333		944.577	514.204	859.59	1555.02	1882.68	2095.22	388.793	833.577	-700			58.1886	97.2733	175.969	213.049	237.1	43.9968
H	77	63	77	84	98	91	84	77	70	70	42	63
																																			Percentage of Vehicle
60h	PBS	PBS	H2O/ DMSO	Vinc/ DMSO	Vinc/ SP600125 1µM	Vinc/ SP600125 10µM	Vinc/ SP600125 100µM	H2O/ SP600125 100µM	Tox Control	H2O/ DMSO	Empty	PBS			H2O/ DMSO	Vinc/ DMSO	Vinc/ SP600125 1µM	Vinc/ SP600125 10µM	Vinc/ SP600125 100µM	H2O/ SP600125 100µM	Tox Control	H2O/ DMSO	Empty		H2O/ DMSO	Vinc/ DMSO	Vinc/ SP600125 1µM	Vinc/ SP600125 10µM	Vinc/ SP600125 100µM	H2O/ SP600125 100µM	Tox Control	H2O/ DMSO	Empty			Vinc/ DMSO	Vinc/ SP600125 1µM	Vinc/ SP600125 10µM	Vinc/ SP600125 100µM	H2O/ SP600125 100µM	Tox Control
0	1	2	3	4	5	6	7	8	9	10	11	12																							Mean vehicle
A	63	105	91	91	98	112	91	98	98	70	56	56	Mean Empty																						847.676
B	70	77	17088	10392	10940	10230	7567	7687	70	17285	218	70	220.333		16867.7	10171.7	10719.7	10009.7	7346.67	7466.67	-150.333	17064.7	-2.33333		796.271	568.779	854.611	1277.83	1989.17	2060.72	158.803	965.56	-70			67.0987	100.818	150.745	234.662	243.102	18.7339
C	56	98	19744	10610	11313	10743	7237	7329	91	19126	204	77			19523.7	10389.7	11092.7	10522.7	7016.67	7108.67	-129.333	18905.7	-16.3333		823.32	550.495	837.604	1252.2	1899.82	1888.93	160.331	889.539	445.455			64.9416	98.8118	147.722	224.121	222.836	18.9141
D	70	105	18915	8312	10132	6253	8375	4546	70	19786	218	91			18694.7	8091.67	9911.67	6032.67	8154.67	4325.67	-150.333	19565.7	-2.33333		795.405	470.902	785.809	937.72	2250.6	1785.01	285.443	899.433	-70			55.5521	92.7016	110.623	265.502	210.577	33.6736
E	63	98	20264	8115	11924	10561	7975	8846	70	20299	225	77			20043.7	7894.67	11703.7	10340.7	7754.67	8625.67	-150.333	20078.7	4.66667		784.693	431.324	783.728	1285.62	2140.2	2427.49	204.072	867.204	-18.9189			50.8831	92.4561	151.664	252.479	286.37	24.0743
F	63	91	16006	6373	9422	9141	8059	8017	84	18852	218	70			15785.7	6152.67	9201.67	8920.67	7838.67	7796.67	-136.333	18631.7	-2.33333		830.242	384.943	627.957	957.838	2082.91	1928.28	155.513	824.653	-12.7273			45.4115	74.0799	112.996	245.72	227.478	18.3458
G	70	77	20215	8530	8783	9963	7891	8776	70	21775	239	42			19994.7	8309.67	8562.67	9742.67	7670.67	8555.67	-150.333	21554.7	18.6667		896.086	384.469	650	1221.91	1803.45	2115.99	388.793	799.703	560			45.3557	76.6803	144.148	212.752	249.623	45.8658
H	49	70	70	70	77	77	77	84	56	63	42	49
																																			Percentage of Vehicle
72h	PBS	PBS	H2O/ DMSO	Vinc/ DMSO	Vinc/ SP600125 1µM	Vinc/ SP600125 10µM	Vinc/ SP600125 100µM	H2O/ SP600125 100µM	Tox Control	H2O/ DMSO	Empty	PBS			H2O/ DMSO	Vinc/ DMSO	Vinc/ SP600125 1µM	Vinc/ SP600125 10µM	Vinc/ SP600125 100µM	H2O/ SP600125 100µM	Tox Control	H2O/ DMSO	Empty		H2O/ DMSO	Vinc/ DMSO	Vinc/ SP600125 1µM	Vinc/ SP600125 10µM	Vinc/ SP600125 100µM	H2O/ SP600125 100µM	Tox Control	H2O/ DMSO	Empty			Vinc/ DMSO	Vinc/ SP600125 1µM	Vinc/ SP600125 10µM	Vinc/ SP600125 100µM	H2O/ SP600125 100µM	Tox Control
0	1	2	3	4	5	6	7	8	9	10	11	12																							Mean vehicle
A	49	84	77	98	91	84	77	77	84	91	63	42	Mean Empty																						786.429
B	56	77	15929	8902	9472	8607	7047	7279	70	15936	225	63	212.167		15716.8	8689.83	9259.83	8394.83	6834.83	7066.83	-142.167	15723.8	12.8333		741.943	485.918	738.227	1071.68	1850.59	1950.37	150.176	889.693	385			61.7879	93.8709	136.272	235.315	248.003	19.096
C	63	112	18212	9148	9331	9057	6345	6921	63	17313	204	70			17999.8	8935.83	9118.83	8844.83	6132.83	6708.83	-149.167	17100.8	-8.16667		759.06	473.463	688.56	1052.54	1660.51	1782.68	184.917	804.619	222.727			60.2042	87.5553	133.838	211.146	226.681	23.5136
D	56	91	19006	7314	8523	4609	7546	4209	63	18248	218	91			18793.8	7101.83	8310.83	4396.83	7333.83	3996.83	-149.167	18035.8	5.83333		799.624	413.298	658.893	683.446	2024.06	1649.31	283.228	829.107	175			52.5538	83.7829	86.905	257.373	209.722	36.0144
E	63	84	18585	6851	10230	8586	7153	8312	70	18472	225	84			18372.8	6638.83	10017.8	8373.83	6940.83	8099.83	-142.167	18259.8	12.8333		719.281	362.712	670.837	1041.09	1915.59	2279.5	192.986	788.648	-52.027			46.1214	85.3017	132.382	243.581	289.855	24.5396
F	63	91	14741	4968	7694	7441	7265	7525	70	17278	204	70			14528.8	4755.83	7481.83	7228.83	7052.83	7312.83	-142.167	17065.8	-8.16667		764.139	297.55	510.589	776.181	1874.09	1808.62	162.167	755.348	-44.5455			37.8355	64.9251	98.697	238.304	229.978	20.6207
G	63	70	18831	6851	7181	8411	7083	8453	56	20461	197	63			18618.8	6638.83	6968.83	8198.83	6870.83	8240.83	-156.167	20248.8	-15.1667		834.426	307.164	529.011	1028.28	1615.4	2038.13	403.879	751.255	-455			39.0581	67.2675	130.753	205.41	259.163	51.3561
H	49	56	56	77	56	77	70	63	63	63	42	35
