# Supplementary material for: c-Jun inhibition mitigates chemotherapy-induced neurotoxicity in iPSC-derived sensory neurons
Source: Cell Death Discov. 2025 Nov 13;11:529. doi: 10.1038/s41420-025-02847-5 (PMC12615653; doi:10.1038/s41420-025-02847-5)
Supplement: Supplementary file 3 — Dataset [file 41420_2025_2847_MOESM3_ESM.zip › Supplemental Files (to be zipped)/(Figure 3 and S4) Viability 264A/264A_MT_vinc_SP_plate5_MasterTable_20220718.xlsx]

## Sheet: plate5_MT_lumi_PTX_SP_0h
01:34:31
Default, [ RLU ]				MT Cell Viability Assay
Time/Pos	Time/SID	0
A01		14		more luminescence, more viability
B01		14
C01		28
D01		14
E01		21		Date of intoxication:		2022-07-11
F01		21		Measurement timepoints	0h	2022-07-11
G01		21			12h	2022-07-12
H01		14			24h	2022-07-12
A02		28			36h	2022-07-13
B02		35			48h	2022-07-13
C02		21			60h	2022-07-14
D02		35			72h	2022-07-14
E02		28
F02		21		Reader:	Berthold Luminometer
G02		21		Plate	White plate with clear bottom (Greiner, Cat. No 655088)
H02		21
A03		28		Plate 1
B03		3485		Cells	BIHi264-A iPSC-DSN			Differentiation start date	2022-05-19
C03		2733		Seeded	2022-05-30
D03		3605		Density	48,000/well
E03		3598		Age of cells	53	days
F03		3907		Agent	Vincristine 100nM + SP600125 1µM / 10µM / 100µM
G03		4363
H03		21		Remarks:	Some wells detached before assay (D6, C7, D7, E7, B9, D10, E10)
A04		21			Plate layout is slightly different (because of many detached wells) to give more replicates to the drug treated conditions
B04		2860
C04		2811
D04		3007
E04		2818
F04		3232			Raw Data Transformed	PBS	PBS	H2O/ DMSO	Vinc/ DMSO	Vinc/ SP600125 1µM	Vinc/ SP600125 10µM	H2O/ DMSO	Vinc/ SP600125 100µM	H2O/ SP600125 100µM	Tox Control	Empty	PBS
G04		3977				1	2	3	4	5	6	7	8	9	10	11	12
H04		21			A	14	28	28	21	35	35	35	14	28	14	14	7
A05		35			B	14	35	3485	2860	1911	1187	2719	457	393	35	105	14
B05		1911			C	28	21	2733	2811	2010	1349	1974	597	576	91	119	21
C05		2010			D	14	35	3605	3007	2424	485	2712	583	576	42	105	14
D05		2424			E	21	28	3598	2818	2255	1476	878	583	541	42	119	7
E05		2255			F	21	21	3907	3232	2480	1525	3464	625	555	91	119	21
F05		2480			G	21	21	4363	3977	2797	1419	3071	653	576	84	112	7
G05		2797			H	14	21	21	21	21	28	14	21	21	21	7	7
H05		21
A06		35
B06		1187
C06		1349
D06		485
E06		1476
F06		1525
G06		1419
H06		28
A07		35
B07		2719
C07		1974
D07		2712
E07		878
F07		3464
G07		3071
H07		14
A08		14
B08		457
C08		597
D08		583
E08		583
F08		625
G08		653
H08		21
A09		28
B09		393
C09		576
D09		576
E09		541
F09		555
G09		576
H09		21
A10		14
B10		35
C10		91
D10		42
E10		42
F10		91
G10		84
H10		21
A11		14
B11		105
C11		119
D11		105
E11		119
F11		119
G11		112
H11		7
A12		7
B12		14
C12		21
D12		14
E12		7
F12		21
G12		7
H12		7
12.07.202201:34:31Unknown Userplate4_MT_vinc_SP_20220712_0hMTCellViability_Apoptosis_Lumin

## Sheet: 12h
12:51:56
Default, [ RLU ]				MT Cell Viability Assay
Time/Pos	Time/SID	0
A01		49		more luminescence, more viability
B01		70
C01		63
D01		77
E01		77		Date of intoxication:		2022-07-11
F01		70		Measurement timepoints	0h	2022-07-11
G01		70			12h	2022-07-12
H01		56			24h	2022-07-12
A02		70			36h	2022-07-13
B02		98			48h	2022-07-13
C02		105			60h	2022-07-14
D02		98			72h	2022-07-14
E02		91
F02		77		Reader:	Berthold Luminometer
G02		84		Plate	White plate with clear bottom (Greiner, Cat. No 655088)
H02		63
A03		84		Plate 1
B03		13694		Cells	BIHi264-A iPSC-DSN			Differentiation start date	2022-05-19
C03		11551		Seeded	2022-05-30
D03		15620		Density	48,000/well
E03		16702		Age of cells	53	days
F03		16568		Agent	Vincristine 100nM + SP600125 1µM / 10µM / 100µM
G03		17208
H03		84		Remarks:	Some wells detached before assay (D6, C7, D7, E7, B9, D10, E10)
A04		98			Plate layout is slightly different (because of many detached wells) to give more replicates to the drug treated conditions
B04		11235
C04		11355
D04		12366
E04		13203
F04		13512			Raw Data Transformed	PBS	PBS	H2O/ DMSO	Vinc/ DMSO	Vinc/ SP600125 1µM	Vinc/ SP600125 10µM	H2O/ DMSO	Vinc/ SP600125 100µM	H2O/ SP600125 100µM	Tox Control	Empty	PBS
G04		16807				1	2	3	4	5	6	7	8	9	10	11	12
H04		84			A	49	70	84	98	105	84	98	91	49	42	35	35
A05		105			B	70	98	13694	11235	12114	8959	14727	3640	1953	49	119	35
B05		12114			C	63	105	11551	11355	12493	10554	9345	4335	4174	42	126	49
C05		12493			D	77	98	15620	12366	13125	2747	13456	4736	4181	56	126	56
D05		13125			E	77	91	16702	13203	12648	10589	3794	4715	4328	49	134	42
E05		12648			F	70	77	16568	13512	14228	11383	20229	5368	4574	56	126	56
F05		14228			G	70	84	17208	16807	16126	10547	18374	5150	4701	56	119	49
G05		16126			H	56	63	84	84	77	77	91	77	56	49	42	35
H05		77
A06		84
B06		8959
C06		10554
D06		2747
E06		10589
F06		11383
G06		10547
H06		77
A07		98
B07		14727
C07		9345
D07		13456
E07		3794
F07		20229
G07		18374
H07		91
A08		91
B08		3640
C08		4335
D08		4736
E08		4715
F08		5368
G08		5150
H08		77
A09		49
B09		1953
C09		4174
D09		4181
E09		4328
F09		4574
G09		4701
H09		56
A10		42
B10		49
C10		42
D10		56
E10		49
F10		56
G10		56
H10		49
A11		35
B11		119
C11		126
D11		126
E11		134
F11		126
G11		119
H11		42
A12		35
B12		35
C12		49
D12		56
E12		42
F12		56
G12		49
H12		35
12.07.202212:51:56Unknown Userplate5_MT_luminescence_vinc_SP_MTCellViability_Apoptosis_Lumin

## Sheet: 24h
22:50:49
Default, [ RLU ]				MT Cell Viability Assay
Time/Pos	Time/SID	0
A01		84		more luminescence, more viability
B01		63
C01		63
D01		84
E01		84		Date of intoxication:		2022-07-11
F01		70		Measurement timepoints	0h	2022-07-11
G01		56			12h	2022-07-12
H01		70			24h	2022-07-12
A02		70			36h	2022-07-13
B02		91			48h	2022-07-13
C02		112			60h	2022-07-14
D02		112			72h	2022-07-14
E02		91
F02		91		Reader:	Berthold Luminometer
G02		77		Plate	White plate with clear bottom (Greiner, Cat. No 655088)
H02		70
A03		98		Plate 1
B03		15437		Cells	BIHi264-A iPSC-DSN			Differentiation start date	2022-05-19
C03		12556		Seeded	2022-05-30
D03		16758		Density	48,000/well
E03		17559		Age of cells	53	days
F03		17756		Agent	Vincristine 100nM + SP600125 1µM / 10µM / 100µM
G03		19020
H03		70		Remarks:	Some wells detached before assay (D6, C7, D7, E7, B9, D10, E10)
A04		84			Plate layout is slightly different (because of many detached wells) to give more replicates to the drug treated conditions
B04		11748
C04		11608
D04		12598
E04		12999
F04		13940			Raw Data Transformed	PBS	PBS	H2O/ DMSO	Vinc/ DMSO	Vinc/ SP600125 1µM	Vinc/ SP600125 10µM	H2O/ DMSO	Vinc/ SP600125 100µM	H2O/ SP600125 100µM	Tox Control	Empty	PBS
G04		17299				1	2	3	4	5	6	7	8	9	10	11	12
H04		91			A	84	70	98	84	119	112	98	105	63	56	49	35
A05		119			B	63	91	15437	11748	13104	10554	16140	4497	2361	42	148	42
B05		13104			C	63	112	12556	11608	13041	11980	10441	5207	5136	56	155	56
C05		13041			D	84	112	16758	12598	13406	2572	14755	5776	4813	56	148	56
D05		13406			E	84	91	17559	12999	12802	11348	4328	5382	5207	63	169	49
E05		12802			F	70	91	17756	13940	14327	12324	21121	6373	5424	63	141	56
F05		14327			G	56	77	19020	17299	17271	11797	19231	6225	6563	56	141	42
G05		17271			H	70	70	70	91	91	91	70	91	63	56	42	35
H05		91
A06		112
B06		10554
C06		11980
D06		2572
E06		11348
F06		12324
G06		11797
H06		91
A07		98
B07		16140
C07		10441
D07		14755
E07		4328
F07		21121
G07		19231
H07		70
A08		105
B08		4497
C08		5207
D08		5776
E08		5382
F08		6373
G08		6225
H08		91
A09		63
B09		2361
C09		5136
D09		4813
E09		5207
F09		5424
G09		6563
H09		63
A10		56
B10		42
C10		56
D10		56
E10		63
F10		63
G10		56
H10		56
A11		49
B11		148
C11		155
D11		148
E11		169
F11		141
G11		141
H11		42
A12		35
B12		42
C12		56
D12		56
E12		49
F12		56
G12		42
H12		35
12.07.202222:50:49Unknown Userplate5_MT_luminescence_vinc_SP_MTCellViability_Apoptosis_Lumin

## Sheet: 36h
12:29:16
Default, [ RLU ]				MT Cell Viability Assay
Time/Pos	Time/SID	0
A01		63		more luminescence, more viability
B01		84
C01		77
D01		70
E01		84		Date of intoxication:		2022-07-11
F01		84		Measurement timepoints	0h	2022-07-11
G01		77			12h	2022-07-12
H01		63			24h	2022-07-12
A02		63			36h	2022-07-13
B02		105			48h	2022-07-13
C02		98			60h	2022-07-14
D02		112			72h	2022-07-14
E02		98
F02		91		Reader:	Berthold Luminometer
G02		98		Plate	White plate with clear bottom (Greiner, Cat. No 655088)
H02		63
A03		84		Plate 1
B03		16343		Cells	BIHi264-A iPSC-DSN			Differentiation start date	2022-05-19
C03		13990		Seeded	2022-05-30
D03		17819		Density	48,000/well
E03		18838		Age of cells	53	days
F03		18472		Agent	Vincristine 100nM + SP600125 1µM / 10µM / 100µM
G03		19456
H03		84		Remarks:	Some wells detached before assay (D6, C7, D7, E7, B9, D10, E10)
A04		119			Plate layout is slightly different (because of many detached wells) to give more replicates to the drug treated conditions
B04		10708
C04		10462
D04		11601
E04		11903
F04		12528			Raw Data Transformed	PBS	PBS	H2O/ DMSO	Vinc/ DMSO	Vinc/ SP600125 1µM	Vinc/ SP600125 10µM	H2O/ DMSO	Vinc/ SP600125 100µM	H2O/ SP600125 100µM	Tox Control	Empty	PBS
G04		15395				1	2	3	4	5	6	7	8	9	10	11	12
H04		105			A	63	63	84	119	98	98	112	84	77	56	42	35
A05		98			B	84	105	16343	10708	12563	11193	17601	4687	2551	56	155	49
B05		12563			C	77	98	13990	10462	12359	12662	11882	5811	5825	49	169	56
C05		12359			D	70	112	17819	11601	12640	2874	15205	6225	5185	63	141	42
D05		12640			E	84	98	18838	11903	12078	11565	5150	6275	5727	70	148	49
E05		12078			F	84	91	18472	12528	14053	12381	20897	6886	5867	70	148	49
F05		14053			G	77	98	19456	15395	16175	11987	19646	6654	6296	42	162	42
G05		16175			H	63	63	84	105	84	84	70	84	63	63	49	35
H05		84
A06		98
B06		11193
C06		12662
D06		2874
E06		11565
F06		12381
G06		11987
H06		84
A07		112
B07		17601
C07		11882
D07		15205
E07		5150
F07		20897
G07		19646
H07		70
A08		84
B08		4687
C08		5811
D08		6225
E08		6275
F08		6886
G08		6654
H08		84
A09		77
B09		2551
C09		5825
D09		5185
E09		5727
F09		5867
G09		6296
H09		63
A10		56
B10		56
C10		49
D10		63
E10		70
F10		70
G10		42
H10		63
A11		42
B11		155
C11		169
D11		141
E11		148
F11		148
G11		162
H11		49
A12		35
B12		49
C12		56
D12		42
E12		49
F12		49
G12		42
H12		35
13.07.202212:29:16Unknown Userplate5_MT_luminescence_vinc_SP_MTCellViability_Apoptosis_Lumin

## Sheet: 48h
23:26:30
Default, [ RLU ]				MT Cell Viability Assay
Time/Pos	Time/SID	0
A01		56		more luminescence, more viability
B01		63
C01		56
D01		63
E01		63		Date of intoxication:		2022-07-11
F01		70		Measurement timepoints	0h	2022-07-11
G01		63			12h	2022-07-12
H01		63			24h	2022-07-12
A02		91			36h	2022-07-13
B02		91			48h	2022-07-13
C02		105			60h	2022-07-14
D02		84			72h	2022-07-14
E02		84
F02		77		Reader:	Berthold Luminometer
G02		63		Plate	White plate with clear bottom (Greiner, Cat. No 655088)
H02		56
A03		84		Plate 1
B03		15296		Cells	BIHi264-A iPSC-DSN			Differentiation start date	2022-05-19
C03		13062		Seeded	2022-05-30
D03		16308		Density	48,000/well
E03		17580		Age of cells	53	days
F03		17819		Agent	Vincristine 100nM + SP600125 1µM / 10µM / 100µM
G03		18142
H03		77		Remarks:	Some wells detached before assay (D6, C7, D7, E7, B9, D10, E10)
A04		98			Plate layout is slightly different (because of many detached wells) to give more replicates to the drug treated conditions
B04		8165
C04		7877
D04		8853
E04		9191
F04		9963			Raw Data Transformed	PBS	PBS	H2O/ DMSO	Vinc/ DMSO	Vinc/ SP600125 1µM	Vinc/ SP600125 10µM	H2O/ DMSO	Vinc/ SP600125 100µM	H2O/ SP600125 100µM	Tox Control	Empty	PBS
G04		13680				1	2	3	4	5	6	7	8	9	10	11	12
H04		77			A	56	91	84	98	112	91	105	98	63	63	56	49
A05		112			B	63	91	15296	8165	10034	9732	16280	5452	3253	49	155	49
B05		10034			C	56	105	13062	7877	9921	10912	11313	6429	6520	70	155	56
C05		9921			D	63	84	16308	8853	10076	2192	14439	6528	6113	49	169	49
D05		10076			E	63	84	17580	9191	9668	10027	5242	6879	6738	49	155	56
E05		9668			F	70	77	17819	9963	11622	10884	20426	8214	7413	63	162	56
F05		11622			G	63	63	18142	13680	14418	10849	19505	8228	7497	49	162	49
G05		14418			H	63	56	77	77	77	84	84	70	63	49	49	42
H05		77
A06		91
B06		9732
C06		10912
D06		2192
E06		10027
F06		10884
G06		10849
H06		84
A07		105
B07		16280
C07		11313
D07		14439
E07		5242
F07		20426
G07		19505
H07		84
A08		98
B08		5452
C08		6429
D08		6528
E08		6879
F08		8214
G08		8228
H08		70
A09		63
B09		3253
C09		6520
D09		6113
E09		6738
F09		7413
G09		7497
H09		63
A10		63
B10		49
C10		70
D10		49
E10		49
F10		63
G10		49
H10		49
A11		56
B11		155
C11		155
D11		169
E11		155
F11		162
G11		162
H11		49
A12		49
B12		49
C12		56
D12		49
E12		56
F12		56
G12		49
H12		42
13.07.202223:26:30Unknown Userplate5_MT_luminescence_vinc_SP_MTCellViability_Apoptosis_Lumin

## Sheet: 60h
12:14:50
Default, [ RLU ]				MT Cell Viability Assay
Time/Pos	Time/SID	0
A01		56		more luminescence, more viability
B01		49
C01		70
D01		42
E01		49		Date of intoxication:		2022-07-11
F01		56		Measurement timepoints	0h	2022-07-11
G01		63			12h	2022-07-12
H01		56			24h	2022-07-12
A02		63			36h	2022-07-13
B02		70			48h	2022-07-13
C02		84			60h	2022-07-14
D02		91			72h	2022-07-14
E02		63
F02		91		Reader:	Berthold Luminometer
G02		70		Plate	White plate with clear bottom (Greiner, Cat. No 655088)
H02		56
A03		63		Plate 1
B03		13245		Cells	BIHi264-A iPSC-DSN			Differentiation start date	2022-05-19
C03		11053		Seeded	2022-05-30
D03		13905		Density	48,000/well
E03		15254		Age of cells	53	days
F03		15107		Agent	Vincristine 100nM + SP600125 1µM / 10µM / 100µM
G03		15163
H03		56		Remarks:	Some wells detached before assay (D6, C7, D7, E7, B9, D10, E10)
A04		77			Plate layout is slightly different (because of many detached wells) to give more replicates to the drug treated conditions
B04		5474
C04		5221
D04		5909
E04		6415
F04		6802			Raw Data Transformed	PBS	PBS	H2O/ DMSO	Vinc/ DMSO	Vinc/ SP600125 1µM	Vinc/ SP600125 10µM	H2O/ DMSO	Vinc/ SP600125 100µM	H2O/ SP600125 100µM	Tox Control	Empty	PBS
G04		9710				1	2	3	4	5	6	7	8	9	10	11	12
H04		63			A	56	63	63	77	77	84	84	77	63	42	35	42
A05		77			B	49	70	13245	5474	7111	6752	13983	4483	2726	42	162	42
B05		7111			C	70	84	11053	5221	6956	7413	9493	5242	5607	49	141	49
C05		6956			D	42	91	13905	5909	7040	1272	12128	5417	5136	49	162	49
D05		7040			E	49	63	15254	6415	6900	7097	4834	5600	6036	42	162	35
E05		6900			F	56	91	15107	6802	8439	7652	17685	6626	6549	49	141	42
F05		8439			G	63	70	15163	9710	10476	7645	16842	6823	6682	42	155	42
G05		10476			H	56	56	56	63	63	77	63	63	49	42	28	35
H05		63
A06		84
B06		6752
C06		7413
D06		1272
E06		7097
F06		7652
G06		7645
H06		77
A07		84
B07		13983
C07		9493
D07		12128
E07		4834
F07		17685
G07		16842
H07		63
A08		77
B08		4483
C08		5242
D08		5417
E08		5600
F08		6626
G08		6823
H08		63
A09		63
B09		2726
C09		5607
D09		5136
E09		6036
F09		6549
G09		6682
H09		49
A10		42
B10		42
C10		49
D10		49
E10		42
F10		49
G10		42
H10		42
A11		35
B11		162
C11		141
D11		162
E11		162
F11		141
G11		155
H11		28
A12		42
B12		42
C12		49
D12		49
E12		35
F12		42
G12		42
H12		35
14.07.202212:14:50Unknown Userplate5_MT_luminescence_vinc_SP_MTCellViability_Apoptosis_Lumin

## Sheet: 72h
20:44:09
Default, [ RLU ]				MT Cell Viability Assay
Time/Pos	Time/SID	0
A01		49		more luminescence, more viability
B01		42
C01		70
D01		63
E01		63		Date of intoxication:		2022-07-11
F01		49		Measurement timepoints	0h	2022-07-11
G01		49			12h	2022-07-12
H01		49			24h	2022-07-12
A02		70			36h	2022-07-13
B02		77			48h	2022-07-13
C02		77			60h	2022-07-14
D02		112			72h	2022-07-14
E02		63
F02		70		Reader:	Berthold Luminometer
G02		63		Plate	White plate with clear bottom (Greiner, Cat. No 655088)
H02		49
A03		77		Plate 1
B03		14615		Cells	BIHi264-A iPSC-DSN			Differentiation start date	2022-05-19
C03		12275		Seeded	2022-05-30
D03		14973		Density	48,000/well
E03		16105		Age of cells	53	days
F03		16203		Agent	Vincristine 100nM + SP600125 1µM / 10µM / 100µM
G03		16393
H03		63		Remarks:	Some wells detached before assay (D6, C7, D7, E7, B9, D10, E10)
A04		105			Plate layout is slightly different (because of many detached wells) to give more replicates to the drug treated conditions
B04		5249
C04		5066
D04		5719
E04		6324
F04		6492			Raw Data Transformed	PBS	PBS	H2O/ DMSO	Vinc/ DMSO	Vinc/ SP600125 1µM	Vinc/ SP600125 10µM	H2O/ DMSO	Vinc/ SP600125 100µM	H2O/ SP600125 100µM	Tox Control	Empty	PBS
G04		9661				1	2	3	4	5	6	7	8	9	10	11	12
H04		70			A	49	70	77	105	77	84	70	91	77	42	42	28
A05		77			B	42	77	14615	5249	7019	6851	14812	4883	3380	35	155	42
B05		7019			C	70	77	12275	5066	6738	7314	11095	5649	6408	56	155	42
C05		6738			D	63	112	14973	5719	6907	2038	13673	5621	5986	63	169	42
D05		6907			E	63	63	16105	6324	6809	6935	6169	6001	6261	49	162	49
E05		6809			F	49	70	16203	6492	8256	7589	18248	7385	7581	49	169	42
F05		8256			G	49	63	16393	9661	10448	7518	18121	7532	7863	49	148	35
G05		10448			H	49	49	63	70	77	63	91	49	49	42	42	21
H05		77
A06		84
B06		6851
C06		7314
D06		2038
E06		6935
F06		7589
G06		7518
H06		63
A07		70
B07		14812
C07		11095
D07		13673
E07		6169
F07		18248
G07		18121
H07		91
A08		91
B08		4883
C08		5649
D08		5621
E08		6001
F08		7385
G08		7532
H08		49
A09		77
B09		3380
C09		6408
D09		5986
E09		6261
F09		7581
G09		7863
H09		49
A10		42
B10		35
C10		56
D10		63
E10		49
F10		49
G10		49
H10		42
A11		42
B11		155
C11		155
D11		169
E11		162
F11		169
G11		148
H11		42
A12		28
B12		42
C12		42
D12		42
E12		49
F12		42
G12		35
H12		21
14.07.202220:44:09Unknown Userplate5_MT_luminescence_vinc_SP_MTCellViability_Apoptosis_Lumin

## Sheet: All
Raw Values		ONLY CHANGE TABLE VALUES IN THESE COLUMNS													Minus Empty Value										Percentage of 0h										Percentage of Vehicle								Final Data
0h	PBS	PBS	H2O/ DMSO	Vinc/ DMSO	Vinc/ SP600125 1µM	Vinc/ SP600125 10µM	H2O/ DMSO	Vinc/ SP600125 100µM	H2O/ SP600125 100µM	Tox Control	Empty	PBS			H2O/ DMSO	Vinc/ DMSO	Vinc/ SP600125 1µM	Vinc/ SP600125 10µM	H2O/ DMSO	Vinc/ SP600125 100µM	H2O/ SP600125 100µM	Tox Control	Empty		H2O/ DMSO	Vinc/ DMSO	Vinc/ SP600125 1µM	Vinc/ SP600125 10µM	H2O/ DMSO	Vinc/ SP600125 100µM	H2O/ SP600125 100µM	Tox Control	Empty			Vinc/ DMSO	Vinc/ SP600125 1µM	Vinc/ SP600125 10µM	Vinc/ SP600125 100µM	H2O/ SP600125 100µM	Tox Control			Vinc/ DMSO	Vinc/ SP600125 1µM	Vinc/ SP600125 10µM	Vinc/ SP600125 100µM	H2O/ SP600125 100µM	Tox Control
0	1	2	3	4	5	6	7	8	9	10	11	12																							Mean vehicle								(dark grey boxes are excluded in these calculations)
A	14	28	28	21	35	35	35	14	28	14	14	7	Mean Empty																						100									Mean
B	14	35	3485	2860	1911	1187	2719	457	393	35	105	14	113.167		3371.83	2746.83	1797.83	1073.83	2605.83	343.833	279.833	-78.1667	-8.16667		100	100	100	100	100	100	100	100	100			100	100	100	100	100	100		0h	100	100	100	100	100	100
C	28	21	2733	2811	2010	1349	1974	597	576	91	119	21			2619.83	2697.83	1896.83	1235.83	1860.83	483.833	462.833	-22.1667	5.83333		100	100	100	100	100	100	100	100	100			100	100	100	100	100	100		12h	88.3525	124.878	161.637	198.196	183.738	41.7579
D	14	35	3605	3007	2424	485	2712	583	576	42	105	14			3491.83	2893.83	2310.83	371.833	2598.83	469.833	462.833	-71.1667	-8.16667		100	100	100	100	100	100	100	100	100			100	100	100	100	100	100		24h	83.0117	119.616	162.154	219.049	208.804	48.3597
E	21	28	3598	2818	2255	1476	878	583	541	42	119	7			3484.83	2704.83	2141.83	1362.83	764.833	469.833	427.833	-71.1667	5.83333		100	100	100	100	100	100	100	100	100			100	100	100	100	100	100		36h	70.245	106.359	158.328	223.671	208.656	47.2271
F	21	21	3907	3232	2480	1525	3464	625	555	91	119	21			3793.83	3118.83	2366.83	1411.83	3350.83	511.833	441.833	-22.1667	5.83333		100	100	100	100	100	100	100	100	100			100	100	100	100	100	100		48h	57.8746	91.0811	142.223	268.042	263.158	51.5988
G	21	21	4363	3977	2797	1419	3071	653	576	84	112	7			4249.83	3863.83	2683.83	1305.83	2957.83	539.833	462.833	-29.1667	-1.16667		100	100	100	100	100	100	100	100	100			100	100	100	100	100	100		60h	45.6747	75.1417	111.886	254.517	265.882	63.7839
H	14	21	21	21	21	28	14	21	21	21	7	7																															72h	39.9998	66.5383	106.595	248.889	276.024	58.1562
12h	PBS	PBS	H2O/ DMSO	Vinc/ DMSO	Vinc/ SP600125 1µM	Vinc/ SP600125 10µM	H2O/ DMSO	Vinc/ SP600125 100µM	H2O/ SP600125 100µM	Tox Control	Empty	PBS			H2O/ DMSO	Vinc/ DMSO	Vinc/ SP600125 1µM	Vinc/ SP600125 10µM	H2O/ DMSO	Vinc/ SP600125 100µM	H2O/ SP600125 100µM	Tox Control	Empty		H2O/ DMSO	Vinc/ DMSO	Vinc/ SP600125 1µM	Vinc/ SP600125 10µM	H2O/ DMSO	Vinc/ SP600125 100µM	H2O/ SP600125 100µM	Tox Control	Empty			Vinc/ DMSO	Vinc/ SP600125 1µM	Vinc/ SP600125 10µM	Vinc/ SP600125 100µM	H2O/ SP600125 100µM	Tox Control			Vinc/ DMSO	Vinc/ SP600125 1µM	Vinc/ SP600125 10µM	Vinc/ SP600125 100µM	H2O/ SP600125 100µM	Tox Control
0	1	2	3	4	5	6	7	8	9	10	11	12																							Mean vehicle
A	49	70	84	98	105	84	98	91	49	42	35	35	Mean Empty																						488.236									Standard Deviation
B	70	98	13694	11235	12114	8959	14727	3640	1953	49	119	35	125		13569	11110	11989	8834	14602	3515	1828	-76	-6		402.422	404.466	666.858	822.66	560.358	1022.3	653.246	97.2281	73.4694			82.8423	136.585	168.497	209.386	133.797	19.9142		0h	0	0	0	0	0	0
C	63	105	11551	11355	12493	10554	9345	4335	4174	42	126	49			11426	11230	12368	10429	9220	4210	4049	-83	1		436.135	416.26	652.034	843.884	495.477	870.134	874.829	374.436	17.1429			85.258	133.549	172.844	178.22	179.182	76.6917		12h	5.6054	8.33502	9.94066	12.0624	27.1909	24.9049
D	77	98	15620	12366	13125	2747	13456	4736	4181	56	126	56			15495	12241	13000	2622	13331	4611	4056	-69	1		443.75	423.003	562.568	705.155	512.961	981.412	876.341	96.9555	-12.2449			86.6391	115.225	144.429	201.012	179.491	19.8583		24h	3.67347	10.7879	21.912	15.0855	37.9465	26.5837
E	77	91	16702	13203	12648	10589	3794	4715	4328	49	134	42			16577	13078	12523	10464	3669	4590	4203	-76	9		475.69	483.505	584.686	767.812	479.712	976.942	982.392	106.792	154.286			99.031	119.755	157.263	200.096	201.213	21.873		36h	3.33637	9.85958	19.7205	11.2786	32.0388	28.4792
F	70	77	16568	13512	14228	11383	20229	5368	4574	56	126	56			16443	13387	14103	11258	20104	5243	4449	-69	1		433.414	429.231	595.859	797.403	599.97	1024.36	1006.94	311.278	17.1429			87.9147	122.043	163.323	209.808	206.241	63.7557		48h	4.64603	8.93542	23.3011	19.9926	37.861	26.1638
G	70	84	17208	16807	16126	10547	18374	5150	4701	56	119	49			17083	16682	16001	10422	18249	5025	4576	-69	-6		401.969	431.747	596.199	798.111	616.972	930.843	988.693	236.571	514.286			88.4301	122.113	163.468	190.654	202.503	48.4543		60h	5.02438	7.8032	24.4936	18.512	45.5464	35.396
H	56	63	84	84	77	77	91	77	56	49	42	35																															72h	4.97721	7.1545	9.40382	22.9356	41.6886	32.6851
																																			Percentage of Vehicle
24h	PBS	PBS	H2O/ DMSO	Vinc/ DMSO	Vinc/ SP600125 1µM	Vinc/ SP600125 10µM	H2O/ DMSO	Vinc/ SP600125 100µM	H2O/ SP600125 100µM	Tox Control	Empty	PBS			H2O/ DMSO	Vinc/ DMSO	Vinc/ SP600125 1µM	Vinc/ SP600125 10µM	H2O/ DMSO	Vinc/ SP600125 100µM	H2O/ SP600125 100µM	Tox Control	Empty		H2O/ DMSO	Vinc/ DMSO	Vinc/ SP600125 1µM	Vinc/ SP600125 10µM	H2O/ DMSO	Vinc/ SP600125 100µM	H2O/ SP600125 100µM	Tox Control	Empty			Vinc/ DMSO	Vinc/ SP600125 1µM	Vinc/ SP600125 10µM	Vinc/ SP600125 100µM	H2O/ SP600125 100µM	Tox Control			Vinc/ DMSO	Vinc/ SP600125 1µM	Vinc/ SP600125 10µM	Vinc/ SP600125 100µM	H2O/ SP600125 100µM	Tox Control
0	1	2	3	4	5	6	7	8	9	10	11	12																							Mean vehicle
A	84	70	98	84	119	112	98	105	63	56	49	35	Mean Empty																						529.656									SD as % of Mean
B	63	91	15437	11748	13104	10554	16140	4497	2361	42	148	42	150.333		15286.7	11597.7	12953.7	10403.7	15989.7	4346.67	2210.67	-108.333	-2.33333		453.364	422.22	720.515	968.834	613.61	1264.18	789.994	138.593	28.5714			79.7158	136.035	182.918	238.679	149.152	26.1666		0h	0	0	0	0	0	0
C	63	112	12556	11608	13041	11980	10441	5207	5136	56	155	56			12405.7	11457.7	12890.7	11829.7	10290.7	5056.67	4985.67	-94.3333	4.66667		473.529	424.699	679.589	957.222	553.014	1045.13	1077.21	425.564	80			80.1839	128.308	180.725	197.322	203.378	80.3473		12h	6.34436	6.67451	6.14998	6.08608	14.7988	59.6412
D	84	112	16758	12598	13406	2572	14755	5776	4813	56	148	56			16607.7	12447.7	13255.7	2421.67	14604.7	5625.67	4662.67	-94.3333	-2.33333		475.615	430.145	573.631	651.277	561.97	1197.37	1007.42	132.553	28.5714			81.2121	108.303	122.962	226.067	190.202	25.0262		24h	4.42525	9.01878	13.5131	6.8868	18.1733	54.9708
E	84	91	17559	12999	12802	11348	4328	5382	5207	63	169	49			17408.7	12848.7	12651.7	11197.7	4177.67	5231.67	5056.67	-87.3333	18.6667		499.555	475.026	590.693	821.646	546.219	1113.52	1181.92	122.717	320			89.6858	111.524	155.128	210.234	223.15	23.1691		36h	4.74962	9.27006	12.4555	5.04252	15.3549	60.3028
F	70	91	17756	13940	14327	12324	21121	6373	5424	63	141	56			17605.7	13789.7	14176.7	12173.7	20970.7	6222.67	5273.67	-87.3333	-9.33333		464.06	442.142	598.972	862.259	625.834	1215.76	1193.59	393.985	-160			83.4772	113.087	162.796	229.538	225.352	74.3851		48h	8.02776	9.8104	16.3835	7.45876	14.3872	50.7062
G	56	77	19020	17299	17271	11797	19231	6225	6563	56	141	42			18869.7	17148.7	17120.7	11646.7	19080.7	6074.67	6412.67	-94.3333	-9.33333		444.01	443.825	637.918	891.895	645.089	1125.29	1385.52	323.429	800			83.795	120.44	168.392	212.456	261.59	61.0639		60h	11.0003	10.3846	21.8916	7.27339	17.1303	55.4936
H	70	70	70	91	91	91	70	91	63	56	42	35																															72h	12.4431	10.7525	8.82199	9.21519	15.1033	56.2023
																																			Percentage of Vehicle
36h	PBS	PBS	H2O/ DMSO	Vinc/ DMSO	Vinc/ SP600125 1µM	Vinc/ SP600125 10µM	H2O/ DMSO	Vinc/ SP600125 100µM	H2O/ SP600125 100µM	Tox Control	Empty	PBS			H2O/ DMSO	Vinc/ DMSO	Vinc/ SP600125 1µM	Vinc/ SP600125 10µM	H2O/ DMSO	Vinc/ SP600125 100µM	H2O/ SP600125 100µM	Tox Control	Empty		H2O/ DMSO	Vinc/ DMSO	Vinc/ SP600125 1µM	Vinc/ SP600125 10µM	H2O/ DMSO	Vinc/ SP600125 100µM	H2O/ SP600125 100µM	Tox Control	Empty			Vinc/ DMSO	Vinc/ SP600125 1µM	Vinc/ SP600125 10µM	Vinc/ SP600125 100µM	H2O/ SP600125 100µM	Tox Control
0	1	2	3	4	5	6	7	8	9	10	11	12																							Mean vehicle
A	63	63	84	119	98	98	112	84	77	56	42	35	Mean Empty																						566.465
B	84	105	16343	10708	12563	11193	17601	4687	2551	56	155	49	153.833		16189.2	10554.2	12409.2	11039.2	17447.2	4533.17	2397.17	-97.8333	1.16667		480.13	384.23	690.229	1028.01	669.543	1318.42	856.641	125.16	-14.2857			67.8294	121.848	181.479	232.745	151.226	22.0949
C	77	98	13990	10462	12359	12662	11882	5811	5825	49	169	56			13836.2	10308.2	12205.2	12508.2	11728.2	5657.17	5671.17	-104.833	15.1667		528.132	382.091	643.45	1012.12	630.264	1169.24	1225.32	472.932	260			67.4517	113.59	178.674	206.41	216.309	83.4883
D	70	112	17819	11601	12640	2874	15205	6225	5185	63	141	42			17665.2	11447.2	12486.2	2720.17	15051.2	6071.17	5031.17	-90.8333	-12.8333		505.899	395.571	540.332	731.555	579.151	1292.2	1087.04	127.635	157.143			69.8315	95.3865	129.144	228.116	191.898	22.5318
E	84	98	18838	11903	12078	11565	5150	6275	5727	70	148	49			18684.2	11749.2	11924.2	11411.2	4996.17	6121.17	5573.17	-83.8333	-5.83333		536.157	434.377	556.727	837.312	653.236	1302.84	1302.65	117.799	-100			76.682	98.2809	147.813	229.994	229.961	20.7954
F	84	91	18472	12528	14053	12381	20897	6886	5867	70	148	49			18318.2	12374.2	13899.2	12227.2	20743.2	6732.17	5713.17	-83.8333	-5.83333		482.841	396.756	587.247	866.049	619.045	1315.3	1293.06	378.195	-100			70.0407	103.669	152.886	232.195	228.268	66.7641
G	77	98	19456	15395	16175	11987	19646	6654	6296	42	162	42			19302.2	15241.2	16021.2	11833.2	19492.2	6500.17	6142.17	-111.833	8.16667		454.186	394.457	596.951	906.177	659.002	1204.11	1327.08	383.429	-700			69.6348	105.382	159.97	212.565	234.274	67.6879
H	63	63	84	105	84	84	70	84	63	63	49	35
																																			Percentage of Vehicle
48h	PBS	PBS	H2O/ DMSO	Vinc/ DMSO	Vinc/ SP600125 1µM	Vinc/ SP600125 10µM	H2O/ DMSO	Vinc/ SP600125 100µM	H2O/ SP600125 100µM	Tox Control	Empty	PBS			H2O/ DMSO	Vinc/ DMSO	Vinc/ SP600125 1µM	Vinc/ SP600125 10µM	H2O/ DMSO	Vinc/ SP600125 100µM	H2O/ SP600125 100µM	Tox Control	Empty		H2O/ DMSO	Vinc/ DMSO	Vinc/ SP600125 1µM	Vinc/ SP600125 10µM	H2O/ DMSO	Vinc/ SP600125 100µM	H2O/ SP600125 100µM	Tox Control	Empty			Vinc/ DMSO	Vinc/ SP600125 1µM	Vinc/ SP600125 10µM	Vinc/ SP600125 100µM	H2O/ SP600125 100µM	Tox Control
0	1	2	3	4	5	6	7	8	9	10	11	12																							Mean vehicle
A	56	91	84	98	112	91	105	98	63	63	56	49	Mean Empty																						540.263
B	63	91	15296	8165	10034	9732	16280	5452	3253	49	155	49	159.667		15136.3	8005.33	9874.33	9572.33	16120.3	5292.33	3093.33	-110.667	-4.66667		448.905	291.439	549.235	891.417	618.625	1539.21	1105.42	141.578	57.1429			53.9439	101.661	164.997	284.901	204.608	26.2054
C	56	105	13062	7877	9921	10912	11313	6429	6520	70	155	56			12902.3	7717.33	9761.33	10752.3	11153.3	6269.33	6360.33	-89.6667	-4.66667		492.487	286.057	514.612	870.047	599.373	1295.76	1374.22	404.511	-80			52.9477	95.2522	161.042	239.839	254.361	74.8731
D	63	84	16308	8853	10076	2192	14439	6528	6113	49	169	49			16148.3	8693.33	9916.33	2032.33	14279.3	6368.33	5953.33	-110.667	9.33333		462.46	300.409	429.124	546.571	549.452	1355.45	1286.28	155.504	-114.286			55.6042	79.4287	101.168	250.886	238.084	28.783
E	63	84	17580	9191	9668	10027	5242	6879	6738	49	155	56			17420.3	9031.33	9508.33	9867.33	5082.33	6719.33	6578.33	-110.667	-4.66667		499.89	333.896	443.934	724.031	664.502	1430.15	1537.59	155.504	-80			61.8026	82.1701	134.015	264.714	284.601	28.783
F	70	77	17819	9963	11622	10884	20426	8214	7413	63	162	56			17659.3	9803.33	11462.3	10724.3	20266.3	8054.33	7253.33	-96.6667	2.33333		465.475	314.327	484.29	759.603	604.815	1573.62	1641.64	436.09	40			58.1804	89.6397	140.599	291.27	303.861	80.7182
G	63	63	18142	13680	14418	10849	19505	8228	7497	49	162	49			17982.3	13520.3	14258.3	10689.3	19345.3	8068.33	7337.33	-110.667	2.33333		423.13	349.92	531.267	818.583	654.037	1494.6	1585.31	379.429	-200			64.7685	98.3351	151.516	276.643	293.433	70.2304
H	63	56	77	77	77	84	84	70	63	49	49	42
																																			Percentage of Vehicle
60h	PBS	PBS	H2O/ DMSO	Vinc/ DMSO	Vinc/ SP600125 1µM	Vinc/ SP600125 10µM	H2O/ DMSO	Vinc/ SP600125 100µM	H2O/ SP600125 100µM	Tox Control	Empty	PBS			H2O/ DMSO	Vinc/ DMSO	Vinc/ SP600125 1µM	Vinc/ SP600125 10µM	H2O/ DMSO	Vinc/ SP600125 100µM	H2O/ SP600125 100µM	Tox Control	Empty		H2O/ DMSO	Vinc/ DMSO	Vinc/ SP600125 1µM	Vinc/ SP600125 10µM	H2O/ DMSO	Vinc/ SP600125 100µM	H2O/ SP600125 100µM	Tox Control	Empty			Vinc/ DMSO	Vinc/ SP600125 1µM	Vinc/ SP600125 10µM	Vinc/ SP600125 100µM	H2O/ SP600125 100µM	Tox Control
0	1	2	3	4	5	6	7	8	9	10	11	12																							Mean vehicle
A	56	63	63	77	77	84	84	77	63	42	35	42	Mean Empty																						464.28
B	49	70	13245	5474	7111	6752	13983	4483	2726	42	162	42	153.833		13091.2	5320.17	6957.17	6598.17	13829.2	4329.17	2572.17	-111.833	8.16667		388.251	193.684	386.975	614.45	530.7	1259.09	919.178	143.07	-100			41.717	83.3496	132.345	271.192	197.979	30.8156
C	70	84	11053	5221	6956	7413	9493	5242	5607	49	141	49			10899.2	5067.17	6802.17	7259.17	9339.17	5088.17	5453.17	-104.833	-12.8333		416.025	187.824	358.606	587.39	501.881	1051.64	1178.21	472.932	-220			40.4548	77.2393	126.517	226.509	253.773	101.864
D	42	91	13905	5909	7040	1272	12128	5417	5136	49	162	49			13751.2	5755.17	6886.17	1118.17	11974.2	5263.17	4982.17	-104.833	8.16667		393.809	198.877	297.995	300.717	460.752	1120.22	1076.45	147.307	-100			42.8356	64.1844	64.7707	241.281	231.854	31.728
E	49	63	15254	6415	6900	7097	4834	5600	6036	42	162	35			15100.2	6261.17	6746.17	6943.17	4680.17	5446.17	5882.17	-111.833	8.16667		433.311	231.481	314.972	509.466	611.92	1159.17	1374.87	157.143	140			49.858	67.8409	109.733	249.671	296.131	33.8466
F	56	91	15107	6802	8439	7652	17685	6626	6549	49	141	42			14953.2	6648.17	8285.17	7498.17	17531.2	6472.17	6395.17	-104.833	-12.8333		394.144	213.162	350.053	531.094	523.188	1264.51	1447.42	472.932	-220			45.9124	75.397	114.391	272.359	311.755	101.864
G	63	70	15163	9710	10476	7645	16842	6823	6682	42	155	42			15009.2	9556.17	10322.2	7491.17	16688.2	6669.17	6528.17	-111.833	1.16667		353.171	247.323	384.605	573.669	564.202	1235.41	1410.48	383.429	-100			53.2704	82.8392	123.561	266.092	303.8	82.5857
H	56	56	56	63	63	77	63	63	49	42	28	35
																																			Percentage of Vehicle
72h	PBS	PBS	H2O/ DMSO	Vinc/ DMSO	Vinc/ SP600125 1µM	Vinc/ SP600125 10µM	H2O/ DMSO	Vinc/ SP600125 100µM	H2O/ SP600125 100µM	Tox Control	Empty	PBS			H2O/ DMSO	Vinc/ DMSO	Vinc/ SP600125 1µM	Vinc/ SP600125 10µM	H2O/ DMSO	Vinc/ SP600125 100µM	H2O/ SP600125 100µM	Tox Control	Empty		H2O/ DMSO	Vinc/ DMSO	Vinc/ SP600125 1µM	Vinc/ SP600125 10µM	H2O/ DMSO	Vinc/ SP600125 100µM	H2O/ SP600125 100µM	Tox Control	Empty			Vinc/ DMSO	Vinc/ SP600125 1µM	Vinc/ SP600125 10µM	Vinc/ SP600125 100µM	H2O/ SP600125 100µM	Tox Control
0	1	2	3	4	5	6	7	8	9	10	11	12																							Mean vehicle
A	49	70	77	105	77	84	70	91	77	42	42	28	Mean Empty																						515.041
B	42	77	14615	5249	7019	6851	14812	4883	3380	35	155	42	159.667		14455.3	5089.33	6859.33	6691.33	14652.3	4723.33	3220.33	-124.667	-4.66667		428.708	185.28	381.533	623.126	562.29	1373.73	1150.8	159.488	57.1429			35.9738	74.0782	120.986	266.722	223.439	30.9661
C	70	77	12275	5066	6738	7314	11095	5649	6408	56	155	42			12115.3	4906.33	6578.33	7154.33	10935.3	5489.33	6248.33	-103.667	-4.66667		462.447	181.862	346.806	578.908	587.658	1134.55	1350.02	467.669	-80			35.3102	67.3356	112.4	220.283	262.118	90.8023
D	63	112	14973	5719	6907	2038	13673	5621	5986	63	169	42			14813.3	5559.33	6747.33	1878.33	13513.3	5461.33	5826.33	-96.6667	9.33333		424.228	192.11	291.987	505.155	519.977	1162.4	1258.84	135.831	-114.286			37.2999	56.692	98.0804	225.69	244.416	26.3729
E	63	63	16105	6324	6809	6935	6169	6001	6261	49	162	49			15945.3	6164.33	6649.33	6775.33	6009.33	5841.33	6101.33	-110.667	2.33333		457.564	227.901	310.451	497.151	785.705	1243.28	1426.1	155.504	40			44.249	60.2768	96.5264	241.394	276.891	30.1924
F	49	70	16203	6492	8256	7589	18248	7385	7581	49	169	42			16043.3	6332.33	8096.33	7429.33	18088.3	7225.33	7421.33	-110.667	9.33333		422.879	203.035	342.075	526.219	539.816	1411.66	1679.67	499.248	160			39.4212	66.4169	102.17	274.086	326.123	96.9336
G	49	63	16393	9661	10448	7518	18121	7532	7863	49	148	35			16233.3	9501.33	10288.3	7358.33	17961.3	7372.33	7703.33	-110.667	-11.6667		381.976	245.904	383.345	563.497	607.246	1365.67	1664.39	379.429	1000			47.7446	74.4299	109.408	265.157	323.156	73.6696
H	49	49	63	70	77	63	91	49	49	42	42	21
