# Supplementary material for: c-Jun inhibition mitigates chemotherapy-induced neurotoxicity in iPSC-derived sensory neurons
Source: Cell Death Discov. 2025 Nov 13;11:529. doi: 10.1038/s41420-025-02847-5 (PMC12615653; doi:10.1038/s41420-025-02847-5)
Supplement: Supplementary file 3 — Dataset [file 41420_2025_2847_MOESM3_ESM.zip › Supplemental Files (to be zipped)/(Figure 3) Dot plots of axon bleb/Plate50_PTX_MasterTable_nfl_20241009.xlsx]

## Sheet: PTX+SP (P50)
Well	Field	Count Normalized	Area Normalized	Count normalized by axon area
DMSO/DMSO		count bleb/count axon	area bleb/area axon	count bleb/area axon
A1	1	0.312065	0.0237511	0.00136285
	2	0.385827	0.0240331	0.00118772
	3	0.589789	0.0977253	0.00428339
	4	0.352381	0.0340346	0.00178097
	5	0.344262	0.0485649	0.00268491
	6	0.444162	0.0532816	0.00255775
	7	0.389937	0.0219603	0.00110754
	8	0.66087	0.00982325	0.000460275
	9	0.334824	0.0578858	0.0032682
A2	1	0.406082	0.0850932	0.00443744
	2	0.376278	0.0374748	0.00195336
	3	0.376835	0.0521076	0.00301122
	4	0.410116	0.0397431	0.00217731
	5	0.323678	0.0300937	0.00167167
	6	0.417234	0.0595828	0.00317086
	7	0.403787	0.0862712	0.00452043
	8	0.360595	0.0845315	0.00470383
	9	0.345103	0.0629683	0.0035365
A3	1	0.603814	0.0483644	0.00210924	A3 was negative control for secondary antibody, should probably exclude
	2	0.51036	0.0746074	0.00346667
	3	0.546794	0.0311668	0.00141453
	4	0.531579	0.0285198	0.00127833
	5	0.477545	0.0800375	0.00375829
	6	0.481919	0.0484725	0.00232585
	7	0.500319	0.0616769	0.00286021
	8	0.583333	0.0166436	0.00138696
	9	0.431493	0.0581153	0.00276344
PTX 100nm/DMSO
D1	1	0.628784	0.0697051	0.00374003
	2	0.641219	0.218101	0.0112217
	3	0.580366	0.104889	0.00622994
	4	0.604405	0.15831	0.00976181
	5	0.613821	0.200861	0.0121193
	6	0.642633	0.143277	0.00802421
	7	0.637968	0.181591	0.0105677
	8	0.608929	0.213055	0.0125509
	9	0.641373	0.240476	0.0133155
D2	1	0.528222	0.0996207	0.0049346
	2	0.457284	0.129975	0.00793983
	3	0.468437	0.112549	0.00674344
	4	0.486842	0.0953119	0.00542513
	5	0.451735	0.0809149	0.00483585
	6	0.490746	0.0882437	0.00546759
	7	0.517308	0.115341	0.00676257
	8	0.47274	0.0882238	0.00470005
	9	0.511691	0.0848941	0.00494096
D3	1				only 2 wells of PTX100nm
	2
	3
	4
	5
	6
	7
	8
	9
SP10uM					SP10uM is from Plate50
Plate50 D4	1	0.541943	0.0346997	0.00171163	D4 was negative control for secondary antibody, should probably exclude
	2	0.562626	0.0770917	0.00395178
	3	0.533028	0.0532271	0.002755
	4	0.574171	0.0579423	0.00319742
	5	0.590873	0.101895	0.00503506
	6	0.567835	0.0808058	0.00420739
	7	0.582405	0.0299776	0.00167503
	8	0.464789	0.0101237	0.000484352
	9	0.590056	0.0969676	0.0053278
Plate50 D5	1	0.53053	0.0489482	0.00256406
	2	0.533418	0.0754501	0.00406228
	3	0.529483	0.047866	0.00254029
	4	0.557123	0.0452441	0.00223462
	5	0.570534	0.0551209	0.00306875
	6	0.520822	0.0713879	0.00390452
	7	0.557143	0.0517477	0.00260188
	8	0.513731	0.0577612	0.00311362
	9	0.565009	0.0463467	0.00229085
Plate50 D6	1	0.508914	0.0583881	0.00296857
	2	0.575743	0.0695639	0.00362174
	3	0.518405	0.0461931	0.00230897
	4	0.59207	0.058051	0.00276893
	5	0.520221	0.0721713	0.00392873
	6	0.521038	0.0774411	0.00426442
	7	0.515104	0.116006	0.00638001
	8	0.530281	0.0663217	0.0034395
	9	0.514756	0.0731935	0.00383692
PTX 100nm/SP10uM
B1	1	0.420323	0.0842987	0.00486936
	2	0.48995	0.108751	0.00609063
	3	0.502847	0.0890512	0.0050803
	4	0.437862	0.147653	0.00891366
	5	0.463534	0.0863989	0.00506279
	6	0.421429	0.0726339	0.00439142
	7	0.437351	0.0929733	0.00532436
	8	0.382757	0.0911987	0.00548326
	9	0.468268	0.0756422	0.00419239
B2	1	0.482072	0.12905	0.00704332
	2	0.538366	0.0581231	0.0031009
	3				missing raw file
	4	0.484799	0.115416	0.00685835
	5	0.458581	0.10866	0.00657593
	6	0.55507	0.0860367	0.00457944
	7	0.493354	0.127088	0.00708163
	8	0.477285	0.201309	0.0120464
	9	0.470528	0.156255	0.00889923
B3	1	0.537381	0.116924	0.00657075	B3 was negative control for secondary antibody, should probably exclude
	2	0.532138	0.139278	0.00782013
	3	0.538151	0.162462	0.00932494
	4	0.540121	0.169616	0.00946048
	5	0.539751	0.11853	0.00623607
	6	0.589499	0.166184	0.00909571
	7	0.536201	0.179086	0.0101741
	8	0.517875	0.185954	0.010927
	9	0.515375	0.243761	0.0139621
