# Supplementary material for: c-Jun inhibition mitigates chemotherapy-induced neurotoxicity in iPSC-derived sensory neurons
Source: Cell Death Discov. 2025 Nov 13;11:529. doi: 10.1038/s41420-025-02847-5 (PMC12615653; doi:10.1038/s41420-025-02847-5)
Supplement: Supplementary file 3 — Dataset [file 41420_2025_2847_MOESM3_ESM.zip › Supplemental Files (to be zipped)/(Figure 3) Dot plots of axon bleb/Plate64-66_VCR_BTZ_CDDP_MasterTable_nfl_20241009.xlsx]

## Sheet: Plate64
Well	Field	Count Normalized	Area Normalized	Count normalized by axon area
H2O/DMSO		count bleb/count axon	area bleb/area axon	count bleb/area axon
A1	1	0.486194	0.134325	0.00612046
	2	0.534216	0.100937	0.00409742
	3	0.442421	0.0889278	0.00491673
	4	0.467304	0.0830839	0.00437135
	5	0.426526	0.11982	0.00671337
	6	0.614583	0.121196	0.00487926
	7	0.402211	0.0652514	0.00347546
	8	0.376301	0.138532	0.00734128
	9	0.38719	0.111446	0.00632343
A3	1	0.643585	0.222494	0.0107754
	2	0.67793	0.268804	0.01359
	3	0.643656	0.438727	0.0237489
	4	0.667905	0.356705	0.0197786
	5	0.642457	0.27002	0.0140764
	6	0.620009	0.300054	0.0161287
	7	0.68763	0.164727	0.00789401
	8	0.632831	0.216687	0.0101398
	9	0.67663	0.170822	0.00766667
A4	1	0.670003	0.160134	0.0080871
	2	0.639031	0.297245	0.0156373
	3	0.661852	0.275322	0.0140874
	4	0.659386	0.318799	0.0168751
	5	0.707443	0.288354	0.0147451
	6	0.637996	0.16201	0.00860874
	7	0.698582	0.0370762	0.0013878
	8	0.616795	0.165766	0.00871309
	9	0.659681	0.264804	0.0138996
A6	1	0.734524	0.0514801	0.00241472
	2	0.635281	0.352975	0.0211203
	3	0.65557	0.313771	0.0177
	4	0.632911	0.43178	0.0253009
	5	0.653388	0.350378	0.0200789
	6	0.638928	0.183899	0.0103077
	7	0.590395	0.294458	0.0174895
	8	0.609694	0.0235677	0.000868974
	9	0.627158	0.156437	0.00915569
VCR100nm/DMSO
C1	1	0.720312	0.249057	0.0119042
	2	0.683131	0.295351	0.0141316
	3	0.705461	0.296503	0.0143722
	4	0.72962	0.314032	0.0151256
	5	0.692196	0.322982	0.0165918
	6	0.685923	0.227943	0.0113029
	7	0.681938	0.188741	0.00979066
	8	0.82906	0.0566168	0.00203175
	9	0.678784	0.351562	0.0188469
C3	1	0.708977	0.288097	0.0146178
	2	0.707812	0.383504	0.0186024
	3	0.723636	0.272411	0.0133646
	4	0.728252	0.270174	0.0135085
	5	0.686769	0.30912	0.0162199
	6	0.717181	0.36499	0.0180914
	7	0.747085	0.341834	0.0168624
	8	0.697267	0.278607	0.0146113
	9	0.721932	0.338613	0.0174953
C4	1	0.729743	0.150233	0.00702397
	2	0.726915	0.331233	0.0170349
	3	0.719981	0.272007	0.014117
	4	0.723308	0.301861	0.0157255
	5	0.72718	0.287317	0.0144599
	6	0.653251	0.175627	0.00935056
	7	0.672502	0.172297	0.00919143
	8	0.681233	0.327139	0.0175179
	9	0.712515	0.218329	0.0113088
C6	1	0.650286	0.224434	0.0125189
	2	0.665401	0.340462	0.0186083
	3	0.676601	0.322842	0.0172314
	4	0.668773	0.258048	0.014267
	5	0.664573	0.251433	0.0138199
	6	0.663845	0.202706	0.010522
	7	0.657247	0.225683	0.0122855
	8	0.612316	0.202268	0.0108929
	9	0.696127	0.216692	0.0114743
H2O/SP10uM
B1	1	0.708876	0.230563	0.0108198	B1 was negative control for secondary antibody
	2	0.680364	0.300718	0.0160487
	3	0.671865	0.363523	0.0188827
	4	0.689389	0.222035	0.0117333
	5	0.6875	0.367134	0.0192129
	6	0.661485	0.283601	0.0155027
	7	0.826568	0.0507977	0.00185926
	8	0.726452	0.0736882	0.00279822
	9	0.689678	0.310581	0.0158055
B3	1	0.676617	0.192865	0.0095104
	2	0.701749	0.296341	0.014291
	3	0.690904	0.282626	0.014416
	4	0.692376	0.179449	0.0089742
	5	0.667576	0.185325	0.00936339
	6	0.692287	0.250958	0.0132138
	7	0.713262	0.140444	0.00583715
	8	0.667465	0.253081	0.0125049
	9	0.672521	0.27442	0.0140984
B4	1	0.68339	0.29735	0.0150056
	2	0.678391	0.238228	0.011778
	3	0.695098	0.212519	0.01082
	4	0.730479	0.228272	0.0111987
	5	0.707166	0.213835	0.0105722
	6	0.762983	0.125811	0.00548168
	7	0.659151	0.184169	0.0091677
	8	0.700935	0.319238	0.0154953
	9	0.716426	0.292611	0.0142559
B6	1	0.550816	0.083048	0.00341656
	2	0.635456	0.335389	0.0185046
	3	0.667094	0.401713	0.0215555
	4	0.653549	0.427239	0.0237474
	5	0.685241	0.301576	0.0155715
	6	0.653271	0.267677	0.0137054
	7	0.564003	0.0559472	0.00260929
	8				missing raw file
	9	0.691148	0.318233	0.0171291
VCR100nm/SP10uM
D1	1	0.754509	0.142554	0.0066088
	2	0.696307	0.275073	0.0139042
	3	0.787625	0.143369	0.00674682
	4	0.693271	0.287352	0.0149092
	5	0.722846	0.121825	0.00501646
	6	0.691111	0.271153	0.0143133
	7	0.708313	0.2454	0.0122575
	8	0.685869	0.200838	0.01039
	9	0.695613	0.283742	0.0147646
D3	1	0.656096	0.228928	0.0112222
	2	0.707276	0.265273	0.0134168
	3	0.701538	0.271393	0.0133476
	4	0.708861	0.273834	0.0128956
	5	0.692906	0.28236	0.0147305
	6	0.731897	0.232368	0.0114996
	7	0.756561	0.135483	0.0058771
	8	0.692253	0.289201	0.0148765
	9	0.675859	0.290171	0.0153167
D4	1	0.761538	0.0656323	0.00256356
	2	0.679146	0.203859	0.0105207
	3	0.715808	0.116622	0.00481073
	4	0.643988	0.210622	0.0111452
	5	0.730864	0.0966753	0.00353239
	6	0.667493	0.111008	0.0053487
	7	0.644652	0.177011	0.00936889
	8	0.66333	0.173251	0.0090257
	9	0.676523	0.212915	0.0111241
D6	1	0.67979	0.140083	0.00590903
	2	0.66752	0.214755	0.0113251
	3	0.645452	0.179945	0.00952938
	4	0.630671	0.223423	0.0118717
	5	0.606889	0.164065	0.00898964
	6	0.635216	0.11641	0.00550957
	7	0.633429	0.111381	0.00570392
	8	0.61108	0.171471	0.00930864
	9	0.670783	0.148176	0.00755439

## Sheet: Plate65
Well	Field	Count Normalized	Area Normalized	Count normalized by axon area
DMSO/DMSO		count bleb/count axon	area bleb/area axon	count bleb/area axon
A1	1	0.642216	0.331154	0.0179043
	2	0.695224	0.422121	0.0220214
	3	0.700169	0.273372	0.0137923
	4	0.713039	0.34531	0.0178623
	5	0.666976	0.138922	0.00596864
	6	0.675238	0.353305	0.0184115
	7	0.668398	0.425743	0.0227612
	8	0.683895	0.388705	0.0205282
	9	0.681908	0.384816	0.0201411
A3	1	0.625534	0.306617	0.0166464
	2	0.659139	0.31206	0.01659
	3	0.67577	0.321224	0.0174609
	4	0.687658	0.325033	0.0165425
	5	0.666164	0.282635	0.0151006
	6	0.661889	0.261129	0.0131261
	7	0.682028	0.265044	0.0141375
	8	0.688414	0.271153	0.0135606
	9	0.668463	0.324339	0.0167458
A4	1	0.647204	0.170286	0.00893612
	2	0.64679	0.263579	0.0135016
	3	0.682215	0.179342	0.00889513
	4	0.665889	0.320664	0.0167025
	5	0.686998	0.353419	0.0177943
	6	0.676725	0.268607	0.0138884
	7	0.657171	0.237599	0.0119619
	8	0.65399	0.359914	0.0184909
	9	0.664303	0.329529	0.0169937
A6	1	0.668511	0.286801	0.015636
	2	0.69559	0.234418	0.0121459
	3	0.721221	0.253579	0.0129443
	4	0.672607	0.281582	0.0143203
	5	0.724194	0.262416	0.0130236
	6	0.650107	0.232458	0.0124472
	7	0.65401	0.229263	0.0116538
	8	0.686816	0.284171	0.0146675
	9	0.677976	0.214496	0.0110102
BTZ10nm/DMSO
C1	1	0.677613	0.20882	0.0109854
	2	0.693496	0.187849	0.010307
	3	0.70192	0.151171	0.00769854
	4	0.71957	0.317348	0.0161345
	5	0.659606	0.192985	0.0103345
	6	0.701112	0.295654	0.015211
	7	0.69668	0.235416	0.0122253
	8	0.734108	0.296858	0.0151045
	9	0.734959	0.310616	0.0151976
C3	1	0.667432	0.258975	0.0135245
	2	0.74021	0.310419	0.0160068
	3	0.710802	0.314613	0.0160027
	4	0.737728	0.279558	0.0135918
	5	0.724341	0.25671	0.012671
	6	0.730961	0.247123	0.0125669
	7	0.724348	0.21499	0.0112903
	8	0.744462	0.218243	0.0110365
	9	0.707763	0.241795	0.0121229
C4	1	0.689949	0.352489	0.0186575
	2	0.723969	0.346179	0.0175453
	3	0.728209	0.30475	0.0149149
	4	0.718087	0.338821	0.0167508
	5	0.722375	0.288537	0.0144557
	6	0.739871	0.33036	0.0169823
	7	0.731792	0.271989	0.0128765
	8	0.724628	0.307234	0.0159545
	9	0.739229	0.311659	0.0153294
C6	1	0.66904	0.207029	0.0111429
	2	0.763354	0.297623	0.0147026
	3	0.734317	0.200975	0.0105329
	4	0.703704	0.0487129	0.00212224
	5	0.630575	0.182263	0.00969111
	6	0.711002	0.265612	0.0136256
	7	0.735089	0.23753	0.0121734
	8	0.747466	0.257045	0.0132145
	9	0.680847	0.246793	0.0133968
DMSO/SP10uM
B1	1	0.470588	0.0445486	0.00233731	B1 was negative control for secondary antibody
	2	0.470509	0.105203	0.0062092
	3	0.511504	0.0544904	0.00272829
	4	0.483444	0.026919	0.00125244
	5	0.462131	0.0397474	0.00168998
	6	0.481225	0.0577293	0.00327404
	7	0.46932	0.0504335	0.00258282
	8	0.448023	0.0624083	0.00301356
	9	0.426854	0.034975	0.00147023
B3	1	0.715617	0.238079	0.0115564
	2	0.684755	0.291575	0.015013
	3	0.707127	0.388536	0.0190749
	4	0.699566	0.327888	0.0164393
	5	0.674178	0.295723	0.0154426
	6	0.716901	0.334178	0.01642
	7	0.696934	0.390099	0.0183059
	8	0.716291	0.318329	0.0156346
	9	0.696846	0.289363	0.0140106
B4	1	0.662148	0.280886	0.0143794
	2	0.726782	0.323879	0.0155149
	3	0.691988	0.379737	0.0186204
	4	0.695677	0.320534	0.0159543
	5	0.727215	0.230518	0.0114661
	6	0.700345	0.381349	0.0187927
	7	0.718178	0.352596	0.0173434
	8	0.673262	0.243632	0.012056
	9	0.695212	0.272611	0.0129686
B6	1	0.643516	0.24644	0.0126769
	2	0.670477	0.311853	0.0162699
	3	0.677764	0.287163	0.0149418
	4	0.684403	0.261049	0.0134625
	5	0.655269	0.240053	0.0129399
	6	0.67068	0.318365	0.0169444
	7	0.669817	0.199926	0.010492
	8	0.672775	0.243858	0.0126986
	9	0.688234	0.326456	0.0167112
BTZ10nm/SP10uM
D1	1	0.654263	0.235461	0.0123489
	2	0.701826	0.209042	0.0113812
	3	0.68923	0.217024	0.0114305
	4	0.679245	0.256019	0.0134785
	5	0.64366	0.238038	0.0130922
	6	0.653981	0.168438	0.00929203
	7	0.713341	0.213841	0.0110001
	8	0.666752	0.218188	0.011317
	9	0.673564	0.224293	0.0120226
D3	1	0.721897	0.219527	0.0110927
	2	0.758612	0.32489	0.0165506
	3	0.703467	0.324782	0.016559
	4	0.71667	0.335263	0.0174357
	5	0.696066	0.361279	0.019109
	6	0.710252	0.340914	0.0175204
	7	0.699299	0.266376	0.0137444
	8	0.71328	0.313139	0.0160077
	9	0.659847	0.293791	0.016265
D4	1	0.687875	0.203117	0.0103842
	2	0.708658	0.16583	0.00845533
	3	0.636215	0.0932936	0.00549449
	4	0.92801	0.0913986	0.00404517
	5	1.30159	0.028182	0.00102321
	6	0.699567	0.108571	0.00550388
	7	0.696108	0.20348	0.0110091
	8	0.684794	0.231162	0.0120134
	9	0.861702	0.0335079	0.00139544
D6	1	0.58544	0.160945	0.00962729
	2	0.586826	0.162436	0.00929734
	3	0.626813	0.242052	0.013717
	4	0.640984	0.257981	0.0147309
	5	0.568473	0.127195	0.0075938
	6	0.586157	0.145534	0.00889483
	7	0.591594	0.179858	0.011185
	8	0.69475	0.370142	0.0205658
	9	0.680516	0.318285	0.0184066

## Sheet: Plate66
Well	Field	Count Normalized	Area Normalized	Count normalized by axon area
H2O/DMSO		count bleb/count axon	area bleb/area axon	count bleb/area axon
A1	1	0.65877	0.218672	0.0116113
	2	0.670231	0.248813	0.0129864
	3	0.625702	0.201888	0.0106685
	4	0.657174	0.124122	0.00635085
	5	0.678349	0.2568	0.0135125
	6	0.67139	0.283861	0.0142132
	7	0.655711	0.292223	0.0156441
	8	0.633595	0.238886	0.0126991
	9	0.772344	0.0559725	0.00214954
	10	0.626204	0.119569	0.00599408
	11	0.624416	0.171894	0.00878461
	12	0.666384	0.21155	0.01102
	13	0.645206	0.225341	0.0122898
	14	0.658502	0.182022	0.0093672
	15	0.602835	0.195636	0.0104807
	16	0.672422	0.226191	0.0115253
	17	0.684492	0.384312	0.0197223
	18	0.690129	0.253853	0.0126888
	19	0.693283	0.324374	0.0174532
	20	0.657486	0.332237	0.0173937
	21	0.690527	0.256204	0.0129791
	22	0.693133	0.341727	0.0179038
	23	0.666573	0.327898	0.0173265
	24	0.662301	0.262244	0.013925
	25	0.668138	0.295105	0.015529
A3	1	0.619375	0.140976	0.00726921
	2	0.656515	0.18478	0.0093472
	3	0.612346	0.160537	0.00868094
	4	0.694444	0.0423093	0.0018274
	5	0.635551	0.161765	0.00820174
	6	0.667979	0.266486	0.0138424
	7	0.656343	0.214665	0.0110531
	8	0.62256	0.11774	0.00611233
	9	0.577081	0.228577	0.0129697
	10	0.56384	0.111117	0.00599636
	11	0.721617	0.0660884	0.00278229
	12	0.620139	0.151766	0.00796426
	13	0.617522	0.221918	0.0116802
	14	0.602339	0.19291	0.0104407
	15				missing raw file
	16	0.626627	0.182254	0.00935678
	17	0.644187	0.247279	0.0129365
	18	0.653087	0.32128	0.0170057
	19	0.675964	0.275266	0.0143724
	20	0.664085	0.257276	0.0133623
	21	0.709556	0.243038	0.0125071
	22	0.654293	0.309413	0.0158942
	23	0.677796	0.239967	0.0121074
	24	0.681975	0.245923	0.0122118
	25	0.633923	0.185872	0.00997412
A4	1	0.671682	0.162001	0.00809188
	2	0.457769	0.109904	0.00580438
	3	0.454911	0.0859493	0.00467611
	4	0.449757	0.105587	0.00574118
	5	0.641214	0.0724139	0.00279502
	6	0.528347	0.133135	0.00557752
	7	0.442093	0.0803076	0.00397966
	8	0.518086	0.104761	0.00499691
	9	0.438532	0.0710561	0.00350755
	10	0.494949	0.113634	0.00530959
	11	0.486499	0.0969766	0.00482978
	12	0.444056	0.0814457	0.0041422
	13	0.408687	0.0868569	0.00462552
	14	0.438116	0.0581841	0.00292217
	15	0.465498	0.112507	0.00557924
	16	0.404762	0.111254	0.00582275
	17	0.46219	0.136301	0.00632403
	18	0.453241	0.105553	0.00547336
	19	0.471368	0.147929	0.00744435
	20	0.442288	0.0784753	0.00402461
	21	0.435365	0.0838878	0.00433601
	22	0.497526	0.072641	0.00354509
	23	0.524638	0.185516	0.0095168
	24	0.449653	0.12115	0.00630965
	25	0.486331	0.106665	0.00543373
A6	1	0.49078	0.0505618	0.00273949
	2	0.444571	0.0559116	0.00347216
	3	0.4	0.120541	0.00701809
	4	0.439962	0.038519	0.00227352
	5	0.473958	0.0504672	0.00244153
	6	0.498908	0.0569921	0.0030402
	7	0.504144	0.104136	0.00562855
	8	0.491206	0.0320869	0.00157099
	9	0.54712	0.0167541	0.000723624
	10	0.459357	0.0351602	0.00164909
	11	0.475684	0.0280079	0.00133168
	12	0.443182	0.0239995	0.0011252
	13	0.568823	0.0733113	0.00340914
	14	0.45733	0.0380873	0.00189801
	15	0.479945	0.0566839	0.00266053
	16	0.480247	0.0698104	0.00370734
	17	0.472585	0.0348132	0.00157412
	18	0.457464	0.082752	0.00458126
	19	0.486034	0.080319	0.00477714
	20	0.444834	0.0852342	0.00498606
	21	0.462908	0.053515	0.00316225
	22	0.514203	0.175336	0.012331
	23	0.479574	0.0718209	0.00476044
	24	0.492414	0.0564934	0.003036
	25	0.450688	0.100379	0.00585641
CDDP10uM/DMSO
C1	1	0.616803	0.170653	0.00901306
	2	0.662839	0.189218	0.00949356
	3	0.623706	0.12429	0.00633594
	4	0.657182	0.045464	0.00201315
	5	0.672746	0.0797999	0.00322836
	6	0.656748	0.181322	0.00893401
	7	0.665445	0.308261	0.0160085
	8	0.621674	0.196708	0.0102373
	9	0.595526	0.149942	0.00781938
	10	0.572635	0.106842	0.00558684
	11	0.74005	0.0506408	0.00191213
	12	0.582155	0.162239	0.00886077
	13	0.649748	0.189126	0.00993819
	14	0.649123	0.272007	0.0140505
	15	0.604858	0.207369	0.0111904
	16	0.651488	0.17574	0.00895517
	17	0.676666	0.27094	0.0137498
	18	0.672676	0.182484	0.00945401
	19	0.650325	0.217548	0.0109699
	20	0.626337	0.257447	0.0137499
	21	0.663164	0.231866	0.0118425
	22	0.6846	0.30148	0.0156181
	23	0.662756	0.229562	0.0115137
	24	0.635336	0.198567	0.0103706
	25	0.705069	0.090828	0.00423834
C3	1				missing raw file
	2	0.674821	0.233969	0.0120373
	3	0.695037	0.255171	0.0126734
	4	0.716647	0.382084	0.0185711
	5	0.666093	0.22004	0.0108848
	6	0.622098	0.199669	0.0103735
	7	0.676604	0.235895	0.011731
	8	0.663498	0.240585	0.011813
	9	0.667954	0.240453	0.0123457
	10	0.695433	0.259356	0.012601
	11	0.663438	0.117414	0.00577771
	12	0.586217	0.212776	0.0114261
	13	0.689165	0.319328	0.0158848
	14	0.710929	0.277362	0.0138875
	15	0.691906	0.2753	0.0139287
	16	0.691673	0.341932	0.0169491
	17	0.696688	0.380027	0.0190235
	18				missing raw file
	19	0.70042	0.238368	0.0114088
	20	0.715294	0.385775	0.0190166
	21	0.676049	0.291284	0.0149777
	22	0.680605	0.273529	0.0132871
	23	0.645851	0.221238	0.0111104
	24	0.690625	0.324832	0.0163691
	25	0.671923	0.261828	0.0131926
C4	1	0.670872	0.168674	0.00810979
	2	0.649882	0.201629	0.0101064
	3	0.60781	0.150441	0.00822805
	4	0.653578	0.259499	0.014172
	5	0.682508	0.208162	0.0100539
	6	0.636243	0.154051	0.00784351
	7	0.583826	0.15635	0.0079891
	8	0.702922	0.258812	0.0126567
	9	0.69525	0.283164	0.0141363
	10	0.662447	0.153962	0.00775845
	11	0.634738	0.148128	0.0074047
	12	0.668932	0.237037	0.0120432
	13	0.696489	0.391961	0.0204725
	14	0.667196	0.315513	0.0167597
	15	0.668108	0.220245	0.0111438
	16	0.670148	0.297313	0.0148355
	17	0.686113	0.277324	0.0138708
	18	0.684211	0.266386	0.0136831
	19	0.632395	0.276879	0.0145144
	20	0.655251	0.184478	0.00970638
	21	0.651705	0.301247	0.0161425
	22	0.671899	0.300338	0.0156125
	23	0.66749	0.235941	0.0119123
	24	0.615688	0.21529	0.0106085
	25	0.577532	0.176218	0.00923515
C6	1				missing raw file
	2	0.605984	0.234403	0.0125681
	3	0.606406	0.241696	0.0129306
	4	0.59963	0.230569	0.0124831
	5	0.585544	0.180036	0.00957341
	6	0.647302	0.245027	0.012395
	7	0.646039	0.250182	0.0133379
	8	0.673852	0.280606	0.0147054
	9	0.66451	0.261721	0.0134521
	10	0.589723	0.262272	0.0140789
	11	0.550156	0.162094	0.00873643
	12	0.570669	0.233605	0.013352
	13	0.586378	0.139184	0.00715928
	14	0.583937	0.162008	0.00903333
	15	0.64969	0.22685	0.0121223
	16	0.679531	0.270166	0.0136074
	17	0.672766	0.372732	0.0194628
	18	0.661168	0.329879	0.0168677
	19	0.665442	0.295228	0.015012
	20	0.664475	0.345669	0.0176436
	21	0.660959	0.274136	0.0143427
	22	0.658974	0.321525	0.0171712
	23	0.655819	0.316901	0.016992
	24	0.67183	0.277876	0.0141385
	25	0.668523	0.222696	0.0115435
NaCl/SP10uM
B1	1	0.628905	0.163213	0.00837645	B1 is negative control
	2	0.632431	0.237639	0.0124021
	3	0.624926	0.167842	0.00915732
	4	0.589438	0.0544388	0.00272312
	5	0.663728	0.141641	0.00703037
	6	0.644702	0.23104	0.011761
	7	0.633445	0.245771	0.0131586
	8	0.64745	0.210107	0.0109312
	9	0.631509	0.142522	0.00722304
	10	0.644825	0.110551	0.00564887
	11	0.592359	0.134125	0.00687318
	12	0.606997	0.147785	0.00789747
	13	0.697297	0.0702145	0.00270701
	14	0.618253	0.160041	0.00865447
	15	0.668093	0.112986	0.00573075
	16	0.664391	0.196731	0.0101132
	17	0.679463	0.272152	0.0142609
	18	0.640377	0.314208	0.0162323
	19	0.652419	0.184277	0.00943226
	20	0.633091	0.124133	0.00632865
	21	0.6485	0.172164	0.00896064
	22	0.660414	0.254577	0.0134443
	23	0.676447	0.290515	0.0151682
	24	0.629207	0.197957	0.0102781
	25	0.621388	0.120644	0.00613426
B3	1	0.642716	0.14883	0.00742475
	2	0.673476	0.186807	0.0090917
	3	0.620097	0.18837	0.00959236
	4	0.595908	0.105068	0.00542813
	5	0.59125	0.136245	0.00653726
	6	0.650599	0.226684	0.0117137
	7	0.66165	0.324871	0.0162218
	8	0.631619	0.241531	0.0122598
	9	0.666667	0.0963259	0.00459736
	10	0.60815	0.0926151	0.00438319
	11	0.727273	0.0599924	0.00229539
	12	0.591914	0.135515	0.00700049
	13	0.668554	0.208427	0.0106436
	14	0.62651	0.185044	0.00965251
	15	0.677174	0.23103	0.0117814
	16	0.677864	0.300253	0.0148629
	17	0.676834	0.247191	0.0121475
	18	0.651842	0.174037	0.00867162
	19	0.671796	0.188096	0.00946452
	20	0.682053	0.274752	0.013719
	21	0.692696	0.32403	0.0163748
	22	0.664179	0.328662	0.0170394
	23	0.707536	0.213449	0.0103028
	24	0.676777	0.236298	0.0121469
	25	0.657143	0.187748	0.0095688
B4	1	0.681788	0.217561	0.010607
	2	0.61533	0.162865	0.00813342
	3	0.660008	0.132366	0.00663554
	4	0.651541	0.152639	0.00784394
	5	0.651505	0.190451	0.00998247
	6	0.684595	0.287682	0.0141144
	7	0.681686	0.338721	0.016879
	8	0.698186	0.23349	0.0114792
	9	0.671219	0.112139	0.00513434
	10	0.659635	0.154888	0.00753769
	11	0.65302	0.153657	0.00739836
	12	0.655823	0.218795	0.0111229
	13	0.646325	0.143128	0.00718939
	14	0.659715	0.170719	0.00874775
	15	0.662098	0.182018	0.00924035
	16	0.666565	0.288706	0.014405
	17	0.699834	0.257003	0.0124666
	18	0.687261	0.275247	0.0137972
	19	0.701743	0.245748	0.011944
	20	0.67412	0.287511	0.0139046
	21	0.6879	0.214309	0.0104405
	22	0.699522	0.275222	0.0138352
	23	0.686872	0.310719	0.0152759
	24	0.688951	0.227744	0.0110005
	25	0.686636	0.26598	0.0130514
B6	1	0.471831	0.0574304	0.002734
	2	0.464203	0.0990702	0.00447084
	3	0.440832	0.0695701	0.0032548
	4	0.527508	0.100223	0.0047256
	5	0.503153	0.110527	0.00650374
	6	0.525407	0.120093	0.00742992
	7	0.491033	0.128061	0.00798301
	8	0.453589	0.0592695	0.00305334
	9	0.475497	0.0389642	0.00162502
	10	0.403471	0.0166355	0.000765892
	11	0.479948	0.0292343	0.00135574
	12	0.484848	0.0169109	0.000684751
	13	0.463929	0.0644663	0.00352662
	14	0.461538	0.0236194	0.000952915
	15	0.450801	0.0600331	0.00287505
	16	0.463918	0.0931056	0.00540125
	17	0.45582	0.113635	0.00613578
	18	0.498062	0.0825789	0.00408917
	19	0.46892	0.0852374	0.00483027
	20	0.451878	0.0809655	0.00481491
	21	0.487572	0.13284	0.00702054
	22	0.536896	0.12044	0.0078153
	23	0.553775	0.138342	0.00941381
	24	0.470387	0.0450087	0.00254324
	25	0.451036	0.122112	0.00746164
CDDP10uM/SP10uM
D1	1				missing raw file
	2	0.635716	0.282783	0.0143563
	3	0.648133	0.285064	0.0149066
	4	0.673057	0.257258	0.0134608
	5	0.657664	0.120601	0.00618874
	6	0.620171	0.165323	0.00823934
	7	0.655553	0.223385	0.011505
	8	0.645513	0.303629	0.0159463
	9	0.631803	0.16662	0.00870394
	10	0.580528	0.130427	0.00697814
	11	0.623017	0.121235	0.00638646
	12	0.62606	0.177678	0.00957184
	13	0.671879	0.228931	0.0117922
	14	0.686381	0.234934	0.0119515
	15	0.664118	0.203411	0.0106689
	16	0.599073	0.209741	0.0113204
	17	0.652079	0.203349	0.0104578
	18	0.651355	0.309313	0.0164915
	19	0.68628	0.208558	0.0107629
	20	0.623108	0.316911	0.017234
	21	0.676151	0.184822	0.00970302
	22	0.674535	0.230753	0.0114617
	23	0.658276	0.226263	0.011997
	24	0.611005	0.174152	0.0093642
	25	0.627975	0.119466	0.00613372
D3	1	0.642401	0.168307	0.00890377
	2	0.658019	0.273276	0.0147122
	3	0.650789	0.263734	0.013915
	4	0.57643	0.145405	0.00766288
	5	0.656823	0.165857	0.00825516
	6	0.664626	0.329377	0.0172721
	7	0.679655	0.301284	0.0158927
	8	0.638424	0.298764	0.0161652
	9	0.6207	0.162888	0.0082986
	10	0.638339	0.143129	0.00730958
	11	0.616948	0.105336	0.00515891
	12	0.632039	0.228661	0.0120471
	13	0.645087	0.347134	0.0180028
	14	0.630305	0.213362	0.0113111
	15	0.623641	0.136533	0.00718253
	16	0.665449	0.246624	0.0124497
	17	0.716587	0.324744	0.0166549
	18	0.678943	0.257427	0.0132313
	19	0.653802	0.187965	0.00996506
	20	0.666991	0.300108	0.015286
	21	0.656997	0.296314	0.0148217
	22	0.668161	0.28687	0.0149561
	23	0.705151	0.310059	0.0157033
	24	0.630926	0.151124	0.00802594
	25	0.638904	0.254927	0.0133025
D4	1	0.639137	0.125163	0.00650501
	2	0.659751	0.187764	0.00993315
	3	0.664529	0.207635	0.0108377
	4	0.614971	0.130103	0.00678051
	5	0.6191	0.0831502	0.00420221
	6	0.68013	0.306743	0.0162412
	7	0.68443	0.292898	0.0148671
	8	0.631287	0.139557	0.00740519
	9	0.609744	0.0868998	0.00451517
	10	0.618121	0.109837	0.0057368
	11	0.518692	0.152383	0.00893375
	12	0.641581	0.228815	0.0118908
	13	0.669669	0.202285	0.0103397
	14	0.661778	0.170752	0.00874179
	15	0.642353	0.177864	0.00915282
	16	0.696573	0.183109	0.0089503
	17	0.702196	0.260429	0.0128815
	18	0.67736	0.199985	0.0101819
	19	0.64152	0.170779	0.00895113
	20	0.66199	0.19147	0.0097744
	21	0.673137	0.24095	0.0123124
	22	0.699871	0.316541	0.0159479
	23	0.680967	0.236233	0.0126582
	24	0.648208	0.232185	0.012038
	25	0.571387	0.156288	0.00812239
D6	1	0.55564	0.103216	0.00536675
	2	0.664627	0.192546	0.0101407
	3	0.648488	0.192091	0.00999338
	4	0.636395	0.115272	0.00601579
	5	0.552928	0.087903	0.00481826
	6	0.637202	0.166029	0.00859864
	7	0.630009	0.203592	0.0105428
	8	0.595501	0.0821372	0.00416439
	9	0.626829	0.163407	0.00852685
	10	0.647111	0.0535115	0.00217609
	11	0.647559	0.239635	0.0130375
	12	0.645145	0.261202	0.0140319
	13	0.625741	0.210992	0.0113388
	14	0.655226	0.158482	0.00827026
	15	0.658319	0.192964	0.00974252
	16	0.694819	0.249817	0.0126572
	17				missing raw file
	18	0.610536	0.211638	0.0113343
	19	0.607956	0.178752	0.00952544
	20	0.652385	0.225844	0.0118927
	21	0.653835	0.17567	0.00935589
	22	0.646347	0.269156	0.01425
	23	0.613078	0.234898	0.0126822
	24	0.61403	0.201438	0.0107779
	25	0.603292	0.131812	0.00683511
