# Supplementary material for: c-Jun inhibition mitigates chemotherapy-induced neurotoxicity in iPSC-derived sensory neurons
Source: Cell Death Discov. 2025 Nov 13;11:529. doi: 10.1038/s41420-025-02847-5 (PMC12615653; doi:10.1038/s41420-025-02847-5)
Supplement: Supplementary file 3 — Dataset [file 41420_2025_2847_MOESM3_ESM.zip › Supplemental Files (to be zipped)/(Figure 4 and S5) MEA/2022_264a_4drugs_SP_MasterTable_20230329.xlsx]

## Sheet: Tabelle1
Master-Table MEA Data
Plate 67-0906
Cells	BIHi264-A
Day11 thawed	2022-09-13
Date of Experiment	2022-11-11
Last media change	2022-11-11
Density:	30.000/well
Age of cells [d]	59
Agent	PTX in DMSO 1nM-100nM vs. DMSO 1/60.000
Date of intoxication:	2022-11-11
Timepoints		00h-Baseline. Before MC.																																		00h. 10min after MC/drug.
Well Averages		Analysis Start	0	A1	B1	C1	E2	F1	F2	A2	B2	C2	E4	F3	F4	A3	B3	C3	E6	F5	F6	A4	B4	C4	E8	F7	F8	Mean DMSO	SD DMSO	Mean PTX [1nM]	SD PTX [1nM]	Mean PTX [10nM]	SD PTX [10nM]	Mean PTX [100nM]	SD PTX [100nM]	Analysis Start	0	D1	D2	E1	E2	F1	F2	D3	D4	E3	E4	F3	F4
Treatment/ID		Analysis End	599.75	Control	Control	Control	Control	Control	Control	PTX 100nm	PTX 100nm	PTX 100nm	PTX [1 nM]	PTX [1 nM]	PTX [1 nM]	PTX 100nm + SP600125 1uM	PTX 100nm + SP600125 1uM	PTX 100nm + SP600125 1uM	PTX [10 nM]	PTX [10 nM]	PTX [10 nM]	PTX 100nm + SP600125 10uM	PTX 100nm + SP600125 10uM	PTX [100 nM]	PTX [100 nM]	PTX [100 nM]	PTX [100 nM]									Analysis End	600	Control	Control	Control	Control	Control	Control	PTX [1 nM]	PTX [1 nM]	PTX [1 nM]	PTX [1 nM]	PTX [1 nM]	PTX [1 nM]
Activity Metrics		Active Electrode Criterion (spks/min)	5																																	Active Electrode Criterion (spks/min)	5
Number of Spikes		Remove Coincident Artifacts	False	20986	19519	17950	27124	49376	24322	24328	11721	23155	27058	28568	40541	12083	7121	28462	31544	17797	36070	18272	41376	27876	46302	44289	50400	26546.2	11667.7	25895.2	9315.24	22179.5	11558.7	38085.8	12371.6	Remove Coincident Artifacts	False	20353	20203	28798	36631	67148	27725	23435	13564	24593	27538	29328	41208
Mean Firing Rate (Hz)				2.22309	2.06769	1.90148	2.87331	5.23051	2.57648	2.57712	1.24163	2.45286	2.86631	3.02627	4.2946	1.27998	0.754343	3.01504	3.34152	1.88528	3.82097	1.93559	4.38305	2.95297	4.90487	4.69163	5.33898	2.81209	1.23598	2.74313	0.986784	2.34952	1.22443	4.03452	1.31055			2.1201	2.10448	2.99979	3.81573	6.99458	2.88802	2.44115	1.41292	2.56177	2.86854	3.055	4.2925
Number of Active Electrodes		Electrode Burst Settings		2.50533	2.65422	0.981182	1.71588	2.85939	2.68828	2.17815	2.28591	2.57226	2.24035	2.87625	3.28844	2.50872	3.2996	3.42036	2.97995	3.29384	2.88868	2.26704	3.4204	2.6506	3.31541	2.87032	3.16771	2.23405	0.732896	2.57356	0.436534	3.06519	0.341012	2.94858	0.439228	Electrode Burst Settings		3.00027	2.21294	0.942804	1.62266	3.1905	2.80066	2.04761	2.15422	2.51382	2.25136	3.05693	3.35363
Weighted Mean Firing Rate (Hz)		Algorithm	ISI Threshold	16	16	15	13	16	16	15	16	16	15	15	16	16	14	16	16	16	16	16	16	16	16	16	16	15.3333	1.21106	15.5	0.547723	15.6667	0.816497	16	0	Algorithm	ISI Threshold	16	16	14	16	16	16	15	15	16	16	16	16
ISI Coefficient of Variation - Avg		Min # of Spikes	5	2.22309	2.06769	2.02814	3.52555	5.23051	2.57648	2.74893	1.24163	2.45286	3.0574	3.2261	4.2946	1.27998	0.857869	3.01504	3.34152	1.88528	3.82097	1.93559	4.38305	2.95297	4.90487	4.69163	5.33898	2.94191	1.25122	2.83692	1.00251	2.36678	1.1979	4.03452	1.31055	Min # of Spikes	5	2.1201	2.10448	3.42393	3.81573	6.99458	2.88802	2.60389	1.50211	2.56177	2.86854	3.055	4.2925
Electrode Burst Metrics		Max ISI (ms)	100																																	Max ISI (ms)	100
Number of Bursts				459	327	232	543	789	546	345	180	354	408	646	844	219	231	674	584	411	932	268	881	474	1071	924	1042	482.667	194.483	462.833	239.82	508.5	276.682	776.667	328.626			641	457	517	764	1218	607	277	217	340	444	647	762
Number of Bursting Electrodes		Network Burst Settings		16	16	6	13	15	16	15	16	16	15	15	16	16	14	16	16	16	16	16	16	16	16	16	16	13.6667	3.93277	15.5	0.547723	15.6667	0.816497	16	0	Network Burst Settings		16	16	9	16	16	16	15	16	16	16	16	16
Burst Duration - Avg (sec)		Algorithm	ISI Threshold	0.193365	0.245198	0.21946	0.250434	0.298426	0.16765	0.249757	0.196473	0.24719	0.231999	0.173061	0.230039	0.15462	0.097934	0.193904	0.243644	0.158875	0.214478	0.199298	0.241601	0.221882	0.241722	0.245574	0.24922	0.229089	0.0461874	0.22142	0.0303784	0.177242	0.0514047	0.233216	0.0191332	Algorithm	ISI Threshold	0.167313	0.22867	0.248256	0.217669	0.29027	0.186591	0.240502	0.175596	0.255334	0.21033	0.177674	0.245939
Burst Duration - Std (sec)		Min # of Spikes	50	0.128827	0.124513	0.013968	0.085333	0.158371	0.145572	0.103695	0.147478	0.113746	0.112026	0.120907	0.108568	0.097284	0.083908	0.105968	0.139788	0.095442	0.120615	0.111704	0.121153	0.139719	0.101385	0.086586	0.113876	0.109431	0.0529129	0.117737	0.0156484	0.107168	0.0201124	0.112404	0.0179627	Min # of Spikes	50	0.10297	0.093946	0.026296	0.092459	0.137716	0.139351	0.097526	0.124419	0.09035	0.092301	0.124637	0.111614
Number of Spikes per Burst - Avg		Max ISI (ms)	100	27.2252	38.5671	5.53904	22.4769	42.1349	24.9643	35.1781	28.4246	34.0428	32.3895	27.2069	37.7022	22.8829	16.5463	32.9069	34.1305	25.4433	28.7636	31.9425	32.0797	33.2466	32.3772	33.5727	34.6774	26.8179	13.0222	32.4907	4.0312	26.7789	6.59102	32.9827	1.05392	Max ISI (ms)	100	25.0689	33.9568	5.79573	20.2032	38.7911	27.83	37.1398	28.6982	38.4252	29.7194	30.5653	42.5552
Number of Spikes per Burst - Std		Min # of Electrodes (%)	35	20.45	17.5611	0.318973	8.85019	24.1026	21.4842	16.7418	20.008	14.3008	16.3277	18.6878	17.7979	14.3852	11.9267	19.8649	16.7589	13.6236	19.0416	15.576	15.6907	20.9217	15.5889	12.6796	16.8097	15.4612	9.0911	17.3107	1.98789	15.9335	3.14912	16.2111	2.68628	Min # of Electrodes (%)	35	17.5118	17.1377	0.629297	11.6711	20.4173	22.6806	16.1044	19.2415	14.3396	15.4237	22.1073	20.5652
Mean ISI within Burst - Avg (sec)		Synchrony Settings		0.010912	0.009442	0.048602	0.019098	0.012387	0.01002	0.015093	0.009734	0.012329	0.01252	0.008903	0.008064	0.011562	0.00842	0.007701	0.012595	0.008691	0.011648	0.008906	0.013442	0.010503	0.01489	0.011495	0.011418	0.0184102	0.0152009	0.0111072	0.0026601	0.0101028	0.00206502	0.0117757	0.00212307	Synchrony Settings		0.010005	0.013834	0.052047	0.021357	0.014333	0.010678	0.013881	0.009066	0.011236	0.013196	0.007769	0.007017
Mean ISI within Burst - Std (sec)		Synchrony Window	20	0.008882	0.00871	0.003425	0.007421	0.007372	0.004212	0.013594	0.006776	0.009362	0.008078	0.005274	0.005904	0.01232	0.005753	0.004344	0.009999	0.005468	0.008029	0.005939	0.00885	0.005298	0.012411	0.006608	0.006601	0.00667033	0.00231011	0.00816467	0.00304348	0.00765217	0.00305809	0.00761783	0.00263615	Synchrony Window	20	0.007876	0.015191	0.00497	0.011302	0.00748	0.005494	0.012873	0.008691	0.008612	0.011577	0.002713	0.002556
Median ISI within Burst - Avg (sec)				0.007833	0.006652	0.047739	0.015018	0.009299	0.007141	0.012805	0.006608	0.009311	0.009346	0.006076	0.005173	0.009485	0.006018	0.005033	0.009913	0.006201	0.008035	0.006418	0.010395	0.007506	0.012243	0.008168	0.008222	0.0156137	0.0160306	0.00821983	0.00282701	0.0074475	0.00200011	0.00882533	0.0021202			0.006778	0.011561	0.052191	0.017051	0.011143	0.007087	0.011843	0.006704	0.008204	0.010471	0.004752	0.004015
Median ISI within Burst - Std (sec)		Average Network Burst Analysis Settings		0.008922	0.008497	0.004754	0.007693	0.007769	0.004182	0.014193	0.007016	0.009539	0.008325	0.005124	0.005909	0.013371	0.005702	0.00422	0.00996	0.004995	0.00832	0.006325	0.009185	0.004956	0.012912	0.006823	0.006823	0.0069695	0.00199934	0.008351	0.0032772	0.00776133	0.00349426	0.00783733	0.00283603	Average Network Burst Analysis Settings		0.007875	0.015913	0.006871	0.012177	0.007856	0.005516	0.013568	0.008906	0.00896	0.012054	0.002245	0.001255
Inter-Burst Interval - Avg (sec)		Number of network bursts vary by well		0.64338	0.595902	0.967327	0.669318	0.608275	0.657039	0.639738	0.599186	0.600479	0.614352	0.621712	0.574358	0.666076	0.68013	0.618028	0.630516	0.650769	0.598164	0.598983	0.631766	0.618539	0.659207	0.592411	0.592353	0.690207	0.138659	0.608304	0.0223658	0.640614	0.0307475	0.615543	0.0265549	Number of network bursts vary by well		0.614073	0.630681	0.989322	0.664148	0.617142	0.601978	0.640958	0.64321	0.570959	0.630861	0.600252	0.563134
Inter-Burst Interval - Std (sec)		Network Burst Window Start (ms)	0	0.150509	0.086857	0.038287	0.067459	0.069581	0.098644	0.130855	0.124406	0.095654	0.102955	0.121039	0.06513	0.117889	0.074259	0.081577	0.098727	0.087348	0.089938	0.089022	0.076718	0.10139	0.115032	0.061039	0.060414	0.0852228	0.0379691	0.106673	0.0243585	0.091623	0.0152572	0.0839358	0.0220324	Network Burst Window Start (ms)	0	0.092635	0.127497	0.051944	0.11495	0.074772	0.071698	0.111764	0.113001	0.098611	0.112756	0.054551	0.055405
Burst Frequency - Avg (Hz)		Network Burst Window End (ms)	500	34.473	35.9242	15.1325	17.3876	13.5592	34.8185	33.9569	55.0995	29.0961	25.6568	20.6371	11.9717	63.9596	39.4859	15.9714	19.793	22.6553	12.6027	33.9182	12.4013	21.3967	13.1711	10.8441	9.5458	25.2158	10.8757	29.403	14.6688	29.078	19.4717	16.8796	9.32458	Network Burst Window End (ms)	500	34.0942	50.984	41.6065	22.8571	11.5532	19.8924	38.654	56.1486	31.4399	27.7011	18.8483	12.665
Burst Frequency - Std (Hz)		Bin Size (ms)	1	18.9474	9.75857	8.20897	7.07056	9.1325	59.3695	13.3881	9.92433	7.65628	15.319	30.292	2.01564	24.9827	24.2905	9.4107	6.17526	4.57734	3.30448	7.21902	3.91833	4.07292	5.85774	2.20112	2.03566	18.7479	20.3512	13.0992	9.62448	12.1235	9.90815	4.21746	2.03156	Bin Size (ms)	1	21.4024	20.3393	53.1344	22.7585	15.3175	14.5482	13.4609	24.4168	7.77247	10.3548	15.3416	0.298189
Median/Mean ISI within Burst - Avg				0.048623	0.03464	0.065537	0.070795	0.089153	0.057839	0.038983	0.019068	0.0375	0.046102	0.072994	0.089407	0.023199	0.027966	0.071398	0.061864	0.043538	0.098729	0.02839	0.093326	0.050212	0.113453	0.097881	0.110381	0.0610978	0.0187994	0.0506757	0.0258012	0.054449	0.0286354	0.0822738	0.0348118			0.066771	0.047604	0.095741	0.079583	0.126875	0.063229	0.030778	0.022604	0.035417	0.04625	0.067396	0.079375
Median/Mean ISI within Burst - Std				0.063175	0.026396	0.047344	0.04367	0.034438	0.026834	0.030041	0.006535	0.018555	0.019861	0.035723	0.034589	0.021853	0.012035	0.020469	0.036761	0.008855	0.090247	0.005233	0.047107	0.012078	0.097784	0.0286	0.046684	0.0403095	0.0140944	0.0242173	0.0112922	0.0317033	0.0302822	0.039581	0.0333211			0.137338	0.098674	0.102083	0.070973	0.049332	0.029278	0.019527	0.019579	0.014963	0.038478	0.027433	0.001912
IBI Coefficient of Variation - Avg				0.469351	0.508062	0.879969	0.585558	0.550795	0.45613	0.504102	0.484606	0.536609	0.630381	0.373923	0.385168	0.663761	0.493496	0.410669	0.452255	0.657371	0.471307	0.44136	0.682255	0.513541	0.810294	0.62811	0.563244	0.574978	0.157147	0.485798	0.0964001	0.52481	0.108642	0.606467	0.130783			0.665006	0.431163	0.815244	0.62625	0.85251	0.520487	0.501752	0.50728	0.560861	0.764909	0.468308	0.389019
IBI Coefficient of Variation - Std				0.214757	0.107954	0.118017	0.135769	0.211467	0.152759	0.165932	0.085091	0.154392	0.09491	0.14336	0.099166	0.210485	0.172656	0.140069	0.172109	0.755628	0.107274	0.082045	0.16729	0.093849	0.129843	0.082049	0.118562	0.156787	0.0462519	0.123808	0.0347374	0.259704	0.245422	0.112273	0.033292			0.157042	0.307461	0.308911	0.200324	0.10157	0.092311	0.21382	0.288419	0.126279	0.156143	0.252324	0.02766
Burst Percentage - Avg				66.7656	70.4164	2.83989	42.3179	72.8252	72.5062	57.9519	67.9677	67.4224	61.8929	69.1093	84.1938	65.4156	70.5509	84.2521	77.135	76.0758	80.9691	62.9514	81.7721	74.1492	80.4727	75.7687	80.3719	54.6119	27.86	68.0897	8.96679	75.7331	6.86114	75.9143	7.01623			71.9032	58.7485	5.41878	44.0873	78.3627	75.5238	54.0228	62.4519	63.5826	56.6135	74.9461	83.1407
Burst Percentage - Std				19.5257	18.0782	4.61383	24.5141	24.3528	24.2279	24.6816	24.3097	21.434	17.6804	34.8834	12.1525	26.0557	36.9452	16.111	17.0506	20.5633	13.7823	22.9908	13.2713	20.0357	15.6889	11.2874	15.4336	19.2188	7.67059	22.5236	7.65265	21.7514	8.58146	16.4513	4.3361			22.4996	22.1185	8.02186	17.0224	16.3205	22.0087	24.2911	23.5121	20.3675	22.6206	26.7173	11.9542
Network Burst Metrics
Number of Network Bursts				22	22	72	78	94	39	39	10	27	36	44	50	9	18	42	43	27	57	16	71	32	129	70	102	54.5	30.8917	34.3333	14.208	32.6667	17.8512	70	42.1094			24	17	181	186	101	39	33	11	30	60	47	49
Network Burst Frequency				0.037288	0.037288	0.122034	0.132203	0.159322	0.066102	0.066102	0.016949	0.045763	0.061017	0.074576	0.084746	0.015254	0.030508	0.071186	0.072881	0.045763	0.09661	0.027119	0.120339	0.054237	0.218644	0.118644	0.172881	0.0923728	0.0523589	0.0581922	0.0240814	0.055367	0.0302563	0.118644	0.0713717			0.04	0.028333	0.301667	0.31	0.168333	0.065	0.055	0.018333	0.05	0.1	0.078333	0.081667
Network Burst Duration - Avg (sec)				0.996098	1.00602	1.79059	1.27422	1.5613	0.788304	1.46862	0.774488	1.17268	1.2078	0.801676	0.971106	0.793689	0.501311	0.633606	1.24011	0.655431	1.02853	0.66705	1.38078	0.95643	1.71881	1.15023	1.35631	1.23609	0.38098	1.06606	0.267372	0.808779	0.276876	1.20493	0.366596			1.04412	1.27433	2.93006	1.77791	1.88845	0.793774	1.46456	0.779636	1.30774	1.47525	0.625156	0.835558
Network Burst Duration - Std (sec)				0.353093	0.381959	0.497321	0.481564	0.43325	0.192754	0.656531	0.143322	0.355412	0.409472	0.221888	0.320382	0.163607	0.104684	0.165828	0.337913	0.425015	0.320078	0.175912	0.604472	0.352765	0.724137	0.423812	0.398666	0.38999	0.11145	0.351168	0.177496	0.252854	0.125608	0.446627	0.19331			0.467903	0.46307	2.02883	0.730175	0.986855	0.210994	0.586672	0.226637	0.455555	0.419357	0.174309	0.254292
Number of Spikes per Network Burst - Avg				533.773	512.318	67.4583	198.821	428.319	460.359	291	541.7	465.704	418.611	465.659	635.2	496.889	262.222	558.381	482.628	393.704	443.316	563.188	450.239	539.344	293.434	480.7	398.922	366.841	189.429	469.646	115.888	439.523	102.787	454.304	98.739			467.375	462.118	149.061	155.538	571.881	525.077	312.576	548.909	466.133	241.483	505.894	678.918
Number of Spikes per Network Burst - Std				132.945	320.109	16.2498	184.153	380.802	72.8316	325.662	21.2501	322.248	275.323	28.3909	152.476	10.8679	10.2702	31.6166	346.327	93.9439	240.072	14.7206	361.967	211.94	359.466	275.513	329.874	184.515	141.676	187.558	140.812	122.183	140.038	258.913	132.573			148.161	345.45	103.134	180.967	562.594	87.6072	329.488	13.6122	358.857	274.665	30.7891	133.318
Mean ISI within Network Burst - Avg (sec)				0.002775	0.008876	0.02692	0.014423	0.012786	0.002091	0.017218	0.00143	0.009219	0.009922	0.00172	0.002945	0.001597	0.001922	0.00114	0.01009	0.002393	0.007316	0.001184	0.009895	0.004941	0.01631	0.007327	0.011937	0.0113118	0.00915753	0.00707567	0.00621581	0.00407633	0.00371224	0.008599	0.00533409			0.003616	0.0116	0.019837	0.01873	0.010975	0.001994	0.01777	0.001417	0.01104	0.017852	0.001244	0.002116
Mean ISI within Network Burst - Std (sec)				0.004802	0.011714	0.003554	0.010313	0.011003	0.002694	0.012411	0.000244	0.010566	0.011801	0.000437	0.006278	0.000307	0.000404	0.000304	0.011357	0.003299	0.010026	0.000298	0.00992	0.008667	0.009597	0.009726	0.011162	0.00734667	0.00409264	0.00695617	0.00555466	0.00428283	0.00511233	0.00822833	0.00396654			0.006394	0.012663	0.001874	0.007249	0.009784	0.003365	0.013218	0.000389	0.011594	0.011219	0.000366	0.004779
Median ISI within Network Burst - Avg (sec)				0.001087	0.007449	0.020457	0.00945	0.008401	0.000722	0.012397	0.000304	0.005961	0.00634	0.000322	0.001323	0.000302	0.000404	0.000248	0.006607	0.000886	0.004554	0.00024	0.006305	0.00328	0.011134	0.004276	0.00789	0.00792767	0.00718987	0.00444117	0.00475431	0.00216683	0.00273208	0.00552083	0.00379983			0.001647	0.007802	0.013799	0.012941	0.006901	0.000704	0.012655	0.000276	0.007611	0.0127	0.0003	0.000885
Median ISI within Network Burst - Std (sec)				0.003563	0.010874	0.004034	0.008222	0.008444	0.00211	0.010725	3.4e-05	0.007917	0.009467	2.7e-05	0.004508	3.5e-05	1.9e-05	2.4e-05	0.009029	0.001816	0.007817	0	0.007682	0.007608	0.007529	0.007062	0.008857	0.00620783	0.00344509	0.00544633	0.00468353	0.00312333	0.00418084	0.00645633	0.00321849			0.005458	0.009495	0.002138	0.006103	0.0075	0.002225	0.010533	4.2e-05	0.009216	0.009311	3.4e-05	0.003206
Median/Mean ISI within Network Burst - Avg				0.220801	0.445004	0.755996	0.50468	0.44518	0.253873	0.529772	0.215966	0.368848	0.343883	0.19784	0.217023	0.195662	0.218877	0.229497	0.375945	0.255097	0.331826	0.21462	0.397265	0.294789	0.551468	0.315127	0.415461	0.437589	0.193259	0.312222	0.128801	0.267817	0.0707397	0.364788	0.116952			0.217604	0.401371	0.694679	0.623758	0.402802	0.256908	0.53173	0.206511	0.414828	0.546721	0.256491	0.240653
Median/Mean ISI within Network Burst - Std				0.117751	0.326987	0.081202	0.232032	0.259124	0.093961	0.285437	0.030064	0.265391	0.270782	0.046811	0.135	0.046054	0.04486	0.051873	0.265061	0.113105	0.230294	0.052728	0.25969	0.226162	0.246909	0.224213	0.277132	0.185176	0.101441	0.172248	0.117076	0.125208	0.0988409	0.214472	0.0817506			0.156115	0.270727	0.076854	0.202235	0.271961	0.076837	0.264669	0.05593	0.280581	0.284173	0.065267	0.102424
Number of Elecs Participating in Burst - Avg				15.5455	13.7273	11.5556	12.0769	12.6489	15.6923	11.8462	16	14.1111	13.5	15.1818	15.74	16	15.1667	16	12.9767	14.3333	14.1053	16	13.4085	14.875	11.0388	14.9571	13.3137	13.5411	1.7642	14.3965	1.57368	14.7637	1.18585	13.9322	1.74608			15.2917	13.9412	13.105	12.4247	13.4059	15.7436	12.8182	16	14.5667	12.45	15.8298	15.7755
Number of Elecs Participating in Burst - Std				1.53459	3.48031	1.36236	2.04983	3.19848	1.60843	2.48721	0	2.63604	2.14476	0.540143	1.04608	0	0.785905	0	3.84515	2.18386	3.27155	0	3.09182	2.67304	3.2341	1.79723	2.95169	2.20567	0.911359	1.47571	1.10043	1.68108	1.66847	2.29131	1.23335			2.27422	2.60937	1.00831	1.78196	2.64264	1.44583	1.89497	0	1.79431	2.59351	0.379883	1.10426
Number of Spikes per Network Burst per Channel - Avg				33.6945	32.9486	5.85299	14.7498	28.4923	29.0451	20.7184	33.8563	29.8149	28.6246	30.7074	39.7837	31.0556	17.328	34.8988	31.5565	26.9825	28.4799	35.1992	29.3587	34.173	21.1999	30.4097	26.0076	24.1305	11.2647	30.5842	6.2788	28.3835	6.06387	29.3914	5.21885			29.6449	29.603	11.0727	11.3283	37.159	32.9888	21.683	34.3068	29.6204	16.4359	31.9545	42.5191
Number of Spikes per Network Burst per Channel - Std				7.51536	18.6278	1.28059	11.7434	22.4205	3.64527	20.7836	1.32813	19.2309	17.6726	2.13099	9.20847	0.679243	1.0272	1.97604	19.9202	4.66484	13.7436	0.920037	21.3758	12.1595	20.9003	16.6666	19.5345	10.8722	8.36381	11.7258	8.72059	7.00187	7.9841	15.2595	7.80658			8.17922	20.7057	6.9508	10.9073	34.1957	4.86468	21.3196	0.85076	21.8762	16.3015	1.75846	7.92568
Network Burst Percentage				55.9564	57.7437	27.0585	57.1745	81.5416	73.8179	46.65	46.2162	54.3036	55.6952	71.7201	78.3404	37.0107	66.2828	82.3976	65.7906	59.7292	70.0554	49.3159	77.2598	61.9135	81.7524	75.976	80.7341	58.8821	18.7726	58.8209	13.301	63.5444	15.0265	71.1586	12.8602			55.1123	38.8853	93.6871	78.9768	86.0189	73.8611	44.0154	44.5149	56.8617	52.6146	81.0727	80.7295
Network IBI Coefficient of Variation				0.423234	0.575409	0.717435	0.715171	0.76525	0.337456	0.684024	0.415719	0.629591	0.684808	0.304841	0.413054	0.539411	0.38808	0.362585	0.610625	0.579662	0.618991	0.379241	0.854398	0.603117	0.828295	0.700853	0.713112	0.588993	0.175736	0.522006	0.164108	0.516559	0.11319	0.679836	0.173381			0.579537	0.83659	0.648784	0.494424	0.765452	0.482805	0.971254	0.341856	0.887994	0.976146	0.327652	0.424115
Network Normalized Duration IQR				0.406149	0.663464	0.375638	0.483179	0.336128	0.248576	0.498852	0.285023	0.521798	0.465845	0.377167	0.425429	0.24024	0.179377	0.388247	0.361586	0.733155	0.337559	0.207812	0.485304	0.397019	0.5247	0.456711	0.407634	0.418856	0.142716	0.429019	0.0874953	0.373361	0.193103	0.413197	0.111357			0.638228	0.37508	1.0114	0.595416	0.611641	0.281692	0.576392	0.634223	0.394323	0.362632	0.382646	0.342473
Synchrony Metrics
Area Under Normalized Cross-Correlation				0.461618	0.636917	0.022425	0.35026	0.498582	0.501759	0.460748	0.546629	0.550306	0.50205	0.56137	0.692955	0.481748	0.576461	0.65707	0.574077	0.561273	0.550309	0.563711	0.554612	0.514445	0.525305	0.624625	0.60861	0.411927	0.211747	0.552343	0.0784972	0.566823	0.0562695	0.565218	0.0440403			0.5171	0.501861	0.028783	0.393232	0.570897	0.531781	0.493357	0.507659	0.541683	0.502422	0.656823	0.710865
Area Under Cross-Correlation				7.32876	10.0023	0.149124	5.80966	25.6922	9.72679	8.69448	3.67106	10.0207	10.7856	13.0159	27.931	3.2338	2.37305	18.0404	15.5822	7.78582	16.9428	7.86743	21.8285	12.8676	23.5463	25.8348	28.9086	9.78479	8.57642	12.3531	8.24343	10.6597	7.07467	20.1422	8.09045			7.14083	6.80003	0.372222	9.2426	39.1374	11.8483	8.20911	4.46568	11.7755	9.60321	16.3689	29.2013
Full Width at Half Height of Normalized Cross-Correlation				35	31	2	43	38	28	51	28	36	40	31	31	42	24	31	35	36	36	40	30	39	42	36	35	29.5	14.4603	36.1667	8.42417	34	6.03324	37	4.28952			35	39	5	42	35	26	32	35	40	42	26	26
Full Width at Half Height of Cross-Correlation				149	140	14	153	197	140	157	113	142	146	131	143	112	82	141	156	105	154	123	166	154	184	147	166	132.167	61.6552	138.667	15.082	125	29.9199	156.667	20.7621			134	145	1000	151	189	147	137	131	162	144	135	148
Synchrony Index
Kreuz SPIKE Distance
Average Network Burst Metrics
Start Electrode				42	23	24	24	33	31	21	12	22	21	32	23	41	42	21	33	13	22	43	23	32	31	31	21	29.5	7.39594	21.8333	6.3692	28.6667	11.8096	30.1667	7.80812			42	12	34	13	31	21	23	11	22	13	32	33
Percent Bursts with Start Electrode				31.8182	22.7273	22.2222	23.0769	22.3404	38.4615	23.0769	30	22.2222	33.3333	43.1818	30	44.4444	88.8889	21.4286	23.2558	29.6296	36.8421	31.25	22.5352	21.875	20.9302	25.7143	21.5686	26.7744	6.81853	30.3024	7.65174	40.7482	25.097	23.9789	3.93687			37.5	35.2941	17.6796	20.9677	22.7723	38.4615	21.2121	27.2727	23.3333	18.3333	29.7872	20.4082
Burst Peak (Max Spikes per sec)				1636.36	2454.55	138.889	333.333	489.362	1692.31	769.231	2800	1629.63	916.667	1386.36	1660	3000	1833.33	2833.33	1116.28	1666.67	1017.54	2625	985.915	1906.25	449.612	1185.71	676.471	1124.13	933.189	1526.98	723.222	1911.19	840.499	1304.83	818.13			2083.33	1352.94	121.547	182.796	554.455	2025.64	1181.82	2363.64	1400	550	1936.17	2061.22
Time to Burst Peak (ms)				344.5	163.5	290.5	477.5	434.5	364.5	303.5	186.5	388.5	381.5	284.5	486.5	184.5	114.5	154.5	431.5	126.5	388.5	306.5	262.5	256.5	434.5	436.5	482.5	345.833	111.225	338.5	103.439	233.333	139.629	363.167	99.4277			392.5	349.5	2.5	402.5	489.5	208.5	274.5	208.5	320.5	354.5	222.5	264.5
Timepoints		00h-Baseline. Before MC. Related to the average of the respective drug concentration at 00h, before MC.																																		00h. 10min after MC/drug. Related to ativity of the same well at 00h, before MC.
Well Averages		Analysis Start	0	D1	D2	E1	E2	F1	F2	D3	D4	E3	E4	F3	F4	D5	D6	E5	E6	F5	F6	D7	D8	E7	E8	F7	F8	Mean DMSO	SD DMSO	Mean PTX [1nM]	SD PTX [1nM]	Mean PTX [10nM]	SD PTX [10nM]	Mean PTX [100nM]	SD PTX [100nM]	Analysis Start	0	D1	D2	E1	E2	F1	F2	D3	D4	E3	E4	F3	F4
Treatment/ID		Analysis End	590	Control	Control	Control	Control	Control	Control	PTX [1 nM]	PTX [1 nM]	PTX [1 nM]	PTX [1 nM]	PTX [1 nM]	PTX [1 nM]	PTX [10 nM]	PTX [10 nM]	PTX [10 nM]	PTX [10 nM]	PTX [10 nM]	PTX [10 nM]	PTX [100 nM]	PTX [100 nM]	PTX [100 nM]	PTX [100 nM]	PTX [100 nM]	PTX [100 nM]									Analysis End	600	Control	Control	Control	Control	Control	Control	PTX [1 nM]	PTX [1 nM]	PTX [1 nM]	PTX [1 nM]	PTX [1 nM]	PTX [1 nM]
Activity Metrics		Active Electrode Criterion (spks/min)	5																																	Active Electrode Criterion (spks/min)	5
Number of Spikes		Remove Coincident Artifacts	False	79.0547	73.5285	67.618	102.177	186	91.6215	93.948	45.2633	89.4182	104.491	110.322	156.558	54.4782	32.1062	128.326	142.221	80.2408	162.628	47.9758	108.639	73.1926	121.573	116.287	132.333	100	43.9524	100	35.9729	100	52.1142	100	32.4834	Remove Coincident Artifacts	False	76.6702	76.1052	108.483	137.99	252.948	104.441	90.4995	52.3804	94.9714	106.344	113.257	159.134
Mean Firing Rate (Hz)				79.0547	73.5285	67.618	102.177	186	91.6215	93.948	45.2633	89.4182	104.491	110.322	156.558	54.4782	32.1062	128.326	142.221	80.2407	162.628	47.9758	108.639	73.1926	121.573	116.287	132.333	100	43.9524	100	35.9729	100	52.1142	100	32.4834			75.3924	74.8367	106.675	135.69	248.732	102.7	88.9912	51.5074	93.3885	104.572	111.369	156.482
ISI Coefficient of Variation - Avg		Electrode Burst Settings		112.143	118.808	43.9195	76.806	127.991	120.332	84.6356	88.8227	99.9495	87.0526	111.762	127.778	81.8455	107.647	111.587	97.2192	107.459	94.2415	76.8858	116.002	89.8942	112.441	97.3459	107.432	100	32.8058	100	16.9622	100	11.1253	100	14.8962	Electrode Burst Settings		134.298	99.0551	42.2016	72.633	142.812	125.363	79.5632	83.7058	97.6785	87.4802	118.782	130.311
Number of Active Electrodes		Algorithm	ISI Threshold	104.348	104.348	97.8261	84.7826	104.348	104.348	96.7742	103.226	103.226	96.7742	96.7742	103.226	102.128	89.3617	102.128	102.128	102.128	102.128	100	100	100	100	100	100	100	7.89822	100	3.53369	100	5.21168	100	0	Algorithm	ISI Threshold	104.348	104.348	91.3043	104.348	104.348	104.348	96.7742	96.7742	103.226	103.226	103.226	103.226
Weighted Mean Firing Rate (Hz)		Min # of Spikes	5	75.5663	70.2839	68.9394	119.839	177.793	87.5786	96.8983	43.7669	86.4621	107.772	113.718	151.382	54.0811	36.2463	127.39	141.185	79.6558	161.442	47.9758	108.639	73.1926	121.573	116.287	132.333	100	42.531	100	35.3378	100	50.6132	100	32.4834	Min # of Spikes	5	72.0655	71.5344	116.385	129.702	237.756	98.1682	91.7858	52.9487	90.3011	101.115	107.687	151.308
Electrode Burst Metrics		Max ISI (ms)	100																																	Max ISI (ms)	100
Number of Bursts				95.0967	67.7486	48.0663	112.5	163.467	113.122	74.5409	38.8909	76.4854	88.1527	139.575	182.355	43.0678	45.4277	132.547	114.848	80.826	183.284	34.5064	113.433	61.03	137.897	118.97	134.163	100	40.2933	100	51.8157	100	54.4115	100	42.3124			132.804	94.6823	107.113	158.287	252.348	125.76	59.8488	46.8851	73.4606	95.9309	139.791	164.638
Number of Bursting Electrodes		Network Burst Settings		117.073	117.073	43.9024	95.122	109.756	117.073	96.7742	103.226	103.226	96.7742	96.7742	103.226	102.128	89.3617	102.128	102.128	102.128	102.128	100	100	100	100	100	100	100	28.7764	100	3.53369	100	5.21168	100	0	Network Burst Settings		117.073	117.073	65.8537	117.073	117.073	117.073	96.7742	103.226	103.226	103.226	103.226	103.226
Burst Duration - Avg (sec)		Algorithm	ISI Threshold	84.4061	107.032	95.7969	109.317	130.266	73.1812	112.798	88.7332	111.639	104.778	78.1597	103.893	87.2364	55.2542	109.4	137.464	89.6371	121.008	85.4563	103.595	95.1401	103.647	105.299	106.862	100	20.1614	100	13.7198	100	29.0025	100	8.20407	Algorithm	ISI Threshold	73.0341	99.8172	108.367	95.0151	126.706	81.4492	108.618	79.3045	115.317	94.9915	80.243	111.074
Burst Duration - Std (sec)		Min # of Spikes	50	117.725	113.783	12.7642	77.9791	144.723	133.027	88.0737	125.261	96.6105	95.1496	102.693	92.2126	90.7775	78.2961	98.8807	130.439	89.0587	112.548	99.3774	107.784	124.301	90.1971	77.0312	101.31	100	48.3529	100	13.291	100	18.7673	100	15.9805	Min # of Spikes	50	94.0961	85.8498	24.0298	84.4909	125.848	127.342	82.834	105.676	76.7391	78.3961	105.861	94.7997
Number of Spikes per Burst - Avg		Max ISI (ms)	100	101.519	143.811	20.6543	83.813	157.115	93.088	108.271	87.4854	104.777	99.6885	83.7376	116.04	85.451	61.7884	122.884	127.453	95.0125	107.412	96.8463	97.2623	100.8	98.1642	101.789	105.138	100	48.5579	100	12.4072	100	24.6127	100	3.19536	Max ISI (ms)	100	93.478	126.62	21.6114	75.3348	144.646	103.774	114.309	88.3275	118.265	91.4703	94.074	130.976
Number of Spikes per Burst - Std		Min # of Electrodes (%)	35	132.267	113.582	2.06306	57.2414	155.891	138.956	96.7138	115.582	82.6126	94.3216	107.955	102.815	90.2829	74.853	124.674	105.181	85.503	119.507	96.0822	96.7899	129.058	96.1621	78.2157	103.692	100	58.7995	100	11.4836	100	19.7642	100	16.5706	Min # of Electrodes (%)	35	113.263	110.844	4.07018	75.4868	132.055	146.694	93.0313	111.154	82.8369	89.0992	127.709	118.8
Mean ISI within Burst - Avg (sec)		Synchrony Settings		59.2716	51.2869	263.995	103.736	67.2835	54.4264	135.885	87.6371	111	112.72	80.1555	72.6018	114.443	83.343	76.2261	124.668	86.0254	115.294	75.6305	114.151	89.1924	126.447	97.6166	96.9627	100	82.5682	100	23.9494	100	20.44	100	18.0293	Synchrony Settings		54.345	75.1433	282.708	116.007	77.8537	58.0006	124.973	81.623	101.16	118.806	69.9458	63.1754
Mean ISI within Burst - Std (sec)		Synchrony Window	20	133.157	130.578	51.3468	111.254	110.519	63.1453	166.498	82.9918	114.665	98.9385	64.5954	72.3116	161	75.1813	56.7682	130.669	71.4569	104.925	77.9618	116.175	69.5473	162.92	86.7438	86.6519	100	34.6327	100	37.2762	100	39.9638	100	34.605	Synchrony Window	20	118.075	227.74	74.509	169.437	112.138	82.3647	157.667	106.446	105.479	141.794	33.2285	31.3056
Median ISI within Burst - Avg (sec)				50.1676	42.6037	305.751	96.185	59.5568	45.7356	155.782	80.3909	113.275	113.701	73.9188	62.9331	127.358	80.8056	67.5797	133.105	83.2628	107.889	72.7225	117.786	85.0506	138.726	92.5517	93.1636	100	102.67	100	34.3925	100	26.8562	100	24.024			43.4107	74.0441	334.265	109.206	71.367	45.3897	144.078	81.5588	99.8074	127.387	57.8114	48.8453
Median ISI within Burst - Std (sec)		Average Network Burst Analysis Settings		128.015	121.917	68.2115	110.381	111.471	60.0043	169.956	84.0139	114.226	99.6887	61.3579	70.758	172.277	73.4668	54.3721	128.328	64.3575	107.198	80.7035	117.195	63.2358	164.75	87.0577	87.0577	100	28.687	100	39.2432	100	45.0213	100	36.1862	Average Network Burst Analysis Settings		112.992	228.323	98.5867	174.718	112.72	79.1448	162.472	106.646	107.293	144.342	26.883	15.0281
Median/Mean ISI within Burst - Avg		Number of network bursts vary by well		93.2155	86.3367	140.15	96.9735	88.1294	95.1945	105.167	98.5011	98.7136	100.994	102.204	94.4195	103.975	106.168	96.4743	98.4237	101.585	93.3736	97.3097	102.636	100.487	107.094	96.242	96.2326	100	20.0894	100	3.67675	100	4.7997	100	4.31405	Number of network bursts vary by well		88.9694	91.3757	143.337	96.2245	89.4141	87.217	105.368	105.738	93.8608	103.708	98.6763	92.5744
Median/Mean ISI within Burst - Std		Network Burst Window Start (ms)	0	176.606	101.918	44.9258	79.156	81.646	115.748	122.669	116.624	89.6702	96.5144	113.467	61.0557	128.667	81.0484	89.0355	107.754	95.3341	98.1609	106.06	91.4008	120.795	137.048	72.721	71.9764	100	44.5528	100	22.8347	100	16.6522	100	26.2491	Network Burst Window Start (ms)	0	108.697	149.604	60.9508	134.882	87.7371	84.13	104.772	105.932	92.4422	105.702	51.1384	51.939
Inter-Burst Interval - Avg (sec)		Network Burst Window End (ms)	500	136.712	142.467	60.0119	68.9549	53.7726	138.082	115.488	187.394	98.9563	87.2591	70.187	40.7159	219.959	135.793	54.926	68.0686	77.9124	43.3411	200.943	73.4696	126.761	78.0299	64.2441	56.5524	100	43.1306	100	49.8887	100	66.9636	100	55.2418	Network Burst Window End (ms)	500	135.209	202.19	165.001	90.6457	45.8171	78.8884	131.463	190.962	106.928	94.2118	64.1032	43.0737
Inter-Burst Interval - Std (sec)		Bin Size (ms)	1	101.064	52.0515	43.786	37.7138	48.7121	316.672	102.205	75.7628	58.4484	116.946	231.25	15.3875	206.068	200.359	77.6236	50.9362	37.7559	27.2568	171.17	92.9072	96.5727	138.892	52.1906	48.2674	100	108.552	100	73.4737	100	81.7267	100	48.1701	Bin Size (ms)	1	114.159	108.489	283.415	121.392	81.7025	77.599	102.761	186.399	59.3354	79.0492	117.119	2.27639
Burst Frequency - Avg (Hz)				79.5822	56.696	107.266	115.872	145.918	94.6662	76.9265	37.6275	74	90.9746	144.042	176.43	42.6068	51.3618	131.128	113.618	79.9611	181.324	34.5067	113.433	61.0303	137.897	118.97	134.163	100	30.7694	100	50.9143	100	52.5912	100	42.3121			109.285	77.9144	156.701	130.255	207.659	103.488	60.7353	44.6052	69.8896	91.2667	132.995	156.633
Burst Frequency - Std (Hz)				156.725	65.4833	117.451	108.337	85.434	66.5699	124.048	26.9848	76.6187	82.0115	147.51	142.827	68.9297	37.9613	64.5642	115.953	27.9308	284.661	13.221	119.014	30.5146	247.048	72.2569	117.945	100	34.9654	100	46.6287	100	95.5175	100	84.1845			340.709	244.791	253.248	176.07	122.383	72.633	80.6323	80.8471	61.7863	158.886	113.278	7.89517
IBI Coefficient of Variation - Avg				81.6295	88.3621	153.044	101.84	95.7942	79.3301	103.768	99.7546	110.459	129.762	76.9709	79.2856	126.476	94.0333	78.251	86.175	125.259	89.8053	72.7756	112.497	84.6774	133.609	103.569	92.8729	100	27.331	100	19.8436	100	20.7012	100	21.5648			115.658	74.9878	141.787	108.917	148.268	90.523	103.284	104.422	115.451	157.454	96.3997	80.0783
IBI Coefficient of Variation - Std				136.974	68.8538	75.2721	86.5945	134.875	97.4308	134.023	68.7279	124.702	76.6587	115.792	80.0963	81.0482	66.482	53.9342	66.2713	290.958	41.3063	73.0763	149.003	83.59	115.649	73.0799	105.602	100	29.4998	100	28.0573	100	94.501	100	29.6527			100.163	196.101	197.026	127.768	64.7821	58.8766	172.702	232.956	101.995	126.117	203.802	22.341
Burst Percentage - Avg				122.255	128.94	5.20014	77.4884	133.351	132.766	85.1112	99.8209	99.02	90.8991	101.497	123.651	86.3765	93.1573	111.249	101.851	100.453	106.914	82.9242	107.716	97.6748	106.005	99.8081	105.872	100	51.0146	100	13.1691	100	9.05964	100	9.2423			131.662	107.575	9.92235	80.7285	143.49	138.292	79.3407	91.7201	93.3807	83.1455	110.07	122.105
Burst Percentage - Std				101.597	94.0655	24.0069	127.553	126.714	126.064	109.581	107.93	95.1626	78.4972	154.875	53.9544	119.789	169.852	74.0688	78.3888	94.5382	63.363	139.751	80.6701	121.788	95.366	68.611	93.8141	100	39.912	100	33.9762	100	39.4525	100	26.3572			117.071	115.088	41.7397	88.5717	84.9196	114.517	107.847	104.389	90.4273	100.431	118.619	53.074
Network Burst Metrics
Number of Network Bursts				40.367	40.367	132.11	143.119	172.477	71.5596	113.592	29.1262	78.6408	104.854	128.155	145.631	27.551	55.102	128.571	131.633	82.6531	174.49	22.8571	101.429	45.7143	184.286	100	145.714	100	56.6821	100	41.3825	100	54.6466	100	60.1563			44.0367	31.1927	332.11	341.284	185.321	71.5596	96.1165	32.0388	87.3786	174.757	136.893	142.718
Network Burst Frequency				40.3668	40.3668	132.11	143.119	172.477	71.56	113.593	29.1259	78.6412	104.854	128.155	145.631	27.5507	55.1014	128.571	131.633	82.6539	174.49	22.8575	101.429	45.7141	184.286	100	145.714	100	56.6821	100	41.3825	100	54.6469	100	60.1562			43.3028	30.6724	326.575	335.597	182.232	70.367	94.5144	31.5042	85.9222	171.844	134.611	140.34
Network Burst Duration - Avg (sec)				80.5847	81.387	144.859	103.085	126.31	63.7741	137.761	72.6495	110.001	113.296	75.1998	91.0929	98.1342	61.9836	78.341	153.331	81.0395	127.171	55.3599	114.593	79.3762	142.647	95.4602	112.563	100	30.8214	100	25.0804	100	34.2338	100	30.4246			84.4697	103.094	237.043	143.834	152.776	64.2166	137.381	73.1324	122.67	138.383	58.6416	78.378
Network Burst Duration - Std (sec)				90.5389	97.9407	127.521	123.481	111.093	49.4253	186.956	40.813	101.209	116.603	63.1857	91.2333	64.7041	41.4009	65.5825	133.639	168.087	126.586	39.3868	135.341	78.9842	162.135	94.8916	89.2614	100	28.5775	100	50.5446	100	49.6759	100	43.2822			119.978	118.739	520.227	187.229	253.046	54.1024	167.063	64.5381	129.726	119.418	49.6369	72.4132
Number of Spikes per Network Burst - Avg				145.505	139.657	18.389	54.198	116.759	125.493	61.9616	115.342	99.1607	89.1334	99.1512	135.251	113.052	59.6606	127.042	109.807	89.5752	100.863	123.967	99.1052	118.719	64.5898	105.81	87.8093	100	51.6377	100	24.6757	100	23.3859	100	21.7341			127.405	125.972	40.6336	42.3992	155.893	143.135	66.5557	116.877	99.2521	51.4182	107.718	144.56
Number of Spikes per Network Burst - Std				72.051	173.486	8.80674	99.8039	206.38	39.4719	173.633	11.3299	171.812	146.793	15.1371	81.2952	8.89477	8.4056	25.8764	283.45	76.8879	196.486	5.68553	139.802	81.8574	138.837	106.411	127.407	100	76.7828	100	75.0764	100	114.614	100	51.2038			80.2976	187.22	55.8948	98.077	304.904	47.4797	175.672	7.25756	191.331	146.442	16.4157	71.0808
Mean ISI within Network Burst - Avg (sec)				24.5318	78.4665	237.981	127.504	113.032	18.4851	243.341	20.2101	130.292	140.227	24.3087	41.6215	39.1774	47.1502	27.9663	247.526	58.7047	179.475	13.769	115.072	57.4602	189.673	85.2076	138.818	100	80.9553	100	87.8477	100	91.0681	100	62.0315			31.9665	102.547	175.365	165.579	97.0223	17.6276	251.142	20.0264	156.028	252.301	17.5814	29.9053
Mean ISI within Network Burst - Std (sec)				65.363	159.446	48.3757	140.377	149.769	36.6697	178.417	3.50768	151.894	169.648	6.2822	90.2509	7.16815	9.43301	7.0981	265.175	77.0284	234.097	3.62163	120.559	105.331	116.634	118.201	135.653	100	55.7074	100	79.8523	100	119.368	100	48.2058			87.0327	172.364	25.5082	98.6706	133.176	45.8031	190.018	5.59216	166.672	161.281	5.26152	68.7016
Median ISI within Network Burst - Avg (sec)				13.7115	93.9621	258.046	119.203	105.971	9.10735	279.138	6.84505	134.221	142.755	7.25035	29.7895	13.9374	18.6447	11.4453	304.915	40.8892	210.168	4.34717	114.204	59.4113	201.672	77.4521	142.913	100	90.6934	100	107.051	100	126.086	100	68.8272			20.7753	98.4148	174.061	163.238	87.0496	8.88029	284.948	6.21458	171.374	285.961	6.75498	19.9272
Median ISI within Network Burst - Std (sec)				57.3952	175.166	64.9824	132.446	136.022	33.9893	196.921	0.624273	145.364	173.823	0.495746	82.7713	1.1206	0.608324	0.76841	289.082	58.143	250.277	0	118.984	117.838	116.614	109.381	137.183	100	55.4959	100	85.9942	100	133.858	100	49.8502			87.9212	152.952	34.4404	98.3113	120.815	35.8418	193.396	0.771161	169.215	170.959	0.624273	58.8653
Median/Mean ISI within Network Burst - Avg				50.4585	101.695	172.764	115.332	101.735	58.0163	169.678	69.1707	118.136	110.141	63.3652	69.5092	73.058	81.7262	85.6916	140.374	95.2504	123.9	58.8341	108.903	80.811	151.175	86.3863	113.891	100	44.1645	100	41.253	100	26.4134	100	32.0601			49.7279	91.7233	158.751	142.544	92.0503	58.7099	170.305	66.1424	132.863	175.106	82.1502	77.0775
Median/Mean ISI within Network Burst - Std				63.5886	176.582	43.8512	125.303	139.934	50.7414	165.713	17.454	154.075	157.205	27.1766	78.3756	36.782	35.8284	41.4295	211.697	90.3338	183.929	24.585	121.083	105.45	115.124	104.542	129.216	100	54.7806	100	67.9699	100	78.9414	100	38.1171			84.3062	146.2	41.5032	109.212	146.866	41.494	153.656	32.4707	162.894	164.979	37.8914	59.4633
Number of Elecs Participating in Burst - Avg				114.802	101.375	85.3371	89.1873	93.4116	115.887	82.2849	111.138	98.0176	93.7727	105.455	109.332	108.374	102.73	108.374	87.8965	97.0852	95.5404	114.842	96.2409	106.767	79.2321	107.357	95.561	100	13.0285	100	10.931	100	8.03223	100	12.5327			112.928	102.955	96.7794	91.7559	99.002	116.265	89.0367	111.138	101.182	86.4793	109.956	109.579
Number of Elecs Participating in Burst - Std				69.5751	157.789	61.7664	92.9347	145.012	72.9226	168.544	0	178.629	145.338	36.6023	70.8868	0	46.7501	0	228.731	129.908	194.61	0	134.937	116.66	141.146	78.4365	128.821	100	41.319	100	74.5697	100	99.2501	100	53.827			103.108	118.303	45.7147	80.7901	119.812	65.5506	128.411	0	121.59	175.747	25.7424	74.8292
Number of Spikes per Network Burst per Channel - Avg				139.634	136.543	24.2555	61.1251	118.076	120.367	67.7423	110.698	97.4845	93.5929	100.403	130.079	109.414	61.0495	122.954	111.179	95.0638	100.339	119.76	99.889	116.269	72.1298	103.465	88.4873	100	46.6825	100	20.5295	100	21.3641	100	17.7564			122.852	122.678	45.8865	46.946	153.991	136.71	70.8959	112.172	96.8486	53.74	104.48	139.023
Number of Spikes per Network Burst per Channel - Std				69.1249	171.335	11.7786	108.014	206.219	33.5285	177.247	11.3266	164.005	150.716	18.1736	78.5318	9.70089	14.6703	28.2216	284.499	66.6228	196.285	6.02929	140.082	79.6851	136.966	109.222	128.015	100	76.9287	100	74.3711	100	114.028	100	51.1589			75.231	190.447	63.9322	100.323	314.526	44.7444	181.818	7.25546	186.565	139.023	14.9965	67.5919
Network Burst Percentage				95.0312	98.0667	45.9537	97.0999	138.483	125.366	79.3084	78.571	92.3202	94.686	121.93	133.185	58.2438	104.309	129.669	103.535	93.996	110.246	69.3042	108.574	87.0077	114.888	106.77	113.457	100	31.8816	100	22.6128	100	23.6472	100	18.0726			93.5977	66.0393	159.11	134.127	146.087	125.439	74.8294	75.6787	96.6692	89.4487	137.83	137.246
Network IBI Coefficient of Variation				71.8573	97.6938	121.807	121.423	129.925	57.2938	131.038	79.6387	120.61	131.188	58.398	79.1282	104.424	75.1279	70.1924	118.21	112.216	119.83	55.7842	125.677	88.7151	121.837	103.091	104.895	100	29.8368	100	31.4379	100	21.9123	100	25.5033			98.3946	142.037	110.151	83.944	129.96	81.9713	186.062	65.4889	170.112	186.999	62.7678	81.2471
Network Normalized Duration IQR				96.9663	158.399	89.682	115.357	80.2491	59.3465	116.277	66.436	121.626	108.584	87.9138	99.1632	64.3453	48.0439	103.987	96.8463	196.366	90.411	50.2937	117.451	96.0848	126.986	110.531	98.6537	100	34.0728	100	20.3943	100	51.7204	100	26.95			152.374	89.5487	241.467	142.153	146.027	67.2528	134.351	147.831	91.9127	84.5259	89.1909	79.827
Synchrony Metrics
Area Under Normalized Cross-Correlation				112.063	154.619	5.44393	85.0297	121.037	121.808	83.417	98.9655	99.6312	90.8946	101.634	125.457	84.9909	101.7	115.922	101.28	99.0209	97.0866	99.7334	98.1236	91.0171	92.9385	110.51	107.677	100	51.4039	100	14.2117	100	9.92718	100	7.79175			125.532	121.833	6.98741	95.4616	138.592	129.096	89.3208	91.9101	98.07	90.962	118.916	128.7
Area Under Cross-Correlation				74.8995	102.223	1.52404	59.3744	262.572	99.4073	70.3828	29.7176	81.1187	87.3109	105.366	226.104	30.3367	22.2619	169.24	146.179	73.0399	158.942	39.0594	108.372	63.8839	116.9	128.262	143.523	100	87.6505	100	66.7314	100	66.3685	100	40.1666			72.9789	69.4959	3.80409	94.4588	399.982	121.089	66.4537	36.1502	95.324	77.739	132.508	236.388
Full Width at Half Height of Normalized Cross-Correlation				118.644	105.085	6.77966	145.763	128.814	94.9153	141.014	77.4194	99.5392	110.599	85.7143	85.7143	123.529	70.5882	91.1765	102.941	105.882	105.882	108.108	81.0811	105.405	113.514	97.2973	94.5946	100	49.0179	100	23.2926	100	17.7448	100	11.5933			118.644	132.203	16.9492	142.373	118.644	88.1356	88.4793	96.7742	110.599	116.129	71.8894	71.8894
Full Width at Half Height of Cross-Correlation				112.736	105.927	10.5927	115.763	149.054	105.927	113.221	81.4904	102.404	105.288	94.4712	103.125	89.6	65.6	112.8	124.8	84	123.2	78.5106	105.957	98.2979	117.447	93.8298	105.957	100	46.6496	100	10.8764	100	23.9359	100	13.2524			101.387	109.71	756.62	114.25	143.001	111.223	98.7981	94.4712	116.827	103.846	97.3558	106.731
Synchrony Index
Kreuz SPIKE Distance
Average Network Burst Metrics
Start Electrode				142.373	77.9661	81.3559	81.3559	111.864	105.085	96.1832	54.9618	100.763	96.1832	146.565	105.344	143.023	146.512	73.2558	115.116	45.3488	76.7442	142.541	76.2431	106.077	102.762	102.762	69.6133	100	25.071	100	29.1719	100	41.1963	100	25.8833			142.373	40.678	115.254	44.0678	105.085	71.1864	105.344	50.3817	100.763	59.542	146.565	151.145
Percent Bursts with Start Electrode				118.838	84.8843	82.9979	86.1902	83.4394	143.65	76.1555	99.0021	73.3349	110.002	142.503	99.0021	109.071	218.142	52.5877	57.0719	72.7139	90.414	130.323	93.9794	91.2261	87.2861	107.237	89.9484	100	25.4666	100	25.2513	100	61.5904	100	16.4181			140.059	131.82	66.0315	78.3126	85.0523	143.65	70.0015	90.0019	77.0016	60.5013	98.3	67.3484
Burst Peak (Max Spikes per sec)				145.567	218.35	12.3552	29.6525	43.5323	150.543	50.3759	183.368	106.722	60.0313	90.7911	108.711	156.97	95.9261	148.249	58.4075	87.2056	53.2413	201.176	75.5591	146.092	34.4576	90.8714	51.8437	100	83.014	100	47.3628	100	43.9777	100	62.7003			185.328	120.354	10.8125	16.261	49.3229	180.196	77.3957	154.791	91.6841	36.0188	126.797	134.987
Time to Burst Peak (ms)				99.6145	47.2771	84	138.072	125.639	105.398	89.6603	55.096	114.771	112.703	84.0473	143.722	79.0714	49.0714	66.2143	184.929	54.2143	166.5	84.3965	72.2809	70.6287	119.642	120.193	132.859	100	32.1615	100	30.558	100	59.8409	100	27.378			113.494	101.06	0.722892	116.386	141.542	60.2892	81.0931	61.5953	94.6824	104.727	65.7312	78.1388
Timepoints		00h-Baseline. Before MC.																																		00h. 10min after MC/drug, in relation to individual well baseline.
Well Averages		Analysis Start	0	D1	D2	E1	E2	F1	F2	D3	D4	E3	E4	F3	F4	D5	D6	E5	E6	F5	F6	D7	D8	E7	E8	F7	F8	Mean DMSO	SD DMSO	Mean PTX [1nM]	SD PTX [1nM]	Mean PTX [10nM]	SD PTX [10nM]	Mean PTX [100nM]	SD PTX [100nM]	Analysis Start	0	D1	D2	E1	E2	F1	F2	D3	D4	E3	E4	F3	F4
Treatment/ID		Analysis End	590	Control	Control	Control	Control	Control	Control	PTX [1 nM]	PTX [1 nM]	PTX [1 nM]	PTX [1 nM]	PTX [1 nM]	PTX [1 nM]	PTX [10 nM]	PTX [10 nM]	PTX [10 nM]	PTX [10 nM]	PTX [10 nM]	PTX [10 nM]	PTX [100 nM]	PTX [100 nM]	PTX [100 nM]	PTX [100 nM]	PTX [100 nM]	PTX [100 nM]									Analysis End	600	Control	Control	Control	Control	Control	Control	PTX [1 nM]	PTX [1 nM]	PTX [1 nM]	PTX [1 nM]	PTX [1 nM]	PTX [1 nM]
Activity Metrics		Active Electrode Criterion (spks/min)	5																																	Active Electrode Criterion (spks/min)	5
Number of Spikes		Remove Coincident Artifacts	False	100	100	100	100	100	100	100	100	100	100	100	100	100	100	100	100	100	100	100	100	100	100	100	100	100	0	100	0	100	0	100	0	Remove Coincident Artifacts	False	96.9837	103.504	160.435	135.05	135.993	113.991	96.3293	115.724	106.21	101.774	102.66	101.645
Mean Firing Rate (Hz)				100	100	100	100	100	100	100	100	100	100	100	100	100	100	100	100	100	100	100	100	100	100	100	100	100	0	100	0	100	0	100	0			95.3673	101.779	157.761	132.799	133.727	112.092	94.7238	113.795	104.44	100.078	100.949	99.9512
ISI Coefficient of Variation - Avg		Electrode Burst Settings		100	100	100	100	100	100	100	100	100	100	100	100	100	100	100	100	100	100	100	100	100	100	100	100	100	0	100	0	100	0	100	0	Electrode Burst Settings		119.756	83.3745	96.0886	94.5669	111.58	104.18	94.0068	94.2392	97.7279	100.491	106.282	101.982
Number of Active Electrodes		Algorithm	ISI Threshold	100	100	100	100	100	100	100	100	100	100	100	100	100	100	100	100	100	100	100	100	100	100	100	100	100	0	100	0	100	0	100	0	Algorithm	ISI Threshold	100	100	93.3333	123.077	100	100	100	93.75	100	106.667	106.667	100
Weighted Mean Firing Rate (Hz)		Min # of Spikes	5	100	100	100	100	100	100	100	100	100	100	100	100	100	100	100	100	100	100	100	100	100	100	100	100	100	0	100	0	100	0	100	0	Min # of Spikes	5	95.3673	101.779	168.821	108.231	133.727	112.092	94.7238	120.979	104.44	93.8229	94.6963	99.9512
Electrode Burst Metrics		Max ISI (ms)	100																																	Max ISI (ms)	100
Number of Bursts				100	100	100	100	100	100	100	100	100	100	100	100	100	100	100	100	100	100	100	100	100	100	100	100											139.651	139.755	222.845	140.7	154.373	111.172	80.2899	120.556	96.0452	108.824	100.155	90.2844
Number of Bursting Electrodes		Network Burst Settings		100	100	100	100	100	100	100	100	100	100	100	100	100	100	100	100	100	100	100	100	100	100	100	100	100	0	100	0	100	0	100	0	Network Burst Settings		100	100	150	123.077	106.667	100	100	100	100	106.667	106.667	100
Burst Duration - Avg (sec)		Algorithm	ISI Threshold	100	100	100	100	100	100	100	100	100	100	100	100	100	100	100	100	100	100	100	100	100	100	100	100	100	0	100	0	100	0	100	0	Algorithm	ISI Threshold	86.527	93.2593	113.121	86.9167	97.267	111.298	96.2944	89.3741	103.295	90.6599	102.666	106.912
Burst Duration - Std (sec)		Min # of Spikes	50	100	100	100	100	100	100	100	100	100	100	100	100	100	100	100	100	100	100	100	100	100	100	100	100	100	0	100	0	100	0	100	0	Min # of Spikes	50	79.9289	75.4508	188.259	108.351	86.9578	95.7265	94.0508	84.3644	79.4314	82.3925	103.085	102.806
Number of Spikes per Burst - Avg		Max ISI (ms)	100	100	100	100	100	100	100	100	100	100	100	100	100	100	100	100	100	100	100	100	100	100	100	100	100	100	0	100	0	100	0	100	0	Max ISI (ms)	100	92.0795	88.0461	104.634	89.8843	92.0642	111.479	105.576	100.963	112.873	91.7561	112.344	112.872
Number of Spikes per Burst - Std		Min # of Electrodes (%)	35	100	100	100	100	100	100	100	100	100	100	100	100	100	100	100	100	100	100	100	100	100	100	100	100	100	0	100	0	100	0	100	0	Min # of Electrodes (%)	35	85.6324	97.5892	197.288	131.875	84.7099	105.569	96.1924	96.1688	100.271	94.4631	118.298	115.548
Mean ISI within Burst - Avg (sec)		Synchrony Settings		100	100	100	100	100	100	100	100	100	100	100	100	100	100	100	100	100	100	100	100	100	100	100	100	100	0	100	0	100	0	100	0	Synchrony Settings		91.688	146.516	107.088	111.828	115.71	106.567	91.9698	93.1375	91.1347	105.399	87.2627	87.0164
Mean ISI within Burst - Std (sec)		Synchrony Window	20	100	100	100	100	100	100	100	100	100	100	100	100	100	100	100	100	100	100	100	100	100	100	100	100	100	0	100	0	100	0	100	0	Synchrony Window	20	88.6737	174.409	145.109	152.298	101.465	130.437	94.6962	128.262	91.9889	143.315	51.441	43.2927
Median ISI within Burst - Avg (sec)				100	100	100	100	100	100	100	100	100	100	100	100	100	100	100	100	100	100	100	100	100	100	100	100	100	0	100	0	100	0	100	0			86.5313	173.797	109.326	113.537	119.83	99.2438	92.4873	101.453	88.1108	112.037	78.2093	77.6145
Median ISI within Burst - Std (sec)		Average Network Burst Analysis Settings		100	100	100	100	100	100	100	100	100	100	100	100	100	100	100	100	100	100	100	100	100	100	100	100	100	0	100	0	100	0	100	0	Average Network Burst Analysis Settings		88.265	187.278	144.531	158.287	101.12	131.899	95.5964	126.938	93.9302	144.793	43.8134	21.2388
Median/Mean ISI within Burst - Avg		Number of network bursts vary by well		100	100	100	100	100	100	100	100	100	100	100	100	100	100	100	100	100	100	100	100	100	100	100	100	100	0	100	0	100	0	100	0	Number of network bursts vary by well		95.4448	105.836	102.274	99.2276	101.458	91.6198	100.191	107.347	95.0839	102.687	96.5482	98.0458
Median/Mean ISI within Burst - Std		Network Burst Window Start (ms)	0	100	100	100	100	100	100	100	100	100	100	100	100	100	100	100	100	100	100	100	100	100	100	100	100	100	0	100	0	100	0	100	0	Network Burst Window Start (ms)	0	61.5478	146.79	135.67	170.4	107.46	72.6836	85.4106	90.8324	103.091	109.52	45.0689	85.0683
Inter-Burst Interval - Avg (sec)		Network Burst Window End (ms)	500	100	100	100	100	100	100	100	100	100	100	100	100	100	100	100	100	100	100	100	100	100	100	100	100	100	0	100	0	100	0	100	0	Network Burst Window End (ms)	500	98.901	141.921	274.948	131.457	85.2053	57.1315	113.833	101.904	108.055	107.968	91.332	105.791
Inter-Burst Interval - Std (sec)		Bin Size (ms)	1	100	100	100	100	100	100	100	100	100	100	100	100	100	100	100	100	100	100	100	100	100	100	100	100	100	0	100	0	100	0	100	0	Bin Size (ms)	1	112.957	208.425	647.273	321.877	167.725	24.5045	100.544	246.029	101.518	67.5948	50.6459	14.7937
Burst Frequency - Avg (Hz)				100	100	100	100	100	100	100	100	100	100	100	100	100	100	100	100	100	100	100	100	100	100	100	100	100	0	100	0	100	0	100	0			137.324	137.425	146.087	112.413	142.312	109.319	78.9524	118.544	94.4453	100.321	92.3309	88.7794
Burst Frequency - Std (Hz)				100	100	100	100	100	100	100	100	100	100	100	100	100	100	100	100	100	100	100	100	100	100	100	100	100	0	100	0	100	0	100	0			217.393	373.822	215.62	162.521	143.249	109.108	65.0012	299.602	80.6413	193.736	76.7937	5.52777
IBI Coefficient of Variation - Avg				100	100	100	100	100	100	100	100	100	100	100	100	100	100	100	100	100	100	100	100	100	100	100	100	100	0	100	0	100	0	100	0			141.686	84.8642	92.6446	106.949	154.778	114.109	99.5338	104.679	104.519	121.341	125.242	101
IBI Coefficient of Variation - Std				100	100	100	100	100	100	100	100	100	100	100	100	100	100	100	100	100	100	100	100	100	100	100	100	100	0	100	0	100	0	100	0			73.1254	284.807	261.751	147.548	48.0311	60.4292	128.86	338.954	81.7912	164.517	176.007	27.8926
Burst Percentage - Avg				100	100	100	100	100	100	100	100	100	100	100	100	100	100	100	100	100	100	100	100	100	100	100	100	100	0	100	0	100	0	100	0			107.695	83.4302	190.809	104.181	107.604	104.162	93.2201	91.8846	94.3049	91.4701	108.446	98.7492
Burst Percentage - Std				100	100	100	100	100	100	100	100	100	100	100	100	100	100	100	100	100	100	100	100	100	100	100	100	100	0	100	0	100	0	100	0			115.231	122.349	173.866	69.4392	67.0169	90.8404	98.4179	96.7192	95.024	127.942	76.5905	98.3683
Network Burst Metrics
Number of Network Bursts				100	100	100	100	100	100	100	100	100	100	100	100	100	100	100	100	100	100	100	100	100	100	100	100											109.091	77.2727	251.389	238.462	107.447	100	84.6154	110	111.111	166.667	106.818	98
Network Burst Frequency				100	100	100	100	100	100	100	100	100	100	100	100	100	100	100	100	100	100	100	100	100	100	100	100	100	0	100	0	100	0	100	0			107.273	75.9842	247.199	234.488	105.656	98.3329	83.2047	108.166	109.259	163.889	105.038	96.3668
Network Burst Duration - Avg (sec)				100	100	100	100	100	100	100	100	100	100	100	100	100	100	100	100	100	100	100	100	100	100	100	100	100	0	100	0	100	0	100	0			104.821	126.671	163.637	139.529	120.954	100.694	99.724	100.665	111.517	122.143	77.9811	86.0419
Network Burst Duration - Std (sec)				100	100	100	100	100	100	100	100	100	100	100	100	100	100	100	100	100	100	100	100	100	100	100	100	100	0	100	0	100	0	100	0			132.516	121.236	407.953	151.626	227.78	109.463	89.3594	158.131	128.177	102.414	78.5572	79.3715
Number of Spikes per Network Burst - Avg				100	100	100	100	100	100	100	100	100	100	100	100	100	100	100	100	100	100	100	100	100	100	100	100	100	0	100	0	100	0	100	0			87.5607	90.2013	220.967	78.2302	133.518	114.058	107.414	101.331	100.092	57.6868	108.64	106.883
Number of Spikes per Network Burst - Std				100	100	100	100	100	100	100	100	100	100	100	100	100	100	100	100	100	100	100	100	100	100	100	100	100	0	100	0	100	0	100	0			111.445	107.916	634.683	98.2697	147.739	120.287	101.175	64.0569	111.36	99.761	108.447	87.4354
Mean ISI within Network Burst - Avg (sec)				100	100	100	100	100	100	100	100	100	100	100	100	100	100	100	100	100	100	100	100	100	100	100	100	100	0	100	0	100	0	100	0			130.306	130.689	73.6887	129.862	85.8361	95.3611	103.206	99.0909	119.753	179.923	72.3256	71.8506
Mean ISI within Network Burst - Std (sec)				100	100	100	100	100	100	100	100	100	100	100	100	100	100	100	100	100	100	100	100	100	100	100	100	100	0	100	0	100	0	100	0			133.153	108.101	52.7293	70.2899	88.9212	124.907	106.502	159.426	109.729	95.0682	83.7529	76.123
Median ISI within Network Burst - Avg (sec)				100	100	100	100	100	100	100	100	100	100	100	100	100	100	100	100	100	100	100	100	100	100	100	100	100	0	100	0	100	0	100	0			151.518	104.739	67.4537	136.942	82.145	97.5069	102.081	90.7895	127.68	200.315	93.1677	66.8934
Median ISI within Network Burst - Std (sec)				100	100	100	100	100	100	100	100	100	100	100	100	100	100	100	100	100	100	#DIV/0!	100	100	100	100	100	100	0	100	0	100	0	#DIV/0!	#DIV/0!			153.186	87.3184	52.9995	74.2277	88.8205	105.45	98.2098	123.529	116.408	98.3522	125.926	71.118
Median/Mean ISI within Network Burst - Avg				100	100	100	100	100	100	100	100	100	100	100	100	100	100	100	100	100	100	100	100	100	100	100	100	100	0	100	0	100	0	100	0			98.5521	90.1949	91.8892	123.595	90.4807	101.195	100.37	95.622	112.466	158.985	129.646	110.888
Median/Mean ISI within Network Burst - Std				100	100	100	100	100	100	100	100	100	100	100	100	100	100	100	100	100	100	100	100	100	100	100	100	100	0	100	0	100	0	100	0			132.581	82.7944	94.6455	87.1582	104.954	81.7754	92.7241	186.036	105.724	104.945	139.427	75.8696
Number of Elecs Participating in Burst - Avg				100	100	100	100	100	100	100	100	100	100	100	100	100	100	100	100	100	100	100	100	100	100	100	100	100	0	100	0	100	0	100	0			98.3674	101.558	113.408	102.88	105.985	100.327	108.205	100	103.228	92.2222	104.268	100.226
Number of Elecs Participating in Burst - Std				100	100	100	100	100	100	100	#DIV/0!	100	100	100	100	#DIV/0!	100	#DIV/0!	100	100	100	#DIV/0!	100	100	100	100	100	100	0	#DIV/0!	#DIV/0!	#DIV/0!	#DIV/0!	#DIV/0!	#DIV/0!			148.197	74.9753	74.0123	86.9322	82.6219	89.8907	76.1884	#DIV/0!	68.0683	120.923	70.3301	105.562
Number of Spikes per Network Burst per Channel - Avg				100	100	100	100	100	100	100	100	100	100	100	100	100	100	100	100	100	100	100	100	100	100	100	100	100	0	100	0	100	0	100	0			87.9815	89.846	189.18	76.8032	130.418	113.578	104.655	101.331	99.3477	57.4189	104.061	106.876
Number of Spikes per Network Burst per Channel - Std				100	100	100	100	100	100	100	100	100	100	100	100	100	100	100	100	100	100	100	100	100	100	100	100	100	0	100	0	100	0	100	0			108.833	111.155	542.781	92.8798	152.52	133.452	102.579	64.0569	113.756	92.2415	82.5182	86.0695
Network Burst Percentage				100	100	100	100	100	100	100	100	100	100	100	100	100	100	100	100	100	100	100	100	100	100	100	100	100	0	100	0	100	0	100	0			98.4915	67.3412	346.239	138.133	105.491	100.059	94.3524	96.3188	104.711	94.4688	113.04	103.05
Network IBI Coefficient of Variation				100	100	100	100	100	100	100	100	100	100	100	100	100	100	100	100	100	100	100	100	100	100	100	100	100	0	100	0	100	0	100	0			136.931	145.39	90.431	69.1337	100.026	143.072	141.991	82.2325	141.043	142.543	107.483	102.678
Network Normalized Duration IQR				100	100	100	100	100	100	100	100	100	100	100	100	100	100	100	100	100	100	100	100	100	100	100	100	100	0	100	0	100	0	100	0			157.141	56.5336	269.248	123.229	181.967	113.322	115.544	222.516	75.57	77.8439	101.453	80.5006
Synchrony Metrics
Area Under Normalized Cross-Correlation				100	100	100	100	100	100	100	100	100	100	100	100	100	100	100	100	100	100	100	100	100	100	100	100											112.019	78.7954	128.352	112.269	114.504	105.983	107.077	92.8709	98.4331	100.074	117.004	102.585
Area Under Cross-Correlation				100	100	100	100	100	100	100	100	100	100	100	100	100	100	100	100	100	100	100	100	100	100	100	100	100	0	100	0	100	0	100	0			97.4358	67.9849	249.606	159.09	152.332	121.811	94.4175	121.646	117.512	89.037	125.76	104.548
Full Width at Half Height of Normalized Cross-Correlation				100	100	100	100	100	100	100	100	100	100	100	100	100	100	100	100	100	100	100	100	100	100	100	100	100	0	100	0	100	0	100	0			100	125.806	250	97.6744	92.1053	92.8571	62.7451	125	111.111	105	83.871	83.871
Full Width at Half Height of Cross-Correlation				100	100	100	100	100	100	100	100	100	100	100	100	100	100	100	100	100	100	100	100	100	100	100	100	100	0	100	0	100	0	100	0			89.9329	103.571	7142.86	98.6928	95.9391	105	87.2611	115.929	114.085	98.6301	103.053	103.497
Synchrony Index
Kreuz SPIKE Distance
Average Network Burst Metrics
Start Electrode				100	100	100	100	100	100	100	100	100	100	100	100	100	100	100	100	100	100	100	100	100	100	100	100	100	0	100	0	100	0	100	0			100	52.1739	141.667	54.1667	93.9394	67.7419	109.524	91.6667	100	61.9048	100	143.478
Percent Bursts with Start Electrode				100	100	100	100	100	100	100	100	100	100	100	100	100	100	100	100	100	100	100	100	100	100	100	100	100	0	100	0	100	0	100	0			117.857	155.294	79.558	90.8602	101.933	100	91.9192	90.9091	105	55	68.981	68.0272
Burst Peak (Max Spikes per sec)				100	100	100	100	100	100	100	100	100	100	100	100	100	100	100	100	100	100	100	100	100	100	100	100	100	0	100	0	100	0	100	0			127.315	55.1198	87.5138	54.8387	113.302	119.697	153.636	84.4156	85.9091	60	139.658	124.17
Time to Burst Peak (ms)				100	100	100	100	100	100	100	100	100	100	100	100	100	100	100	100	100	100	100	100	100	100	100	100											113.933	213.761	0.860585	84.2932	112.658	57.2016	90.4448	111.796	82.4968	92.9227	78.2074	54.3679
[truncated: 360 more columns]

## Sheet: PTX (Plate1)
Master-Table MEA Data
Plate 67-0906
Cells	BIHi264-A
Day11 thawed	2022-09-13
Date of Experiment	2022-11-11
Last media change	2022-11-11
Density:	30.000/well
Age of cells [d]	70
Agent	PTX in DMSO 1nM-100nM vs. DMSO 1/60.000
Date of intoxication:	2022-11-11
RAW DATA copy pasted				befMC																						20min after MC																						1h after MC
Well Averages				A1	A2	A3	A4	B1	B2	B3	B4	C1	C2	C3	C4											A1	A2	A3	A4	B1	B2	B3	B4	C1	C2	C3	C4											A1	A2
Treatment/ID				Vehicle_DMSO	PTX100nM	PTX100nM+1uMSP	PTX100nM+10uMSP	Vehicle_DMSO	PTX100nM	PTX100nM+1uMSP	PTX100nM+10uMSP	Vehicle_DMSO	PTX100nM	PTX100nM+1uMSP	PTX100nM+10uMSP											Vehicle_DMSO	PTX100nM	PTX100nM+1uMSP	PTX100nM+10uMSP	Vehicle_DMSO	PTX100nM	PTX100nM+1uMSP	PTX100nM+10uMSP	Vehicle_DMSO	PTX100nM	PTX100nM+1uMSP	PTX100nM+10uMSP											Vehicle_DMSO	PTX100nM
Number of Spikes				10243	34275	49925	133115	16136	5525	12624	33292	18114	21272	20976	7643											16561	62221	69591	158252	61585	58132	51471	71453	75636	80941	48593	51574											17625	55623
Mean Firing Rate (Hz)				1.06742	3.5718	5.20269	13.8719	1.68153	0.575761	1.31555	3.46936	1.88766	2.21676	2.18591	0.796478											1.72582	6.48406	7.25208	16.4915	6.41778	6.05794	5.3638	7.44612	7.88203	8.43487	5.06388	5.37453											1.8367	5.79648
Number of Active Electrodes				12	16	16	15	16	14	16	16	16	15	11	14											12	15	16	16	15	15	16	16	16	16	15	16											11	15
Weighted Mean Firing Rate (Hz)				1.41906	3.5718	5.20269	14.7966	1.68153	0.658012	1.31555	3.46936	1.88766	2.36032	3.15813	0.904544											2.29748	6.91633	7.25208	16.4915	6.84374	6.46169	5.3638	7.44612	7.88203	8.43487	5.40147	5.37453											2.66172	6.18291
ISI Coefficient of Variation - Avg				4.41416	4.82984	5.83826	4.01088	3.32014	4.62253	3.32723	3.17732	4.36591	1.83868	1.91802	1.58903											8.15144	7.1861	7.725	4.84096	13.2489	12.8554	9.90517	6.43665	11.939	6.99842	6.90512	8.04811											8.1906	7.4673
Number of Bursts				290	467	611	1043	164	126	107	228	201	160	213	21											363	707	768	1317	794	1244	894	692	1135	1204	849	557											421	763
Number of Bursting Electrodes				12	16	16	15	16	14	16	16	16	16	15	16											12	15	16	16	15	15	16	16	16	16	15	16											13	15
Burst Duration - Avg (s)				0.170456	0.338491	0.441737	0.831037	0.347363	0.166025	0.398803	0.678513	0.34276	0.402163	0.294277	0.530135											0.260476	0.428307	0.528568	0.853153	0.467492	0.287615	0.381204	0.527216	0.383514	0.390399	0.379204	0.469302											0.230827	0.368476
Burst Duration - Std (s)				0.149589	0.287115	0.279654	0.198053	0.139277	0.089666	0.258317	0.329817	0.170031	0.21576	0.154597	0.396109											0.148003	0.272692	0.228053	0.267492	0.12118	0.094261	0.149564	0.21729	0.151399	0.117318	0.195694	0.167356											0.147452	0.210617
Number of Spikes per Burst - Avg				22.6627	49.1381	68.9112	128.732	60.2102	36.2381	52.3068	83.515	56.7948	49.2048	32.517	74.7812											27.1348	67.7418	87.2765	144.469	72.4959	47.895	47.8589	89.1829	61.4193	56.3739	39.0415	82.7215											23.8799	55.0556
Number of Spikes per Burst - Std				23.158	43.7902	47.8214	41.1345	20.4702	17.0223	31.2032	36.705	24.92	29.7927	21.8241	37.6337											30.7801	65.7097	59.0969	56.6783	26.2413	27.6358	35.0562	45.2546	35.5601	25.88	22.2712	37.6494											28.9613	49.6301
Mean ISI within Burst - Avg				0.011431	0.012477	0.009665	0.020584	0.006729	0.004926	0.01524	0.017645	0.010431	0.021056	0.021922	0.010131											0.017396	0.013622	0.009865	0.017806	0.008583	0.009495	0.015769	0.010435	0.009105	0.012661	0.019923	0.007683											0.017493	0.013181
Mean ISI within Burst - Std				0.004284	0.005913	0.003024	0.008459	0.00233	0.001073	0.013569	0.007804	0.009359	0.014127	0.015466	0.00682											0.007458	0.006683	0.003971	0.009294	0.003695	0.005756	0.008988	0.005512	0.004217	0.007118	0.007476	0.002359											0.007201	0.00465
Median ISI within Burst - Avg				0.007624	0.008889	0.00632	0.017829	0.00409	0.003237	0.012708	0.013734	0.008094	0.018916	0.018688	0.007393											0.012365	0.00961	0.005859	0.014834	0.005313	0.005939	0.011717	0.007163	0.005554	0.009273	0.014466	0.004593											0.011432	0.008531
Median ISI within Burst - Std				0.003045	0.005609	0.003433	0.008689	0.001977	0.000718	0.014787	0.007175	0.009495	0.014913	0.016068	0.00798											0.006984	0.006789	0.002356	0.010364	0.002715	0.003433	0.009626	0.004751	0.002424	0.007222	0.007428	0.001999											0.006215	0.003794
Inter-Burst Interval - Avg (s)				78.291	26.5046	15.9305	11.0169	63.5439	69.8981	118.877	44.8317	51.763	112.292	190.917	192.422											72.7459	17.1649	12.0859	9.75424	9.55139	7.98593	10.9628	13.2631	10.9782	10.6468	26.4131	15.6879											33.9587	17.789
Inter-Burst Interval - Std (s)				154.5	19.558	3.01684	3.80809	2.90159	0.000885	48.7848	17.9517	13.1556	74.9606	163.939	97.2432											124.516	11.6004	1.81145	3.46337	0.17986	3.13345	6.91226	2.0839	14.7166	15.6532	29.9826	5.55274											29.856	14.4711
Burst Frequency - Avg (Hz)				0.040295	0.048666	0.063672	0.115937	0.01709	0.015006	0.01115	0.02376	0.020946	0.016674	0.023677	0.002188											0.050438	0.078588	0.080033	0.137245	0.088259	0.13828	0.093164	0.072113	0.118278	0.125469	0.094373	0.058045											0.053997	0.084813
Burst Frequency - Std (Hz)				0.023982	0.02213	0.010895	0.083791	0.000746	0	0.00843	0.007689	0.008801	0.016851	0.036214	0.001004											0.044258	0.035954	0.01026	0.12884	0.001722	0.097224	0.027043	0.008292	0.027857	0.050123	0.074136	0.011491											0.051358	0.041276
Normalized Duration IQR - Avg				0.67072	0.622681	1.83122	1.4806	0.262938	0.148799	0.652624	2.07877	0.550568	1.1022	1.30847												0.497595	1.37437	1.57246	1.62207	0.236458	0.348262	0.437546	0.398056	0.263662	0.345796	0.5864	2.47669											0.607864	1.2086
Normalized Duration IQR - Std				0.33853	0.583795	1.53198	1.16632	0.164443	0.084113	0.971606	1.97828	0.824166	1.22803	1.56414												0.31335	0.897122	1.00048	0.962642	0.078339	0.298486	0.241035	0.22024	0.137014	0.142238	0.237589	1.5434											0.412679	0.797606
IBI Coefficient of Variation - Avg				0.681894	0.50826	0.995072	0.838039	0.424244	0.335558	0.505182	0.795563	0.406815	0.607977	0.900888	1.39963											1.24806	0.961726	1.36747	0.876671	2.63121	2.19013	2.35885	2.18013	2.42823	2.53624	1.91895	1.64868											1.19528	1.16421
IBI Coefficient of Variation - Std				0.345422	0.246298	0.161089	0.126957	0.065895	0.000133	0.474423	0.37727	0.31625	0.466256	0.130889												0.927443	0.426846	0.147455	0.208024	0.087631	0.357449	0.456532	0.153922	0.54751	0.592634	0.972942	0.255639											0.874064	0.536159
Burst Percentage - Avg				67.5016	86.4565	91.514	78.8905	67.6253	91.3923	66.9129	69.3033	81.7037	40.6699	46.816	40.132											64.5715	86.5677	94.242	87.3637	88.4324	88.4249	86.1695	87.6669	93.0667	84.3301	73.9055	90.7563											67.7797	86.4122
Burst Percentage - Std				37.7537	19.6481	5.0851	21.4322	21.5518	14.7932	23.7314	16.965	21.4333	25.3891	34.962	28.431											33.5269	14.4161	3.28249	5.23358	24.3719	25.0195	12.2644	8.03133	14.2998	12.0957	15.3026	7.68666											30.37	13.879
Number of Network Bursts				33	25	25	117	10	9	4	27	10	31	63	1											55	42	35	129	39	66	51	46	69	104	81	26											61	52
Network Burst Frequency (Hz)				0.055023	0.041684	0.041684	0.195081	0.016674	0.015006	0.006669	0.045019	0.016674	0.051688	0.105044	0.001667											0.091705	0.070029	0.058358	0.21509	0.065027	0.110046	0.085035	0.076699	0.115048	0.173406	0.135056	0.043351											0.101709	0.086703
Network Burst Duration - Avg (sec)				0.769307	2.03172	1.9906	3.30168	1.50773	0.432009	2.33446	2.0093	2.00054	1.58613	1.76399	2.49872											0.653281	1.21959	1.41009	3.06899	1.66947	0.79045	1.15778	1.39752	0.815318	1.65757	1.90202	1.18942											0.653416	0.940397
Network Burst Duration - Std (sec)				0.475173	0.40079	0.936716	2.63269	0.428615	0.095065	0.106786	0.781688	0.563873	0.474008	0.484003												0.412988	0.759655	0.807005	2.53793	1.07603	0.532407	0.834602	0.954958	0.417945	1.86587	1.58347	0.920527											0.486643	0.698815
Number of Spikes per Network Burst - Avg				294.242	1200.32	1815.76	1101.3	1029.7	508.556	1454.5	803.556	1182.1	229.677	121.032	1497											298.764	1361.67	1882.03	1188.33	1497.13	791.894	906.824	1399.2	1053.68	731.26	533.617	1794.73											287.754	986.462
Number of Spikes per Network Burst - Std				153.681	226.317	802.634	1777.23	45.5657	12.9529	62.3672	1163.03	58.1004	501.205	284.148												266.006	961.986	1413.74	2040.73	1196.08	465.663	1067.24	1892.59	795.742	1271.45	1224.01	1821.79											269.218	907.149
Number of Elecs Participating in Burst - Avg				11.6061	15.96	16	14.641	16	14	16	12.963	16	12.3871	9.19048	16											10.4545	14.3571	16	14.4341	14.8205	14.4848	15.6667	15.1087	15.9565	14.2308	11.3827	16											9.81967	14.0962
Number of Elecs Participating in Burst - Std				1.57994	0.2	0	0.688095	0	0	0	2.06587	0	1.5637	1.26819												1.48845	0.850292	0	2.35467	1.1209	0.5036	1.47874	1.84063	0.205425	2.0773	2.8704	0											1.81207	0.822708
Number of Spikes per Network Burst per Channel - Avg				24.1718	75.0743	113.485	73.5444	64.3563	36.3254	90.9062	51.2586	73.8812	15.6281	11.0781	93.5625											26.6814	92.2198	117.627	75.0412	99.8863	54.622	56.9089	87.7543	65.9893	46.9036	38.9369	112.171											26.641	67.3721
Number of Spikes per Network Burst per Channel - Std				10.9654	13.9271	50.1646	118.409	2.84786	0.925208	3.89795	72.0086	3.63128	30.916	18.4815												18.9062	62.7468	88.359	127.141	79.6437	31.8997	66.5611	118.069	49.6848	79.02	80.6055	113.862											18.727	59.3796
Network Burst Percentage				94.7964	87.5507	90.9244	96.7975	63.8138	82.8416	46.0868	65.1688	65.2589	33.4712	36.3511	19.5865											99.2211	91.9143	94.6545	96.867	94.8088	89.9075	89.8525	90.0774	96.1235	93.9586	88.949	90.4778											99.5915	92.2208
Network IBI Coefficient of Variation				0.827464	0.280924	0.631913	0.914151	0.387146	0.335327	0.155056	1.09943	0.222689	0.842091	0.739752												2.08189	0.94572	1.06247	0.922763	2.20742	2.21343	2.20187	2.03837	2.457	2.18555	2.03519	1.3472											1.92106	1.29577
Network ISI Coefficient of Variation				8.96795	3.83634	4.96976	3.65846	2.2134	3.1637	1.76518	2.15213	2.22196	1.43148	1.26134	1.26995											22.7544	4.67033	6.28417	3.79384	11.5113	13.5647	6.38284	4.58107	8.24728	5.67389	5.44741	4.61984											25.7468	4.6982
Network Normalized Duration IQR				0.723404	0.100719	0.239651	1.17791	0.332103	0.298851	0.030769	0.744745	0.424379	0.451827	0.376119												0.14433	2.34146	1.58857	1.28395	1.01255	0.831858	0.245614	0.676617	0.281481	1.58282	1.12052	2.76423											0.247191	2.68687
Area Under Normalized Cross-Correlation				0.352908	0.453358	0.604975	0.511064	0.629169	0.625104	0.470412	0.39726	0.523904	0.338187	0.19965	0.377648											0.276588	0.463679	0.647828	0.57329	0.674954	0.555695	0.538783	0.592732	0.682896	0.683678	0.474746	0.726796											0.283681	0.479416
Area Under Cross-Correlation				2.6376	15.3475	32.458	114.92	9.99605	3.77461	3.82329	16.3963	9.96333	4.46889	2.30364	1.32266											3.3166	29.712	50.7777	142.306	44.3485	32.5311	25.6097	51.2228	53.5729	67.8807	27.4616	60.9945											3.49193	26.2664
Width at Half Height of Normalized Cross-Correlation				22	28	29	36	34	24	40	47	33	37	55	50											22	26	27	30	27	27	30	32	25	28	28	33											21	26
Width at Half Height of Cross-Correlation				140	304	310	642	189	119	219	410	228	265	338	148											286	405	412	666	293	227	302	407	316	441	1024	266											239	402
Synchrony Index				0.575514	0.718495	0.820854	0.825765	0.874848	0.904586	0.761783	0.786806	0.833739	0.687356	0.599976	0.705066											0.576912	0.712241	0.856363	0.843714	0.795517	0.64314	0.774037	0.81963	0.829423	0.820571	0.713651	0.878322											0.583417	0.717789
																														0.795517	0.64314	0.774037	0.81963
Timepoints		00h-Baseline. Before MC.																						00h. 20min after MC/drug.																						1h after drug
Well Averages		Analysis Start	0	A1	B1	C1	A2	B2	C2	A3	B3	C3	A4	B4	C4	Control		PTX 100nm		PTX 100nm + SP600125 1uM		PTX 100nm + SP600125 10uM		Analysis Start	0	A1	B1	C1	A2	B2	C2	A3	B3	C3	A4	B4	C4	Control		PTX 100nm		PTX 100nm + SP600125 1uM		PTX 100nm + SP600125 10uM		Analysis Start	0	A1	B1
Treatment/ID		Analysis End	599.75	Control	Control	Control	PTX 100nm	PTX 100nm	PTX 100nm	PTX 100nm + SP600125 1uM	PTX 100nm + SP600125 1uM	PTX 100nm + SP600125 1uM	PTX 100nm + SP600125 10uM	PTX 100nm + SP600125 10uM	PTX 100nm + SP600125 10uM	Mean	SD	Mean	SD	Mean	SD	Mean	SD	Analysis End	600	Control	Control	Control	PTX 100nm	PTX 100nm	PTX 100nm	PTX 100nm + SP600125 1uM	PTX 100nm + SP600125 1uM	PTX 100nm + SP600125 1uM	PTX 100nm + SP600125 10uM	PTX 100nm + SP600125 10uM	PTX 100nm + SP600125 10uM	Mean	SD	Mean	SD	Mean	SD	Mean	SD	Analysis End	300	Control	Control
Activity Metrics		Active Electrode Criterion (spks/min)	5																					Active Electrode Criterion (spks/min)	5																					Active Electrode Criterion (spks/min)	5
Number of Spikes		Remove Coincident Artifacts	False	10243	16136	18114	34275	5525	21272	49925	12624	20976	133115	33292	7643	14831	4094.56	20357.3	14396.8	27841.7	19575.3	58016.7	66289.4	Remove Coincident Artifacts	False	16561	62221	69591	158252	61585	58132	51471	71453	75636	80941	48593	51574	49457.7	28726.7	92656.3	56833.7	66186.7	12914.6	60369.3	17877.8	Remove Coincident Artifacts	False	17625	55623
Mean Firing Rate (Hz)				1.06742	1.68153	1.88766	3.5718	0.575761	2.21676	5.20269	1.31555	2.18591	13.8719	3.46936	0.796478	1.54554	0.426695	2.12144	1.50029	2.90138	2.03995	6.04592	6.90803			1.72582	6.48406	7.25208	16.4915	6.41778	6.05794	5.3638	7.44612	7.88203	8.43487	5.06388	5.37453	5.15399	2.99361	9.65572	5.92265	6.89732	1.34583	6.29109	1.86305			1.8367	5.79648
Number of Active Electrodes		Electrode Burst Settings		12	16	16	16	14	15	16	16	11	15	16	14	14.6667	2.3094	15	1	14.3333	2.88675	15	1	Electrode Burst Settings		12	15	16	16	15	15	16	16	16	16	15	16	14.3333	2.08167	15.3333	0.57735	16	0	15.6667	0.57735	Electrode Burst Settings		11	15
Weighted Mean Firing Rate (Hz)		Algorithm	ISI Threshold	1.41906	1.68153	1.88766	3.5718	0.658012	2.36032	5.20269	1.31555	3.15813	14.7966	3.46936	0.904544	1.66275	0.234863	2.19671	1.46377	3.22546	1.94444	6.39017	7.39227	Algorithm	ISI Threshold	2.29748	6.91633	7.25208	16.4915	6.84374	6.46169	5.3638	7.44612	7.88203	8.43487	5.40147	5.37453	5.48863	2.76871	9.9323	5.68361	6.89732	1.34583	6.40362	1.75916	Algorithm	ISI Threshold	2.66172	6.18291
ISI Coefficient of Variation - Avg		Min # of Spikes	5	4.41416	3.32014	4.36591	4.82984	4.62253	1.83868	5.83826	3.32723	1.91802	4.01088	3.17732	1.58903	4.0334	0.618178	3.76368	1.67032	3.6945	1.98576	2.92574	1.23037	Min # of Spikes	5	8.15144	7.1861	7.725	4.84096	13.2489	12.8554	9.90517	6.43665	11.939	6.99842	6.90512	8.04811	7.68751	0.483761	10.3151	4.74479	9.42692	2.78215	7.31722	0.634693	Min # of Spikes	5	8.1906	7.4673
Electrode Burst Metrics		Max ISI (ms)	100																					Max ISI (ms)	100	0	0	0	0	0	0	0	0	0	0	0	0									Max ISI (ms)	100	0	0
Number of Bursts				290	164	201	467	126	160	611	107	213	1043	228	21	218.333	64.7637	251	187.832	310.333	265.724	430.667	540.302			363	707	768	1317	794	1244	894	692	1135	1204	849	557	612.667	218.358	1118.33	283.243	907	221.786	870	324.011			421	763
Number of Bursting Electrodes		Network Burst Settings		12	16	16	16	14	16	16	16	15	15	16	16	14.6667	2.3094	15.3333	1.1547	15.6667	0.57735	15.6667	0.57735	Network Burst Settings		12	15	16	16	15	15	16	16	16	16	15	16	14.3333	2.08167	15.3333	0.57735	16	0	15.6667	0.57735	Network Burst Settings		13	15
Burst Duration - Avg (sec)		Algorithm	ISI Threshold	0.170456	0.347363	0.34276	0.338491	0.166025	0.402163	0.441737	0.398803	0.294277	0.831037	0.678513	0.530135	0.28686	0.100835	0.302226	0.122175	0.378272	0.0758436	0.679895	0.150456	Algorithm	ISI Threshold	0.260476	0.428307	0.528568	0.853153	0.467492	0.287615	0.381204	0.527216	0.383514	0.390399	0.379204	0.469302	0.405784	0.135458	0.536087	0.288942	0.430645	0.0836412	0.412968	0.0491065	Algorithm	ISI Threshold	0.230827	0.368476
Burst Duration - Std (sec)		Min # of Spikes	50	0.149589	0.139277	0.170031	0.287115	0.089666	0.21576	0.279654	0.258317	0.154597	0.198053	0.329817	0.396109	0.152966	0.0156526	0.197514	0.0999811	0.230856	0.0668984	0.307993	0.100815	Min # of Spikes	50	0.148003	0.272692	0.228053	0.267492	0.12118	0.094261	0.149564	0.21729	0.151399	0.117318	0.195694	0.167356	0.216249	0.063177	0.160978	0.0932209	0.172751	0.0385828	0.160123	0.0396855	Min # of Spikes	50	0.147452	0.210617
Number of Spikes per Burst - Avg		Max ISI (ms)	100	22.6627	60.2102	56.7948	49.1381	36.2381	49.2048	68.9112	52.3068	32.517	128.732	83.515	74.7812	46.5559	20.7625	44.8603	7.46715	51.245	18.2203	95.6761	28.9583	Max ISI (ms)	100	27.1348	67.7418	87.2765	144.469	72.4959	47.895	47.8589	89.1829	61.4193	56.3739	39.0415	82.7215	60.7177	30.68	88.2867	50.1862	66.1537	21.0649	59.379	21.9945	Max ISI (ms)	100	23.8799	55.0556
Number of Spikes per Burst - Std		Min # of Electrodes (%)	35	23.158	20.4702	24.92	43.7902	17.0223	29.7927	47.8214	31.2032	21.8241	41.1345	36.705	37.6337	22.8494	2.2409	30.2018	13.3887	33.6162	13.1655	38.4911	2.33591	Min # of Electrodes (%)	35	30.7801	65.7097	59.0969	56.6783	26.2413	27.6358	35.0562	45.2546	35.5601	25.88	22.2712	37.6494	51.8623	18.5546	36.8518	17.1844	38.6236	5.7481	28.6002	8.04188	Min # of Electrodes (%)	35	28.9613	49.6301
Mean ISI within Burst - Avg (sec)		Synchrony Settings		0.011431	0.006729	0.010431	0.012477	0.004926	0.021056	0.009665	0.01524	0.021922	0.020584	0.017645	0.010131	0.00953033	0.00247701	0.0128197	0.00807046	0.015609	0.00613683	0.01612	0.00539078	Synchrony Settings		0.017396	0.013622	0.009865	0.017806	0.008583	0.009495	0.015769	0.010435	0.009105	0.012661	0.019923	0.007683	0.0136277	0.0037655	0.0119613	0.00508213	0.0117697	0.00352679	0.0134223	0.00615541	Synchrony Settings		0.017493	0.013181
Mean ISI within Burst - Std (sec)		Synchrony Window	20	0.004284	0.00233	0.009359	0.005913	0.001073	0.014127	0.003024	0.013569	0.015466	0.008459	0.007804	0.00682	0.00532433	0.00362814	0.00703767	0.00659927	0.0106863	0.00670322	0.00769433	0.000824985	Synchrony Window	20	0.007458	0.006683	0.003971	0.009294	0.003695	0.005756	0.008988	0.005512	0.004217	0.007118	0.007476	0.002359	0.00603733	0.00183097	0.00624833	0.00283178	0.006239	0.00246719	0.005651	0.00285657	Synchrony Window	20	0.007201	0.00465
Median ISI within Burst - Avg (sec)				0.007624	0.00409	0.008094	0.008889	0.003237	0.018916	0.00632	0.012708	0.018688	0.017829	0.013734	0.007393	0.00660267	0.00218869	0.0103473	0.00794058	0.012572	0.00618512	0.0129853	0.00525813			0.012365	0.00961	0.005859	0.014834	0.005313	0.005939	0.011717	0.007163	0.005554	0.009273	0.014466	0.004593	0.009278	0.00326568	0.00869533	0.00532545	0.00814467	0.00319662	0.009444	0.00493872			0.011432	0.008531
Median ISI within Burst - Std (sec)		Average Network Burst Analysis Settings		0.003045	0.001977	0.009495	0.005609	0.000718	0.014913	0.003433	0.014787	0.016068	0.008689	0.007175	0.00798	0.004839	0.00406742	0.00708	0.00721092	0.0114293	0.00695458	0.007948	0.000757507	Average Network Burst Analysis Settings		0.006984	0.006789	0.002356	0.010364	0.002715	0.003433	0.009626	0.004751	0.002424	0.007222	0.007428	0.001999	0.00537633	0.0026175	0.005504	0.00422417	0.00560033	0.00367535	0.00554967	0.00307669	Average Network Burst Analysis Settings		0.006215	0.003794
Inter-Burst Interval - Avg (sec)		Number of network bursts vary by well		78.291	63.5439	51.763	26.5046	69.8981	112.292	15.9305	118.877	190.917	11.0169	44.8317	192.422	64.5326	13.2916	69.5648	42.8945	108.575	87.947	82.757	96.4663	Number of network bursts vary by well		72.7459	17.1649	12.0859	9.75424	9.55139	7.98593	10.9628	13.2631	10.9782	10.6468	26.4131	15.6879	33.9989	33.6518	9.09719	0.967706	11.7347	1.32369	17.5826	8.05211	Number of network bursts vary by well		33.9587	17.789
Inter-Burst Interval - Std (sec)		Network Burst Window Start (ms)	0	154.5	2.90159	13.1556	19.558	0.000885	74.9606	3.01684	48.7848	163.939	3.80809	17.9517	97.2432	56.8525	84.7208	31.5065	38.8821	71.9135	82.9167	39.6677	50.3609	Network Burst Window Start (ms)	0	124.516	11.6004	1.81145	3.46337	0.17986	3.13345	6.91226	2.0839	14.7166	15.6532	29.9826	5.55274	45.976	68.1937	2.25889	1.80804	7.90426	6.37452	17.0628	12.2758	Network Burst Window Start (ms)	0	29.856	14.4711
Burst Frequency - Avg (Hz)		Network Burst Window End (ms)	500	0.040295	0.01709	0.020946	0.048666	0.015006	0.016674	0.063672	0.01115	0.023677	0.115937	0.02376	0.002188	0.0261103	0.0124347	0.026782	0.0189704	0.032833	0.027432	0.047295	0.0604163	Network Burst Window End (ms)	500	0.050438	0.078588	0.080033	0.137245	0.088259	0.13828	0.093164	0.072113	0.118278	0.125469	0.094373	0.058045	0.0696863	0.0166852	0.121261	0.0285855	0.0945183	0.0231123	0.092629	0.0337458	Network Burst Window End (ms)	500	0.053997	0.084813
Burst Frequency - Std (Hz)		Bin Size (ms)	1	0.023982	0.000746	0.008801	0.02213	0	0.016851	0.010895	0.00843	0.036214	0.083791	0.007689	0.001004	0.0111763	0.0117987	0.0129937	0.0115583	0.018513	0.015379	0.030828	0.0459889	Bin Size (ms)	1	0.044258	0.035954	0.01026	0.12884	0.001722	0.097224	0.027043	0.008292	0.027857	0.050123	0.074136	0.011491	0.0301573	0.0177248	0.0759287	0.0661805	0.021064	0.0110684	0.04525	0.0316055	Bin Size (ms)	1	0.051358	0.041276
Median/Mean ISI within Burst - Avg				0.67072	0.262938	0.550568	0.622681	0.148799	1.1022	1.83122	0.652624	1.30847	1.4806	2.07877	0	0.494742	0.209545	0.62456	0.476703	1.26411	0.590551	1.18646	1.07015			0.497595	1.37437	1.57246	1.62207	0.236458	0.348262	0.437546	0.398056	0.263662	0.345796	0.5864	2.47669	1.14814	0.572032	0.735598	0.769743	0.366421	0.0911563	1.1363	1.16703			0.607864	1.2086
Median/Mean ISI within Burst - Std				0.33853	0.164443	0.824166	0.583795	0.084113	1.22803	1.53198	0.971606	1.56414	1.16632	1.97828	0	0.44238	0.341902	0.63198	0.573479	1.35591	0.333203	1.0482	0.994417			0.31335	0.897122	1.00048	0.962642	0.078339	0.298486	0.241035	0.22024	0.137014	0.142238	0.237589	1.5434	0.736983	0.370499	0.446489	0.460355	0.19943	0.0550445	0.641074	0.782886			0.412679	0.797606
IBI Coefficient of Variation - Avg				0.681894	0.424244	0.406815	0.50826	0.335558	0.607977	0.995072	0.505182	0.900888	0.838039	0.795563	1.39963	0.504318	0.154032	0.483932	0.137829	0.800381	0.259951	1.01108	0.337169			1.24806	0.961726	1.36747	0.876671	2.63121	2.19013	2.35885	2.18013	2.42823	2.53624	1.91895	1.64868	1.19242	0.208516	1.89934	0.912701	2.3224	0.128002	2.03462	0.454944			1.19528	1.16421
IBI Coefficient of Variation - Std				0.345422	0.065895	0.31625	0.246298	0.000133	0.466256	0.161089	0.474423	0.130889	0.126957	0.37727	0	0.242522	0.153658	0.237562	0.233184	0.255467	0.190222	0.168076	0.191967			0.927443	0.426846	0.147455	0.208024	0.087631	0.357449	0.456532	0.153922	0.54751	0.592634	0.972942	0.255639	0.500581	0.395187	0.217701	0.135169	0.385988	0.206059	0.607072	0.358869			0.874064	0.536159
Burst Percentage - Avg				67.5016	67.6253	81.7037	86.4565	91.3923	40.6699	91.514	66.9129	46.816	78.8905	69.3033	40.132	72.2769	8.1641	72.8396	27.9688	68.4143	22.3868	62.7753	20.187			64.5715	86.5677	94.242	87.3637	88.4324	88.4249	86.1695	87.6669	93.0667	84.3301	73.9055	90.7563	81.7937	15.4006	88.0737	0.614872	88.9677	3.62797	82.9973	8.50409			67.7797	86.4122
Burst Percentage - Std				37.7537	21.5518	21.4333	19.6481	14.7932	25.3891	5.0851	23.7314	34.962	21.4322	16.965	28.431	26.9129	9.38854	19.9435	5.30413	21.2595	15.0911	22.2761	5.77939			33.5269	14.4161	3.28249	5.23358	24.3719	25.0195	12.2644	8.03133	14.2998	12.0957	15.3026	7.68666	17.0752	15.2965	18.2083	11.2411	11.5318	3.1978	11.695	3.82376			30.37	13.879
Network Burst Metrics																										0	0	0	0	0	0	0	0	0	0	0	0											0	0
Number of Network Bursts				33	10	10	25	9	31	25	4	63	117	27	1	17.6667	13.2791	21.6667	11.3725	30.6667	29.9054	48.3333	60.8714			55	42	35	129	39	66	51	46	69	104	81	26	44	10.1489	78	46.1844	55.3333	12.0968	70.3333	40.0791			61	52
Network Burst Frequency				0.055023	0.016674	0.016674	0.041684	0.015006	0.051688	0.041684	0.006669	0.105044	0.195081	0.045019	0.001667	0.029457	0.0221408	0.036126	0.0189621	0.0511323	0.0498634	0.080589	0.101495			0.091705	0.070029	0.058358	0.21509	0.065027	0.110046	0.085035	0.076699	0.115048	0.173406	0.135056	0.043351	0.073364	0.0169218	0.130054	0.0770063	0.0922607	0.0201698	0.117271	0.0668267			0.101709	0.086703
Network Burst Duration - Avg (sec)				0.769307	1.50773	2.00054	2.03172	0.432009	1.58613	1.9906	2.33446	1.76399	3.30168	2.0093	2.49872	1.42586	0.619688	1.34995	0.825592	2.02968	0.287237	2.60324	0.652499			0.653281	1.21959	1.41009	3.06899	1.66947	0.79045	1.15778	1.39752	0.815318	1.65757	1.90202	1.18942	1.09432	0.393649	1.84297	1.14913	1.12354	0.292608	1.583	0.362105			0.653416	0.940397
Network Burst Duration - Std (sec)				0.475173	0.428615	0.563873	0.40079	0.095065	0.474008	0.936716	0.106786	0.484003	2.63269	0.781688	0	0.48922	0.0687145	0.323288	0.201008	0.509168	0.415537	1.13813	1.35205			0.412988	0.759655	0.807005	2.53793	1.07603	0.532407	0.834602	0.954958	0.417945	1.86587	1.58347	0.920527	0.659883	0.215124	1.38212	1.03721	0.735835	0.281801	1.45662	0.485271			0.486643	0.698815
Number of Spikes per Network Burst - Avg				294.242	1029.7	1182.1	1200.32	508.556	229.677	1815.76	1454.5	121.032	1101.3	803.556	1497	835.347	474.766	646.184	499.743	1130.43	892.632	1133.95	347.873			298.764	1361.67	1882.03	1188.33	1497.13	791.894	906.824	1399.2	1053.68	731.26	533.617	1794.73	1180.82	806.977	1159.12	353.523	1119.9	252.777	1019.87	678.287			287.754	986.462
Number of Spikes per Network Burst - Std				153.681	45.5657	58.1004	226.317	12.9529	501.205	802.634	62.3672	284.148	1777.23	1163.03	0	85.7824	59.135	246.825	244.771	383.05	379.914	980.087	902.628			266.006	961.986	1413.74	2040.73	1196.08	465.663	1067.24	1892.59	795.742	1271.45	1224.01	1821.79	880.579	578.183	1234.16	788.226	1251.86	571.254	1439.09	332.28			269.218	907.149
Number of Elecs Participating in Burst - Avg				11.6061	16	16	15.96	14	12.3871	16	16	9.19048	14.641	12.963	16	14.5354	2.53684	14.1157	1.78926	13.7302	3.93148	14.5347	1.52131			10.4545	14.3571	16	14.4341	14.8205	14.4848	15.6667	15.1087	15.9565	14.2308	11.3827	16	13.6039	2.84843	14.5798	0.209982	15.5773	0.430921	13.8712	2.32955			9.81967	14.0962
Number of Elecs Participating in Burst - Std				1.57994	0	0	0.2	0	1.5637	0	0	1.26819	0.688095	2.06587	0	0.526647	0.912179	0.5879	0.850964	0.422729	0.732188	0.917987	1.05195			1.48845	0.850292	0	2.35467	1.1209	0.5036	1.47874	1.84063	0.205425	2.0773	2.8704	0	0.779581	0.746741	1.32639	0.942487	1.17493	0.858894	1.64923	1.48231			1.81207	0.822708
Number of Spikes per Network Burst per Channel - Avg				24.1718	64.3563	73.8812	75.0743	36.3254	15.6281	113.485	90.9062	11.0781	73.5444	51.2586	93.5625	54.1364	26.3835	42.3426	30.1765	71.8231	53.8044	72.7885	21.1621			26.6814	92.2198	117.627	75.0412	99.8863	54.622	56.9089	87.7543	65.9893	46.9036	38.9369	112.171	78.8427	46.9252	76.5165	22.6682	70.2175	15.8514	66.0037	40.1797			26.641	67.3721
Number of Spikes per Network Burst per Channel - Std				10.9654	2.84786	3.63128	13.9271	0.925208	30.916	50.1646	3.89795	18.4815	118.409	72.0086	0	5.81483	4.47765	15.2561	15.0395	24.1814	23.6541	63.4727	59.6644			18.9062	62.7468	88.359	127.141	79.6437	31.8997	66.5611	118.069	49.6848	79.02	80.6055	113.862	56.6707	35.1228	79.5614	47.6206	78.105	35.6238	91.1625	19.6743			18.727	59.3796
Network Burst Percentage				94.7964	63.8138	65.2589	87.5507	82.8416	33.4712	90.9244	46.0868	36.3511	96.7975	65.1688	19.5865	74.6231	17.4856	67.9545	29.9561	57.7874	29.1074	60.5176	38.815			99.2211	91.9143	94.6545	96.867	94.8088	89.9075	89.8525	90.0774	96.1235	93.9586	88.949	90.4778	95.2633	3.69123	93.8611	3.57526	92.0178	3.55743	91.1284	2.56737			99.5915	92.2208
Network IBI Coefficient of Variation				0.827464	0.387146	0.222689	0.280924	0.335327	0.842091	0.631913	0.155056	0.739752	0.914151	1.09943	0	0.4791	0.312698	0.486114	0.309483	0.508907	0.311151	0.671192	0.588605			2.08189	0.94572	1.06247	0.922763	2.20742	2.21343	2.20187	2.03837	2.457	2.18555	2.03519	1.3472	1.36336	0.624994	1.7812	0.743438	2.23241	0.210982	1.85598	0.446982			1.92106	1.29577
Network ISI Coefficient of Variation				8.96795	2.2134	2.22196	3.83634	3.1637	1.43148	4.96976	1.76518	1.26134	3.65846	2.15213	1.26995	4.46777	3.89727	2.81051	1.24073	2.66542	2.01145	2.36018	1.20777			22.7544	4.67033	6.28417	3.79384	11.5113	13.5647	6.38284	4.58107	8.24728	5.67389	5.44741	4.61984	11.2363	10.0075	9.62328	5.15179	6.40373	1.83319	5.24705	0.55486			25.7468	4.6982
Network Normalized Duration IQR				0.723404	0.332103	0.424379	0.100719	0.298851	0.451827	0.239651	0.030769	0.376119	1.17791	0.744745	0	0.493295	0.204551	0.283799	0.176037	0.215513	0.173936	0.640886	0.595785			0.14433	2.34146	1.58857	1.28395	1.01255	0.831858	0.245614	0.676617	0.281481	1.58282	1.12052	2.76423	1.35812	1.11655	1.04279	0.227558	0.401237	0.239159	1.82252	0.847665			0.247191	2.68687
Synchrony Metrics																										0	0	0	0	0	0	0	0	0	0	0	0											0	0
Area Under Normalized Cross-Correlation				0.352908	0.629169	0.523904	0.453358	0.625104	0.338187	0.604975	0.470412	0.19965	0.511064	0.39726	0.377648	0.501994	0.139428	0.472216	0.144385	0.425012	0.206441	0.428657	0.0720368			0.276588	0.463679	0.647828	0.57329	0.674954	0.555695	0.538783	0.592732	0.682896	0.683678	0.474746	0.726796	0.462698	0.185622	0.601313	0.0643789	0.604804	0.0728109	0.628407	0.134809			0.283681	0.479416
Area Under Cross-Correlation				2.6376	9.99605	9.96333	15.3475	3.77461	4.46889	32.458	3.82329	2.30364	114.92	16.3963	1.32266	7.53233	4.23899	7.86367	6.49047	12.8616	16.988	44.2129	61.696			3.3166	29.712	50.7777	142.306	44.3485	32.5311	25.6097	51.2228	53.5729	67.8807	27.4616	60.9945	27.9354	23.7804	73.0619	60.2576	43.4685	15.5107	52.1123	21.624			3.49193	26.2664
Full Width at Half Height of Normalized Cross-Correlation				22	34	33	28	24	37	29	40	55	36	47	50	29.6667	6.65833	29.6667	6.65833	41.3333	13.0512	44.3333	7.37111			22	26	27	30	27	27	30	32	25	28	28	33	25	2.64575	28	1.73205	29	3.60555	29.6667	2.88675			21	26
Full Width at Half Height of Cross-Correlation				140	189	228	304	119	265	310	219	338	642	410	148	185.667	44.0946	229.333	97.5209	289	62.2174	400	247.152			286	405	412	666	293	227	302	407	316	441	1024	266	367.667	70.812	395.333	236.716	341.667	57.0117	577	396.879			239	402
Synchrony Index				0.575514	0.874848	0.833739	0.718495	0.904586	0.687356	0.820854	0.761783	0.599976	0.825765	0.786806	0.705066	0.761367	0.162261	0.770146	0.117465	0.727538	0.114352	0.772546	0.0616002			0.576912	0.712241	0.856363	0.843714	0.795517	0.64314	0.774037	0.81963	0.829423	0.820571	0.713651	0.878322	0.715172	0.139749	0.76079	0.104699	0.807697	0.0295585	0.804181	0.08355			0.583417	0.717789
Kreuz SPIKE Distance
Average Network Burst Metrics
Start Electrode				42	23	24	21	12	22	41	42	21	43	23	32	29.6667	10.6927	18.3333	5.50757	34.6667	11.8462	32.6667	10.0167			42	12	34	13	31	21	23	11	22	13	32	33	25.5	12.112	22.3333	9.20145	#REF!	#REF!	#REF!	#REF!			42	32
Percent Bursts with Start Electrode				31.8182	22.7273	22.2222	23.0769	30	22.2222	44.4444	88.8889	21.4286	31.25	22.5352	21.875	25.5892	5.40034	25.0997	4.26523	51.5873	34.2927	25.2201	5.2325			37.5	35.2941	17.6796	20.9677	22.7723	38.4615	21.2121	27.2727	23.3333	18.3333	29.7872	20.4082	28.7792	9.30106	23.3912	4.36366	#REF!	#REF!	#REF!	#REF!			31.8182	28.2051
Burst Peak (Max Spikes per sec)				1636.36	2454.55	138.889	769.231	2800	1629.63	3000	1833.33	2833.33	2625	985.915	1906.25	1409.93	1174.32	1732.95	1019.32	2555.56	630.99	1839.06	821.606			2083.33	1352.94	121.547	182.796	554.455	2025.64	1181.82	2363.64	1400	550	1936.17	2061.22	1053.45	891.178	1582.14	666.984	#REF!	#REF!	#REF!	#REF!			1227.27	769.231
Time to Burst Peak (ms)				344.5	163.5	290.5	303.5	186.5	388.5	184.5	114.5	154.5	306.5	262.5	256.5	266.167	92.9211	292.833	101.422	151.167	35.1188	275.167	27.3008			392.5	349.5	2.5	402.5	489.5	208.5	274.5	208.5	320.5	354.5	222.5	264.5	307.5	175.479	274.167	55.9917	#REF!	#REF!	#REF!	#REF!			386.5	446.5
Normalized to baseline 0h and to individual well (well x at timepoint divided by well x at timepoint 0h, multiplied by 100)
Timepoints		00h-Baseline. Before MC. Normalized to the mean.																						00h. 20min after MC/drug.																						1h after drug
Well Averages		Analysis Start	0	A1	B1	C1	A2	B2	C2	A3	B3	C3	A4	B4	C4	Control		PTX 100nm		PTX 100nm + SP600125 1uM		PTX 100nm + SP600125 10uM		Analysis Start	0	A1	B1	C1	A2	B2	C2	A3	B3	C3	A4	B4	C4	Control		PTX 100nm		PTX 100nm + SP600125 1uM		PTX 100nm + SP600125 10uM		Analysis Start	0	A1	B1
Treatment/ID		Analysis End	590	Control	Control	Control	PTX 100nm	PTX 100nm	PTX 100nm	PTX 100nm + SP600125 1uM	PTX 100nm + SP600125 1uM	PTX 100nm + SP600125 1uM	PTX 100nm + SP600125 10uM	PTX 100nm + SP600125 10uM	PTX 100nm + SP600125 10uM	Mean	SD	Mean	SD	Mean	SD	Mean	SD	Analysis End	600	Control	Control	Control	PTX 100nm	PTX 100nm	PTX 100nm	PTX 100nm + SP600125 1uM	PTX 100nm + SP600125 1uM	PTX 100nm + SP600125 1uM	PTX 100nm + SP600125 10uM	PTX 100nm + SP600125 10uM	PTX 100nm + SP600125 10uM	Mean	SD	Mean	SD	Mean	SD	Mean	SD	Analysis End	300	Control	Control
Activity Metrics		Active Electrode Criterion (spks/min)	5																					Active Electrode Criterion (spks/min)	5																					Active Electrode Criterion (spks/min)	5
Number of Spikes		Remove Coincident Artifacts	False	100	100	100	100	100	100	100	100	100	100	100	100	100	0	100	0	100	0	100	0	Remove Coincident Artifacts	False	161.681	385.604	384.184	461.713	1114.66	273.279	103.097	566.009	360.584	60.8053	145.96	674.787	310.489	128.874	616.551	441.545	343.23	231.944	293.851	332.637	Remove Coincident Artifacts	False	172.069	344.714
Mean Firing Rate (Hz)				100	100	100	100	100	100	100	100	100	100	100	100	100	0	100	0	100	0	100	0			161.681	385.604	384.183	461.713	1114.66	273.279	103.097	566.009	360.583	60.8053	145.96	674.787	310.489	128.874	616.551	441.544	343.23	231.944	293.851	332.637			172.069	344.714
Number of Active Electrodes		Electrode Burst Settings		100	100	100	100	100	100	100	100	100	100	100	100	100	0	100	0	100	0	100	0	Electrode Burst Settings		100	93.75	100	100	107.143	100	100	100	145.455	106.667	93.75	114.286	97.9167	3.60844	102.381	4.12393	115.152	26.2432	104.901	10.3811	Electrode Burst Settings		91.6667	93.75
Weighted Mean Firing Rate (Hz)		Algorithm	ISI Threshold	100	100	100	100	100	100	100	100	100	100	100	100	100	0	100	0	100	0	100	0	Algorithm	ISI Threshold	161.902	411.311	384.183	461.713	1040.06	273.764	103.097	566.009	249.579	57.0054	155.691	594.17	319.132	136.839	591.846	399.381	306.228	236.599	268.955	285.934	Algorithm	ISI Threshold	187.568	367.695
ISI Coefficient of Variation - Avg		Min # of Spikes	5	100	100	100	100	100	100	100	100	100	100	100	100	100	0	100	0	100	0	100	0	Min # of Spikes	5	184.666	216.44	176.939	100.23	286.615	699.163	169.66	193.454	622.463	174.486	217.325	506.481	192.682	20.935	362.003	306.5	328.525	254.835	299.431	180.586	Min # of Spikes	5	185.553	224.909
Electrode Burst Metrics		Max ISI (ms)	100																					Max ISI (ms)	100																					Max ISI (ms)	100
Number of Bursts				100	100	100	100	100	100	100	100	100	100	100	100	100	0	100	0	100	0	100	0			125.172	431.098	382.09	282.013	630.159	777.5	146.318	646.729	532.864	115.436	372.368	2652.38	312.787	164.316	563.224	254.435	441.97	262.296	1046.73	1396.46			145.172	465.244
Number of Bursting Electrodes		Network Burst Settings		100	100	100	100	100	100	100	100	100	100	100	100	100	0	100	0	100	0	100	0	Network Burst Settings		100	93.75	100	100	107.143	93.75	100	100	106.667	106.667	93.75	100	97.9167	3.60844	100.298	6.70139	102.222	3.849	100.139	6.45945	Network Burst Settings		108.333	93.75
Burst Duration - Avg (sec)		Algorithm	ISI Threshold	100	100	100	100	100	100	100	100	100	100	100	100	100	0	100	0	100	0	100	0	Algorithm	ISI Threshold	152.811	123.302	154.209	252.046	281.579	71.517	86.2966	132.2	130.324	46.9773	55.8875	88.525	143.441	17.4545	201.714	113.717	116.273	25.9776	63.7966	21.8739	Algorithm	ISI Threshold	135.417	106.078
Burst Duration - Std (sec)		Min # of Spikes	50	100	100	100	100	100	100	100	100	100	100	100	100	100	0	100	0	100	0	100	0	Min # of Spikes	50	98.9398	195.791	134.124	93.1655	135.146	43.6879	53.4818	84.1176	97.9314	59.2357	59.3341	42.25	142.952	49.0254	90.6664	45.7802	78.5103	22.7491	53.6066	9.83523	Min # of Spikes	50	98.5714	151.222
Number of Spikes per Burst - Avg		Max ISI (ms)	100	100	100	100	100	100	100	100	100	100	100	100	100	100	0	100	0	100	0	100	0	Max ISI (ms)	100	119.733	112.509	153.67	294.006	200.055	97.3381	69.4501	170.5	188.884	43.7917	46.7479	110.618	128.637	21.9778	197.133	98.3667	142.944	64.3083	67.0525	37.7577	Max ISI (ms)	100	105.371	91.439
Number of Spikes per Burst - Std		Min # of Electrodes (%)	35	100	100	100	100	100	100	100	100	100	100	100	100	100	0	100	0	100	0	100	0	Min # of Electrodes (%)	35	132.913	321.003	237.147	129.431	154.158	92.7601	73.3065	145.032	162.939	62.9156	60.6763	100.042	230.354	94.2284	125.45	30.8921	127.093	47.4328	74.5445	22.1096	Min # of Electrodes (%)	35	125.059	242.451
Mean ISI within Burst - Avg (sec)		Synchrony Settings		100	100	100	100	100	100	100	100	100	100	100	100	100	0	100	0	100	0	100	0	Synchrony Settings		152.183	202.437	94.5739	142.711	174.239	45.094	163.156	68.4711	41.5336	61.5089	112.91	75.8365	149.731	53.9734	120.681	67.3317	91.0535	63.8784	83.4186	26.5262	Synchrony Settings		153.031	195.883
Mean ISI within Burst - Std (sec)		Synchrony Window	20	100	100	100	100	100	100	100	100	100	100	100	100	100	0	100	0	100	0	100	0	Synchrony Window	20	174.09	286.824	42.4297	157.179	344.362	40.7447	297.222	40.622	27.2663	84.1471	95.797	34.5894	167.781	122.319	180.762	153.176	121.703	152.15	71.5112	32.5014	Synchrony Window	20	168.091	199.571
Median ISI within Burst - Avg (sec)				100	100	100	100	100	100	100	100	100	100	100	100	100	0	100	0	100	0	100	0			162.185	234.963	72.387	166.88	164.133	31.3967	185.396	56.3661	29.7196	52.0108	105.33	62.1263	156.512	81.4365	120.804	77.4408	90.4937	83.2603	73.1556	28.319			149.948	208.582
Median ISI within Burst - Std (sec)		Average Network Burst Analysis Settings		100	100	100	100	100	100	100	100	100	100	100	100	100	0	100	0	100	0	100	0	Average Network Burst Analysis Settings		229.36	343.399	24.8131	184.774	378.134	23.0202	280.396	32.1296	15.0859	83.1166	103.526	25.0501	199.191	161.421	195.309	177.791	109.204	148.502	70.5643	40.716	Average Network Burst Analysis Settings		204.105	191.907
Inter-Burst Interval - Avg (sec)		Number of network bursts vary by well		100	100	100	100	100	100	100	100	100	100	100	100	100	0	100	0	100	0	100	0	Number of network bursts vary by well		92.9173	27.0127	23.3486	36.802	13.6647	7.11177	68.8163	11.157	5.75025	96.6409	58.916	8.15283	47.7595	39.1507	19.1928	15.598	28.5745	34.9551	54.5699	44.4038	Number of network bursts vary by well		43.375	27.9948
Inter-Burst Interval - Std (sec)		Network Burst Window Start (ms)	0	100	100	100	100	100	100	100	100	100	100	100	100	100	0	100	0	100	0	100	0	Network Burst Window Start (ms)	0	80.5928	399.795	13.7694	17.7082	20323.2	4.18013	229.122	4.27163	8.97689	411.051	167.018	5.71016	164.719	206.305	6781.68	11727.3	80.7903	128.481	194.593	204.072	Network Burst Window Start (ms)	0	19.3242	498.728
Burst Frequency - Avg (Hz)		Network Burst Window End (ms)	500	100	100	100	100	100	100	100	100	100	100	100	100	100	0	100	0	100	0	100	0	Network Burst Window End (ms)	500	125.172	459.848	382.092	282.014	588.158	829.315	146.319	646.753	499.548	108.222	397.193	2652.88	322.371	175.148	566.496	274.293	430.873	257.188	1052.76	1393.25	Network Burst Window End (ms)	500	134.004	496.273
Burst Frequency - Std (Hz)		Bin Size (ms)	1	100	100	100	100	#DIV/0!	100	100	100	100	100	100	100	100	0	#DIV/0!	#DIV/0!	100	0	100	0	Bin Size (ms)	1	184.547	4819.57	116.578	582.196	#DIV/0!	576.963	248.215	98.363	76.9233	59.8191	964.183	1144.52	1706.9	2695.87	#DIV/0!	#DIV/0!	141.167	93.3238	722.841	581.231	Bin Size (ms)	1	214.152	5532.98
Median/Mean ISI within Burst - Avg				100	100	100	100	100	100	100	100	100	100	100	#DIV/0!	100	0	100	0	100	0	#DIV/0!	#DIV/0!			74.1882	522.699	285.607	260.498	158.911	31.597	23.8936	60.9932	20.1504	23.3551	28.209	#DIV/0!	294.165	224.378	150.335	114.691	35.0124	22.5777	#DIV/0!	#DIV/0!			90.6286	459.652
Median/Mean ISI within Burst - Std				100	100	100	100	100	100	100	100	100	100	100	#DIV/0!	100	0	100	0	100	0	#DIV/0!	#DIV/0!			92.562	545.552	121.393	164.894	93.1354	24.3061	15.7336	22.6676	8.7597	12.1954	12.0099	#DIV/0!	253.169	253.621	94.1118	70.299	15.7203	6.95397	#DIV/0!	#DIV/0!			121.903	485.035
IBI Coefficient of Variation - Avg				100	100	100	100	100	100	100	100	100	100	100	100	100	0	100	0	100	0	100	0			183.029	226.692	336.14	172.485	784.13	360.233	237.054	431.554	269.537	302.64	241.206	117.794	248.62	78.8757	438.949	313.328	312.715	104.191	220.547	94.1387			175.288	274.42
IBI Coefficient of Variation - Std				100	100	100	100	100	100	100	100	100	100	100	#DIV/0!	100	0	100	0	100	0	#DIV/0!	#DIV/0!			268.496	647.767	46.6261	84.4603	65888	76.6637	283.404	32.444	418.301	466.799	257.89	#DIV/0!	320.963	303.985	22016.4	37993.9	244.716	195.816	#DIV/0!	#DIV/0!			253.042	813.657
Burst Percentage - Avg				100	100	100	100	100	100	100	100	100	100	100	100	100	0	100	0	100	0	100	0			95.6592	128.011	115.346	101.049	96.7614	217.421	94.1599	131.016	198.793	106.895	106.641	226.144	113.005	16.3023	138.411	68.4585	141.323	53.0723	146.56	68.9222			100.412	127.781
Burst Percentage - Std				100	100	100	100	100	100	100	100	100	100	100	100	100	0	100	0	100	0	100	0			88.8043	66.8908	15.3149	26.6365	164.751	98.5444	241.182	33.8426	40.901	56.4371	90.2012	27.0362	57.0033	37.7292	96.6441	69.077	105.309	117.723	57.8915	31.6076			80.4426	64.3986
Network Burst Metrics
Number of Network Bursts				100	100	100	100	100	100	100	100	100	100	100	100	100	0	100	0	100	0	100	0			166.667	420	350	516	433.333	212.903	204	1150	109.524	88.8889	300	2600	312.222	130.824	387.412	156.68	487.841	575.389	996.296	1392.85			184.848	520
Network Burst Frequency				100	100	100	100	100	100	100	100	100	100	100	100	100	0	100	0	100	0	100	0			166.667	419.989	349.994	516.001	433.34	212.904	203.999	1150.08	109.524	88.8892	299.998	2600.54	312.217	130.818	387.415	156.68	487.868	575.436	996.476	1393.16			184.848	519.989
Network Burst Duration - Avg (sec)				100	100	100	100	100	100	100	100	100	100	100	100	100	0	100	0	100	0	100	0			84.9181	80.8893	70.4854	151.054	386.444	49.8351	58.1624	59.8648	46.2201	50.2039	94.6605	47.6011	78.7643	7.44733	195.778	172.704	54.7491	7.4352	64.1551	26.4504			84.9357	62.3718
Network Burst Duration - Std (sec)				100	100	100	100	100	100	100	100	100	100	100	#DIV/0!	100	0	100	0	100	0	#DIV/0!	#DIV/0!			86.9132	177.235	143.118	633.233	1131.89	112.32	89.0987	894.273	86.3517	70.8733	202.57	#DIV/0!	135.755	45.6087	625.815	509.827	356.574	465.662	#DIV/0!	#DIV/0!			102.414	163.04
Number of Spikes per Network Burst - Avg				100	100	100	100	100	100	100	100	100	100	100	100	100	0	100	0	100	0	100	0			101.537	132.239	159.211	99.0007	294.388	344.785	49.9418	96.1977	870.582	66.3997	66.407	119.888	130.995	28.8571	246.058	129.824	338.907	461.025	84.2317	30.8797			97.7949	95.8009
Number of Spikes per Network Burst - Std				100	100	100	100	100	100	100	100	100	100	100	#DIV/0!	100	0	100	0	100	0	#DIV/0!	#DIV/0!			173.09	2111.21	2433.28	901.716	9234.08	92.9088	132.968	3034.59	280.045	71.5414	105.243	#DIV/0!	1572.52	1222.6	3409.57	5060.36	1149.2	1634.45	#DIV/0!	#DIV/0!			175.18	1990.86
Number of Elecs Participating in Burst - Avg				100	100	100	100	100	100	100	100	100	100	100	100	100	0	100	0	100	0	100	0			90.0783	89.7321	100	90.4393	105.861	116.935	97.9167	94.4293	173.62	97.1979	87.8095	100	93.2702	5.83079	104.412	13.3072	121.989	44.7481	95.0025	6.38489			84.6081	88.101
Number of Elecs Participating in Burst - Std				100	#DIV/0!	#DIV/0!	100	#DIV/0!	100	#DIV/0!	#DIV/0!	100	100	100	#DIV/0!	#DIV/0!	#DIV/0!	#DIV/0!	#DIV/0!	#DIV/0!	#DIV/0!	#DIV/0!	#DIV/0!			94.2093	#DIV/0!	#DIV/0!	1177.33	#DIV/0!	32.2056	#DIV/0!	#DIV/0!	16.1983	301.891	138.944	#DIV/0!	#DIV/0!	#DIV/0!	#DIV/0!	#DIV/0!	#DIV/0!	#DIV/0!	#DIV/0!	#DIV/0!			114.692	#DIV/0!
Number of Spikes per Network Burst per Channel - Avg				100	100	100	100	100	100	100	100	100	100	100	100	100	0	100	0	100	0	100	0			110.382	143.296	159.211	99.9559	274.977	349.511	50.1466	96.5327	595.672	63.7758	75.9618	119.888	137.63	24.9025	241.481	128.105	247.45	302.459	86.542	29.5146			110.215	104.686
Number of Spikes per Network Burst per Channel - Std				100	100	100	100	100	100	100	100	100	100	100	#DIV/0!	100	0	100	0	100	0	#DIV/0!	#DIV/0!			172.418	2203.3	2433.28	912.903	8608.2	103.182	132.685	3029.01	268.835	66.7346	111.939	#DIV/0!	1603	1244.24	3208.09	4694.12	1143.51	1634.31	#DIV/0!	#DIV/0!			170.783	2085.06
Network Burst Percentage				100	100	100	100	100	100	100	100	100	100	100	100	100	0	100	0	100	0	100	0			104.667	144.035	145.045	110.641	114.446	268.611	98.8212	195.452	264.431	97.0671	136.49	461.938	131.249	23.0258	164.566	90.1258	186.235	83.1888	231.832	200.25			105.058	144.515
Network IBI Coefficient of Variation				100	100	100	100	100	100	100	100	100	100	100	#DIV/0!	100	0	100	0	100	0	#DIV/0!	#DIV/0!			251.598	244.28	477.11	328.474	658.287	262.85	348.445	1314.6	332.138	239.08	185.114	#DIV/0!	324.329	132.362	416.537	211.918	665.061	562.576	#DIV/0!	#DIV/0!			232.162	334.699
Network ISI Coefficient of Variation				100	100	100	100	100	100	100	100	100	100	100	100	100	0	100	0	100	0	100	0			253.73	211.003	282.821	98.8919	363.856	947.601	128.434	259.525	653.853	155.09	253.117	363.78	249.184	36.1242	470.116	434.218	347.27	273.479	257.329	104.409			287.098	212.262
Network Normalized Duration IQR				100	100	100	100	100	100	100	100	100	100	100	#DIV/0!	100	0	100	0	100	0	#DIV/0!	#DIV/0!			19.9515	705.041	374.328	1274.79	338.815	184.11	102.488	2199.02	74.8383	134.375	150.457	#DIV/0!	366.44	342.613	599.237	590.134	792.116	1218.49	#DIV/0!	#DIV/0!			34.1705	809.047
Synchrony Metrics
Area Under Normalized Cross-Correlation				100	100	100	100	100	100	100	100	100	100	100	100	100	0	100	0	100	0	100	0			78.374	73.6971	123.654	126.454	107.975	164.316	89.0587	126.003	342.047	133.775	119.505	192.453	91.9083	27.5918	132.915	28.7209	185.703	136.652	148.578	38.6613			80.3838	76.1983
Area Under Cross-Correlation				100	100	100	100	100	100	100	100	100	100	100	100	100	0	100	0	100	0	100	0			125.743	297.237	509.645	927.227	1174.91	727.946	78.9011	1339.76	2325.58	59.0679	167.487	4611.49	310.875	192.314	943.362	223.921	1248.08	1126.14	1612.68	2597.61			132.39	262.768
Full Width at Half Height of Normalized Cross-Correlation				100	100	100	100	100	100	100	100	100	100	100	100	100	0	100	0	100	0	100	0			100	76.4706	81.8182	107.143	112.5	72.973	103.448	80	45.4545	77.7778	59.5745	66	86.0963	12.3343	97.5386	21.4424	76.3009	29.1733	67.7841	9.23187			95.4545	76.4706
Full Width at Half Height of Cross-Correlation				100	100	100	100	100	100	100	100	100	100	100	100	100	0	100	0	100	0	100	0			204.286	214.286	180.702	219.079	246.218	85.6604	97.4194	185.845	93.4911	68.6916	249.756	179.73	199.758	17.2438	183.653	85.9418	125.585	52.2234	166.059	91.3031			170.714	212.698
Synchrony Index				100	100	100	100	100	100	100	100	100	100	100	100	100	0	100	0	100	0	100	0			100.243	81.4131	102.714	117.428	87.9427	93.5672	94.2965	107.594	138.243	99.371	90.7023	124.573	94.7899	11.6503	99.646	15.6544	113.378	22.5368	104.882	17.5951			101.373	82.0473
Kreuz SPIKE Distance
Average Network Burst Metrics
Start Electrode				#DIV/0!	#DIV/0!	#DIV/0!	#DIV/0!	#DIV/0!	#DIV/0!	#DIV/0!	#DIV/0!	#DIV/0!	#DIV/0!	#DIV/0!	#DIV/0!	#DIV/0!	#DIV/0!	#DIV/0!	#DIV/0!	#DIV/0!	#DIV/0!	#DIV/0!	#DIV/0!			#DIV/0!	#DIV/0!	#DIV/0!	#DIV/0!	#DIV/0!	#DIV/0!	#DIV/0!	#DIV/0!	#DIV/0!	#DIV/0!	#DIV/0!	#DIV/0!	#DIV/0!	#DIV/0!	#DIV/0!	#DIV/0!	#REF!	#REF!	#REF!	#REF!			141.573	107.865
Percent Bursts with Start Electrode				100	100	100	100	100	100	100	100	100	100	100	100	100	0	100	0	100	0	100	0			100	52.1739	141.667	61.9048	258.333	95.4545	56.0976	26.1905	104.762	30.2326	139.13	103.125	118.256	75.5847	76.5897	45.8653	#REF!	#REF!	#REF!	#REF!			124.342	110.223
Burst Peak (Max Spikes per sec)				100	100	100	100	100	100	100	100	100	100	100	100	100	0	100	0	100	0	100	0			117.857	155.294	79.558	90.8602	75.9076	173.077	47.7273	30.6818	108.889	58.6667	132.181	93.2945	115.426	40.9163	78.5733	39.1174	#REF!	#REF!	#REF!	#REF!			87.0448	54.558
Time to Burst Peak (ms)				100	100	100	100	100	100	100	100	100	100	100	100	100	0	100	0	100	0	100	0			127.315	55.1198	87.5138	23.7634	19.802	124.301	39.3939	128.926	49.4118	20.9524	196.383	108.13	72.9691	47.6791	90.5327	66.5364	#REF!	#REF!	#REF!	#REF!			145.21	167.752
Normalized to vehicle?
Timepoints		00h-Baseline. Before MC. Normalized to individual well.																						00h. 20min after MC/drug.																						1h after drug
Well Averages		Analysis Start	0	A1	B1	C1	A2	B2	C2	A3	B3	C3	A4	B4	C4	Control		PTX 100nm		PTX 100nm + SP600125 1uM		PTX 100nm + SP600125 10uM		Analysis Start	0	A1	B1	C1	A2	B2	C2	A3	B3	C3	A4	B4	C4	Control		PTX 100nm		PTX 100nm + SP600125 1uM		PTX 100nm + SP600125 10uM		Analysis Start	0	A1	B1
Treatment/ID		Analysis End	590	Control	Control	Control	PTX 100nm	PTX 100nm	PTX 100nm	PTX 100nm + SP600125 1uM	PTX 100nm + SP600125 1uM	PTX 100nm + SP600125 1uM	PTX 100nm + SP600125 10uM	PTX 100nm + SP600125 10uM	PTX 100nm + SP600125 10uM	Mean	SD	Mean	SD	Mean	SD	Mean	SD	Analysis End	600	Control	Control	Control	PTX 100nm	PTX 100nm	PTX 100nm	PTX 100nm + SP600125 1uM	PTX 100nm + SP600125 1uM	PTX 100nm + SP600125 1uM	PTX 100nm + SP600125 10uM	PTX 100nm + SP600125 10uM	PTX 100nm + SP600125 10uM	Mean	SD	Mean	SD	Mean	SD	Mean	SD	Analysis End	300	Control	Control
Activity Metrics		Active Electrode Criterion (spks/min)	5																					Active Electrode Criterion (spks/min)	5																					Active Electrode Criterion (spks/min)	5
Number of Spikes		Remove Coincident Artifacts	False	100	100	100	100	100	100	100	100	100	100	100	100	100	0	100	0	100	0	100	0	Remove Coincident Artifacts	False	52.073	124.192	123.735	148.705	359.001	88.0157	33.2046	182.296	116.134	19.5837	47.0096	217.33	100	41.5066	198.574	142.209	110.545	74.7026	94.6412	107.133	Remove Coincident Artifacts	False	59.2355	118.669
Mean Firing Rate (Hz)				100	100	100	100	100	100	100	100	100	100	100	100	100	0	100	0	100	0	100	0			52.073	124.192	123.735	148.705	359.001	88.0157	33.2046	182.296	116.134	19.5837	47.0097	217.33	100	41.5066	198.574	142.209	110.545	74.7026	94.6412	107.133			59.2355	118.669
Number of Active Electrodes		Electrode Burst Settings		100	100	100	100	100	100	100	100	100	100	100	100	100	0	100	0	100	0	100	0	Electrode Burst Settings		102.128	95.7447	102.128	102.128	109.422	102.128	102.128	102.128	148.549	108.936	95.7447	116.717	100	3.68521	104.559	4.21167	117.602	26.8016	107.133	10.602	Electrode Burst Settings		96.3504	98.5401
Weighted Mean Firing Rate (Hz)		Algorithm	ISI Threshold	100	100	100	100	100	100	100	100	100	100	100	100	100	0	100	0	100	0	100	0	Algorithm	ISI Threshold	50.7319	128.884	120.384	144.678	325.904	85.7839	32.3053	177.359	78.2056	17.8627	48.7857	186.183	100	42.8786	185.455	125.146	95.9567	74.1382	84.2772	89.5974	Algorithm	ISI Threshold	61.8407	121.228
ISI Coefficient of Variation - Avg		Min # of Spikes	5	100	100	100	100	100	100	100	100	100	100	100	100	100	0	100	0	100	0	100	0	Min # of Spikes	5	95.8399	112.33	91.8297	52.0186	148.751	362.859	88.0519	100.401	323.052	90.5565	112.79	262.859	100	10.865	187.876	159.071	170.502	132.257	155.402	93.7222	Min # of Spikes	5	93.2187	112.991
Electrode Burst Metrics		Max ISI (ms)	100																					Max ISI (ms)	100																					Max ISI (ms)	100
Number of Bursts				100	100	100	100	100	100	100	100	100	100	100	100	100	0	100	0	100	0	100	0			40.0185	137.825	122.157	90.1614	201.466	248.572	46.7787	206.764	170.36	36.9058	119.049	847.984	100	52.5329	180.067	81.3446	141.301	83.8578	334.646	446.457			41.8659	134.171
Number of Bursting Electrodes		Network Burst Settings		100	100	100	100	100	100	100	100	100	100	100	100	100	0	100	0	100	0	100	0	Network Burst Settings		102.128	95.7447	102.128	102.128	109.422	95.7447	102.128	102.128	108.936	108.936	95.7447	102.128	100	3.68521	102.432	6.84397	104.397	3.9309	102.27	6.59689	Network Burst Settings		107.586	93.1034
Burst Duration - Avg (sec)		Algorithm	ISI Threshold	100	100	100	100	100	100	100	100	100	100	100	100	100	0	100	0	100	0	100	0	Algorithm	ISI Threshold	106.532	85.9604	107.507	175.714	196.303	49.8581	60.1617	92.163	90.8556	32.7503	38.962	61.7153	100	12.1684	140.625	79.2777	81.0601	18.1103	44.4758	15.2494	Algorithm	ISI Threshold	109.788	86.0012
Burst Duration - Std (sec)		Min # of Spikes	50	100	100	100	100	100	100	100	100	100	100	100	100	100	0	100	0	100	0	100	0	Min # of Spikes	50	69.212	136.963	93.8249	65.1727	94.5396	30.5613	37.4125	58.8433	68.5066	41.4375	41.5064	29.5554	100	34.2951	63.4245	32.025	54.9208	15.9139	37.4998	6.8801	Min # of Spikes	50	86.4164	132.574
Number of Spikes per Burst - Avg		Max ISI (ms)	100	100	100	100	100	100	100	100	100	100	100	100	100	100	0	100	0	100	0	100	0	Max ISI (ms)	100	93.0781	87.4621	119.46	228.555	155.518	75.6686	53.9891	132.543	146.834	34.0428	36.3408	85.9921	100	17.0851	153.247	76.4682	111.122	49.992	52.1252	29.3521	Max ISI (ms)	100	99.5168	86.359
Number of Spikes per Burst - Std		Min # of Electrodes (%)	35	100	100	100	100	100	100	100	100	100	100	100	100	100	0	100	0	100	0	100	0	Min # of Electrodes (%)	35	57.6996	139.352	102.949	56.188	66.9222	40.2684	31.8234	62.9603	70.7342	27.3125	26.3404	43.4295	100	40.9058	54.4596	13.4107	55.1726	20.5912	32.3608	9.59806	Min # of Electrodes (%)	35	70.5429	136.761
Mean ISI within Burst - Avg (sec)		Synchrony Settings		100	100	100	100	100	100	100	100	100	100	100	100	100	0	100	0	100	0	100	0	Synchrony Settings		101.637	135.2	63.1624	95.3112	116.368	30.1166	108.966	45.7294	27.7388	41.0796	75.4086	50.6484	100	36.0469	80.5985	44.9684	60.8113	42.6621	55.7122	17.7158	Synchrony Settings		102.351	131.011
Mean ISI within Burst - Std (sec)		Synchrony Window	20	100	100	100	100	100	100	100	100	100	100	100	100	100	0	100	0	100	0	100	0	Synchrony Window	20	103.76	170.951	25.2887	93.681	205.245	24.2844	177.149	24.2113	16.2511	50.1529	57.0964	20.6158	100	72.904	107.737	91.2952	72.5371	90.6838	42.6217	19.3713	Synchrony Window	20	124.892	148.282
Median ISI within Burst - Avg (sec)				100	100	100	100	100	100	100	100	100	100	100	100	100	0	100	0	100	0	100	0			103.625	150.125	46.2501	106.625	104.87	20.0603	118.455	36.0139	18.9887	33.2312	67.2983	39.6943	100	52.0322	77.1849	49.4792	57.8191	53.1974	46.7413	18.0938			103.355	143.77
Median ISI within Burst - Std (sec)		Average Network Burst Analysis Settings		100	100	100	100	100	100	100	100	100	100	100	100	100	0	100	0	100	0	100	0	Average Network Burst Analysis Settings		115.146	172.397	12.4569	92.7627	189.835	11.5569	140.768	16.1301	7.57359	41.7272	51.9734	12.576	100	81.0387	98.0515	89.2567	54.8238	74.5525	35.4255	20.4407	Average Network Burst Analysis Settings		146.21	137.472
Inter-Burst Interval - Avg (sec)		Number of network bursts vary by well		100	100	100	100	100	100	100	100	100	100	100	100	100	0	100	0	100	0	100	0	Number of network bursts vary by well		194.552	56.5598	48.8878	77.057	28.6115	14.8908	144.089	23.3608	12.04	202.349	123.36	17.0706	100	81.9746	40.1864	32.6595	59.83	73.1898	114.26	92.9738	Number of network bursts vary by well		141.082	91.0561
Inter-Burst Interval - Std (sec)		Network Burst Window Start (ms)	0	100	100	100	100	100	100	100	100	100	100	100	100	100	0	100	0	100	0	100	0	Network Burst Window Start (ms)	0	48.9274	242.713	8.35935	10.7505	12338.1	2.53773	139.099	2.59328	5.44982	249.546	101.396	3.4666	100	125.247	4117.12	7119.55	49.0473	78	118.136	123.891	Network Burst Window Start (ms)	0	10.6269	274.263
Burst Frequency - Avg (Hz)		Network Burst Window End (ms)	500	100	100	100	100	100	100	100	100	100	100	100	100	100	0	100	0	100	0	100	0	Network Burst Window End (ms)	500	38.8286	142.646	118.526	87.4813	182.448	257.255	45.3883	200.624	154.961	33.5706	123.21	822.928	100	54.3314	175.728	85.0862	133.658	79.7804	326.57	432.19	Network Burst Window End (ms)	500	37.9209	140.437
Burst Frequency - Std (Hz)		Bin Size (ms)	1	100	100	100	100	#DIV/0!	100	100	100	100	100	100	100	100	0	#DIV/0!	#DIV/0!	100	0	100	0	Bin Size (ms)	1	10.8118	282.358	6.82979	34.1084	#DIV/0!	33.8018	14.5419	5.76267	4.50661	3.50455	56.4874	67.0527	100	157.94	#DIV/0!	#DIV/0!	8.27038	5.46745	42.3482	34.0519	Bin Size (ms)	1	10.8206	279.569
Median/Mean ISI within Burst - Avg				100	100	100	100	100	100	100	100	100	100	100	#DIV/0!	100	0	100	0	100	0	#DIV/0!	#DIV/0!			25.2199	177.689	97.0909	88.5552	54.0211	10.7412	8.12253	20.7343	6.85003	7.93946	9.5895	#DIV/0!	100	76.2762	51.1058	38.9888	11.9023	7.67519	#DIV/0!	#DIV/0!			37.3722	189.545
Median/Mean ISI within Burst - Std				100	100	100	100	100	100	100	100	100	100	100	#DIV/0!	100	0	100	0	100	0	#DIV/0!	#DIV/0!			36.5614	215.489	47.9493	65.132	36.7879	9.60073	6.21466	8.95356	3.46002	4.81711	4.74382	#DIV/0!	100	100.179	37.1735	27.7676	6.20942	2.74677	#DIV/0!	#DIV/0!			52.8686	210.356
IBI Coefficient of Variation - Avg				100	100	100	100	100	100	100	100	100	100	100	100	100	0	100	0	100	0	100	0			73.618	91.1799	135.202	69.3768	315.392	144.893	95.3476	173.579	108.413	121.728	97.0178	47.379	100	31.7254	176.554	126.027	125.78	41.9077	88.7082	37.8645			61.9947	97.055
IBI Coefficient of Variation - Std				100	100	100	100	100	100	100	100	100	100	100	#DIV/0!	100	0	100	0	100	0	#DIV/0!	#DIV/0!			83.6532	201.82	14.5269	26.3147	20528.2	23.8855	88.2979	10.1083	130.327	145.437	80.3489	#DIV/0!	100	94.7105	6859.47	11837.5	76.2444	61.0089	#DIV/0!	#DIV/0!			66.2655	213.076
Burst Percentage - Avg				100	100	100	100	100	100	100	100	100	100	100	100	100	0	100	0	100	0	100	0			84.6502	113.279	102.071	89.42	85.6255	192.399	83.3234	115.938	175.914	94.593	94.3679	200.118	100	14.4262	122.481	60.5799	125.059	46.9644	129.693	60.9902			88.0058	111.993
Burst Percentage - Std				100	100	100	100	100	100	100	100	100	100	100	100	100	0	100	0	100	0	100	0			155.788	117.345	26.8666	46.7281	289.021	172.875	423.103	59.3696	71.7519	99.0067	158.238	47.4292	100	66.1878	169.541	121.181	184.741	206.52	101.558	55.4487			148.084	118.549
Network Burst Metrics
Number of Network Bursts				100	100	100	100	100	100	100	100	100	100	100	100	100	0	100	0	100	0	100	0			53.3808	134.52	112.1	165.267	138.79	68.1896	65.3381	368.327	35.0788	28.4698	96.0854	832.74	100	41.9008	124.082	50.1821	156.248	184.288	319.098	446.11			50.6504	142.485
Network Burst Frequency				100	100	100	100	100	100	100	100	100	100	100	100	100	0	100	0	100	0	100	0			53.3817	134.519	112.1	165.27	138.795	68.1912	65.339	368.36	35.0794	28.4704	96.0864	832.928	100	41.8998	124.085	50.1832	156.26	184.307	319.162	446.217			50.6513	142.485
Network Burst Duration - Avg (sec)				100	100	100	100	100	100	100	100	100	100	100	100	100	0	100	0	100	0	100	0			107.813	102.698	89.489	191.78	490.634	63.2712	73.8437	76.0051	58.6816	63.7394	120.182	60.4349	100	9.45522	248.562	219.267	69.5101	9.43982	81.4521	33.5818			119.654	87.8671
Network Burst Duration - Std (sec)				100	100	100	100	100	100	100	100	100	100	100	#DIV/0!	100	0	100	0	100	0	#DIV/0!	#DIV/0!			64.0219	130.555	105.424	466.451	833.774	82.7372	65.6318	658.738	63.6083	52.2066	149.217	#DIV/0!	100	33.5963	460.987	375.548	262.659	343.016	#DIV/0!	#DIV/0!			72.2276	114.984
Number of Spikes per Network Burst - Avg				100	100	100	100	100	100	100	100	100	100	100	100	100	0	100	0	100	0	100	0			77.5115	100.949	121.539	75.5757	224.732	263.204	38.1249	73.4359	664.59	50.6886	50.6941	91.5211	100	22.0291	187.837	99.106	258.717	351.939	64.3013	23.5731			90.0641	88.2277
Number of Spikes per Network Burst - Std				100	100	100	100	100	100	100	100	100	100	100	#DIV/0!	100	0	100	0	100	0	#DIV/0!	#DIV/0!			11.0071	134.256	154.737	57.3419	587.214	5.90826	8.45569	192.976	17.8086	4.54946	6.69262	#DIV/0!	100	77.7475	216.821	321.798	73.0801	103.938	#DIV/0!	#DIV/0!			11.3907	129.452
Number of Elecs Participating in Burst - Avg				100	100	100	100	100	100	100	100	100	100	100	100	100	0	100	0	100	0	100	0			96.5779	96.2067	107.215	96.9649	113.499	125.372	104.982	101.243	186.148	104.211	94.1454	107.215	100	6.2515	111.945	14.2673	130.791	47.9769	101.857	6.84559			93.0752	96.9175
Number of Elecs Participating in Burst - Std				#DIV/0!	#DIV/0!	#DIV/0!	#DIV/0!	#DIV/0!	#DIV/0!	#DIV/0!	#DIV/0!	#DIV/0!	#DIV/0!	#DIV/0!	#DIV/0!	#DIV/0!	#DIV/0!	#DIV/0!	#DIV/0!	#DIV/0!	#DIV/0!	#DIV/0!	#DIV/0!			#DIV/0!	#DIV/0!	#DIV/0!	#DIV/0!	#DIV/0!	#DIV/0!	#DIV/0!	#DIV/0!	#DIV/0!	#DIV/0!	#DIV/0!	#DIV/0!	#DIV/0!	#DIV/0!	#DIV/0!	#DIV/0!	#DIV/0!	#DIV/0!	#DIV/0!	#DIV/0!			#DIV/0!	#DIV/0!
Number of Spikes per Network Burst per Channel - Avg				100	100	100	100	100	100	100	100	100	100	100	100	100	0	100	0	100	0	100	0			80.2024	104.117	115.681	72.6268	199.795	253.951	36.436	70.1396	432.808	46.3388	55.1929	87.1096	100	18.0938	175.457	93.0797	179.795	219.763	62.8804	21.445			95.2713	90.4921
Number of Spikes per Network Burst per Channel - Std				100	100	100	100	100	100	100	100	100	100	100	#DIV/0!	100	0	100	0	100	0	#DIV/0!	#DIV/0!			10.756	137.449	151.795	56.9497	537.006	6.43681	8.27732	188.959	16.7708	4.16311	6.98309	#DIV/0!	100	77.6198	200.131	292.834	71.3357	101.953	#DIV/0!	#DIV/0!			10.8928	132.988
Network Burst Percentage				100	100	100	100	100	100	100	100	100	100	100	100	100	0	100	0	100	0	100	0			79.7472	109.742	110.511	84.2986	87.1975	204.658	75.2929	148.917	201.473	73.9565	103.993	351.956	100	17.5436	125.385	68.6678	141.894	63.3824	176.635	152.573			79.8122	109.788
Network IBI Coefficient of Variation				100	100	100	100	100	100	100	100	100	100	100	#DIV/0!	100	0	100	0	100	0	#DIV/0!	#DIV/0!			77.5749	75.3185	147.107	101.278	202.969	81.0441	107.436	405.329	102.408	73.7151	57.076	#DIV/0!	100	40.8111	128.43	65.3402	205.057	173.458	#DIV/0!	#DIV/0!			60.6918	87.4969
Network ISI Coefficient of Variation				100	100	100	100	100	100	100	100	100	100	100	100	100	0	100	0	100	0	100	0			101.824	84.6773	113.499	39.6863	146.019	380.281	51.5417	104.15	262.397	62.239	101.578	145.988	100	14.497	188.662	174.256	139.363	109.75	103.268	41.9003			108.835	80.4654
Network Normalized Duration IQR				100	100	100	100	100	100	100	100	100	100	100	#DIV/0!											5.44468	192.403	102.153	347.883	92.4612	50.2428	27.9686	600.104	20.423	36.6704	41.0591	#DIV/0!	100	93.4976	163.529	161.045	216.165	332.522	#DIV/0!	#DIV/0!			8.00478	189.527
Synchrony Metrics
Area Under Normalized Cross-Correlation				100	100	100	100	100	100	100	100	100	100	100	100	100	0	100	0	100	0	100	0			85.2741	80.1854	134.541	137.587	117.481	178.782	96.8995	137.096	372.161	145.553	130.026	209.397	100	30.021	144.617	31.2495	202.052	148.683	161.659	42.0651			85.5227	81.0695
Area Under Cross-Correlation				100	100	100	100	100	100	100	100	100	100	100	100	100	0	100	0	100	0	100	0			40.4482	95.613	163.939	298.263	377.938	234.16	25.3803	430.963	748.074	19.0005	53.8759	1483.39	100	61.8621	303.454	72.0291	401.472	362.248	518.755	835.58			46.3218	91.9394
Full Width at Half Height of Normalized Cross-Correlation				100	100	100	100	100	100	100	100	100	100	100	100	100	0	100	0	100	0	100	0			116.149	88.8199	95.0311	124.445	130.668	84.7574	120.154	92.9193	52.795	90.3382	69.1952	76.6584	100	14.3262	113.29	24.9052	88.6228	33.8845	78.7306	10.7227			110.223	88.3019
Full Width at Half Height of Cross-Correlation				100	100	100	100	100	100	100	100	100	100	100	100	100	0	100	0	100	0	100	0			102.267	107.273	90.4605	109.672	123.259	42.8821	48.7688	93.0351	46.8023	34.3875	125.03	89.9739	100	8.63234	91.9377	43.023	62.8687	26.1433	83.1303	45.7069			90.4355	112.676
Synchrony Index				100	100	100	100	100	100	100	100	100	100	100	100											105.753	85.888	108.359	123.882	92.7764	98.7102	99.4796	113.508	145.841	104.833	95.6877	131.42	100	12.2906	105.123	16.5148	119.609	23.7755	110.647	18.5622			106.352	86.0771
Kreuz SPIKE Distance
Average Network Burst Metrics
Start Electrode				#DIV/0!	#DIV/0!	#DIV/0!	#DIV/0!	#DIV/0!	#DIV/0!	#DIV/0!	#DIV/0!	#DIV/0!	#DIV/0!	#DIV/0!	#DIV/0!	#DIV/0!	#DIV/0!	#DIV/0!	#DIV/0!	#DIV/0!	#DIV/0!	#DIV/0!	#DIV/0!			100	52.1739	141.667	#REF!	#REF!	#REF!	109.524	91.6667	100	#REF!	#REF!	#REF!	#REF!	#REF!	#REF!	#REF!	#REF!	#REF!	#REF!	#REF!			100	139.13
Percent Bursts with Start Electrode				100	100	100	100	100	100	100	100	100	100	100	100	100	0	100	0	100	0	100	0			117.857	155.294	79.558	#REF!	#REF!	#REF!	91.9192	90.9091	105	#REF!	#REF!	#REF!	#REF!	#REF!	#REF!	#REF!	#REF!	#REF!	#REF!	#REF!			100	124.103
Burst Peak (Max Spikes per sec)				100	100	100	100	100	100	100	100	100	100	100	100	100	0	100	0	100	0	100	0			127.315	55.1198	87.5138	#REF!	#REF!	#REF!	153.636	84.4156	85.9091	#REF!	#REF!	#REF!	#REF!	#REF!	#REF!	#REF!	#REF!	#REF!	#REF!	#REF!			75	31.339
Time to Burst Peak (ms)				100	100	100	100	100	100	100	100	100	100	100	100											113.933	213.761	0.860585	#REF!	#REF!	#REF!	90.4448	111.796	82.4968	#REF!	#REF!	#REF!	#REF!	#REF!	#REF!	#REF!	#REF!	#REF!	#REF!	#REF!			112.192	273.089
Copy paste into Prism		Timepoint	A1	B1	C1	A2	B2	C2	A3	B3	C3	A4	B4	C4
Mean Firing Rate (Hz)			Control	Control	Control	PTX 100nm	PTX 100nm	PTX 100nm	PTX 100nm + SP600125 1uM	PTX 100nm + SP600125 1uM	PTX 100nm + SP600125 1uM	PTX 100nm + SP600125 10uM	PTX 100nm + SP600125 10uM	PTX 100nm + SP600125 10uM
Normalized to baseline 0h and to individual well (well x at timepoint divided by well x at timepoint 0h, multiplied by 100)		0	100	100	100	100	100	100	100	100	100	100	100	100
		20min	161.681	385.604	384.183	461.713	1114.66	273.279	103.097	566.009	360.583	60.8053	145.96	674.787
		1h	172.069	344.714	354.665	541.246	1418.12	302.877	98.5238	586.502	372.707	74.5055	154.187	979.497
		6h	199.6	271.294	275.864	362.238	1200.71	160.85	90.1512	252.384	368.588	56.5293	145.074	440.952
		12h	181.158	145.408	247.825	326.179	791.656	57.1879	51.8638	281.805	221.482	30.9079	99.9129	456.221
		18h	150.888	101.747	206.07	275.87	454.977	37.3134	34.7346	300.894	119.291	26.4543	73.6911	393.491
		24h	102.265	95.3706	219.178	218.389	255.837	35.4833	40.8733	355.466	90.6036	29.023	79.4125	320.581
		30h	89.4269	78.7246	202.893	206.322	174.407	18.16	38.5398	281.258	68.5736	33.3711	88.703	283.292
		36h	63.5654	79.6666	183.471	187.88	177.122	22.6119	48.5568	295.334	64.14	32.6597	95.1039	252.859
		42h	75.0581	74.9011	210.384	191.044	145.327	27.6911	41.6177	292.24	44.4646	33.3618	93.1843	217.518
		48h	56.0421	78.6334	196.565	197.556	149.311	28.0532	44.8239	310.332	62.693	37.7523	101.021	184.324
		54h	50.4164	63.8405	214.498	190.752	159.487	39.552	47.6373	279.592	47.3738	38.6549	107.212	156.902
		60h	0	0	0	0	0	0	0	0	0	0	0	0
		66h	45.7967	57.9257	173.756	256.022	239.104	32.8879	44.3109	202.088	77.3635	33.7947	86.6605	100.421
		72h	38.6117	53.7618	141.984	273.578	71.4208	31.6143	22.9144	109.941	26.3492	23.7652	46.783	43.3075
Normalized to vehicle?
Mean Firing Rate (Hz)		Timepoint	A1	B1	C1	A2	B2	C2	A3	B3	C3	A4	B4	C4
			Control	Control	Control	PTX 100nm	PTX 100nm	PTX 100nm	PTX 100nm + SP600125 1uM	PTX 100nm + SP600125 1uM	PTX 100nm + SP600125 1uM	PTX 100nm + SP600125 10uM	PTX 100nm + SP600125 10uM	PTX 100nm + SP600125 10uM
		0	100	100	100	100	100	100	100	100	100	100	100	100
		20min	52.073	124.192	123.735	148.705	359.001	88.0157	33.2046	182.296	116.134	19.5837	47.0097	217.33
		1h	59.2355	118.669	122.095	186.327	488.194	104.267	33.9173	201.906	128.306	25.6489	53.0797	337.197
		6h	80.1865	108.989	110.825	145.524	482.368	64.6193	36.2171	101.392	148.075	22.7099	58.2815	177.147
		12h	94.6174	75.9454	129.437	170.361	413.476	29.8688	27.0881	147.184	115.678	16.143	52.1838	238.281
		18h	98.683	66.5439	134.773	180.423	297.562	24.4036	22.7169	196.789	78.018	17.3015	48.1951	257.349
		24h	73.6048	68.6425	157.753	157.185	184.138	25.5389	29.4184	255.845	65.2115	20.8892	57.1568	230.737
		30h	72.3042	63.6511	164.045	166.818	141.013	14.6829	31.1605	227.405	55.4437	26.9815	71.7189	229.05
		36h	58.3698	73.155	168.475	172.524	162.645	20.7637	44.588	271.195	58.8975	29.9903	87.3306	232.191
		42h	62.4889	62.3582	175.153	159.052	120.991	23.054	34.6485	243.302	37.0186	27.775	77.5798	181.093
		48h	50.7565	71.2172	178.026	178.923	135.229	25.4074	40.5964	281.063	56.7801	34.1917	91.4936	166.939
		54h	46.0067	58.2566	195.737	174.068	145.537	36.0925	43.4706	255.137	43.2302	35.2739	97.8342	143.178
		60h	#DIV/0!	#DIV/0!	#DIV/0!	#DIV/0!	#DIV/0!	#DIV/0!	#DIV/0!	#DIV/0!	#DIV/0!	#DIV/0!	#DIV/0!	#DIV/0!
		66h	49.5138	62.6273	187.859	276.802	258.511	35.5573	47.9075	218.491	83.6428	36.5376	93.6944	108.572
		72h	49.4267	68.8202	181.753	350.206	91.4254	40.4694	29.3326	140.735	33.7294	30.4217	59.8867	55.4378
Number of Active Electrodes		Timepoint	A1	B1	C1	A2	B2	C2	A3	B3	C3	A4	B4	C4
			Control	Control	Control	PTX 100nm	PTX 100nm	PTX 100nm	PTX 100nm + SP600125 1uM	PTX 100nm + SP600125 1uM	PTX 100nm + SP600125 1uM	PTX 100nm + SP600125 10uM	PTX 100nm + SP600125 10uM	PTX 100nm + SP600125 10uM
		0	100	100	100	100	100	100	100	100	100	100	100	100
		20min	102.128	95.7447	102.128	102.128	109.422	102.128	102.128	102.128	148.549	108.936	95.7447	116.717
		1h	96.3504	98.5401	105.109	105.109	112.617	105.109	105.109	105.109	152.887	112.117	98.5401	120.125
		6h	102.128	95.7447	102.128	102.128	109.422	102.128	102.128	102.128	148.549	108.936	95.7447	116.717
		12h	102.128	95.7447	102.128	102.128	109.422	95.3191	102.128	102.128	148.549	108.936	89.3617	116.717
		18h	117.483	81.8182	100.699	100.699	107.892	100.699	100.699	100.699	146.472	107.413	62.9371	115.085
		24h	87.8049	95.122	117.073	117.073	125.436	101.463	102.439	117.073	170.288	124.878	80.4878	133.798
		30h	75	96.4286	128.571	128.571	137.755	111.429	104.464	128.571	187.013	128.571	88.3929	146.939
		36h	66.6667	100	133.333	133.333	142.857	106.667	116.667	125	193.939	124.444	91.6667	152.381
		42h	75	96.4286	128.571	128.571	128.571	102.857	96.4286	120.536	187.013	120	80.3571	146.939
		48h	68.5714	102.857	128.571	137.143	146.939	118.857	102.857	128.571	199.481	137.143	94.2857	146.939
		54h	68.5714	102.857	128.571	137.143	137.143	137.143	102.857	120	199.481	137.143	102.857	146.939
		60h	#DIV/0!	#DIV/0!	#DIV/0!	#DIV/0!	#DIV/0!	#DIV/0!	#DIV/0!	#DIV/0!	#DIV/0!	#DIV/0!	#DIV/0!	#DIV/0!
		66h	56.4706	105.882	137.647	169.412	181.513	146.824	127.059	137.647	246.417	180.706	127.059	108.908
		72h	60.7595	113.924	125.316	182.278	104.159	97.2152	102.532	136.709	265.132	170.127	125.316	91.1392
Number of Spikes per Burst - Avg		Timepoint	A1	B1	C1	A2	B2	C2	A3	B3	C3	A4	B4	C4
			Control	Control	Control	PTX 100nm	PTX 100nm	PTX 100nm	PTX 100nm + SP600125 1uM	PTX 100nm + SP600125 1uM	PTX 100nm + SP600125 1uM	PTX 100nm + SP600125 10uM	PTX 100nm + SP600125 10uM	PTX 100nm + SP600125 10uM
		0	100	100	100	100	100	100	100	100	100	100	100	100
		20min	93.0781	87.4621	119.46	228.555	155.518	75.6686	53.9891	132.543	146.834	34.0428	36.3408	85.9921
		1h	99.5168	86.359	114.124	282.151	186.412	91.23	53.7493	127.773	167.421	37.0509	63.5008	67.6972
		6h	109.523	77.7422	112.735	179.461	184.82	93.4646	69.6945	157.187	175.446	43.7705	55.5817	79.9416
		12h	100.976	57.446	141.578	231.954	171.35	96.3692	62.5997	154.384	174.582	44.3772	55.7881	77.4792
		18h	93.6455	71.5509	134.804	245.812	185.988	79.9893	76.3618	153.691	217.895	49.3854	38.2253	84.7742
		24h	102.906	69.0833	128.011	216.344	159.15	74.9664	88.0313	160.364	221.211	32.4548	33.5193	80.1245
		30h	116.148	69.6531	114.199	229.245	191.471	84.7566	81.6075	152.765	231.975	27.9282	33.9155	93.7375
		36h	131.944	72.3064	95.7494	215.228	195.146	80.9692	74.567	131.36	239.318	14.3228	37.0039	100.242
		42h	154.319	62.69	82.9908	145.896	189.093	94.0827	55.6053	105.05	251.001	13.738	41.4938	100.807
		48h	176.999	53.024	69.9772	130.722	210.936	92.0849	57.9962	92.8522	240.113	13.5924	23.302	102.179
		54h	182.308	49.1865	68.5051	111.569	224.806	99.0283	52.6155	90.6501	270.106	18.6892	29.3986	119.146
		60h	#DIV/0!	#DIV/0!	#DIV/0!	#DIV/0!	#DIV/0!	#DIV/0!	#DIV/0!	#DIV/0!	#DIV/0!	#DIV/0!	#DIV/0!	#DIV/0!
		66h	202.078	38.2649	59.6575	175.297	336.458	155.893	104.904	141.633	380.697	15.8149	41.9433	12.9848
		72h	200.074	38.0488	61.8775	249.986	154.095	53.2172	134.166	24.3772	477.038	10.647	18.2667	15.8205
Mean ISI within Burst - Avg (sec)		Timepoint	A1	B1	C1	A2	B2	C2	A3	B3	C3	A4	B4	C4
			Control	Control	Control	PTX 100nm	PTX 100nm	PTX 100nm	PTX 100nm + SP600125 1uM	PTX 100nm + SP600125 1uM	PTX 100nm + SP600125 1uM	PTX 100nm + SP600125 10uM	PTX 100nm + SP600125 10uM	PTX 100nm + SP600125 10uM
		0	100	100	100	100	100	100	100	100	100	100	100	100
		20min	101.637	135.2	63.1624	95.3112	116.368	30.1166	108.966	45.7294	27.7388	41.0796	75.4086	50.6484
		1h	102.351	131.011	66.6385	78.2409	118.639	32.5961	132.442	52.6104	29.4444	44.4754	75.494	55.1905
		6h	94.9288	130.501	74.57	128.41	118.477	26.6667	89.7699	75.1242	24.8557	46.4279	53.9679	74.065
		12h	86.2819	136.276	77.4425	106.744	112.06	18.032	94.4999	69.6046	21.4228	52.282	59.6376	67.5832
		18h	76.5156	141.398	82.0866	120.198	145.707	18.2585	100.559	76.8265	19.9154	65.0862	84.6096	59.2369
		24h	79.8682	127.356	92.7755	127.403	121.278	21.2709	100.826	82.1557	23.9796	75.1894	86.689	62.7486
		30h	64.4706	139.179	96.3499	128.71	106.872	18.3746	107.075	98.2439	28.797	88.8603	94.0393	59.7092
		36h	65.2497	132.921	101.829	136.265	146.284	20.7527	110.993	104.678	25.4047	97.9274	90.5558	60.9871
		42h	65.0885	134.398	100.514	166.581	158.995	20.58	132.338	121.173	28.7102	105.44	92.1371	67.7979
		48h	55.5972	131.212	113.19	166.102	146.094	19.2517	130.97	123.394	28.8179	108.127	103.918	70.0262
		54h	68.0676	123.24	108.693	143.478	121.95	17.1474	105.644	102.265	20.7125	81.6337	74.6795	64.0097
		60h	#DIV/0!	#DIV/0!	#DIV/0!	#DIV/0!	#DIV/0!	#DIV/0!	#DIV/0!	#DIV/0!	#DIV/0!	#DIV/0!	#DIV/0!	#DIV/0!
		66h	55.0982	113.26	131.642	141.428	121.568	17.426	85.1068	94.1784	19.1681	95.5812	90.0044	263.939
		72h	54.5148	99.8802	145.605	135.528	161.23	54.6534	79.6763	176.423	16.4538	120.461	151.863	252.935
Burst Frequency - Avg (Hz)		Timepoint	A1	B1	C1	A2	B2	C2	A3	B3	C3	A4	B4	C4
			Control	Control	Control	PTX 100nm	PTX 100nm	PTX 100nm	PTX 100nm + SP600125 1uM	PTX 100nm + SP600125 1uM	PTX 100nm + SP600125 1uM	PTX 100nm + SP600125 10uM	PTX 100nm + SP600125 10uM	PTX 100nm + SP600125 10uM
		0	100	100	100	100	100	100	100	100	100	100	100	100
		20min	38.8286	142.646	118.526	87.4813	182.448	257.255	45.3883	200.624	154.961	33.5706	123.21	822.928
		1h	37.9209	140.437	121.642	73.1397	222.198	226.946	45.4812	229.569	155.936	42.8342	86.9791	1715.73
		6h	53.1217	145.603	101.276	91.1297	219.806	173.833	38.6007	71.2728	177.97	29.9056	102.858	651.714
		12h	71.2838	131.917	96.7988	90.3	214.256	81.8945	30.3512	120.96	151.006	18.5425	81.2712	1116.96
		18h	70.3282	124.982	104.69	98.3003	124.29	71.6188	20.8449	164.061	77.0169	16.3259	79.7927	1112.99
		24h	57.3395	121.761	120.899	79.2356	56.531	89.367	19.9846	174.56	47.7306	23.3769	82.6795	774.773
		30h	40.942	108.139	150.919	92.762	33.1267	23.7055	27.0899	130.931	36.0461	43.8777	128.285	682.614
		36h	22.8711	105.874	171.255	78.7318	28.372	17.8734	29.336	165.557	31.8181	49.0137	145.424	478.835
		42h	27.0626	77.5084	195.429	119.365	18.6365	36.7775	22.6531	177.786	14.9585	45.7409	181.852	298.497
		48h	16.6419	100.794	182.564	138.937	19.1055	17.7964	29.3674	202.558	26.286	63.2006	233.827	187.483
		54h	12.7917	78.3536	208.855	167.441	18.5202	32.2568	33.8604	215.569	17.57	53.642	190.155	94.0977
		60h	#DIV/0!	#DIV/0!	#DIV/0!	#DIV/0!	#DIV/0!	#DIV/0!	#DIV/0!	#DIV/0!	#DIV/0!	#DIV/0!	#DIV/0!	#DIV/0!
		66h	23.5997	96.8728	179.528	203.053	27.232	17.4061	19.729	60.6895	27.5211	33.1362	88.3456	130.904
		72h	14.817	116.036	169.147	205.55	85.2586	633.025	6.02798	45.8981	5.90956	16.323	29.6158	29.2304
Network Burst Frequency		Timepoint	A1	B1	C1	A2	B2	C2	A3	B3	C3	A4	B4	C4
			Control	Control	Control	PTX 100nm	PTX 100nm	PTX 100nm	PTX 100nm + SP600125 1uM	PTX 100nm + SP600125 1uM	PTX 100nm + SP600125 1uM	PTX 100nm + SP600125 10uM	PTX 100nm + SP600125 10uM	PTX 100nm + SP600125 10uM
		0	100	100	100	100	100	100	100	100	100	100	100	100
		20min	53.3817	134.519	112.1	165.27	138.795	68.1912	65.339	368.36	35.0794	28.4704	96.0864	832.928
		1h	50.6513	142.485	106.863	126.048	155.277	77.7855	65.764	376.797	33.0557	26.2305	47.6988	1973.34
		6h	78.5958	139.169	82.2353	150.559	147.609	47.9553	69.5861	79.0821	42.1731	25.6824	55.0593	601.102
		12h	112.365	107.219	80.4152	194.785	183.668	27.3819	37.5278	212.223	35.4566	21.0013	64.5307	1117.13
		18h	123.215	64.8219	111.963	315.861	117.86	26.6135	14.1425	898.726	18.7076	37.2714	183.335	1237.77
		24h	68.5721	66.8572	164.571	302.403	51.4291	9.95389	14.4007	951.504	9.79583	72.5284	217.144	771.591
		30h	30.3035	30.3035	239.393	184.246	16.836	3.90988	15.7581	810.674	3.84809	33.1526	178.453	394.036
		36h	11.1868	23.8868	264.926	129.426	9.65098	2.1015	35.614	884.978	2.75758	15.5908	133.511	217.21
		42h	7.57894	23.0862	269.335	71.5677	6.41277	2.48233	40.0164	803.266	1.22146	9.86595	114.006	134.695
		48h	7.77849	33.5661	258.655	53.707	6.58162	2.54769	35.5416	760.241	2.19383	7.4255	89.2185	78.9952
		54h	6.39685	21.1091	272.494	27.6338	8.52882	4.95215	75.9933	666.903	1.52297	6.39671	92.3965	38.3874
		60h	#DIV/0!	#DIV/0!	#DIV/0!	#DIV/0!	#DIV/0!	#DIV/0!	#DIV/0!	#DIV/0!	#DIV/0!	#DIV/0!	#DIV/0!	#DIV/0!
		66h	5.97994	23.6798	270.34	5.52514	13.1553	1.90962	37.8881	828.856	3.13234	12.6495	131.555	0
		72h	109.189	42.9118	147.899	3247.15	340.019	80.4909	87.9312	90.8689	100.827	90.3015	114.693	0
Area Under Normalized Cross-Correlation		Timepoint	A1	B1	C1	A2	B2	C2	A3	B3	C3	A4	B4	C4
			Control	Control	Control	PTX 100nm	PTX 100nm	PTX 100nm	PTX 100nm + SP600125 1uM	PTX 100nm + SP600125 1uM	PTX 100nm + SP600125 1uM	PTX 100nm + SP600125 10uM	PTX 100nm + SP600125 10uM	PTX 100nm + SP600125 10uM
		0	100	100	100	100	100	100	100	100	100	100	100	100
		20min	85.2741	80.1854	134.541	137.587	117.481	178.782	96.8995	137.096	372.161	145.553	130.026	209.397
		1h	85.5227	81.0695	133.408	155.446	119.446	195.768	85.7708	145.479	363.913	142.327	127.145	204.757
		6h	88.0639	85.7309	126.205	141.677	122.405	191.256	81.4325	94.5991	380.158	123.133	126.578	167.758
		12h	93.1004	90.8217	116.078	148.253	138.907	250.106	89.1897	104.372	424.714	113.792	114.482	198.079
		18h	92.9014	88.4866	118.612	162.536	125.893	266.606	79.2859	115.855	440.682	95.4903	75.4369	226.145
		24h	92.2298	102.458	105.312	158.721	130.652	177.644	76.7514	122.583	444.611	70.6451	65.2209	219.608
		30h	97.88	98.0813	104.039	150.569	123.238	210.663	66.656	89.4167	442.021	61.8863	67.8837	206.655
		36h	101.637	95.0491	103.314	149.225	113.201	212.418	69.8435	88.4168	490.006	39.3942	75.7256	208.199
		42h	93.0519	99.8757	107.072	137.282	118.592	173.81	51.1683	86.9347	399.884	40.2754	44.5074	196.551
		48h	94.1505	103.214	102.636	131.188	108.965	201.81	54.2176	98.7328	437.803	61.528	45.3546	184.501
		54h	96.0011	93.6025	110.396	111.779	117.571	267.558	56.1149	74.1052	526.399	67.9125	99.534	141.712
		60h	#DIV/0!	#DIV/0!	#DIV/0!	#DIV/0!	#DIV/0!	#DIV/0!	#DIV/0!	#DIV/0!	#DIV/0!	#DIV/0!	#DIV/0!	#DIV/0!
		66h	80.5947	111.662	107.743	211.063	198.781	241.514	100.636	101.886	692.618	64.5797	120.924	7.32844
		72h	75.548	119.719	104.733	215.894	8.14651	2.71796	69.0075	16.8054	662.604	29.9143	14.3658	5.09226
[truncated: 282 more columns]

## Sheet: PTX (Plate2)
Master-Table MEA Data
Plate 67-0906
Cells	BIHi264-A
Day11 thawed	2022-09-13
Date of Experiment	2022-11-14
Last media change	2022-11-14
Density:	30.000/well
Age of cells [d]	73
Agent	PTX in DMSO 1nM-100nM vs. DMSO 1/60.000
Date of intoxication:	2022-11-14
RAW DATA copy pasted				befMC																						40min after MC																						1h after MC
Well Averages				A1	A2	A3	A4	B1	B2	B3	B4	C1	C2	C3	C4											A1	A2	A3	A4	B1	B2	B3	B4	C1	C2	C3	C4											A1	A2
Treatment/ID				Vehicle_DMSO	PTX100nM	PTX100nM+1uMSP	PTX100nM+10uMSP	Vehicle_DMSO	PTX100nM	PTX100nM+1uMSP	PTX100nM+10uMSP	Vehicle_DMSO	PTX100nM	PTX100nM+1uMSP	PTX100nM+10uMSP											Vehicle_DMSO	PTX100nM	PTX100nM+1uMSP	PTX100nM+10uMSP	Vehicle_DMSO	PTX100nM	PTX100nM+1uMSP	PTX100nM+10uMSP	Vehicle_DMSO	PTX100nM	PTX100nM+1uMSP	PTX100nM+10uMSP											Vehicle_DMSO	PTX100nM
Number of Spikes				41568	19487	21925	21358	11607	10436	10978	12798	11606	12080	13555	20887											75904	35313	47409	18150	37135	33231	28129	13356	35281	44958	32655	23405
Mean Firing Rate (Hz)				4.33361	2.03159	2.28576	2.22665	1.21007	1.08799	1.1445	1.33424	1.20997	1.25938	1.41316	2.17754											7.90996	3.67997	4.9405	1.89141	3.86984	3.463	2.93133	1.39183	3.67664	4.68508	3.40298	2.43904
Number of Active Electrodes				16	16	16	16	16	16	14	16	13	15	15	16											16	16	16	16	16	16	16	16	16	16	15	16
Weighted Mean Firing Rate (Hz)				4.33361	2.03159	2.28576	2.22665	1.21007	1.08799	1.30406	1.33424	1.48034	1.33901	1.50737	2.17754											7.90996	3.67997	4.9405	1.89141	3.86984	3.463	2.93133	1.39183	3.67664	4.68508	3.62985	2.43904
ISI Coefficient of Variation - Avg				3.01311	4.71609	4.54449	2.86173	3.21512	3.05355	3.5595	2.9412	3.26263	3.39	2.82233	2.62161											4.52364	6.36849	6.13721	3.33242	5.78825	4.4317	4.08235	3.24031	4.9764	4.31754	3.6144	3.31248
Number of Bursts				561	240	154	437	67	70	155	259	121	306	234	261											805	424	382	215	324	373	351	224	545	823	579	240
Number of Bursting Electrodes				16	16	16	16	16	16	15	16	16	16	15	16											16	16	16	16	16	16	16	16	16	16	15	16
Burst Duration - Avg (s)				0.609607	0.504102	0.638468	0.28987	0.633948	0.382656	0.270874	0.243556	0.328492	0.191427	0.270646	0.381618											0.729858	0.577361	0.667885	0.423065	0.704245	0.488503	0.422099	0.363316	0.43574	0.304718	0.389555	0.508676
Burst Duration - Std (s)				0.290012	0.307674	0.25945	0.223411	0.311549	0.197045	0.128697	0.130709	0.213285	0.12188	0.08071	0.159387											0.324822	0.430225	0.235317	0.236591	0.319753	0.169072	0.189848	0.193866	0.323089	0.185747	0.099518	0.201629
Number of Spikes per Burst - Avg				78.3715	72.7048	95.5077	33.7265	89.3111	57.3984	35.8074	24.3644	44.0518	29.7871	35.7465	47.6768											89.8941	84.5666	98.04	49.627	102.617	69.0709	53.6748	37.8264	59.9125	46.9827	47.807	64.564
Number of Spikes per Burst - Std				39.0723	50.3904	43.781	29.8755	51.264	32.1099	21.4368	14.1735	30.4991	18.3607	12.7726	24.0102											45.1282	77.666	44.1644	37.0827	65.0586	37.9901	33.5213	29.108	56.7865	35.8317	19.3471	31.4484
Mean ISI within Burst - Avg				0.019929	0.011179	0.011823	0.01109	0.013453	0.009052	0.010774	0.01888	0.015791	0.008463	0.011346	0.015925											0.023656	0.012261	0.015241	0.013145	0.013362	0.013253	0.01181	0.018271	0.013896	0.008707	0.013401	0.01681
Mean ISI within Burst - Std				0.013414	0.007888	0.00574	0.002547	0.010567	0.007276	0.00792	0.019813	0.012305	0.006762	0.010516	0.014851											0.009893	0.006543	0.006675	0.005184	0.0065	0.01327	0.006177	0.017309	0.008248	0.001727	0.009682	0.014196
Median ISI within Burst - Avg				0.017206	0.007564	0.008681	0.006788	0.010178	0.005994	0.007072	0.015732	0.012942	0.006064	0.007686	0.012833											0.020211	0.008569	0.011838	0.008054	0.010071	0.010168	0.00771	0.014508	0.010199	0.005501	0.009373	0.013646
Median ISI within Burst - Std				0.013798	0.007906	0.0063	0.002766	0.011685	0.008335	0.008797	0.02119	0.012381	0.00755	0.010986	0.016243											0.011163	0.006605	0.007267	0.005851	0.007193	0.014898	0.00679	0.019393	0.008714	0.002232	0.009888	0.015364
Inter-Burst Interval - Avg (s)				46.1366	54.3904	64.1475	22.3697	170.335	133.775	72.7438	46.5535	104.052	53.8081	79.2057	59.8566											17.6672	25.4175	25.7648	48.9557	28.9509	28.8571	35.1791	74.5382	32.6278	10.8883	27.7935	65.3721
Inter-Burst Interval - Std (s)				27.63	15.5139	12.2485	2.40486	58.6789	23.3338	18.6426	18.468	40.7774	86.1149	26.7077	24.4113											8.20269	8.76045	6.61456	11.6997	7.97115	7.6883	29.3488	29.1367	21.3022	0.936872	9.46127	28.0338
Burst Frequency - Avg (Hz)				0.058486	0.025021	0.016055	0.045559	0.006985	0.007298	0.017237	0.027002	0.012615	0.031902	0.026022	0.02721											0.083889	0.044185	0.039808	0.022405	0.033764	0.03887	0.036578	0.023343	0.056794	0.085765	0.06436	0.02501
Burst Frequency - Std (Hz)				0.083319	0.024749	0.003545	0.00554	0.003666	0.001815	0.016629	0.029212	0.0319	0.016067	0.04712	0.031571											0.069473	0.025549	0.010526	0.008738	0.007641	0.020823	0.016033	0.035978	0.090078	0.02376	0.100548	0.028138
Normalized Duration IQR - Avg				0.522948	0.424533	0.38551	0.472242	1.54313	0.206476	0.241167	0.329472	2.30403	0.345676	0.432484	0.415336											1.42583	0.791467	1.11773	0.622428	1.40297	0.384195	0.321365	0.430529	1.1072	0.472529	0.459648	0.632109
Normalized Duration IQR - Std				0.445141	0.286737	0.348929	0.185584	2.19225	0.294758	0.258757	0.200008	2.52253	0.17978	0.455439	0.446451											1.56425	0.68279	1.33663	0.781674	1.25885	0.48945	0.293044	0.193947	1.06766	0.379312	0.723239	0.802155
IBI Coefficient of Variation - Avg				0.760073	0.35482	0.406274	0.353868	0.470514	0.396246	0.437667	0.820565	0.970987	0.402672	0.412415	0.455952											0.962951	0.592048	0.64789	0.36331	0.844405	0.340305	0.467483	0.458681	0.861319	0.344421	0.411758	0.529934
IBI Coefficient of Variation - Std				0.395174	0.241062	0.210689	0.075219	0.417025	0.118457	0.143109	0.046303	0.364723	0.009135	0.200928	0.261635											0.289794	0.33174	0.249185	0.311401	0.247177	0.177084	0.252646	0.172094	0.292816	0.125235	0.364092	0.1924
Burst Percentage - Avg				65.2835	86.8381	82.2674	79.6192	63.2924	62.6185	71.4459	68.8711	62.2772	81.3066	69.3169	65.8272											82.1996	92.3495	89.3987	77.8091	88.6448	83.3712	81.183	72.6198	83.4695	86.6294	78.2004	71.5436
Burst Percentage - Std				16.7841	12.2798	17.3907	15.1022	22.2283	29.9565	28.2188	25.2033	33.3342	19.1335	24.7669	25.1831											10.6858	5.73691	9.08525	17.0799	6.50303	14.7244	18.5497	24.4766	12.369	22.0784	16.4506	24.738
Number of Network Bursts				111	10	8	28	3	4	8	9	3	18	7	19											93	17	17	11	13	27	25	7	28	51	42	29
Network Burst Frequency (Hz)				0.185154	0.016681	0.013344	0.046706	0.005004	0.006672	0.013344	0.015013	0.005004	0.030025	0.011676	0.031693											0.155065	0.028345	0.028345	0.018341	0.021676	0.045019	0.041684	0.011672	0.046686	0.085035	0.070029	0.048353
Network Burst Duration - Avg (sec)				2.32142	2.04716	2.17558	1.29972	2.10517	1.35662	1.02547	1.45905	2.28736	0.773049	1.5317	1.67967											2.98795	1.98687	2.46952	1.90351	2.38407	1.84291	1.68976	1.68365	2.19042	1.08335	1.93137	1.80985
Network Burst Duration - Std (sec)				1.26574	0.248857	0.360117	0.286265	0.274672	0.333372	0.16862	0.300153	0.423439	0.192935	0.291276	0.298464											1.92657	0.456936	0.348291	0.240319	0.753975	0.489932	0.274995	0.297682	0.879372	0.203033	0.661658	0.343821
Number of Spikes per Network Burst - Avg				293.144	1506	1995.75	573.5	1931.33	1021.75	672.75	559.556	897.667	520.444	808.143	511.579											737.129	1895.88	2417.76	1115.91	2531.08	948.259	859.72	791.429	960.786	815.882	557.429	446.207
Number of Spikes per Network Burst - Std				684.877	68.9315	80.315	104.419	45.742	34.9702	31.1941	190.096	718.273	20.9684	22.6453	545.92											1325.1	445.806	622.655	25.1812	697.756	637.694	409.608	326.881	966.009	113.189	544.698	690.837
Number of Elecs Participating in Burst - Avg				11.8018	16	16	15.7857	16	16	15	15	13.3333	15.9444	15	12.3684											12.0968	15.9412	15.4118	16	16	13.6296	14.24	14.7143	11.3929	15.902	11.8571	10.2414
Number of Elecs Participating in Burst - Std				2.05302	0	0	1.13389	0	0	0	3	4.6188	0.235702	0	3.36997											2.48939	0.242536	2.42536	0	0	3.46575	3.6318	3.40168	4.54067	0.300327	3.15124	3.50158
Number of Spikes per Network Burst per Channel - Avg				20.4038	94.125	124.734	35.9134	120.708	63.8594	44.85	35.4901	57.5417	32.6437	53.8762	33.4349											48.5018	118.542	151.423	69.7443	158.192	60.3426	54.6627	50.0727	63.1404	51.3551	38.7441	30.626
Number of Spikes per Network Burst per Channel - Std				42.2304	4.30822	5.01969	6.16594	2.85888	2.18564	2.07961	10.3463	42.4046	1.28884	1.50969	32.8551											81.7351	27.6622	37.6547	1.57382	43.6098	38.3104	23.7093	18.8271	57.4881	7.40168	34.8802	41.6114
Network Burst Percentage				78.279	77.2823	72.821	75.1849	49.9182	39.1625	49.0253	39.3499	23.2035	77.5497	41.7337	46.5361											90.3154	91.2695	86.6966	67.6309	88.6064	77.0455	76.4087	41.4795	76.2507	92.553	71.695	55.2873
Network IBI Coefficient of Variation				0.997825	0.199479	0.165829	0.35132	0.16741	0.3573	0.417411	0.90612	0.079968	0.400622	0.333655	0.823243											1.0797	0.314233	0.294856	0.189934	0.389579	0.485686	0.439263	0.484739	0.826527	0.23772	0.71471	0.666553
Network ISI Coefficient of Variation				2.01367	3.76262	2.9859	2.78066	1.99779	1.53106	1.99423	1.70621	1.56967	3.10391	1.76218	1.63323											2.7589	5.75134	4.57765	2.67888	5.6391	2.93114	2.67938	1.68937	2.79849	4.88219	2.59373	1.76178
Network Normalized Duration IQR				0.802168	0.215938	0.233251	0.270916		0.421525	0.069652	0.242215		0.304636	0.172757	0.215385											1.01927	0.195599	0.132797	0.22108	0.228106	0.362117	0.172308	0.294278	0.414815	0.288372	0.506964	0.193548
Area Under Normalized Cross-Correlation				0.415489	0.503119	0.505873	0.522962	0.447325	0.435556	0.492387	0.468159	0.272887	0.64071	0.446142	0.453599											0.457988	0.472717	0.506501	0.467059	0.563735	0.605785	0.509952	0.441659	0.440851	0.644085	0.513809	0.459521
Area Under Cross-Correlation				17.9654	10.3123	12.8417	7.82751	4.64395	3.28543	3.29645	3.10274	1.64295	7.22996	3.80006	7.32822											47.4298	21.3925	32.3875	6.48444	26.208	19.1597	12.9264	3.37491	15.3515	26.0479	12.8187	9.29594
Width at Half Height of Normalized Cross-Correlation				44	43	41	34	50	54	12	46	58	35	33	53											40	45	37	42	38	34	33	50	37	28	29	50
Width at Half Height of Cross-Correlation				370	267	416	149	274	182	118	123	193	123	155	208											602	365	459	190	459	245	226	163	320	151	249	344
Synchrony Index				0.835898	0.820499	0.848795	0.797527	0.816767	0.801203	0.807995	0.798044	0.698778	0.856982	0.810944	0.808606											0.882978	0.817737	0.856461	0.782236	0.869232	0.862297	0.809803	0.787472	0.753597	0.798534	0.834135	0.813667
Timepoints		00h-Baseline. Before MC.																						00h. 20min after MC/drug.																						1h after drug
Well Averages		Analysis Start	0	A1	B1	C1	A2	B2	C2	A3	B3	C3	A4	B4	C4	Control		PTX 100nm		PTX 100nm + SP600125 1uM		PTX 100nm + SP600125 10uM		Analysis Start	0	A1	B1	C1	A2	B2	C2	A3	B3	C3	A4	B4	C4	Control		PTX 100nm		PTX 100nm + SP600125 1uM		PTX 100nm + SP600125 10uM		Analysis Start	0	A1	B1
Treatment/ID		Analysis End	599.75	Control	Control	Control	PTX 100nm	PTX 100nm	PTX 100nm	PTX 100nm + SP600125 1uM	PTX 100nm + SP600125 1uM	PTX 100nm + SP600125 1uM	PTX 100nm + SP600125 10uM	PTX 100nm + SP600125 10uM	PTX 100nm + SP600125 10uM	Mean	SD	Mean	SD	Mean	SD	Mean	SD	Analysis End	600	Control	Control	Control	PTX 100nm	PTX 100nm	PTX 100nm	PTX 100nm + SP600125 1uM	PTX 100nm + SP600125 1uM	PTX 100nm + SP600125 1uM	PTX 100nm + SP600125 10uM	PTX 100nm + SP600125 10uM	PTX 100nm + SP600125 10uM	Mean	SD	Mean	SD	Mean	SD	Mean	SD	Analysis End	300	Control	Control
Activity Metrics		Active Electrode Criterion (spks/min)	5																					Active Electrode Criterion (spks/min)	5																					Active Electrode Criterion (spks/min)	5
Number of Spikes		Remove Coincident Artifacts	False	41568	11607	11606	19487	10436	12080	21925	10978	13555	21358	12798	20887	21593.7	17298.3	14001	4821.6	15486	5723.27	18347.7	4811.92	Remove Coincident Artifacts	False	75904	35313	47409	18150	37135	33231	28129	13356	35281	44958	32655	23405	52875.3	20840.3	29505.3	10025.9	25588.7	11181.1	33672.7	10812.5	Remove Coincident Artifacts	False	0	0
Mean Firing Rate (Hz)				4.33361	1.21007	1.20997	2.03159	1.08799	1.25938	2.28576	1.1445	1.41316	2.22665	1.33424	2.17754	2.25122	1.80341	1.45965	0.502669	1.61447	0.596671	1.91281	0.501659			7.90996	3.67997	4.9405	1.89141	3.86984	3.463	2.93133	1.39183	3.67664	4.68508	3.40298	2.43904	5.51014	2.17177	3.07475	1.0448	2.6666	1.16518	3.50903	1.12677			0	0
Number of Active Electrodes		Electrode Burst Settings		16	16	13	16	16	15	16	14	15	16	16	16	15	1.73205	15.6667	0.57735	15	1	16	0	Electrode Burst Settings		16	16	16	16	16	16	16	16	16	16	15	16	16	0	16	0	16	0	15.6667	0.57735	Electrode Burst Settings		0	0
Weighted Mean Firing Rate (Hz)		Algorithm	ISI Threshold	4.33361	1.21007	1.48034	2.03159	1.08799	1.33901	2.28576	1.30406	1.50737	2.22665	1.33424	2.17754	2.34134	1.73064	1.48619	0.488716	1.69906	0.518162	1.91281	0.501659	Algorithm	ISI Threshold	7.90996	3.67997	4.9405	1.89141	3.86984	3.463	2.93133	1.39183	3.67664	4.68508	3.62985	2.43904	5.51014	2.17177	3.07475	1.0448	2.6666	1.16518	3.58465	1.1237	Algorithm	ISI Threshold	0	0
ISI Coefficient of Variation - Avg		Min # of Spikes	5	3.01311	3.21512	3.26263	4.71609	3.05355	3.39	4.54449	3.5595	2.82233	2.86173	2.9412	2.62161	3.16362	0.132495	3.71988	0.878992	3.64211	0.864044	2.80818	0.166386	Min # of Spikes	5	4.52364	6.36849	6.13721	3.33242	5.78825	4.4317	4.08235	3.24031	4.9764	4.31754	3.6144	3.31248	5.67645	1.00503	4.51746	1.23016	4.09969	0.868177	3.74814	0.515707	Min # of Spikes	5	0	0
Electrode Burst Metrics		Max ISI (ms)	100																					Max ISI (ms)	100	0	0	0	0	0	0	0	0	0	0	0	0									Max ISI (ms)	100	0	0
Number of Bursts				561	67	121	240	70	306	154	155	234	437	259	261	249.667	270.971	205.333	121.759	181	45.9021	319	102.196			805	424	382	215	324	373	351	224	545	823	579	240	537	233.043	304	80.8764	373.333	161.661	547.333	292.787			0	0
Number of Bursting Electrodes		Network Burst Settings		16	16	16	16	16	16	16	15	15	16	16	16	16	0	16	0	15.3333	0.57735	16	0	Network Burst Settings		16	16	16	16	16	16	16	16	16	16	15	16	16	0	16	0	16	0	15.6667	0.57735	Network Burst Settings		0	0
Burst Duration - Avg (sec)		Algorithm	ISI Threshold	0.609607	0.633948	0.328492	0.504102	0.382656	0.191427	0.638468	0.270874	0.270646	0.28987	0.243556	0.381618	0.524016	0.169765	0.359395	0.15763	0.393329	0.212296	0.305015	0.0702659	Algorithm	ISI Threshold	0.729858	0.577361	0.667885	0.423065	0.704245	0.488503	0.422099	0.363316	0.43574	0.304718	0.389555	0.508676	0.658368	0.0766927	0.538604	0.147133	0.407052	0.0384854	0.400983	0.102458	Algorithm	ISI Threshold	0	0
Burst Duration - Std (sec)		Min # of Spikes	50	0.290012	0.311549	0.213285	0.307674	0.197045	0.12188	0.25945	0.128697	0.08071	0.223411	0.130709	0.159387	0.271615	0.0516506	0.208866	0.0934594	0.156286	0.0925086	0.171169	0.0474608	Min # of Spikes	50	0.324822	0.430225	0.235317	0.236591	0.319753	0.169072	0.189848	0.193866	0.323089	0.185747	0.099518	0.201629	0.330121	0.097562	0.241805	0.0754757	0.235601	0.0757935	0.162298	0.0549459	Min # of Spikes	50	0	0
Number of Spikes per Burst - Avg		Max ISI (ms)	100	78.3715	89.3111	44.0518	72.7048	57.3984	29.7871	95.5077	35.8074	35.7465	33.7265	24.3644	47.6768	70.5782	23.6147	53.2968	21.7508	55.6872	34.4856	35.2559	11.7313	Max ISI (ms)	100	89.8941	84.5666	98.04	49.627	102.617	69.0709	53.6748	37.8264	59.9125	46.9827	47.807	64.564	90.8336	6.78564	73.7715	26.8057	50.4712	11.3862	53.1179	9.92119	Max ISI (ms)	100	0	0
Number of Spikes per Burst - Std		Min # of Electrodes (%)	35	39.0723	51.264	30.4991	50.3904	32.1099	18.3607	43.781	21.4368	12.7726	29.8755	14.1735	24.0102	40.2785	10.4349	33.6203	16.0682	25.9968	15.9993	22.6864	7.93428	Min # of Electrodes (%)	35	45.1282	77.666	44.1644	37.0827	65.0586	37.9901	33.5213	29.108	56.7865	35.8317	19.3471	31.4484	55.6529	19.0701	46.7105	15.8964	39.8053	14.8708	28.8757	8.53814	Min # of Electrodes (%)	35	0	0
Mean ISI within Burst - Avg (sec)		Synchrony Settings		0.019929	0.013453	0.015791	0.011179	0.009052	0.008463	0.011823	0.010774	0.011346	0.01109	0.01888	0.015925	0.016391	0.00327943	0.00956467	0.00142874	0.0113143	0.000525216	0.0152983	0.00393263	Synchrony Settings		0.023656	0.012261	0.015241	0.013145	0.013362	0.013253	0.01181	0.018271	0.013896	0.008707	0.013401	0.01681	0.0170527	0.00590958	0.0132533	0.0001085	0.014659	0.00329739	0.0129727	0.00406845	Synchrony Settings		0	0
Mean ISI within Burst - Std (sec)		Synchrony Window	20	0.013414	0.010567	0.012305	0.007888	0.007276	0.006762	0.00574	0.00792	0.010516	0.002547	0.019813	0.014851	0.0120953	0.00143503	0.00730867	0.00056371	0.00805867	0.00239102	0.0124037	0.00888936	Synchrony Window	20	0.009893	0.006543	0.006675	0.005184	0.0065	0.01327	0.006177	0.017309	0.008248	0.001727	0.009682	0.014196	0.00770367	0.00189717	0.008318	0.00433874	0.010578	0.00592048	0.008535	0.00631314	Synchrony Window	20	0	0
Median ISI within Burst - Avg (sec)				0.017206	0.010178	0.012942	0.007564	0.005994	0.006064	0.008681	0.007072	0.007686	0.006788	0.015732	0.012833	0.013442	0.00354058	0.00654067	0.000886924	0.007813	0.000811983	0.0117843	0.00456328			0.020211	0.008569	0.011838	0.008054	0.010071	0.010168	0.00771	0.014508	0.010199	0.005501	0.009373	0.013646	0.0135393	0.00600458	0.009431	0.0011935	0.0108057	0.00343937	0.00950667	0.00407414			0	0
Median ISI within Burst - Std (sec)		Average Network Burst Analysis Settings		0.013798	0.011685	0.012381	0.007906	0.008335	0.00755	0.0063	0.008797	0.010986	0.002766	0.02119	0.016243	0.0126213	0.00107681	0.00793033	0.000393065	0.00869433	0.00234469	0.0133997	0.00953543	Average Network Burst Analysis Settings		0.011163	0.006605	0.007267	0.005851	0.007193	0.014898	0.00679	0.019393	0.008714	0.002232	0.009888	0.015364	0.008345	0.0024628	0.009314	0.00488222	0.0116323	0.00678943	0.00916133	0.00659609	Average Network Burst Analysis Settings		0	0
Inter-Burst Interval - Avg (sec)		Number of network bursts vary by well		46.1366	170.335	104.052	54.3904	133.775	53.8081	64.1475	72.7438	79.2057	22.3697	46.5535	59.8566	106.841	62.1461	80.6578	46.0017	72.0323	7.55423	42.9266	19.0048	Number of network bursts vary by well		17.6672	25.4175	25.7648	48.9557	28.9509	28.8571	35.1791	74.5382	32.6278	10.8883	27.7935	65.3721	22.9498	4.57821	35.5879	11.5769	47.4484	23.4951	34.6846	27.888	Number of network bursts vary by well		0	0
Inter-Burst Interval - Std (sec)		Network Burst Window Start (ms)	0	27.63	58.6789	40.7774	15.5139	23.3338	86.1149	12.2485	18.6426	26.7077	2.40486	18.468	24.4113	42.3621	15.585	41.6542	38.7021	19.1996	7.24566	15.0947	11.3844	Network Burst Window Start (ms)	0	8.20269	8.76045	6.61456	11.6997	7.97115	7.6883	29.3488	29.1367	21.3022	0.936872	9.46127	28.0338	7.85924	1.11341	9.11971	2.23879	26.5959	4.58572	12.8107	13.8555	Network Burst Window Start (ms)	0	0	0
Burst Frequency - Avg (Hz)		Network Burst Window End (ms)	500	0.058486	0.006985	0.012615	0.025021	0.007298	0.031902	0.016055	0.017237	0.026022	0.045559	0.027002	0.02721	0.0260287	0.0282495	0.021407	0.0126939	0.0197713	0.0054454	0.033257	0.0106544	Network Burst Window End (ms)	500	0.083889	0.044185	0.039808	0.022405	0.033764	0.03887	0.036578	0.023343	0.056794	0.085765	0.06436	0.02501	0.0559607	0.0242855	0.0316797	0.00842807	0.038905	0.0168465	0.0583783	0.030816	Network Burst Window End (ms)	500	0	0
Burst Frequency - Std (Hz)		Bin Size (ms)	1	0.083319	0.003666	0.0319	0.024749	0.001815	0.016067	0.003545	0.016629	0.04712	0.00554	0.029212	0.031571	0.0396283	0.040385	0.0142103	0.0115792	0.0224313	0.0223595	0.0221077	0.0143964	Bin Size (ms)	1	0.069473	0.025549	0.010526	0.008738	0.007641	0.020823	0.016033	0.035978	0.090078	0.02376	0.100548	0.028138	0.0351827	0.0306316	0.0124007	0.00731455	0.047363	0.0383129	0.0508153	0.0431253	Bin Size (ms)	1	0	0
Median/Mean ISI within Burst - Avg				0.522948	1.54313	2.30403	0.424533	0.206476	0.345676	0.38551	0.241167	0.432484	0.472242	0.329472	0.415336	1.4567	0.893679	0.325562	0.110411	0.353054	0.0997026	0.405683	0.0718728			1.42583	0.791467	1.11773	0.622428	1.40297	0.384195	0.321365	0.430529	1.1072	0.472529	0.459648	0.632109	1.11167	0.317225	0.803199	0.532903	0.619698	0.425702	0.521429	0.0960681			0	0
Median/Mean ISI within Burst - Std				0.445141	2.19225	2.52253	0.286737	0.294758	0.17978	0.348929	0.258757	0.455439	0.185584	0.200008	0.446451	1.71997	1.11632	0.253758	0.0641925	0.354375	0.098454	0.277348	0.146625			1.56425	0.68279	1.33663	0.781674	1.25885	0.48945	0.293044	0.193947	1.06766	0.379312	0.723239	0.802155	1.19456	0.457582	0.843326	0.388389	0.518216	0.478403	0.634902	0.224837			0	0
IBI Coefficient of Variation - Avg				0.760073	0.470514	0.970987	0.35482	0.396246	0.402672	0.406274	0.437667	0.412415	0.353868	0.820565	0.455952	0.733858	0.251264	0.384579	0.0259718	0.418785	0.0166378	0.543462	0.245347			0.962951	0.592048	0.64789	0.36331	0.844405	0.340305	0.467483	0.458681	0.861319	0.344421	0.411758	0.529934	0.734296	0.199979	0.516007	0.284634	0.595828	0.229964	0.428704	0.0939103			0	0
IBI Coefficient of Variation - Std				0.395174	0.417025	0.364723	0.241062	0.118457	0.009135	0.210689	0.143109	0.200928	0.075219	0.046303	0.261635	0.392307	0.0262686	0.122885	0.116027	0.184909	0.0365271	0.127719	0.116872			0.289794	0.33174	0.249185	0.311401	0.247177	0.177084	0.252646	0.172094	0.292816	0.125235	0.364092	0.1924	0.29024	0.0412793	0.245221	0.0671799	0.239185	0.0614764	0.227242	0.123181			0	0
Burst Percentage - Avg				65.2835	63.2924	62.2772	86.8381	62.6185	81.3066	82.2674	71.4459	69.3169	79.6192	68.8711	65.8272	63.6177	1.52932	76.9211	12.6914	74.3434	6.94442	71.4392	7.24579			82.1996	92.3495	89.3987	77.8091	88.6448	83.3712	81.183	72.6198	83.4695	86.6294	78.2004	71.5436	87.9826	5.22101	83.2751	5.41848	79.0908	5.71949	78.7911	7.56022			0	0
Burst Percentage - Std				16.7841	22.2283	33.3342	12.2798	29.9565	19.1335	17.3907	28.2188	24.7669	15.1022	25.2033	25.1831	24.1155	8.43494	20.4566	8.91228	23.4588	5.53131	21.8295	5.82602			10.6858	5.73691	9.08525	17.0799	6.50303	14.7244	18.5497	24.4766	12.369	22.0784	16.4506	24.738	8.50267	2.52538	12.7691	5.5529	18.4651	6.05425	21.089	4.23135			0	0
Network Burst Metrics																										0	0	0	0	0	0	0	0	0	0	0	0											0	0
Number of Network Bursts				111	3	3	10	4	18	8	8	7	28	9	19	39	62.3538	10.6667	7.02377	7.66667	0.57735	18.6667	9.50438			93	17	17	11	13	27	25	7	28	51	42	29	42.3333	43.8786	17	8.7178	20	11.3578	40.6667	11.0604			0	0
Network Burst Frequency				0.185154	0.005004	0.005004	0.016681	0.006672	0.030025	0.013344	0.013344	0.011676	0.046706	0.015013	0.031693	0.065054	0.10401	0.0177927	0.0117161	0.012788	0.00096302	0.0311373	0.0158538			0.155065	0.028345	0.028345	0.018341	0.021676	0.045019	0.041684	0.011672	0.046686	0.085035	0.070029	0.048353	0.070585	0.0731618	0.0283453	0.0145358	0.0333473	0.0189373	0.0678057	0.0184418			0	0
Network Burst Duration - Avg (sec)				2.32142	2.10517	2.28736	2.04716	1.35662	0.773049	2.17558	1.02547	1.5317	1.29972	1.45905	1.67967	2.23798	0.11627	1.39228	0.637803	1.57758	0.576426	1.47948	0.190794			2.98795	1.98687	2.46952	1.90351	2.38407	1.84291	1.68976	1.68365	2.19042	1.08335	1.93137	1.80985	2.48145	0.500648	2.0435	0.296496	1.85461	0.290838	1.60819	0.458568			0	0
Network Burst Duration - Std (sec)				1.26574	0.274672	0.423439	0.248857	0.333372	0.192935	0.360117	0.16862	0.291276	0.286265	0.300153	0.298464	0.654618	0.534451	0.258388	0.070702	0.273338	0.0970006	0.294961	0.00757787			1.92657	0.456936	0.348291	0.240319	0.753975	0.489932	0.274995	0.297682	0.879372	0.203033	0.661658	0.343821	0.9106	0.881533	0.494742	0.256862	0.484016	0.342576	0.402837	0.234939			0	0
Number of Spikes per Network Burst - Avg				293.144	1931.33	897.667	1506	1021.75	520.444	1995.75	672.75	808.143	573.5	559.556	511.579	1040.71	828.41	1016.06	492.802	1158.88	727.905	548.212	32.4818			737.129	1895.88	2417.76	1115.91	2531.08	948.259	859.72	791.429	960.786	815.882	557.429	446.207	1683.59	860.194	1531.75	869.494	870.645	85.2055	606.506	189.661			0	0
Number of Spikes per Network Burst - Std				684.877	45.742	718.273	68.9315	34.9702	20.9684	80.315	31.1941	22.6453	104.419	190.096	545.92	482.964	379.013	41.6234	24.664	44.7181	31.1227	280.145	234.12			1325.1	445.806	622.655	25.1812	697.756	637.694	409.608	326.881	966.009	113.189	544.698	690.837	797.853	465.09	453.544	372.186	567.499	347.59	449.574	300.342			0	0
Number of Elecs Participating in Burst - Avg				11.8018	16	13.3333	16	16	15.9444	16	15	15	15.7857	15	12.3684	13.7117	2.12452	15.9815	0.0320753	15.3333	0.57735	14.3847	1.78981			12.0968	15.9412	15.4118	16	16	13.6296	14.24	14.7143	11.3929	15.902	11.8571	10.2414	14.4832	2.08362	15.2099	1.36853	13.449	1.79643	12.6668	2.91586			0	0
Number of Elecs Participating in Burst - Std				2.05302	0	4.6188	0	0	0.235702	0	0	0	1.13389	3	3.36997	2.22394	2.31414	0.0785673	0.136083	0	0	2.50129	1.19856			2.48939	0.242536	2.42536	0	0	3.46575	3.6318	3.40168	4.54067	0.300327	3.15124	3.50158	1.71909	1.27914	1.15525	2.00095	3.85805	0.602261	2.31772	1.75587			0	0
Number of Spikes per Network Burst per Channel - Avg				20.4038	120.708	57.5417	94.125	63.8594	32.6437	124.734	44.85	53.8762	35.9134	35.4901	33.4349	66.2179	50.712	63.5427	30.7418	74.4869	43.749	34.9461	1.32579			48.5018	118.542	151.423	69.7443	158.192	60.3426	54.6627	50.0727	63.1404	51.3551	38.7441	30.626	106.156	52.5667	96.0931	53.9846	55.9586	6.62952	40.2418	10.4454			0	0
Number of Spikes per Network Burst per Channel - Std				42.2304	2.85888	42.4046	4.30822	2.18564	1.28884	5.01969	2.07961	1.50969	6.16594	10.3463	32.8551	29.1646	22.7816	2.59423	1.55061	2.86966	1.88366	16.4558	14.3552			81.7351	27.6622	37.6547	1.57382	43.6098	38.3104	23.7093	18.8271	57.4881	7.40168	34.8802	41.6114	49.0173	28.7715	27.8313	22.8935	33.3415	21.0536	27.9644	18.1231			0	0
Network Burst Percentage				78.279	49.9182	23.2035	77.2823	39.1625	77.5497	72.821	49.0253	41.7337	75.1849	39.3499	46.5361	50.4669	27.5418	64.6648	22.0861	54.5267	16.2574	53.6903	18.9585			90.3154	91.2695	86.6966	67.6309	88.6064	77.0455	76.4087	41.4795	76.2507	92.553	71.695	55.2873	89.4272	2.41237	77.7609	10.5061	64.7129	20.1209	73.1785	18.6771			0	0
Network IBI Coefficient of Variation				0.997825	0.16741	0.079968	0.199479	0.3573	0.400622	0.165829	0.417411	0.333655	0.35132	0.90612	0.823243	0.415068	0.506573	0.319134	0.105864	0.305632	0.128111	0.693561	0.299272			1.0797	0.314233	0.294856	0.189934	0.389579	0.485686	0.439263	0.484739	0.826527	0.23772	0.71471	0.666553	0.56293	0.447642	0.355066	0.150866	0.58351	0.211684	0.539661	0.262595			0	0
Network ISI Coefficient of Variation				2.01367	1.99779	1.56967	3.76262	1.53106	3.10391	2.9859	1.99423	1.76218	2.78066	1.70621	1.63323	1.86038	0.251884	2.7992	1.14656	2.24744	0.649967	2.04003	0.642437			2.7589	5.75134	4.57765	2.67888	5.6391	2.93114	2.67938	1.68937	2.79849	4.88219	2.59373	1.76178	4.36263	1.50776	3.74971	1.64112	2.38908	0.608884	3.07923	1.61587			0	0
Network Normalized Duration IQR				0.802168	0	0	0.215938	0.421525	0.304636	0.233251	0.069652	0.172757	0.270916	0.242215	0.215385	0.267389	0.463132	0.314033	0.103115	0.158553	0.0827192	0.242839	0.0277708			1.01927	0.195599	0.132797	0.22108	0.228106	0.362117	0.172308	0.294278	0.414815	0.288372	0.506964	0.193548	0.449223	0.494675	0.270434	0.0794772	0.2938	0.121254	0.329628	0.160729			0	0
Synchrony Metrics																										0	0	0	0	0	0	0	0	0	0	0	0											0	0
Area Under Normalized Cross-Correlation				0.415489	0.447325	0.272887	0.503119	0.435556	0.64071	0.505873	0.492387	0.446142	0.522962	0.468159	0.453599	0.378567	0.0928955	0.526462	0.10455	0.481467	0.0313269	0.481573	0.0365755			0.457988	0.472717	0.506501	0.467059	0.563735	0.605785	0.509952	0.441659	0.440851	0.644085	0.513809	0.459521	0.479069	0.0248724	0.545526	0.0711329	0.464154	0.0396643	0.539138	0.0948533			0	0
Area Under Cross-Correlation				17.9654	4.64395	1.64295	10.3123	3.28543	7.22996	12.8417	3.29645	3.80006	7.82751	3.10274	7.32822	8.08411	8.68802	6.94257	3.52225	6.64608	5.3715	6.08616	2.59575			47.4298	21.3925	32.3875	6.48444	26.208	19.1597	12.9264	3.37491	15.3515	26.0479	12.8187	9.29594	33.7366	13.071	17.284	9.99467	10.5509	6.33181	16.0542	8.83225			0	0
Full Width at Half Height of Normalized Cross-Correlation				44	50	58	43	54	35	41	12	33	34	46	53	50.6667	7.02377	44	9.53939	28.6667	14.9778	44.3333	9.60902			40	45	37	42	38	34	33	50	37	28	29	50	40.6667	4.04145	38	4	40	8.88819	35.6667	12.4231			0	0
Full Width at Half Height of Cross-Correlation				370	274	193	267	182	123	416	118	155	149	123	208	279	88.6059	190.667	72.3901	229.667	162.426	160	43.5546			602	365	459	190	459	245	226	163	320	151	249	344	475.333	119.341	298	142.116	236.333	79.0084	248	96.5039			0	0
Synchrony Index				0.835898	0.816767	0.698778	0.820499	0.801203	0.856982	0.848795	0.807995	0.810944	0.797527	0.798044	0.808606	0.783814	0.0742623	0.826228	0.0283274	0.822578	0.0227524	0.801392	0.00625256			0.882978	0.817737	0.856461	0.782236	0.869232	0.862297	0.809803	0.787472	0.753597	0.798534	0.834135	0.813667	0.852392	0.0328103	0.837922	0.0483497	0.783624	0.0282999	0.815445	0.017867			0	0
Kreuz SPIKE Distance
Average Network Burst Metrics
Start Electrode				42	23	24	21	12	22	41	42	21	43	23	32	29.6667	10.6927	18.3333	5.50757	34.6667	11.8462	32.6667	10.0167			42	12	34	13	31	21	23	11	22	13	32	33	25.5	12.112	22.3333	9.20145	#REF!	#REF!	#REF!	#REF!			42	32
Percent Bursts with Start Electrode				31.8182	22.7273	22.2222	23.0769	30	22.2222	44.4444	88.8889	21.4286	31.25	22.5352	21.875	25.5892	5.40034	25.0997	4.26523	51.5873	34.2927	25.2201	5.2325			37.5	35.2941	17.6796	20.9677	22.7723	38.4615	21.2121	27.2727	23.3333	18.3333	29.7872	20.4082	28.7792	9.30106	23.3912	4.36366	#REF!	#REF!	#REF!	#REF!			31.8182	28.2051
Burst Peak (Max Spikes per sec)				1636.36	2454.55	138.889	769.231	2800	1629.63	3000	1833.33	2833.33	2625	985.915	1906.25	1409.93	1174.32	1732.95	1019.32	2555.56	630.99	1839.06	821.606			2083.33	1352.94	121.547	182.796	554.455	2025.64	1181.82	2363.64	1400	550	1936.17	2061.22	1053.45	891.178	1582.14	666.984	#REF!	#REF!	#REF!	#REF!			1227.27	769.231
Time to Burst Peak (ms)				344.5	163.5	290.5	303.5	186.5	388.5	184.5	114.5	154.5	306.5	262.5	256.5	266.167	92.9211	292.833	101.422	151.167	35.1188	275.167	27.3008			392.5	349.5	2.5	402.5	489.5	208.5	274.5	208.5	320.5	354.5	222.5	264.5	307.5	175.479	274.167	55.9917	#REF!	#REF!	#REF!	#REF!			386.5	446.5
Normalized to baseline 0h and to individual well (well x at timepoint divided by well x at timepoint 0h, multiplied by 100)
Timepoints		00h-Baseline. Before MC. Normalized to the mean.																						00h. 20min after MC/drug.																						1h after drug
Well Averages		Analysis Start	0	A1	B1	C1	A2	B2	C2	A3	B3	C3	A4	B4	C4	Control		PTX 100nm		PTX 100nm + SP600125 1uM		PTX 100nm + SP600125 10uM		Analysis Start	0	A1	B1	C1	A2	B2	C2	A3	B3	C3	A4	B4	C4	Control		PTX 100nm		PTX 100nm + SP600125 1uM		PTX 100nm + SP600125 10uM		Analysis Start	0	A1	B1
Treatment/ID		Analysis End	590	Control	Control	Control	PTX 100nm	PTX 100nm	PTX 100nm	PTX 100nm + SP600125 1uM	PTX 100nm + SP600125 1uM	PTX 100nm + SP600125 1uM	PTX 100nm + SP600125 10uM	PTX 100nm + SP600125 10uM	PTX 100nm + SP600125 10uM	Mean	SD	Mean	SD	Mean	SD	Mean	SD	Analysis End	600	Control	Control	Control	PTX 100nm	PTX 100nm	PTX 100nm	PTX 100nm + SP600125 1uM	PTX 100nm + SP600125 1uM	PTX 100nm + SP600125 1uM	PTX 100nm + SP600125 10uM	PTX 100nm + SP600125 10uM	PTX 100nm + SP600125 10uM	Mean	SD	Mean	SD	Mean	SD	Mean	SD	Analysis End	300	Control	Control
Activity Metrics		Active Electrode Criterion (spks/min)	5																					Active Electrode Criterion (spks/min)	5																					Active Electrode Criterion (spks/min)	5
Number of Spikes		Remove Coincident Artifacts	False	100	100	100	100	100	100	100	100	100	100	100	100	100	0	100	0	100	0	100	0	Remove Coincident Artifacts	False	182.602	304.239	408.487	93.139	355.836	275.091	128.296	121.662	260.28	210.497	255.157	112.055	298.443	113.054	241.355	134.558	170.079	78.1867	192.57	73.2159	Remove Coincident Artifacts	False	0	0
Mean Firing Rate (Hz)				100	100	100	100	100	100	100	100	100	100	100	100	100	0	100	0	100	0	100	0			182.526	304.112	408.317	93.1002	355.687	274.976	128.243	121.611	260.172	210.41	255.051	112.009	298.318	113.007	241.255	134.502	170.009	78.154	192.49	73.1854			0	0
Number of Active Electrodes		Electrode Burst Settings		100	100	100	100	100	100	100	100	100	100	100	100	100	0	100	0	100	0	100	0	Electrode Burst Settings		100	100	123.077	100	100	106.667	100	114.286	106.667	100	93.75	100	107.692	13.3235	102.222	3.849	106.984	7.14815	97.9167	3.60844	Electrode Burst Settings		0	0
Weighted Mean Firing Rate (Hz)		Algorithm	ISI Threshold	100	100	100	100	100	100	100	100	100	100	100	100	100	0	100	0	100	0	100	0	Algorithm	ISI Threshold	182.526	304.112	333.742	93.1002	355.687	258.625	128.243	106.73	243.911	210.41	272.054	112.009	273.46	80.1325	235.804	132.773	159.628	73.7795	198.157	80.7231	Algorithm	ISI Threshold	0	0
ISI Coefficient of Variation - Avg		Min # of Spikes	5	100	100	100	100	100	100	100	100	100	100	100	100	100	0	100	0	100	0	100	0	Min # of Spikes	5	150.132	198.079	188.106	70.6608	189.558	130.729	89.8309	91.0325	176.322	150.871	122.889	126.353	178.772	25.2996	130.316	59.4499	119.062	49.5925	133.371	15.2546	Min # of Spikes	5	0	0
Electrode Burst Metrics		Max ISI (ms)	100																					Max ISI (ms)	100																					Max ISI (ms)	100
Number of Bursts				100	100	100	100	100	100	100	100	100	100	100	100	100	0	100	0	100	0	100	0			143.494	632.836	315.702	89.5833	462.857	121.895	227.922	144.516	232.906	188.33	223.552	91.954	364.011	248.222	224.779	206.814	201.781	49.6557	167.945	68.126			0	0
Number of Bursting Electrodes		Network Burst Settings		100	100	100	100	100	100	100	100	100	100	100	100	100	0	100	0	100	0	100	0	Network Burst Settings		100	100	100	100	100	100	100	106.667	106.667	100	93.75	100	100	0	100	0	104.444	3.849	97.9167	3.60844	Network Burst Settings		0	0
Burst Duration - Avg (sec)		Algorithm	ISI Threshold	100	100	100	100	100	100	100	100	100	100	100	100	100	0	100	0	100	0	100	0	Algorithm	ISI Threshold	119.726	91.0739	203.318	83.9245	184.041	255.19	66.1112	134.127	161	105.122	159.945	133.295	138.039	58.3202	174.385	86.0402	120.413	48.9084	132.787	27.4147	Algorithm	ISI Threshold	0	0
Burst Duration - Std (sec)		Min # of Spikes	50	100	100	100	100	100	100	100	100	100	100	100	100	100	0	100	0	100	0	100	0	Min # of Spikes	50	112.003	138.092	110.33	76.8967	162.274	138.72	73.1733	150.638	400.309	83.1414	76.1371	126.503	120.142	15.5681	125.964	44.095	208.04	170.955	95.2604	27.2824	Min # of Spikes	50	0	0
Number of Spikes per Burst - Avg		Max ISI (ms)	100	100	100	100	100	100	100	100	100	100	100	100	100	100	0	100	0	100	0	100	0	Max ISI (ms)	100	114.702	94.6877	222.556	68.2583	178.779	231.882	56.1995	105.638	167.604	139.305	196.217	135.42	143.982	68.7789	159.64	83.4739	109.814	55.8193	156.981	34.0351	Max ISI (ms)	100	0	0
Number of Spikes per Burst - Std		Min # of Electrodes (%)	35	100	100	100	100	100	100	100	100	100	100	100	100	100	0	100	0	100	0	100	0	Min # of Electrodes (%)	35	115.499	151.502	144.805	73.5909	202.612	206.91	76.5657	135.786	444.597	119.937	136.502	130.979	137.269	19.1482	161.038	75.7617	218.983	197.618	129.139	8.43443	Min # of Electrodes (%)	35	0	0
Mean ISI within Burst - Avg (sec)		Synchrony Settings		100	100	100	100	100	100	100	100	100	100	100	100	100	0	100	0	100	0	100	0	Synchrony Settings		118.701	91.1395	96.517	117.587	147.614	156.599	99.89	169.584	122.475	78.5122	70.9799	105.557	102.119	14.61	140.6	20.4303	130.65	35.559	85.0164	18.1832	Synchrony Settings		0	0
Mean ISI within Burst - Std (sec)		Synchrony Window	20	100	100	100	100	100	100	100	100	100	100	100	100	100	0	100	0	100	0	100	0	Synchrony Window	20	73.7513	61.9192	54.2462	65.7201	89.3348	196.244	107.613	218.548	78.4329	67.8053	48.8669	95.5895	63.3056	9.82616	117.1	69.5504	134.865	73.9259	70.7539	23.5005	Synchrony Window	20	0	0
Median ISI within Burst - Avg (sec)				100	100	100	100	100	100	100	100	100	100	100	100	100	0	100	0	100	0	100	0			117.465	84.1914	91.4696	106.478	168.018	167.678	88.8147	205.147	132.696	81.0401	59.5792	106.335	97.7086	17.4921	147.391	35.4324	142.219	58.748	82.3182	23.4042			0	0
Median ISI within Burst - Std (sec)		Average Network Burst Analysis Settings		100	100	100	100	100	100	100	100	100	100	100	100	100	0	100	0	100	0	100	0	Average Network Burst Analysis Settings		80.903	56.5255	58.6948	74.0071	86.2987	197.325	107.778	220.45	79.3191	80.6941	46.6635	94.5884	65.3744	13.4918	119.21	67.9276	135.849	74.6357	73.982	24.6574	Average Network Burst Analysis Settings		0	0
Inter-Burst Interval - Avg (sec)		Number of network bursts vary by well		100	100	100	100	100	100	100	100	100	100	100	100	100	0	100	0	100	0	100	0	Number of network bursts vary by well		38.2932	14.9221	24.7614	90.008	21.6415	53.6298	54.841	102.467	41.1938	48.6742	59.7023	109.215	25.9922	11.7341	55.0931	34.2067	66.1671	32.1684	72.5304	32.2445	Number of network bursts vary by well		0	0
Inter-Burst Interval - Std (sec)		Network Burst Window Start (ms)	0	100	100	100	100	100	100	100	100	100	100	100	100	100	0	100	0	100	0	100	0	Network Burst Window Start (ms)	0	29.6876	14.9295	16.2212	75.4144	34.1614	8.92796	239.611	156.291	79.7604	38.9574	51.2306	114.839	20.2794	8.17327	39.5013	33.5633	158.554	79.9491	68.3425	40.7325	Network Burst Window Start (ms)	0	0	0
Burst Frequency - Avg (Hz)		Network Burst Window End (ms)	500	100	100	100	100	100	100	100	100	100	100	100	100	100	0	100	0	100	0	100	0	Network Burst Window End (ms)	500	143.434	632.57	315.561	89.5448	462.647	121.842	227.829	135.424	218.254	188.25	238.353	91.9147	363.855	248.118	224.678	206.719	193.836	50.8122	172.839	74.4254	Network Burst Window End (ms)	500	0	0
Burst Frequency - Std (Hz)		Bin Size (ms)	1	100	100	100	100	100	100	100	100	100	100	100	100	100	0	100	0	100	0	100	0	Bin Size (ms)	1	83.3819	696.918	32.9969	35.3065	420.992	129.601	452.271	216.357	191.167	428.881	344.201	89.1261	271.099	369.629	195.3	201.061	286.598	144.028	287.403	176.855	Bin Size (ms)	1	0	0
Median/Mean ISI within Burst - Avg				100	100	100	100	100	100	100	100	100	100	100	100	100	0	100	0	100	0	100	0			272.653	51.2896	48.5119	146.615	679.485	111.143	83.361	178.519	256.009	100.061	139.51	152.192	124.151	128.613	312.414	318.387	172.63	86.4747	130.588	27.187			0	0
Median/Mean ISI within Burst - Std				100	100	100	100	100	100	100	100	100	100	100	100	100	0	100	0	100	0	100	0			351.406	31.1456	52.9877	272.61	427.081	272.249	83.9838	74.9533	234.424	204.388	361.605	179.674	145.18	178.93	323.98	89.2878	131.12	89.5774	248.556	98.6804			0	0
IBI Coefficient of Variation - Avg				100	100	100	100	100	100	100	100	100	100	100	100	100	0	100	0	100	0	100	0			126.692	125.83	66.7249	102.393	213.101	84.5117	115.066	104.801	208.848	97.3304	50.1798	116.226	106.416	34.3759	133.335	69.6555	142.905	57.3382	87.912	34.0154			0	0
IBI Coefficient of Variation - Std				100	100	100	100	100	100	100	100	100	100	100	100	100	0	100	0	100	0	100	0			73.3333	79.5492	68.3217	129.179	208.664	1938.52	119.914	120.254	145.732	166.494	786.325	73.5376	73.7347	5.62449	758.788	1022.45	128.633	14.8087	342.119	387.491			0	0
Burst Percentage - Avg				100	100	100	100	100	100	100	100	100	100	100	100	100	0	100	0	100	0	100	0			125.912	145.909	143.55	89.6025	141.563	102.539	98.682	101.643	120.417	108.805	113.546	108.684	138.457	10.9282	111.235	27.0498	106.914	11.7874	110.345	2.77287			0	0
Burst Percentage - Std				100	100	100	100	100	100	100	100	100	100	100	100	100	0	100	0	100	0	100	0			63.6665	25.8091	27.255	139.089	21.7083	76.9559	106.665	86.7387	49.9417	146.193	65.2717	98.2322	38.9102	21.4517	79.2509	58.7238	81.115	28.7766	103.232	40.6916			0	0
Network Burst Metrics
Number of Network Bursts				100	100	100	100	100	100	100	100	100	100	100	100	100	0	100	0	100	0	100	0			83.7838	566.667	566.667	110	325	150	312.5	87.5	400	182.143	466.667	152.632	405.706	278.793	195	114.346	266.667	161.213	267.147	173.418			0	0
Network Burst Frequency				100	100	100	100	100	100	100	100	100	100	100	100	100	0	100	0	100	0	100	0			83.7492	566.447	566.447	109.951	324.88	149.938	312.38	87.47	399.846	182.064	466.456	152.567	405.548	278.686	194.923	114.308	266.565	161.149	267.029	173.337			0	0
Network Burst Duration - Avg (sec)				100	100	100	100	100	100	100	100	100	100	100	100	100	0	100	0	100	0	100	0			128.713	94.3804	107.964	92.9827	175.736	238.395	77.6693	164.183	143.006	83.3521	132.372	107.75	110.352	17.2903	169.038	72.9373	128.286	45.096	107.825	24.5098			0	0
Network Burst Duration - Std (sec)				100	100	100	100	100	100	100	100	100	100	100	100	100	0	100	0	100	0	100	0			152.209	166.357	82.2529	96.5691	226.166	253.936	76.3627	176.54	301.903	70.9248	220.44	115.197	133.606	45.0324	192.224	83.9951	184.935	113.004	135.521	76.8017			0	0
Number of Spikes per Network Burst - Avg				100	100	100	100	100	100	100	100	100	100	100	100	100	0	100	0	100	0	100	0			251.456	98.1644	269.339	74.0975	247.72	182.202	43.0775	117.641	118.888	142.264	99.6199	87.2215	206.32	94.0911	168.006	87.6773	93.2022	43.4137	109.702	28.8729			0	0
Number of Spikes per Network Burst - Std				100	100	100	100	100	100	100	100	100	100	100	100	100	0	100	0	100	0	100	0			193.48	974.61	86.6878	36.5307	1995.29	3041.21	510.002	1047.89	4265.83	108.399	286.538	126.545	418.259	484.764	1691.01	1525.28	1941.24	2031.04	173.827	98.031			0	0
Number of Elecs Participating in Burst - Avg				100	100	100	100	100	100	100	100	100	100	100	100	100	0	100	0	100	0	100	0			102.499	99.6324	115.588	100	100	85.482	89	98.0952	75.9524	100.736	79.0476	82.8026	105.907	8.50616	95.1607	8.38197	87.6825	11.1301	87.5289	11.5911			0	0
Number of Elecs Participating in Burst - Std				100	#DIV/0!	100	#DIV/0!	#DIV/0!	100	#DIV/0!	#DIV/0!	#DIV/0!	100	100	100	#DIV/0!	#DIV/0!	#DIV/0!	#DIV/0!	#DIV/0!	#DIV/0!	100	0			121.255	#DIV/0!	52.5105	#DIV/0!	#DIV/0!	1470.39	#DIV/0!	#DIV/0!	#DIV/0!	26.4864	105.041	103.905	#DIV/0!	#DIV/0!	#DIV/0!	#DIV/0!	#DIV/0!	#DIV/0!	78.4777	45.0294			0	#DIV/0!
Number of Spikes per Network Burst per Channel - Avg				100	100	100	100	100	100	100	100	100	100	100	100	100	0	100	0	100	0	100	0			237.709	98.2056	263.153	74.0975	247.72	184.852	43.8233	111.645	117.195	142.997	109.169	91.599	199.689	88.8035	168.89	87.9048	90.8878	40.8534	114.588	26.1242			0	0
Number of Spikes per Network Burst per Channel - Std				100	100	100	100	100	100	100	100	100	100	100	100	100	0	100	0	100	0	100	0			193.546	967.589	88.7988	36.5307	1995.29	2972.47	472.326	905.319	3807.95	120.041	337.126	126.651	416.645	479.998	1668.1	1495.07	1728.53	1813.79	194.606	123.47			0	0
Network Burst Percentage				100	100	100	100	100	100	100	100	100	100	100	100	100	0	100	0	100	0	100	0			115.376	182.838	373.636	87.5115	226.253	99.3499	104.927	84.6083	182.708	123.101	182.199	118.805	223.95	133.948	137.705	76.9132	124.081	51.7788	141.368	35.4255			0	0
Network IBI Coefficient of Variation				100	100	100	100	100	100	100	100	100	100	100	100	100	0	100	0	100	0	100	0			108.206	187.703	368.717	95.215	109.034	121.233	264.889	116.13	247.719	67.6648	78.8759	80.9667	221.542	133.512	108.494	13.0174	209.579	81.3837	75.8358	7.1531			0	0
Network ISI Coefficient of Variation				100	100	100	100	100	100	100	100	100	100	100	100	100	0	100	0	100	0	100	0			137.008	287.885	291.63	71.1972	368.314	94.4339	89.7345	84.7129	158.808	175.577	152.016	107.871	238.841	88.2097	177.982	165.242	111.085	41.4056	145.155	34.3706			0	0
Network Normalized Duration IQR				100	#DIV/0!	#DIV/0!	100	100	100	100	100	100	100	100	100	#DIV/0!	#DIV/0!	100	0	100	0	100	0			127.065	#DIV/0!	#DIV/0!	102.381	54.1145	118.869	73.8724	422.498	240.115	106.443	209.303	89.8614	#DIV/0!	#DIV/0!	91.7882	33.6517	245.495	174.375	135.203	64.7064			0	#DIV/0!
Synchrony Metrics
Area Under Normalized Cross-Correlation				100	100	100	100	100	100	100	100	100	100	100	100	100	0	100	0	100	0	100	0			110.229	105.676	185.608	92.8327	129.429	94.549	100.806	89.6975	98.8141	123.161	109.751	101.306	133.838	44.8923	105.604	20.6512	96.4393	5.92291	111.406	11.0213			0	0
Area Under Cross-Correlation				100	100	100	100	100	100	100	100	100	100	100	100	100	0	100	0	100	0	100	0			264.006	460.652	1971.3	62.8805	797.704	265.004	100.659	102.38	403.981	332.774	413.14	126.851	898.653	934.13	375.196	379.603	202.34	174.628	290.922	147.662			0	0
Full Width at Half Height of Normalized Cross-Correlation				100	100	100	100	100	100	100	100	100	100	100	100	100	0	100	0	100	0	100	0			90.9091	90	63.7931	97.6744	70.3704	97.1429	80.4878	416.667	112.121	82.3529	63.0435	94.3396	81.5674	15.3997	88.3959	15.6128	203.092	185.636	79.912	15.7902			0	0
Full Width at Half Height of Cross-Correlation				100	100	100	100	100	100	100	100	100	100	100	100	100	0	100	0	100	0	100	0			162.703	133.212	237.824	71.161	252.198	199.187	54.3269	138.136	206.452	101.342	202.439	165.385	177.913	53.9392	174.182	93.0726	132.971	76.1937	156.389	51.1452			0	0
Synchrony Index				100	100	100	100	100	100	100	100	100	100	100	100	100	0	100	0	100	0	100	0			105.632	100.119	122.566	95.3366	108.491	100.62	95.4062	97.46	92.9284	100.126	104.522	100.626	109.439	11.6975	101.483	6.61938	95.2649	2.26913	101.758	2.4069			0	0
Kreuz SPIKE Distance
Average Network Burst Metrics
Start Electrode				#DIV/0!	#DIV/0!	#DIV/0!	#DIV/0!	#DIV/0!	#DIV/0!	#DIV/0!	#DIV/0!	#DIV/0!	#DIV/0!	#DIV/0!	#DIV/0!	#DIV/0!	#DIV/0!	#DIV/0!	#DIV/0!	#DIV/0!	#DIV/0!	#DIV/0!	#DIV/0!			#DIV/0!	#DIV/0!	#DIV/0!	#DIV/0!	#DIV/0!	#DIV/0!	#DIV/0!	#DIV/0!	#DIV/0!	#DIV/0!	#DIV/0!	#DIV/0!	#DIV/0!	#DIV/0!	#DIV/0!	#DIV/0!	#REF!	#REF!	#REF!	#REF!			141.573	107.865
Percent Bursts with Start Electrode				100	100	100	100	100	100	100	100	100	100	100	100	100	0	100	0	100	0	100	0			100	52.1739	141.667	61.9048	258.333	95.4545	56.0976	26.1905	104.762	30.2326	139.13	103.125	118.256	75.5847	76.5897	45.8653	#REF!	#REF!	#REF!	#REF!			124.342	110.223
Burst Peak (Max Spikes per sec)				100	100	100	100	100	100	100	100	100	100	100	100	100	0	100	0	100	0	100	0			117.857	155.294	79.558	90.8602	75.9076	173.077	47.7273	30.6818	108.889	58.6667	132.181	93.2945	115.426	40.9163	78.5733	39.1174	#REF!	#REF!	#REF!	#REF!			87.0448	54.558
Time to Burst Peak (ms)				100	100	100	100	100	100	100	100	100	100	100	100	100	0	100	0	100	0	100	0			127.315	55.1198	87.5138	23.7634	19.802	124.301	39.3939	128.926	49.4118	20.9524	196.383	108.13	72.9691	47.6791	90.5327	66.5364	#REF!	#REF!	#REF!	#REF!			145.21	167.752
Normalized to vehicle?
Timepoints		00h-Baseline. Before MC. Normalized to individual well.																						00h. 20min after MC/drug.																						1h after drug
Well Averages		Analysis Start	0	A1	B1	C1	A2	B2	C2	A3	B3	C3	A4	B4	C4	Control		PTX 100nm		PTX 100nm + SP600125 1uM		PTX 100nm + SP600125 10uM		Analysis Start	0	A1	B1	C1	A2	B2	C2	A3	B3	C3	A4	B4	C4	Control		PTX 100nm		PTX 100nm + SP600125 1uM		PTX 100nm + SP600125 10uM		Analysis Start	0	A1	B1
Treatment/ID		Analysis End	590	Control	Control	Control	PTX 100nm	PTX 100nm	PTX 100nm	PTX 100nm + SP600125 1uM	PTX 100nm + SP600125 1uM	PTX 100nm + SP600125 1uM	PTX 100nm + SP600125 10uM	PTX 100nm + SP600125 10uM	PTX 100nm + SP600125 10uM	Mean	SD	Mean	SD	Mean	SD	Mean	SD	Analysis End	600	Control	Control	Control	PTX 100nm	PTX 100nm	PTX 100nm	PTX 100nm + SP600125 1uM	PTX 100nm + SP600125 1uM	PTX 100nm + SP600125 1uM	PTX 100nm + SP600125 10uM	PTX 100nm + SP600125 10uM	PTX 100nm + SP600125 10uM	Mean	SD	Mean	SD	Mean	SD	Mean	SD	Analysis End	300	Control	Control
Activity Metrics		Active Electrode Criterion (spks/min)	5																					Active Electrode Criterion (spks/min)	5																					Active Electrode Criterion (spks/min)	5
Number of Spikes		Remove Coincident Artifacts	False	100	100	100	100	100	100	100	100	100	100	100	100	100	0	100	0	100	0	100	0	Remove Coincident Artifacts	False	61.185	101.942	136.873	31.2084	119.231	92.1755	42.9887	40.7655	87.2129	70.5319	85.4962	37.5467	100	37.8813	80.8716	45.0868	56.989	26.1982	64.5249	24.5327	Remove Coincident Artifacts	False	#DIV/0!	#DIV/0!
Mean Firing Rate (Hz)				100	100	100	100	100	100	100	100	100	100	100	100	100	0	100	0	100	0	100	0			61.185	101.942	136.873	31.2084	119.231	92.1755	42.9887	40.7655	87.2129	70.5319	85.4962	37.5467	100	37.8813	80.8716	45.0869	56.989	26.1982	64.5249	24.5327			#DIV/0!	#DIV/0!
Number of Active Electrodes		Electrode Burst Settings		100	100	100	100	100	100	100	100	100	100	100	100	100	0	100	0	100	0	100	0	Electrode Burst Settings		92.8571	92.8571	114.286	92.8571	92.8571	99.0476	92.8571	106.122	99.0476	92.8571	87.0536	92.8571	100	12.3718	94.9206	3.57407	99.3424	6.63756	90.9226	3.35069	Electrode Burst Settings		#DIV/0!	#DIV/0!
Weighted Mean Firing Rate (Hz)		Algorithm	ISI Threshold	100	100	100	100	100	100	100	100	100	100	100	100	100	0	100	0	100	0	100	0	Algorithm	ISI Threshold	66.7469	111.209	122.044	34.0453	130.069	94.5752	46.8965	39.0296	89.1945	76.9435	99.4859	40.9598	100	29.3032	86.2299	48.5529	58.3735	26.98	72.4631	29.5192	Algorithm	ISI Threshold	#DIV/0!	#DIV/0!
ISI Coefficient of Variation - Avg		Min # of Spikes	5	100	100	100	100	100	100	100	100	100	100	100	100	100	0	100	0	100	0	100	0	Min # of Spikes	5	83.9794	110.8	105.221	39.5256	106.033	73.1257	50.2488	50.9209	98.6294	84.3931	68.7403	70.6779	100	14.1518	72.8949	33.2545	66.5997	27.7406	74.6037	8.53297	Min # of Spikes	5	#DIV/0!	#DIV/0!
Electrode Burst Metrics		Max ISI (ms)	100																					Max ISI (ms)	100																					Max ISI (ms)	100
Number of Bursts				100	100	100	100	100	100	100	100	100	100	100	100	100	0	100	0	100	0	100	0			39.4202	173.851	86.7289	24.6101	127.155	33.4868	62.6141	39.7011	63.9833	51.7374	61.4136	25.2614	100	68.1909	61.7506	56.8154	55.4328	13.6413	46.1374	18.7154			#DIV/0!	#DIV/0!
Number of Bursting Electrodes		Network Burst Settings		100	100	100	100	100	100	100	100	100	100	100	100	100	0	100	0	100	0	100	0	Network Burst Settings		100	100	100	100	100	100	100	106.667	106.667	100	93.75	100	100	0	100	0	104.444	3.849	97.9167	3.60844	Network Burst Settings		#DIV/0!	#DIV/0!
Burst Duration - Avg (sec)		Algorithm	ISI Threshold	100	100	100	100	100	100	100	100	100	100	100	100	100	0	100	0	100	0	100	0	Algorithm	ISI Threshold	86.7332	65.9767	147.29	60.7975	133.325	184.868	47.893	97.1659	116.633	76.1538	115.869	96.5626	100	42.249	126.33	62.3302	87.2307	35.4308	96.1951	19.8601	Algorithm	ISI Threshold	#DIV/0!	#DIV/0!
Burst Duration - Std (sec)		Min # of Spikes	50	100	100	100	100	100	100	100	100	100	100	100	100	100	0	100	0	100	0	100	0	Min # of Spikes	50	93.2257	114.941	91.8331	64.005	135.069	115.464	60.9058	125.383	333.197	69.2028	63.3727	105.295	100	12.9581	104.846	36.7025	173.162	142.295	79.2901	22.7085	Min # of Spikes	50	#DIV/0!	#DIV/0!
Number of Spikes per Burst - Avg		Max ISI (ms)	100	100	100	100	100	100	100	100	100	100	100	100	100	100	0	100	0	100	0	100	0	Max ISI (ms)	100	79.6644	65.7635	154.572	47.4075	124.168	161.049	39.0323	73.3692	116.406	96.7516	136.279	94.0534	100	47.7691	110.875	57.9752	76.2691	38.7682	109.028	23.6384	Max ISI (ms)	100	#DIV/0!	#DIV/0!
Number of Spikes per Burst - Std		Min # of Electrodes (%)	35	100	100	100	100	100	100	100	100	100	100	100	100	100	0	100	0	100	0	100	0	Min # of Electrodes (%)	35	84.1408	110.369	105.49	53.6107	147.603	150.733	55.7779	98.9194	323.888	87.3736	99.4412	95.418	100	13.9494	117.316	55.1921	159.528	143.964	94.0776	6.14446	Min # of Electrodes (%)	35	#DIV/0!	#DIV/0!
Mean ISI within Burst - Avg (sec)		Synchrony Settings		100	100	100	100	100	100	100	100	100	100	100	100	100	0	100	0	100	0	100	0	Synchrony Settings		116.238	89.2481	94.514	115.146	144.55	153.349	97.817	166.065	119.933	76.8828	69.5068	103.367	100	14.3068	137.682	20.0063	127.938	34.821	83.2521	17.8058	Synchrony Settings		#DIV/0!	#DIV/0!
Mean ISI within Burst - Std (sec)		Synchrony Window	20	100	100	100	100	100	100	100	100	100	100	100	100	100	0	100	0	100	0	100	0	Synchrony Window	20	116.5	97.81	85.6895	103.814	141.117	309.994	169.99	345.227	123.896	107.108	77.1921	150.997	100	15.5218	184.975	109.865	213.038	116.776	111.766	37.1223	Synchrony Window	20	#DIV/0!	#DIV/0!
Median ISI within Burst - Avg (sec)				100	100	100	100	100	100	100	100	100	100	100	100	100	0	100	0	100	0	100	0			120.22	86.1658	93.6147	108.975	171.958	171.61	90.8975	209.958	135.808	82.9406	60.9764	108.829	100	17.9023	150.848	36.2633	145.554	60.1257	84.2486	23.9531			#DIV/0!	#DIV/0!
Median ISI within Burst - Std (sec)		Average Network Burst Analysis Settings		100	100	100	100	100	100	100	100	100	100	100	100	100	0	100	0	100	0	100	0	Average Network Burst Analysis Settings		123.753	86.4642	89.7825	113.205	132.007	301.837	164.862	337.212	121.331	123.434	71.3789	144.687	100	20.6378	182.35	103.906	207.801	114.167	113.167	37.7172	Average Network Burst Analysis Settings		#DIV/0!	#DIV/0!
Inter-Burst Interval - Avg (sec)		Number of network bursts vary by well		100	100	100	100	100	100	100	100	100	100	100	100	100	0	100	0	100	0	100	0	Number of network bursts vary by well		147.326	57.4099	95.2645	346.288	83.2614	206.33	210.99	394.221	158.485	187.264	229.693	420.182	100	45.1445	211.96	131.604	254.565	123.762	279.046	124.054	Number of network bursts vary by well		#DIV/0!	#DIV/0!
Inter-Burst Interval - Std (sec)		Network Burst Window Start (ms)	0	100	100	100	100	100	100	100	100	100	100	100	100	100	0	100	0	100	0	100	0	Network Burst Window Start (ms)	0	146.393	73.6189	79.9883	371.877	168.454	44.0247	1181.55	770.689	393.307	192.103	252.624	566.286	100	40.3033	194.785	165.505	781.848	394.238	337.004	200.856	Network Burst Window Start (ms)	0	#DIV/0!	#DIV/0!
Burst Frequency - Avg (Hz)		Network Burst Window End (ms)	500	100	100	100	100	100	100	100	100	100	100	100	100	100	0	100	0	100	0	100	0	Network Burst Window End (ms)	500	39.4207	173.852	86.7271	24.61	127.152	33.4864	62.6154	37.2192	59.9837	51.7378	65.5076	25.2614	100	68.1915	61.7493	56.8136	53.2728	13.965	47.5022	20.4547	Network Burst Window End (ms)	500	#DIV/0!	#DIV/0!
Burst Frequency - Std (Hz)		Bin Size (ms)	1	100	100	100	100	100	100	100	100	100	100	100	100	100	0	100	0	100	0	100	0	Bin Size (ms)	1	30.757	257.071	12.1715	13.0235	155.291	47.8058	166.829	79.8074	70.5157	158.201	126.965	32.8759	100	136.345	72.0401	74.1652	105.717	53.1276	106.014	65.2365	Bin Size (ms)	1	#DIV/0!	#DIV/0!
Median/Mean ISI within Burst - Avg				100	100	100	100	100	100	100	100	100	100	100	100	100	0	100	0	100	0	100	0			219.613	41.3122	39.0748	118.094	547.304	89.5223	67.1447	143.791	206.207	80.5958	112.371	122.586	100	103.594	251.64	256.451	139.048	69.6526	105.184	21.8983			#DIV/0!	#DIV/0!
Median/Mean ISI within Burst - Std				100	100	100	100	100	100	100	100	100	100	100	100	100	0	100	0	100	0	100	0			242.049	21.4532	36.498	187.774	294.174	187.526	57.8482	51.628	161.472	140.783	249.074	123.76	100	123.248	223.158	61.5016	90.316	61.7011	171.206	67.9713			#DIV/0!	#DIV/0!
IBI Coefficient of Variation - Avg				100	100	100	100	100	100	100	100	100	100	100	100	100	0	100	0	100	0	100	0			119.054	118.244	62.7022	96.2197	200.254	79.4166	108.129	98.4831	196.257	91.4625	47.1546	109.219	100	32.3034	125.297	65.4561	134.289	53.8814	82.6119	31.9647			#DIV/0!	#DIV/0!
IBI Coefficient of Variation - Std				100	100	100	100	100	100	100	100	100	100	100	100	100	0	100	0	100	0	100	0			99.4555	107.886	92.6588	175.194	282.993	2629.05	162.629	163.09	197.643	225.801	1066.42	99.7326	100	7.62801	1029.08	1386.66	174.454	20.0838	463.986	525.521			#DIV/0!	#DIV/0!
Burst Percentage - Avg				100	100	100	100	100	100	100	100	100	100	100	100	100	0	100	0	100	0	100	0			90.9394	105.382	103.678	64.7151	102.244	74.0587	71.2727	73.4114	86.9709	78.5837	82.0082	78.4967	100	7.89287	80.3391	19.5366	77.2183	8.51342	79.6962	2.0027			#DIV/0!	#DIV/0!
Burst Percentage - Std				100	100	100	100	100	100	100	100	100	100	100	100	100	0	100	0	100	0	100	0			163.624	66.3299	70.0459	357.461	55.7907	197.778	274.13	222.92	128.351	375.719	167.75	252.459	100	55.1314	203.677	150.921	208.467	73.9564	265.309	104.578			#DIV/0!	#DIV/0!
Network Burst Metrics
Number of Network Bursts				100	100	100	100	100	100	100	100	100	100	100	100	100	0	100	0	100	0	100	0			20.6514	139.674	139.674	27.1132	80.1073	36.9726	77.0263	21.5674	98.5936	44.8953	115.026	37.6213	100	68.7179	48.0644	28.1845	65.7291	39.7364	65.8475	42.7448			#DIV/0!	#DIV/0!
Network Burst Frequency				100	100	100	100	100	100	100	100	100	100	100	100	100	0	100	0	100	0	100	0			20.6509	139.675	139.675	27.1118	80.109	36.9718	77.0267	21.5684	98.5941	44.8935	115.019	37.6199	100	68.7183	48.0642	28.1861	65.7297	39.7361	65.8441	42.7415			#DIV/0!	#DIV/0!
Network Burst Duration - Avg (sec)				100	100	100	100	100	100	100	100	100	100	100	100	100	0	100	0	100	0	100	0			116.638	85.5265	97.8356	84.2599	159.25	216.031	70.383	148.781	129.59	75.5327	119.954	97.6421	100	15.6682	153.18	66.095	116.251	40.8655	97.7095	22.2105			#DIV/0!	#DIV/0!
Network Burst Duration - Std (sec)				100	100	100	100	100	100	100	100	100	100	100	100	100	0	100	0	100	0	100	0			113.923	124.513	61.5637	72.2789	169.278	190.063	57.155	132.135	225.965	53.085	164.992	86.2211	100	33.7053	143.873	62.8676	138.418	84.5802	101.433	57.4837			#DIV/0!	#DIV/0!
Number of Spikes per Network Burst - Avg				100	100	100	100	100	100	100	100	100	100	100	100	100	0	100	0	100	0	100	0			121.877	47.5788	130.544	35.9139	120.066	88.3104	20.879	57.0187	57.6232	68.953	48.2842	42.2749	100	45.6045	81.4301	42.4958	45.1736	21.0419	53.1707	13.9942			#DIV/0!	#DIV/0!
Number of Spikes per Network Burst - Std				100	100	100	100	100	100	100	100	100	100	100	100	100	0	100	0	100	0	100	0			46.2583	233.016	20.7258	8.73398	477.045	727.113	121.935	250.537	1019.9	25.9167	68.5073	30.2553	100	115.9	404.297	364.673	464.124	485.593	41.5598	23.4379			#DIV/0!	#DIV/0!
Number of Elecs Participating in Burst - Avg				100	100	100	100	100	100	100	100	100	100	100	100	100	0	100	0	100	0	100	0			96.7828	94.0756	109.142	94.4228	94.4228	80.7145	84.0363	92.6242	71.7163	95.1181	74.639	78.1845	100	8.03175	89.8533	7.91449	82.7923	10.5093	82.6472	10.9447			#DIV/0!	#DIV/0!
Number of Elecs Participating in Burst - Std				#DIV/0!	#DIV/0!	#DIV/0!	#DIV/0!	#DIV/0!	#DIV/0!	#DIV/0!	#DIV/0!	#DIV/0!	#DIV/0!	#DIV/0!	#DIV/0!	#DIV/0!	#DIV/0!	#DIV/0!	#DIV/0!	#DIV/0!	#DIV/0!	#DIV/0!	#DIV/0!			#DIV/0!	#DIV/0!	#DIV/0!	#DIV/0!	#DIV/0!	#DIV/0!	#DIV/0!	#DIV/0!	#DIV/0!	#DIV/0!	#DIV/0!	#DIV/0!	#DIV/0!	#DIV/0!	#DIV/0!	#DIV/0!	#DIV/0!	#DIV/0!	#DIV/0!	#DIV/0!			#DIV/0!	#DIV/0!
Number of Spikes per Network Burst per Channel - Avg				100	100	100	100	100	100	100	100	100	100	100	100	100	0	100	0	100	0	100	0			119.039	49.1792	131.781	37.1064	124.053	92.5697	21.9457	55.9093	58.6888	71.6098	54.6694	45.8708	100	44.4708	84.5762	44.0208	45.5146	20.4585	57.3833	13.0824			#DIV/0!	#DIV/0!
Number of Spikes per Network Burst per Channel - Std				100	100	100	100	100	100	100	100	100	100	100	100	100	0	100	0	100	0	100	0			46.4534	232.234	21.3128	8.76783	478.894	713.431	113.364	217.288	913.956	28.8114	80.9146	30.3979	100	115.206	400.364	358.835	414.869	435.334	46.708	29.6344			#DIV/0!	#DIV/0!
Network Burst Percentage				100	100	100	100	100	100	100	100	100	100	100	100	100	0	100	0	100	0	100	0			51.5188	81.6424	166.839	39.0763	101.028	44.3625	46.8527	37.78	81.5841	54.9678	81.3568	53.0498	100	59.8116	61.4891	34.3439	55.4056	23.1207	63.1248	15.8185			#DIV/0!	#DIV/0!
Network IBI Coefficient of Variation				100	100	100	100	100	100	100	100	100	100	100	100	100	0	100	0	100	0	100	0			48.842	84.7256	166.432	42.9783	49.216	54.7224	119.566	52.4189	111.816	30.5427	35.6031	36.5469	100	60.2649	48.9723	5.87581	94.6003	36.7351	34.2309	3.22878			#DIV/0!	#DIV/0!
Network ISI Coefficient of Variation				100	100	100	100	100	100	100	100	100	100	100	100	100	0	100	0	100	0	100	0			57.3638	120.534	122.102	29.8094	154.209	39.5384	37.5708	35.4683	66.4912	73.512	63.6475	45.1643	100	36.9324	74.5189	69.1848	46.5101	17.336	60.7746	14.3906			#DIV/0!	#DIV/0!
Network Normalized Duration IQR				#DIV/0!	#DIV/0!	#DIV/0!	#DIV/0!	#DIV/0!	#DIV/0!	#DIV/0!	#DIV/0!	#DIV/0!	#DIV/0!	#DIV/0!	#DIV/0!											#DIV/0!	#DIV/0!	#DIV/0!	#DIV/0!	#DIV/0!	#DIV/0!	#DIV/0!	#DIV/0!	#DIV/0!	#DIV/0!	#DIV/0!	#DIV/0!	#DIV/0!	#DIV/0!	#DIV/0!	#DIV/0!	#DIV/0!	#DIV/0!	#DIV/0!	#DIV/0!			#DIV/0!	#DIV/0!
Synchrony Metrics
Area Under Normalized Cross-Correlation				100	100	100	100	100	100	100	100	100	100	100	100	100	0	100	0	100	0	100	0			82.3599	78.9586	138.682	69.3621	96.7057	70.6445	75.3198	67.0196	73.8312	92.0225	82.003	75.6928	100	33.5423	78.9041	15.43	72.0569	4.42544	83.2394	8.2348			#DIV/0!	#DIV/0!
Area Under Cross-Correlation				100	100	100	100	100	100	100	100	100	100	100	100	100	0	100	0	100	0	100	0			29.378	51.2603	219.362	6.99719	88.7666	29.489	11.2011	11.3926	44.954	37.0303	45.9733	14.1157	100	103.948	41.751	42.2413	22.5159	19.4322	32.3731	16.4315			#DIV/0!	#DIV/0!
Full Width at Half Height of Normalized Cross-Correlation				100	100	100	100	100	100	100	100	100	100	100	100	100	0	100	0	100	0	100	0			111.453	110.338	78.2091	119.747	86.2727	119.095	98.6764	510.825	137.458	100.963	77.29	115.658	100	18.8797	108.372	19.141	248.987	227.586	97.9705	19.3585			#DIV/0!	#DIV/0!
Full Width at Half Height of Cross-Correlation				100	100	100	100	100	100	100	100	100	100	100	100	100	0	100	0	100	0	100	0			91.4508	74.8747	133.674	39.9977	141.754	111.958	30.5357	77.6423	116.041	56.9618	113.786	92.9583	100	30.3178	97.903	52.3136	74.7397	42.8265	87.9019	28.7474			#DIV/0!	#DIV/0!
Synchrony Index				100	100	100	100	100	100	100	100	100	100	100	100											96.5217	91.4837	111.995	87.1141	99.1338	91.9419	87.1776	89.0543	84.9135	91.4906	95.5076	91.9471	100	10.6886	92.7299	6.04848	87.0485	2.07342	92.9818	2.19931			#DIV/0!	#DIV/0!
Kreuz SPIKE Distance
Average Network Burst Metrics
Start Electrode				#DIV/0!	#DIV/0!	#DIV/0!	#DIV/0!	#DIV/0!	#DIV/0!	#DIV/0!	#DIV/0!	#DIV/0!	#DIV/0!	#DIV/0!	#DIV/0!	#DIV/0!	#DIV/0!	#DIV/0!	#DIV/0!	#DIV/0!	#DIV/0!	#DIV/0!	#DIV/0!			100	52.1739	141.667	#REF!	#REF!	#REF!	109.524	91.6667	100	#REF!	#REF!	#REF!	#REF!	#REF!	#REF!	#REF!	#REF!	#REF!	#REF!	#REF!			100	139.13
Percent Bursts with Start Electrode				100	100	100	100	100	100	100	100	100	100	100	100	100	0	100	0	100	0	100	0			117.857	155.294	79.558	#REF!	#REF!	#REF!	91.9192	90.9091	105	#REF!	#REF!	#REF!	#REF!	#REF!	#REF!	#REF!	#REF!	#REF!	#REF!	#REF!			100	124.103
Burst Peak (Max Spikes per sec)				100	100	100	100	100	100	100	100	100	100	100	100	100	0	100	0	100	0	100	0			127.315	55.1198	87.5138	#REF!	#REF!	#REF!	153.636	84.4156	85.9091	#REF!	#REF!	#REF!	#REF!	#REF!	#REF!	#REF!	#REF!	#REF!	#REF!	#REF!			75	31.339
Time to Burst Peak (ms)				100	100	100	100	100	100	100	100	100	100	100	100											113.933	213.761	0.860585	#REF!	#REF!	#REF!	90.4448	111.796	82.4968	#REF!	#REF!	#REF!	#REF!	#REF!	#REF!	#REF!	#REF!	#REF!	#REF!	#REF!			112.192	273.089
Copy paste into Prism		Timepoint	A1	B1	C1	A2	B2	C2	A3	B3	C3	A4	B4	C4
Mean Firing Rate (Hz)			Control	Control	Control	PTX 100nm	PTX 100nm	PTX 100nm	PTX 100nm + SP600125 1uM	PTX 100nm + SP600125 1uM	PTX 100nm + SP600125 1uM	PTX 100nm + SP600125 10uM	PTX 100nm + SP600125 10uM	PTX 100nm + SP600125 10uM
Normalized to baseline 0h and to individual well (well x at timepoint divided by well x at timepoint 0h, multiplied by 100)		0	100	100	100	100	100	100	100	100	100	100	100	100
		40min	182.526	304.112	408.317	93.1002	355.687	274.976	128.243	121.611	260.172	210.41	255.051	112.009
		1h	0	0	0	0	0	0	0	0	0	0	0	0
		6h	220.598	209.589	278.632	49.4586	592.219	364.445	118.477	94.2521	331.664	282.433	281.247	121.324
		12h	213.789	83.7421	86.0661	51.7104	577.433	148.365	48.6319	79.4076	265.82	153.56	148.555	83.1032
		18h	201.727	27.0785	40.996	41.3455	551.466	61.2334	26.846	78.8942	191.383	61.7427	102.993	57.1839
		24h	169.425	19.9538	34.6572	36.1885	368.943	45.9659	23.6526	83.851	163.606	16.9655	75.4334	53.7
		30h	143.462	18.817	33.0122	33.0954	225.902	41.6714	22.4262	92.0731	76.9801	8.08727	73.8167	40.415
		36h	110.392	15.1397	30.0754	35.9936	182.829	34.4806	19.1984	83.0225	52.6007	8.62081	71.6922	45.8084
		42h	88.6106	23.6483	36.8707	43.0569	131.231	47.0086	19.4127	105.531	53.9723	10.0108	69.2085	52.1782
		48h	78.5734	30.1072	50.3409	42.3285	107.18	45.3619	23.1557	94.2675	37.5425	10.0342	72.9341	47.962
		54h	78.1897	36.3615	62.054	40.3061	119.4	40.5125	44.3097	90.7606	52.0038	11.0639	77.2523	51.8598
		60h	64.1115	37.9441	52.5629	40.6819	132.927	52.8919	47.4739	96.7169	55.2481	10.9936	89.8516	60.3377
		66h	58.5351	35.2055	69.5815	48.0736	147.169	61.1583	52.3886	105.476	80.0994	17.8781	88.2348	70.2202
		72h	38.7252	30.9253	63.7507	44.3957	65.7928	55.8955	45.4269	71.3858	40.47	13.4601	65.4908	41.0467
Normalized to vehicle?
Mean Firing Rate (Hz)		Timepoint	A1	B1	C1	A2	B2	C2	A3	B3	C3	A4	B4	C4
			Control	Control	Control	PTX 100nm	PTX 100nm	PTX 100nm	PTX 100nm + SP600125 1uM	PTX 100nm + SP600125 1uM	PTX 100nm + SP600125 1uM	PTX 100nm + SP600125 10uM	PTX 100nm + SP600125 10uM	PTX 100nm + SP600125 10uM
		0	100	100	100	100	100	100	100	100	100	100	100	100
		40min	61.185	101.942	136.873	31.2084	119.231	92.1755	42.9887	40.7655	87.2129	70.5319	85.4962	37.5467
		1h	#DIV/0!	#DIV/0!	#DIV/0!	#DIV/0!	#DIV/0!	#DIV/0!	#DIV/0!	#DIV/0!	#DIV/0!	#DIV/0!	#DIV/0!	#DIV/0!
		6h	93.3657	88.7064	117.928	20.9329	250.651	154.248	50.144	39.8912	140.373	119.537	119.035	51.3492
		12h	167.198	65.4922	67.3097	40.4411	451.593	116.032	38.0336	62.1023	207.89	120.095	116.18	64.9925
		18h	224.306	30.1093	45.5846	45.9732	613.19	68.0871	29.8509	87.7246	212.804	68.6533	114.52	63.5843
		24h	226.872	26.7195	46.4084	48.4589	494.041	61.5516	31.6725	112.282	219.079	22.718	101.011	71.908
		30h	220.382	28.9061	50.7124	50.8402	347.024	64.0143	34.4505	141.44	118.254	12.4234	113.395	62.0843
		36h	212.829	29.1883	57.9832	69.3931	352.482	66.4762	37.0132	160.061	101.411	16.6203	138.218	88.3155
		42h	178.256	47.5726	74.1718	86.6164	263.994	94.5659	39.052	212.294	108.575	20.1384	139.225	104.965
		48h	148.232	56.7983	94.97	79.8544	202.2	85.577	43.6841	177.839	70.8253	18.9299	137.593	90.4821
		54h	132.821	61.7674	105.411	68.4681	202.826	68.8188	75.269	154.175	88.3391	18.7943	131.229	88.0945
		60h	124.393	73.6213	101.986	78.9335	257.912	102.624	92.1118	187.656	107.196	21.3305	174.335	117.071
		66h	107.521	64.6676	127.812	88.3045	270.33	112.339	96.2307	193.745	147.132	32.8397	162.075	128.985
		72h	87.0873	69.5465	143.366	99.8395	147.958	125.701	102.158	160.536	91.0112	30.2697	147.279	92.3081
Number of Active Electrodes		Timepoint	A1	B1	C1	A2	B2	C2	A3	B3	C3	A4	B4	C4
			Control	Control	Control	PTX 100nm	PTX 100nm	PTX 100nm	PTX 100nm + SP600125 1uM	PTX 100nm + SP600125 1uM	PTX 100nm + SP600125 1uM	PTX 100nm + SP600125 10uM	PTX 100nm + SP600125 10uM	PTX 100nm + SP600125 10uM
		0	100	100	100	100	100	100	100	100	100	100	100	100
		40min	92.8571	92.8571	114.286	92.8571	92.8571	99.0476	92.8571	106.122	99.0476	92.8571	87.0536	92.8571
		1h	#DIV/0!	#DIV/0!	#DIV/0!	#DIV/0!	#DIV/0!	#DIV/0!	#DIV/0!	#DIV/0!	#DIV/0!	#DIV/0!	#DIV/0!	#DIV/0!
		6h	92.8571	92.8571	114.286	87.0536	92.8571	99.0476	87.0536	99.4898	92.8571	92.8571	87.0536	92.8571
		12h	92.8571	92.8571	114.286	92.8571	92.8571	99.0476	87.0536	92.8571	92.8571	87.0536	87.0536	92.8571
		18h	146.136	63.9344	89.9297	109.602	146.136	136.393	91.3349	146.136	146.136	137.002	127.869	127.869
		24h	146.136	63.9344	89.9297	73.0679	146.136	97.4239	109.602	125.259	146.136	82.2014	54.8009	127.869
		30h	141.818	70.9091	87.2727	53.1818	141.818	75.6364	79.7727	101.299	122.909	53.1818	62.0455	106.364
		36h	146.136	63.9344	89.9297	54.8009	146.136	87.6815	91.3349	83.5062	107.166	36.534	63.9344	118.735
		42h	146.136	63.9344	89.9297	73.0679	146.136	77.9391	82.2014	83.5062	116.909	36.534	63.9344	118.735
		48h	132.203	66.1017	101.695	57.839	123.941	52.8814	82.6271	66.1017	70.5085	33.0508	66.1017	99.1525
		54h	132.203	66.1017	101.695	66.1017	123.941	61.6949	82.6271	56.6586	105.763	33.0508	74.3644	115.678
		60h	127.869	63.9344	108.197	63.9344	119.877	59.6721	63.9344	45.6674	76.7213	39.959	71.9262	103.893
		66h	121.401	75.8755	102.724	60.7004	113.813	64.7471	75.8755	69.3719	105.214	45.5253	75.8755	98.6381
		72h	124.551	70.0599	105.389	62.2754	62.2754	66.4271	70.0599	62.2754	49.8204	38.9222	70.0599	77.8443
Number of Spikes per Burst - Avg		Timepoint	A1	B1	C1	A2	B2	C2	A3	B3	C3	A4	B4	C4
			Control	Control	Control	PTX 100nm	PTX 100nm	PTX 100nm	PTX 100nm + SP600125 1uM	PTX 100nm + SP600125 1uM	PTX 100nm + SP600125 1uM	PTX 100nm + SP600125 10uM	PTX 100nm + SP600125 10uM	PTX 100nm + SP600125 10uM
		0	100	100	100	100	100	100	100	100	100	100	100	100
		40min	79.6644	65.7635	154.572	47.4075	124.168	161.049	39.0323	73.3692	116.406	96.7516	136.279	94.0534
		1h	#DIV/0!	#DIV/0!	#DIV/0!	#DIV/0!	#DIV/0!	#DIV/0!	#DIV/0!	#DIV/0!	#DIV/0!	#DIV/0!	#DIV/0!	#DIV/0!
		6h	77.0536	55.6346	167.312	38.9124	145.622	168.423	36.9032	59.039	164.05	81.6623	128.003	82.2166
		12h	89.2567	58.5291	152.214	30.4077	139.301	126.777	30.7228	51.3597	183.758	73.8634	94.5334	90.8494
		18h	241.267	15.186	43.5466	55.6094	284.787	260.526	66.2395	94.281	397.445	135.84	191.628	192.443
		24h	256.316	15.1827	28.5015	50.8966	304.696	203.534	52.9754	81.0744	372.335	127.568	89.4394	164.043
		30h	283.591	16.4087	0	50.4784	402.529	51.4739	15.1907	76.7629	305.49	39.8889	113.615	176.128
		36h	285.006	14.9937	0	53.5394	377.016	52.0202	17.1756	74.5157	421.533	42.8811	130.471	148.452
		42h	282.889	17.1112	0	49.3497	358.733	57.5004	14.6665	63.8544	490.661	42.9988	139.764	128.323
		48h	258.349	15.0243	26.6262	39.0536	327.855	52.1563	15.8118	67.3059	32.8125	38.7524	80.1843	110.368
		54h	262.753	13.7665	23.4801	21.7747	376.158	40.3744	11.9872	56.793	527.228	38.8966	70.9278	76.1126
		60h	285.727	14.2726	0	17.2039	431.2	59.0328	14.8648	50.2433	478.241	46.28	68.6712	25.5683
		66h	280.491	19.5086	0	28.4535	472.376	69.4373	16.5258	65.3134	628.335	64.3182	74.4887	40.4622
		72h	267.8	11.3353	20.8647	13.8083	17.1422	41.4792	37.3001	28.1316	26.9979	42.1762	50.9277	21.1847
Mean ISI within Burst - Avg (sec)		Timepoint	A1	B1	C1	A2	B2	C2	A3	B3	C3	A4	B4	C4
			Control	Control	Control	PTX 100nm	PTX 100nm	PTX 100nm	PTX 100nm + SP600125 1uM	PTX 100nm + SP600125 1uM	PTX 100nm + SP600125 1uM	PTX 100nm + SP600125 10uM	PTX 100nm + SP600125 10uM	PTX 100nm + SP600125 10uM
		0	100	100	100	100	100	100	100	100	100	100	100	100
		40min	116.238	89.2481	94.514	115.146	144.55	153.349	97.817	166.065	119.933	76.8828	69.5068	103.367
		1h	#DIV/0!	#DIV/0!	#DIV/0!	#DIV/0!	#DIV/0!	#DIV/0!	#DIV/0!	#DIV/0!	#DIV/0!	#DIV/0!	#DIV/0!	#DIV/0!
		6h	114.82	108.585	76.5955	110.357	107.812	144.805	120.773	161.08	115.495	80.668	71.2168	139.579
		12h	106.654	107.993	85.3527	103.038	114.322	129.643	109.988	147.851	109.583	76.019	69.7849	98.8388
		18h	38.5248	120.597	140.878	43.2419	50.2642	46.2695	34.4591	55.0204	42.3187	36.639	29.7161	28.797
		24h	36.4565	116.535	147.008	43.1972	52.6983	45.815	36.0413	59.4291	38.471	38.9424	105.809	23.7085
		30h	56.8188	243.181	0	74.4356	92.6022	398.963	328.171	104.027	84.2811	320.729	171.98	40.9438
		36h	56.369	243.631	0	81.7213	98.0248	380.714	340.701	97.3709	71.9807	238.127	152.736	36.8321
		42h	52.8492	247.151	0	86.881	98.2084	307.933	258.395	115.693	65.9151	242.393	138.273	49.1672
		48h	33.3896	169.07	97.5399	69.403	65.7314	170.48	196.683	115.899	151.576	131.461	105.273	34.3863
		54h	26.2938	141.33	132.376	93.7839	52.5548	186.182	168.801	97.2601	30.9053	109.22	78.8217	38.9197
		60h	46.0699	253.93	0	240.621	81.3101	252.177	281.348	205.314	53.7171	175.945	145.654	153.232
		66h	50.414	249.586	0	152.631	93.2109	223.075	208.728	222.011	58.7925	172.046	151.105	173.217
		72h	25.6535	162.478	111.869	120.921	149.147	169.064	112.021	160.893	87.1201	105.537	65.0688	103.277
Burst Frequency - Avg (Hz)		Timepoint	A1	B1	C1	A2	B2	C2	A3	B3	C3	A4	B4	C4
			Control	Control	Control	PTX 100nm	PTX 100nm	PTX 100nm	PTX 100nm + SP600125 1uM	PTX 100nm + SP600125 1uM	PTX 100nm + SP600125 1uM	PTX 100nm + SP600125 10uM	PTX 100nm + SP600125 10uM	PTX 100nm + SP600125 10uM
		0	100	100	100	100	100	100	100	100	100	100	100	100
		40min	39.4207	173.852	86.7271	24.61	127.152	33.4864	62.6154	37.2192	59.9837	51.7378	65.5076	25.2614
		1h	#DIV/0!	#DIV/0!	#DIV/0!	#DIV/0!	#DIV/0!	#DIV/0!	#DIV/0!	#DIV/0!	#DIV/0!	#DIV/0!	#DIV/0!	#DIV/0!
		6h	68.2655	158.963	72.7711	14.9082	287.518	61.0225	90.614	38.7174	68.092	108.937	88.1851	46.4831
		12h	124.393	135.819	39.7879	47.6151	589.514	55.6731	59.3674	65.8748	107.847	139.857	116.353	38.7173
		18h	81.3339	78.1066	140.56	25.5532	469	8.81864	4.53037	63.0584	61.5025	45.0153	56.5751	11.2784
		24h	144.656	116.606	38.7377	68.3572	620.781	11.1685	31.113	183.337	130.205	24.1351	484.627	37.416
		30h	100.897	199.103	0	59.1868	228.941	179.222	9.62289	174.174	46.7169	27.135	442.57	6.43744
		36h	119.422	180.578	0	205.001	308.932	177.918	377.1	219.52	28.4367	55.3717	984.062	28.3906
		42h	14.069	285.931	0	69.0291	38.3968	79.8531	15.2322	49.6584	4.3636	3.57838	330.581	4.96189
		48h	22.1565	271.824	6.01913	196.691	115.772	126.175	75.6882	103.543	2.91797	23.3382	340.334	9.41963
		54h	8.53133	288.454	3.01418	82.0462	52.7425	35.7497	17.3641	52.4914	2.1423	34.2119	325.93	3.35314
		60h	9.1077	290.892	0	239.109	66.704	215.843	82.614	120.499	2.84625	52.032	245.257	19.498
		66h	4.23579	295.764	0	90.2479	31.0652	76.0534	28.0546	93.0255	3.28874	23.7274	82.4407	13.9996
		72h	1.88747	295.74	2.37271	116.661	73.8419	57.2451	98.8307	31.8422	2.30119	27.5995	190.704	23.839
Network Burst Frequency		Timepoint	A1	B1	C1	A2	B2	C2	A3	B3	C3	A4	B4	C4
			Control	Control	Control	PTX 100nm	PTX 100nm	PTX 100nm	PTX 100nm + SP600125 1uM	PTX 100nm + SP600125 1uM	PTX 100nm + SP600125 1uM	PTX 100nm + SP600125 10uM	PTX 100nm + SP600125 10uM	PTX 100nm + SP600125 10uM
		0	100	100	100	100	100	100	100	100	100	100	100	100
		40min	20.6509	139.675	139.675	27.1118	80.109	36.9718	77.0267	21.5684	98.5941	44.8935	115.019	37.6199
		1h	#DIV/0!	#DIV/0!	#DIV/0!	#DIV/0!	#DIV/0!	#DIV/0!	#DIV/0!	#DIV/0!	#DIV/0!	#DIV/0!	#DIV/0!	#DIV/0!
		6h	28.6268	122.556	148.817	18.3815	164.135	55.4396	85.3499	16.4131	93.7912	111.608	128.382	131.305
		12h	86.5376	118.595	94.8675	78.2663	480.301	75.1062	88.9462	62.2634	233.794	208.375	166.02	29.9594
		18h	300	0	0	81.7155	287.478	212.971	54.1371	196.001	238.322	111.42	254.768	162.357
		24h	300	0	0	96.5126	965.256	26.8138	90.4905	301.647	586.041	34.4694	134.056	76.2001
		30h	300	0	0	59.4677	594.668	0	0	334.493	169.893	0	231.252	15.6452
		36h	300	0	0	56.9263	426.93	0	0	177.895	81.3282	0	126.483	44.9386
		42h	300	0	0	118.918	222.995	0	0	185.837	84.959	0	165.177	46.9449
		48h	300	0	0	26.4221	132.158	0	0	33.0296	0	0	205.556	27.8218
		54h	300	0	0	71.6038	179.02	0	0	179.047	51.164	0	39.7915	75.3858
		60h	300	0	0	0	177.148	0	44.2737	132.848	50.5986	0	354.237	149.161
		66h	300	0	0	40.5997	304.577	0	253.824	507.649	116.041	0	496.324	534.337
		72h	300	0	0	0	0	0	6938	0	0	0	0	292.047
Area Under Normalized Cross-Correlation		Timepoint	A1	B1	C1	A2	B2	C2	A3	B3	C3	A4	B4	C4
			Control	Control	Control	PTX 100nm	PTX 100nm	PTX 100nm	PTX 100nm + SP600125 1uM	PTX 100nm + SP600125 1uM	PTX 100nm + SP600125 1uM	PTX 100nm + SP600125 10uM	PTX 100nm + SP600125 10uM	PTX 100nm + SP600125 10uM
		0	100	100	100	100	100	100	100	100	100	100	100	100
		40min	82.3599	78.9586	138.682	69.3621	96.7057	70.6445	75.3198	67.0196	73.8312	92.0225	82.003	75.6928
		1h	#DIV/0!	#DIV/0!	#DIV/0!	#DIV/0!	#DIV/0!	#DIV/0!	#DIV/0!	#DIV/0!	#DIV/0!	#DIV/0!	#DIV/0!	#DIV/0!
		6h	78.1808	81.6928	140.126	64.0215	107.271	69.6873	75.9915	59.8509	85.5121	95.413	85.8113	67.5008
		12h	92.0621	80.8081	127.13	77.7069	114.382	74.0974	71.875	72.3522	93.1922	101.627	82.0292	89.0739
		18h	290.533	2.84609	6.62059	183.854	324.249	163.983	90.6063	193.35	271.584	289.094	182.194	213.234
		24h	290.604	2.35932	7.03624	146.133	320.908	154.11	161.703	165.042	283.843	212.84	6.88491	281.011
		30h	291.634	2.27353	6.09289	75.5189	275.772	2.1332	2.7598	100.162	204.83	2.34914	3.537	112.931
		36h	290.957	2.53327	6.51016	53.6228	311.21	2.99283	3.90318	79.0705	405.182	71.1361	118.735	320.292
		42h	291.135	2.25464	6.61016	58.0791	240.704	2.78173	4.17477	52.6932	254.869	2.15453	1.89002	170.78
		48h	284.326	5.43471	10.2388	12.2546	299.212	4.21907	6.65127	21.2431	6.13979	2.32472	15.0571	216.606
		54h	284.426	4.33003	11.2436	7.08609	264.894	2.95316	7.54491	29.1759	182.759	0.822002	2.84331	101.072
		60h	278.554	4.29865	17.147	5.50906	219.917	3.50695	7.69854	14.4706	169.492	1.17898	8.86871	11.434
		66h	269.108	5.89834	24.9935	8.96224	331.286	5.93166	8.78823	16.0444	264.563	1.42766	11.6815	14.6811
		72h	265.188	6.08779	28.7238	12.6408	15.6904	6.92974	0.410263	8.56789	8.44461	3.24187	16.8974	15.9452
[truncated: 282 more columns]

## Sheet: VCR (Plate1)
Master-Table MEA Data
Plate 67-0906
Cells	BIHi264-A
Day11 thawed	2022-09-13
Date of Experiment	2022-11-11
Last media change	2022-11-11
Density:	30.000/well
Age of cells [d]	70
Agent	PTX in DMSO 1nM-100nM vs. DMSO 1/60.000
Date of intoxication:	2022-11-11
RAW DATA copy pasted				befMC																						20min after MC																						1h after MC
Well Averages				D5	D2	D3	D4	E5	E2	E3	E4	F5	F2	F3	F4											D5	D2	D3	D4	E5	E2	E3	E4	F5	F2	F3	F4											D5	D2
Treatment/ID				Vehicle water	Vinc 100nM	Vinc 100nM + 1uM SP	Vinc 100nM + 10uM SP	Vehicle water	Vinc 100nM	Vinc 100nM + 1uM SP	Vinc 100nM + 10uM SP	Vehicle water	Vinc 100nM	Vinc 100nM + 1uM SP	Vinc 100nM + 10uM SP											Vehicle water	Vinc 100nM	Vinc 100nM + 1uM SP	Vinc 100nM + 10uM SP	Vehicle water	Vinc 100nM	Vinc 100nM + 1uM SP	Vinc 100nM + 10uM SP	Vehicle water	Vinc 100nM	Vinc 100nM + 1uM SP	Vinc 100nM + 10uM SP											Vehicle water	Vinc 100nM
Number of Spikes				9165	44011	18802	10245	2294	24227	46331	43610	129666	61705	62986	55349											11594	86816	68092	46667	2195	45113	59572	70542	142385	89873	74814	69087											10839	96204
Mean Firing Rate (Hz)				0.955085	4.58639	1.95936	1.06763	0.239058	2.5247	4.82816	4.5446	13.5125	6.43028	6.56378	5.76792											1.20821	9.0471	7.09587	4.86317	0.228741	4.70123	6.208	7.35119	14.838	9.36567	7.79637	7.19956											1.12953	10.0254
Number of Active Electrodes				5	16	15	14	2	11	16	16	16	16	16	16											11	16	16	16	2	12	16	16	16	16	16	16											11	16
Weighted Mean Firing Rate (Hz)				3.00959	4.58639	2.08531	1.21324	1.89245	3.67229	4.82816	4.5446	13.5125	6.43028	6.56378	5.76792											1.74664	9.0471	7.09587	4.86317	1.80242	6.26831	6.208	7.35119	14.838	9.36567	7.79637	7.19956											1.62825	10.0254
ISI Coefficient of Variation - Avg				1.48682	1.8359	1.22512	1.35067	0.942079	2.28666	3.03261	2.71995	2.89946	5.68653	5.92291	4.69278											2.07599	6.12225	6.38554	8.06782	1.22548	7.46317	7.27353	5.80173	3.30321	8.68169	8.74429	9.20139											2.37592	8.78796
Number of Bursts				188	678	95	41	11	205	393	626	2129	910	956	765											212	997	889	749	38	770	494	1044	2062	1210	1126	771											196	1228
Number of Bursting Electrodes				3	16	16	16	1	11	16	16	16	16	16	16											9	15	16	16	1	12	16	16	16	16	16	16											10	16
Burst Duration - Avg (s)				0.29059	0.635197	0.431835	0.368704	0.243338	0.482176	0.63226	0.350597	0.553949	0.397649	0.390442	0.409056											0.243532	0.495594	0.42839	0.362369	0.284057	0.419084	0.645625	0.383371	0.571227	0.420779	0.420305	0.488284											0.233513	0.419918
Burst Duration - Std (s)				0.046402	0.220977	0.152793	0.167525		0.217532	0.323495	0.129852	0.099024	0.225894	0.178541	0.143528											0.17022	0.037574	0.067818	0.120191		0.232119	0.228705	0.10322	0.132384	0.159761	0.140489	0.164738											0.177214	0.050498
Number of Spikes per Burst - Avg				14.0921	77.8268	54.3803	53.3464	5.36364	55.6412	76.493	44.005	61.4936	58.2488	57.5016	59.7144											14.9263	74.1339	65.6896	55.28	6.42105	47.0837	102.21	48.935	71.8728	66.9595	58.378	82.3911											15.0139	69.9862
Number of Spikes per Burst - Std				7.00182	37.8141	24.4758	31.2814		23.7382	42.6413	23.6797	23.3821	34.5079	30.3906	22.6359											14.7154	11.7341	25.6745	26.0889		23.8082	58.0879	25.806	27.8029	38.1742	29.6637	36.0407											17.1687	10.9013
Mean ISI within Burst - Avg				0.035798	0.025808	0.024676	0.015414	0.056092	0.016038	0.02023	0.020106	0.030049	0.008633	0.008858	0.010906											0.026607	0.012257	0.019066	0.010082	0.053498	0.020227	0.026259	0.018196	0.027716	0.010372	0.012528	0.008873											0.026286	0.014787
Mean ISI within Burst - Std				0.005735	0.012715	0.015155	0.014645		0.006405	0.009091	0.010718	0.00607	0.001333	0.00194	0.00257											0.009483	0.003072	0.008051	0.005424		0.005246	0.007648	0.006286	0.005144	0.00469	0.004962	0.0036											0.007202	0.002833
Median ISI within Burst - Avg				0.031453	0.022742	0.021764	0.013262	0.062873	0.012339	0.016825	0.016757	0.027141	0.005193	0.005348	0.007339											0.022523	0.008223	0.014899	0.006213	0.056512	0.01443	0.023268	0.012811	0.023951	0.006601	0.008269	0.005747											0.022634	0.010205
Median ISI within Burst - Std				0.004939	0.014821	0.01611	0.016311		0.006469	0.009805	0.011784	0.006491	0.000996	0.001372	0.002548											0.01094	0.003328	0.008471	0.004004		0.005266	0.008751	0.006873	0.005468	0.003864	0.003399	0.002804											0.008359	0.002552
Inter-Burst Interval - Avg (s)				10.7017	49.7916	50.4031	98.3676	42.7748	33.6767	30.3419	23.4263	7.07958	11.0753	9.74489	12.6182											120.312	8.46732	15.0762	13.0813	15.1055	10.5178	24.3322	17.7189	6.48012	7.86088	7.344	11.607											54.3745	7.3817
Inter-Burst Interval - Std (s)				9.57998	31.1879	45.5899	59.2165		19.3084	12.4282	12.7274	3.91709	4.72066	0.833478	1.70921											170.178	0.544172	15.2942	2.60532		8.08475	18.2265	20.4658	3.47187	4.49979	0.840346	1.64237											49.4054	0.45909
Burst Frequency - Avg (Hz)				0.104488	0.070654	0.0099	0.004273	0.018341	0.031074	0.040955	0.065236	0.221863	0.094831	0.099625	0.079721											0.039276	0.110824	0.092643	0.078053	0.06336	0.106989	0.05148	0.108795	0.214881	0.126094	0.117341	0.080346											0.03268	0.12797
Burst Frequency - Std (Hz)				0.132073	0.169572	0.018411	0.00541		0.012572	0.029708	0.050946	0.187064	0.017358	0.008315	0.009218											0.047491	0.009982	0.048547	0.009953		0.02933	0.027713	0.062994	0.155916	0.028315	0.012175	0.008128											0.038652	0.007809
Normalized Duration IQR - Avg				0.888975	1.5459	0.276617	0.7891	0.326531	2.07724	1.79109	0.851598	1.5528	1.69074	0.931702	1.23026											0.742318	0.417013	0.945543	0.480634	0.392157	0.539146	3.73252	0.575	2.32209	0.407776	0.36091	0.360324											0.631777	1.08605
Normalized Duration IQR - Std				0.234152	1.3621	0.156164	0.534997		2.02101	1.68574	0.561655	0.880211	1.19566	0.311534	0.519737											0.672217	0.076094	0.364321	0.259694		0.189255	3.52042	0.32399	2.26419	0.380549	0.240739	0.135704											0.460286	0.157985
IBI Coefficient of Variation - Avg				0.857219	0.907568	1.07339	0.953183	1.43297	1.17158	1.08963	0.830981	1.0768	1.50469	1.67709	1.50204											0.638067	2.16501	1.7906	2.13097	0.744347	2.48945	1.5142	1.68939	1.3398	2.25331	2.62553	2.12872											0.722363	2.13279
IBI Coefficient of Variation - Std				0.185344	0.272307	0.452454	0.105681		0.370251	0.226768	0.321706	0.138803	0.246683	0.099772	0.119346											0.538557	0.161114	0.503365	0.185005		0.492238	0.489185	0.731336	0.21125	0.355373	0.194716	0.142555											0.457942	0.126807
Burst Percentage - Avg				4.64281	47.0211	22.6509	24.8938	0.381383	55.4849	65.6788	67.9267	75.2826	90.3293	88.8475	86.8788											23.0973	80.601	84.0889	89.0599	1.5114	81.8803	79.3468	78.6166	80.7796	92.2104	90.2311	93.0354											24.279	89.8022
Burst Percentage - Std				12.1576	14.7181	20.1416	21.8833	1.00904	13.4734	15.7047	14.2105	4.69848	7.96748	7.26452	6.70957											26.8402	22.4206	6.8536	8.15509	4.27488	13.8485	7.00724	10.1514	3.92222	7.67624	6.62025	4.38969											26.8046	5.11446
Number of Network Bursts				13	148	45	3	0	19	96	99	48	45	45	35											24	96	74	37	0	58	44	96	117	68	55	37											23	89
Network Burst Frequency (Hz)				0.021676	0.246769	0.075031	0.005002		0.03168	0.160067	0.165069	0.080033	0.075031	0.075031	0.058358											0.040017	0.160067	0.123385	0.061692		0.096707	0.073364	0.160067	0.195081	0.113381	0.091705	0.061692											0.038349	0.148395
Network Burst Duration - Avg (sec)				0.903102	2.8922	1.79873	1.65835		2.03435	2.36812	2.13353	10.6821	1.25584	1.18904	1.51123											1.68261	2.03631	1.75682	1.14674		1.50476	4.17111	1.99545	4.12379	0.931854	1.42328	1.54233											1.61602	1.49998
Network Burst Duration - Std (sec)				0.171753	1.72277	0.543225	0.822421		1.08983	1.42151	1.23879	7.72949	0.899808	0.882328	0.935108											0.584144	2.06005	1.56677	0.892392		1.47226	4.44807	1.99277	5.41627	0.681892	0.874546	0.920148											0.701628	1.67673
Number of Spikes per Network Burst - Avg				127.538	263.041	123.022	484.333		681.158	386.021	336.939	2658.67	1231.33	1243.44	1376.74											278.333	840.562	823.054	1154.41		679.362	1263.34	669.729	1197.95	1223.44	1234.95	1752.03											270.13	1016.55
Number of Spikes per Network Burst - Std				24.3263	529.725	388.073	741.898		885.924	916.13	658.694	2275.48	1078	1113.92	1122.13											106.659	1725.23	1905.89	1383.11		1295.52	2582.99	1434.79	2417.34	1335.01	1440.13	1651.02											130.332	2312
Number of Elecs Participating in Burst - Avg				7.23077	15.1622	12.7556	14.3333		9.89474	12.6458	11.6768	15.6458	15.9778	16	15.5714											11.25	14.3958	13.5946	15.8108		11.5345	12.3864	13.3438	15.7009	15.9706	15.4909	15.8919											11.4348	15.0112
Number of Elecs Participating in Burst - Std				1.23517	1.21808	1.04784	1.52753		1.19697	1.51469	1.95786	0.757644	0.149071	0	1.2669											2.72269	1.26889	2.50981	1.15079		1.3919	1.97915	2.71382	0.698088	0.170214	1.90392	0.657596											3.36865	1.68883
Number of Spikes per Network Burst per Channel - Avg				17.7482	16.807	8.7469	30.7104		62.7199	25.822	22.9825	166.285	76.9944	77.7153	86.1754											23.8044	55.4049	52.6325	72.216		57.0358	81.6988	43.8209	74.9693	76.5392	77.4303	109.544											22.2309	63.939
Number of Spikes per Network Burst per Channel - Std				2.91374	33.0158	24.1008	45.9888		79.9615	56.77	40.4566	142.081	67.3466	69.6199	69.9777											6.74946	112.617	118.675	86.3911		107.77	160.375	89.0315	151.038	83.4045	89.81	103.145											7.24943	144.338
Network Burst Percentage				18.0906	88.4552	29.4437	14.1825		53.4197	79.9853	76.4893	98.419	89.7982	88.8372	87.0585											57.616	92.9483	89.4466	91.5272		87.3429	93.3106	91.1429	98.4373	92.5684	90.7878	93.831											57.3208	94.0429
Network IBI Coefficient of Variation				0.625793	0.582916	0.996622	0.415933		1.07898	1.41579	0.930955	0.734794	1.28896	1.40792	1.15319											0.474344	1.68681	1.66035	1.77062		2.3231	1.61394	1.74825	1.03219	2.21108	2.26315	1.8114											0.624223	1.85861
Network ISI Coefficient of Variation				1.28465	1.6186	1.22959	1.15379	0.927244	1.79523	2.11694	2.02832	2.45758	3.99529	3.89124	3.82833											1.87725	4.25418	4.1964	5.37568	1.39017	4.72284	6.50277	3.89094	3.14051	4.69946	4.61683	8.26621											1.85969	5.64267
Network Normalized Duration IQR				0.138728	0.852525	0.185075			0.906166	0.904393	0.621701	0.397344	2.07643	1.87097	1.73822											0.56869	1.58025	1.42545	0.510067		1.02924	1.45125	1.69961	2.56958	0.277372	1.14692	1.11297											1.10623	2.30252
Area Under Normalized Cross-Correlation				0.023349	0.24415	0.230575	0.24101	0.000365	0.261255	0.453261	0.449158	0.427212	0.619684	0.64236	0.650907											0.079871	0.616774	0.51071	0.661252	0.000398	0.40142	0.475816	0.54515	0.497687	0.64944	0.667591	0.67151											0.095503	0.722617
Area Under Cross-Correlation				0.103474	13.0842	2.22903	1.21067	0.000195	5.97222	21.28	19.7691	87.0782	40.6688	43.637	41.1973											0.651549	64.2271	49.9862	32.6203	0.000389	20.0725	42.2174	39.4822	109.247	60.3433	47.3365	56.1845											0.652202	89.3681
Width at Half Height of Normalized Cross-Correlation				43	80	73	93	34	51	37	40	44	33	31	33											63	34	34	30	35	37	36	31	34	30	28	31											63	28
Width at Half Height of Cross-Correlation				292	459	296	254	34	358	323	302	579	241	239	253											305	692	1024	250	60	744	1024	846	880	366	339	371											263	1024
Synchrony Index				0.053914	0.733566	0.571315	0.590757	0.003269	0.759358	0.792224	0.788704	0.914197	0.82364	0.855529	0.872748											0.259709	0.814097	0.832708	0.847942	0.003347	0.805265	0.81713	0.757148	0.930621	0.828471	0.847627	0.870277											0.317779	0.942764
																														0.795517	0.64314	0.774037	0.81963
Timepoints		00h-Baseline. Before MC.																						00h. 20min after MC/drug.																						1h after drug
Well Averages		Analysis Start	0	D5	E5	F5	D2	E2	F2	D3	E3	F3	D4	E4	F4	Control		VCR 100nm		VCR 100nm + SP600125 1uM		VCR 100nm + SP600125 10uM		Analysis Start	0	D5	E5	F5	D2	E2	F2	D3	E3	F3	D4	E4	F4	Control		VCR 100nm		VCR 100nm + SP600125 1uM		VCR 100nm + SP600125 10uM		Analysis Start	0	D5	E5
Treatment/ID		Analysis End	599.75	Control	Control	Control	VCR 100nm	VCR 100nm	VCR 100nm	VCR 100nm + SP600125 1uM	VCR 100nm + SP600125 1uM	VCR 100nm + SP600125 1uM	VCR 100nm + SP600125 10uM	VCR 100nm + SP600125 10uM	VCR 100nm + SP600125 10uM	Mean	SD	Mean	SD	Mean	SD	Mean	SD	Analysis End	600	Control	Control	Control	VCR 100nm	VCR 100nm	VCR 100nm	VCR 100nm + SP600125 1uM	VCR 100nm + SP600125 1uM	VCR 100nm + SP600125 1uM	VCR 100nm + SP600125 10uM	VCR 100nm + SP600125 10uM	VCR 100nm + SP600125 10uM	Mean	SD	Mean	SD	Mean	SD	Mean	SD	Analysis End	300	Control	Control
Activity Metrics		Active Electrode Criterion (spks/min)	5																					Active Electrode Criterion (spks/min)	5																					Active Electrode Criterion (spks/min)	5
Number of Spikes		Remove Coincident Artifacts	False	9165	2294	129666	44011	24227	61705	18802	46331	62986	10245	43610	55349	47041.7	71637.2	43314.3	18748.7	42706.3	22313.9	36401.3	23400.1	Remove Coincident Artifacts	False	11594	2195	142385	86816	45113	89873	68092	59572	74814	46667	70542	69087	52058	78366.5	73934	25006.5	67492.7	7638.65	62098.7	13384	Remove Coincident Artifacts	False	10839	1805
Mean Firing Rate (Hz)				0.955085	0.239058	13.5125	4.58639	2.5247	6.43028	1.95936	4.82816	6.56378	1.06763	4.5446	5.76792	4.90222	7.46532	4.51379	1.9538	4.45043	2.32533	3.79339	2.43853			1.20821	0.228741	14.838	9.0471	4.70123	9.36567	7.09587	6.208	7.79637	4.86317	7.35119	7.19956	5.42497	8.16658	7.70467	2.60593	7.03342	0.796025	6.47131	1.39475			1.12953	0.188099
Number of Active Electrodes		Electrode Burst Settings		5	2	16	16	11	16	15	16	16	14	16	16	7.66667	7.37111	14.3333	2.88675	15.6667	0.57735	15.3333	1.1547	Electrode Burst Settings		11	2	16	16	12	16	16	16	16	16	16	16	9.66667	7.0946	14.6667	2.3094	16	0	16	0	Electrode Burst Settings		11	2
Weighted Mean Firing Rate (Hz)		Algorithm	ISI Threshold	3.00959	1.89245	13.5125	4.58639	3.67229	6.43028	2.08531	4.82816	6.56378	1.21324	4.5446	5.76792	6.13818	6.41073	4.89632	1.40488	4.49242	2.25803	3.84192	2.35724	Algorithm	ISI Threshold	1.74664	1.80242	14.838	9.0471	6.26831	9.36567	7.09587	6.208	7.79637	4.86317	7.35119	7.19956	6.129	7.54222	8.22703	1.70376	7.03342	0.796025	6.47131	1.39475	Algorithm	ISI Threshold	1.62825	1.47478
ISI Coefficient of Variation - Avg		Min # of Spikes	5	1.48682	0.942079	2.89946	1.8359	2.28666	5.68653	1.22512	3.03261	5.92291	1.35067	2.71995	4.69278	1.77612	1.01025	3.26969	2.10514	3.39354	2.3696	2.92113	1.68011	Min # of Spikes	5	2.07599	1.22548	3.30321	6.12225	7.46317	8.68169	6.38554	7.27353	8.74429	8.06782	5.80173	9.20139	2.20156	1.04454	7.42237	1.28021	7.46779	1.19131	7.69031	1.73099	Min # of Spikes	5	2.37592	1.47058
Electrode Burst Metrics		Max ISI (ms)	100																					Max ISI (ms)	100																					Max ISI (ms)	100
Number of Bursts				188	11	2129	678	205	910	95	393	956	41	626	765	776	1175.07	597.667	359.3	481.333	437.244	477.333	384.214			212	38	2062	997	770	1210	889	494	1126	749	1044	771	770.667	1121.71	992.333	220.037	836.333	319.275	854.667	164.336			196	29
Number of Bursting Electrodes		Network Burst Settings		3	1	16	16	11	16	16	16	16	16	16	16	6.66667	8.14453	14.3333	2.88675	16	0	16	0	Network Burst Settings		9	1	16	15	12	16	16	16	16	16	16	16	8.66667	7.50555	14.3333	2.08167	16	0	16	0	Network Burst Settings		10	1
Burst Duration - Avg (sec)		Algorithm	ISI Threshold	0.29059	0.243338	0.553949	0.635197	0.482176	0.397649	0.431835	0.63226	0.390442	0.368704	0.350597	0.409056	0.362626	0.167367	0.505007	0.120409	0.484846	0.129331	0.376119	0.0299266	Algorithm	ISI Threshold	0.243532	0.284057	0.571227	0.495594	0.419084	0.420779	0.42839	0.645625	0.420305	0.362369	0.383371	0.488284	0.366272	0.178649	0.445152	0.043692	0.498107	0.127819	0.411341	0.0674567	Algorithm	ISI Threshold	0.233513	0.268119
Burst Duration - Std (sec)		Min # of Spikes	50	0.046402	0	0.099024	0.220977	0.217532	0.225894	0.152793	0.323495	0.178541	0.167525	0.129852	0.143528	0.0484753	0.0495445	0.221468	0.00420254	0.218276	0.092027	0.146968	0.0190707	Min # of Spikes	50	0.17022	0	0.132384	0.037574	0.232119	0.159761	0.067818	0.228705	0.140489	0.120191	0.10322	0.164738	0.100868	0.0893793	0.143151	0.0983303	0.145671	0.0805686	0.129383	0.0317724	Min # of Spikes	50	0.177214	0
Number of Spikes per Burst - Avg		Max ISI (ms)	100	14.0921	5.36364	61.4936	77.8268	55.6412	58.2488	54.3803	76.493	57.5016	53.3464	44.005	59.7144	26.9831	30.2039	63.9056	12.1264	62.7916	11.9679	52.3552	7.90147	Max ISI (ms)	100	14.9263	6.42105	71.8728	74.1339	47.0837	66.9595	65.6896	102.21	58.378	55.28	48.935	82.3911	31.0734	35.5883	62.7257	14.0133	75.426	23.4823	62.202	17.7697	Max ISI (ms)	100	15.0139	6.37931
Number of Spikes per Burst - Std		Min # of Electrodes (%)	35	7.00182	0	23.3821	37.8141	23.7382	34.5079	24.4758	42.6413	30.3906	31.2814	23.6797	22.6359	10.128	12.0004	32.0201	7.36034	32.5026	9.26511	25.8657	4.71909	Min # of Electrodes (%)	35	14.7154	0	27.8029	11.7341	23.8082	38.1742	25.6745	58.0879	29.6637	26.0889	25.806	36.0407	14.1728	13.9094	24.5722	13.2366	37.8087	17.6752	29.3119	5.82906	Min # of Electrodes (%)	35	17.1687	0
Mean ISI within Burst - Avg (sec)		Synchrony Settings		0.035798	0.056092	0.030049	0.025808	0.016038	0.008633	0.024676	0.02023	0.008858	0.015414	0.020106	0.010906	0.0406463	0.0136817	0.0168263	0.0086146	0.0179213	0.0081578	0.0154753	0.00460031	Synchrony Settings		0.026607	0.053498	0.027716	0.012257	0.020227	0.010372	0.019066	0.026259	0.012528	0.010082	0.018196	0.008873	0.0359403	0.0152155	0.0142853	0.00523124	0.0192843	0.0068681	0.0123837	0.0050698	Synchrony Settings		0.026286	0.050521
Mean ISI within Burst - Std (sec)		Synchrony Window	20	0.005735	0	0.00607	0.012715	0.006405	0.001333	0.015155	0.009091	0.00194	0.014645	0.010718	0.00257	0.003935	0.00341192	0.00681767	0.00570221	0.00872867	0.00661495	0.009311	0.00615923	Synchrony Window	20	0.009483	0	0.005144	0.003072	0.005246	0.00469	0.008051	0.007648	0.004962	0.005424	0.006286	0.0036	0.00487567	0.00474719	0.004336	0.00112941	0.006887	0.00167923	0.00510333	0.00137141	Synchrony Window	20	0.007202	0
Median ISI within Burst - Avg (sec)				0.031453	0.062873	0.027141	0.022742	0.012339	0.005193	0.021764	0.016825	0.005348	0.013262	0.016757	0.007339	0.040489	0.0195046	0.0134247	0.00882473	0.0146457	0.0084222	0.0124527	0.00476088			0.022523	0.056512	0.023951	0.008223	0.01443	0.006601	0.014899	0.023268	0.008269	0.006213	0.012811	0.005747	0.0343287	0.0192246	0.00975133	0.00413221	0.0154787	0.00751628	0.008257	0.00395076			0.022634	0.048676
Median ISI within Burst - Std (sec)		Average Network Burst Analysis Settings		0.004939	0	0.006491	0.014821	0.006469	0.000996	0.01611	0.009805	0.001372	0.016311	0.011784	0.002548	0.00381	0.00338958	0.00742867	0.00696228	0.00909567	0.00739456	0.0102143	0.00701448	Average Network Burst Analysis Settings		0.01094	0	0.005468	0.003328	0.005266	0.003864	0.008471	0.008751	0.003399	0.004004	0.006873	0.002804	0.00546933	0.00547	0.00415267	0.00100073	0.00687367	0.0030124	0.00456033	0.00209077	Average Network Burst Analysis Settings		0.008359	0
Inter-Burst Interval - Avg (sec)		Number of network bursts vary by well		10.7017	42.7748	7.07958	49.7916	33.6767	11.0753	50.4031	30.3419	9.74489	98.3676	23.4263	12.6182	20.1854	19.6467	31.5145	19.4485	30.1633	20.3297	44.8041	46.7011	Number of network bursts vary by well		120.312	15.1055	6.48012	8.46732	10.5178	7.86088	15.0762	24.3322	7.344	13.0813	17.7189	11.607	47.2993	63.3781	8.94868	1.39234	15.5841	8.5055	14.1357	3.18945	Number of network bursts vary by well		54.3745	18.3945
Inter-Burst Interval - Std (sec)		Network Burst Window Start (ms)	0	9.57998	0	3.91709	31.1879	19.3084	4.72066	45.5899	12.4282	0.833478	59.2165	12.7274	1.70921	4.49902	4.81643	18.4056	13.2567	19.6172	23.2281	24.5511	30.5225	Network Burst Window Start (ms)	0	170.178	0	3.47187	0.544172	8.08475	4.49979	15.2942	18.2265	0.840346	2.60532	20.4658	1.64237	57.8834	97.2657	4.37624	3.77181	11.4537	9.30763	8.23782	10.6007	Network Burst Window Start (ms)	0	49.4054	0
Burst Frequency - Avg (Hz)		Network Burst Window End (ms)	500	0.104488	0.018341	0.221863	0.070654	0.031074	0.094831	0.0099	0.040955	0.099625	0.004273	0.065236	0.079721	0.114897	0.10216	0.0655197	0.0321871	0.05016	0.0455653	0.0497433	0.0400389	Network Burst Window End (ms)	500	0.039276	0.06336	0.214881	0.110824	0.106989	0.126094	0.092643	0.05148	0.117341	0.078053	0.108795	0.080346	0.105839	0.0951978	0.114636	0.0101068	0.0871547	0.0332717	0.0890647	0.0171254	Network Burst Window End (ms)	500	0.03268	0.048353
Burst Frequency - Std (Hz)		Bin Size (ms)	1	0.132073	0	0.187064	0.169572	0.012572	0.017358	0.018411	0.029708	0.008315	0.00541	0.050946	0.009218	0.106379	0.0961425	0.0665007	0.0892945	0.0188113	0.0107021	0.021858	0.0252628	Bin Size (ms)	1	0.047491	0	0.155916	0.009982	0.02933	0.028315	0.048547	0.027713	0.012175	0.009953	0.062994	0.008128	0.0678023	0.0799178	0.0225423	0.0108894	0.0294783	0.0182501	0.027025	0.0311634	Bin Size (ms)	1	0.038652	0
Median/Mean ISI within Burst - Avg				0.888975	0.326531	1.5528	1.5459	2.07724	1.69074	0.276617	1.79109	0.931702	0.7891	0.851598	1.23026	0.922769	0.613833	1.77129	0.274679	0.999802	0.759528	0.956987	0.238719			0.742318	0.392157	2.32209	0.417013	0.539146	0.407776	0.945543	3.73252	0.36091	0.480634	0.575	0.360324	1.15219	1.02818	0.454645	0.0733256	1.67966	1.80171	0.471986	0.107599			0.631777	0.367347
Median/Mean ISI within Burst - Std				0.234152	0	0.880211	1.3621	2.02101	1.19566	0.156164	1.68574	0.311534	0.534997	0.561655	0.519737	0.371454	0.455886	1.52626	0.436473	0.717814	0.841843	0.538796	0.0212157			0.672217	0	2.26419	0.076094	0.189255	0.380549	0.364321	3.52042	0.240739	0.259694	0.32399	0.135704	0.978802	1.16281	0.215299	0.153889	1.37516	1.85888	0.239796	0.0957071			0.460286	0
IBI Coefficient of Variation - Avg				0.857219	1.43297	1.0768	0.907568	1.17158	1.50469	1.07339	1.08963	1.67709	0.953183	0.830981	1.50204	1.12233	0.290561	1.19461	0.299225	1.28003	0.343953	1.0954	0.357421			0.638067	0.744347	1.3398	2.16501	2.48945	2.25331	1.7906	1.5142	2.62553	2.13097	1.68939	2.12872	0.907404	0.378216	2.30259	0.167742	1.97678	0.578582	1.98303	0.254302			0.722363	1.0185
IBI Coefficient of Variation - Std				0.185344	0	0.138803	0.272307	0.370251	0.246683	0.452454	0.226768	0.099772	0.105681	0.321706	0.119346	0.108049	0.0964233	0.296414	0.0652159	0.259665	0.178628	0.182244	0.12097			0.538557	0	0.21125	0.161114	0.492238	0.355373	0.503365	0.489185	0.194716	0.185005	0.731336	0.142555	0.249936	0.271355	0.336242	0.166389	0.395755	0.174249	0.352965	0.328365			0.457942	0
Burst Percentage - Avg				4.64281	0.381383	75.2826	47.0211	55.4849	90.3293	22.6509	65.6788	88.8475	24.8938	67.9267	86.8788	26.7689	42.0681	64.2784	22.9542	59.0591	33.5911	59.8998	31.7625			23.0973	1.5114	80.7796	80.601	81.8803	92.2104	84.0889	79.3468	90.2311	89.0599	78.6166	93.0354	35.1294	40.981	84.8972	6.36563	84.5556	5.45713	86.904	7.44725			24.279	1.4222
Burst Percentage - Std				12.1576	1.00904	4.69848	14.7181	13.4734	7.96748	20.1416	15.7047	7.26452	21.8833	14.2105	6.70957	5.95505	5.67953	12.053	3.59247	14.3703	6.54145	14.2678	7.58705			26.8402	4.27488	3.92222	22.4206	13.8485	7.67624	6.8536	7.00724	6.62025	8.15509	10.1514	4.38969	11.6791	13.1311	14.6485	7.40466	6.82703	0.194859	7.56538	2.92576			26.8046	4.02259
Network Burst Metrics
Number of Network Bursts				13	0	48	148	19	45	45	96	45	3	99	35	20.3333	24.8261	70.6667	68.2227	62	29.4449	45.6667	48.8808			24	0	117	96	58	68	74	44	55	37	96	37	47	61.7981	74	19.6977	57.6667	15.1767	56.6667	34.0637			23	0
Network Burst Frequency				0.021676	0	0.080033	0.246769	0.03168	0.075031	0.075031	0.160067	0.075031	0.005002	0.165069	0.058358	0.033903	0.0413938	0.117827	0.113752	0.103376	0.0490956	0.076143	0.0815021			0.040017	0	0.195081	0.160067	0.096707	0.113381	0.123385	0.073364	0.091705	0.061692	0.160067	0.061692	0.078366	0.103039	0.123385	0.0328433	0.0961513	0.0253052	0.0944837	0.0567968			0.038349	0
Network Burst Duration - Avg (sec)				0.903102	0	10.6821	2.8922	2.03435	1.25584	1.79873	2.36812	1.18904	1.65835	2.13353	1.51123	3.86173	5.92384	2.06079	0.8185	1.7853	0.589653	1.76771	0.325244			1.68261	0	4.12379	2.03631	1.50476	0.931854	1.75682	4.17111	1.42328	1.14674	1.99545	1.54233	1.93547	2.07349	1.49098	0.552359	2.4504	1.49948	1.5615	0.42468			1.61602	0
Network Burst Duration - Std (sec)				0.171753	0	7.72949	1.72277	1.08983	0.899808	0.543225	1.42151	0.882328	0.822421	1.23879	0.935108	2.63375	4.41388	1.23747	0.430889	0.94902	0.442923	0.998772	0.215361			0.584144	0	5.41627	2.06005	1.47226	0.681892	1.56677	4.44807	0.874546	0.892392	1.99277	0.920148	2.00014	2.97284	1.40473	0.691557	2.29646	1.89522	1.26844	0.627444			0.701628	0
Number of Spikes per Network Burst - Avg				127.538	0	2658.67	263.041	681.158	1231.33	123.022	386.021	1243.44	484.333	336.939	1376.74	928.735	1499.52	725.177	485.645	584.162	585.902	732.672	562.629			278.333	0	1197.95	840.562	679.362	1223.44	823.054	1263.34	1234.95	1154.41	669.729	1752.03	492.094	626.929	914.455	279.465	1107.11	246.412	1192.05	542.13			270.13	0
Number of Spikes per Network Burst - Std				24.3263	0	2275.48	529.725	885.924	1078	388.073	916.13	1113.92	741.898	658.694	1122.13	766.601	1306.78	831.216	278.202	806.04	375.236	840.905	247.071			106.659	0	2417.34	1725.23	1295.52	1335.01	1905.89	2582.99	1440.13	1383.11	1434.79	1651.02	841.333	1365.9	1451.92	237.516	1976.34	574.674	1489.64	142.132			130.332	0
Number of Elecs Participating in Burst - Avg				7.23077	0	15.6458	15.1622	9.89474	15.9778	12.7556	12.6458	16	14.3333	11.6768	15.5714	7.62553	7.83038	13.6782	3.30188	13.8005	1.90564	13.8605	1.98992			11.25	0	15.7009	14.3958	11.5345	15.9706	13.5946	12.3864	15.4909	15.8108	13.3438	15.8919	8.98362	8.09207	13.967	2.24893	13.824	1.56493	15.0155	1.44833			11.4348	0
Number of Elecs Participating in Burst - Std				1.23517	0	0.757644	1.21808	1.19697	0.149071	1.04784	1.51469	0	1.52753	1.95786	1.2669	0.664271	0.622855	0.85471	0.611192	0.85418	0.775696	1.5841	0.348937			2.72269	0	0.698088	1.26889	1.3919	0.170214	2.50981	1.97915	1.90392	1.15079	2.71382	0.657596	1.14026	1.41418	0.943669	0.672649	2.13096	0.330243	1.5074	1.07349			3.36865	0
Number of Spikes per Network Burst per Channel - Avg				17.7482	0	166.285	16.807	62.7199	76.9944	8.7469	25.822	77.7153	30.7104	22.9825	86.1754	61.3446	91.3137	52.1737	31.4491	37.4281	35.9191	46.6228	34.4708			23.8044	0	74.9693	55.4049	57.0358	76.5392	52.6325	81.6988	77.4303	72.216	43.8209	109.544	32.9245	38.3077	62.9933	11.7594	70.5872	15.695	75.1936	32.9625			22.2309	0
Number of Spikes per Network Burst per Channel - Std				2.91374	0	142.081	33.0158	79.9615	67.3466	24.1008	56.77	69.6199	45.9888	40.4566	69.9777	48.3315	81.2024	60.108	24.2955	50.1635	23.4676	52.141	15.6927			6.74946	0	151.038	112.617	107.77	83.4045	118.675	160.375	89.81	86.3911	89.0315	103.145	52.5959	85.3204	101.264	15.6553	122.954	35.4766	92.856	9.00802			7.24943	0
Network Burst Percentage				18.0906	0	98.419	88.4552	53.4197	89.7982	29.4437	79.9853	88.8372	14.1825	76.4893	87.0585	38.8365	52.3868	77.2244	20.6264	66.0887	32.0427	59.2434	39.3801			57.616	0	98.4373	92.9483	87.3429	92.5684	89.4466	93.3106	90.7878	91.5272	91.1429	93.831	52.0178	49.4569	90.9532	3.13238	91.1817	1.96187	92.167	1.45378			57.3208	0
Network IBI Coefficient of Variation				0.625793	0	0.734794	0.582916	1.07898	1.28896	0.996622	1.41579	1.40792	0.415933	0.930955	1.15319	0.453529	0.396531	0.983618	0.362552	1.27344	0.239767	0.83336	0.378194			0.474344	0	1.03219	1.68681	2.3231	2.21108	1.66035	1.61394	2.26315	1.77062	1.74825	1.8114	0.50218	0.51666	2.07366	0.339673	1.84581	0.362169	1.77676	0.0320195			0.624223	0
Network ISI Coefficient of Variation				1.28465	0.927244	2.45758	1.6186	1.79523	3.99529	1.22959	2.11694	3.89124	1.15379	2.02832	3.82833	1.55649	0.800568	2.46971	1.32414	2.41259	1.35523	2.33681	1.36369			1.87725	1.39017	3.14051	4.25418	4.72284	4.69946	4.1964	6.50277	4.61683	5.37568	3.89094	8.26621	2.13598	0.903396	4.55882	0.264092	5.10534	1.22834	5.84428	2.22496			1.85969	1.67348
Network Normalized Duration IQR				0.138728	0	0.397344	0.852525	0.906166	2.07643	0.185075	0.904393	1.87097	0	0.621701	1.73822	0.178691	0.201664	1.27837	0.691659	0.986812	0.845963	0.78664	0.88077			0.56869	0	2.56958	1.58025	1.02924	0.277372	1.42545	1.45125	1.14692	0.510067	1.69961	1.11297	1.04609	1.34967	0.962286	0.654013	1.34121	0.168752	1.10755	0.594788			1.10623	0
Synchrony Metrics
Area Under Normalized Cross-Correlation				0.023349	0.000365	0.427212	0.24415	0.261255	0.619684	0.230575	0.453261	0.64236	0.24101	0.449158	0.650907	0.150309	0.240081	0.37503	0.212049	0.442065	0.206121	0.447025	0.204957			0.079871	0.000398	0.497687	0.616774	0.40142	0.64944	0.51071	0.475816	0.667591	0.661252	0.54515	0.67151	0.192652	0.26714	0.555878	0.134758	0.551372	0.102149	0.625971	0.0701804			0.095503	0.000797
Area Under Cross-Correlation				0.103474	0.000195	87.0782	13.0842	5.97222	40.6688	2.22903	21.28	43.637	1.21067	19.7691	41.1973	29.0606	50.2447	19.9084	18.3273	22.382	20.726	20.7257	20.0105			0.651549	0.000389	109.247	64.2271	20.0725	60.3433	49.9862	42.2174	47.3365	32.6203	39.4822	56.1845	36.633	62.8865	48.2143	24.4488	46.5133	3.94926	42.7623	12.1198			0.652202	0.000417
Full Width at Half Height of Normalized Cross-Correlation				43	34	44	80	51	33	73	37	31	93	40	33	40.3333	5.50757	54.6667	23.7136	47	22.7156	55.3333	32.8075			63	35	34	34	37	30	34	36	28	30	31	31	44	16.4621	33.6667	3.51188	32.6667	4.16333	30.6667	0.57735			63	30
Full Width at Half Height of Cross-Correlation				292	34	579	459	358	241	296	323	239	254	302	253	301.667	272.629	352.667	109.098	286	42.8836	269.667	28.006			305	60	880	692	744	366	1024	1024	339	250	846	371	415	420.922	600.667	204.884	795.667	395.485	489	315.035			263	30
Synchrony Index				0.053914	0.003269	0.914197	0.733566	0.759358	0.82364	0.571315	0.792224	0.855529	0.590757	0.788704	0.872748	0.323793	0.511931	0.772188	0.0463874	0.739689	0.149212	0.750736	0.144779			0.259709	0.003347	0.930621	0.814097	0.805265	0.828471	0.832708	0.81713	0.847627	0.847942	0.757148	0.870277	0.397892	0.478832	0.815944	0.0117128	0.832488	0.0152497	0.825122	0.0599174			0.317779	0.003428
Kreuz SPIKE Distance
Average Network Burst Metrics
Start Electrode				42	23	24	21	12	22	41	42	21	43	23	32	29.6667	10.6927	18.3333	5.50757	34.6667	11.8462	32.6667	10.0167			42	12	34	13	31	21	23	11	22	13	32	33	25.5	12.112	22.3333	9.20145	#REF!	#REF!	#REF!	#REF!			42	32
Percent Bursts with Start Electrode				31.8182	22.7273	22.2222	23.0769	30	22.2222	44.4444	88.8889	21.4286	31.25	22.5352	21.875	25.5892	5.40034	25.0997	4.26523	51.5873	34.2927	25.2201	5.2325			37.5	35.2941	17.6796	20.9677	22.7723	38.4615	21.2121	27.2727	23.3333	18.3333	29.7872	20.4082	28.7792	9.30106	23.3912	4.36366	#REF!	#REF!	#REF!	#REF!			31.8182	28.2051
Burst Peak (Max Spikes per sec)				1636.36	2454.55	138.889	769.231	2800	1629.63	3000	1833.33	2833.33	2625	985.915	1906.25	1409.93	1174.32	1732.95	1019.32	2555.56	630.99	1839.06	821.606			2083.33	1352.94	121.547	182.796	554.455	2025.64	1181.82	2363.64	1400	550	1936.17	2061.22	1053.45	891.178	1582.14	666.984	#REF!	#REF!	#REF!	#REF!			1227.27	769.231
Time to Burst Peak (ms)				344.5	163.5	290.5	303.5	186.5	388.5	184.5	114.5	154.5	306.5	262.5	256.5	266.167	92.9211	292.833	101.422	151.167	35.1188	275.167	27.3008			392.5	349.5	2.5	402.5	489.5	208.5	274.5	208.5	320.5	354.5	222.5	264.5	307.5	175.479	274.167	55.9917	#REF!	#REF!	#REF!	#REF!			386.5	446.5
Normalized to baseline 0h and to individual well (well x at timepoint divided by well x at timepoint 0h, multiplied by 100)
Timepoints		00h-Baseline. Before MC. Normalized to the mean.																						00h. 20min after MC/drug.																						1h after drug
Well Averages		Analysis Start	0	D5	E5	F5	D2	E2	F2	D3	E3	F3	D4	E4	F4	Control		VCR 100nm		VCR 100nm + SP600125 1uM		VCR 100nm + SP600125 10uM		Analysis Start	0	D5	E5	F5	D2	E2	F2	D3	E3	F3	D4	E4	F4	Control		VCR 100nm		VCR 100nm + SP600125 1uM		VCR 100nm + SP600125 10uM		Analysis Start	0	D5	E5
Treatment/ID		Analysis End	599.75	Control	Control	Control	VCR 100nm	VCR 100nm	VCR 100nm	VCR 100nm + SP600125 1uM	VCR 100nm + SP600125 1uM	VCR 100nm + SP600125 1uM	VCR 100nm + SP600125 10uM	VCR 100nm + SP600125 10uM	VCR 100nm + SP600125 10uM	Mean	SD	Mean	SD	Mean	SD	Mean	SD	Analysis End	600	Control	Control	Control	VCR 100nm	VCR 100nm	VCR 100nm	VCR 100nm + SP600125 1uM	VCR 100nm + SP600125 1uM	VCR 100nm + SP600125 1uM	VCR 100nm + SP600125 10uM	VCR 100nm + SP600125 10uM	VCR 100nm + SP600125 10uM	Mean	SD	Mean	SD	Mean	SD	Mean	SD	Analysis End	300	Control	Control
Activity Metrics		Active Electrode Criterion (spks/min)	5																					Active Electrode Criterion (spks/min)	5																					Active Electrode Criterion (spks/min)	5
Number of Spikes		Remove Coincident Artifacts	False	100	100	100	100	100	100	100	100	100	100	100	100	100	0	100	0	100	0	100	0	Remove Coincident Artifacts	False	126.503	95.6844	109.809	197.26	186.21	145.649	362.153	128.579	118.779	455.51	161.756	124.821	110.665	15.4271	176.373	27.1749	203.17	137.77	247.362	181.205	Remove Coincident Artifacts	False	118.265	78.6835
Mean Firing Rate (Hz)				100	100	100	100	100	100	100	100	100	100	100	100	100	0	100	0	100	0	100	0			126.503	95.6843	109.809	197.26	186.21	145.649	362.153	128.579	118.779	455.51	161.756	124.821	110.665	15.4272	176.373	27.1749	203.17	137.77	247.362	181.205			118.265	78.6834
Number of Active Electrodes		Electrode Burst Settings		100	100	100	100	100	100	100	100	100	100	100	100	100	0	100	0	100	0	100	0	Electrode Burst Settings		220	100	100	100	109.091	100	106.667	100	100	114.286	100	100	140	69.282	103.03	5.24864	102.222	3.849	104.762	8.24786	Electrode Burst Settings		220	100
Weighted Mean Firing Rate (Hz)		Algorithm	ISI Threshold	100	100	100	100	100	100	100	100	100	100	100	100	100	0	100	0	100	0	100	0	Algorithm	ISI Threshold	58.0358	95.2423	109.809	197.26	170.692	145.649	340.279	128.579	118.779	400.84	161.756	124.821	87.6957	26.6989	171.2	25.8089	195.879	125.15	229.139	149.84	Algorithm	ISI Threshold	54.1022	77.9295
ISI Coefficient of Variation - Avg		Min # of Spikes	5	100	100	100	100	100	100	100	100	100	100	100	100	100	0	100	0	100	0	100	0	Min # of Spikes	5	139.627	130.083	113.925	333.475	326.379	152.671	521.219	239.844	147.635	597.321	213.303	196.076	127.878	12.9919	270.842	102.4	302.9	194.61	335.567	226.849	Min # of Spikes	5	159.799	156.099
Electrode Burst Metrics		Max ISI (ms)	100																					Max ISI (ms)	100																					Max ISI (ms)	100
Number of Bursts				100	100	100	100	100	100	100	100	100	100	100	100	100	0	100	0	100	0	100	0			112.766	345.455	96.853	147.05	375.61	132.967	935.789	125.7	117.782	1826.83	166.773	100.784	185.024	139.164	218.542	136.207	393.091	470.008	698.129	978.04			104.255	263.636
Number of Bursting Electrodes		Network Burst Settings		100	100	100	100	100	100	100	100	100	100	100	100	100	0	100	0	100	0	100	0	Network Burst Settings		300	100	100	93.75	109.091	100	100	100	100	100	100	100	166.667	115.47	100.947	7.71417	100	0	100	0	Network Burst Settings		333.333	100
Burst Duration - Avg (sec)		Algorithm	ISI Threshold	100	100	100	100	100	100	100	100	100	100	100	100	100	0	100	0	100	0	100	0	Algorithm	ISI Threshold	83.806	116.734	103.119	78.0221	86.9152	105.817	99.2022	102.114	107.649	98.2818	109.348	119.368	101.22	16.5457	90.2513	14.1944	102.988	4.29048	108.999	10.5477	Algorithm	ISI Threshold	80.3582	110.184
Burst Duration - Std (sec)		Min # of Spikes	50	100		100	100	100	100	100	100	100	100	100	100	100	0	100	0	100	0	100	0	Min # of Spikes	50	366.838	#DIV/0!	133.689	17.0036	106.706	70.7239	44.3855	70.6982	78.6872	71.7451	79.4905	114.778	#DIV/0!	#DIV/0!	64.811	45.1424	64.5903	17.948	88.6711	22.9382	Min # of Spikes	50	381.91	#DIV/0!
Number of Spikes per Burst - Avg		Max ISI (ms)	100	100	100	100	100	100	100	100	100	100	100	100	100	100	0	100	0	100	0	100	0	Max ISI (ms)	100	105.92	119.715	116.879	95.2551	84.6203	114.954	120.797	133.621	101.524	103.625	111.203	137.975	114.171	7.28509	98.2765	15.391	118.647	16.1558	117.601	18.0468	Max ISI (ms)	100	106.542	118.936
Number of Spikes per Burst - Std		Min # of Electrodes (%)	35	100		100	100	100	100	100	100	100	100	100	100	100	0	100	0	100	0	100	0	Min # of Electrodes (%)	35	210.166	#DIV/0!	118.907	31.0311	100.295	110.625	104.898	136.225	97.6082	83.4008	108.979	159.219	#DIV/0!	#DIV/0!	80.6502	43.2807	112.91	20.5172	117.2	38.5719	Min # of Electrodes (%)	35	245.203	#DIV/0!
Mean ISI within Burst - Avg (sec)		Synchrony Settings		100	100	100	100	100	100	100	100	100	100	100	100	100	0	100	0	100	0	100	0	Synchrony Settings		74.3254	95.3755	92.236	47.493	126.119	120.144	77.2654	129.802	141.431	65.4081	90.5003	81.3589	87.3123	11.356	97.9186	43.7719	116.166	34.1874	79.0891	12.6992	Synchrony Settings		73.4287	90.0681
Mean ISI within Burst - Std (sec)		Synchrony Window	20	100		100	100	100	100	100	100	100	100	100	100	100	0	100	0	100	0	100	0	Synchrony Window	20	165.353	#DIV/0!	84.7446	24.1604	81.9048	351.838	53.1244	84.1272	255.773	37.0365	58.649	140.078	#DIV/0!	#DIV/0!	152.634	174.915	131.008	109.156	78.5878	54.3373	Synchrony Window	20	125.58	#DIV/0!
Median ISI within Burst - Avg (sec)				100	100	100	100	100	100	100	100	100	100	100	100	100	0	100	0	100	0	100	0			71.6084	89.8828	88.2466	36.1578	116.946	127.113	68.4571	138.294	154.619	46.8481	76.4516	78.3077	83.2459	10.1115	93.4058	49.8382	120.457	45.7666	67.2025	17.6518			71.9613	77.4196
Median ISI within Burst - Std (sec)		Average Network Burst Analysis Settings		100		100	100	100	100	100	100	100	100	100	100	100	0	100	0	100	0	100	0	Average Network Burst Analysis Settings		221.502	#DIV/0!	84.2397	22.4546	81.4036	387.952	52.5822	89.2504	247.741	24.5479	58.3248	110.047	#DIV/0!	#DIV/0!	163.937	196.229	129.858	103.723	64.3066	43.0624	Average Network Burst Analysis Settings		169.245	#DIV/0!
Inter-Burst Interval - Avg (sec)		Number of network bursts vary by well		100	100	100	100	100	100	100	100	100	100	100	100	100	0	100	0	100	0	100	0	Number of network bursts vary by well		1124.24	35.314	91.5326	17.0055	31.2318	70.977	29.9112	80.1934	75.3626	13.2984	75.6366	91.9857	417.028	613.106	39.7381	27.9732	61.8224	27.7412	60.3069	41.5232	Number of network bursts vary by well		508.093	43.0032
Inter-Burst Interval - Std (sec)		Network Burst Window Start (ms)	0	100		100	100	100	100	100	100	100	100	100	100	100	0	100	0	100	0	100	0	Network Burst Window Start (ms)	0	1776.39	#DIV/0!	88.6342	1.74482	41.8717	95.3212	33.5474	146.654	100.824	4.39965	160.8	96.0891	#DIV/0!	#DIV/0!	46.3126	46.946	93.6752	56.8913	87.0963	78.5871	Network Burst Window Start (ms)	0	515.715	#DIV/0!
Burst Frequency - Avg (Hz)		Network Burst Window End (ms)	500	100	100	100	100	100	100	100	100	100	100	100	100	100	0	100	0	100	0	100	0	Network Burst Window End (ms)	500	37.589	345.456	96.853	156.855	344.304	132.967	935.788	125.699	117.783	1826.66	166.771	100.784	159.966	163.349	211.375	115.738	393.09	470.007	698.07	977.94	Network Burst Window End (ms)	500	31.2763	263.633
Burst Frequency - Std (Hz)		Bin Size (ms)	1	100		100	100	100	100	100	100	100	100	100	100	100	0	100	0	100	0	100	0	Bin Size (ms)	1	35.9581	#DIV/0!	83.349	5.88659	233.296	163.124	263.685	93.2846	146.422	183.974	123.649	88.1753	#DIV/0!	#DIV/0!	134.102	116.449	167.797	87.1878	131.933	48.4337	Bin Size (ms)	1	29.2656	#DIV/0!
Median/Mean ISI within Burst - Avg				100	100	100	100	100	100	100	100	100	100	100	100	100	0	100	0	100	0	100	0			83.5027	120.098	149.542	26.9755	25.9549	24.1182	341.824	208.394	38.7366	60.9091	67.5201	29.2883	117.714	33.0842	25.6828	1.44795	196.318	151.904	52.5725	20.4338			71.068	112.5
Median/Mean ISI within Burst - Std				100		100	100	100	100	100	100	100	100	100	100	100	0	100	0	100	0	100	0			287.086	#DIV/0!	257.233	5.58653	9.36439	31.8274	233.294	208.835	77.2754	48.5412	57.6849	26.1101	#DIV/0!	#DIV/0!	15.5928	14.1859	173.135	83.9125	44.1121	16.2467			196.576	#DIV/0!
IBI Coefficient of Variation - Avg				100	100	100	100	100	100	100	100	100	100	100	100	100	0	100	0	100	0	100	0			74.4345	51.9445	124.424	238.55	212.486	149.753	166.818	138.964	156.553	223.563	203.3	141.722	83.6012	37.0992	200.263	45.6431	154.112	14.0864	189.529	42.6232			84.2682	71.0768
IBI Coefficient of Variation - Std				100		100	100	100	100	100	100	100	100	100	100	100	0	100	0	100	0	100	0			290.572	#DIV/0!	152.194	59.1663	132.947	144.061	111.252	215.72	195.161	175.06	227.331	119.447	#DIV/0!	#DIV/0!	112.058	46.1414	174.045	55.3429	173.946	53.9505			247.077	#DIV/0!
Burst Percentage - Avg				100	100	100	100	100	100	100	100	100	100	100	100	100	0	100	0	100	0	100	0			497.485	396.294	107.302	171.415	147.572	102.083	371.239	120.81	101.557	357.759	115.737	107.086	333.694	202.484	140.356	35.2247	197.869	150.451	193.528	142.294			522.938	372.907
Burst Percentage - Std				100	100	100	100	100	100	100	100	100	100	100	100	100	0	100	0	100	0	100	0			220.768	423.656	83.4786	152.334	102.784	96.3448	34.027	44.6186	91.1313	37.2662	71.4356	65.4242	242.634	171.139	117.154	30.6363	56.5923	30.3768	58.042	18.2417			220.475	398.654
Network Burst Metrics
Number of Network Bursts				100	0	100	100	100	100	100	100	100	100	100	100	66.6667	57.735	100	0	100	0	100	0			184.615	#DIV/0!	243.75	64.8649	305.263	151.111	164.444	45.8333	122.222	1233.33	96.9697	105.714	#DIV/0!	#DIV/0!	173.746	121.787	110.833	60.1201	478.672	653.57			176.923	#DIV/0!
Network Burst Frequency				100	0	100	100	100	100	100	100	100	100	100	100	66.6667	57.735	100	0	100	0	100	0			184.614	#DIV/0!	243.751	64.8651	305.262	151.112	164.445	45.8333	122.223	1233.35	96.9698	105.713	#DIV/0!	#DIV/0!	173.746	121.786	110.834	60.1206	478.676	653.578			176.919	#DIV/0!
Network Burst Duration - Avg (sec)				100		100	100	100	100	100	100	100	100	100	100	100	0	100	0	100	0	100	0			186.315	#DIV/0!	38.6047	70.4072	73.9678	74.2018	97.67	176.136	119.699	69.1493	93.5277	102.058	#DIV/0!	#DIV/0!	72.8589	2.12648	131.168	40.4707	88.2449	17.0784			178.941	#DIV/0!
Network Burst Duration - Std (sec)				100		100	100	100	100	100	100	100	100	100	100	100	0	100	0	100	0	100	0			340.107	#DIV/0!	70.0728	119.578	135.091	75.7819	288.42	312.912	99.118	108.508	160.864	98.4002	#DIV/0!	#DIV/0!	110.15	30.758	233.483	117.006	122.591	33.529			408.51	#DIV/0!
Number of Spikes per Network Burst - Avg				100		100	100	100	100	100	100	100	100	100	100	100	0	100	0	100	0	100	0			218.235	#DIV/0!	45.0583	319.556	99.7364	99.3591	669.029	327.273	99.3165	238.349	198.768	127.259	#DIV/0!	#DIV/0!	172.884	127.022	365.206	286.744	188.126	56.3048			211.803	#DIV/0!
Number of Spikes per Network Burst - Std				100		100	100	100	100	100	100	100	100	100	100	100	0	100	0	100	0	100	0			438.45	#DIV/0!	106.234	325.684	146.233	123.841	491.115	281.946	129.286	186.428	217.823	147.134	#DIV/0!	#DIV/0!	198.586	110.638	300.782	181.649	183.795	35.4183			535.765	#DIV/0!
Number of Elecs Participating in Burst - Avg				100		100	100	100	100	100	100	100	100	100	100	100	0	100	0	100	0	100	0			155.585	#DIV/0!	100.352	94.9458	116.572	99.955	106.578	97.9482	96.8182	110.308	114.276	102.058	#DIV/0!	#DIV/0!	103.824	11.3204	100.448	5.33852	108.881	6.23282			158.141	#DIV/0!
Number of Elecs Participating in Burst - Std				100		100	100	100	100	100	100	#DIV/0!	100	100	100	100	0	100	0	#DIV/0!	#DIV/0!	100	0			220.431	#DIV/0!	92.1393	104.171	116.285	114.183	239.521	130.663	#DIV/0!	75.3371	138.611	51.9058	#DIV/0!	#DIV/0!	111.546	6.473	#DIV/0!	#DIV/0!	88.618	44.8524			272.728	#DIV/0!
Number of Spikes per Network Burst per Channel - Avg				100		100	100	100	100	100	100	100	100	100	100	100	0	100	0	100	0	100	0			134.123	#DIV/0!	45.0847	329.654	90.9374	99.4089	601.728	316.392	99.6333	235.152	190.671	127.117	#DIV/0!	#DIV/0!	173.333	135.444	339.251	251.827	184.313	54.297			125.258	#DIV/0!
Number of Spikes per Network Burst per Channel - Std				100		100	100	100	100	100	100	100	100	100	100	100	0	100	0	100	0	100	0			231.642	#DIV/0!	106.304	341.1	134.778	123.844	492.413	282.5	129.001	187.853	220.067	147.397	#DIV/0!	#DIV/0!	199.907	122.399	301.305	182.435	185.106	36.4127			248.801	#DIV/0!
Network Burst Percentage				100		100	100	100	100	100	100	100	100	100	100	100	0	100	0	100	0	100	0			318.487	#DIV/0!	100.019	105.08	163.503	103.085	303.789	116.66	102.196	645.352	119.158	107.779	#DIV/0!	#DIV/0!	123.889	34.3211	174.215	112.447	290.763	307.136			316.855	#DIV/0!
Network IBI Coefficient of Variation				100		100	100	100	100	100	100	100	100	100	100	100	0	100	0	100	0	100	0			75.7989	#DIV/0!	140.474	289.375	215.305	171.54	166.598	113.995	160.744	425.698	187.791	157.077	#DIV/0!	#DIV/0!	225.407	59.5632	147.112	28.8291	256.855	147.026			99.7491	#DIV/0!
Network ISI Coefficient of Variation				100	100	100	100	100	100	100	100	100	100	100	100	100	0	100	0	100	0	100	0			146.129	149.925	127.788	262.83	263.077	117.625	341.285	307.178	118.647	465.915	191.831	215.922	141.281	11.838	214.511	83.9056	255.703	119.913	291.223	151.767			144.762	180.479
Network Normalized Duration IQR				100		100	100	100	100	100	100	100	#DIV/0!	100	100	100	0	100	0	100	0	#DIV/0!	#DIV/0!			409.932	#DIV/0!	646.689	185.361	113.582	13.3581	770.204	160.466	61.3008	#DIV/0!	273.38	64.0294	#DIV/0!	#DIV/0!	104.1	86.3925	330.657	383.874	#DIV/0!	#DIV/0!			797.407	#DIV/0!
Synchrony Metrics
Area Under Normalized Cross-Correlation				100	100	100	100	100	100	100	100	100	100	100	100	100	0	100	0	100	0	100	0			342.075	109.041	116.496	252.621	153.651	104.802	221.494	104.976	103.928	274.367	121.372	103.165	189.204	132.442	170.358	75.3125	143.466	67.5763	166.301	94.0294			409.024	218.356
Area Under Cross-Correlation				100	100	100	100	100	100	100	100	100	100	100	100	100	0	100	0	100	0	100	0			629.674	199.487	125.459	490.876	336.097	148.377	2242.51	198.39	108.478	2694.39	199.717	136.379	318.207	272.267	325.117	171.513	849.793	1206.97	1010.16	1458.93			630.305	213.846
Full Width at Half Height of Normalized Cross-Correlation				100	100	100	100	100	100	100	100	100	100	100	100	100	0	100	0	100	0	100	0			146.512	102.941	77.2727	42.5	72.549	90.9091	46.5753	97.2973	90.3226	32.2581	77.5	93.9394	108.909	35.003	68.6527	24.4386	78.0651	27.493	67.8992	31.9418			146.512	88.2353
Full Width at Half Height of Cross-Correlation				100	100	100	100	100	100	100	100	100	100	100	100	100	0	100	0	100	0	100	0			104.452	176.471	151.986	150.763	207.821	151.867	345.946	317.028	141.841	98.4252	280.132	146.64	144.303	36.6189	170.15	32.6286	268.272	110.443	175.066	94.1297			90.0685	88.2353
Synchrony Index				100	100	100	100	100	100	100	100	100	100	100	100	100	0	100	0	100	0	100	0			481.71	102.386	101.797	110.978	106.046	100.587	145.753	103.144	99.0764	143.535	95.999	99.7169	228.631	219.173	105.87	5.19796	115.991	25.8546	113.084	26.437			589.418	104.864
Kreuz SPIKE Distance
Average Network Burst Metrics
Start Electrode				#DIV/0!	#DIV/0!	#DIV/0!	#DIV/0!	#DIV/0!	#DIV/0!	#DIV/0!	#DIV/0!	#DIV/0!	#DIV/0!	#DIV/0!	#DIV/0!	#DIV/0!	#DIV/0!	#DIV/0!	#DIV/0!	#DIV/0!	#DIV/0!	#DIV/0!	#DIV/0!			#DIV/0!	#DIV/0!	#DIV/0!	#DIV/0!	#DIV/0!	#DIV/0!	#DIV/0!	#DIV/0!	#DIV/0!	#DIV/0!	#DIV/0!	#DIV/0!	#DIV/0!	#DIV/0!	#DIV/0!	#DIV/0!	#REF!	#REF!	#REF!	#REF!			141.573	107.865
Percent Bursts with Start Electrode				100	100	100	100	100	100	100	100	100	100	100	100	100	0	100	0	100	0	100	0			100	52.1739	141.667	61.9048	258.333	95.4545	56.0976	26.1905	104.762	30.2326	139.13	103.125	118.256	75.5847	76.5897	45.8653	#REF!	#REF!	#REF!	#REF!			124.342	110.223
Burst Peak (Max Spikes per sec)				100	100	100	100	100	100	100	100	100	100	100	100	100	0	100	0	100	0	100	0			117.857	155.294	79.558	90.8602	75.9076	173.077	47.7273	30.6818	108.889	58.6667	132.181	93.2945	115.426	40.9163	78.5733	39.1174	#REF!	#REF!	#REF!	#REF!			87.0448	54.558
Time to Burst Peak (ms)				100	100	100	100	100	100	100	100	100	100	100	100	100	0	100	0	100	0	100	0			127.315	55.1198	87.5138	23.7634	19.802	124.301	39.3939	128.926	49.4118	20.9524	196.383	108.13	72.9691	47.6791	90.5327	66.5364	#REF!	#REF!	#REF!	#REF!			145.21	167.752
Normalized to vehicle?
Timepoints		00h-Baseline. Before MC. Normalized to individual well.																						00h. 20min after MC/drug.																						1h after drug
Well Averages		Analysis Start	0	D5	E5	F5	D2	E2	F2	D3	E3	F3	D4	E4	F4	Control		VCR 100nm		VCR 100nm + SP600125 1uM		VCR 100nm + SP600125 10uM		Analysis Start	0	D5	E5	F5	D2	E2	F2	D3	E3	F3	D4	E4	F4	Control		VCR 100nm		VCR 100nm + SP600125 1uM		VCR 100nm + SP600125 10uM		Analysis Start	0	D5	E5
Treatment/ID		Analysis End	599.75	Control	Control	Control	VCR 100nm	VCR 100nm	VCR 100nm	VCR 100nm + SP600125 1uM	VCR 100nm + SP600125 1uM	VCR 100nm + SP600125 1uM	VCR 100nm + SP600125 10uM	VCR 100nm + SP600125 10uM	VCR 100nm + SP600125 10uM	Mean	SD	Mean	SD	Mean	SD	Mean	SD	Analysis End	600	Control	Control	Control	VCR 100nm	VCR 100nm	VCR 100nm	VCR 100nm + SP600125 1uM	VCR 100nm + SP600125 1uM	VCR 100nm + SP600125 1uM	VCR 100nm + SP600125 10uM	VCR 100nm + SP600125 10uM	VCR 100nm + SP600125 10uM	Mean	SD	Mean	SD	Mean	SD	Mean	SD	Analysis End	300	Control	Control
Activity Metrics		Active Electrode Criterion (spks/min)	5																					Active Electrode Criterion (spks/min)	5																					Active Electrode Criterion (spks/min)	5
Number of Spikes		Remove Coincident Artifacts	False	100	100	100	100	100	100	100	100	100	100	100	100	100	0	100	0	100	0	100	0	Remove Coincident Artifacts	False	114.311	86.4627	99.2261	178.249	168.263	131.612	327.25	116.187	107.331	411.61	146.167	112.791	100	13.9403	159.375	24.5559	183.59	124.492	223.523	163.741	Remove Coincident Artifacts	False	111.101	73.917
Mean Firing Rate (Hz)				100	100	100	100	100	100	100	100	100	100	100	100	100	0	100	0	100	0	100	0			114.311	86.4627	99.2261	178.249	168.263	131.612	327.25	116.187	107.331	411.61	146.167	112.791	100	13.9404	159.375	24.5559	183.59	124.492	223.523	163.741			111.101	73.9169
Number of Active Electrodes		Electrode Burst Settings		100	100	100	100	100	100	100	100	100	100	100	100	100	0	100	0	100	0	100	0	Electrode Burst Settings		157.143	71.4286	71.4286	71.4286	77.9221	71.4286	76.1905	71.4286	71.4286	81.6327	71.4286	71.4286	100	49.4872	73.5931	3.74903	73.0159	2.74929	74.8299	5.89133	Electrode Burst Settings		157.143	71.4286
Weighted Mean Firing Rate (Hz)		Algorithm	ISI Threshold	100	100	100	100	100	100	100	100	100	100	100	100	100	0	100	0	100	0	100	0	Algorithm	ISI Threshold	66.1786	108.605	125.216	224.937	194.641	166.085	388.022	146.62	135.444	457.081	184.452	142.334	100	30.4449	195.221	29.4301	223.362	142.709	261.289	170.864	Algorithm	ISI Threshold	63.7927	91.8877
ISI Coefficient of Variation - Avg		Min # of Spikes	5	100	100	100	100	100	100	100	100	100	100	100	100	100	0	100	0	100	0	100	0	Min # of Spikes	5	109.187	101.724	89.0887	260.775	255.227	119.388	407.591	187.557	115.45	467.102	166.802	153.33	100	10.1596	211.797	80.0764	236.866	152.184	262.411	177.395	Min # of Spikes	5	108.3	105.793
Electrode Burst Metrics		Max ISI (ms)	100																					Max ISI (ms)	100																					Max ISI (ms)	100
Number of Bursts				100	100	100	100	100	100	100	100	100	100	100	100	100	0	100	0	100	0	100	0			60.9465	186.707	52.346	79.476	203.005	71.8646	505.765	67.9368	63.6577	987.345	90.1357	54.4708	100	75.2139	118.115	73.6154	212.453	254.025	377.317	528.6			68.836	174.069
Number of Bursting Electrodes		Network Burst Settings		100	100	100	100	100	100	100	100	100	100	100	100	100	0	100	0	100	0	100	0	Network Burst Settings		180	60	60	56.25	65.4545	60	60	60	60	60	60	60	100	69.282	60.5682	4.6285	60	0	60	0	Network Burst Settings		187.5	56.25
Burst Duration - Avg (sec)		Algorithm	ISI Threshold	100	100	100	100	100	100	100	100	100	100	100	100	100	0	100	0	100	0	100	0	Algorithm	ISI Threshold	82.7963	115.327	101.877	77.082	85.868	104.542	98.007	100.884	106.352	97.0977	108.031	117.93	100	16.3464	89.1639	14.0234	101.747	4.23879	107.686	10.4206	Algorithm	ISI Threshold	79.2246	108.629
Burst Duration - Std (sec)		Min # of Spikes	50	100	0	100	100	100	100	100	100	100	100	100	100	66.6667	57.735	100	0	100	0	100	0	Min # of Spikes	50	#DIV/0!	#DIV/0!	#DIV/0!	#DIV/0!	#DIV/0!	#DIV/0!	#DIV/0!	#DIV/0!	#DIV/0!	#DIV/0!	#DIV/0!	#DIV/0!	#DIV/0!	#DIV/0!	#DIV/0!	#DIV/0!	#DIV/0!	#DIV/0!	#DIV/0!	#DIV/0!	Min # of Spikes	50	#DIV/0!	#DIV/0!
Number of Spikes per Burst - Avg		Max ISI (ms)	100	100	100	100	100	100	100	100	100	100	100	100	100	100	0	100	0	100	0	100	0	Max ISI (ms)	100	92.7729	104.856	102.372	83.432	74.1172	100.686	105.803	117.035	88.9228	90.7627	97.4007	120.85	100	6.38086	86.0784	13.4807	103.921	14.1506	103.004	15.8068	Max ISI (ms)	100	87.4881	97.6662
Number of Spikes per Burst - Std		Min # of Electrodes (%)	35	100	0	100	100	100	100	100	100	100	100	100	100	66.6667	57.735	100	0	100	0	100	0	Min # of Electrodes (%)	35	#DIV/0!	#DIV/0!	#DIV/0!	#DIV/0!	#DIV/0!	#DIV/0!	#DIV/0!	#DIV/0!	#DIV/0!	#DIV/0!	#DIV/0!	#DIV/0!	#DIV/0!	#DIV/0!	#DIV/0!	#DIV/0!	#DIV/0!	#DIV/0!	#DIV/0!	#DIV/0!	Min # of Electrodes (%)	35	#DIV/0!	#DIV/0!
Mean ISI within Burst - Avg (sec)		Synchrony Settings		100	100	100	100	100	100	100	100	100	100	100	100	100	0	100	0	100	0	100	0	Synchrony Settings		85.1259	109.235	105.639	54.3944	144.446	137.602	88.4931	148.664	161.983	74.9128	103.651	93.1815	100	13.0062	112.148	50.1326	133.047	39.1553	90.5819	14.5446	Synchrony Settings		87.4178	107.227
Mean ISI within Burst - Std (sec)		Synchrony Window	20	100	0	100	100	100	100	100	100	100	100	100	100	66.6667	57.735	100	0	100	0	100	0	Synchrony Window	20	#DIV/0!	#DIV/0!	#DIV/0!	#DIV/0!	#DIV/0!	#DIV/0!	#DIV/0!	#DIV/0!	#DIV/0!	#DIV/0!	#DIV/0!	#DIV/0!	#DIV/0!	#DIV/0!	#DIV/0!	#DIV/0!	#DIV/0!	#DIV/0!	#DIV/0!	#DIV/0!	Synchrony Window	20	#DIV/0!	#DIV/0!
Median ISI within Burst - Avg (sec)				100	100	100	100	100	100	100	100	100	100	100	100	100	0	100	0	100	0	100	0			86.0203	107.973	106.007	43.4349	140.483	152.696	82.2348	166.127	185.737	56.2768	91.8383	94.0679	100	12.1466	112.205	59.8686	144.7	54.9776	80.7277	21.2044			92.1877	99.1801
Median ISI within Burst - Std (sec)		Average Network Burst Analysis Settings		100	0	100	100	100	100	100	100	100	100	100	100	66.6667	57.735	100	0	100	0	100	0	Average Network Burst Analysis Settings		#DIV/0!	#DIV/0!	#DIV/0!	#DIV/0!	#DIV/0!	#DIV/0!	#DIV/0!	#DIV/0!	#DIV/0!	#DIV/0!	#DIV/0!	#DIV/0!	#DIV/0!	#DIV/0!	#DIV/0!	#DIV/0!	#DIV/0!	#DIV/0!	#DIV/0!	#DIV/0!	Average Network Burst Analysis Settings		#DIV/0!	#DIV/0!
Inter-Burst Interval - Avg (sec)		Number of network bursts vary by well		100	100	100	100	100	100	100	100	100	100	100	100	100	0	100	0	100	0	100	0	Number of network bursts vary by well		269.583	8.46801	21.9488	4.07779	7.48912	17.0197	7.17247	19.2297	18.0713	3.18884	18.137	22.0574	100	147.018	9.52887	6.70774	14.8245	6.65213	14.4611	9.95692	Number of network bursts vary by well		235.804	19.9576
Inter-Burst Interval - Std (sec)		Network Burst Window Start (ms)	0	100	0	100	100	100	100	100	100	100	100	100	100	66.6667	57.735	100	0	100	0	100	0	Network Burst Window Start (ms)	0	#DIV/0!	#DIV/0!	#DIV/0!	#DIV/0!	#DIV/0!	#DIV/0!	#DIV/0!	#DIV/0!	#DIV/0!	#DIV/0!	#DIV/0!	#DIV/0!	#DIV/0!	#DIV/0!	#DIV/0!	#DIV/0!	#DIV/0!	#DIV/0!	#DIV/0!	#DIV/0!	Network Burst Window Start (ms)	0	#DIV/0!	#DIV/0!
Burst Frequency - Avg (Hz)		Network Burst Window End (ms)	500	100	100	100	100	100	100	100	100	100	100	100	100	100	0	100	0	100	0	100	0	Network Burst Window End (ms)	500	23.4981	215.956	60.5461	98.055	215.236	83.1222	584.992	78.5786	73.6299	1141.9	104.254	63.0034	100	102.115	132.138	72.3514	245.734	293.817	436.387	611.343	Network Burst Window End (ms)	500	24.6023	207.377
Burst Frequency - Std (Hz)		Bin Size (ms)	1	100	0	100	100	100	100	100	100	100	100	100	100	66.6667	57.735	100	0	100	0	100	0	Bin Size (ms)	1	#DIV/0!	#DIV/0!	#DIV/0!	#DIV/0!	#DIV/0!	#DIV/0!	#DIV/0!	#DIV/0!	#DIV/0!	#DIV/0!	#DIV/0!	#DIV/0!	#DIV/0!	#DIV/0!	#DIV/0!	#DIV/0!	#DIV/0!	#DIV/0!	#DIV/0!	#DIV/0!	Bin Size (ms)	1	#DIV/0!	#DIV/0!
Median/Mean ISI within Burst - Avg				100	100	100	100	100	100	100	100	100	100	100	100	100	0	100	0	100	0	100	0			70.9368	102.025	127.038	22.9161	22.0491	20.4887	290.384	177.034	32.9073	51.7432	57.3593	24.8809	100	28.1055	21.818	1.23005	166.775	129.045	44.6611	17.3588			59.133	93.6069
Median/Mean ISI within Burst - Std				100	0	100	100	100	100	100	100	100	100	100	100	66.6667	57.735	100	0	100	0	100	0			#DIV/0!	#DIV/0!	#DIV/0!	#DIV/0!	#DIV/0!	#DIV/0!	#DIV/0!	#DIV/0!	#DIV/0!	#DIV/0!	#DIV/0!	#DIV/0!	#DIV/0!	#DIV/0!	#DIV/0!	#DIV/0!	#DIV/0!	#DIV/0!	#DIV/0!	#DIV/0!			#DIV/0!	#DIV/0!
IBI Coefficient of Variation - Avg				100	100	100	100	100	100	100	100	100	100	100	100	100	0	100	0	100	0	100	0			89.0353	62.1338	148.831	285.343	254.166	179.128	199.541	166.223	187.262	267.416	243.179	169.522	100	44.3764	239.546	54.5963	184.342	16.8495	226.706	50.9839			95.3804	80.4494
IBI Coefficient of Variation - Std				100	0	100	100	100	100	100	100	100	100	100	100	66.6667	57.735	100	0	100	0	100	0			#DIV/0!	#DIV/0!	#DIV/0!	#DIV/0!	#DIV/0!	#DIV/0!	#DIV/0!	#DIV/0!	#DIV/0!	#DIV/0!	#DIV/0!	#DIV/0!	#DIV/0!	#DIV/0!	#DIV/0!	#DIV/0!	#DIV/0!	#DIV/0!	#DIV/0!	#DIV/0!			#DIV/0!	#DIV/0!
Burst Percentage - Avg				100	100	100	100	100	100	100	100	100	100	100	100	100	0	100	0	100	0	100	0			149.084	118.76	32.1558	51.3688	44.2239	30.5917	111.251	36.204	30.4343	107.212	34.6837	32.0913	100	60.6797	42.0615	10.556	59.2966	45.0867	57.9956	42.6421			155.678	111.014
Burst Percentage - Std				100	100	100	100	100	100	100	100	100	100	100	100	100	0	100	0	100	0	100	0			90.9881	174.607	34.4051	62.7834	42.3616	39.7078	14.024	18.3893	37.5591	15.359	29.4417	26.9641	100	70.5339	48.2843	12.6265	23.3241	12.5196	23.9216	7.51819			94.6172	171.083
Network Burst Metrics
Number of Network Bursts				150	0	150	150	150	150	150	150	150	150	150	150	100	86.6025	150	0	150	0	150	0			#DIV/0!	#DIV/0!	#DIV/0!	#DIV/0!	#DIV/0!	#DIV/0!	#DIV/0!	#DIV/0!	#DIV/0!	#DIV/0!	#DIV/0!	#DIV/0!	#DIV/0!	#DIV/0!	#DIV/0!	#DIV/0!	#DIV/0!	#DIV/0!	#DIV/0!	#DIV/0!			#DIV/0!	#DIV/0!
Network Burst Frequency				150	0	150	150	150	150	150	150	150	150	150	150	100	86.6025	150	0	150	0	150	0			#DIV/0!	#DIV/0!	#DIV/0!	#DIV/0!	#DIV/0!	#DIV/0!	#DIV/0!	#DIV/0!	#DIV/0!	#DIV/0!	#DIV/0!	#DIV/0!	#DIV/0!	#DIV/0!	#DIV/0!	#DIV/0!	#DIV/0!	#DIV/0!	#DIV/0!	#DIV/0!			#DIV/0!	#DIV/0!
Network Burst Duration - Avg (sec)				100	0	100	100	100	100	100	100	100	100	100	100	66.6667	57.735	100	0	100	0	100	0			#DIV/0!	#DIV/0!	#DIV/0!	#DIV/0!	#DIV/0!	#DIV/0!	#DIV/0!	#DIV/0!	#DIV/0!	#DIV/0!	#DIV/0!	#DIV/0!	#DIV/0!	#DIV/0!	#DIV/0!	#DIV/0!	#DIV/0!	#DIV/0!	#DIV/0!	#DIV/0!			#DIV/0!	#DIV/0!
Network Burst Duration - Std (sec)				100	0	100	100	100	100	100	100	100	100	100	100	66.6667	57.735	100	0	100	0	100	0			#DIV/0!	#DIV/0!	#DIV/0!	#DIV/0!	#DIV/0!	#DIV/0!	#DIV/0!	#DIV/0!	#DIV/0!	#DIV/0!	#DIV/0!	#DIV/0!	#DIV/0!	#DIV/0!	#DIV/0!	#DIV/0!	#DIV/0!	#DIV/0!	#DIV/0!	#DIV/0!			#DIV/0!	#DIV/0!
Number of Spikes per Network Burst - Avg				100	0	100	100	100	100	100	100	100	100	100	100	66.6667	57.735	100	0	100	0	100	0			#DIV/0!	#DIV/0!	#DIV/0!	#DIV/0!	#DIV/0!	#DIV/0!	#DIV/0!	#DIV/0!	#DIV/0!	#DIV/0!	#DIV/0!	#DIV/0!	#DIV/0!	#DIV/0!	#DIV/0!	#DIV/0!	#DIV/0!	#DIV/0!	#DIV/0!	#DIV/0!			#DIV/0!	#DIV/0!
Number of Spikes per Network Burst - Std				100	0	100	100	100	100	100	100	100	100	100	100	66.6667	57.735	100	0	100	0	100	0			#DIV/0!	#DIV/0!	#DIV/0!	#DIV/0!	#DIV/0!	#DIV/0!	#DIV/0!	#DIV/0!	#DIV/0!	#DIV/0!	#DIV/0!	#DIV/0!	#DIV/0!	#DIV/0!	#DIV/0!	#DIV/0!	#DIV/0!	#DIV/0!	#DIV/0!	#DIV/0!			#DIV/0!	#DIV/0!
Number of Elecs Participating in Burst - Avg				100	0	100	100	100	100	100	100	100	100	100	100	66.6667	57.735	100	0	100	0	100	0			#DIV/0!	#DIV/0!	#DIV/0!	#DIV/0!	#DIV/0!	#DIV/0!	#DIV/0!	#DIV/0!	#DIV/0!	#DIV/0!	#DIV/0!	#DIV/0!	#DIV/0!	#DIV/0!	#DIV/0!	#DIV/0!	#DIV/0!	#DIV/0!	#DIV/0!	#DIV/0!			#DIV/0!	#DIV/0!
Number of Elecs Participating in Burst - Std				100	0	100	100	100	100	100	100	#DIV/0!	100	100	100	66.6667	57.735	100	0	#DIV/0!	#DIV/0!	100	0			#DIV/0!	#DIV/0!	#DIV/0!	#DIV/0!	#DIV/0!	#DIV/0!	#DIV/0!	#DIV/0!	#DIV/0!	#DIV/0!	#DIV/0!	#DIV/0!	#DIV/0!	#DIV/0!	#DIV/0!	#DIV/0!	#DIV/0!	#DIV/0!	#DIV/0!	#DIV/0!			#DIV/0!	#DIV/0!
Number of Spikes per Network Burst per Channel - Avg				100	0	100	100	100	100	100	100	100	100	100	100	66.6667	57.735	100	0	100	0	100	0			#DIV/0!	#DIV/0!	#DIV/0!	#DIV/0!	#DIV/0!	#DIV/0!	#DIV/0!	#DIV/0!	#DIV/0!	#DIV/0!	#DIV/0!	#DIV/0!	#DIV/0!	#DIV/0!	#DIV/0!	#DIV/0!	#DIV/0!	#DIV/0!	#DIV/0!	#DIV/0!			#DIV/0!	#DIV/0!
Number of Spikes per Network Burst per Channel - Std				100	0	100	100	100	100	100	100	100	100	100	100	66.6667	57.735	100	0	100	0	100	0			#DIV/0!	#DIV/0!	#DIV/0!	#DIV/0!	#DIV/0!	#DIV/0!	#DIV/0!	#DIV/0!	#DIV/0!	#DIV/0!	#DIV/0!	#DIV/0!	#DIV/0!	#DIV/0!	#DIV/0!	#DIV/0!	#DIV/0!	#DIV/0!	#DIV/0!	#DIV/0!			#DIV/0!	#DIV/0!
Network Burst Percentage				100	0	100	100	100	100	100	100	100	100	100	100	66.6667	57.735	100	0	100	0	100	0			#DIV/0!	#DIV/0!	#DIV/0!	#DIV/0!	#DIV/0!	#DIV/0!	#DIV/0!	#DIV/0!	#DIV/0!	#DIV/0!	#DIV/0!	#DIV/0!	#DIV/0!	#DIV/0!	#DIV/0!	#DIV/0!	#DIV/0!	#DIV/0!	#DIV/0!	#DIV/0!			#DIV/0!	#DIV/0!
Network IBI Coefficient of Variation				100	0	100	100	100	100	100	100	100	100	100	100	66.6667	57.735	100	0	100	0	100	0			#DIV/0!	#DIV/0!	#DIV/0!	#DIV/0!	#DIV/0!	#DIV/0!	#DIV/0!	#DIV/0!	#DIV/0!	#DIV/0!	#DIV/0!	#DIV/0!	#DIV/0!	#DIV/0!	#DIV/0!	#DIV/0!	#DIV/0!	#DIV/0!	#DIV/0!	#DIV/0!			#DIV/0!	#DIV/0!
Network ISI Coefficient of Variation				100	100	100	100	100	100	100	100	100	100	100	100	100	0	100	0	100	0	100	0			103.432	106.118	90.4499	186.034	186.208	83.2561	241.565	217.424	83.9795	329.779	135.78	152.832	100	8.37904	151.833	59.3892	180.989	84.8757	206.13	107.422			92.7568	115.643
Network Normalized Duration IQR				100	0	100	100	100	100	100	100	100	#DIV/0!	100	100											#DIV/0!	#DIV/0!	#DIV/0!	#DIV/0!	#DIV/0!	#DIV/0!	#DIV/0!	#DIV/0!	#DIV/0!	#DIV/0!	#DIV/0!	#DIV/0!	#DIV/0!	#DIV/0!	#DIV/0!	#DIV/0!	#DIV/0!	#DIV/0!	#DIV/0!	#DIV/0!			#DIV/0!	#DIV/0!
Synchrony Metrics
Area Under Normalized Cross-Correlation				100	100	100	100	100	100	100	100	100	100	100	100	100	0	100	0	100	0	100	0			180.797	57.6315	61.5719	133.518	81.209	55.3909	117.066	55.483	54.929	145.011	64.1485	54.5259	100	69.9997	90.0392	39.8049	75.8261	35.7161	87.8952	49.6973			164.569	87.8545
Area Under Cross-Correlation				100	100	100	100	100	100	100	100	100	100	100	100	100	0	100	0	100	0	100	0			197.882	62.6911	39.4268	154.263	105.622	46.6293	704.735	62.3463	34.0903	846.744	62.7633	42.8587	100	85.5628	102.172	53.8999	267.057	379.303	317.455	458.485			189.548	64.3086
Full Width at Half Height of Normalized Cross-Correlation				100	100	100	100	100	100	100	100	100	100	100	100	100	0	100	0	100	0	100	0			134.527	94.5208	70.952	39.0236	66.6146	83.4729	42.7656	89.3386	82.9344	29.6194	71.1606	86.2553	100	32.1399	63.037	22.4396	71.6795	25.2441	62.3451	29.329			142.95	86.0904
Full Width at Half Height of Cross-Correlation				100	100	100	100	100	100	100	100	100	100	100	100	100	0	100	0	100	0	100	0			72.3839	122.292	105.324	104.476	144.017	105.242	239.736	219.696	98.2939	68.2073	194.128	101.62	100	25.3764	117.912	22.6112	185.909	76.5353	121.318	65.2306			76.0798	74.5314
Synchrony Index				100	100	100	100	100	100	100	100	100	100	100	100											210.693	44.7823	44.5244	48.5403	46.3829	43.9952	63.7503	45.1137	43.3347	62.7802	41.9887	43.6148	100	95.8633	46.3061	2.27352	50.7329	11.3085	49.4612	11.5632			221.825	39.4651
Kreuz SPIKE Distance
Average Network Burst Metrics
Start Electrode				#DIV/0!	#DIV/0!	#DIV/0!	#DIV/0!	#DIV/0!	#DIV/0!	#DIV/0!	#DIV/0!	#DIV/0!	#DIV/0!	#DIV/0!	#DIV/0!	#DIV/0!	#DIV/0!	#DIV/0!	#DIV/0!	#DIV/0!	#DIV/0!	#DIV/0!	#DIV/0!			100	52.1739	141.667	#REF!	#REF!	#REF!	109.524	91.6667	100	#REF!	#REF!	#REF!	#REF!	#REF!	#REF!	#REF!	#REF!	#REF!	#REF!	#REF!			100	139.13
Percent Bursts with Start Electrode				100	100	100	100	100	100	100	100	100	100	100	100	100	0	100	0	100	0	100	0			117.857	155.294	79.558	#REF!	#REF!	#REF!	91.9192	90.9091	105	#REF!	#REF!	#REF!	#REF!	#REF!	#REF!	#REF!	#REF!	#REF!	#REF!	#REF!			100	124.103
Burst Peak (Max Spikes per sec)				100	100	100	100	100	100	100	100	100	100	100	100	100	0	100	0	100	0	100	0			127.315	55.1198	87.5138	#REF!	#REF!	#REF!	153.636	84.4156	85.9091	#REF!	#REF!	#REF!	#REF!	#REF!	#REF!	#REF!	#REF!	#REF!	#REF!	#REF!			75	31.339
Time to Burst Peak (ms)				100	100	100	100	100	100	100	100	100	100	100	100											113.933	213.761	0.860585	#REF!	#REF!	#REF!	90.4448	111.796	82.4968	#REF!	#REF!	#REF!	#REF!	#REF!	#REF!	#REF!	#REF!	#REF!	#REF!	#REF!			112.192	273.089
Copy paste into Prism		Timepoint	D5	E5	F5	D2	E2	F2	D3	E3	F3	D4	E4	F4
Mean Firing Rate (Hz)			Control	Control	Control	VCR 100nm	VCR 100nm	VCR 100nm	VCR 100nm + SP600125 1uM	VCR 100nm + SP600125 1uM	VCR 100nm + SP600125 1uM	VCR 100nm + SP600125 10uM	VCR 100nm + SP600125 10uM	VCR 100nm + SP600125 10uM
Normalized to baseline 0h and to individual well (well x at timepoint divided by well x at timepoint 0h, multiplied by 100)		0	100	100	100	100	100	100	100	100	100	100	100	100
		20min	126.503	95.6843	109.809	197.26	186.21	145.649	362.153	128.579	118.779	455.51	161.756	124.821
		1h	118.265	78.6834	122.397	218.591	170.62	159.827	361.015	141.836	129.094	548.541	195.462	127.758
		6h	121.124	139.712	157.241	272.416	187.745	161.058	458.946	153.578	127.063	334.554	154.804	158.648
		12h	112.013	142.284	140.021	214.983	125.24	107.594	326.518	108.463	79.6733	441.982	166.914	163.611
		18h	99.2121	152.941	138.773	132.845	93.0011	50.7966	158.31	95.0149	43.1863	363.08	128.166	125.652
		24h	95.101	154.359	122.594	92.0679	85.8505	46.1259	128.571	91.6859	33.1264	259.346	90.5939	83.8877
		30h	85.1828	166.173	100.45	90.0116	97.6638	43.977	110.605	102.033	34.4616	192.66	69.3075	62.2866
		36h	89.6891	174.281	77.8084	73.7316	114.422	44.374	123.008	102.469	30.2845	126.11	51.6395	49.2782
		42h	91.1346	165.762	58.9868	58.6984	108.689	50.2114	106.948	97.5304	28.4626	128.799	40.3149	41.1362
		48h	95.4572	155.47	47.8143	50.1993	92.167	41.3915	94.9231	87.0018	24.1773	111.32	22.3345	37.1706
		54h	106.788	160.136	42.3086	42.7367	77.5987	31.7157	85.8937	64.9231	20.7339	92.1224	18.4599	30.5445
		60h
		66h	127.047	184.558	41.7955	31.3871	38.1923	18.593	48.2171	36.8676	12.9337	58.199	13.03	21.3643
		72h	105.259	177.419	35.2452	20.6039	25.6738	14.6957	36.1078	25.6416	8.93373	48.3163	11.4813	18.2153
Normalized to vehicle?
Mean Firing Rate (Hz)		Timepoint	D5	E5	F5	D2	E2	F2	D3	E3	F3	D4	E4	F4
			Control	Control	Control	VCR 100nm	VCR 100nm	VCR 100nm	VCR 100nm + SP600125 1uM	VCR 100nm + SP600125 1uM	VCR 100nm + SP600125 1uM	VCR 100nm + SP600125 10uM	VCR 100nm + SP600125 10uM	VCR 100nm + SP600125 10uM
		0	100	100	100	100	100	100	100	100	100	100	100	100
		20min	114.311	86.4627	99.2261	178.249	168.263	131.612	327.25	116.187	107.331	411.61	146.167	112.791
		1h	111.101	73.9169	114.982	205.349	160.284	150.145	339.145	133.244	121.273	515.311	183.621	120.019
		6h	86.915	100.253	112.832	195.478	134.72	115.571	329.326	110.203	91.1769	240.066	111.083	113.841
		12h	85.2204	108.251	106.529	163.56	95.2838	81.8585	248.418	82.5194	60.616	336.263	126.989	124.476
		18h	76.1362	117.368	106.496	101.946	71.3698	38.9818	121.488	72.9152	33.1415	278.63	98.3558	96.4262
		24h	76.6831	124.465	98.8518	74.2375	69.2242	37.1929	103.672	73.9294	26.7109	209.12	73.0489	67.6415
		30h	72.639	141.703	85.6584	76.7568	83.2821	37.5011	94.3179	87.0081	29.3869	164.289	59.1015	53.1145
		36h	78.7257	152.977	68.2973	64.7188	100.435	38.9499	107.972	89.9436	26.5826	110.695	45.3272	43.2546
		42h	86.552	157.427	56.0208	55.7469	103.223	47.6865	101.57	92.6263	27.0314	122.323	38.2877	39.0677
		48h	95.8592	156.125	48.0157	50.4107	92.5552	41.5659	95.3229	87.3683	24.2792	111.789	22.4286	37.3272
		54h	103.599	155.355	41.0454	41.4607	75.2819	30.7688	83.3292	62.9847	20.1148	89.3719	17.9087	29.6325
		60h	#DIV/0!	#DIV/0!	#DIV/0!	#DIV/0!	#DIV/0!	#DIV/0!	#DIV/0!	#DIV/0!	#DIV/0!	#DIV/0!	#DIV/0!	#DIV/0!
		66h	107.85	156.67	35.48	26.6443	32.4213	15.7835	40.9313	31.2967	10.9793	49.4048	11.0611	18.136
		72h	99.325	167.417	33.2581	19.4423	24.2264	13.8672	34.0722	24.196	8.43007	45.5923	10.834	17.1884
Number of Active Electrodes		Timepoint	D5	E5	F5	D2	E2	F2	D3	E3	F3	D4	E4	F4
			Control	Control	Control	VCR 100nm	VCR 100nm	VCR 100nm	VCR 100nm + SP600125 1uM	VCR 100nm + SP600125 1uM	VCR 100nm + SP600125 1uM	VCR 100nm + SP600125 10uM	VCR 100nm + SP600125 10uM	VCR 100nm + SP600125 10uM
		0	100	100	100	100	100	100	100	100	100	100	100	100
		20min	157.143	71.4286	71.4286	71.4286	77.9221	71.4286	76.1905	71.4286	71.4286	81.6327	71.4286	71.4286
		1h	157.143	71.4286	71.4286	71.4286	71.4286	71.4286	76.1905	71.4286	71.4286	81.6327	71.4286	71.4286
		6h	107.692	115.385	76.9231	76.9231	83.9161	76.9231	82.0513	76.9231	76.9231	87.9121	76.9231	76.9231
		12h	112.5	93.75	93.75	93.75	110.795	93.75	100	93.75	93.75	107.143	93.75	93.75
		18h	100	100	100	100	127.273	100	106.667	93.75	100	114.286	100	100
		24h	100	100	100	100	118.182	93.75	106.667	93.75	100	114.286	93.75	100
		30h	100	100	100	100	118.182	93.75	93.3333	93.75	100	114.286	87.5	93.75
		36h	72.7273	136.364	90.9091	90.9091	107.438	79.5455	78.7879	85.2273	85.2273	97.4026	73.8636	85.2273
		42h	85.7143	107.143	107.143	107.143	126.623	100.446	92.8571	93.75	100.446	114.796	80.3571	93.75
		48h	72.7273	136.364	90.9091	90.9091	99.1736	85.2273	78.7879	85.2273	79.5455	90.9091	62.5	79.5455
		54h	100	100	100	100	118.182	81.25	93.3333	87.5	81.25	92.8571	68.75	87.5
		60h	#DIV/0!	#DIV/0!	#DIV/0!	#DIV/0!	#DIV/0!	#DIV/0!	#DIV/0!	#DIV/0!	#DIV/0!	#DIV/0!	#DIV/0!	#DIV/0!
		66h	97.2973	121.622	81.0811	81.0811	95.8231	65.8784	75.6757	70.9459	60.8108	52.1236	55.7432	70.9459
		72h	72.7273	136.364	90.9091	90.9091	82.6446	73.8636	72.7273	73.8636	62.5	64.9351	56.8182	79.5455
Number of Spikes per Burst - Avg		Timepoint	D5	E5	F5	D2	E2	F2	D3	E3	F3	D4	E4	F4
			Control	Control	Control	VCR 100nm	VCR 100nm	VCR 100nm	VCR 100nm + SP600125 1uM	VCR 100nm + SP600125 1uM	VCR 100nm + SP600125 1uM	VCR 100nm + SP600125 10uM	VCR 100nm + SP600125 10uM	VCR 100nm + SP600125 10uM
		0	100	100	100	100	100	100	100	100	100	100	100	100
		20min	92.7729	104.856	102.372	83.432	74.1172	100.686	105.803	117.035	88.9228	90.7627	97.4007	120.85
		1h	87.4881	97.6662	114.846	73.8437	75.592	88.1275	167.956	113.498	80.726	62.1196	87.3325	116.585
		6h	99.1509	95.6161	105.233	79.9595	52.0577	88.1479	105.245	45.335	69.351	71.0585	73.6548	89.4165
		12h	97.074	84.8252	118.101	65.4777	32.3938	56.2354	101.412	30.3637	58.4019	72.8305	79.6711	102.477
		18h	89.1478	76.4881	134.364	66.1915	47.8424	54.8042	110.044	26.2529	61.4654	62.7878	67.182	73.7171
		24h	93.8791	73.2013	132.92	40.8753	7.1942	54.3521	131.911	5.54108	62.7421	55.4745	50.0835	71.0457
		30h	111.973	68.1525	119.874	24.5222	7.84102	47.6056	7.37931	5.71865	58.7867	41.6043	40.3995	59.3199
		36h	80.9211	96.862	122.217	7.41844	10.3957	48.1302	9.81094	7.50697	64.1981	63.3168	72.2576	69.4803
		42h	102.806	92.8449	104.349	6.82869	10.7562	49.4579	10.1598	7.5886	9.19866	70.7998	97.7255	66.9732
		48h	105.267	94.736	99.9965	6.78862	11.8714	48.3533	9.82857	7.49706	9.18586	74.0208	115.3	68.1783
		54h	99.2366	106.623	94.1401	7.55373	11.3136	10.3635	10.0713	8.07166	10.2298	42.3539	12.9272	10.1218
		60h	#DIV/0!	#DIV/0!	#DIV/0!	#DIV/0!	#DIV/0!	#DIV/0!	#DIV/0!	#DIV/0!	#DIV/0!	#DIV/0!	#DIV/0!	#DIV/0!
		66h	153.488	93.3789	53.1331	7.78451	10.5017	9.4062	0	6.95949	9.17474	9.38865	12.1405	8.57382
		72h	137.354	148.269	14.3765	9.57972	13.643	13.4395	13.7101	10.0273	12.9659	13.9758	16.9426	0
Mean ISI within Burst - Avg (sec)		Timepoint	D5	E5	F5	D2	E2	F2	D3	E3	F3	D4	E4	F4
			Control	Control	Control	VCR 100nm	VCR 100nm	VCR 100nm	VCR 100nm + SP600125 1uM	VCR 100nm + SP600125 1uM	VCR 100nm + SP600125 1uM	VCR 100nm + SP600125 10uM	VCR 100nm + SP600125 10uM	VCR 100nm + SP600125 10uM
		0	100	100	100	100	100	100	100	100	100	100	100	100
		20min	85.1259	109.235	105.639	54.3944	144.446	137.602	88.4931	148.664	161.983	74.9128	103.651	93.1815
		1h	87.4178	107.227	105.355	68.2118	138.44	139.419	93.9876	120.705	150.702	97.6415	87.4381	90.7894
		6h	105.38	108.559	86.0611	50.7549	119.851	154.875	57.3884	110.412	140.046	94.052	82.5024	120.708
		12h	91.8669	114.828	93.3049	70.7833	161.138	200.822	69.3003	118.093	161.244	79.4292	78.5365	120.995
		18h	92.2871	117.643	90.0698	109.594	197.734	225.015	87.7544	179.387	189.861	75.5906	92.0843	114.854
		24h	97.8101	115.295	86.8952	133.135	315.009	256.443	89.3214	232.679	183.223	93.6687	84.0989	129.904
		30h	95.0458	103.429	101.525	183.752	362.513	326.005	220.618	271.707	232.206	131	116.278	180.568
		36h	112.589	104.907	82.5034	176.637	265.589	257.173	192.177	204.87	186.078	100.362	89.1402	174.547
		42h	104.466	101.841	93.6932	186.695	325.176	241.942	214.142	230.953	504.924	109.097	81.3447	241.278
		48h	97.3454	104.304	98.3507	195.646	261.669	245.089	202.127	232.26	635.58	101.4	71.2682	198.143
		54h	95.4963	101.602	102.901	187.012	307.521	587.251	183.294	248.262	490.26	117.009	229.705	453.47
		60h	#DIV/0!	#DIV/0!	#DIV/0!	#DIV/0!	#DIV/0!	#DIV/0!	#DIV/0!	#DIV/0!	#DIV/0!	#DIV/0!	#DIV/0!	#DIV/0!
		66h	77.7974	110.694	111.509	205.088	322.143	691.042	0	263.178	627.1	446.136	235.118	418.124
		72h	61.2069	107.129	131.665	202.927	332.646	518.568	105.756	224.818	486.266	472.499	251.294	0
Burst Frequency - Avg (Hz)		Timepoint	D5	E5	F5	D2	E2	F2	D3	E3	F3	D4	E4	F4
			Control	Control	Control	VCR 100nm	VCR 100nm	VCR 100nm	VCR 100nm + SP600125 1uM	VCR 100nm + SP600125 1uM	VCR 100nm + SP600125 1uM	VCR 100nm + SP600125 10uM	VCR 100nm + SP600125 10uM	VCR 100nm + SP600125 10uM
		0	100	100	100	100	100	100	100	100	100	100	100	100
		20min	23.4981	215.956	60.5461	98.055	215.236	83.1222	584.992	78.5786	73.6299	1141.9	104.254	63.0034
		1h	24.6023	207.377	68.0205	142.473	257.468	124.13	481.073	103.079	106.802	2382.64	171.646	78.1471
		6h	21.231	239.932	38.8373	73.3222	149.539	53.556	403.784	109.105	54.1934	508.757	65.7816	50.8992
		12h	39.4118	209.739	50.8491	104.006	169.945	77.3597	419.079	145.709	57.3011	1108.01	108.297	73.7721
		18h	66.3725	178.442	55.1857	59.9692	58.0351	27.3474	129.131	134.851	25.9583	1099.3	102.128	77.2492
		24h	116.008	88.403	95.5889	127.85	198.455	62.1303	179.858	502.863	29.6428	1378.86	192.436	86.616
		30h	169.761	40.296	89.9435	149.936	415.238	36.0462	488.366	660.189	29.5198	1239.58	157.904	69.1446
		36h	131.21	53.7118	115.078	132.996	690.423	57.5694	615.489	861.945	26.7808	701.92	134.472	62.8162
		42h	181.42	16.9429	101.637	41.9831	617.542	84.3814	240.647	720.842	62.3856	586.674	74.0193	35.3434
		48h	172.969	22.0192	105.011	35.567	482.742	73.5362	254.959	691.111	28.3762	352.838	26.0023	22.6293
		54h	161.308	66.2297	72.462	19.0349	185.689	136.903	127.811	251.375	32.7703	256.966	41.8987	10.793
		60h	#DIV/0!	#DIV/0!	#DIV/0!	#DIV/0!	#DIV/0!	#DIV/0!	#DIV/0!	#DIV/0!	#DIV/0!	#DIV/0!	#DIV/0!	#DIV/0!
		66h	192.615	14.6305	92.7546	28.4843	51.8126	14.1482	0	54.6001	12.5695	62.7984	12.34	5.60993
		72h	117.486	54.0587	128.455	4.67674	63.8147	5.22767	33.3768	26.9002	13.269	77.3299	10.1334	0
Network Burst Frequency		Timepoint	D5	E5	F5	D2	E2	F2	D3	E3	F3	D4	E4	F4
			Control	Control	Control	VCR 100nm	VCR 100nm	VCR 100nm	VCR 100nm + SP600125 1uM	VCR 100nm + SP600125 1uM	VCR 100nm + SP600125 1uM	VCR 100nm + SP600125 10uM	VCR 100nm + SP600125 10uM	VCR 100nm + SP600125 10uM
many errors because everything is 0		0	150	0	150	150	150	150	150	150	150	150	150	150
		20min	#DIV/0!	#DIV/0!	#DIV/0!	#DIV/0!	#DIV/0!	#DIV/0!	#DIV/0!	#DIV/0!	#DIV/0!	#DIV/0!	#DIV/0!	#DIV/0!
		1h	#DIV/0!	#DIV/0!	#DIV/0!	#DIV/0!	#DIV/0!	#DIV/0!	#DIV/0!	#DIV/0!	#DIV/0!	#DIV/0!	#DIV/0!	#DIV/0!
		6h	#DIV/0!	#DIV/0!	#DIV/0!	#DIV/0!	#DIV/0!	#DIV/0!	#DIV/0!	#DIV/0!	#DIV/0!	#DIV/0!	#DIV/0!	#DIV/0!
		12h	#DIV/0!	#DIV/0!	#DIV/0!	#DIV/0!	#DIV/0!	#DIV/0!	#DIV/0!	#DIV/0!	#DIV/0!	#DIV/0!	#DIV/0!	#DIV/0!
		18h	#DIV/0!	#DIV/0!	#DIV/0!	#DIV/0!	#DIV/0!	#DIV/0!	#DIV/0!	#DIV/0!	#DIV/0!	#DIV/0!	#DIV/0!	#DIV/0!
		24h	#DIV/0!	#DIV/0!	#DIV/0!	#DIV/0!	#DIV/0!	#DIV/0!	#DIV/0!	#DIV/0!	#DIV/0!	#DIV/0!	#DIV/0!	#DIV/0!
		30h	#DIV/0!	#DIV/0!	#DIV/0!	#DIV/0!	#DIV/0!	#DIV/0!	#DIV/0!	#DIV/0!	#DIV/0!	#DIV/0!	#DIV/0!	#DIV/0!
		36h	#DIV/0!	#DIV/0!	#DIV/0!	#DIV/0!	#DIV/0!	#DIV/0!	#DIV/0!	#DIV/0!	#DIV/0!	#DIV/0!	#DIV/0!	#DIV/0!
		42h	#DIV/0!	#DIV/0!	#DIV/0!	#DIV/0!	#DIV/0!	#DIV/0!	#DIV/0!	#DIV/0!	#DIV/0!	#DIV/0!	#DIV/0!	#DIV/0!
		48h	#VALUE!	#VALUE!	#VALUE!	#VALUE!	#VALUE!	#VALUE!	#VALUE!	#VALUE!	#VALUE!	#VALUE!	#VALUE!	#VALUE!
		54h	#DIV/0!	#DIV/0!	#DIV/0!	#DIV/0!	#DIV/0!	#DIV/0!	#DIV/0!	#DIV/0!	#DIV/0!	#DIV/0!	#DIV/0!	#DIV/0!
		60h	#DIV/0!	#DIV/0!	#DIV/0!	#DIV/0!	#DIV/0!	#DIV/0!	#DIV/0!	#DIV/0!	#DIV/0!	#DIV/0!	#DIV/0!	#DIV/0!
		66h	#DIV/0!	#DIV/0!	#DIV/0!	#DIV/0!	#DIV/0!	#DIV/0!	#DIV/0!	#DIV/0!	#DIV/0!	#DIV/0!	#DIV/0!	#DIV/0!
		72h	#DIV/0!	#DIV/0!	#DIV/0!	#DIV/0!	#DIV/0!	#DIV/0!	#DIV/0!	#DIV/0!	#DIV/0!	#DIV/0!	#DIV/0!	#DIV/0!
Area Under Normalized Cross-Correlation		Timepoint	D5	E5	F5	D2	E2	F2	D3	E3	F3	D4	E4	F4
			Control	Control	Control	VCR 100nm	VCR 100nm	VCR 100nm	VCR 100nm + SP600125 1uM	VCR 100nm + SP600125 1uM	VCR 100nm + SP600125 1uM	VCR 100nm + SP600125 10uM	VCR 100nm + SP600125 10uM	VCR 100nm + SP600125 10uM
		0	100	100	100	100	100	100	100	100	100	100	100	100
		20min	180.797	57.6315	61.5719	133.518	81.209	55.3909	117.066	55.483	54.929	145.011	64.1485	54.5259
		1h	164.569	87.8545	47.5769	119.083	63.3221	43.6904	95.0171	47.6836	42.3241	118.903	53.0369	42.8188
		6h	113.94	112.511	73.549	162.984	87.5159	62.5413	147.829	65.9144	62.4422	154.006	63.7872	56.2774
		12h	105.361	112.114	82.5251	159.392	70.6836	64.4229	148.016	67.4254	65.3287	188.824	76.3474	66.5143
		18h	85.1426	113.603	101.255	156.944	57.7062	62.3762	127.622	42.1099	72.6145	220.932	92.5863	81.1165
		24h	92.5551	100.423	107.022	72.2136	9.2827	49.243	92.181	7.7852	60.651	202.823	92.8497	70.8044
		30h	40.8426	208.824	50.3338	28.0951	5.59767	21.0629	4.7995	4.1204	23.0047	87.6518	36.3742	31.4425
		36h	58.4312	173.296	68.2733	9.85167	9.58573	17.23	7.03389	6.34168	27.7647	93.4065	60.6593	42.4214
		42h	42.1138	215.734	42.1522	5.68689	5.47587	23.5333	4.52656	3.59531	1.74746	70.0811	34.1693	20.8349
		48h	70.5278	169.329	60.1435	7.52122	7.79952	28.7834	6.24364	4.59181	2.52251	61.0331	17.8532	24.765
		54h	127.105	81.9335	90.9619	12.1021	10.9521	3.55938	10.1257	7.61249	3.49514	60.6385	3.36639	4.80203
		60h	#DIV/0!	#DIV/0!	#DIV/0!	#DIV/0!	#DIV/0!	#DIV/0!	#DIV/0!	#DIV/0!	#DIV/0!	#DIV/0!	#DIV/0!	#DIV/0!
		66h	42.6559	239.695	17.6493	2.50331	2.36526	0.792392	2.02216	1.9333	0.590281	0.898019	0.697336	0.930754
		72h	60.5238	235.507	3.96938	3.06552	1.72318	0.9055	2.17911	1.7468	0.547493	0.884208	0.86211	0.939025
[truncated: 282 more columns]

## Sheet: VCR (Plate2)
Master-Table MEA Data
Plate 67-0906
Cells	BIHi264-A
Day11 thawed	2022-09-13
Date of Experiment	2022-11-11
Last media change	2022-11-11
Density:	30.000/well
Age of cells [d]	70
Agent	PTX in DMSO 1nM-100nM vs. DMSO 1/60.000
Date of intoxication:	2022-11-11
RAW DATA copy pasted				befMC																						40min after MC																						1h after MC
Well Averages				D5	D2	D3	D4	E5	E2	E3	E4	F5	F2	F3	F4											D5	D2	D3	D4	E5	E2	E3	E4	F5	F2	F3	F4											D5	D2
Treatment/ID				Vehicle water	Vinc 100nM	Vinc 100nM + 1uM SP	Vinc 100nM + 10uM SP	Vehicle water	Vinc 100nM	Vinc 100nM + 1uM SP	Vinc 100nM + 10uM SP	Vehicle water	Vinc 100nM	Vinc 100nM + 1uM SP	Vinc 100nM + 10uM SP											Vehicle water	Vinc 100nM	Vinc 100nM + 1uM SP	Vinc 100nM + 10uM SP	Vehicle water	Vinc 100nM	Vinc 100nM + 1uM SP	Vinc 100nM + 10uM SP	Vehicle water	Vinc 100nM	Vinc 100nM + 1uM SP	Vinc 100nM + 10uM SP											Vehicle water	Vinc 100nM
Number of Spikes				9214	4673	4952	21796	24747	19704	11326	23359	38760	57854	26978	21373											36193	19955	21630	21155	58351	51332	29556	24504	72169	74011	32454	17110
Mean Firing Rate (Hz)				0.960592	0.487177	0.516264	2.27231	2.57996	2.05421	1.18078	2.43526	4.04087	6.03148	2.81255	2.22821											3.77168	2.07951	2.25406	2.20456	6.08076	5.34931	3.08003	2.55356	7.52074	7.71269	3.38203	1.78303
Number of Active Electrodes				16	7	7	14	15	14	16	16	16	16	15	16											16	11	15	16	15	15	16	15	16	16	15	16
Weighted Mean Firing Rate (Hz)				0.960592	1.09615	1.17121	2.58835	2.75196	2.34767	1.18078	2.43526	4.04087	6.03148	2.99972	2.22821											3.77168	3.01019	2.40011	2.20456	6.48615	5.70593	3.08003	2.71858	7.52074	7.71269	3.60728	1.78303
ISI Coefficient of Variation - Avg				3.31913	0.979559	1.02716	1.5302	2.77563	2.76934	2.4442	2.2555	5.1501	5.52313	4.65657	3.0537											3.85703	4.81508	4.13585	2.60614	3.64073	3.65567	3.73065	2.60767	6.60557	5.65744	5.26698	3.47951
Number of Bursts				94	14	7	471	392	260	67	485	286	532	245	574											504	235	169	183	1109	834	255	630	615	664	284	359
Number of Bursting Electrodes				16	2	2	16	15	14	16	16	16	16	15	15											16	14	16	16	15	15	16	16	16	16	15	16
Burst Duration - Avg (s)				0.291625	0.243117	0.20038	0.40599	0.366393	0.36218	0.400731	0.23886	0.702579	0.706177	0.498216	0.279401											0.393233	0.527121	0.529912	0.506122	0.452052	0.458004	0.529215	0.261034	0.691688	0.617378	0.592022	0.332075
Burst Duration - Std (s)				0.180703	0.030212	0.083297	0.161266	0.143897	0.115183	0.119494	0.168984	0.224699	0.212859	0.151892	0.164682											0.22183	0.34303	0.456055	0.223109	0.171504	0.141112	0.177632	0.187268	0.267007	0.146352	0.229519	0.193435
Number of Spikes per Burst - Avg				43.4422	5.23077	5.5	51.702	47.4711	49.869	63.751	25.1002	103.805	113.683	76.3761	25.5978											50.8118	55.0061	83.7945	65.9161	54.9749	66.1524	80.1144	24.525	107.417	98.791	89.9129	30.2628
Number of Spikes per Burst - Std				27.3936	0.326357	0.707107	28.3644	30.8064	23.9563	24.2551	18.1772	38.2326	41.4515	27.0022	19.1842											35.9762	57.1805	85.4698	33.6234	37.9011	34.4126	34.8658	18.7804	54.9516	28.6184	41.1877	19.9967
Mean ISI within Burst - Avg				0.011192	0.058064	0.043788	0.019556	0.014354	0.016863	0.011478	0.013413	0.01303	0.015415	0.012909	0.013951											0.014834	0.026825	0.013554	0.016119	0.016366	0.014404	0.013897	0.017152	0.012106	0.014954	0.013522	0.015052
Mean ISI within Burst - Std				0.008312	0.011394	0.011905	0.013914	0.009705	0.015571	0.008875	0.007906	0.008948	0.009173	0.006129	0.006262											0.009354	0.009712	0.008865	0.010698	0.010882	0.011732	0.011521	0.011273	0.002686	0.007837	0.003006	0.005093
Median ISI within Burst - Avg				0.00854	0.064729	0.042723	0.016245	0.010038	0.014211	0.008271	0.009653	0.009966	0.012476	0.009516	0.008872											0.011119	0.022577	0.010498	0.012731	0.011706	0.011173	0.010997	0.013437	0.008621	0.011402	0.009851	0.009862
Median ISI within Burst - Std				0.008754	0.023633	0.01904	0.014914	0.010098	0.016825	0.008739	0.008482	0.009729	0.010082	0.006448	0.006379											0.010914	0.010535	0.009024	0.01118	0.011529	0.012087	0.012153	0.012123	0.002967	0.008551	0.003231	0.005262
Inter-Burst Interval - Avg (s)				114.514	39.16	233.214	162.185	45.8167	63.0262	116.894	31.7665	33.5347	23.6963	40.1168	16.5659											20.7619	84.3577	68.7467	77.1758	15.568	20.7939	50.0853	26.501	16.2022	17.3203	33.4026	40.4064
Inter-Burst Interval - Std (s)				23.0319		79.9205	99.7209	18.6353	32.1993	35.1764	26.6781	8.16301	10.1796	13.64	3.01257											5.65503	93.632	32.9252	31.7353	6.91814	9.1406	18.3379	11.315	3.9901	9.05224	12.9555	51.7137
Burst Frequency - Avg (Hz)				0.0098	0.011676	0.005838	0.049103	0.043592	0.030978	0.006985	0.050563	0.029817	0.055463	0.027245	0.063831											0.052522	0.027988	0.017612	0.01907	0.123274	0.092705	0.026574	0.065652	0.064089	0.069195	0.031569	0.037411
Burst Frequency - Std (Hz)				0.002976	0.014154	0.001179	0.162139	0.074459	0.031053	0.004994	0.058576	0.011651	0.059205	0.010353	0.019045											0.023713	0.030382	0.009233	0.024865	0.181176	0.130242	0.019892	0.094683	0.013072	0.0329	0.009567	0.014838
Normalized Duration IQR - Avg				0.487542	0.4	0.08	1.20983	0.401965	0.438667	0.770959	0.521152	0.503352	4.1455	1.61399	0.445427											0.624767	1.41752	1.01109	0.582481	0.494706	0.419574	0.539149	0.50275	0.963518	4.34319	1.85757	0.416835
Normalized Duration IQR - Std				0.528943			0.907994	0.411048	0.44823	0.423991	0.209513	0.41261	1.98107	1.45814	0.189883											0.696602	1.57956	0.938159	0.529469	0.550423	0.283084	0.717965	0.212933	0.412086	2.31365	1.41079	0.138757
IBI Coefficient of Variation - Avg				0.616402	0.522771	1.31108	0.976965	0.47968	0.540853	0.580827	0.468175	0.447233	1.12414	0.81687	0.416668											0.438543	1.16012	0.755861	0.640646	0.424287	0.496837	0.390439	0.464259	0.818189	1.36511	0.882216	0.488999
IBI Coefficient of Variation - Std				0.118718		0.082464	0.392224	0.232973	0.266729	0.334062	0.165393	0.265807	0.269396	0.320287	0.099471											0.179611	0.476001	0.400123	0.322568	0.397198	0.383555	0.300617	0.216394	0.205525	0.25439	0.369443	0.159882
Burst Percentage - Avg				70.6636	0.333036	0.233661	43.0703	65.5424	69.2419	56.1379	65.8818	81.9093	85.7562	76.7317	73.2384											84.8799	61.1218	78.15	60.5648	83.6395	80.972	73.3536	71.0818	91.4638	85.1268	81.588	74.1132
Burst Percentage - Std				27.1697	1.02118	0.640565	30.7212	23.3815	20.7856	25.6766	22.7966	13.842	9.27575	24.5288	25.3893											12.3833	27.0236	13.7814	22.4222	11.8306	11.0289	18.397	23.4998	5.77005	8.27717	22.7278	21.0782
Number of Network Bursts				5	0	0	78	36	12	3	28	17	41	16	36											25	10	8	11	117	94	29	29	26	71	15	20
Network Burst Frequency (Hz)				0.00834			0.130108	0.06005	0.020017	0.005004	0.046706	0.028357	0.06839	0.026689	0.06005											0.041684	0.016674	0.013339	0.018341	0.195081	0.156732	0.048353	0.048353	0.043351	0.118383	0.02501	0.033347
Network Burst Duration - Avg (sec)				1.24782			1.77248	1.49736	1.432	1.32912	1.53025	1.993	2.48496	2.17701	1.06466											1.89993	2.89126	1.83928	1.89484	2.13851	2.02839	1.94634	1.81069	2.20549	1.83013	2.00515	1.55217
Network Burst Duration - Std (sec)				0.352126			0.554106	0.356892	0.289808	0.127318	0.361961	0.667166	1.36208	1.25665	0.259774											0.367244	1.91661	0.819634	0.532521	1.05407	0.818416	0.619905	0.406599	0.478344	1.00683	1.1756	0.303165
Number of Spikes per Network Burst - Avg				874.6			110.577	360.306	816.667	1355.33	452.357	1784.53	1218.12	1289.94	431.889											1117.52	1327.8	1877	864.364	428.889	454.266	678.379	447.621	2548.12	919.268	1865.87	634.7
Number of Spikes per Network Burst - Std				44.0488			247.071	484.154	558.478	27.9344	189.747	989.476	1981.38	1048.17	35.198											226.848	1323.23	1029.64	916.532	605.909	663.062	860.459	308.28	1062.06	1894.9	1267.45	48.2102
Number of Elecs Participating in Burst - Avg				16			10.6538	10.9722	12	16	14.7143	14.5294	13.5366	13.8125	15.75											15.68	12.2	15.5	13.5455	10.4359	11.234	12.2414	12.5862	15.3846	14.2817	14.9333	15.95
Number of Elecs Participating in Burst - Std				0			1.35634	2.63478	2.98481	0	2.67855	2.764	2.378	2.68871	0.439155											1.6	3.85285	0.92582	2.38175	2.8235	2.45136	2.88661	4.39576	1.83471	1.56007	0.703732	0.223607
Number of Spikes per Network Burst per Channel - Avg				54.6625			9.14251	25.843	59.4314	84.7083	28.9095	112.08	77.1298	85.2023	27.4307											69.97	87.0405	117.82	54.9025	31.3768	32.4359	43.8854	29.9883	159.641	58.0763	122.996	39.8125
Number of Spikes per Network Burst per Channel - Std				2.75305			15.1218	31.1438	38.2765	1.7459	10.896	60.8285	123.253	67.3227	2.23267											13.5658	83.1971	63.4241	56.4445	38.8542	43.0456	52.6869	16.9382	65.4627	118.155	83.2686	3.24627
Network Burst Percentage				47.4604			39.5715	52.4144	49.7361	35.8997	54.2232	78.2688	86.3259	76.5031	72.746											77.1917	66.5397	69.4221	44.9445	85.9968	83.1859	66.5618	52.975	91.7998	88.1869	86.239	74.1905
Network IBI Coefficient of Variation				0.599377			0.846698	0.691605	0.525019	0.391286	0.541531	0.356197	1.2431	0.792157	0.352261											0.265039	1.0259	0.697794	0.723611	0.81118	0.863915	0.973613	0.558967	0.375211	1.31235	0.725803	0.34495
Network ISI Coefficient of Variation				1.79669	1.07143	1.02001	1.26439	1.98152	2.0948	1.6353	1.77239	3.08434	4.02089	2.91707	2.28677											2.94853	2.52968	2.64084	1.70763	2.50103	3.1442	2.45937	1.7294	5.88892	3.73512	4.58629	2.47903
Network Normalized Duration IQR				0.093617			0.299694	0.24055	0.166065		0.347826	0.263279	0.795062	0.583878	0.276923											0.224543	1.7253	0.232558	0.476427	0.689655	0.630137	0.444444	0.304709	0.199566	0.718266	1.04497	0.209836
Area Under Normalized Cross-Correlation				0.468374	0.010074	0.008573	0.285546	0.347564	0.391944	0.411974	0.392281	0.477928	0.541991	0.45028	0.515853											0.519673	0.233777	0.356565	0.413603	0.42478	0.482889	0.547395	0.404553	0.583474	0.554743	0.437428	0.513429
Area Under Cross-Correlation				3.12433	0.009939	0.009564	2.67994	7.52923	7.09539	3.60892	6.38913	26.7712	46.7177	15.6642	6.62474											17.8347	5.16462	8.01184	7.0431	25.8892	27.3056	15.6739	6.20666	57.2594	62.155	21.0291	5.88793
Width at Half Height of Normalized Cross-Correlation				35	5	42	44	57	48	55	40	50	35	44	35											43	46	52	49	42	38	36	38	29	33	42	38
Width at Half Height of Cross-Correlation				167	51	298	265	269	297	257	150	452	571	447	121											274	1021	411	290	336	381	338	153	435	745	548	151
Synchrony Index				0.805411	0.016377	0.015198	0.646919	0.788132	0.821678	0.807414	0.760366	0.887241	0.901013	0.77255	0.761968											0.794557	0.58851	0.67687	0.77785	0.82154	0.84732	0.860644	0.769875	0.8962	0.913988	0.756443	0.789706
																														0.795517	0.64314	0.774037	0.81963
Timepoints		00h-Baseline. Before MC.																						00h. 20min after MC/drug.																						1h after drug
Well Averages		Analysis Start	0	D5	E5	F5	D2	E2	F2	D3	E3	F3	D4	E4	F4	Control		VCR 100nm		VCR 100nm + SP600125 1uM		VCR 100nm + SP600125 10uM		Analysis Start	0	D5	E5	F5	D2	E2	F2	D3	E3	F3	D4	E4	F4	Control		VCR 100nm		VCR 100nm + SP600125 1uM		VCR 100nm + SP600125 10uM		Analysis Start	0	D5	E5
Treatment/ID		Analysis End	599.75	Control	Control	Control	VCR 100nm	VCR 100nm	VCR 100nm	VCR 100nm + SP600125 1uM	VCR 100nm + SP600125 1uM	VCR 100nm + SP600125 1uM	VCR 100nm + SP600125 10uM	VCR 100nm + SP600125 10uM	VCR 100nm + SP600125 10uM	Mean	SD	Mean	SD	Mean	SD	Mean	SD	Analysis End	600	Control	Control	Control	VCR 100nm	VCR 100nm	VCR 100nm	VCR 100nm + SP600125 1uM	VCR 100nm + SP600125 1uM	VCR 100nm + SP600125 1uM	VCR 100nm + SP600125 10uM	VCR 100nm + SP600125 10uM	VCR 100nm + SP600125 10uM	Mean	SD	Mean	SD	Mean	SD	Mean	SD	Analysis End	300	Control	Control
Activity Metrics		Active Electrode Criterion (spks/min)	5																					Active Electrode Criterion (spks/min)	5																					Active Electrode Criterion (spks/min)	5
Number of Spikes		Remove Coincident Artifacts	False	9214	24747	38760	4673	19704	57854	4952	11326	26978	21796	23359	21373	24240.3	14779.5	27410.3	27415.2	14418.7	11334	22176	1046.11	Remove Coincident Artifacts	False	36193	58351	72169	19955	51332	74011	21630	29556	32454	21155	24504	17110	55571	18148.4	48432.7	27144.4	27880	5603.26	20923	3702.46	Remove Coincident Artifacts	False	0	0
Mean Firing Rate (Hz)				0.960592	2.57996	4.04087	0.487177	2.05421	6.03148	0.516264	1.18078	2.81255	2.27231	2.43526	2.22821	2.52714	1.54082	2.85762	2.85814	1.5032	1.18161	2.31193	0.109061			3.77168	6.08076	7.52074	2.07951	5.34931	7.71269	2.25406	3.08003	3.38203	2.20456	2.55356	1.78303	5.79106	1.89125	5.04717	2.82872	2.90538	0.583916	2.18039	0.385833			0	0
Number of Active Electrodes		Electrode Burst Settings		16	15	16	7	14	16	7	16	15	14	16	16	15.6667	0.57735	12.3333	4.72582	12.6667	4.93288	15.3333	1.1547	Electrode Burst Settings		16	15	16	11	15	16	15	16	15	16	15	16	15.6667	0.57735	14	2.64575	15.3333	0.57735	15.6667	0.57735	Electrode Burst Settings		0	0
Weighted Mean Firing Rate (Hz)		Algorithm	ISI Threshold	0.960592	2.75196	4.04087	1.09615	2.34767	6.03148	1.17121	1.18078	2.99972	2.58835	2.43526	2.22821	2.58447	1.54695	3.15844	2.56562	1.7839	1.05294	2.41727	0.18074	Algorithm	ISI Threshold	3.77168	6.48615	7.52074	3.01019	5.70593	7.71269	2.40011	3.08003	3.60728	2.20456	2.71858	1.78303	5.92619	1.93624	5.47627	2.35965	3.02914	0.605192	2.23539	0.468532	Algorithm	ISI Threshold	0	0
ISI Coefficient of Variation - Avg		Min # of Spikes	5	3.31913	2.77563	5.1501	0.979559	2.76934	5.52313	1.02716	2.4442	4.65657	1.5302	2.2555	3.0537	3.74828	1.24405	3.09068	2.28877	2.70931	1.82917	2.2798	0.762045	Min # of Spikes	5	3.85703	3.64073	6.60557	4.81508	3.65567	5.65744	4.13585	3.73065	5.26698	2.60614	2.60767	3.47951	4.70111	1.65285	4.7094	1.00506	4.37782	0.796236	2.89777	0.503797	Min # of Spikes	5	0	0
Electrode Burst Metrics		Max ISI (ms)	100																					Max ISI (ms)	100																					Max ISI (ms)	100
Number of Bursts				94	392	286	14	260	532	7	67	245	471	485	574	257.333	151.054	268.667	259.109	106.333	123.779	510	55.8659			504	1109	615	235	834	664	169	255	284	183	630	359	742.667	322.072	577.667	308.691	236	59.808	390.667	225.176			0	0
Number of Bursting Electrodes		Network Burst Settings		16	15	16	2	14	16	2	16	15	16	16	15	15.6667	0.57735	10.6667	7.57188	11	7.81025	15.6667	0.57735	Network Burst Settings		16	15	16	14	15	16	16	16	15	16	16	16	15.6667	0.57735	15	1	15.6667	0.57735	16	0	Network Burst Settings		0	0
Burst Duration - Avg (sec)		Algorithm	ISI Threshold	0.291625	0.366393	0.702579	0.243117	0.36218	0.706177	0.20038	0.400731	0.498216	0.40599	0.23886	0.279401	0.453532	0.218897	0.437158	0.240463	0.366442	0.15185	0.308084	0.0871787	Algorithm	ISI Threshold	0.393233	0.452052	0.691688	0.527121	0.458004	0.617378	0.529912	0.529215	0.592022	0.506122	0.261034	0.332075	0.512324	0.158093	0.534168	0.0799203	0.550383	0.0360621	0.36641	0.1261	Algorithm	ISI Threshold	0	0
Burst Duration - Std (sec)		Min # of Spikes	50	0.180703	0.143897	0.224699	0.030212	0.115183	0.212859	0.083297	0.119494	0.151892	0.161266	0.168984	0.164682	0.1831	0.0404543	0.119418	0.0913971	0.118228	0.034315	0.164977	0.00386747	Min # of Spikes	50	0.22183	0.171504	0.267007	0.34303	0.141112	0.146352	0.456055	0.177632	0.229519	0.223109	0.187268	0.193435	0.220114	0.0477746	0.210165	0.115095	0.287735	0.14806	0.201271	0.0191623	Min # of Spikes	50	0	0
Number of Spikes per Burst - Avg		Max ISI (ms)	100	43.4422	47.4711	103.805	5.23077	49.869	113.683	5.5	63.751	76.3761	51.702	25.1002	25.5978	64.9061	33.7476	56.2609	54.5078	48.5424	37.8065	34.1333	15.217	Max ISI (ms)	100	50.8118	54.9749	107.417	55.0061	66.1524	98.791	83.7945	80.1144	89.9129	65.9161	24.525	30.2628	71.068	31.5482	73.3165	22.7547	84.6073	4.94956	40.2346	22.4251	Max ISI (ms)	100	0	0
Number of Spikes per Burst - Std		Min # of Electrodes (%)	35	27.3936	30.8064	38.2326	0.326357	23.9563	41.4515	0.707107	24.2551	27.0022	28.3644	18.1772	19.1842	32.1442	5.54197	21.9114	20.6387	17.3215	14.4539	21.9086	5.61351	Min # of Electrodes (%)	35	35.9762	37.9011	54.9516	57.1805	34.4126	28.6184	85.4698	34.8658	41.1877	33.6234	18.7804	19.9967	42.943	10.4442	40.0705	15.0982	53.8411	27.573	24.1335	8.241	Min # of Electrodes (%)	35	0	0
Mean ISI within Burst - Avg (sec)		Synchrony Settings		0.011192	0.014354	0.01303	0.058064	0.016863	0.015415	0.043788	0.011478	0.012909	0.019556	0.013413	0.013951	0.0128587	0.00158795	0.030114	0.0242162	0.022725	0.0182551	0.01564	0.00340201	Synchrony Settings		0.014834	0.016366	0.012106	0.026825	0.014404	0.014954	0.013554	0.013897	0.013522	0.016119	0.017152	0.015052	0.0144353	0.0021578	0.0187277	0.00701789	0.0136577	0.000207885	0.0161077	0.00105005	Synchrony Settings		0	0
Mean ISI within Burst - Std (sec)		Synchrony Window	20	0.008312	0.009705	0.008948	0.011394	0.015571	0.009173	0.011905	0.008875	0.006129	0.013914	0.007906	0.006262	0.00898833	0.000697375	0.012046	0.00324845	0.00896967	0.00288916	0.00936067	0.00402807	Synchrony Window	20	0.009354	0.010882	0.002686	0.009712	0.011732	0.007837	0.008865	0.011521	0.003006	0.010698	0.011273	0.005093	0.00764067	0.00435835	0.00976033	0.00194795	0.00779733	0.00435675	0.00902133	0.00341416	Synchrony Window	20	0	0
Median ISI within Burst - Avg (sec)				0.00854	0.010038	0.009966	0.064729	0.014211	0.012476	0.042723	0.008271	0.009516	0.016245	0.009653	0.008872	0.00951467	0.000844853	0.030472	0.0296801	0.02017	0.0195414	0.01159	0.00405022			0.011119	0.011706	0.008621	0.022577	0.011173	0.011402	0.010498	0.010997	0.009851	0.012731	0.013437	0.009862	0.010482	0.00163818	0.0150507	0.006519	0.0104487	0.000574591	0.01201	0.00189342			0	0
Median ISI within Burst - Std (sec)		Average Network Burst Analysis Settings		0.008754	0.010098	0.009729	0.023633	0.016825	0.010082	0.01904	0.008739	0.006448	0.014914	0.008482	0.006379	0.009527	0.000694397	0.0168467	0.00677553	0.011409	0.00670718	0.009925	0.00444671	Average Network Burst Analysis Settings		0.010914	0.011529	0.002967	0.010535	0.012087	0.008551	0.009024	0.012153	0.003231	0.01118	0.012123	0.005262	0.00847	0.00477565	0.010391	0.00177239	0.008136	0.0045268	0.00952167	0.00371899	Average Network Burst Analysis Settings		0	0
Inter-Burst Interval - Avg (sec)		Number of network bursts vary by well		114.514	45.8167	33.5347	39.16	63.0262	23.6963	233.214	116.894	40.1168	162.185	31.7665	16.5659	64.6219	43.6423	41.9609	19.814	130.075	97.221	70.1723	80.0466	Number of network bursts vary by well		20.7619	15.568	16.2022	84.3577	20.7939	17.3203	68.7467	50.0853	33.4026	77.1758	26.501	40.4064	17.5107	2.8334	40.824	37.7413	50.7449	17.6813	48.0277	26.1829	Number of network bursts vary by well		0	0
Inter-Burst Interval - Std (sec)		Network Burst Window Start (ms)	0	23.0319	18.6353	8.16301	0	32.1993	10.1796	79.9205	35.1764	13.64	99.7209	26.6781	3.01257	16.6101	7.63852	14.1263	16.4585	42.9123	33.8106	43.1372	50.4113	Network Burst Window Start (ms)	0	5.65503	6.91814	3.9901	93.632	9.1406	9.05224	32.9252	18.3379	12.9555	31.7353	11.315	51.7137	5.52109	1.46861	37.275	48.8067	21.4062	10.3323	31.588	20.1997	Network Burst Window Start (ms)	0	0	0
Burst Frequency - Avg (Hz)		Network Burst Window End (ms)	500	0.0098	0.043592	0.029817	0.011676	0.030978	0.055463	0.005838	0.006985	0.027245	0.049103	0.050563	0.063831	0.0277363	0.0169918	0.0327057	0.0219446	0.013356	0.0120419	0.054499	0.00811465	Network Burst Window End (ms)	500	0.052522	0.123274	0.064089	0.027988	0.092705	0.069195	0.017612	0.026574	0.031569	0.01907	0.065652	0.037411	0.0799617	0.0379528	0.063296	0.0327593	0.0252517	0.00707184	0.040711	0.0234657	Network Burst Window End (ms)	500	0	0
Burst Frequency - Std (Hz)		Bin Size (ms)	1	0.002976	0.074459	0.011651	0.014154	0.031053	0.059205	0.001179	0.004994	0.010353	0.162139	0.058576	0.019045	0.0296953	0.0390084	0.034804	0.0227585	0.00550867	0.0046086	0.07992	0.0738962	Bin Size (ms)	1	0.023713	0.181176	0.013072	0.030382	0.130242	0.0329	0.009233	0.019892	0.009567	0.024865	0.094683	0.014838	0.0726537	0.0941336	0.064508	0.0569412	0.0128973	0.00605986	0.0447953	0.0434939	Bin Size (ms)	1	0	0
Median/Mean ISI within Burst - Avg				0.487542	0.401965	0.503352	0.4	0.438667	4.1455	0.08	0.770959	1.61399	1.20983	0.521152	0.445427	0.464286	0.0545477	1.66139	2.15139	0.821649	0.768249	0.725471	0.421175			0.624767	0.494706	0.963518	1.41752	0.419574	4.34319	1.01109	0.539149	1.85757	0.582481	0.50275	0.416835	0.69433	0.242024	2.0601	2.03921	1.13594	0.668016	0.500689	0.0828422			0	0
Median/Mean ISI within Burst - Std				0.528943	0.411048	0.41261	0	0.44823	1.98107	0	0.423991	1.45814	0.907994	0.209513	0.189883	0.450867	0.0676203	0.809766	1.03884	0.627378	0.750046	0.435797	0.409053			0.696602	0.550423	0.412086	1.57956	0.283084	2.31365	0.938159	0.717965	1.41079	0.529469	0.212933	0.138757	0.553037	0.142276	1.3921	1.02818	1.0223	0.353993	0.29372	0.207506			0	0
IBI Coefficient of Variation - Avg				0.616402	0.47968	0.447233	0.522771	0.540853	1.12414	1.31108	0.580827	0.81687	0.976965	0.468175	0.416668	0.514438	0.0897811	0.729256	0.342103	0.902925	0.372654	0.620603	0.309692			0.438543	0.424287	0.818189	1.16012	0.496837	1.36511	0.755861	0.390439	0.882216	0.640646	0.464259	0.488999	0.56034	0.223418	1.00736	0.453849	0.676172	0.25539	0.531301	0.0954998			0	0
IBI Coefficient of Variation - Std				0.118718	0.232973	0.265807	0	0.266729	0.269396	0.082464	0.334062	0.320287	0.392224	0.165393	0.099471	0.205833	0.0772091	0.178708	0.154772	0.245604	0.141451	0.219029	0.15357			0.179611	0.397198	0.205525	0.476001	0.383555	0.25439	0.400123	0.300617	0.369443	0.322568	0.216394	0.159882	0.260778	0.118852	0.371315	0.111311	0.356728	0.050957	0.232948	0.0825967			0	0
Burst Percentage - Avg				70.6636	65.5424	81.9093	0.333036	69.2419	85.7562	0.233661	56.1379	76.7317	43.0703	65.8818	73.2384	72.7051	8.37228	51.777	45.3105	44.3678	39.584	60.7302	15.73			84.8799	83.6395	91.4638	61.1218	80.972	85.1268	78.15	73.3536	81.588	60.5648	71.0818	74.1132	86.661	4.2053	75.7402	12.8292	77.6972	4.13582	68.5866	7.11053			0	0
Burst Percentage - Std				27.1697	23.3815	13.842	1.02118	20.7856	9.27575	0.640565	25.6766	24.5288	30.7212	22.7966	25.3893	21.4644	6.86758	10.3608	9.9268	16.9487	14.1349	26.3023	4.04045			12.3833	11.8306	5.77005	27.0236	11.0289	8.27717	13.7814	18.397	22.7278	22.4222	23.4998	21.0782	9.99464	3.66902	15.4432	10.1228	18.3021	4.47398	22.3334	1.21327			0	0
Network Burst Metrics
Number of Network Bursts				5	36	17	0	12	41	0	3	16	78	28	36	19.3333	15.6312	17.6667	21.0792	6.33333	8.5049	47.3333	26.8576			25	117	26	10	94	71	8	29	15	11	29	20	56	52.8299	58.3333	43.4089	17.3333	10.6927	20	9			0	0
Network Burst Frequency				0.00834	0.06005	0.028357	0	0.020017	0.06839	0	0.005004	0.026689	0.130108	0.046706	0.06005	0.032249	0.0260738	0.029469	0.0351611	0.0105643	0.0141867	0.0789547	0.0447997			0.041684	0.195081	0.043351	0.016674	0.156732	0.118383	0.013339	0.048353	0.02501	0.018341	0.048353	0.033347	0.093372	0.0880865	0.097263	0.0723782	0.0289007	0.0178283	0.033347	0.015006			0	0
Network Burst Duration - Avg (sec)				1.24782	1.49736	1.993	0	1.432	2.48496	0	1.32912	2.17701	1.77248	1.53025	1.06466	1.57939	0.3793	1.30565	1.24729	1.16871	1.09734	1.4558	0.359738			1.89993	2.13851	2.20549	2.89126	2.02839	1.83013	1.83928	1.94634	2.00515	1.89484	1.81069	1.55217	2.08131	0.160612	2.24992	0.564193	1.93025	0.0840949	1.75257	0.17858			0	0
Network Burst Duration - Std (sec)				0.352126	0.356892	0.667166	0	0.289808	1.36208	0	0.127318	1.25665	0.554106	0.361961	0.259774	0.458728	0.180528	0.550629	0.717521	0.461324	0.691712	0.391947	0.14944			0.367244	1.05407	0.478344	1.91661	0.818416	1.00683	0.819634	0.619905	1.1756	0.532521	0.406599	0.303165	0.63322	0.368677	1.24729	0.587258	0.871713	0.281485	0.414095	0.114862			0	0
Number of Spikes per Network Burst - Avg				874.6	360.306	1784.53	0	816.667	1218.12	0	1355.33	1289.94	110.577	452.357	431.889	1006.48	721.212	678.263	620.743	881.757	764.324	331.608	191.692			1117.52	428.889	2548.12	1327.8	454.266	919.268	1877	678.379	1865.87	864.364	447.621	634.7	1364.84	1081.04	900.445	437.071	1473.75	688.833	648.895	208.734			0	0
Number of Spikes per Network Burst - Std				44.0488	484.154	989.476	0	558.478	1981.38	0	27.9344	1048.17	247.071	189.747	35.198	505.893	473.088	846.618	1021.63	358.701	597.26	157.339	109.591			226.848	605.909	1062.06	1323.23	663.062	1894.9	1029.64	860.459	1267.45	916.532	308.28	48.2102	631.606	418.199	1293.73	616.447	1052.52	204.455	424.341	445.644			0	0
Number of Elecs Participating in Burst - Avg				16	10.9722	14.5294	0	12	13.5366	0	16	13.8125	10.6538	14.7143	15.75	13.8339	2.58505	8.5122	7.41171	9.9375	8.67535	13.706	2.69353			15.68	10.4359	15.3846	12.2	11.234	14.2817	15.5	12.2414	14.9333	13.5455	12.5862	15.95	13.8335	2.94612	12.5719	1.55749	14.2249	1.74099	14.0272	1.73287			0	0
Number of Elecs Participating in Burst - Std				0	2.63478	2.764	0	2.98481	2.378	0	0	2.68871	1.35634	2.67855	0.439155	1.79959	1.55983	1.7876	1.57756	0.896237	1.55233	1.49135	1.12578			1.6	2.8235	1.83471	3.85285	2.45136	1.56007	0.92582	2.88661	0.703732	2.38175	4.39576	0.223607	2.08607	0.649326	2.62142	1.15581	1.50539	1.20132	2.3337	2.08649			0	0
Number of Spikes per Network Burst per Channel - Avg				54.6625	25.843	112.08	0	59.4314	77.1298	0	84.7083	85.2023	9.14251	28.9095	27.4307	64.1952	43.9017	45.5204	40.4028	56.6369	49.0496	21.8276	11.0104			69.97	31.3768	159.641	87.0405	32.4359	58.0763	117.82	43.8854	122.996	54.9025	29.9883	39.8125	86.996	65.8053	59.1842	27.3191	94.9007	44.2563	41.5678	12.5495			0	0
Number of Spikes per Network Burst per Channel - Std				2.75305	31.1438	60.8285	0	38.2765	123.253	0	1.7459	67.3227	15.1218	10.896	2.23267	31.5751	29.0401	53.8431	63.0838	23.0229	38.3747	9.41683	6.57066			13.5658	38.8542	65.4627	83.1971	43.0456	118.155	63.4241	52.6869	83.2686	56.4445	16.9382	3.24627	39.2942	25.9512	81.4659	37.5846	66.4599	15.5152	25.543	27.6233			0	0
Network Burst Percentage				47.4604	52.4144	78.2688	0	49.7361	86.3259	0	35.8997	76.5031	39.5715	54.2232	72.746	59.3812	16.5436	45.354	43.3295	37.4676	38.2756	55.5136	16.6249			77.1917	85.9968	91.7998	66.5397	83.1859	88.1869	69.4221	66.5618	86.239	44.9445	52.975	74.1905	84.9961	7.35527	79.3042	11.3336	74.0743	10.6316	57.37	15.1103			0	0
Network IBI Coefficient of Variation				0.599377	0.691605	0.356197	0	0.525019	1.2431	0	0.391286	0.792157	0.846698	0.541531	0.352261	0.54906	0.173273	0.589373	0.624043	0.394481	0.396088	0.580163	0.249472			0.265039	0.81118	0.375211	1.0259	0.863915	1.31235	0.697794	0.973613	0.725803	0.723611	0.558967	0.34495	0.48381	0.288813	1.06739	0.22708	0.79907	0.151806	0.542509	0.189866			0	0
Network ISI Coefficient of Variation				1.79669	1.98152	3.08434	1.07143	2.0948	4.02089	1.02001	1.6353	2.91707	1.26439	1.77239	2.28677	2.28752	0.696231	2.3957	1.49758	1.85746	0.967847	1.77452	0.51119			2.94853	2.50103	5.88892	2.52968	3.1442	3.73512	2.64084	2.45937	4.58629	1.70763	1.7294	2.47903	3.7795	1.84047	3.13633	0.602759	3.22883	1.17909	1.97202	0.439216			0	0
Network Normalized Duration IQR				0.093617	0.24055	0.263279	0	0.166065	0.795062	0	0	0.583878	0.299694	0.347826	0.276923	0.199149	0.092097	0.320376	0.419392	0.194626	0.337102	0.308148	0.0361995			0.224543	0.689655	0.199566	1.7253	0.630137	0.718266	0.232558	0.444444	1.04497	0.476427	0.304709	0.209836	0.371255	0.276025	1.02457	0.60845	0.57399	0.421413	0.330324	0.135129			0	0
Synchrony Metrics
Area Under Normalized Cross-Correlation				0.468374	0.347564	0.477928	0.010074	0.391944	0.541991	0.008573	0.411974	0.45028	0.285546	0.392281	0.515853	0.431289	0.0726649	0.31467	0.274249	0.290276	0.244712	0.397893	0.115256			0.519673	0.42478	0.583474	0.233777	0.482889	0.554743	0.356565	0.547395	0.437428	0.413603	0.404553	0.513429	0.509309	0.079853	0.423803	0.168443	0.447129	0.0957842	0.443862	0.0604168			0	0
Area Under Cross-Correlation				3.12433	7.52923	26.7712	0.009939	7.09539	46.7177	0.009564	3.60892	15.6642	2.67994	6.38913	6.62474	12.4749	12.5753	17.941	25.1719	6.42756	8.19911	5.23127	2.21265			17.8347	25.8892	57.2594	5.16462	27.3056	62.155	8.01184	15.6739	21.0291	7.0431	6.20666	5.88793	33.6611	20.8297	31.5417	28.7304	14.9049	6.54259	6.37923	0.59661			0	0
Full Width at Half Height of Normalized Cross-Correlation				35	57	50	5	48	35	42	55	44	44	40	35	47.3333	11.2398	29.3333	22.053	47	7	39.6667	4.50925			43	42	29	46	38	33	52	36	42	49	38	38	38	7.81025	39	6.55744	43.3333	8.0829	41.6667	6.35085			0	0
Full Width at Half Height of Cross-Correlation				167	269	452	51	297	571	298	257	447	265	150	121	296	144.406	306.333	260.126	334	99.985	178.667	76.1599			274	336	435	1021	381	745	411	338	548	290	153	151	348.333	81.2055	715.667	321.007	432.333	106.613	198	79.6806			0	0
Synchrony Index				0.805411	0.788132	0.887241	0.016377	0.821678	0.901013	0.015198	0.807414	0.77255	0.646919	0.760366	0.761968	0.826928	0.0529423	0.579689	0.489453	0.531721	0.447661	0.723084	0.065966			0.794557	0.82154	0.8962	0.58851	0.84732	0.913988	0.67687	0.860644	0.756443	0.77785	0.769875	0.789706	0.837432	0.0526522	0.783273	0.171932	0.764652	0.0921616	0.779144	0.00997859			0	0
Kreuz SPIKE Distance
Average Network Burst Metrics
Start Electrode				42	23	24	21	12	22	41	42	21	43	23	32	29.6667	10.6927	18.3333	5.50757	34.6667	11.8462	32.6667	10.0167			42	12	34	13	31	21	23	11	22	13	32	33	25.5	12.112	22.3333	9.20145	#REF!	#REF!	#REF!	#REF!			42	32
Percent Bursts with Start Electrode				31.8182	22.7273	22.2222	23.0769	30	22.2222	44.4444	88.8889	21.4286	31.25	22.5352	21.875	25.5892	5.40034	25.0997	4.26523	51.5873	34.2927	25.2201	5.2325			37.5	35.2941	17.6796	20.9677	22.7723	38.4615	21.2121	27.2727	23.3333	18.3333	29.7872	20.4082	28.7792	9.30106	23.3912	4.36366	#REF!	#REF!	#REF!	#REF!			31.8182	28.2051
Burst Peak (Max Spikes per sec)				1636.36	2454.55	138.889	769.231	2800	1629.63	3000	1833.33	2833.33	2625	985.915	1906.25	1409.93	1174.32	1732.95	1019.32	2555.56	630.99	1839.06	821.606			2083.33	1352.94	121.547	182.796	554.455	2025.64	1181.82	2363.64	1400	550	1936.17	2061.22	1053.45	891.178	1582.14	666.984	#REF!	#REF!	#REF!	#REF!			1227.27	769.231
Time to Burst Peak (ms)				344.5	163.5	290.5	303.5	186.5	388.5	184.5	114.5	154.5	306.5	262.5	256.5	266.167	92.9211	292.833	101.422	151.167	35.1188	275.167	27.3008			392.5	349.5	2.5	402.5	489.5	208.5	274.5	208.5	320.5	354.5	222.5	264.5	307.5	175.479	274.167	55.9917	#REF!	#REF!	#REF!	#REF!			386.5	446.5
Normalized to baseline 0h and to individual well (well x at timepoint divided by well x at timepoint 0h, multiplied by 100)
Timepoints		00h-Baseline. Before MC. Normalized to the mean.																						00h. 20min after MC/drug.																						1h after drug
Well Averages		Analysis Start	0	D5	E5	F5	D2	E2	F2	D3	E3	F3	D4	E4	F4	Control		VCR 100nm		VCR 100nm + SP600125 1uM		VCR 100nm + SP600125 10uM		Analysis Start	0	D5	E5	F5	D2	E2	F2	D3	E3	F3	D4	E4	F4	Control		VCR 100nm		VCR 100nm + SP600125 1uM		VCR 100nm + SP600125 10uM		Analysis Start	0	D5	E5
Treatment/ID		Analysis End	599.75	Control	Control	Control	VCR 100nm	VCR 100nm	VCR 100nm	VCR 100nm + SP600125 1uM	VCR 100nm + SP600125 1uM	VCR 100nm + SP600125 1uM	VCR 100nm + SP600125 10uM	VCR 100nm + SP600125 10uM	VCR 100nm + SP600125 10uM	Mean	SD	Mean	SD	Mean	SD	Mean	SD	Analysis End	600	Control	Control	Control	VCR 100nm	VCR 100nm	VCR 100nm	VCR 100nm + SP600125 1uM	VCR 100nm + SP600125 1uM	VCR 100nm + SP600125 1uM	VCR 100nm + SP600125 10uM	VCR 100nm + SP600125 10uM	VCR 100nm + SP600125 10uM	Mean	SD	Mean	SD	Mean	SD	Mean	SD	Analysis End	300	Control	Control
Activity Metrics		Active Electrode Criterion (spks/min)	5																					Active Electrode Criterion (spks/min)	5																					Active Electrode Criterion (spks/min)	5
Number of Spikes		Remove Coincident Artifacts	False	100	100	100	100	100	100	100	100	100	100	100	100	100	0	100	0	100	0	100	0	Remove Coincident Artifacts	False	392.804	235.79	186.195	427.028	260.516	127.927	436.793	260.957	120.298	97.0591	104.902	80.0543	271.596	107.859	271.823	149.87	272.683	158.573	94.005	12.7022	Remove Coincident Artifacts	False	0	0
Mean Firing Rate (Hz)				100	100	100	100	100	100	100	100	100	100	100	100	100	0	100	0	100	0	100	0			392.641	235.692	186.117	426.849	260.407	127.874	436.611	260.848	120.248	97.0186	104.858	80.0209	271.483	107.814	271.71	149.808	272.569	158.507	93.9659	12.6968			0	0
Number of Active Electrodes		Electrode Burst Settings		100	100	100	100	100	100	100	100	100	100	100	100	100	0	100	0	100	0	100	0	Electrode Burst Settings		100	100	100	157.143	107.143	100	214.286	100	100	114.286	93.75	100	100	0	121.429	31.135	138.095	65.9829	102.679	10.5266	Electrode Burst Settings		0	0
Weighted Mean Firing Rate (Hz)		Algorithm	ISI Threshold	100	100	100	100	100	100	100	100	100	100	100	100	100	0	100	0	100	0	100	0	Algorithm	ISI Threshold	392.641	235.692	186.117	274.615	243.047	127.874	204.925	260.848	120.254	85.1727	111.634	80.0209	271.483	107.814	215.178	77.2379	195.342	70.7853	92.2759	16.9614	Algorithm	ISI Threshold	0	0
ISI Coefficient of Variation - Avg		Min # of Spikes	5	100	100	100	100	100	100	100	100	100	100	100	100	100	0	100	0	100	0	100	0	Min # of Spikes	5	116.206	131.168	128.261	491.556	132.005	102.432	402.651	152.633	113.109	170.314	115.614	113.944	125.212	7.93329	241.997	216.629	222.797	157.006	133.291	32.0743	Min # of Spikes	5	0	0
Electrode Burst Metrics		Max ISI (ms)	100																					Max ISI (ms)	100																					Max ISI (ms)	100
Number of Bursts				100	100	100	100	100	100	100	100	100	100	100	100	100	0	100	0	100	0	100	0			536.17	282.908	215.035	1678.57	320.769	124.812	2414.29	380.597	115.918	38.8535	129.897	62.5436	344.704	169.251	708.051	846.187	970.267	1257.54	77.098	47.2345			0	0
Number of Bursting Electrodes		Network Burst Settings		100	100	100	100	100	100	100	100	100	100	100	100	100	0	100	0	100	0	100	0	Network Burst Settings		100	100	100	700	107.143	100	800	100	100	100	100	106.667	100	0	302.381	344.367	333.333	404.145	102.222	3.849	Network Burst Settings		0	0
Burst Duration - Avg (sec)		Algorithm	ISI Threshold	100	100	100	100	100	100	100	100	100	100	100	100	100	0	100	0	100	0	100	0	Algorithm	ISI Threshold	134.842	123.379	98.4499	216.818	126.458	87.4254	264.454	132.062	118.828	124.664	109.283	118.852	118.89	18.6067	143.567	66.3713	171.781	80.5287	117.6	7.76634	Algorithm	ISI Threshold	0	0
Burst Duration - Std (sec)		Min # of Spikes	50	100		100	100	100	100	100	100	100	100	100	100	100	0	100	0	100	0	100	0	Min # of Spikes	50	122.759	119.185	118.829	1135.41	122.511	68.7554	547.505	148.653	151.107	138.348	110.82	117.46	120.258	2.1738	442.225	600.917	282.422	229.572	122.209	14.3657	Min # of Spikes	50	0	0
Number of Spikes per Burst - Avg		Max ISI (ms)	100	100	100	100	100	100	100	100	100	100	100	100	100	100	0	100	0	100	0	100	0	Max ISI (ms)	100	116.964	115.807	103.48	1051.59	132.652	86.9006	1523.54	125.668	117.724	127.492	97.7086	118.224	112.084	7.47352	423.713	544.235	588.976	809.363	114.475	15.2416	Max ISI (ms)	100	0	0
Number of Spikes per Burst - Std		Min # of Electrodes (%)	35	100		100	100	100	100	100	100	100	100	100	100	100	0	100	0	100	0	100	0	Min # of Electrodes (%)	35	131.331	123.03	143.73	17520.8	143.647	69.0407	12087.3	143.746	152.535	118.541	103.319	104.235	132.697	10.4173	5911.17	10054.3	4127.84	6893.05	108.698	8.53644	Min # of Electrodes (%)	35	0	0
Mean ISI within Burst - Avg (sec)		Synchrony Settings		100	100	100	100	100	100	100	100	100	100	100	100	100	0	100	0	100	0	100	0	Synchrony Settings		132.541	114.017	92.9087	46.199	85.4178	97.0094	30.9537	121.075	104.749	82.4248	127.876	107.892	113.156	19.8303	76.2087	26.6276	85.5925	48.0176	106.064	22.7806	Synchrony Settings		0	0
Mean ISI within Burst - Std (sec)		Synchrony Window	20	100		100	100	100	100	100	100	100	100	100	100	100	0	100	0	100	0	100	0	Synchrony Window	20	112.536	112.128	30.0179	85.2378	75.3452	85.4355	74.4645	129.814	49.0455	76.8866	142.588	81.3318	84.8939	47.5245	82.0062	5.76943	84.4414	41.2982	100.269	36.7168	Synchrony Window	20	0	0
Median ISI within Burst - Avg (sec)				100	100	100	100	100	100	100	100	100	100	100	100	100	0	100	0	100	0	100	0			130.199	116.617	86.5041	34.8793	78.6222	91.3915	24.5722	132.959	103.52	78.3687	139.2	111.159	111.107	22.3626	68.2976	29.637	87.0171	56.0461	109.576	30.4466			0	0
Median ISI within Burst - Std (sec)		Average Network Burst Analysis Settings		100		100	100	100	100	100	100	100	100	100	100	100	0	100	0	100	0	100	0	Average Network Burst Analysis Settings		124.674	114.171	30.4965	44.5775	71.8395	84.8145	47.395	139.066	50.1086	74.9631	142.926	82.4894	89.7807	51.6095	67.0772	20.5369	78.8566	52.1607	100.126	37.2564	Average Network Burst Analysis Settings		0	0
Inter-Burst Interval - Avg (sec)		Number of network bursts vary by well		100	100	100	100	100	100	100	100	100	100	100	100	100	0	100	0	100	0	100	0	Number of network bursts vary by well		18.1304	33.9789	48.3146	215.418	32.9925	73.0927	29.478	42.8468	83.2634	47.5852	83.4245	243.913	33.4746	15.0985	107.168	95.8676	51.8627	28.0033	124.974	104.551	Number of network bursts vary by well		0	0
Inter-Burst Interval - Std (sec)		Network Burst Window Start (ms)	0	100		100	#DIV/0!	100	100	100	100	100	100	100	100	100	0	#DIV/0!	#DIV/0!	100	0	100	0	Network Burst Window Start (ms)	0	24.5531	37.1237	48.8803	#DIV/0!	28.3876	88.925	41.1974	52.1313	94.9819	31.8241	42.413	1716.6	36.8524	12.1659	#DIV/0!	#DIV/0!	62.7702	28.4268	596.945	969.662	Network Burst Window Start (ms)	0	0	0
Burst Frequency - Avg (Hz)		Network Burst Window End (ms)	500	100	100	100	100	100	100	100	100	100	100	100	100	100	0	100	0	100	0	100	0	Network Burst Window End (ms)	500	535.939	282.79	214.941	239.705	299.261	124.759	301.679	380.444	115.871	38.8367	129.842	58.6095	344.557	169.178	221.242	88.7041	265.998	135.848	75.7627	47.8661	Network Burst Window End (ms)	500	0	0
Burst Frequency - Std (Hz)		Bin Size (ms)	1	100		100	100	100	100	100	100	100	100	100	100	100	0	100	0	100	0	100	0	Bin Size (ms)	1	796.808	243.323	112.196	214.653	419.418	55.5696	783.121	398.318	92.408	15.3356	161.641	77.9102	384.109	363.371	229.88	182.402	424.616	346.107	84.9624	73.4073	Bin Size (ms)	1	0	0
Median/Mean ISI within Burst - Avg				100	100	100	100	100	100	100	100	100	100	100	100	100	0	100	0	100	0	100	0			128.146	123.072	191.42	354.38	95.6475	104.769	1263.86	69.9323	115.092	48.1456	96.469	93.581	147.546	38.0807	184.932	146.817	482.963	676.657	79.3985	27.1043			0	0
Median/Mean ISI within Burst - Std				100		100	#DIV/0!	100	100	#DIV/0!	100	100	100	100	100	100	0	#DIV/0!	#DIV/0!	#DIV/0!	#DIV/0!	100	0			131.697	133.907	99.873	#DIV/0!	63.156	116.788	#DIV/0!	169.335	96.7524	58.3119	101.632	73.075	121.826	19.0437	#DIV/0!	#DIV/0!	#DIV/0!	#DIV/0!	77.6731	22.0232			0	0
IBI Coefficient of Variation - Avg				100	100	100	100	100	100	100	100	100	100	100	100	100	0	100	0	100	0	100	0			71.1456	88.4521	182.945	221.917	91.8617	121.436	57.6519	67.2212	108	65.5751	99.1636	117.359	114.181	60.1767	145.072	68.1734	77.6242	26.7374	94.0327	26.2706			0	0
IBI Coefficient of Variation - Std				100		100	#DIV/0!	100	100	100	100	100	100	100	100	100	0	#DIV/0!	#DIV/0!	100	0	100	0			151.292	170.491	77.3211	#DIV/0!	143.8	94.4298	485.209	89.9884	115.347	82.2408	130.836	160.732	133.035	49.1951	#DIV/0!	#DIV/0!	230.182	221.224	124.603	39.6153			0	0
Burst Percentage - Avg				100	100	100	100	100	100	100	100	100	100	100	100	100	0	100	0	100	0	100	0			120.118	127.611	111.665	18352.9	116.941	99.2661	33445.9	130.667	106.329	140.618	107.893	101.194	119.798	7.97809	6189.71	10533.7	11227.6	19241.6	116.569	21.0953			0	0
Burst Percentage - Std				100	100	100	100	100	100	100	100	100	100	100	100	100	0	100	0	100	0	100	0			45.5774	50.5983	41.6852	2646.31	53.0601	89.2345	2151.44	71.6488	92.6578	72.986	103.085	83.02	45.9536	4.46845	929.536	1486.88	771.916	1194.75	86.3637	15.3256			0	0
Network Burst Metrics
Number of Network Bursts				100	0	100	#DIV/0!	100	100	#DIV/0!	100	100	100	100	100	66.6667	57.735	#DIV/0!	#DIV/0!	#DIV/0!	#DIV/0!	100	0			500	325	152.941	#DIV/0!	783.333	173.171	#DIV/0!	966.667	93.75	14.1026	103.571	55.5556	325.98	173.531	#DIV/0!	#DIV/0!	#DIV/0!	#DIV/0!	57.7432	44.7745			0	0
Network Burst Frequency				100	0	100	#DIV/0!	100	100	#DIV/0!	100	100	100	100	100	66.6667	57.735	#DIV/0!	#DIV/0!	#DIV/0!	#DIV/0!	100	0			499.808	324.864	152.876	#DIV/0!	782.994	173.1	#DIV/0!	966.287	93.709	14.0968	103.526	55.5321	325.849	173.468	#DIV/0!	#DIV/0!	#DIV/0!	#DIV/0!	57.7184	44.7549			0	0
Network Burst Duration - Avg (sec)				100		100	#DIV/0!	100	100	#DIV/0!	100	100	100	100	100	100	0	#DIV/0!	#DIV/0!	#DIV/0!	#DIV/0!	100	0			152.259	142.819	110.662	#DIV/0!	141.647	73.648	#DIV/0!	146.438	92.1053	106.903	118.327	145.79	135.247	21.8079	#DIV/0!	#DIV/0!	#DIV/0!	#DIV/0!	123.673	19.9872			0	0
Network Burst Duration - Std (sec)				100		100	#DIV/0!	100	100	#DIV/0!	100	100	100	100	100	100	0	#DIV/0!	#DIV/0!	#DIV/0!	#DIV/0!	100	0			104.293	295.347	71.6979	#DIV/0!	282.399	73.9186	#DIV/0!	486.895	93.5501	96.1045	112.332	116.703	157.113	120.819	#DIV/0!	#DIV/0!	#DIV/0!	#DIV/0!	108.38	10.8532			0	0
Number of Spikes per Network Burst - Avg				100		100	#DIV/0!	100	100	#DIV/0!	100	100	100	100	100	100	0	#DIV/0!	#DIV/0!	#DIV/0!	#DIV/0!	100	0			127.775	119.035	142.789	#DIV/0!	55.6244	75.466	#DIV/0!	50.0526	144.648	781.685	98.9529	146.959	129.866	12.0145	#DIV/0!	#DIV/0!	#DIV/0!	#DIV/0!	342.532	381.074			0	0
Number of Spikes per Network Burst - Std				100		100	#DIV/0!	100	100	#DIV/0!	100	100	100	100	100	100	0	#DIV/0!	#DIV/0!	#DIV/0!	#DIV/0!	100	0			514.992	125.148	107.336	#DIV/0!	118.727	95.6355	#DIV/0!	3080.28	120.92	370.959	162.469	136.968	249.158	230.39	#DIV/0!	#DIV/0!	#DIV/0!	#DIV/0!	223.465	128.368			0	0
Number of Elecs Participating in Burst - Avg				100		100	#DIV/0!	100	100	#DIV/0!	100	100	100	100	100	100	0	#DIV/0!	#DIV/0!	#DIV/0!	#DIV/0!	100	0			98	95.112	105.886	#DIV/0!	93.617	105.504	#DIV/0!	76.5086	108.115	127.141	85.5373	101.27	99.666	5.57688	#DIV/0!	#DIV/0!	#DIV/0!	#DIV/0!	104.65	21.007			0	0
Number of Elecs Participating in Burst - Std				#DIV/0!		100	#DIV/0!	100	100	#DIV/0!	#DIV/0!	100	100	100	100	#DIV/0!	#DIV/0!	#DIV/0!	#DIV/0!	#DIV/0!	#DIV/0!	100	0			#DIV/0!	107.163	66.3787	#DIV/0!	82.1277	65.6041	#DIV/0!	#DIV/0!	26.1736	175.601	164.11	50.9176	#DIV/0!	#DIV/0!	#DIV/0!	#DIV/0!	#DIV/0!	#DIV/0!	130.209	68.9088			#DIV/0!	0
Number of Spikes per Network Burst per Channel - Avg				100		100	#DIV/0!	100	100	#DIV/0!	100	100	100	100	100	100	0	#DIV/0!	#DIV/0!	#DIV/0!	#DIV/0!	100	0			128.004	121.413	142.435	#DIV/0!	54.5771	75.2968	#DIV/0!	51.8076	144.358	600.519	103.731	145.139	130.617	10.7519	#DIV/0!	#DIV/0!	#DIV/0!	#DIV/0!	283.13	275.646			0	0
Number of Spikes per Network Burst per Channel - Std				100		100	#DIV/0!	100	100	#DIV/0!	100	100	100	100	100	100	0	#DIV/0!	#DIV/0!	#DIV/0!	#DIV/0!	100	0			492.755	124.758	107.618	#DIV/0!	112.46	95.8639	#DIV/0!	3017.74	123.686	373.265	155.454	145.398	241.71	217.58	#DIV/0!	#DIV/0!	#DIV/0!	#DIV/0!	224.706	128.754			0	0
Network Burst Percentage				100		100	#DIV/0!	100	100	#DIV/0!	100	100	100	100	100	100	0	#DIV/0!	#DIV/0!	#DIV/0!	#DIV/0!	100	0			162.645	164.071	117.288	#DIV/0!	167.255	102.156	#DIV/0!	185.41	112.726	113.578	97.6981	101.986	148.001	26.608	#DIV/0!	#DIV/0!	#DIV/0!	#DIV/0!	104.421	8.21515			0	0
Network IBI Coefficient of Variation				100		100	#DIV/0!	100	100	#DIV/0!	100	100	100	100	100	100	0	#DIV/0!	#DIV/0!	#DIV/0!	#DIV/0!	100	0			44.2191	117.289	105.338	#DIV/0!	164.549	105.571	#DIV/0!	248.824	91.6236	85.4627	103.22	97.9246	88.9489	39.1953	#DIV/0!	#DIV/0!	#DIV/0!	#DIV/0!	95.5357	9.11638			0	0
Network ISI Coefficient of Variation				100	100	100	100	100	100	100	100	100	100	100	100	100	0	100	0	100	0	100	0			164.109	126.218	190.93	236.104	150.096	92.8929	258.903	150.393	157.222	135.056	97.5743	108.408	160.419	32.5134	159.697	72.0866	188.839	60.773	113.679	19.2888			0	0
Network Normalized Duration IQR				100		100	#DIV/0!	100	100	#DIV/0!	#DIV/0!	100	100	100	100	100	0	#DIV/0!	#DIV/0!	#DIV/0!	#DIV/0!	100	0			239.853	286.699	75.8002	#DIV/0!	379.452	90.3409	#DIV/0!	#DIV/0!	178.97	158.971	87.6039	75.7741	200.784	110.745	#DIV/0!	#DIV/0!	#DIV/0!	#DIV/0!	107.45	45.0092			0	0
Synchrony Metrics
Area Under Normalized Cross-Correlation				100	100	100	100	100	100	100	100	100	100	100	100	100	0	100	0	100	0	100	0			110.953	122.216	122.084	2320.6	123.204	102.353	4159.16	132.871	97.1458	144.846	103.128	99.5301	118.418	6.4653	848.718	1274.73	1463.06	2334.96	115.835	25.189			0	0
Area Under Cross-Correlation				100	100	100	100	100	100	100	100	100	100	100	100	100	0	100	0	100	0	100	0			570.832	343.849	213.884	51963.2	384.836	133.044	83770.8	434.31	134.249	262.808	97.144	88.8778	376.188	180.658	17493.7	29851.7	28113.1	48201.2	149.61	98.1195			0	0
Full Width at Half Height of Normalized Cross-Correlation				100	100	100	100	100	100	100	100	100	100	100	100	100	0	100	0	100	0	100	0			122.857	73.6842	58	920	79.1667	94.2857	123.81	65.4545	95.4545	111.364	95	108.571	84.8471	33.8389	364.484	481.15	94.9062	29.1814	104.978	8.75356			0	0
Full Width at Half Height of Cross-Correlation				100	100	100	100	100	100	100	100	100	100	100	100	100	0	100	0	100	0	100	0			164.072	124.907	96.2389	2001.96	128.283	130.473	137.919	131.518	122.595	109.434	102	124.793	128.406	34.0515	753.572	1081.14	130.677	7.69666	112.076	11.6241			0	0
Synchrony Index				100	100	100	100	100	100	100	100	100	100	100	100	100	0	100	0	100	0	100	0			98.6524	104.239	101.01	3593.52	103.121	101.44	4453.68	106.593	97.9151	120.239	101.251	103.64	101.3	2.80457	1266.03	2015.67	1552.73	2512.3	108.377	10.3425			0	0
Kreuz SPIKE Distance
Average Network Burst Metrics
Start Electrode				#DIV/0!	#DIV/0!	#DIV/0!	#DIV/0!	#DIV/0!	#DIV/0!	#DIV/0!	#DIV/0!	#DIV/0!	#DIV/0!	#DIV/0!	#DIV/0!	#DIV/0!	#DIV/0!	#DIV/0!	#DIV/0!	#DIV/0!	#DIV/0!	#DIV/0!	#DIV/0!			#DIV/0!	#DIV/0!	#DIV/0!	#DIV/0!	#DIV/0!	#DIV/0!	#DIV/0!	#DIV/0!	#DIV/0!	#DIV/0!	#DIV/0!	#DIV/0!	#DIV/0!	#DIV/0!	#DIV/0!	#DIV/0!	#REF!	#REF!	#REF!	#REF!			141.573	107.865
Percent Bursts with Start Electrode				100	100	100	100	100	100	100	100	100	100	100	100	100	0	100	0	100	0	100	0			100	52.1739	141.667	61.9048	258.333	95.4545	56.0976	26.1905	104.762	30.2326	139.13	103.125	118.256	75.5847	76.5897	45.8653	#REF!	#REF!	#REF!	#REF!			124.342	110.223
Burst Peak (Max Spikes per sec)				100	100	100	100	100	100	100	100	100	100	100	100	100	0	100	0	100	0	100	0			117.857	155.294	79.558	90.8602	75.9076	173.077	47.7273	30.6818	108.889	58.6667	132.181	93.2945	115.426	40.9163	78.5733	39.1174	#REF!	#REF!	#REF!	#REF!			87.0448	54.558
Time to Burst Peak (ms)				100	100	100	100	100	100	100	100	100	100	100	100	100	0	100	0	100	0	100	0			127.315	55.1198	87.5138	23.7634	19.802	124.301	39.3939	128.926	49.4118	20.9524	196.383	108.13	72.9691	47.6791	90.5327	66.5364	#REF!	#REF!	#REF!	#REF!			145.21	167.752
Normalized to vehicle?
Timepoints		00h-Baseline. Before MC. Normalized to individual well.																						00h. 20min after MC/drug.																						1h after drug
Well Averages		Analysis Start	0	D5	E5	F5	D2	E2	F2	D3	E3	F3	D4	E4	F4	Control		VCR 100nm		VCR 100nm + SP600125 1uM		VCR 100nm + SP600125 10uM		Analysis Start	0	D5	E5	F5	D2	E2	F2	D3	E3	F3	D4	E4	F4	Control		VCR 100nm		VCR 100nm + SP600125 1uM		VCR 100nm + SP600125 10uM		Analysis Start	0	D5	E5
Treatment/ID		Analysis End	599.75	Control	Control	Control	VCR 100nm	VCR 100nm	VCR 100nm	VCR 100nm + SP600125 1uM	VCR 100nm + SP600125 1uM	VCR 100nm + SP600125 1uM	VCR 100nm + SP600125 10uM	VCR 100nm + SP600125 10uM	VCR 100nm + SP600125 10uM	Mean	SD	Mean	SD	Mean	SD	Mean	SD	Analysis End	600	Control	Control	Control	VCR 100nm	VCR 100nm	VCR 100nm	VCR 100nm + SP600125 1uM	VCR 100nm + SP600125 1uM	VCR 100nm + SP600125 1uM	VCR 100nm + SP600125 10uM	VCR 100nm + SP600125 10uM	VCR 100nm + SP600125 10uM	Mean	SD	Mean	SD	Mean	SD	Mean	SD	Analysis End	300	Control	Control
Activity Metrics		Active Electrode Criterion (spks/min)	5																					Active Electrode Criterion (spks/min)	5																					Active Electrode Criterion (spks/min)	5
Number of Spikes		Remove Coincident Artifacts	False	100	100	100	100	100	100	100	100	100	100	100	100	100	0	100	0	100	0	100	0	Remove Coincident Artifacts	False	144.628	86.8164	68.5556	157.229	95.9201	47.102	160.824	96.0827	44.2929	35.7365	38.6241	29.4755	100	39.7128	100.084	55.1813	100.4	58.3856	34.612	4.67685	Remove Coincident Artifacts	False	#DIV/0!	#DIV/0!
Mean Firing Rate (Hz)				100	100	100	100	100	100	100	100	100	100	100	100	100	0	100	0	100	0	100	0			144.628	86.8164	68.5556	157.229	95.9201	47.1019	160.824	96.0826	44.2929	35.7365	38.6241	29.4755	100	39.7128	100.084	55.1813	100.4	58.3855	34.612	4.67684			#DIV/0!	#DIV/0!
Number of Active Electrodes		Electrode Burst Settings		100	100	100	100	100	100	100	100	100	100	100	100	100	0	100	0	100	0	100	0	Electrode Burst Settings		100	100	100	157.143	107.143	100	214.286	100	100	114.286	93.75	100	100	0	121.429	31.135	138.095	65.9829	102.679	10.5266	Electrode Burst Settings		#DIV/0!	#DIV/0!
Weighted Mean Firing Rate (Hz)		Algorithm	ISI Threshold	100	100	100	100	100	100	100	100	100	100	100	100	100	0	100	0	100	0	100	0	Algorithm	ISI Threshold	144.628	86.8164	68.5556	101.153	89.5254	47.1019	75.4835	96.0826	44.2951	31.3731	41.12	29.4755	100	39.7128	79.2603	28.4503	71.9538	26.0736	33.9895	6.24767	Algorithm	ISI Threshold	#DIV/0!	#DIV/0!
ISI Coefficient of Variation - Avg		Min # of Spikes	5	100	100	100	100	100	100	100	100	100	100	100	100	100	0	100	0	100	0	100	0	Min # of Spikes	5	92.8078	104.757	102.435	392.58	105.425	81.8068	321.576	121.9	90.3339	136.021	92.3347	91.001	100	6.3359	193.271	173.01	177.937	125.393	106.452	25.616	Min # of Spikes	5	#DIV/0!	#DIV/0!
Electrode Burst Metrics		Max ISI (ms)	100																					Max ISI (ms)	100																					Max ISI (ms)	100
Number of Bursts				100	100	100	100	100	100	100	100	100	100	100	100	100	0	100	0	100	0	100	0			155.545	82.0727	62.3824	486.96	93.0563	36.2084	700.393	110.413	33.6283	11.2715	37.6836	18.1441	100	49.1004	205.408	245.482	281.478	364.817	22.3664	13.7029			#DIV/0!	#DIV/0!
Number of Bursting Electrodes		Network Burst Settings		100	100	100	100	100	100	100	100	100	100	100	100	100	0	100	0	100	0	100	0	Network Burst Settings		100	100	100	700	107.143	100	800	100	100	100	100	106.667	100	0	302.381	344.367	333.333	404.145	102.222	3.849	Network Burst Settings		#DIV/0!	#DIV/0!
Burst Duration - Avg (sec)		Algorithm	ISI Threshold	100	100	100	100	100	100	100	100	100	100	100	100	100	0	100	0	100	0	100	0	Algorithm	ISI Threshold	113.417	103.776	82.8073	182.368	106.365	73.5345	222.435	111.079	99.9479	104.856	91.9194	99.9682	100	15.6503	120.756	55.8257	144.487	67.7336	98.9146	6.53236	Algorithm	ISI Threshold	#DIV/0!	#DIV/0!
Burst Duration - Std (sec)		Min # of Spikes	50	100	0	100	100	100	100	100	100	100	100	100	100	66.6667	57.735	100	0	100	0	100	0	Min # of Spikes	50	102.08	99.1081	98.8117	944.146	101.874	57.1733	455.276	123.612	125.652	115.043	92.152	97.6732	100	1.80761	367.731	499.69	234.847	190.9	101.623	11.9458	Min # of Spikes	50	#DIV/0!	#DIV/0!
Number of Spikes per Burst - Avg		Max ISI (ms)	100	100	100	100	100	100	100	100	100	100	100	100	100	100	0	100	0	100	0	100	0	Max ISI (ms)	100	104.354	103.322	92.3238	938.215	118.351	77.5319	1359.28	112.119	105.032	113.747	87.1747	105.478	100	6.6678	378.033	485.561	525.479	722.106	102.133	13.5984	Max ISI (ms)	100	#DIV/0!	#DIV/0!
Number of Spikes per Burst - Std		Min # of Electrodes (%)	35	100	0	100	100	100	100	100	100	100	100	100	100	66.6667	57.735	100	0	100	0	100	0	Min # of Electrodes (%)	35	98.9706	92.7151	108.314	13203.7	108.252	52.0289	9108.92	108.327	114.95	89.3323	77.8606	78.5513	100	7.85042	4454.65	7576.92	3110.73	5194.59	81.9147	6.43304	Min # of Electrodes (%)	35	#DIV/0!	#DIV/0!
Mean ISI within Burst - Avg (sec)		Synchrony Settings		100	100	100	100	100	100	100	100	100	100	100	100	100	0	100	0	100	0	100	0	Synchrony Settings		117.132	100.761	82.107	40.8279	75.487	85.731	27.355	106.999	92.5704	72.842	113.009	95.3483	100	17.5248	67.3486	23.5318	75.6414	42.435	93.7331	20.1321	Synchrony Settings		#DIV/0!	#DIV/0!
Mean ISI within Burst - Std (sec)		Synchrony Window	20	100	0	100	100	100	100	100	100	100	100	100	100	66.6667	57.735	100	0	100	0	100	0	Synchrony Window	20	132.561	132.08	35.3593	100.405	88.7522	100.638	87.7148	152.913	57.7727	90.5678	167.96	95.8041	100	55.981	96.5984	6.79605	99.4669	48.6469	118.111	43.2502	Synchrony Window	20	#DIV/0!	#DIV/0!
Median ISI within Burst - Avg (sec)				100	100	100	100	100	100	100	100	100	100	100	100	100	0	100	0	100	0	100	0			117.184	104.959	77.8568	31.3926	70.7628	82.2556	22.1159	119.667	93.1721	70.5347	125.285	100.047	100	20.1271	61.4703	26.6744	78.3185	50.4435	98.6222	27.4031			#DIV/0!	#DIV/0!
Median ISI within Burst - Std (sec)		Average Network Burst Analysis Settings		100	0	100	100	100	100	100	100	100	100	100	100	66.6667	57.735	100	0	100	0	100	0	Average Network Burst Analysis Settings		138.866	127.167	33.9677	49.6516	80.0167	94.4686	52.7897	154.896	55.8122	83.4958	159.195	91.8788	100	57.484	74.7123	22.8745	87.8325	58.098	111.523	41.4971	Average Network Burst Analysis Settings		#DIV/0!	#DIV/0!
Inter-Burst Interval - Avg (sec)		Number of network bursts vary by well		100	100	100	100	100	100	100	100	100	100	100	100	100	0	100	0	100	0	100	0	Number of network bursts vary by well		54.1615	101.507	144.332	643.526	98.5597	218.352	88.0606	127.998	248.736	142.153	249.217	728.649	100	45.1041	320.146	286.389	154.931	83.6551	373.34	312.329	Number of network bursts vary by well		#DIV/0!	#DIV/0!
Inter-Burst Interval - Std (sec)		Network Burst Window Start (ms)	0	100	0	100	#DIV/0!	100	100	100	100	100	100	100	100	66.6667	57.735	#DIV/0!	#DIV/0!	100	0	100	0	Network Burst Window Start (ms)	0	66.6255	100.736	132.638	#DIV/0!	77.0305	241.301	111.79	141.46	257.736	86.3556	115.089	4658.04	100	33.0125	#DIV/0!	#DIV/0!	170.329	77.137	1619.83	2631.21	Network Burst Window Start (ms)	0	#DIV/0!	#DIV/0!
Burst Frequency - Avg (Hz)		Network Burst Window End (ms)	500	100	100	100	100	100	100	100	100	100	100	100	100	100	0	100	0	100	0	100	0	Network Burst Window End (ms)	500	155.544	82.0737	62.3819	69.5692	86.8538	36.2085	87.5556	110.415	33.6289	11.2715	37.6838	17.0101	100	49.1002	64.2105	25.7444	77.2	39.4268	21.9885	13.8921	Network Burst Window End (ms)	500	#DIV/0!	#DIV/0!
Burst Frequency - Std (Hz)		Bin Size (ms)	1	100	0	100	100	100	100	100	100	100	100	100	100	66.6667	57.735	100	0	100	0	100	0	Bin Size (ms)	1	207.443	63.3474	29.2095	55.8834	109.193	14.4671	203.88	103.699	24.0577	3.99251	42.0821	20.2834	100	94.6011	59.8477	47.487	110.546	90.1064	22.1193	19.1111	Bin Size (ms)	1	#DIV/0!	#DIV/0!
Median/Mean ISI within Burst - Avg				100	100	100	100	100	100	100	100	100	100	100	100	100	0	100	0	100	0	100	0			86.8517	83.4125	129.736	240.182	64.8255	71.0075	856.589	47.3969	78.0038	32.6308	65.3822	63.4249	100	25.8094	125.338	99.5058	327.33	458.607	53.8127	18.3701			#DIV/0!	#DIV/0!
Median/Mean ISI within Burst - Std				100	0	100	#DIV/0!	100	100	#DIV/0!	100	100	100	100	100	66.6667	57.735	#DIV/0!	#DIV/0!	#DIV/0!	#DIV/0!	100	0			108.103	109.917	81.9802	#DIV/0!	51.8412	95.8646	#DIV/0!	138.998	79.4187	47.865	83.4244	59.9832	100	15.6319	#DIV/0!	#DIV/0!	#DIV/0!	#DIV/0!	63.7575	18.0776			#DIV/0!	#DIV/0!
IBI Coefficient of Variation - Avg				100	100	100	100	100	100	100	100	100	100	100	100	100	0	100	0	100	0	100	0			62.3096	77.4667	160.224	194.356	80.4529	106.354	50.4917	58.8726	94.5864	57.431	86.8478	102.784	100	52.703	127.054	59.7065	67.9836	23.4167	82.3542	23.0079			#DIV/0!	#DIV/0!
IBI Coefficient of Variation - Std				100	0	100	#DIV/0!	100	100	100	100	100	100	100	100	66.6667	57.735	#DIV/0!	#DIV/0!	100	0	100	0			113.724	128.155	58.121	#DIV/0!	108.092	70.9813	364.724	67.6428	86.7048	61.819	98.3474	120.82	100	36.9791	#DIV/0!	#DIV/0!	173.024	166.29	93.6621	29.7781			#DIV/0!	#DIV/0!
Burst Percentage - Avg				100	100	100	100	100	100	100	100	100	100	100	100	100	0	100	0	100	0	100	0			100.267	106.522	93.2108	15319.9	97.615	82.8612	27918.6	109.073	88.7568	117.38	90.0623	84.4709	100	6.65962	5166.79	8792.84	9372.13	16061.7	97.3043	17.609			#DIV/0!	#DIV/0!
Burst Percentage - Std				100	100	100	100	100	100	100	100	100	100	100	100	100	0	100	0	100	0	100	0			99.1813	110.107	90.7114	5758.66	115.464	194.184	4681.76	155.915	201.633	158.825	224.324	180.66	100	9.72381	2022.77	3235.61	1679.77	2599.9	187.937	33.3501			#DIV/0!	#DIV/0!
Network Burst Metrics
Number of Network Bursts				150	0	150	#DIV/0!	150	150	#DIV/0!	150	150	150	150	150	100	86.6025	#DIV/0!	#DIV/0!	#DIV/0!	#DIV/0!	150	0			153.383	99.6992	46.9173	#DIV/0!	240.301	53.1231	#DIV/0!	296.541	28.7594	4.3262	31.7723	17.0426	100	53.2337	#DIV/0!	#DIV/0!	#DIV/0!	#DIV/0!	17.7137	13.7353			#DIV/0!	#DIV/0!
Network Burst Frequency				150	0	150	#DIV/0!	150	150	#DIV/0!	150	150	150	150	150	100	86.6025	#DIV/0!	#DIV/0!	#DIV/0!	#DIV/0!	150	0			153.386	99.6977	46.9161	#DIV/0!	240.293	53.1227	#DIV/0!	296.544	28.7584	4.32615	31.7712	17.0422	100	53.2357	#DIV/0!	#DIV/0!	#DIV/0!	#DIV/0!	17.7132	13.7348			#DIV/0!	#DIV/0!
Network Burst Duration - Avg (sec)				100	0	100	#DIV/0!	100	100	#DIV/0!	100	100	100	100	100	66.6667	57.735	#DIV/0!	#DIV/0!	#DIV/0!	#DIV/0!	100	0			112.579	105.599	81.8224	#DIV/0!	104.732	54.4545	#DIV/0!	108.275	68.1017	79.0432	87.4896	107.796	100	16.1245	#DIV/0!	#DIV/0!	#DIV/0!	#DIV/0!	91.4428	14.7783			#DIV/0!	#DIV/0!
Network Burst Duration - Std (sec)				100	0	100	#DIV/0!	100	100	#DIV/0!	100	100	100	100	100	66.6667	57.735	#DIV/0!	#DIV/0!	#DIV/0!	#DIV/0!	100	0			66.3812	187.984	45.6346	#DIV/0!	179.743	47.0481	#DIV/0!	309.901	59.5432	61.1691	71.4978	74.28	100	76.8994	#DIV/0!	#DIV/0!	#DIV/0!	#DIV/0!	68.9823	6.90793			#DIV/0!	#DIV/0!
Number of Spikes per Network Burst - Avg				100	0	100	#DIV/0!	100	100	#DIV/0!	100	100	100	100	100	66.6667	57.735	#DIV/0!	#DIV/0!	#DIV/0!	#DIV/0!	100	0			98.3896	91.6595	109.951	#DIV/0!	42.832	58.1105	#DIV/0!	38.5416	111.382	601.915	76.196	113.162	100	9.25145	#DIV/0!	#DIV/0!	#DIV/0!	#DIV/0!	263.758	293.436			#DIV/0!	#DIV/0!
Number of Spikes per Network Burst - Std				100	0	100	#DIV/0!	100	100	#DIV/0!	100	100	100	100	100	66.6667	57.735	#DIV/0!	#DIV/0!	#DIV/0!	#DIV/0!	100	0			206.692	50.2283	43.0793	#DIV/0!	47.6511	38.3834	#DIV/0!	1236.27	48.5313	148.885	65.2072	54.9724	100	92.4675	#DIV/0!	#DIV/0!	#DIV/0!	#DIV/0!	89.6881	51.5205			#DIV/0!	#DIV/0!
Number of Elecs Participating in Burst - Avg				100	0	100	#DIV/0!	100	100	#DIV/0!	100	100	100	100	100	66.6667	57.735	#DIV/0!	#DIV/0!	#DIV/0!	#DIV/0!	100	0			98.3284	95.4307	106.241	#DIV/0!	93.9308	105.858	#DIV/0!	76.765	108.477	127.568	85.824	101.609	100	5.59557	#DIV/0!	#DIV/0!	#DIV/0!	#DIV/0!	105	21.0774			#DIV/0!	#DIV/0!
Number of Elecs Participating in Burst - Std				#DIV/0!	#DIV/0!	#DIV/0!	#DIV/0!	#DIV/0!	#DIV/0!	#DIV/0!	#DIV/0!	#DIV/0!	#DIV/0!	#DIV/0!	#DIV/0!	#DIV/0!	#DIV/0!	#DIV/0!	#DIV/0!	#DIV/0!	#DIV/0!	#DIV/0!	#DIV/0!			#DIV/0!	#DIV/0!	#DIV/0!	#DIV/0!	#DIV/0!	#DIV/0!	#DIV/0!	#DIV/0!	#DIV/0!	#DIV/0!	#DIV/0!	#DIV/0!	#DIV/0!	#DIV/0!	#DIV/0!	#DIV/0!	#DIV/0!	#DIV/0!	#DIV/0!	#DIV/0!			#DIV/0!	#DIV/0!
Number of Spikes per Network Burst per Channel - Avg				100	0	100	#DIV/0!	100	100	#DIV/0!	100	100	100	100	100	66.6667	57.735	#DIV/0!	#DIV/0!	#DIV/0!	#DIV/0!	100	0			97.9991	92.9533	109.048	#DIV/0!	41.784	57.647	#DIV/0!	39.6637	110.52	459.755	79.4164	111.118	100	8.23161	#DIV/0!	#DIV/0!	#DIV/0!	#DIV/0!	216.763	211.033			#DIV/0!	#DIV/0!
Number of Spikes per Network Burst per Channel - Std				100	0	100	#DIV/0!	100	100	#DIV/0!	100	100	100	100	100	66.6667	57.735	#DIV/0!	#DIV/0!	#DIV/0!	#DIV/0!	100	0			203.862	51.6145	44.5237	#DIV/0!	46.5267	39.6606	#DIV/0!	1248.5	51.1711	154.426	64.314	60.1539	100	90.0168	#DIV/0!	#DIV/0!	#DIV/0!	#DIV/0!	92.9648	53.268			#DIV/0!	#DIV/0!
Network Burst Percentage				100	0	100	#DIV/0!	100	100	#DIV/0!	100	100	100	100	100	66.6667	57.735	#DIV/0!	#DIV/0!	#DIV/0!	#DIV/0!	100	0			109.894	110.858	79.248	#DIV/0!	113.009	69.0237	#DIV/0!	125.276	76.1658	76.7413	66.0117	68.9088	100	17.9783	#DIV/0!	#DIV/0!	#DIV/0!	#DIV/0!	70.5539	5.55074			#DIV/0!	#DIV/0!
Network IBI Coefficient of Variation				100	0	100	#DIV/0!	100	100	#DIV/0!	100	100	100	100	100	66.6667	57.735	#DIV/0!	#DIV/0!	#DIV/0!	#DIV/0!	100	0			49.7129	131.862	118.425	#DIV/0!	184.993	118.687	#DIV/0!	279.738	103.007	96.0807	116.044	110.091	100	44.065	#DIV/0!	#DIV/0!	#DIV/0!	#DIV/0!	107.405	10.249			#DIV/0!	#DIV/0!
Network ISI Coefficient of Variation				100	100	100	100	100	100	100	100	100	100	100	100	100	0	100	0	100	0	100	0			102.3	78.6802	119.019	147.18	93.5649	57.9065	161.392	93.7501	98.0074	84.1895	60.8248	67.5778	100	20.2678	99.5503	44.9365	117.717	37.884	70.864	12.024			#DIV/0!	#DIV/0!
Network Normalized Duration IQR				100	0	100	#DIV/0!	100	100	#DIV/0!	#DIV/0!	100	100	100	100											119.458	142.79	37.7521	#DIV/0!	188.985	44.994	#DIV/0!	#DIV/0!	89.1357	79.1752	43.6309	37.7391	100	55.1561	#DIV/0!	#DIV/0!	#DIV/0!	#DIV/0!	53.5151	22.4167			#DIV/0!	#DIV/0!
Synchrony Metrics
Area Under Normalized Cross-Correlation				100	100	100	100	100	100	100	100	100	100	100	100	100	0	100	0	100	0	100	0			93.696	103.208	103.096	1959.67	104.042	86.4337	3512.28	112.206	82.0366	122.318	87.0887	84.05	100	5.45974	716.716	1076.47	1235.51	1971.8	97.819	21.2713			#DIV/0!	#DIV/0!
Area Under Cross-Correlation				100	100	100	100	100	100	100	100	100	100	100	100	100	0	100	0	100	0	100	0			151.741	91.4033	56.8555	13813.1	102.299	35.3663	22268.3	115.45	35.6867	69.8607	25.8232	23.6259	100	48.0234	4650.25	7935.32	7473.15	12813	39.77	26.0825			#DIV/0!	#DIV/0!
Full Width at Half Height of Normalized Cross-Correlation				100	100	100	100	100	100	100	100	100	100	100	100	100	0	100	0	100	0	100	0			144.798	86.8435	68.3582	1084.3	93.3051	111.124	145.921	77.1441	112.502	131.252	111.966	127.961	100	39.8822	429.577	567.079	111.856	34.3929	123.726	10.3169			#DIV/0!	#DIV/0!
Full Width at Half Height of Cross-Correlation				100	100	100	100	100	100	100	100	100	100	100	100	100	0	100	0	100	0	100	0			127.776	97.2751	74.949	1559.09	99.9041	101.61	107.409	102.423	95.4746	85.225	79.4356	97.1866	100	26.5187	586.867	841.968	101.769	5.99401	87.2824	9.0526			#DIV/0!	#DIV/0!
Synchrony Index				100	100	100	100	100	100	100	100	100	100	100	100											97.386	102.901	99.7132	3547.39	101.797	100.138	4396.51	105.224	96.6582	118.696	99.9509	102.31	100	2.76857	1249.77	1989.79	1532.8	2480.05	106.986	10.2097			#DIV/0!	#DIV/0!
Kreuz SPIKE Distance
Average Network Burst Metrics
Start Electrode				#DIV/0!	#DIV/0!	#DIV/0!	#DIV/0!	#DIV/0!	#DIV/0!	#DIV/0!	#DIV/0!	#DIV/0!	#DIV/0!	#DIV/0!	#DIV/0!	#DIV/0!	#DIV/0!	#DIV/0!	#DIV/0!	#DIV/0!	#DIV/0!	#DIV/0!	#DIV/0!			100	52.1739	141.667	#REF!	#REF!	#REF!	109.524	91.6667	100	#REF!	#REF!	#REF!	#REF!	#REF!	#REF!	#REF!	#REF!	#REF!	#REF!	#REF!			100	139.13
Percent Bursts with Start Electrode				100	100	100	100	100	100	100	100	100	100	100	100	100	0	100	0	100	0	100	0			117.857	155.294	79.558	#REF!	#REF!	#REF!	91.9192	90.9091	105	#REF!	#REF!	#REF!	#REF!	#REF!	#REF!	#REF!	#REF!	#REF!	#REF!	#REF!			100	124.103
Burst Peak (Max Spikes per sec)				100	100	100	100	100	100	100	100	100	100	100	100	100	0	100	0	100	0	100	0			127.315	55.1198	87.5138	#REF!	#REF!	#REF!	153.636	84.4156	85.9091	#REF!	#REF!	#REF!	#REF!	#REF!	#REF!	#REF!	#REF!	#REF!	#REF!	#REF!			75	31.339
Time to Burst Peak (ms)				100	100	100	100	100	100	100	100	100	100	100	100											113.933	213.761	0.860585	#REF!	#REF!	#REF!	90.4448	111.796	82.4968	#REF!	#REF!	#REF!	#REF!	#REF!	#REF!	#REF!	#REF!	#REF!	#REF!	#REF!			112.192	273.089
Copy paste into Prism		Timepoint	D5	E5	F5	D2	E2	F2	D3	E3	F3	D4	E4	F4
Mean Firing Rate (Hz)			Control	Control	Control	VCR 100nm	VCR 100nm	VCR 100nm	VCR 100nm + SP600125 1uM	VCR 100nm + SP600125 1uM	VCR 100nm + SP600125 1uM	VCR 100nm + SP600125 10uM	VCR 100nm + SP600125 10uM	VCR 100nm + SP600125 10uM
Normalized to baseline 0h and to individual well (well x at timepoint divided by well x at timepoint 0h, multiplied by 100)		0	100	100	100	100	100	100	100	100	100	100	100	100
		40min	392.641	235.692	186.117	426.849	260.407	127.874	436.611	260.848	120.248	97.0186	104.858	80.0209
		1h	0	0	0	0	0	0	0	0	0	0	0	0
		6h	780.204	377.807	170.147	654.14	433.536	138.198	673.142	507.531	138.676	214.457	146.573	108.908
		12h	725.962	346.084	165.989	492.839	204.279	72.6648	514.829	272.339	97.0238	192.707	125.702	86.8678
		18h	541.242	297.858	140.774	281.682	112.114	44.9684	239.761	157.425	71.9142	166.865	135.995	84.7892
		24h	382.606	221.405	102.259	174.419	89.6601	40.9274	245.313	143.477	44.0694	152.992	127.914	69.8815
		30h	275.824	190.182	79.5308	150.034	93.7895	45.7686	221.212	172.434	47.0928	142.834	118.218	68.2259
		36h	190.077	154.152	68.7562	179.959	79.1032	38.1664	181.568	186.105	50.3534	115.978	104.041	69.2174
		42h	186.031	146.918	57.2852	133.007	62.6363	34.063	159.848	176.908	36.6034	100.564	97.3565	65.7986
		48h	168.412	151.119	38.7712	169.135	51.0902	24.9472	114.189	163.626	30.5492	86.5348	95.7304	54.1205
		54h	150.352	146.195	46.0607	81.2717	43.0366	17.6504	110.732	131.781	33.3142	76.8995	79.2951	47.1557
		60h	170.419	139.11	56.6972	35.0378	35.5465	12.7596	26.7255	83.4898	28.3002	63.0587	79.9743	40.0572
		66h	234.675	145.242	60.7745	40.9629	25.9788	11.3169	12.8783	68.6981	25.5287	60.6143	72.2375	42.5126
		72h	93.4167	72.2009	35.3671	30.9095	15.706	3.26721	2.84622	33.4754	13.8685	40.6923	56.9051	30.3574
Normalized to vehicle?
Mean Firing Rate (Hz)		Timepoint	D5	E5	F5	D2	E2	F2	D3	E3	F3	D4	E4	F4
			Control	Control	Control	VCR 100nm	VCR 100nm	VCR 100nm	VCR 100nm + SP600125 1uM	VCR 100nm + SP600125 1uM	VCR 100nm + SP600125 1uM	VCR 100nm + SP600125 10uM	VCR 100nm + SP600125 10uM	VCR 100nm + SP600125 10uM
		0	100	100	100	100	100	100	100	100	100	100	100	100
		40min	144.628	86.8164	68.5556	157.229	95.9201	47.1019	160.824	96.0826	44.2929	35.7365	38.6241	29.4755
		1h	#DIV/0!	#DIV/0!	#DIV/0!	#DIV/0!	#DIV/0!	#DIV/0!	#DIV/0!	#DIV/0!	#DIV/0!	#DIV/0!	#DIV/0!	#DIV/0!
		6h	176.23	85.3379	38.4322	147.755	97.9257	31.2157	152.047	114.639	31.3237	48.4408	33.1074	24.5999
		12h	175.915	83.8629	40.2223	119.425	49.5009	17.6081	124.753	65.9931	23.5108	46.6968	30.4601	21.0498
		18h	165.708	91.1929	43.0996	86.2402	34.3251	13.7676	73.4058	48.1976	22.0174	51.0878	41.6364	25.9592
		24h	162.518	94.0456	43.4361	74.0874	38.0846	17.3846	104.201	60.9443	18.7192	64.9859	54.3338	29.6833
		30h	151.68	104.584	43.7354	82.5061	51.5765	25.1689	121.648	94.8243	25.8971	78.5467	65.01	37.5186
		36h	138.075	111.979	49.9457	130.725	57.462	27.7247	131.894	135.19	36.5776	84.2481	75.577	50.2807
		42h	143.015	112.946	44.0391	102.251	48.1529	26.1866	122.887	136.002	28.1396	77.3103	74.8447	50.584
		48h	141.009	126.529	32.4624	141.614	42.7768	20.8878	95.6082	137.001	25.5783	72.454	80.1533	45.3141
		54h	131.654	128.014	40.3324	71.1645	37.6844	15.4554	96.9606	115.393	29.1711	67.3361	69.4338	41.2913
		60h	139.601	113.954	46.4443	28.7017	29.1184	10.4522	21.8925	68.3918	23.1825	51.6554	65.5121	32.8134
		66h	159.755	98.8731	41.3721	27.8854	17.685	7.70394	8.76687	46.7661	17.3786	41.2631	49.1755	28.9404
		72h	139.439	107.771	52.7907	46.1371	23.4435	4.8768	4.24841	49.967	20.7008	60.7395	84.9394	45.3131
Number of Active Electrodes		Timepoint	D5	E5	F5	D2	E2	F2	D3	E3	F3	D4	E4	F4
			Control	Control	Control	VCR 100nm	VCR 100nm	VCR 100nm	VCR 100nm + SP600125 1uM	VCR 100nm + SP600125 1uM	VCR 100nm + SP600125 1uM	VCR 100nm + SP600125 10uM	VCR 100nm + SP600125 10uM	VCR 100nm + SP600125 10uM
		0	100	100	100	100	100	100	100	100	100	100	100	100
		40min	100	100	100	157.143	107.143	100	214.286	100	100	114.286	93.75	100
		1h	#DIV/0!	#DIV/0!	#DIV/0!	#DIV/0!	#DIV/0!	#DIV/0!	#DIV/0!	#DIV/0!	#DIV/0!	#DIV/0!	#DIV/0!	#DIV/0!
		6h	100	100	100	157.143	107.143	100	214.286	100	100	114.286	93.75	93.75
		12h	100	100	100	157.143	107.143	100	185.714	100	100	114.286	93.75	93.75
		18h	100	100	100	142.857	78.5714	93.75	128.571	75	86.6667	114.286	81.25	93.75
		24h	100	100	100	100	85.7143	93.75	128.571	75	66.6667	107.143	75	93.75
		30h	100	100	100	100	71.4286	93.75	114.286	75	66.6667	100	75	93.75
		36h	95.7447	102.128	102.128	72.9483	72.9483	95.7447	131.307	76.5957	68.0851	94.8328	76.5957	76.5957
		42h	95.7447	102.128	102.128	72.9483	58.3587	95.7447	131.307	82.9787	68.0851	87.538	63.8298	63.8298
		48h	95.7447	102.128	102.128	87.538	58.3587	89.3617	116.717	76.5957	61.2766	94.8328	57.4468	63.8298
		54h	95.7447	102.128	102.128	58.3587	58.3587	89.3617	116.717	70.2128	61.2766	94.8328	57.4468	70.2128
		60h	95.7447	102.128	102.128	72.9483	58.3587	89.3617	102.128	70.2128	61.2766	94.8328	63.8298	70.2128
		66h	100	100	100	42.8571	50	75	71.4286	56.25	46.6667	92.8571	62.5	56.25
		72h	81.6697	95.8258	122.505	56.0021	65.3358	73.5027	0	49.0018	43.5572	121.338	73.5027	57.1688
Number of Spikes per Burst - Avg		Timepoint	D5	E5	F5	D2	E2	F2	D3	E3	F3	D4	E4	F4
			Control	Control	Control	VCR 100nm	VCR 100nm	VCR 100nm	VCR 100nm + SP600125 1uM	VCR 100nm + SP600125 1uM	VCR 100nm + SP600125 1uM	VCR 100nm + SP600125 10uM	VCR 100nm + SP600125 10uM	VCR 100nm + SP600125 10uM
		0	100	100	100	100	100	100	100	100	100	100	100	100
		40min	104.354	103.322	92.3238	938.215	118.351	77.5319	1359.28	112.119	105.032	113.747	87.1747	105.478
		1h	#DIV/0!	#DIV/0!	#DIV/0!	#DIV/0!	#DIV/0!	#DIV/0!	#DIV/0!	#DIV/0!	#DIV/0!	#DIV/0!	#DIV/0!	#DIV/0!
		6h	109.832	103.496	86.6723	1093.58	101.173	101.263	1041.5	125.759	122.24	137.254	102.422	142.666
		12h	116.592	94.6723	88.7356	1321.62	70.4829	117.075	1298.82	98.2427	169.03	128.441	101.304	141.828
		18h	113.627	86.5875	99.7856	1539.7	14.7435	6.84895	1298.15	10.6739	147.224	113.471	100.828	108.76
		24h	103.38	85.7858	110.834	138.388	14.906	5.66079	140.298	11.5452	9.35133	92.3611	75.3896	79.0441
		30h	94.3253	80.8024	124.872	191.564	15.0214	7.40306	209.076	14.4393	14.654	71.3373	52.4964	60.5557
		36h	98.8207	77.9175	123.262	291.841	15.1301	8.93895	264.069	15.5596	9.45845	61.1094	40.5741	45.1672
		42h	87.8882	68.4487	143.663	183.951	13.1396	7.09775	237.557	12.6812	8.03211	33.1106	39.4916	33.5881
		48h	92.9457	71.9695	135.085	126.037	12.6854	5.77046	0	11.3673	7.71989	12.3707	46.877	26.757
		54h	100.905	73.3393	125.755	118.408	11.9023	5.65598	0	11.4565	7.98268	12.6134	36.2825	25.2419
		60h	88.5223	78.3007	133.177	0	12.4444	0	0	10.0692	0	11.3717	26.47	21.3022
		66h	96.7637	84.5138	118.723	0	10.4404	0	0	11.8903	0	11.2343	22.3873	20.3398
		72h	148.272	145.728	6.00026	0	0	0	0	9.9851	0	12.3872	26.139	0
Mean ISI within Burst - Avg (sec)		Timepoint	D5	E5	F5	D2	E2	F2	D3	E3	F3	D4	E4	F4
			Control	Control	Control	VCR 100nm	VCR 100nm	VCR 100nm	VCR 100nm + SP600125 1uM	VCR 100nm + SP600125 1uM	VCR 100nm + SP600125 1uM	VCR 100nm + SP600125 10uM	VCR 100nm + SP600125 10uM	VCR 100nm + SP600125 10uM
		0	100	100	100	100	100	100	100	100	100	100	100	100
		40min	117.132	100.761	82.107	40.8279	75.487	85.731	27.355	106.999	92.5704	72.842	113.009	95.3483
		1h	#DIV/0!	#DIV/0!	#DIV/0!	#DIV/0!	#DIV/0!	#DIV/0!	#DIV/0!	#DIV/0!	#DIV/0!	#DIV/0!	#DIV/0!	#DIV/0!
		6h	99.1882	107.782	93.0294	37.1255	104.852	108.236	32.1832	108.179	97.4519	70.5577	133.232	106.227
		12h	96.5505	117.541	85.9089	40.5297	114.55	135.445	38.6352	150.185	103.763	83.0519	142.529	103.291
		18h	95.7209	112.957	91.3217	32.514	257.029	248.015	40.4958	309.023	109.962	82.2046	135.89	100.133
		24h	99.4769	99.9685	100.555	61.2154	248.563	226.726	98.1772	315.761	327.771	79.9336	142.883	114.629
		30h	106.851	95.4964	97.6531	51.353	239.531	253.418	72.1507	326.769	297.337	83.0104	186.118	121.124
		36h	105.258	101.451	93.291	47.4444	186.746	236.758	69.4336	363.603	299.051	94.1175	221.855	174.958
		42h	109.705	107.904	82.3912	44.2249	205.408	251.861	59.4064	339.259	297.985	119.989	274.255	263.325
		48h	98.6129	108.68	92.7073	53.483	164.055	197.04	0	278.627	257.515	185.253	238.265	239.413
		54h	96.5965	104.959	98.4449	41.7688	212.717	211.259	0	308.607	257.563	165.591	243.54	278.172
		60h	106.439	97.8018	95.7587	0	131.133	0	0	324.818	0	176.881	252.615	223.89
		66h	95.3259	96.2563	108.418	0	266.043	0	0	384.641	0	193.617	253.929	211.838
		72h	53.7123	58.6125	187.675	0	0	0	0	305.109	0	93.2338	174.806	0
Burst Frequency - Avg (Hz)		Timepoint	D5	E5	F5	D2	E2	F2	D3	E3	F3	D4	E4	F4
			Control	Control	Control	VCR 100nm	VCR 100nm	VCR 100nm	VCR 100nm + SP600125 1uM	VCR 100nm + SP600125 1uM	VCR 100nm + SP600125 1uM	VCR 100nm + SP600125 10uM	VCR 100nm + SP600125 10uM	VCR 100nm + SP600125 10uM
		0	100	100	100	100	100	100	100	100	100	100	100	100
		40min	155.544	82.0737	62.3819	69.5692	86.8538	36.2085	87.5556	110.415	33.6289	11.2715	37.6838	17.0101
		1h	#DIV/0!	#DIV/0!	#DIV/0!	#DIV/0!	#DIV/0!	#DIV/0!	#DIV/0!	#DIV/0!	#DIV/0!	#DIV/0!	#DIV/0!	#DIV/0!
		6h	198.487	65.3535	36.1597	65.9477	96.12	18.1799	118.861	155.038	22.0072	26.9374	22.925	10.7217
		12h	198.625	66.5757	34.7991	66.8861	71.5648	7.43784	72.2097	101.663	10.356	31.8091	21.1584	8.65656
		18h	182.147	82.2245	35.629	51.1188	97.2254	32.1429	36.9659	294.172	10.71	49.4452	42.6821	14.2098
		24h	184.406	88.6808	26.9135	411.251	65.2875	30.5838	113.989	318.316	39.2719	58.0629	59.7839	19.57
		30h	184.145	93.9928	21.8622	320.47	171.198	47.6773	116.078	441.493	322.262	63.3783	97.3757	23.0131
		36h	170.761	103.712	25.5278	457.214	143.384	58.9044	209.56	750.628	20.8187	68.3138	125.583	31.2541
		42h	169.286	114.21	16.5039	1147.11	45.5942	57.0789	403.222	633.35	2.97875	47.8134	192.005	35.9712
		48h	160.961	127.122	11.9168	756.177	36.8438	36.238	0	363.786	3.1609	72.9259	193.525	14.5746
		54h	149.15	123.084	27.7654	23.4721	17.6939	19.7653	0	175.249	15.0886	73.7975	122.135	15.0273
		60h	157.426	110.42	32.1542	0	10.4353	0	0	135.675	0	85.2803	128.149	1.38082
		66h	171.082	96.969	31.9487	0	2.45958	0	0	1494.73	0	88.0778	42.2019	1.59179
		72h	93.5074	97.6856	108.807	0	0	0	0	723.839	0	13.7281	143.326	0
Network Burst Frequency		Timepoint	D5	E5	F5	D2	E2	F2	D3	E3	F3	D4	E4	F4
			Control	Control	Control	VCR 100nm	VCR 100nm	VCR 100nm	VCR 100nm + SP600125 1uM	VCR 100nm + SP600125 1uM	VCR 100nm + SP600125 1uM	VCR 100nm + SP600125 10uM	VCR 100nm + SP600125 10uM	VCR 100nm + SP600125 10uM
many errors because everything is 0		0	150	0	150	#DIV/0!	150	150	#DIV/0!	150	150	150	150	150
		40min	153.386	99.6977	46.9161	#DIV/0!	240.293	53.1227	#DIV/0!	296.544	28.7584	4.32615	31.7712	17.0422
		1h	#DIV/0!	#DIV/0!	#DIV/0!	#DIV/0!	#DIV/0!	#DIV/0!	#DIV/0!	#DIV/0!	#DIV/0!	#DIV/0!	#DIV/0!	#DIV/0!
		6h	222.854	55.2991	21.8474	#DIV/0!	169.608	35.8731	#DIV/0!	440.755	14.8564	13.1423	38.7324	10.7295
		12h	216.526	58.5183	24.9561	#DIV/0!	191.401	38.8934	#DIV/0!	434.025	7.31482	27.1961	39.186	7.7212
		18h	191.931	72.651	35.4185	#DIV/0!	217.949	85.3612	#DIV/0!	539.412	7.05576	37.8735	70.5596	11.4986
		24h	137.99	83.4595	78.5502	#DIV/0!	159.498	98.2517	#DIV/0!	385.782	11.128	44.5118	94.5865	12.9827
		30h	109.395	91.1591	99.4463	#DIV/0!	200.961	116.425	#DIV/0!	820.459	26.4151	55.7792	133.185	17.9554
		36h	63.1588	131.579	105.262	#DIV/0!	93.5663	126.658	#DIV/0!	1286.59	15.3514	78.2727	195.486	51.6568
		42h	79.8541	183.612	36.5338	#DIV/0!	11.0903	154.729	#DIV/0!	1833.72	0	83.0381	255.083	29.5753
		48h	68.224	226.043	5.73315	#DIV/0!	0	14.2616	#DIV/0!	1429.4	0	58.7235	259.299	2.70733
		54h	51.9376	223.622	24.4407	#DIV/0!	0	0	#DIV/0!	467.457	0	38.6208	185.491	0
		60h	49.7225	142.429	107.849	#DIV/0!	0	0	#DIV/0!	10.3565	0	2.39037	116.531	0
		66h	92.6923	106.052	101.256	#DIV/0!	0	0	#DIV/0!	0	0	2.54634	36.2554	0
		72h	22.5045	178.194	99.3011	#DIV/0!	0	0	#DIV/0!	0	0	0	12.0579	0
Area Under Normalized Cross-Correlation		Timepoint	D5	E5	F5	D2	E2	F2	D3	E3	F3	D4	E4	F4
			Control	Control	Control	VCR 100nm	VCR 100nm	VCR 100nm	VCR 100nm + SP600125 1uM	VCR 100nm + SP600125 1uM	VCR 100nm + SP600125 1uM	VCR 100nm + SP600125 10uM	VCR 100nm + SP600125 10uM	VCR 100nm + SP600125 10uM
		0	100	100	100	100	100	100	100	100	100	100	100	100
		40min	93.696	103.208	103.096	1959.67	104.042	86.4337	3512.28	112.206	82.0366	122.318	87.0887	84.05
		1h	#DIV/0!	#DIV/0!	#DIV/0!	#DIV/0!	#DIV/0!	#DIV/0!	#DIV/0!	#DIV/0!	#DIV/0!	#DIV/0!	#DIV/0!	#DIV/0!
		6h	96.0409	102.984	100.975	1961.95	95.4766	85.8427	4301.48	115.169	97.7833	149.54	78.1145	73.6383
		12h	96.5613	101.171	102.268	1671.87	78.6851	74.8028	3624	91.9111	77.2576	132.779	69.2627	75.9664
		18h	94.1314	99.7004	106.168	1207.15	3.09618	4.6589	1462.31	3.76678	67.7598	111.422	59.9679	74.7543
		24h	97.7143	107.012	95.2741	47.208	3.44451	4.75566	143.855	3.92997	3.022	118.691	45.553	72.4299
		30h	99.1163	107.845	93.0391	44.3353	3.05415	5.38443	117.697	4.77486	3.57826	93.6029	24.9285	51.0999
		36h	93.8695	107.903	98.2277	34.629	3.76822	4.83166	100.486	4.78706	4.26203	63.6993	9.6932	18.135
		42h	95.1433	104.524	100.333	46.2432	3.96316	4.41538	110.006	4.62286	4.5158	33.1737	4.01305	4.32812
		48h	107.336	125.65	67.0137	122.463	4.49919	4.70132	193.162	5.52705	4.9575	8.31684	4.13472	3.54951
		54h	107.338	111.712	80.9492	137.766	3.90183	4.02422	162.783	4.51987	4.29856	7.41449	4.08718	3.66197
		60h	96.4787	117.096	86.4258	84.0908	3.94387	3.60911	97.0601	3.49731	3.33335	6.64212	4.55506	3.03601
		66h	120.562	110.752	68.6863	44.7542	2.93887	3.12016	49.7043	2.7658	2.42298	5.90194	4.20875	2.76458
		72h	181.727	106.552	11.7208	109.486	3.82524	3.23901	-1.93052	2.61628	3.47144	14.6174	7.8511	5.47824
[truncated: 282 more columns]

## Sheet: BTZ (Plate 1)
Master-Table MEA Data
Plate 67-0906
Cells	BIHi264-A
Day11 thawed	2022-09-13
Date of Experiment	2022-11-11
Last media change	2022-11-11
Density:	30.000/well
Age of cells [d]	70
Agent	PTX in DMSO 1nM-100nM vs. DMSO 1/60.000
Date of intoxication:	2022-11-11
RAW DATA copy pasted				befMC																						20min after MC																						1h after MC
Well Averages				A1	A6	A7	A8	B1	B6	B7	B8	C1	C6	C7	C8											A1	A6	A7	A8	B1	B6	B7	B8	C1	C6	C7	C8											A1	A6
Treatment/ID				Vehicle_DMSO	BTZ 10nm	BTZ 10nm + SP600125 1uM	BTZ 10nm + SP600125 10uM	Vehicle_DMSO	BTZ 10nm	BTZ 10nm + SP600125 1uM	BTZ 10nm + SP600125 10uM	Vehicle_DMSO	BTZ 10nm	BTZ 10nm + SP600125 1uM	BTZ 10nm + SP600125 10uM											Vehicle_DMSO	BTZ 10nm	BTZ 10nm + SP600125 1uM	BTZ 10nm + SP600125 10uM	Vehicle_DMSO	BTZ 10nm	BTZ 10nm + SP600125 1uM	BTZ 10nm + SP600125 10uM	Vehicle_DMSO	BTZ 10nm	BTZ 10nm + SP600125 1uM	BTZ 10nm + SP600125 10uM											Vehicle_DMSO	BTZ 10nm
Number of Spikes				10243	67498	26527	35124	16136	29490	51588	37326	18114	28739	18367	35103											16561	116759	51174	48548	61585	58091	110892	52982	75636	85762	89327	67127											17625	122896
Mean Firing Rate (Hz)				1.06742	7.03397	2.76438	3.66027	1.68153	3.07315	5.37599	3.88975	1.88766	2.99489	1.91403	3.65809											1.72582	12.1675	5.33285	5.05919	6.41778	6.05367	11.5561	5.52126	7.88203	8.93727	9.30877	6.99531											1.8367	12.807
Number of Active Electrodes				12	16	14	16	16	16	16	16	16	16	16	16											12	16	14	16	15	15	16	16	16	16	16	16											11	16
Weighted Mean Firing Rate (Hz)				1.41906	7.03397	3.15596	3.66027	1.68153	3.07315	5.37599	3.88975	1.88766	2.99489	1.91403	3.65809											2.29748	12.1675	6.08956	5.05919	6.84374	6.45536	11.5561	5.52126	7.88203	8.93727	9.30877	6.99531											2.66172	12.807
ISI Coefficient of Variation - Avg				4.41416	5.25721	5.07199	5.87567	3.32014	2.85182	2.76205	3.78497	4.36591	1.33467	2.54731	2.43155											8.15144	10.0284	10.6998	9.00563	13.2489	5.39314	7.23338	8.15454	11.939	6.40181	10.9844	5.02552											8.1906	9.87866
Number of Bursts				290	415	292	419	164	509	650	486	201	494	124	389											363	762	518	444	794	780	1281	599	1135	1111	1487	609											421	916
Number of Bursting Electrodes				12	16	14	16	16	16	16	16	16	16	16	16											12	16	14	16	15	15	16	16	16	16	16	16											13	16
Burst Duration - Avg (s)				0.170456	0.873458	0.44082	0.442653	0.347363	0.320918	0.495549	0.42186	0.34276	0.390251	0.398363	0.347934											0.260476	0.73963	0.453377	0.517982	0.467492	0.471991	0.519821	0.462868	0.383514	0.503652	0.389587	0.571299											0.230827	0.665689
Burst Duration - Std (s)				0.149589	0.378304	0.301443	0.317667	0.139277	0.137343	0.171905	0.244909	0.170031	0.114902	0.11507	0.131236											0.148003	0.186327	0.220499	0.29852	0.12118	0.182224	0.154021	0.201264	0.151399	0.136407	0.069331	0.279421											0.147452	0.158325
Number of Spikes per Burst - Avg				22.6627	140.014	73.1474	67.5729	60.2102	43.452	75.9464	54.7013	56.7948	51.8452	62.618	52.6175											27.1348	147.792	81.4164	93.1949	72.4959	56.6559	79.1303	71.8244	61.4193	69.1435	55.7466	86.6055											23.8799	128.239
Number of Spikes per Burst - Std				23.158	55.4139	47.83	49.4355	20.4702	22.3953	35.1751	35.381	24.92	31.0914	22.0266	24.7761											30.7801	51.3288	53.8088	69.6937	26.2413	29.9124	29.8375	38.662	35.5601	24.092	19.3374	52.0087											28.9613	41.8422
Mean ISI within Burst - Avg				0.011431	0.011465	0.009506	0.010744	0.006729	0.012458	0.016033	0.015328	0.010431	0.022765	0.013347	0.013748											0.017396	0.007362	0.009631	0.009349	0.008583	0.01564	0.012248	0.012473	0.009105	0.013214	0.010545	0.012821											0.017493	0.007674
Mean ISI within Burst - Std				0.004284	0.003909	0.003413	0.002917	0.00233	0.010076	0.013188	0.009429	0.009359	0.015794	0.01165	0.01139											0.007458	0.00353	0.005226	0.004235	0.003695	0.003292	0.005655	0.005223	0.004217	0.005647	0.011223	0.005359											0.007201	0.00269
Median ISI within Burst - Avg				0.007624	0.008263	0.006319	0.006895	0.00409	0.009063	0.013432	0.011631	0.008094	0.020609	0.010624	0.011005											0.012365	0.004922	0.006051	0.005743	0.005313	0.010957	0.008378	0.008351	0.005554	0.009293	0.007772	0.008977											0.011432	0.005004
Median ISI within Burst - Std				0.003045	0.00367	0.002609	0.002184	0.001977	0.010552	0.013654	0.009785	0.009495	0.016337	0.01221	0.011813											0.006984	0.002361	0.003472	0.0025	0.002715	0.003491	0.005421	0.005544	0.002424	0.005822	0.012241	0.005914											0.006215	0.001786
Inter-Burst Interval - Avg (s)				78.291	22.4579	30.9712	23.8516	63.5439	32.1567	29.7497	25.4803	51.763	110.453	75.9081	32.7655											72.7459	11.7418	21.8064	23.3958	9.55139	12.9973	7.04839	19.9503	10.9782	8.55705	6.29312	17.2532											33.9587	10.2145
Inter-Burst Interval - Std (s)				154.5	2.89322	9.65975	7.40722	2.90159	12.2449	14.2197	14.5587	13.1556	77.9231	19.1295	12.4626											124.516	1.44303	16.3965	10.1906	0.17986	5.84064	0.891256	17.266	14.7166	1.73273	0.19421	7.73158											29.856	1.09118
Burst Frequency - Avg (Hz)				0.040295	0.043247	0.034776	0.043664	0.01709	0.053043	0.067737	0.050646	0.020946	0.05148	0.012922	0.040538											0.050438	0.079408	0.061692	0.046269	0.088259	0.086703	0.133493	0.062422	0.118278	0.115777	0.15496	0.063464											0.053997	0.095456
Burst Frequency - Std (Hz)				0.023982	0.005562	0.010065	0.011746	0.000746	0.064448	0.089277	0.041512	0.008801	0.107269	0.00553	0.027483											0.044258	0.009871	0.026549	0.013662	0.001722	0.03303	0.02106	0.02358	0.027857	0.044723	0.004773	0.018331											0.051358	0.00977
Normalized Duration IQR - Avg				0.67072	0.987566	0.84926	0.859706	0.262938	0.389791	0.535073	1.1282	0.550568	0.916207	0.460334	0.564702											0.497595	1.4637	1.14159	1.2984	0.236458	1.35563	0.448639	0.604932	0.263662	0.397077	0.267564	1.88503											0.607864	0.395702
Normalized Duration IQR - Std				0.33853	0.473889	0.556085	0.503768	0.164443	0.280246	0.632737	0.543154	0.824166	0.646468	0.627459	0.6149											0.31335	0.892686	0.756864	0.478823	0.078339	0.953306	0.084505	0.421157	0.137014	0.14991	0.095304	1.18149											0.412679	0.396774
IBI Coefficient of Variation - Avg				0.681894	0.766708	0.649484	0.768757	0.424244	0.501754	0.538482	1.15362	0.406815	0.997894	0.427843	0.47007											1.24806	1.56371	1.25991	1.04743	2.63121	0.969064	1.7739	1.73654	2.42823	2.05187	2.83876	0.959136											1.19528	1.71435
IBI Coefficient of Variation - Std				0.345422	0.104707	0.171497	0.282983	0.065895	0.333763	0.251007	0.3849	0.31625	0.385264	0.199408	0.262857											0.927443	0.139928	0.589138	0.327877	0.087631	0.334888	0.080166	0.560825	0.54751	0.192487	0.096056	0.32495											0.874064	0.12845
Burst Percentage - Avg				67.5016	88.4626	80.1004	92.9958	67.6253	69.8527	66.1378	75.6505	81.7037	29.4194	52.3669	66.2015											64.5715	95.1839	80.333	92.7645	88.4324	80.8985	89.8571	87.5717	93.0667	87.7504	91.2649	85.6255											67.7797	95.1697
Burst Percentage - Std				37.7537	7.96822	31.5701	3.69777	21.5518	20.7193	17.6691	15.5465	21.4333	16.0568	26.4688	17.4404											33.5269	3.80538	33.1127	8.45961	24.3719	22.5912	7.96849	9.52022	14.2998	7.17601	11.263	7.85854											30.37	3.82509
Number of Network Bursts				33	22	18	18	10	50	151	29	10	176	8	73											55	45	38	22	39	37	71	30	69	83	82	36											61	54
Network Burst Frequency (Hz)				0.055023	0.036682	0.030013	0.030013	0.016674	0.083368	0.251772	0.048353	0.016674	0.293456	0.013339	0.121717											0.091705	0.075031	0.06336	0.036682	0.065027	0.061692	0.118383	0.050021	0.115048	0.138391	0.136724	0.060025											0.101709	0.090038
Network Burst Duration - Avg (sec)				0.769307	2.33529	1.78889	2.05432	1.50773	1.622	2.38259	2.19134	2.00054	2.11514	1.41585	1.78761											0.653281	1.23447	0.930038	1.49922	1.66947	2.27717	2.11739	1.72347	0.815318	2.14957	1.03403	1.86177											0.653416	1.13175
Network Burst Duration - Std (sec)				0.475173	0.777757	0.712598	0.640029	0.428615	0.561125	1.15562	1.00368	0.563873	1.09085	0.480691	0.550986											0.412988	0.807021	0.660302	0.754027	1.07603	1.22181	1.83401	1.30437	0.417945	1.97189	0.713244	0.913027											0.486643	0.772473
Number of Spikes per Network Burst - Avg				294.242	2704.09	1387.28	1833.17	1029.7	347.42	298.901	898.793	1182.1	121.75	958.25	318.438											298.764	2475.11	1327.97	2158.36	1497.13	1373.08	1438.83	1568.57	1053.68	952.759	1016.7	1566.78											287.754	2173.96
Number of Spikes per Network Burst - Std				153.681	1685.69	540.727	549.513	45.5657	413.446	580.734	1148.44	58.1004	219.42	557.337	475.843											266.006	2351.9	1180.85	1278.45	1196.08	1057.4	2203.87	2003.42	795.742	1734.42	1043	1446.77											269.218	2191.6
Number of Elecs Participating in Burst - Avg				11.6061	15.0909	14.7222	15.9444	16	11.52	13.351	12.8621	16	13.1193	14.75	12.2055											10.4545	15.6667	13.5789	15.6818	14.8205	14	14.4366	14.7667	15.9565	14.0241	15.878	14.0833											9.81967	15.6296
Number of Elecs Participating in Burst - Std				1.57994	1.65929	1.31978	0.235702	0	3.36998	1.4057	2.82494	0	1.37424	2.37547	2.27888											1.48845	1.2792	1.63792	0.5679	1.1209	2.35702	2.2974	2.28463	0.205425	2.33205	0.791783	2.82211											1.81207	1.33595
Number of Spikes per Network Burst per Channel - Avg				24.1718	169.277	92.0887	114.688	64.3563	23.8347	19.9257	57.7295	73.8812	8.84328	60.3182	21.378											26.6814	154.811	90.5315	135.799	99.8863	91.3242	90.6089	99.0619	65.9893	60.5663	63.5831	99.0556											26.641	136.009
Number of Spikes per Network Burst per Channel - Std				10.9654	104.91	34.3976	34.0513	2.84786	24.4149	35.8996	70.6922	3.63128	13.6315	34.0459	28.9677											18.9062	146.872	71.9058	78.8111	79.6437	69.2823	137.324	124.52	49.6848	107.907	65.1507	89.3028											18.727	136.842
Network Burst Percentage				94.7964	88.1359	94.1343	93.9443	63.8138	58.9047	87.4893	69.8307	65.2589	74.5607	41.7379	66.2223											99.2211	95.3931	98.6106	97.8084	94.8088	87.4559	92.123	88.817	96.1235	92.2075	93.3301	84.0258											99.5915	95.523
Network IBI Coefficient of Variation				0.827464	0.520415	0.399969	0.396515	0.387146	0.791854	0.718816	1.02692	0.222689	0.585962	0.483911	0.773094											2.08189	1.43892	1.38976	0.860476	2.20742	0.698141	1.31675	1.42218	2.457	1.68569	2.54209	0.804513											1.92106	1.60389
Network ISI Coefficient of Variation				8.96795	4.11647	6.21081	5.89304	2.2134	1.82367	1.99879	2.29231	2.22196	1.24863	1.55012	1.88251											22.7544	7.23712	15.7499	10.9138	11.5113	3.75906	3.92193	5.03306	8.24728	4.15672	5.95286	3.47233											25.7468	7.00689
Network Normalized Duration IQR				0.723404	0.491159	0.181818	0.12178	0.332103	0.47619	0.654118	0.669927	0.424379	0.690808	0.393013	0.363636											0.14433	1.81936	2.42718	0.75443	1.01255	0.937365	1.37743	2.55615	0.281481	1.15867	0.437086	0.898765											0.247191	1.40136
Area Under Normalized Cross-Correlation				0.352908	0.569913	0.511753	0.550473	0.629169	0.429227	0.470479	0.461255	0.523904	0.311393	0.393074	0.437778											0.276588	0.714446	0.530858	0.587921	0.674954	0.482801	0.636509	0.57519	0.682896	0.626372	0.710401	0.510315											0.283681	0.727724
Area Under Cross-Correlation				2.6376	56.0909	15.6414	22.0987	9.99605	10.8064	28.6099	18.2191	9.96333	4.04584	7.3719	16.5559											3.3166	110.8	31.7845	33.5651	44.3485	29.8351	86.7403	36.0348	53.5729	61.2093	63.4936	44.1098											3.49193	113.792
Width at Half Height of Normalized Cross-Correlation				22	33	28	31	34	46	42	44	33	31	60	50											22	24	24	28	27	37	30	31	25	34	29	39											21	24
Width at Half Height of Cross-Correlation				140	473	338	326	189	213	339	309	228	208	260	255											286	550	435	434	293	391	450	507	316	383	279	443											239	538
Synchrony Index				0.575514	0.885248	0.635888	0.750652	0.874848	0.744126	0.849476	0.773707	0.833739	0.643216	0.774274	0.822652											0.576912	0.915302	0.629498	0.745202	0.795517	0.738858	0.895124	0.799748	0.829423	0.903741	0.861581	0.821467											0.583417	0.915255
																														0.795517	0.64314	0.774037	0.81963
Timepoints		00h-Baseline. Before MC.																						00h. 20min after MC/drug.																						1h after drug
Well Averages		Analysis Start	0	A1	B1	C1	A6	B6	C6	A7	B7	C7	A8	B8	C8	Control		BTZ 10nm		BTZ 10nm + SP600125 1uM		BTZ 10nm + SP600125 10uM		Analysis Start	0	A1	B1	C1	A6	B6	C6	A7	B7	C7	A8	B8	C8	Control		BTZ 10nm		BTZ 10nm + SP600125 1uM		BTZ 10nm + SP600125 10uM		Analysis Start	0	A1	B1
Treatment/ID		Analysis End	599.75	Control	Control	Control	BTZ 10nm	BTZ 10nm	BTZ 10nm	BTZ 10nm + SP600125 1uM	BTZ 10nm + SP600125 1uM	BTZ 10nm + SP600125 1uM	BTZ 10nm + SP600125 10uM	BTZ 10nm + SP600125 10uM	BTZ 10nm + SP600125 10uM	Mean	SD	Mean	SD	Mean	SD	Mean	SD	Analysis End	600	Control	Control	Control	BTZ 10nm	BTZ 10nm	BTZ 10nm	BTZ 10nm + SP600125 1uM	BTZ 10nm + SP600125 1uM	BTZ 10nm + SP600125 1uM	BTZ 10nm + SP600125 10uM	BTZ 10nm + SP600125 10uM	BTZ 10nm + SP600125 10uM	Mean	SD	Mean	SD	Mean	SD	Mean	SD	Analysis End	300	Control	Control
Activity Metrics		Active Electrode Criterion (spks/min)	5																					Active Electrode Criterion (spks/min)	5																					Active Electrode Criterion (spks/min)	5
Number of Spikes		Remove Coincident Artifacts	False	10243	16136	18114	67498	29490	28739	26527	51588	18367	35124	37326	35103	14831	4094.56	41909	22163.9	32160.7	17312.2	35851	1277.43	Remove Coincident Artifacts	False	16561	116759	51174	48548	61585	58091	110892	52982	75636	85762	89327	67127	61498	50890.6	56074.7	6748.34	79836.7	29182.6	80738.7	11922.1	Remove Coincident Artifacts	False	17625	122896
Mean Firing Rate (Hz)				1.06742	1.68153	1.88766	7.03397	3.07315	2.99489	2.76438	5.37599	1.91403	3.66027	3.88975	3.65809	1.54554	0.426695	4.36734	2.3097	3.35147	1.80411	3.73604	0.133121			1.72582	12.1675	5.33285	5.05919	6.41778	6.05367	11.5561	5.52126	7.88203	8.93727	9.30877	6.99531	6.40871	5.30331	5.84355	0.703245	8.31979	3.04112	8.41378	1.2424			1.8367	12.807
Number of Active Electrodes		Electrode Burst Settings		12	16	16	16	16	16	14	16	16	16	16	16	14.6667	2.3094	16	0	15.3333	1.1547	16	0	Electrode Burst Settings		12	16	14	16	15	15	16	16	16	16	16	16	14	2	15.3333	0.57735	16	0	16	0	Electrode Burst Settings		11	16
Weighted Mean Firing Rate (Hz)		Algorithm	ISI Threshold	1.41906	1.68153	1.88766	7.03397	3.07315	2.99489	3.15596	5.37599	1.91403	3.66027	3.88975	3.65809	1.66275	0.234863	4.36734	2.3097	3.48199	1.75386	3.73604	0.133121	Algorithm	ISI Threshold	2.29748	12.1675	6.08956	5.05919	6.84374	6.45536	11.5561	5.52126	7.88203	8.93727	9.30877	6.99531	6.8515	4.97891	6.11943	0.938504	8.31979	3.04112	8.41378	1.2424	Algorithm	ISI Threshold	2.66172	12.807
ISI Coefficient of Variation - Avg		Min # of Spikes	5	4.41416	3.32014	4.36591	5.25721	2.85182	1.33467	5.07199	2.76205	2.54731	5.87567	3.78497	2.43155	4.0334	0.618178	3.1479	1.97796	3.46045	1.39976	4.03073	1.73516	Min # of Spikes	5	8.15144	10.0284	10.6998	9.00563	13.2489	5.39314	7.23338	8.15454	11.939	6.40181	10.9844	5.02552	9.62656	1.32087	9.21588	3.93208	9.10896	2.49375	7.47059	3.11991	Min # of Spikes	5	8.1906	9.87866
Electrode Burst Metrics		Max ISI (ms)	100																					Max ISI (ms)	100	0	0	0	0	0	0	0	0	0	0	0	0									Max ISI (ms)	100	0	0
Number of Bursts				290	164	201	415	509	494	292	650	124	419	486	389	218.333	64.7637	472.667	50.5008	355.333	268.658	431.333	49.6622			363	762	518	444	794	780	1281	599	1135	1111	1487	609	547.667	201.148	672.667	198.155	1005	359.104	1069	440.504			421	916
Number of Bursting Electrodes		Network Burst Settings		12	16	16	16	16	16	14	16	16	16	16	16	14.6667	2.3094	16	0	15.3333	1.1547	16	0	Network Burst Settings		12	16	14	16	15	15	16	16	16	16	16	16	14	2	15.3333	0.57735	16	0	16	0	Network Burst Settings		13	16
Burst Duration - Avg (sec)		Algorithm	ISI Threshold	0.170456	0.347363	0.34276	0.873458	0.320918	0.390251	0.44082	0.495549	0.398363	0.442653	0.42186	0.347934	0.28686	0.100835	0.528209	0.300997	0.444911	0.048722	0.404149	0.0497813	Algorithm	ISI Threshold	0.260476	0.73963	0.453377	0.517982	0.467492	0.471991	0.519821	0.462868	0.383514	0.503652	0.389587	0.571299	0.484494	0.241088	0.485822	0.0279424	0.455401	0.0684596	0.488179	0.0918388	Algorithm	ISI Threshold	0.230827	0.665689
Burst Duration - Std (sec)		Min # of Spikes	50	0.149589	0.139277	0.170031	0.378304	0.137343	0.114902	0.301443	0.171905	0.11507	0.317667	0.244909	0.131236	0.152966	0.0156526	0.210183	0.146029	0.196139	0.0955207	0.231271	0.0939608	Min # of Spikes	50	0.148003	0.186327	0.220499	0.29852	0.12118	0.182224	0.154021	0.201264	0.151399	0.136407	0.069331	0.279421	0.184943	0.0362678	0.200641	0.0900931	0.168895	0.0280633	0.16172	0.107308	Min # of Spikes	50	0.147452	0.158325
Number of Spikes per Burst - Avg		Max ISI (ms)	100	22.6627	60.2102	56.7948	140.014	43.452	51.8452	73.1474	75.9464	62.618	67.5729	54.7013	52.6175	46.5559	20.7625	78.4371	53.4922	70.5706	7.02791	58.2972	8.10022	Max ISI (ms)	100	27.1348	147.792	81.4164	93.1949	72.4959	56.6559	79.1303	71.8244	61.4193	69.1435	55.7466	86.6055	85.4477	60.4296	74.1156	18.3233	70.7913	8.90058	70.4985	15.474	Max ISI (ms)	100	23.8799	128.239
Number of Spikes per Burst - Std		Min # of Electrodes (%)	35	23.158	20.4702	24.92	55.4139	22.3953	31.0914	47.83	35.1751	22.0266	49.4355	35.381	24.7761	22.8494	2.2409	36.3002	17.1145	35.0106	12.9025	36.5309	12.3698	Min # of Electrodes (%)	35	30.7801	51.3288	53.8088	69.6937	26.2413	29.9124	29.8375	38.662	35.5601	24.092	19.3374	52.0087	45.3059	12.6406	41.9491	24.0975	34.6865	4.47663	31.8127	17.6511	Min # of Electrodes (%)	35	28.9613	41.8422
Mean ISI within Burst - Avg (sec)		Synchrony Settings		0.011431	0.006729	0.010431	0.011465	0.012458	0.022765	0.009506	0.016033	0.013347	0.010744	0.015328	0.013748	0.00953033	0.00247701	0.0155627	0.00625713	0.012962	0.00328049	0.0132733	0.00232857	Synchrony Settings		0.017396	0.007362	0.009631	0.009349	0.008583	0.01564	0.012248	0.012473	0.009105	0.013214	0.010545	0.012821	0.011463	0.00526189	0.0111907	0.00387222	0.0112753	0.00188293	0.0121933	0.00144096	Synchrony Settings		0.017493	0.007674
Mean ISI within Burst - Std (sec)		Synchrony Window	20	0.004284	0.00233	0.009359	0.003909	0.010076	0.015794	0.003413	0.013188	0.01165	0.002917	0.009429	0.01139	0.00532433	0.00362814	0.00992633	0.00594391	0.009417	0.00525617	0.007912	0.00443553	Synchrony Window	20	0.007458	0.00353	0.005226	0.004235	0.003695	0.003292	0.005655	0.005223	0.004217	0.005647	0.011223	0.005359	0.00540467	0.00197009	0.00374067	0.000473156	0.00503167	0.000737846	0.00740967	0.00330558	Synchrony Window	20	0.007201	0.00269
Median ISI within Burst - Avg (sec)				0.007624	0.00409	0.008094	0.008263	0.009063	0.020609	0.006319	0.013432	0.010624	0.006895	0.011631	0.011005	0.00660267	0.00218869	0.012645	0.00690862	0.010125	0.00358266	0.00984367	0.00257273			0.012365	0.004922	0.006051	0.005743	0.005313	0.010957	0.008378	0.008351	0.005554	0.009293	0.007772	0.008977	0.00777933	0.00401122	0.00733767	0.0031418	0.00742767	0.0016227	0.00868067	0.000802633			0.011432	0.005004
Median ISI within Burst - Std (sec)		Average Network Burst Analysis Settings		0.003045	0.001977	0.009495	0.00367	0.010552	0.016337	0.002609	0.013654	0.01221	0.002184	0.009785	0.011813	0.004839	0.00406742	0.0101863	0.00634141	0.009491	0.00600356	0.00792733	0.00507618	Average Network Burst Analysis Settings		0.006984	0.002361	0.003472	0.0025	0.002715	0.003491	0.005421	0.005544	0.002424	0.005822	0.012241	0.005914	0.00427233	0.00241318	0.002902	0.000521294	0.004463	0.0017669	0.00799233	0.00367974	Average Network Burst Analysis Settings		0.006215	0.001786
Inter-Burst Interval - Avg (sec)		Number of network bursts vary by well		78.291	63.5439	51.763	22.4579	32.1567	110.453	30.9712	29.7497	75.9081	23.8516	25.4803	32.7655	64.5326	13.2916	55.0226	48.2486	45.543	26.304	27.3658	4.74665	Number of network bursts vary by well		72.7459	11.7418	21.8064	23.3958	9.55139	12.9973	7.04839	19.9503	10.9782	8.55705	6.29312	17.2532	35.4314	32.7048	15.3148	7.20732	12.659	6.61312	10.7011	5.78608	Number of network bursts vary by well		33.9587	10.2145
Inter-Burst Interval - Std (sec)		Network Burst Window Start (ms)	0	154.5	2.90159	13.1556	2.89322	12.2449	77.9231	9.65975	14.2197	19.1295	7.40722	14.5587	12.4626	56.8525	84.7208	31.0204	40.8872	14.3363	4.73594	11.4762	3.67638	Network Burst Window Start (ms)	0	124.516	1.44303	16.3965	10.1906	0.17986	5.84064	0.891256	17.266	14.7166	1.73273	0.19421	7.73158	47.4519	67.1571	5.4037	5.01965	10.9579	8.8107	3.21951	3.98257	Network Burst Window Start (ms)	0	29.856	1.09118
Burst Frequency - Avg (Hz)		Network Burst Window End (ms)	500	0.040295	0.01709	0.020946	0.043247	0.053043	0.05148	0.034776	0.067737	0.012922	0.043664	0.050646	0.040538	0.0261103	0.0124347	0.0492567	0.00526287	0.0384783	0.0275944	0.0449493	0.00517513	Network Burst Window End (ms)	500	0.050438	0.079408	0.061692	0.046269	0.088259	0.086703	0.133493	0.062422	0.118278	0.115777	0.15496	0.063464	0.063846	0.0146046	0.0737437	0.0238065	0.104731	0.0374221	0.1114	0.0459047	Network Burst Window End (ms)	500	0.053997	0.095456
Burst Frequency - Std (Hz)		Bin Size (ms)	1	0.023982	0.000746	0.008801	0.005562	0.064448	0.107269	0.010065	0.089277	0.00553	0.011746	0.041512	0.027483	0.0111763	0.0117987	0.059093	0.0510645	0.0349573	0.0470968	0.0269137	0.0148912	Bin Size (ms)	1	0.044258	0.009871	0.026549	0.013662	0.001722	0.03303	0.02106	0.02358	0.027857	0.044723	0.004773	0.018331	0.0268927	0.0171961	0.016138	0.0158002	0.0241657	0.00343614	0.022609	0.0203157	Bin Size (ms)	1	0.051358	0.00977
Median/Mean ISI within Burst - Avg				0.67072	0.262938	0.550568	0.987566	0.389791	0.916207	0.84926	0.535073	0.460334	0.859706	1.1282	0.564702	0.494742	0.209545	0.764521	0.326481	0.614889	0.206383	0.850869	0.281852			0.497595	1.4637	1.14159	1.2984	0.236458	1.35563	0.448639	0.604932	0.263662	0.397077	0.267564	1.88503	1.03429	0.491908	0.963495	0.630282	0.439078	0.170836	0.849891	0.898795			0.607864	0.395702
Median/Mean ISI within Burst - Std				0.33853	0.164443	0.824166	0.473889	0.280246	0.646468	0.556085	0.632737	0.627459	0.503768	0.543154	0.6149	0.44238	0.341902	0.466868	0.183212	0.605427	0.0428128	0.553941	0.0563458			0.31335	0.892686	0.756864	0.478823	0.078339	0.953306	0.084505	0.421157	0.137014	0.14991	0.095304	1.18149	0.6543	0.30298	0.503489	0.438005	0.214225	0.181121	0.475568	0.611956			0.412679	0.396774
IBI Coefficient of Variation - Avg				0.681894	0.424244	0.406815	0.766708	0.501754	0.997894	0.649484	0.538482	0.427843	0.768757	1.15362	0.47007	0.504318	0.154032	0.755452	0.248261	0.538603	0.110821	0.797482	0.342678			1.24806	1.56371	1.25991	1.04743	2.63121	0.969064	1.7739	1.73654	2.42823	2.05187	2.83876	0.959136	1.35723	0.178914	1.54923	0.937838	1.97956	0.38901	1.94992	0.943949			1.19528	1.71435
IBI Coefficient of Variation - Std				0.345422	0.065895	0.31625	0.104707	0.333763	0.385264	0.171497	0.251007	0.199408	0.282983	0.3849	0.262857	0.242522	0.153658	0.274578	0.149349	0.207304	0.0403388	0.310247	0.0654301			0.927443	0.139928	0.589138	0.327877	0.087631	0.334888	0.080166	0.560825	0.54751	0.192487	0.096056	0.32495	0.55217	0.395057	0.250132	0.140774	0.396167	0.273746	0.204498	0.114919			0.874064	0.12845
Burst Percentage - Avg				67.5016	67.6253	81.7037	88.4626	69.8527	29.4194	80.1004	66.1378	52.3669	92.9958	75.6505	66.2015	72.2769	8.1641	62.5783	30.1863	66.2017	13.8669	78.2826	13.5897			64.5715	95.1839	80.333	92.7645	88.4324	80.8985	89.8571	87.5717	93.0667	87.7504	91.2649	85.6255	80.0295	15.3084	87.3651	6.00458	90.1652	2.76041	88.2136	2.84813			67.7797	95.1697
Burst Percentage - Std				37.7537	21.5518	21.4333	7.96822	20.7193	16.0568	31.5701	17.6691	26.4688	3.69777	15.5465	17.4404	26.9129	9.38854	14.9148	6.45179	25.236	7.032	12.2282	7.44805			33.5269	3.80538	33.1127	8.45961	24.3719	22.5912	7.96849	9.52022	14.2998	7.17601	11.263	7.85854	23.4817	17.0414	18.4742	8.71851	10.5962	3.29995	8.76585	2.18935			30.37	3.82509
Network Burst Metrics																										0	0	0	0	0	0	0	0	0	0	0	0											0	0
Number of Network Bursts				33	10	10	22	50	176	18	151	8	18	29	73	17.6667	13.2791	82.6667	82.0325	59	79.8311	40	29.1033			55	45	38	22	39	37	71	30	69	83	82	36	46	8.544	32.6667	9.29157	56.6667	23.1157	67	26.8514			61	54
Network Burst Frequency				0.055023	0.016674	0.016674	0.036682	0.083368	0.293456	0.030013	0.251772	0.013339	0.030013	0.048353	0.121717	0.029457	0.0221408	0.137835	0.136778	0.0983747	0.133107	0.0666943	0.0485253			0.091705	0.075031	0.06336	0.036682	0.065027	0.061692	0.118383	0.050021	0.115048	0.138391	0.136724	0.060025	0.0766987	0.0142459	0.054467	0.0154923	0.094484	0.0385422	0.111713	0.0447712			0.101709	0.090038
Network Burst Duration - Avg (sec)				0.769307	1.50773	2.00054	2.33529	1.622	2.11514	1.78889	2.38259	1.41585	2.05432	2.19134	1.78761	1.42586	0.619688	2.02414	0.365247	1.86244	0.48755	2.01109	0.205304			0.653281	1.23447	0.930038	1.49922	1.66947	2.27717	2.11739	1.72347	0.815318	2.14957	1.03403	1.86177	0.939262	0.290703	1.81529	0.408959	1.55206	0.667745	1.68179	0.579137			0.653416	1.13175
Network Burst Duration - Std (sec)				0.475173	0.428615	0.563873	0.777757	0.561125	1.09085	0.712598	1.15562	0.480691	0.640029	1.00368	0.550986	0.48922	0.0687145	0.809911	0.266323	0.782968	0.342921	0.731567	0.23983			0.412988	0.807021	0.660302	0.754027	1.07603	1.22181	1.83401	1.30437	0.417945	1.97189	0.713244	0.913027	0.62677	0.199145	1.01729	0.239359	1.18544	0.715484	1.19939	0.676424			0.486643	0.772473
Number of Spikes per Network Burst - Avg				294.242	1029.7	1182.1	2704.09	347.42	121.75	1387.28	298.901	958.25	1833.17	898.793	318.438	835.347	474.766	1057.75	1430.23	881.476	548.235	1016.8	764.228			298.764	2475.11	1327.97	2158.36	1497.13	1373.08	1438.83	1568.57	1053.68	952.759	1016.7	1566.78	1367.28	1088.71	1676.19	422.155	1353.69	267.793	1178.74	337.564			287.754	2173.96
Number of Spikes per Network Burst - Std				153.681	45.5657	58.1004	1685.69	413.446	219.42	540.727	580.734	557.337	549.513	1148.44	475.843	85.7824	59.135	772.854	796.474	559.6	20.0994	724.6	368.903			266.006	2351.9	1180.85	1278.45	1196.08	1057.4	2203.87	2003.42	795.742	1734.42	1043	1446.77	1266.25	1045.56	1177.31	111.714	1667.68	761.741	1408.06	347.332			269.218	2191.6
Number of Elecs Participating in Burst - Avg				11.6061	16	16	15.0909	11.52	13.1193	14.7222	13.351	14.75	15.9444	12.8621	12.2055	14.5354	2.53684	13.2434	1.78869	14.2744	0.799819	13.6707	1.99633			10.4545	15.6667	13.5789	15.6818	14.8205	14	14.4366	14.7667	15.9565	14.0241	15.878	14.0833	13.2334	2.62319	14.8341	0.840991	15.0533	0.799457	14.6618	1.0537			9.81967	15.6296
Number of Elecs Participating in Burst - Std				1.57994	0	0	1.65929	3.36998	1.37424	1.31978	1.4057	2.37547	0.235702	2.82494	2.27888	0.526647	0.912179	2.1345	1.0794	1.70032	0.586276	1.77984	1.36485			1.48845	1.2792	1.63792	0.5679	1.1209	2.35702	2.2974	2.28463	0.205425	2.33205	0.791783	2.82211	1.46853	0.180187	1.34861	0.91604	1.59582	1.20413	1.98198	1.05946			1.81207	1.33595
Number of Spikes per Network Burst per Channel - Avg				24.1718	64.3563	73.8812	169.277	23.8347	8.84328	92.0887	19.9257	60.3182	114.688	57.7295	21.378	54.1364	26.3835	67.3184	88.6165	57.4442	36.1673	64.5983	47.0324			26.6814	154.811	90.5315	135.799	99.8863	91.3242	90.6089	99.0619	65.9893	60.5663	63.5831	99.0556	90.6745	64.0647	109.003	23.5974	85.2201	17.1822	74.4017	21.4041			26.641	136.009
Number of Spikes per Network Burst per Channel - Std				10.9654	2.84786	3.63128	104.91	24.4149	13.6315	34.3976	35.8996	34.0459	34.0513	70.6922	28.9677	5.81483	4.47765	47.6521	49.879	34.781	0.984527	44.5704	22.7645			18.9062	146.872	71.9058	78.8111	79.6437	69.2823	137.324	124.52	49.6848	107.907	65.1507	89.3028	79.2282	64.2966	75.9124	5.75687	103.843	47.3373	87.4535	21.4381			18.727	136.842
Network Burst Percentage				94.7964	63.8138	65.2589	88.1359	58.9047	74.5607	94.1343	87.4893	41.7379	93.9443	69.8307	66.2223	74.6231	17.4856	73.8671	14.628	74.4538	28.527	76.6658	15.072			99.2211	95.3931	98.6106	97.8084	94.8088	87.4559	92.123	88.817	96.1235	92.2075	93.3301	84.0258	97.7416	2.05665	93.3577	5.3266	92.3545	3.65879	89.8545	5.07889			99.5915	95.523
Network IBI Coefficient of Variation				0.827464	0.387146	0.222689	0.520415	0.791854	0.585962	0.399969	0.718816	0.483911	0.396515	1.02692	0.773094	0.4791	0.312698	0.632744	0.141637	0.534232	0.165273	0.732175	0.317187			2.08189	1.43892	1.38976	0.860476	2.20742	0.698141	1.31675	1.42218	2.457	1.68569	2.54209	0.804513	1.63685	0.386191	1.25534	0.828503	1.73198	0.630097	1.67743	0.868817			1.92106	1.60389
[truncated: 267 more rows]
[truncated: 282 more columns]

## Sheet: BTZ (Plate 2)
Master-Table MEA Data
Plate 67-0906
Cells	BIHi264-A
Day11 thawed	2022-09-13
Date of Experiment	2022-11-11
Last media change	2022-11-11
Density:	30.000/well
Age of cells [d]	70
Agent	PTX in DMSO 1nM-100nM vs. DMSO 1/60.000
Date of intoxication:	2022-11-11
RAW DATA copy pasted				befMC																						40min after MC																						1h after MC
[truncated: 357 more rows]
[truncated: 282 more columns]

## Sheet: CDDP (Plate1)
Master-Table MEA Data
[truncated: 367 more rows]
[truncated: 282 more columns]

[truncated: 3 more sheets: CDDP (Plate2), SP (Plate1), SP (Plate2)]
