# Supplementary material for: c-Jun inhibition mitigates chemotherapy-induced neurotoxicity in iPSC-derived sensory neurons
Source: Cell Death Discov. 2025 Nov 13;11:529. doi: 10.1038/s41420-025-02847-5 (PMC12615653; doi:10.1038/s41420-025-02847-5)
Supplement: Supplementary file 3 — Dataset [file 41420_2025_2847_MOESM3_ESM.zip › Supplemental Files (to be zipped)/(Figure 4 and S5) MEA/202402_264a_4drugs_SP_MasterTable_20240611.xlsx]

## Sheet: Plate1_PTX
Master-Table MEA Data
Plate 67-0906
Cells	BIHi264-A
Day11 thawed	2023-12-18
Date of Experiment	2024-02-08
Last media change	2024-02-05
Density:	30.000/well
Age of cells [d]	63
Agent	PTX vs PTX+SP
Date of intoxication:	2024-02-08
RAW DATA copy pasted
				befMC
Well Averages				A1	A2	B1	B2	C1	C2	A3	A4	B3	B4	C3	C4	A5	A6	B5	B6	C5	C6	D3	D4	E3	E4	F3	F4	D5	D6	E5	E6	F5	F6	D1	D2	E1	E2	F1	F2
Treatment/ID				DMSO	DMSO	DMSO	DMSO	DMSO	DMSO	PTX100nM	PTX100nM	PTX100nM	PTX100nM	PTX100nM	PTX100nM	PTX1uM	PTX1uM	PTX1uM	PTX1uM	PTX1uM	PTX1uM	PTX100_and_SP	PTX100_and_SP	PTX100_and_SP	PTX100_and_SP	PTX100_and_SP	PTX100_and_SP	PTX1uM_and_SP	PTX1uM_and_SP	PTX1uM_and_SP	PTX1uM_and_SP	PTX1uM_and_SP	PTX1uM_and_SP	SP10uM	SP10uM	SP10uM	SP10uM	SP10uM	SP10uM
Number of Spikes				13806	98715	25221	77439	48667	4097	98908	12562	51926	49879	51209	27826	19286	59072	22253	40362	25215	21426	38456	28113	9503	3023	9901	6996	6742	76935	12506	22739	21485	19248	92870	39260	34302	33277	9327	15261
Mean Firing Rate (Hz)				1.43813	10.2828	2.62719	8.06656	5.06948	0.426771	10.3029	1.30854	5.40896	5.19573	5.33427	2.89854	2.00896	6.15333	2.31802	4.20437	2.62656	2.23188	4.00583	2.92844	0.989896	0.314896	1.03135	0.72875	0.702292	8.01406	1.30271	2.36865	2.23802	2.005	9.67396	4.08958	3.57313	3.46635	0.971562	1.58969
Number of Active Electrodes				12	16	10	16	15	7	16	9	16	14	16	13	11	16	14	15	16	13	16	11	8	4	5	9	7	16	11	10	10	6	16	15	14	12	4	9
Weighted Mean Firing Rate (Hz)				1.90708	10.2828	4.17883	8.06656	5.40689	0.960714	10.3029	2.32056	5.40896	5.93607	5.33427	3.56641	2.90652	6.15333	2.64238	4.48	2.62656	2.74423	4.00583	4.2503	1.95375	1.20875	3.269	1.28148	1.5581	8.01406	1.88515	3.78633	3.557	5.30861	9.67396	4.358	4.08226	4.60806	3.855	2.81537
ISI Coefficient of Variation - Avg				1.11945	2.60256	1.07174	2.46493	1.77478	0.933143	7.50265	0.977088	1.9239	1.29638	2.15696	1.02817	1.15797	2.25523	1.65949	1.9984	2.13264	1.5543	2.3442	1.38699	1.34459	1.03704	1.48331	0.916639	1.30192	2.21484	1.22447	1.12291	1.02648	0.724338	1.93403	1.96381	1.34388	1.44952	1.68369	1.61782
Number of Bursts				423	1644	879	2041	1237	1	1262	384	1401	1898	1127	928	590	1173	639	883	620	712	991	1056	448	0	658	0	138	1821	207	952	840	167	2536	1127	1135	1061	72	858
Number of Bursting Electrodes				5	16	7	16	14	1	16	2	15	12	16	10	6	16	14	13	16	9	15	9	5	0	1	0	3	16	5	4	6	4	16	13	7	7	2	1
Burst Duration - Avg (s)				0.175093	0.409296	0.260615	0.342659	0.29315	0.15016	0.514017	0.233416	0.316844	0.29462	0.382757	0.250685	0.1924	0.291198	0.224215	0.372337	0.240765	0.294815	0.299044	0.26139	0.218003	0	0.296329	0	0.220867	0.348272	0.202275	0.24289	0.213765	0.279807	0.339008	0.300233	0.325973	0.296789	0.394028	0.396509
Burst Duration - Std (s)				0.049	0.141419	0.036812	0.117155	0.139517	0	0.477693	0.000492	0.13738	0.095585	0.071937	0.060258	0.090891	0.190017	0.123924	0.147645	0.123086	0.141118	0.122776	0.088636	0.040963	0		0	0.077669	0.09086	0.039902	0.084435	0.087399	0.076132	0.138204	0.132077	0.119159	0.107551	0.166951
Number of Spikes per Burst - Avg				6.48195	44.9679	7.6699	34.0508	19.973	6	67.8137	5.94039	24.0279	11.2476	42.2294	7.66725	7.89904	26.2403	12.0415	32.0814	19.811	15.1953	27.491	10.3374	8.7985	0	7.92553	0	7.20426	33.4008	5.67983	7.01062	7.41164	5.60161	24.8753	24.7884	8.49389	16.8491	6.51408	10.6527
Number of Spikes per Burst - Std				1.44067	24.0364	1.91878	22.4335	14.3471	0	42.2716	0.281877	16.8809	4.72014	20.0551	2.06622	5.00668	26.4791	8.32113	23.7231	14.5955	11.5493	16.7182	5.43329	3.21903	0		0	2.53123	19.7252	0.476876	2.84264	2.66253	0.410831	15.3644	15.4174	4.84047	8.88465	0.687188
Mean ISI within Burst - Avg				0.032585	0.018357	0.042112	0.023008	0.025571	0.030032	0.012202	0.046996	0.022307	0.035383	0.024928	0.041189	0.032062	0.02053	0.025908	0.022293	0.01926	0.030079	0.01702	0.035971	0.032941	0	0.042404	0	0.037146	0.024323	0.042875	0.04235	0.034615	0.060763	0.02481	0.020294	0.051705	0.0277	0.070055	0.040605
Mean ISI within Burst - Std				0.007446	0.008257	0.003842	0.012976	0.007407	0	0.00737	0.002826	0.007408	0.002951	0.01294	0.009162	0.003907	0.008886	0.010551	0.011524	0.009337	0.010132	0.009672	0.008322	0.010661	0		0	0.002041	0.01377	0.004947	0.006323	0.00929	0.012882	0.010333	0.011249	0.020634	0.005728	0.021625
Median ISI within Burst - Avg				0.028239	0.014204	0.040455	0.01875	0.021855	0.0304	0.008499	0.045684	0.017459	0.031105	0.022218	0.041045	0.028381	0.015479	0.021569	0.018455	0.013891	0.024652	0.012289	0.03353	0.029107	0	0.039735	0	0.033287	0.020942	0.041004	0.039939	0.030538	0.061562	0.020205	0.015796	0.050128	0.022836	0.071094	0.037243
Median ISI within Burst - Std				0.008918	0.008531	0.005129	0.014113	0.00917	0	0.006022	0.002869	0.008289	0.00343	0.01384	0.012105	0.004082	0.009042	0.0131	0.012401	0.010836	0.012567	0.01058	0.011363	0.01214	0		0	0.004743	0.01495	0.005345	0.008346	0.009872	0.013689	0.011403	0.012608	0.023228	0.006667	0.020515
Inter-Burst Interval - Avg (s)				6.16559	9.49104	8.21449	12.2966	17.7499	0	9.99441	3.76604	15.2576	26.2232	28.4572	36.1665	28.3309	50.9401	36.6955	16.5287	28.1602	53.4553	14.166	16.8544	51.4115	0	0.911737	0	94.4417	11.4856	67.9264	18.6975	21.6479	37.8622	7.12125	22.5683	12.6443	4.6897	8.26639	0.69973
Inter-Burst Interval - Std (s)				1.92088	12.8668	5.24563	9.76494	20.9752	0	11.8328	2.20083	18.0444	60.1538	22.0285	56.7019	34.3401	92.9983	45.6134	14.5326	40.3395	82.6734	7.99068	15.3014	98.6741	0		0	127.208	8.98446	68.4127	21.3281	38.6668	32.5653	6.56192	32.7886	13.5797	2.1443
Burst Frequency - Avg (Hz)				0.141	0.17125	0.209286	0.212604	0.147262	0.001667	0.131458	0.32	0.155667	0.263611	0.117396	0.154667	0.163889	0.122188	0.076071	0.113205	0.064583	0.131852	0.110111	0.195556	0.149333	0	1.09667	0	0.076667	0.189688	0.069	0.396667	0.233333	0.069583	0.264167	0.144487	0.270238	0.252619	0.06	1.43
Burst Frequency - Std (Hz)				0.096527	0.122902	0.234009	0.330199	0.147417	0	0.040336	0.188562	0.208966	0.320117	0.15982	0.216279	0.266387	0.098773	0.080897	0.11683	0.043693	0.238248	0.147913	0.30609	0.118507	0		0	0.125599	0.166954	0.101493	0.479817	0.202907	0.081688	0.220944	0.194059	0.362805	0.252153	0.082496
Normalized Duration IQR - Avg				0.457507	0.582972	0.554205	0.762045	0.517804	0	0.365198	0.499225	0.519602	0.724346	0.682237	0.656129	0.83079	0.377925	0.534948	0.445561	0.464394	0.460387	0.39952	0.56453	0.468365	0	0.603774	0	0.560091	0.61863	0.433776	0.554833	0.480118	0.339044	0.709752	0.459101	0.640398	0.546738	0.431373	0.920635
Normalized Duration IQR - Std				0.084097	0.466431	0.249385	0.532312	0.241024	0	0.326744	0.048237	0.285011	0.405978	0.462635	0.189192	0.391744	0.220792	0.213847	0.290916	0.310863	0.195897	0.257047	0.40599	0.108515	0		0	0.477818	0.434417	0.127381	0.398413	0.315579	0.14713	0.385333	0.264784	0.316251	0.205449
IBI Coefficient of Variation - Avg				0.699011	0.637369	0.699594	0.617827	0.578877	0	2.0604	0.92609	0.51823	0.711443	0.861032	0.73723	0.96217	0.477599	0.522587	0.490235	0.391671	0.608886	0.440258	0.668883	0.631245	0	0.666292	0	0.764468	0.596762	0.799094	0.875006	0.72513	1.16854	0.609208	0.5775	0.780785	0.519607	1.51778	0.52554
IBI Coefficient of Variation - Std				0.121717	0.125133	0.103045	0.246416	0.185526	0	0.499517	0.064978	0.171216	0.202564	0.36254	0.083487	0.249064	0.22434	0.177494	0.208844	0.157286	0.168237	0.216959	0.202734	0.25194	0		0	0.118827	0.27544	0.221343	0.156815	0.237813	0.312154	0.166899	0.239417	0.155766	0.12514
Burst Percentage - Avg				6.59834	71.6999	10.8273	69.4085	46.8816	0.045472	86.0017	2.86546	56.8717	30.2884	53.4285	12.6108	8.50559	53.8357	33.9617	49.6075	61.7825	26.5381	61.7396	22.772	13.0986	0	3.94762	0	2.15788	68.3574	2.70225	7.33154	10.8273	1.37995	65.2602	50.791	12.0149	23.6796	1.24596	5.46978
Burst Percentage - Std				12.476	23.6613	16.0566	21.8143	30.5421	0.163951	17.1497	8.04792	21.6496	26.3428	13.8519	15.7666	17.9668	31.7624	32.7996	32.1299	20.9269	30.2374	25.8179	29.3807	23.9942	0	15.2891	0	7.67401	11.9919	5.30761	19.816	18.8363	3.5983	15.6018	30.2573	24.1057	31.5304	3.34676	21.1844
Number of Network Bursts				33	182	190	84	186	0	42	1	164	119	110	184	160	119	71	105	45	66	85	129	51	0	0	0	0	100	11	140	157	133	89	140	181	118	0	23
Network Burst Frequency (Hz)				0.055	0.303333	0.316667	0.14	0.31	0	0.07	0.001667	0.273333	0.198333	0.183333	0.306667	0.266667	0.198333	0.118333	0.175	0.075	0.11	0.141667	0.215	0.085	0	0	0	0	0.166667	0.018333	0.233333	0.261667	0.221667	0.148333	0.233333	0.301667	0.196667	0	0.038333
Network Burst Duration - Avg (sec)				0.940269	2.672	1.81462	6.91556	2.05811	0	3.43453	1.95128	2.30574	4.74772	4.72734	2.19815	0.881681	1.22172	1.13603	1.75802	1.25834	1.17279	1.56376	1.62774	0.542642	0	0	0	0	5.75763	1.29161	2.04943	1.28623	2.18895	6.43209	2.45672	2.91558	1.78017	0	2.4136
Network Burst Duration - Std (sec)				0.312789	1.47109	0.710778	7.11382	0.938202	0	3.37537	0	1.11579	3.22798	5.01042	1.10672	0.294041	0.273445	0.315039	0.530711	0.386541	0.316082	0.515928	0.54184	0.133624	0	0	0	0	5.36434	0.303528	0.989934	0.462461	0.961625	5.07885	1.54757	2.00438	0.740453	0	0.696127
Number of Spikes per Network Burst - Avg				55.8485	525.802	97.2895	917.202	232.726	0	2175.88	55	282.64	413.134	448.373	120.614	66.3375	432.185	182.099	284.076	320.333	191.909	328.294	148.488	56.8431	0	0	0	0	764.69	54.1818	90.0857	66.7325	78.4737	1035.53	231.307	181.354	190.322	0	74.3913
Number of Spikes per Network Burst - Std				5.3451	573.063	33.1253	1010.15	185.529	0	2498.46	0	254.376	291.125	683.972	65.6873	10.9037	108.321	52.3584	250.005	161.147	75.037	244.942	67.6072	6.64943	0	0	0	0	793.044	5.17336	40.659	15.7998	38.4443	831.385	244.763	119.5	71.7902	0	18.1202
Number of Elecs Participating in Burst - Avg				9.54546	13.6978	8.65789	12.75	11.8548	0	14.1905	6	12.8963	12.5462	13.8	10.6576	9.2125	14.9328	13.3099	12.4571	14.2222	10.5606	13.0941	9.4031	7.98039	0	0	0	0	13.89	9.81818	7.07143	8.11465	6.58647	15.1348	10.5786	11.5746	9.17797	0	7.04348
Number of Elecs Participating in Burst - Std				1.32502	1.80604	1.2864	2.67462	2.36309	0	3.29995	0	2.31723	1.71606	1.48262	1.35789	1.41149	1.72091	2.16195	2.39803	2.82753	2.4503	2.96657	1.61303	1.30369	0	0	0	0	1.98426	1.32802	1.0153	1.17106	0.739859	1.54619	2.84382	1.30436	2.33381	0	0.928256
Number of Spikes per Network Burst per Channel - Avg				5.9478	34.4718	11.219	61.6179	17.6401	0	136.736	9.16667	19.5197	31.1829	29.7137	10.9562	7.31151	28.3866	13.3886	20.1126	20.8122	17.5802	22.0137	15.1934	7.28355	0	0	0	0	49.8065	5.60122	12.6475	8.34911	11.9548	65.4145	18.3458	15.2256	20.4323	0	10.6467
Number of Spikes per Network Burst per Channel - Std				0.909588	35.2206	3.37949	62.7437	11.5744	0	155.512	0	15.1077	19.9021	42.3937	4.94764	1.3341	6.32125	2.84881	15.8018	9.09966	5.23435	14.3124	5.51094	1.27648	0	0	0	0	48.4465	0.830998	4.53342	2.10021	5.28332	51.3525	14.6958	8.65243	6.32778	0	2.62716
Network Burst Percentage				13.3493	96.9417	73.2921	99.4912	88.9453	0	92.396	0.437828	89.2674	98.5645	96.3131	79.7563	55.0347	87.0632	58.1	73.9012	57.1684	59.1151	72.5634	68.1357	30.5062	0	0	0	0	99.3943	4.76571	55.4642	48.7643	54.2238	99.2376	82.4834	95.6941	67.4881	0	11.2116
Network IBI Coefficient of Variation				0.955428	0.49615	0.425913	0.984142	0.440621	0	1.3441	0	0.512153	0.651657	0.998554	0.463081	0.406113	0.290088	0.370757	0.593049	0.416411	0.474162	0.568251	0.449517	0.548941	0	0	0	0	0.899018	0.521906	0.672544	0.602403	0.546794	0.760032	0.604129	0.619316	0.437908	0	1.6112
Network ISI Coefficient of Variation				1.29159	2.46819	1.18107	1.78812	1.85472	0.935055	3.95606	0.948307	1.89959	1.37348	1.57742	1.17888	1.42219	3.07602	1.80487	1.91305	1.75318	1.96344	2.09492	1.68211	1.78076	0.907831	0.859569	0.874165	1.21001	1.77978	1.04945	1.09263	1.26193	0.924302	1.9578	1.65265	1.1906	1.55719	0.897096	0.865092
Network Normalized Duration IQR				0.462428	0.813187	0.442478	1.91258	0.611898	0	1.05455	0	0.70437	1.21574	1.23205	0.721127	0.491018	0.374468	0.460094	0.408669	0.521739	0.325792	0.428094	0.431894	0.368932	0	0	0	0	1.36159	0.119149	0.536585	0.464135	0.43342	1.21813	0.683805	0.980044	0.550459	0	0.577878
Area Under Normalized Cross-Correlation				0.069588	0.523111	0.052106	0.398228	0.254162	0.007952	0.642316	0.007473	0.304781	0.107438	0.384373	0.048431	0.066735	0.348348	0.203207	0.300126	0.440864	0.084231	0.438875	0.069992	0.071345	0.003878	0.000961	0.010518	0.012413	0.393223	0.023696	0.017252	0.0771	0.010801	0.405846	0.316812	0.042722	0.133062	0.006163	0.003543
Area Under Cross-Correlation				0.199444	44.6283	0.374861	28.1195	8.36983	0.006708	65.6113	0.049458	10.9742	2.736	16.7411	0.488583	0.391681	13.8982	1.89953	8.40179	5.4909	1.17703	10.7911	1.10917	0.213306	0.002764	0.009333	0.019208	0.022417	29.0318	0.077556	0.189889	0.400833	0.135417	26.2466	7.90578	0.611056	2.32444	0.027278	0.048931
Width at Half Height of Normalized Cross-Correlation				73	35	106	47	51	91	30	25	45	12	53	3	45	44	54	52	40	52	44	17	71	83	79	208	109	49	77	39	61	144	41	49	95	34	153	85
Width at Half Height of Cross-Correlation				184	312	979	326	238	321	313	1015	274	409	330	360	148	250	174	263	126	308	187	294	180	229	689	845	485	318	905	1024	175	1024	232	210	1024	174	997	1024
Synchrony Index				0.088421	0.767663	0.075706	0.730295	0.492646	0.012228	0.822707	0.017517	0.620873	0.254212	0.793334	0.110726	0.133014	0.561062	0.380402	0.532329	0.707562	0.21283	0.70452	0.178529	0.097638	0.008756	0.006847	0.018617	0.020386	0.807406	0.041198	0.031932	0.103478	0.030842	0.688434	0.629731	0.092077	0.243281	0.025819	0.019338
Timepoints		00h-Baseline	befMC
Well Averages		Analysis Start	0	A1	A2	B1	B2	C1	C2	A3	A4	B3	B4	C3	C4	A5	A6	B5	B6	C5	C6	D3	D4	E3	E4	F3	F4	D5	D6	E5	E6	F5	F6	D1	D2	E1	E2	F1	F2	DMSO		PTX100nM		PTX1uM		PTX100_and_SP		PTX1uM_and_SP
Treatment/ID		Analysis End	599.75	DMSO	DMSO	DMSO	DMSO	DMSO	DMSO	PTX100nM	PTX100nM	PTX100nM	PTX100nM	PTX100nM	PTX100nM	PTX1uM	PTX1uM	PTX1uM	PTX1uM	PTX1uM	PTX1uM	PTX100_and_SP	PTX100_and_SP	PTX100_and_SP	PTX100_and_SP	PTX100_and_SP	PTX100_and_SP	PTX1uM_and_SP	PTX1uM_and_SP	PTX1uM_and_SP	PTX1uM_and_SP	PTX1uM_and_SP	PTX1uM_and_SP	SP10uM	SP10uM	SP10uM	SP10uM	SP10uM	SP10uM	Mean	SD	Mean	SD	Mean	SD	Mean	SD	Mean	SD
Activity Metrics		Active Electrode Criterion (spks/min)	5
Number of Spikes		Remove Coincident Artifacts	False	13806	98715	25221	77439	48667	4097	98908	12562	51926	49879	51209	27826	19286	59072	22253	40362	25215	21426	38456	28113	9503	3023	9901	6996	6742	76935	12506	22739	21485	19248	92870	39260	34302	33277	9327	15261	44657.5	37383.6	48718.3	29259.6	31269	15582.7	15998.7	13999.1	26609.2	25383.9
Mean Firing Rate (Hz)				1.43813	10.2828	2.62719	8.06656	5.06948	0.426771	10.3029	1.30854	5.40896	5.19573	5.33427	2.89854	2.00896	6.15333	2.31802	4.20437	2.62656	2.23188	4.00583	2.92844	0.989896	0.314896	1.03135	0.72875	0.702292	8.01406	1.30271	2.36865	2.23802	2.005	9.67396	4.08958	3.57313	3.46635	0.971562	1.58969	4.65182	3.89412	5.07483	3.04787	3.25719	1.6232	1.66653	1.45824	2.77179	2.64416
Number of Active Electrodes		Electrode Burst Settings		12	16	10	16	15	7	16	9	16	14	16	13	11	16	14	15	16	13	16	11	8	4	5	9	7	16	11	10	10	6	16	15	14	12	4	9	12.6667	3.6697	14	2.75681	14.1667	1.94079	8.83333	4.35507	10	3.52136
Weighted Mean Firing Rate (Hz)		Algorithm	ISI Threshold	1.90708	10.2828	4.17883	8.06656	5.40689	0.960714	10.3029	2.32056	5.40896	5.93607	5.33427	3.56641	2.90652	6.15333	2.64238	4.48	2.62656	2.74423	4.00583	4.2503	1.95375	1.20875	3.269	1.28148	1.5581	8.01406	1.88515	3.78633	3.557	5.30861	9.67396	4.358	4.08226	4.60806	3.855	2.81537	5.13382	3.57565	5.4782	2.72539	3.59217	1.44024	2.66152	1.35768	4.01821	2.38749
ISI Coefficient of Variation - Avg		Min # of Spikes	5	1.11945	2.60256	1.07174	2.46493	1.77478	0.933143	7.50265	0.977088	1.9239	1.29638	2.15696	1.02817	1.15797	2.25523	1.65949	1.9984	2.13264	1.5543	2.3442	1.38699	1.34459	1.03704	1.48331	0.916639	1.30192	2.21484	1.22447	1.12291	1.02648	0.724338	1.93403	1.96381	1.34388	1.44952	1.68369	1.61782	1.6611	0.737028	2.48086	2.50632	1.793	0.412132	1.41879	0.50298	1.26916	0.504876
Electrode Burst Metrics		Max ISI (ms)	100
Number of Bursts				423	1644	879	2041	1237	1	1262	384	1401	1898	1127	928	590	1173	639	883	620	712	991	1056	448	0	658	0	138	1821	207	952	840	167	2536	1127	1135	1061	72	858	1244.8	632.954	1166.67	503.974	769.5	223.876	788.25	286.084	687.5	660.574
Number of Bursting Electrodes		Network Burst Settings		5	16	7	16	14	1	16	2	15	12	16	10	6	16	14	13	16	9	15	9	5	0	1	0	3	16	5	4	6	4	16	13	7	7	2	1	11.6	5.22494	11.8333	5.38207	12.3333	4.0332	7.5	5.97216	6.33333	4.84424
Burst Duration - Avg (sec)		Algorithm	ISI Threshold	0.175093	0.409296	0.260615	0.342659	0.29315	0.15016	0.514017	0.233416	0.316844	0.29462	0.382757	0.250685	0.1924	0.291198	0.224215	0.372337	0.240765	0.294815	0.299044	0.26139	0.218003	0	0.296329	0	0.220867	0.348272	0.202275	0.24289	0.213765	0.279807	0.339008	0.300233	0.325973	0.296789	0.394028	0.396509	0.296163	0.0878801	0.332057	0.1036	0.269288	0.0640432	0.268692	0.0378935	0.251313	0.0548187
Burst Duration - Std (sec)		Min # of Spikes	50	0.049	0.141419	0.036812	0.117155	0.139517	0	0.477693	0.000492	0.13738	0.095585	0.071937	0.060258	0.090891	0.190017	0.123924	0.147645	0.123086	0.141118	0.122776	0.088636	0.040963	0	0	0	0.077669	0.09086	0.039902	0.084435	0.087399	0.076132	0.138204	0.132077	0.119159	0.107551	0.166951	0	0.0967806	0.0502825	0.140558	0.171154	0.136113	0.0329454	0.0630938	0.0538051	0.0760662	0.018589
Number of Spikes per Burst - Avg		Max ISI (ms)	100	6.48195	44.9679	7.6699	34.0508	19.973	6	67.8137	5.94039	24.0279	11.2476	42.2294	7.66725	7.89904	26.2403	12.0415	32.0814	19.811	15.1953	27.491	10.3374	8.7985	0	7.92553	0	7.20426	33.4008	5.67983	7.01062	7.41164	5.60161	24.8753	24.7884	8.49389	16.8491	6.51408	10.6527	22.6287	16.7409	26.4877	24.3736	18.8781	9.05804	13.6381	9.28894	11.0515	10.9766
Number of Spikes per Burst - Std		Min # of Electrodes (%)	35	1.44067	24.0364	1.91878	22.4335	14.3471	0	42.2716	0.281877	16.8809	4.72014	20.0551	2.06622	5.00668	26.4791	8.32113	23.7231	14.5955	11.5493	16.7182	5.43329	3.21903	0	0	0	2.53123	19.7252	0.476876	2.84264	2.66253	0.410831	15.3644	15.4174	4.84047	8.88465	0.687188	0	12.8353	10.8269	14.3793	15.8751	14.9458	8.53685	6.34263	7.26785	4.77489	7.40621
Mean ISI within Burst - Avg (sec)		Synchrony Settings		0.032585	0.018357	0.042112	0.023008	0.025571	0.030032	0.012202	0.046996	0.022307	0.035383	0.024928	0.041189	0.032062	0.02053	0.025908	0.022293	0.01926	0.030079	0.01702	0.035971	0.032941	0	0.042404	0	0.037146	0.024323	0.042875	0.04235	0.034615	0.060763	0.02481	0.020294	0.051705	0.0277	0.070055	0.040605	0.0283266	0.00926613	0.0305008	0.0129862	0.025022	0.00522965	0.032084	0.01079	0.0403453	0.0120589
Mean ISI within Burst - Std (sec)		Synchrony Window	20	0.007446	0.008257	0.003842	0.012976	0.007407	0	0.00737	0.002826	0.007408	0.002951	0.01294	0.009162	0.003907	0.008886	0.010551	0.011524	0.009337	0.010132	0.009672	0.008322	0.010661	0	0	0	0.002041	0.01377	0.004947	0.006323	0.00929	0.012882	0.010333	0.011249	0.020634	0.005728	0.021625	0	0.0079856	0.00327006	0.0071095	0.00384723	0.00905617	0.00268715	0.00716375	0.0048711	0.00820883	0.00460808
Median ISI within Burst - Avg (sec)				0.028239	0.014204	0.040455	0.01875	0.021855	0.0304	0.008499	0.045684	0.017459	0.031105	0.022218	0.041045	0.028381	0.015479	0.021569	0.018455	0.013891	0.024652	0.012289	0.03353	0.029107	0	0.039735	0	0.033287	0.020942	0.041004	0.039939	0.030538	0.061562	0.020205	0.015796	0.050128	0.022836	0.071094	0.037243	0.0247006	0.0101785	0.0276683	0.0142598	0.0204045	0.00554091	0.0286652	0.0117556	0.0378787	0.0136875
Median ISI within Burst - Std (sec)		Average Network Burst Analysis Settings		0.008918	0.008531	0.005129	0.014113	0.00917	0	0.006022	0.002869	0.008289	0.00343	0.01384	0.012105	0.004082	0.009042	0.0131	0.012401	0.010836	0.012567	0.01058	0.011363	0.01214	0	0	0	0.004743	0.01495	0.005345	0.008346	0.009872	0.013689	0.011403	0.012608	0.023228	0.006667	0.020515	0	0.0091722	0.00321071	0.00775917	0.00451258	0.010338	0.00340347	0.00852075	0.00571609	0.00949083	0.00420982
Inter-Burst Interval - Avg (sec)		Number of network bursts vary by well		6.16559	9.49104	8.21449	12.2966	17.7499	0	9.99441	3.76604	15.2576	26.2232	28.4572	36.1665	28.3309	50.9401	36.6955	16.5287	28.1602	53.4553	14.166	16.8544	51.4115	0	0.911737	0	94.4417	11.4856	67.9264	18.6975	21.6479	37.8622	7.12125	22.5683	12.6443	4.6897	8.26639	0.69973	10.7835	4.48373	19.9775	12.3106	35.6851	14.3331	20.8359	21.542	42.0102	32.6428
Inter-Burst Interval - Std (sec)		Network Burst Window Start (ms)	0	1.92088	12.8668	5.24563	9.76494	20.9752	0	11.8328	2.20083	18.0444	60.1538	22.0285	56.7019	34.3401	92.9983	45.6134	14.5326	40.3395	82.6734	7.99068	15.3014	98.6741	0	0	0	127.208	8.98446	68.4127	21.3281	38.6668	32.5653	6.56192	32.7886	13.5797	2.1443	0	0	10.1547	7.35671	28.4937	24.1576	51.7495	30.0459	30.4916	45.8825	49.5275	42.9779
Burst Frequency - Avg (Hz)		Network Burst Window End (ms)	500	0.141	0.17125	0.209286	0.212604	0.147262	0.001667	0.131458	0.32	0.155667	0.263611	0.117396	0.154667	0.163889	0.122188	0.076071	0.113205	0.064583	0.131852	0.110111	0.195556	0.149333	0	1.09667	0	0.076667	0.189688	0.069	0.396667	0.233333	0.069583	0.264167	0.144487	0.270238	0.252619	0.06	1.43	0.17628	0.0336186	0.190467	0.0817838	0.111965	0.0366908	0.387917	0.473789	0.17249	0.130181
Burst Frequency - Std (Hz)		Bin Size (ms)	1	0.096527	0.122902	0.234009	0.330199	0.147417	0	0.040336	0.188562	0.208966	0.320117	0.15982	0.216279	0.266387	0.098773	0.080897	0.11683	0.043693	0.238248	0.147913	0.30609	0.118507	0	0	0	0.125599	0.166954	0.101493	0.479817	0.202907	0.081688	0.220944	0.194059	0.362805	0.252153	0.082496	0	0.186211	0.0956209	0.189013	0.0908703	0.140805	0.0901412	0.143127	0.126057	0.193076	0.147205
Median/Mean ISI within Burst - Avg				0.457507	0.582972	0.554205	0.762045	0.517804	0	0.365198	0.499225	0.519602	0.724346	0.682237	0.656129	0.83079	0.377925	0.534948	0.445561	0.464394	0.460387	0.39952	0.56453	0.468365	0	0.603774	0	0.560091	0.61863	0.433776	0.554833	0.480118	0.339044	0.709752	0.459101	0.640398	0.546738	0.431373	0.920635	0.574907	0.114627	0.574456	0.136537	0.519001	0.160736	0.509047	0.0925613	0.497749	0.101339
Median/Mean ISI within Burst - Std				0.084097	0.466431	0.249385	0.532312	0.241024	0	0.326744	0.048237	0.285011	0.405978	0.462635	0.189192	0.391744	0.220792	0.213847	0.290916	0.310863	0.195897	0.257047	0.40599	0.108515	0	0	0	0.477818	0.434417	0.127381	0.398413	0.315579	0.14713	0.385333	0.264784	0.316251	0.205449	0	0	0.31465	0.182517	0.2863	0.150438	0.270676	0.0748224	0.192888	0.176874	0.31679	0.149057
IBI Coefficient of Variation - Avg				0.699011	0.637369	0.699594	0.617827	0.578877	0	2.0604	0.92609	0.51823	0.711443	0.861032	0.73723	0.96217	0.477599	0.522587	0.490235	0.391671	0.608886	0.440258	0.668883	0.631245	0	0.666292	0	0.764468	0.596762	0.799094	0.875006	0.72513	1.16854	0.609208	0.5775	0.780785	0.519607	1.51778	0.52554	0.646536	0.0525708	0.969071	0.552793	0.575525	0.202028	0.601669	0.108968	0.821499	0.193311
IBI Coefficient of Variation - Std				0.121717	0.125133	0.103045	0.246416	0.185526	0	0.499517	0.064978	0.171216	0.202564	0.36254	0.083487	0.249064	0.22434	0.177494	0.208844	0.157286	0.168237	0.216959	0.202734	0.25194	0	0	0	0.118827	0.27544	0.221343	0.156815	0.237813	0.312154	0.166899	0.239417	0.155766	0.12514	0	0	0.156367	0.0591153	0.230717	0.16918	0.197544	0.0357257	0.167908	0.113832	0.220399	0.0722668
Burst Percentage - Avg				6.59834	71.6999	10.8273	69.4085	46.8816	0.045472	86.0017	2.86546	56.8717	30.2884	53.4285	12.6108	8.50559	53.8357	33.9617	49.6075	61.7825	26.5381	61.7396	22.772	13.0986	0	3.94762	0	2.15788	68.3574	2.70225	7.33154	10.8273	1.37995	65.2602	50.791	12.0149	23.6796	1.24596	5.46978	41.0831	31.1366	40.3444	30.9964	39.0385	19.8103	25.3895	25.4231	15.4594	26.1673
Burst Percentage - Std				12.476	23.6613	16.0566	21.8143	30.5421	0.163951	17.1497	8.04792	21.6496	26.3428	13.8519	15.7666	17.9668	31.7624	32.7996	32.1299	20.9269	30.2374	25.8179	29.3807	23.9942	0	15.2891	0	7.67401	11.9919	5.30761	19.816	18.8363	3.5983	15.6018	30.2573	24.1057	31.5304	3.34676	21.1844	20.9101	6.99739	17.1347	6.33074	27.6372	6.46772	23.6205	5.9878	11.204	6.90092
Network Burst Metrics
Number of Network Bursts				33	182	190	84	186	0	42	1	164	119	110	184	160	119	71	105	45	66	85	129	51	0	0	0	0	100	11	140	157	133	89	140	181	118	0	23	135	72.1803	103.333	70.3013	94.3333	41.9889	88.3333	39.1067	108.2	58.1438
Network Burst Frequency				0.055	0.303333	0.316667	0.14	0.31	0	0.07	0.001667	0.273333	0.198333	0.183333	0.306667	0.266667	0.198333	0.118333	0.175	0.075	0.11	0.141667	0.215	0.085	0	0	0	0	0.166667	0.018333	0.233333	0.261667	0.221667	0.148333	0.233333	0.301667	0.196667	0	0.038333	0.225	0.120301	0.172222	0.117169	0.157222	0.0699816	0.147222	0.0651778	0.180333	0.0969065
Network Burst Duration - Avg (sec)				0.940269	2.672	1.81462	6.91556	2.05811	0	3.43453	1.95128	2.30574	4.74772	4.72734	2.19815	0.881681	1.22172	1.13603	1.75802	1.25834	1.17279	1.56376	1.62774	0.542642	0	0	0	0	5.75763	1.29161	2.04943	1.28623	2.18895	6.43209	2.45672	2.91558	1.78017	0	2.4136	2.88011	2.33998	3.22746	1.27604	1.2381	0.287303	1.24472	0.608854	2.51477	1.8604
Network Burst Duration - Std (sec)				0.312789	1.47109	0.710778	7.11382	0.938202	0	3.37537	0	1.11579	3.22798	5.01042	1.10672	0.294041	0.273445	0.315039	0.530711	0.386541	0.316082	0.515928	0.54184	0.133624	0	0	0	0	5.36434	0.303528	0.989934	0.462461	0.961625	5.07885	1.54757	2.00438	0.740453	0	0.696127	2.10934	2.82875	2.30604	1.86976	0.352643	0.0951993	0.397131	0.228571	1.61638	2.11681
Number of Spikes per Network Burst - Avg				55.8485	525.802	97.2895	917.202	232.726	0	2175.88	55	282.64	413.134	448.373	120.614	66.3375	432.185	182.099	284.076	320.333	191.909	328.294	148.488	56.8431	0	0	0	0	764.69	54.1818	90.0857	66.7325	78.4737	1035.53	231.307	181.354	190.322	0	74.3913	365.774	358.999	582.607	795.87	246.157	127.222	177.875	138.091	210.833	309.904
Number of Spikes per Network Burst - Std				5.3451	573.063	33.1253	1010.15	185.529	0	2498.46	0	254.376	291.125	683.972	65.6873	10.9037	108.321	52.3584	250.005	161.147	75.037	244.942	67.6072	6.64943	0	0	0	0	793.044	5.17336	40.659	15.7998	38.4443	831.385	244.763	119.5	71.7902	0	18.1202	361.443	427.536	632.27	945.018	109.629	85.5387	106.4	123.792	178.624	343.8
Number of Elecs Participating in Burst - Avg				9.54546	13.6978	8.65789	12.75	11.8548	0	14.1905	6	12.8963	12.5462	13.8	10.6576	9.2125	14.9328	13.3099	12.4571	14.2222	10.5606	13.0941	9.4031	7.98039	0	0	0	0	13.89	9.81818	7.07143	8.11465	6.58647	15.1348	10.5786	11.5746	9.17797	0	7.04348	11.3012	2.13418	11.6818	3.04415	12.4492	2.19525	10.1592	2.63938	9.09615	2.95227
Number of Elecs Participating in Burst - Std				1.32502	1.80604	1.2864	2.67462	2.36309	0	3.29995	0	2.31723	1.71606	1.48262	1.35789	1.41149	1.72091	2.16195	2.39803	2.82753	2.4503	2.96657	1.61303	1.30369	0	0	0	0	1.98426	1.32802	1.0153	1.17106	0.739859	1.54619	2.84382	1.30436	2.33381	0	0.928256	1.89104	0.618472	1.69563	1.09501	2.1617	0.517607	1.9611	0.884398	1.2477	0.465498
Number of Spikes per Network Burst per Channel - Avg				5.9478	34.4718	11.219	61.6179	17.6401	0	136.736	9.16667	19.5197	31.1829	29.7137	10.9562	7.31151	28.3866	13.3886	20.1126	20.8122	17.5802	22.0137	15.1934	7.28355	0	0	0	0	49.8065	5.60122	12.6475	8.34911	11.9548	65.4145	18.3458	15.2256	20.4323	0	10.6467	26.1793	22.5316	39.5459	48.4848	17.932	7.15417	14.8302	7.37178	17.6718	18.1878
Number of Spikes per Network Burst per Channel - Std				0.909588	35.2206	3.37949	62.7437	11.5744	0	155.512	0	15.1077	19.9021	42.3937	4.94764	1.3341	6.32125	2.84881	15.8018	9.09966	5.23435	14.3124	5.51094	1.27648	0	0	0	0	48.4465	0.830998	4.53342	2.10021	5.28332	51.3525	14.6958	8.65243	6.32778	0	2.62716	22.7656	26.1348	39.6438	58.6517	6.77333	5.18623	7.03328	6.64996	12.2389	20.3204
Network Burst Percentage				13.3493	96.9417	73.2921	99.4912	88.9453	0	92.396	0.437828	89.2674	98.5645	96.3131	79.7563	55.0347	87.0632	58.1	73.9012	57.1684	59.1151	72.5634	68.1357	30.5062	0	0	0	0	99.3943	4.76571	55.4642	48.7643	54.2238	99.2376	82.4834	95.6941	67.4881	0	11.2116	74.4039	35.6289	76.1225	37.6571	65.0638	12.7191	57.0684	23.1099	52.5225	33.5535
Network IBI Coefficient of Variation				0.955428	0.49615	0.425913	0.984142	0.440621	0	1.3441	0	0.512153	0.651657	0.998554	0.463081	0.406113	0.290088	0.370757	0.593049	0.416411	0.474162	0.568251	0.449517	0.548941	0	0	0	0	0.899018	0.521906	0.672544	0.602403	0.546794	0.760032	0.604129	0.619316	0.437908	0	1.6112	0.660451	0.283776	0.66159	0.464521	0.425097	0.102207	0.522236	0.0637126	0.648533	0.151519
Network ISI Coefficient of Variation				1.29159	2.46819	1.18107	1.78812	1.85472	0.935055	3.95606	0.948307	1.89959	1.37348	1.57742	1.17888	1.42219	3.07602	1.80487	1.91305	1.75318	1.96344	2.09492	1.68211	1.78076	0.907831	0.859569	0.874165	1.21001	1.77978	1.04945	1.09263	1.26193	0.924302	1.9578	1.65265	1.1906	1.55719	0.897096	0.865092	1.71674	0.513931	1.82229	1.09528	1.98879	0.565477	1.8526	0.215577	1.22162	0.334604
Network Normalized Duration IQR				0.462428	0.813187	0.442478	1.91258	0.611898	0	1.05455	0	0.70437	1.21574	1.23205	0.721127	0.491018	0.374468	0.460094	0.408669	0.521739	0.325792	0.428094	0.431894	0.368932	0	0	0	0	1.36159	0.119149	0.536585	0.464135	0.43342	1.21813	0.683805	0.980044	0.550459	0	0.577878	0.848515	0.613067	0.821306	0.4641	0.430297	0.0740844	0.40964	0.0353053	0.582976	0.463685
Synchrony Metrics
Area Under Normalized Cross-Correlation				0.069588	0.523111	0.052106	0.398228	0.254162	0.007952	0.642316	0.007473	0.304781	0.107438	0.384373	0.048431	0.066735	0.348348	0.203207	0.300126	0.440864	0.084231	0.438875	0.069992	0.071345	0.003878	0.000961	0.010518	0.012413	0.393223	0.023696	0.017252	0.0771	0.010801	0.405846	0.316812	0.042722	0.133062	0.006163	0.003543	0.217524	0.210023	0.249135	0.242791	0.240585	0.149223	0.145293	0.198461	0.104414	0.163579
Area Under Cross-Correlation				0.199444	44.6283	0.374861	28.1195	8.36983	0.006708	65.6113	0.049458	10.9742	2.736	16.7411	0.488583	0.391681	13.8982	1.89953	8.40179	5.4909	1.17703	10.7911	1.10917	0.213306	0.002764	0.009333	0.019208	0.022417	29.0318	0.077556	0.189889	0.400833	0.135417	26.2466	7.90578	0.611056	2.32444	0.027278	0.048931	13.6164	18.6557	16.1001	25.1316	5.20986	5.21904	3.03073	5.1956	5.9671	12.8941
Full Width at Half Height of Normalized Cross-Correlation				73	35	106	47	51	91	30	25	45	12	53	3	45	44	54	52	40	52	44	17	71	83	79	208	109	49	77	39	61	144	41	49	95	34	153	85	67.1667	27.6146	28	19.0158	47.8333	5.6006	52.75	28.1469	74	41.6173
Full Width at Half Height of Cross-Correlation				184	312	979	326	238	321	313	1015	274	409	330	360	148	250	174	263	126	308	187	294	180	229	689	845	485	318	905	1024	175	1024	232	210	1024	174	997	1024	393.333	292.348	450.167	280.411	211.5	72.3816	337.5	240.07	689.2	410.165
Synchrony Index				0.088421	0.767663	0.075706	0.730295	0.492646	0.012228	0.822707	0.017517	0.620873	0.254212	0.793334	0.110726	0.133014	0.561062	0.380402	0.532329	0.707562	0.21283	0.70452	0.178529	0.097638	0.008756	0.006847	0.018617	0.020386	0.807406	0.041198	0.031932	0.103478	0.030842	0.688434	0.629731	0.092077	0.243281	0.025819	0.019338	0.36116	0.345375	0.436562	0.353662	0.4212	0.220022	0.246884	0.313047	0.202971	0.339225
Kreuz SPIKE Distance
Average Network Burst Metrics
Start Electrode				42	23	24				21	12	22																						41	42	21	43	23	32	29.6667	10.6927					18.3333	5.50757	34.6667	11.8462
Percent Bursts with Start Electrode				31.8182	22.7273	22.2222				23.0769	30	22.2222																						44.4444	88.8889	21.4286	31.25	22.5352	21.875	25.5892	5.40034					25.0997	4.26523	51.5873	34.2927
Burst Peak (Max Spikes per sec)				1636.36	2454.55	138.889				769.231	2800	1629.63																						3000	1833.33	2833.33	2625	985.915	1906.25	1409.93	1174.32					1732.95	1019.32	2555.56	630.99
Time to Burst Peak (ms)				344.5	163.5	290.5				303.5	186.5	388.5																						184.5	114.5	154.5	306.5	262.5	256.5	266.167	92.9211					292.833	101.422	151.167	35.1188
Normalized to baseline 0h and to individual well (well x at timepoint divided by well x at timepoint 0h, multiplied by 100)
Timepoints		00h-Baseline.	befMC
Well Averages		Analysis Start	0	A1	A2	B1	B2	C1	C2	A3	A4	B3	B4	C3	C4	A5	A6	B5	B6	C5	C6	D3	D4	E3	E4	F3	F4	D5	D6	E5	E6	F5	F6	D1	D2	E1	E2	F1	F2	DMSO		PTX100nM		PTX1uM		PTX100_and_SP		PTX1uM_and_SP
Treatment/ID		Analysis End	590	DMSO	DMSO	DMSO	DMSO	DMSO	DMSO	PTX100nM	PTX100nM	PTX100nM	PTX100nM	PTX100nM	PTX100nM	PTX1uM	PTX1uM	PTX1uM	PTX1uM	PTX1uM	PTX1uM	PTX100_and_SP	PTX100_and_SP	PTX100_and_SP	PTX100_and_SP	PTX100_and_SP	PTX100_and_SP	PTX1uM_and_SP	PTX1uM_and_SP	PTX1uM_and_SP	PTX1uM_and_SP	PTX1uM_and_SP	PTX1uM_and_SP	SP10uM	SP10uM	SP10uM	SP10uM	SP10uM	SP10uM	Mean	SD	Mean	SD	Mean	SD	Mean	SD	Mean	SD
Activity Metrics		Active Electrode Criterion (spks/min)	5
Number of Spikes		Remove Coincident Artifacts	False	100	100	100	100	100	100	100	100	100	100	100	100	100	100	100	100	100	100	100	100	100	100	100	100	100	100	100	100	100	100	100	100	100	100	100	100	100	0	100	0	100	0	100	0	100	0
Mean Firing Rate (Hz)				100	100	100	100	100	100	100	100	100	100	100	100	100	100	100	100	100	100	100	100	100	100	100	100	100	100	100	100	100	100	100	100	100	100	100	100	100	0	100	0	100	0	100	0	100	0
Number of Active Electrodes		Electrode Burst Settings		100	100	100	100	100	100	100	100	100	100	100	100	100	100	100	100	100	100	100	100	100	100	100	100	100	100	100	100	100	100	100	100	100	100	100	100	100	0	100	0	100	0	100	0	100	0
Weighted Mean Firing Rate (Hz)		Algorithm	ISI Threshold	100	100	100	100	100	100	100	100	100	100	100	100	100	100	100	100	100	100	100	100	100	100	100	100	100	100	100	100	100	100	100	100	100	100	100	100	100	0	100	0	100	0	100	0	100	0
ISI Coefficient of Variation - Avg		Min # of Spikes	5	100	100	100	100	100	100	100	100	100	100	100	100	100	100	100	100	100	100	100	100	100	100	100	100	100	100	100	100	100	100	100	100	100	100	100	100	100	0	100	0	100	0	100	0	100	0
Electrode Burst Metrics		Max ISI (ms)	100
Number of Bursts				100	100	100	100	100	100	100	100	100	100	100	100	100	100	100	100	100	100	100	100	100	#DIV/0!	100	#DIV/0!	100	100	100	100	100	100	100	100	100	100	100	100	100	0	100	0	100	0	100	0	100	0
Number of Bursting Electrodes		Network Burst Settings		100	100	100	100	100	100	100	100	100	100	100	100	100	100	100	100	100	100	100	100	100	#DIV/0!	100	#DIV/0!	100	100	100	100	100	100	100	100	100	100	100	100	100	0	100	0	100	0	100	0	100	0
Burst Duration - Avg (sec)		Algorithm	ISI Threshold	100	100	100	100	100	100	100	100	100	100	100	100	100	100	100	100	100	100	100	100	100	#DIV/0!	100	#DIV/0!	100	100	100	100	100	100	100	100	100	100	100	100	100	0	100	0	100	0	100	0	100	0
Burst Duration - Std (sec)		Min # of Spikes	50	100	100	100	100	100	#DIV/0!	100	100	100	100	100	100	100	100	100	100	100	100	100	100	100	#DIV/0!	#DIV/0!	#DIV/0!	100	100	100	100	100	100	100	100	100	100	100	#DIV/0!	100	0	100	0	100	0	#DIV/0!	#DIV/0!	100	0
Number of Spikes per Burst - Avg		Max ISI (ms)	100	100	100	100	100	100	100	100	100	100	100	100	100	100	100	100	100	100	100	100	100	100	#DIV/0!	100	#DIV/0!	100	100	100	100	100	100	100	100	100	100	100	100	100	0	100	0	100	0	100	0	100	0
Number of Spikes per Burst - Std		Min # of Electrodes (%)	35	100	100	100	100	100	#DIV/0!	100	100	100	100	100	100	100	100	100	100	100	100	100	100	100	#DIV/0!	#DIV/0!	#DIV/0!	100	100	100	100	100	100	100	100	100	100	100	#DIV/0!	100	0	100	0	100	0	#DIV/0!	#DIV/0!	100	0
Mean ISI within Burst - Avg (sec)		Synchrony Settings		100	100	100	100	100	100	100	100	100	100	100	100	100	100	100	100	100	100	100	100	100	#DIV/0!	100	#DIV/0!	100	100	100	100	100	100	100	100	100	100	100	100	100	0	100	0	100	0	100	0	100	0
Mean ISI within Burst - Std (sec)		Synchrony Window	20	100	100	100	100	100	#DIV/0!	100	100	100	100	100	100	100	100	100	100	100	100	100	100	100	#DIV/0!	#DIV/0!	#DIV/0!	100	100	100	100	100	100	100	100	100	100	100	#DIV/0!	100	0	100	0	100	0	#DIV/0!	#DIV/0!	100	0
Median ISI within Burst - Avg (sec)				100	100	100	100	100	100	100	100	100	100	100	100	100	100	100	100	100	100	100	100	100	#DIV/0!	100	#DIV/0!	100	100	100	100	100	100	100	100	100	100	100	100	100	0	100	0	100	0	100	0	100	0
Median ISI within Burst - Std (sec)		Average Network Burst Analysis Settings		100	100	100	100	100	#DIV/0!	100	100	100	100	100	100	100	100	100	100	100	100	100	100	100	#DIV/0!	#DIV/0!	#DIV/0!	100	100	100	100	100	100	100	100	100	100	100	#DIV/0!	100	0	100	0	100	0	#DIV/0!	#DIV/0!	100	0
Inter-Burst Interval - Avg (sec)		Number of network bursts vary by well		100	100	100	100	100	#DIV/0!	100	100	100	100	100	100	100	100	100	100	100	100	100	100	100	#DIV/0!	100	#DIV/0!	100	100	100	100	100	100	100	100	100	100	100	100	100	0	100	0	100	0	100	0	100	0
Inter-Burst Interval - Std (sec)		Network Burst Window Start (ms)	0	100	100	100	100	100	#DIV/0!	100	100	100	100	100	100	100	100	100	100	100	100	100	100	100	#DIV/0!	#DIV/0!	#DIV/0!	100	100	100	100	100	100	100	100	100	100	#DIV/0!	#DIV/0!	100	0	100	0	100	0	#DIV/0!	#DIV/0!	100	0
Burst Frequency - Avg (Hz)		Network Burst Window End (ms)	500	100	100	100	100	100	100	100	100	100	100	100	100	100	100	100	100	100	100	100	100	100	#DIV/0!	100	#DIV/0!	100	100	100	100	100	100	100	100	100	100	100	100	100	0	100	0	100	0	100	0	100	0
Burst Frequency - Std (Hz)		Bin Size (ms)	1	100	100	100	100	100	#DIV/0!	100	100	100	100	100	100	100	100	100	100	100	100	100	100	100	#DIV/0!	#DIV/0!	#DIV/0!	100	100	100	100	100	100	100	100	100	100	100	#DIV/0!	100	0	100	0	100	0	#DIV/0!	#DIV/0!	100	0
Median/Mean ISI within Burst - Avg				100	100	100	100	100	#DIV/0!	100	100	100	100	100	100	100	100	100	100	100	100	100	100	100	#DIV/0!	100	#DIV/0!	100	100	100	100	100	100	100	100	100	100	100	100	100	0	100	0	100	0	100	0	100	0
Median/Mean ISI within Burst - Std				100	100	100	100	100	#DIV/0!	100	100	100	100	100	100	100	100	100	100	100	100	100	100	100	#DIV/0!	#DIV/0!	#DIV/0!	100	100	100	100	100	100	100	100	100	100	#DIV/0!	#DIV/0!	100	0	100	0	100	0	#DIV/0!	#DIV/0!	100	0
IBI Coefficient of Variation - Avg				100	100	100	100	100	#DIV/0!	100	100	100	100	100	100	100	100	100	100	100	100	100	100	100	#DIV/0!	100	#DIV/0!	100	100	100	100	100	100	100	100	100	100	100	100	100	0	100	0	100	0	100	0	100	0
IBI Coefficient of Variation - Std				100	100	100	100	100	#DIV/0!	100	100	100	100	100	100	100	100	100	100	100	100	100	100	100	#DIV/0!	#DIV/0!	#DIV/0!	100	100	100	100	100	100	100	100	100	100	#DIV/0!	#DIV/0!	100	0	100	0	100	0	#DIV/0!	#DIV/0!	100	0
Burst Percentage - Avg				100	100	100	100	100	100	100	100	100	100	100	100	100	100	100	100	100	100	100	100	100	#DIV/0!	100	#DIV/0!	100	100	100	100	100	100	100	100	100	100	100	100	100	0	100	0	100	0	100	0	100	0
Burst Percentage - Std				100	100	100	100	100	100	100	100	100	100	100	100	100	100	100	100	100	100	100	100	100	#DIV/0!	100	#DIV/0!	100	100	100	100	100	100	100	100	100	100	100	100	100	0	100	0	100	0	100	0	100	0
Network Burst Metrics
Number of Network Bursts				100	100	100	100	100	#DIV/0!	100	100	100	100	100	100	100	100	100	100	100	100	100	100	100	#DIV/0!	#DIV/0!	#DIV/0!	#DIV/0!	100	100	100	100	100	100	100	100	100	#DIV/0!	100	100	0	100	0	100	0	100	0	100	0
Network Burst Frequency				100	100	100	100	100	#DIV/0!	100	100	100	100	100	100	100	100	100	100	100	100	100	100	100	#DIV/0!	#DIV/0!	#DIV/0!	#DIV/0!	100	100	100	100	100	100	100	100	100	#DIV/0!	100	100	0	100	0	100	0	100	0	100	0
Network Burst Duration - Avg (sec)				100	100	100	100	100	#DIV/0!	100	100	100	100	100	100	100	100	100	100	100	100	100	100	100	#DIV/0!	#DIV/0!	#DIV/0!	#DIV/0!	100	100	100	100	100	100	100	100	100	#DIV/0!	100	100	0	100	0	100	0	100	0	100	0
Network Burst Duration - Std (sec)				100	100	100	100	100	#DIV/0!	100	#DIV/0!	100	100	100	100	100	100	100	100	100	100	100	100	100	#DIV/0!	#DIV/0!	#DIV/0!	#DIV/0!	100	100	100	100	100	100	100	100	100	#DIV/0!	100	100	0	#DIV/0!	#DIV/0!	100	0	100	0	100	0
Number of Spikes per Network Burst - Avg				100	100	100	100	100	#DIV/0!	100	100	100	100	100	100	100	100	100	100	100	100	100	100	100	#DIV/0!	#DIV/0!	#DIV/0!	#DIV/0!	100	100	100	100	100	100	100	100	100	#DIV/0!	100	100	0	100	0	100	0	100	0	100	0
Number of Spikes per Network Burst - Std				100	100	100	100	100	#DIV/0!	100	#DIV/0!	100	100	100	100	100	100	100	100	100	100	100	100	100	#DIV/0!	#DIV/0!	#DIV/0!	#DIV/0!	100	100	100	100	100	100	100	100	100	#DIV/0!	100	100	0	#DIV/0!	#DIV/0!	100	0	100	0	100	0
Number of Elecs Participating in Burst - Avg				100	100	100	100	100	#DIV/0!	100	100	100	100	100	100	100	100	100	100	100	100	100	100	100	#DIV/0!	#DIV/0!	#DIV/0!	#DIV/0!	100	100	100	100	100	100	100	100	100	#DIV/0!	100	100	0	100	0	100	0	100	0	100	0
Number of Elecs Participating in Burst - Std				100	100	100	100	100	#DIV/0!	100	#DIV/0!	100	100	100	100	100	100	100	100	100	100	100	100	100	#DIV/0!	#DIV/0!	#DIV/0!	#DIV/0!	100	100	100	100	100	100	100	100	100	#DIV/0!	100	100	0	#DIV/0!	#DIV/0!	100	0	100	0	100	0
Number of Spikes per Network Burst per Channel - Avg				100	100	100	100	100	#DIV/0!	100	100	100	100	100	100	100	100	100	100	100	100	100	100	100	#DIV/0!	#DIV/0!	#DIV/0!	#DIV/0!	100	100	100	100	100	100	100	100	100	#DIV/0!	100	100	0	100	0	100	0	100	0	100	0
Number of Spikes per Network Burst per Channel - Std				100	100	100	100	100	#DIV/0!	100	#DIV/0!	100	100	100	100	100	100	100	100	100	100	100	100	100	#DIV/0!	#DIV/0!	#DIV/0!	#DIV/0!	100	100	100	100	100	100	100	100	100	#DIV/0!	100	100	0	#DIV/0!	#DIV/0!	100	0	100	0	100	0
Network Burst Percentage				100	100	100	100	100	#DIV/0!	100	100	100	100	100	100	100	100	100	100	100	100	100	100	100	#DIV/0!	#DIV/0!	#DIV/0!	#DIV/0!	100	100	100	100	100	100	100	100	100	#DIV/0!	100	100	0	100	0	100	0	100	0	100	0
Network IBI Coefficient of Variation				100	100	100	100	100	#DIV/0!	100	#DIV/0!	100	100	100	100	100	100	100	100	100	100	100	100	100	#DIV/0!	#DIV/0!	#DIV/0!	#DIV/0!	100	100	100	100	100	100	100	100	100	#DIV/0!	100	100	0	#DIV/0!	#DIV/0!	100	0	100	0	100	0
Network ISI Coefficient of Variation				100	100	100	100	100	100	100	100	100	100	100	100	100	100	100	100	100	100	100	100	100	100	100	100	100	100	100	100	100	100	100	100	100	100	100	100	100	0	100	0	100	0	100	0	100	0
Network Normalized Duration IQR				100	100	100	100	100	#DIV/0!	100	#DIV/0!	100	100	100	100	100	100	100	100	100	100	100	100	100	#DIV/0!	#DIV/0!	#DIV/0!	#DIV/0!	100	100	100	100	100	100	100	100	100	#DIV/0!	100	100	0	#DIV/0!	#DIV/0!	100	0	100	0	100	0
Synchrony Metrics
Area Under Normalized Cross-Correlation				100	100	100	100	100	100	100	100	100	100	100	100	100	100	100	100	100	100	100	100	100	100	100	100	100	100	100	100	100	100	100	100	100	100	100	100	100	0	100	0	100	0	100	0	100	0
Area Under Cross-Correlation				100	100	100	100	100	100	100	100	100	100	100	100	100	100	100	100	100	100	100	100	100	100	100	100	100	100	100	100	100	100	100	100	100	100	100	100	100	0	100	0	100	0	100	0	100	0
Full Width at Half Height of Normalized Cross-Correlation				100	100	100	100	100	100	100	100	100	100	100	100	100	100	100	100	100	100	100	100	100	100	100	100	100	100	100	100	100	100	100	100	100	100	100	100	100	0	100	0	100	0	100	0	100	0
Full Width at Half Height of Cross-Correlation				100	100	100	100	100	100	100	100	100	100	100	100	100	100	100	100	100	100	100	100	100	100	100	100	100	100	100	100	100	100	100	100	100	100	100	100	100	0	100	0	100	0	100	0	100	0
Synchrony Index				100	100	100	100	100	100	100	100	100	100	100	100	100	100	100	100	100	100	100	100	100	100	100	100	100	100	100	100	100	100	100	100	100	100	100	100	100	0	100	0	100	0	100	0	100	0
Kreuz SPIKE Distance
Average Network Burst Metrics
Start Electrode				#DIV/0!	#DIV/0!	#DIV/0!				#DIV/0!	#DIV/0!	#DIV/0!																						#DIV/0!	#DIV/0!	#DIV/0!	#DIV/0!	#DIV/0!	#DIV/0!	#DIV/0!	#DIV/0!					#DIV/0!	#DIV/0!	#DIV/0!	#DIV/0!
Percent Bursts with Start Electrode				100	100	100				100	100	100																						100	100	100	100	100	100	100	0					100	0	100	0
Burst Peak (Max Spikes per sec)				100	100	100				100	100	100																						100	100	100	100	100	100	100	0					100	0	100	0
Time to Burst Peak (ms)				100	100	100				100	100	100																						100	100	100	100	100	100	100	0					100	0	100	0
Normalized to vehicle?
Timepoints		00h-Baseline.	befMC
Well Averages		Analysis Start	0	A1	A2	B1	B2	C1	C2	A3	A4	B3	B4	C3	C4	A5	A6	B5	B6	C5	C6	D3	D4	E3	E4	F3	F4	D5	D6	E5	E6	F5	F6	D1	D2	E1	E2	F1	F2	DMSO		PTX100nM		PTX1uM		PTX100_and_SP		PTX1uM_and_SP
Treatment/ID		Analysis End	590	DMSO	DMSO	DMSO	DMSO	DMSO	DMSO	PTX100nM	PTX100nM	PTX100nM	PTX100nM	PTX100nM	PTX100nM	PTX1uM	PTX1uM	PTX1uM	PTX1uM	PTX1uM	PTX1uM	PTX100_and_SP	PTX100_and_SP	PTX100_and_SP	PTX100_and_SP	PTX100_and_SP	PTX100_and_SP	PTX1uM_and_SP	PTX1uM_and_SP	PTX1uM_and_SP	PTX1uM_and_SP	PTX1uM_and_SP	PTX1uM_and_SP	SP10uM	SP10uM	SP10uM	SP10uM	SP10uM	SP10uM	Mean	SD	Mean	SD	Mean	SD	Mean	SD	Mean	SD
Activity Metrics		Active Electrode Criterion (spks/min)	5
Number of Spikes		Remove Coincident Artifacts	False	100	100	100	100	100	100	100	100	100	100	100	100	100	100	100	100	100	100	100	100	100	100	100	100	100	100	100	100	100	100	100	100	100	100	100	100	100	0	100	0	100	0	100	0	100	0
Mean Firing Rate (Hz)				100	100	100	100	100	100	100	100	100	100	100	100	100	100	100	100	100	100	100	100	100	100	100	100	100	100	100	100	100	100	100	100	100	100	100	100	100	0	100	0	100	0	100	0	100	0
Number of Active Electrodes		Electrode Burst Settings		100	100	100	100	100	100	100	100	100	100	100	100	100	100	100	100	100	100	100	100	100	100	100	100	100	100	100	100	100	100	100	100	100	100	100	100	100	0	100	0	100	0	100	0	100	0
Weighted Mean Firing Rate (Hz)		Algorithm	ISI Threshold	100	100	100	100	100	100	100	100	100	100	100	100	100	100	100	100	100	100	100	100	100	100	100	100	100	100	100	100	100	100	100	100	100	100	100	100	100	0	100	0	100	0	100	0	100	0
ISI Coefficient of Variation - Avg		Min # of Spikes	5	100	100	100	100	100	100	100	100	100	100	100	100	100	100	100	100	100	100	100	100	100	100	100	100	100	100	100	100	100	100	100	100	100	100	100	100	100	0	100	0	100	0	100	0	100	0
Electrode Burst Metrics		Max ISI (ms)	100
Number of Bursts				100	100	100	100	100	100	100	100	100	100	100	100	100	100	100	100	100	100	100	100	100	#DIV/0!	100	#DIV/0!	100	100	100	100	100	100	100	100	100	100	100	100	100	0	100	0	100	0	100	0	100	0
Number of Bursting Electrodes		Network Burst Settings		100	100	100	100	100	100	100	100	100	100	100	100	100	100	100	100	100	100	100	100	100	#DIV/0!	100	#DIV/0!	100	100	100	100	100	100	100	100	100	100	100	100	100	0	100	0	100	0	100	0	100	0
Burst Duration - Avg (sec)		Algorithm	ISI Threshold	100	100	100	100	100	100	100	100	100	100	100	100	100	100	100	100	100	100	100	100	100	#DIV/0!	100	#DIV/0!	100	100	100	100	100	100	100	100	100	100	100	100	100	0	100	0	100	0	100	0	100	0
Burst Duration - Std (sec)		Min # of Spikes	50	100	100	100	100	100	#DIV/0!	100	100	100	100	100	100	100	100	100	100	100	100	100	100	100	#DIV/0!	#DIV/0!	#DIV/0!	100	100	100	100	100	100	100	100	100	100	100	#DIV/0!	100	0	100	0	100	0	#DIV/0!	#DIV/0!	100	0
Number of Spikes per Burst - Avg		Max ISI (ms)	100	100	100	100	100	100	100	100	100	100	100	100	100	100	100	100	100	100	100	100	100	100	#DIV/0!	100	#DIV/0!	100	100	100	100	100	100	100	100	100	100	100	100	100	0	100	0	100	0	100	0	100	0
Number of Spikes per Burst - Std		Min # of Electrodes (%)	35	100	100	100	100	100	#DIV/0!	100	100	100	100	100	100	100	100	100	100	100	100	100	100	100	#DIV/0!	#DIV/0!	#DIV/0!	100	100	100	100	100	100	100	100	100	100	100	#DIV/0!	100	0	100	0	100	0	#DIV/0!	#DIV/0!	100	0
Mean ISI within Burst - Avg (sec)		Synchrony Settings		100	100	100	100	100	100	100	100	100	100	100	100	100	100	100	100	100	100	100	100	100	#DIV/0!	100	#DIV/0!	100	100	100	100	100	100	100	100	100	100	100	100	100	0	100	0	100	0	100	0	100	0
Mean ISI within Burst - Std (sec)		Synchrony Window	20	100	100	100	100	100	#DIV/0!	100	100	100	100	100	100	100	100	100	100	100	100	100	100	100	#DIV/0!	#DIV/0!	#DIV/0!	100	100	100	100	100	100	100	100	100	100	100	#DIV/0!	100	0	100	0	100	0	#DIV/0!	#DIV/0!	100	0
Median ISI within Burst - Avg (sec)				100	100	100	100	100	100	100	100	100	100	100	100	100	100	100	100	100	100	100	100	100	#DIV/0!	100	#DIV/0!	100	100	100	100	100	100	100	100	100	100	100	100	100	0	100	0	100	0	100	0	100	0
Median ISI within Burst - Std (sec)		Average Network Burst Analysis Settings		100	100	100	100	100	#DIV/0!	100	100	100	100	100	100	100	100	100	100	100	100	100	100	100	#DIV/0!	#DIV/0!	#DIV/0!	100	100	100	100	100	100	100	100	100	100	100	#DIV/0!	100	0	100	0	100	0	#DIV/0!	#DIV/0!	100	0
Inter-Burst Interval - Avg (sec)		Number of network bursts vary by well		100	100	100	100	100	#DIV/0!	100	100	100	100	100	100	100	100	100	100	100	100	100	100	100	#DIV/0!	100	#DIV/0!	100	100	100	100	100	100	100	100	100	100	100	100	100	0	100	0	100	0	100	0	100	0
Inter-Burst Interval - Std (sec)		Network Burst Window Start (ms)	0	100	100	100	100	100	#DIV/0!	100	100	100	100	100	100	100	100	100	100	100	100	100	100	100	#DIV/0!	#DIV/0!	#DIV/0!	100	100	100	100	100	100	100	100	100	100	#DIV/0!	#DIV/0!	100	0	100	0	100	0	#DIV/0!	#DIV/0!	100	0
Burst Frequency - Avg (Hz)		Network Burst Window End (ms)	500	100	100	100	100	100	100	100	100	100	100	100	100	100	100	100	100	100	100	100	100	100	#DIV/0!	100	#DIV/0!	100	100	100	100	100	100	100	100	100	100	100	100	100	0	100	0	100	0	100	0	100	0
Burst Frequency - Std (Hz)		Bin Size (ms)	1	100	100	100	100	100	#DIV/0!	100	100	100	100	100	100	100	100	100	100	100	100	100	100	100	#DIV/0!	#DIV/0!	#DIV/0!	100	100	100	100	100	100	100	100	100	100	100	#DIV/0!	100	0	100	0	100	0	#DIV/0!	#DIV/0!	100	0
Median/Mean ISI within Burst - Avg				100	100	100	100	100	#DIV/0!	100	100	100	100	100	100	100	100	100	100	100	100	100	100	100	#DIV/0!	100	#DIV/0!	100	100	100	100	100	100	100	100	100	100	100	100	100	0	100	0	100	0	100	0	100	0
Median/Mean ISI within Burst - Std				100	100	100	100	100	#DIV/0!	100	100	100	100	100	100	100	100	100	100	100	100	100	100	100	#DIV/0!	#DIV/0!	#DIV/0!	100	100	100	100	100	100	100	100	100	100	#DIV/0!	#DIV/0!	100	0	100	0	100	0	#DIV/0!	#DIV/0!	100	0
IBI Coefficient of Variation - Avg				100	100	100	100	100	#DIV/0!	100	100	100	100	100	100	100	100	100	100	100	100	100	100	100	#DIV/0!	100	#DIV/0!	100	100	100	100	100	100	100	100	100	100	100	100	100	0	100	0	100	0	100	0	100	0
IBI Coefficient of Variation - Std				100	100	100	100	100	#DIV/0!	100	100	100	100	100	100	100	100	100	100	100	100	100	100	100	#DIV/0!	#DIV/0!	#DIV/0!	100	100	100	100	100	100	100	100	100	100	#DIV/0!	#DIV/0!	100	0	100	0	100	0	#DIV/0!	#DIV/0!	100	0
Burst Percentage - Avg				100	100	100	100	100	100	100	100	100	100	100	100	100	100	100	100	100	100	100	100	100	#DIV/0!	100	#DIV/0!	100	100	100	100	100	100	100	100	100	100	100	100	100	0	100	0	100	0	100	0	100	0
Burst Percentage - Std				100	100	100	100	100	100	100	100	100	100	100	100	100	100	100	100	100	100	100	100	100	#DIV/0!	100	#DIV/0!	100	100	100	100	100	100	100	100	100	100	100	100	100	0	100	0	100	0	100	0	100	0
Network Burst Metrics
Number of Network Bursts				100	100	100	100	100	#DIV/0!	100	100	100	100	100	100	100	100	100	100	100	100	100	100	100	#DIV/0!	#DIV/0!	#DIV/0!	#DIV/0!	100	100	100	100	100	100	100	100	100	#DIV/0!	100	100	0	100	0	100	0	100	0	100	0
Network Burst Frequency				100	100	100	100	100	#DIV/0!	100	100	100	100	100	100	100	100	100	100	100	100	100	100	100	#DIV/0!	#DIV/0!	#DIV/0!	#DIV/0!	100	100	100	100	100	100	100	100	100	#DIV/0!	100	100	0	100	0	100	0	100	0	100	0
Network Burst Duration - Avg (sec)				100	100	100	100	100	#DIV/0!	100	100	100	100	100	100	100	100	100	100	100	100	100	100	100	#DIV/0!	#DIV/0!	#DIV/0!	#DIV/0!	100	100	100	100	100	100	100	100	100	#DIV/0!	100	100	0	100	0	100	0	100	0	100	0
Network Burst Duration - Std (sec)				100	100	100	100	100	#DIV/0!	100	#DIV/0!	100	100	100	100	100	100	100	100	100	100	100	100	100	#DIV/0!	#DIV/0!	#DIV/0!	#DIV/0!	100	100	100	100	100	100	100	100	100	#DIV/0!	100	100	0	#DIV/0!	#DIV/0!	100	0	100	0	100	0
Number of Spikes per Network Burst - Avg				100	100	100	100	100	#DIV/0!	100	100	100	100	100	100	100	100	100	100	100	100	100	100	100	#DIV/0!	#DIV/0!	#DIV/0!	#DIV/0!	100	100	100	100	100	100	100	100	100	#DIV/0!	100	100	0	100	0	100	0	100	0	100	0
Number of Spikes per Network Burst - Std				100	100	100	100	100	#DIV/0!	100	#DIV/0!	100	100	100	100	100	100	100	100	100	100	100	100	100	#DIV/0!	#DIV/0!	#DIV/0!	#DIV/0!	100	100	100	100	100	100	100	100	100	#DIV/0!	100	100	0	#DIV/0!	#DIV/0!	100	0	100	0	100	0
Number of Elecs Participating in Burst - Avg				100	100	100	100	100	#DIV/0!	100	100	100	100	100	100	100	100	100	100	100	100	100	100	100	#DIV/0!	#DIV/0!	#DIV/0!	#DIV/0!	100	100	100	100	100	100	100	100	100	#DIV/0!	100	100	0	100	0	100	0	100	0	100	0
Number of Elecs Participating in Burst - Std				100	100	100	100	100	#DIV/0!	100	#DIV/0!	100	100	100	100	100	100	100	100	100	100	100	100	100	#DIV/0!	#DIV/0!	#DIV/0!	#DIV/0!	100	100	100	100	100	100	100	100	100	#DIV/0!	100	100	0	#DIV/0!	#DIV/0!	100	0	100	0	100	0
Number of Spikes per Network Burst per Channel - Avg				100	100	100	100	100	#DIV/0!	100	100	100	100	100	100	100	100	100	100	100	100	100	100	100	#DIV/0!	#DIV/0!	#DIV/0!	#DIV/0!	100	100	100	100	100	100	100	100	100	#DIV/0!	100	100	0	100	0	100	0	100	0	100	0
Number of Spikes per Network Burst per Channel - Std				100	100	100	100	100	#DIV/0!	100	#DIV/0!	100	100	100	100	100	100	100	100	100	100	100	100	100	#DIV/0!	#DIV/0!	#DIV/0!	#DIV/0!	100	100	100	100	100	100	100	100	100	#DIV/0!	100	100	0	#DIV/0!	#DIV/0!	100	0	100	0	100	0
Network Burst Percentage				100	100	100	100	100	#DIV/0!	100	100	100	100	100	100	100	100	100	100	100	100	100	100	100	#DIV/0!	#DIV/0!	#DIV/0!	#DIV/0!	100	100	100	100	100	100	100	100	100	#DIV/0!	100	100	0	100	0	100	0	100	0	100	0
Network IBI Coefficient of Variation				100	100	100	100	100	#DIV/0!	100	#DIV/0!	100	100	100	100	100	100	100	100	100	100	100	100	100	#DIV/0!	#DIV/0!	#DIV/0!	#DIV/0!	100	100	100	100	100	100	100	100	100	#DIV/0!	100	100	0	#DIV/0!	#DIV/0!	100	0	100	0	100	0
Network ISI Coefficient of Variation				100	100	100	100	100	100	100	100	100	100	100	100	100	100	100	100	100	100	100	100	100	100	100	100	100	100	100	100	100	100	100	100	100	100	100	100	100	0	100	0	100	0	100	0	100	0
Network Normalized Duration IQR				100	100	100	100	100	#DIV/0!	100	#DIV/0!	100	100	100	100	100	100	100	100	100	100	100	100	100	#DIV/0!	#DIV/0!	#DIV/0!	#DIV/0!	100	100	100	100	100	100	100	100	100	#DIV/0!	100	100	0	#DIV/0!	#DIV/0!	100	0	100	0	100	0
Synchrony Metrics
Area Under Normalized Cross-Correlation				100	100	100	100	100	100	100	100	100	100	100	100	100	100	100	100	100	100	100	100	100	100	100	100	100	100	100	100	100	100	100	100	100	100	100	100	100	0	100	0	100	0	100	0	100	0
Area Under Cross-Correlation				100	100	100	100	100	100	100	100	100	100	100	100	100	100	100	100	100	100	100	100	100	100	100	100	100	100	100	100	100	100	100	100	100	100	100	100	100	0	100	0	100	0	100	0	100	0
Full Width at Half Height of Normalized Cross-Correlation				100	100	100	100	100	100	100	100	100	100	100	100	100	100	100	100	100	100	100	100	100	100	100	100	100	100	100	100	100	100	100	100	100	100	100	100	100	0	100	0	100	0	100	0	100	0
Full Width at Half Height of Cross-Correlation				100	100	100	100	100	100	100	100	100	100	100	100	100	100	100	100	100	100	100	100	100	100	100	100	100	100	100	100	100	100	100	100	100	100	100	100	100	0	100	0	100	0	100	0	100	0
Synchrony Index				100	100	100	100	100	100	100	100	100	100	100	100	100	100	100	100	100	100	100	100	100	100	100	100	100	100	100	100	100	100	100	100	100	100	100	100	100	0	100	0	100	0	100	0	100	0
Kreuz SPIKE Distance
Average Network Burst Metrics
Start Electrode				#DIV/0!	#DIV/0!	#DIV/0!				#DIV/0!	#DIV/0!	#DIV/0!																						#DIV/0!	#DIV/0!	#DIV/0!	#DIV/0!	#DIV/0!	#DIV/0!	#DIV/0!	#DIV/0!					#DIV/0!	#DIV/0!	#DIV/0!	#DIV/0!
Percent Bursts with Start Electrode				100	100	100				100	100	100																						100	100	100	100	100	100	100	0					100	0	100	0
Burst Peak (Max Spikes per sec)				100	100	100				100	100	100																						100	100	100	100	100	100	100	0					100	0	100	0
Time to Burst Peak (ms)				100	100	100				100	100	100																						100	100	100	100	100	100
Copy paste into Prism		Timepoint	A1	A2	B1	B2	C1	C2	A3	A4	B3	B4	C3	C4	A5	A6	B5	B6	C5	C6	D3	D4	E3	E4	F3	F4	D5	D6	E5	E6	F5	F6	D1	D2	E1	E2	F1	F2
Mean Firing Rate (Hz)			DMSO	DMSO	DMSO	DMSO	DMSO	DMSO	PTX100nM	PTX100nM	PTX100nM	PTX100nM	PTX100nM	PTX100nM	PTX1uM	PTX1uM	PTX1uM	PTX1uM	PTX1uM	PTX1uM	PTX100_and_SP	PTX100_and_SP	PTX100_and_SP	PTX100_and_SP	PTX100_and_SP	PTX100_and_SP	PTX1uM_and_SP	PTX1uM_and_SP	PTX1uM_and_SP	PTX1uM_and_SP	PTX1uM_and_SP	PTX1uM_and_SP	SP10uM	SP10uM	SP10uM	SP10uM	SP10uM	SP10uM
Normalized to baseline 0h and to individual well (well x at timepoint divided by well x at timepoint 0h, multiplied by 100)		0	100	100	100	100	100	100	100	100	100	100	100	100	100	100	100	100	100	100	100	100	100	100	100	100	100	100	100	100	100	100	100	100	100	100	100	100
		1h	117.165	126.374	118.522	148.955	119.019	132.591	108.42	121.671	126.542	136.134	133.954	151.386	122.824	117.883	141.739	142.495	176.619	160.353	100.736	103.6	117.854	83.5279	100.789	56.4272	111.453	104.113	101.906	102.083	89.2296	68.3161	116.832	107.857	104.18	115.434	94.8825	82.1389
		4h	78.9294	107.986	119.527	146.041	97.1932	83.9884	102.744	94.9371	86.0956	106.277	117.653	150.359	106.943	74.57	102.656	87.02	126.821	109.726	77.1609	97.2432	61.4542	99.3715	79.4465	56.0749	62.9486	52.5418	57.4364	85.0477	61.4568	53.1432	85.5228	68.8283	93.3765	89.8939	81.902	82.6814
		8h	83.6955	92.138	120.546	137.334	88.598	79.4239	70.6889	96.2426	55.6388	91.2789	85.0085	140.793	102.276	43.5113	74.6237	59.5734	77.5927	77.6813	58.1184	87.3866	51.047	87.628	79.5172	66.2665	52.6105	42.1447	56.6208	70.8914	53.1161	55.2681	79.804	77.3892	91.9713	84.9986	109.725	97.1759
		12h	94.9515	78.6112	127.917	123.394	80.2207	87.7714	63	104.689	53.2219	82.5037	72.7313	121.311	95.5564	26.3238	61.5333	52.5098	49.0185	72.1506	49.4591	86.7783	38.8508	95.9974	75.6388	76.0148	49.5105	37.5642	66.768	68.3539	55.7784	54.2654	79.3335	86.1055	90.4728	85.5366	101.383	102.025
		16h	84.7892	65.3933	125.966	120.993	68.6564	80.6198	53.7014	114.663	57.1583	82.4114	56.412	113.002	92.6164	22.3744	54.0556	46.8634	40.3569	72.8227	40.5086	84.5374	42.534	135.825	83.1734	85.2059	46.4847	38.6924	58.0282	71.0058	55.7412	51.0702	74.0067	91.2557	91.1988	92.0696	116.876	114.822
		20h	78.0386	59.9625	122.81	115.707	68.8228	78.3012	45.7627	109.433	65.628	79.8954	48.4817	109.642	101.789	21.291	57.1923	45.0746	34.3328	73.9849	38.6598	87.2692	43.8494	142.176	78.1437	92.1813	52.9664	38.8874	62.8658	77.9542	56.0438	59.3308	64.193	86.1157	91.5486	93.9418	112.641	117.45
		24h	94.0316	65.6243	91.3009	65.068	72.0714	58.5061	37.2376	92.334	46.7743	57.9442	43.094	65.9635	71.5804	20.1415	31.744	35.251	22.6413	42.1497	18.2234	48.113	22.635	70.4267	62.5897	51.215	13.3788	25.3513	31.7687	45.1207	37.7286	40.7731	61.893	55.4967	86.0183	58.8004	126.214	89.8172
		36h	143.452	55.4751	144.716	100.693	91.1355	222.998	43.1898	160.951	84.1676	84.6918	61.9009	167.043	78.7167	29.2555	81.8242	67.7731	65.0102	101.163	42.9205	107.532	102.307	298.281	140.412	139.154	110.745	43.2358	108.361	96.0173	66.2542	83.9408	76.5074	91.2729	110.998	107.057	180.122	143.48
		48h	85.7163	42.8658	109.702	61.2082	72.2564	101.464	34.5291	158.892	58.8106	73.6943	53.4281	114.44	44.6853	20.0146	50.4157	43.1396	36.9027	63.1383	23.0679	72.7742	28.9488	129.97	101.889	54.7885	23.2275	27.5466	38.2936	55.4158	45.1524	50.3117	47.3275	43.7137	77.9284	65.3815	116.758	84.5095
		60h	0	0	0	0	0	0	0	0	0	0	0	0	0	0	0	0	0	0	0	0	0	0	0	0	0	0	0	0	0	0	0	0	0	0	0	0
		72h	91.4896	41.3118	117.161	90.0777	98.1376	101.194	27.927	211.944	66.9567	74.6849	66.4546	167.968	37.5457	20.6754	48.1412	41.5116	35.7248	55.2447	42.8163	83.0288	58.8585	236.584	140.503	105.722	48.6125	27.7072	61.7213	57.4818	51.1208	56.9996	38.7315	51.3234	91.1992	54.552	133.288	110.275
Normalized to vehicle?
Mean Firing Rate (Hz)		Timepoint	A1	A2	B1	B2	C1	C2	A3	A4	B3	B4	C3	C4	A5	A6	B5	B6	C5	C6	D3	D4	E3	E4	F3	F4	D5	D6	E5	E6	F5	F6	D1	D2	E1	E2	F1	F2
			DMSO	DMSO	DMSO	DMSO	DMSO	DMSO	PTX100nM	PTX100nM	PTX100nM	PTX100nM	PTX100nM	PTX100nM	PTX1uM	PTX1uM	PTX1uM	PTX1uM	PTX1uM	PTX1uM	PTX100_and_SP	PTX100_and_SP	PTX100_and_SP	PTX100_and_SP	PTX100_and_SP	PTX100_and_SP	PTX1uM_and_SP	PTX1uM_and_SP	PTX1uM_and_SP	PTX1uM_and_SP	PTX1uM_and_SP	PTX1uM_and_SP	SP10uM	SP10uM	SP10uM	SP10uM	SP10uM	SP10uM
		0	100	100	100	100	100	100	100	100	100	100	100	100	100	100	100	100	100	100	100	100	100	100	100	100	100	100	100	100	100	100	100	100	100	100	100	100
		1h	92.1799	99.4253	93.2479	117.191	93.6391	104.317	85.2997	95.7257	99.5579	107.104	105.389	119.103	96.6326	92.7453	111.514	112.109	138.956	126.159	79.2548	81.508	92.7223	65.716	79.2966	44.3944	87.6859	81.9115	80.1748	80.3144	70.2019	53.748	91.9185	84.857	81.9643	90.8184	74.6493	64.6233
		4h	74.7361	102.249	113.177	138.283	92.0295	79.5262	97.2854	89.8933	81.5215	100.631	111.402	142.371	101.261	70.6083	97.2019	82.3968	120.084	103.897	73.0615	92.0769	58.1893	94.0921	75.2257	53.0958	59.6043	49.7503	54.385	80.5293	58.1918	50.3198	80.9791	65.1716	88.4156	85.1181	77.5507	78.2887
		8h	83.4541	91.8722	120.199	136.938	88.3425	79.1948	70.485	95.965	55.4783	91.0156	84.7633	140.387	101.981	43.3858	74.4084	59.4015	77.3689	77.4573	57.9507	87.1345	50.8997	87.3752	79.2879	66.0753	52.4587	42.0231	56.4575	70.687	52.9629	55.1087	79.5738	77.166	91.706	84.7535	109.408	96.8956
		12h	96.0941	79.5571	129.456	124.879	81.186	88.8276	63.7581	105.948	53.8623	83.4965	73.6065	122.771	96.7062	26.6406	62.2737	53.1416	49.6083	73.0188	50.0543	87.8226	39.3184	97.1526	76.549	76.9295	50.1062	38.0162	67.5714	69.1764	56.4496	54.9184	80.2881	87.1416	91.5615	86.5659	102.603	103.252
		16h	93.1036	71.8057	138.319	132.858	75.3888	88.5254	58.9673	125.907	62.7632	90.4927	61.9437	124.083	101.698	24.5684	59.3563	51.4588	44.3143	79.9637	44.4809	92.8271	46.7048	149.144	91.3293	93.5611	51.0429	42.4866	63.7184	77.9685	61.2072	56.0781	81.2637	100.204	100.142	101.098	128.337	126.081
		20h	89.4182	68.7063	140.719	132.579	78.8586	89.7192	52.4359	125.391	75.198	91.5458	55.5514	125.63	116.632	24.3956	65.5321	51.6474	39.3392	84.7734	44.2972	99.9949	50.2435	162.909	89.5387	105.623	60.69	44.558	72.033	89.3215	64.2161	67.9825	73.5536	98.6731	104.898	107.64	129.066	134.576
		24h	126.329	88.1647	122.661	87.4174	96.8263	78.6016	50.0279	124.049	62.8402	77.8468	57.8958	88.6204	96.1667	27.0597	42.6474	47.3589	30.418	56.6272	24.4828	64.6387	30.4096	94.6167	84.0878	68.8061	17.9741	34.0589	42.6806	60.6187	50.6876	54.7777	83.1518	74.5585	115.564	78.997	169.566	120.667
		36h	113.48	43.8845	114.48	79.6551	72.0942	176.406	34.166	127.323	66.5821	66.9968	48.9677	132.142	62.2701	23.143	64.7284	53.613	51.4274	80.0264	33.953	85.0647	80.9314	235.96	111.075	110.08	87.6068	34.2024	85.7205	75.9561	52.4115	66.4027	60.5224	72.2029	87.8066	84.6892	142.489	113.502
		48h	108.682	54.3507	139.094	77.6075	91.6158	128.65	43.7803	201.463	74.5676	93.439	67.7429	145.101	56.6576	25.377	63.9234	54.6978	46.7899	80.0547	29.2484	92.2723	36.705	164.793	129.187	69.4678	29.4508	34.9271	48.5535	70.2632	57.25	63.7916	60.0078	55.4258	98.8075	82.899	148.04	107.152
		60h	#DIV/0!	#DIV/0!	#DIV/0!	#DIV/0!	#DIV/0!	#DIV/0!	#DIV/0!	#DIV/0!	#DIV/0!	#DIV/0!	#DIV/0!	#DIV/0!	#DIV/0!	#DIV/0!	#DIV/0!	#DIV/0!	#DIV/0!	#DIV/0!	#DIV/0!	#DIV/0!	#DIV/0!	#DIV/0!	#DIV/0!	#DIV/0!	#DIV/0!	#DIV/0!	#DIV/0!	#DIV/0!	#DIV/0!	#DIV/0!	#DIV/0!	#DIV/0!	#DIV/0!	#DIV/0!	#DIV/0!	#DIV/0!
		72h	101.774	45.9555	130.331	100.203	109.169	112.569	31.0661	235.767	74.483	83.0799	73.9244	186.849	41.7661	22.9994	53.5525	46.1778	39.7405	61.4545	47.6291	92.3617	65.4745	263.177	156.296	117.606	54.0768	30.8216	68.6591	63.943	56.867	63.4067	43.0851	57.0925	101.45	60.6839	148.27	122.67
Number of Active Electrodes		Timepoint	A1	A2	B1	B2	C1	C2	A3	A4	B3	B4	C3	C4	A5	A6	B5	B6	C5	C6	D3	D4	E3	E4	F3	F4	D5	D6	E5	E6	F5	F6	D1	D2	E1	E2	F1	F2
			DMSO	DMSO	DMSO	DMSO	DMSO	DMSO	PTX100nM	PTX100nM	PTX100nM	PTX100nM	PTX100nM	PTX100nM	PTX1uM	PTX1uM	PTX1uM	PTX1uM	PTX1uM	PTX1uM	PTX100_and_SP	PTX100_and_SP	PTX100_and_SP	PTX100_and_SP	PTX100_and_SP	PTX100_and_SP	PTX1uM_and_SP	PTX1uM_and_SP	PTX1uM_and_SP	PTX1uM_and_SP	PTX1uM_and_SP	PTX1uM_and_SP	SP10uM	SP10uM	SP10uM	SP10uM	SP10uM	SP10uM
		0	100	100	100	100	100	100	100	100	100	100	100	100	100	100	100	100	100	100	100	100	100	100	100	100	100	100	100	100	100	100	100	100	100	100	100	100
		1h	96.1098	96.1098	105.721	96.1098	96.1098	109.84	96.1098	96.1098	96.1098	96.1098	96.1098	96.1098	104.847	96.1098	102.975	96.1098	96.1098	103.503	96.1098	96.1098	96.1098	144.165	96.1098	96.1098	151.03	96.1098	96.1098	76.8879	134.554	96.1098	96.1098	102.517	96.1098	120.137	96.1098	85.431
		4h	87.2686	95.2021	104.722	95.2021	95.2021	122.403	95.2021	105.78	89.252	88.402	95.2021	87.8789	95.2021	95.2021	88.402	88.8553	95.2021	73.2324	95.2021	95.2021	95.2021	95.2021	38.0808	74.0461	95.2021	89.252	69.2379	66.6415	95.2021	95.2021	95.2021	76.1617	95.2021	63.4681	95.2021	84.6241
		8h	81.2143	97.4572	107.203	91.3661	97.4572	125.302	91.3661	108.286	85.2751	90.496	97.4572	89.9605	97.4572	91.3661	83.5348	77.9658	91.3661	67.4704	91.3661	88.5975	97.4572	73.0929	19.4914	64.9715	97.4572	91.3661	62.0182	68.2201	77.9658	97.4572	97.4572	84.4629	90.496	64.9715	97.4572	97.4572
		12h	91.2052	93.2781	109.446	99.4966	92.8635	113.71	93.2781	99.4966	80.841	92.3897	99.4966	91.843	99.4966	55.9668	85.2828	79.5973	74.6224	76.5358	87.0595	90.4514	99.4966	74.6224	39.7986	77.3862	99.4966	93.2781	54.2709	69.6476	69.6476	99.4966	99.4966	86.2304	92.3897	66.3311	99.4966	99.4966
		16h	89.0946	91.1195	106.914	97.1941	90.7145	124.964	85.0448	118.793	78.9702	83.3092	97.1941	89.7176	97.1941	54.6717	76.3668	77.7553	66.8209	74.7647	78.9702	88.3583	109.343	97.1941	58.3165	86.3948	97.1941	91.1195	61.8508	68.0359	68.0359	97.1941	97.1941	84.2349	83.3092	80.9951	145.791	107.993
		20h	87.146	98.0392	115.033	104.575	90.6318	104.575	98.0392	104.575	84.9673	89.6359	104.575	104.575	76.0547	58.8235	89.6359	83.6601	65.3595	80.4424	84.9673	95.0683	91.5033	104.575	83.6601	92.9557	134.454	98.0392	76.0547	73.2026	73.2026	104.575	104.575	90.6318	97.1055	69.7168	104.575	116.195
		24h	99.1204	101.373	97.3182	101.373	108.131	92.684	94.6149	108.131	81.0985	92.684	101.373	91.4957	108.131	67.5821	61.7893	79.2963	67.5821	66.5423	74.3403	98.3012	94.6149	81.0985	43.2525	84.1021	61.7893	94.6149	39.3205	54.0657	86.505	108.131	108.131	93.7138	92.684	108.131	162.197	120.146
		36h	96.5517	72.4138	115.862	72.4138	77.2414	165.517	72.4138	128.736	72.4138	82.7586	72.4138	89.1247	105.329	72.4138	82.7586	77.2414	72.4138	89.1247	72.4138	105.329	144.828	289.655	231.724	128.736	165.517	72.4138	105.329	115.862	115.862	193.103	72.4138	77.2414	82.7586	96.5517	289.655	128.736
		48h	78.9226	98.6533	136.799	105.23	105.23	75.1644	78.9226	128.615	105.23	97.7137	105.23	113.325	76.531	59.192	90.1973	84.1842	72.3458	72.8517	72.3458	95.6638	92.0764	131.538	105.23	93.5379	45.0987	92.0764	57.3983	63.1381	73.6611	122.769	105.23	91.1995	75.1644	61.3843	157.845	105.23
		60h	#DIV/0!	#DIV/0!	#DIV/0!	#DIV/0!	#DIV/0!	#DIV/0!	#DIV/0!	#DIV/0!	#DIV/0!	#DIV/0!	#DIV/0!	#DIV/0!	#DIV/0!	#DIV/0!	#DIV/0!	#DIV/0!	#DIV/0!	#DIV/0!	#DIV/0!	#DIV/0!	#DIV/0!	#DIV/0!	#DIV/0!	#DIV/0!	#DIV/0!	#DIV/0!	#DIV/0!	#DIV/0!	#DIV/0!	#DIV/0!	#DIV/0!	#DIV/0!	#DIV/0!	#DIV/0!	#DIV/0!	#DIV/0!
		72h	82.8157	93.1677	119.255	99.3789	106.004	99.3789	74.5342	132.505	93.1677	113.576	99.3789	99.3789	63.2411	55.9006	78.0834	79.5031	55.9006	68.8008	74.5342	81.31	74.5342	149.068	139.13	77.2947	56.7879	80.7453	81.31	59.6273	59.6273	99.3789	99.3789	79.5031	70.9849	82.8157	124.224	99.3789
Number of Spikes per Burst - Avg		Timepoint	A1	A2	B1	B2	C1	C2	A3	A4	B3	B4	C3	C4	A5	A6	B5	B6	C5	C6	D3	D4	E3	E4	F3	F4	D5	D6	E5	E6	F5	F6	D1	D2	E1	E2	F1	F2
excluded C2, E4, F4			DMSO	DMSO	DMSO	DMSO	DMSO	DMSO	PTX100nM	PTX100nM	PTX100nM	PTX100nM	PTX100nM	PTX100nM	PTX1uM	PTX1uM	PTX1uM	PTX1uM	PTX1uM	PTX1uM	PTX100_and_SP	PTX100_and_SP	PTX100_and_SP	PTX100_and_SP	PTX100_and_SP	PTX100_and_SP	PTX1uM_and_SP	PTX1uM_and_SP	PTX1uM_and_SP	PTX1uM_and_SP	PTX1uM_and_SP	PTX1uM_and_SP	SP10uM	SP10uM	SP10uM	SP10uM	SP10uM	SP10uM
		0	100	100	100	100	100	100	100	100	100	100	100	100	100	100	100	100	100	100	100	100	100	#DIV/0!	100	#DIV/0!	100	100	100	100	100	100	100	100	100	100	100	100
		1h	104.054	101.708	97.3432	132.568	64.3271	95.2172	113.269	112.951	89.4007	113.307	82.5644	114.502	110.141	104.583	106.065	72.9896	108.564	85.4484	129.874	133.601	120.494	#DIV/0!	142.798	#DIV/0!	134.043	132.339	126.398	125.888	128.413	107.362	109.848	115.516	103.355	106.969	104.508	99.5645
		4h	105.476	111.691	98.2448	118.775	65.8133	0	147.261	119.572	61.6719	95.7689	55.145	109.166	110.068	104.679	92.3635	53.758	94.3401	77.2648	86.4739	96.2877	96.2677	#DIV/0!	111.263	#DIV/0!	118.314	111.868	122.706	134.359	158.067	115.721	84.9913	90.1616	107.671	92.3735	108.606	118.956
		8h	108.997	104.149	102.051	125.428	59.3756	0	126.224	128.478	48.3676	84.6113	53.1329	108.747	93.2396	81.1109	74.1934	32.9092	76.3041	61.5691	80.6382	105.237	96.6585	#DIV/0!	120.749	#DIV/0!	120.614	97.12	121.762	148.323	171.138	114.306	85.1751	99.1834	104.386	97.3065	109.254	138.404
		12h	109.841	95.1361	108.763	130.34	55.9202	0	89.6409	136.012	40.6162	86.3668	66.1091	113.843	100.513	73.676	73.9155	23.4937	61.0458	62.5398	88.5464	102.538	95.7163	#DIV/0!	122.496	#DIV/0!	114.664	85.8682	119.422	158.865	154.336	119.808	81.6129	101.173	114.617	90.1596	120.487	142.772
		16h	109.095	82.8626	114.34	144.247	49.4551	0	65.2242	142.343	38.538	93.7084	76.1849	112.878	98.3975	53.2258	59.7818	22.8611	104.612	53.1651	81.6706	101.815	90.3222	#DIV/0!	134.792	#DIV/0!	112.179	75.4222	118.573	160.258	140.429	120.229	75.4589	93.2221	105.787	87.5957	110.319	155.431
		20h	113.526	75.0943	113.103	148.963	49.3126	0	52.565	127.065	34.2383	80.5252	76.6074	107.337	102.332	28.0055	63.1409	24.4731	55.1456	57.7693	70.1273	102.814	86.6385	#DIV/0!	123.264	#DIV/0!	94.2869	44.4438	119.593	158.488	126.909	130.357	65.9367	80.0147	103.315	82.7165	134.466	152.886
		24h	114.318	114.672	86.3962	106.983	77.6301	0	52.469	99.3942	30.1972	61.6768	17.4339	76.3463	72.0629	21.5652	43.8286	17.7576	29.3038	41.6291	86.4992	89.6336	89.7632	#DIV/0!	87.2128	#DIV/0!	0	16.9357	92.9184	125.305	91.6236	94.2159	93.8372	128.93	93.1651	71.857	95.2046	78.3555
		36h	237.388	7.97925	194.608	11.1902	48.8344	320.529	8.16605	281.947	49.6519	142.709	14.9641	171.104	257.998	70.6294	149.28	42.2169	94.143	127.919	34.1084	137.155	201.031	#DIV/0!	266.926	#DIV/0!	267.92	31.5401	317.19	243.514	241.599	269.9	15.8934	30.6702	145.943	89.5515	292.382	191.855
		48h	100.643	83.1144	102.78	128.463	84.9998	0	38.6196	117.805	30.4669	145.699	16.2505	93.2058	80.5352	25.7849	50.8262	20.8864	32.5165	44.4534	40.8706	88.04	76.6578	#DIV/0!	99.1804	#DIV/0!	0	19.575	0	116.35	248.704	110.373	76.019	129.473	88.4705	62.2401	97.0846	112.696
		60h	#DIV/0!	#DIV/0!	#DIV/0!	#DIV/0!	#DIV/0!	#DIV/0!	#DIV/0!	#DIV/0!	#DIV/0!	#DIV/0!	#DIV/0!	#DIV/0!	#DIV/0!	#DIV/0!	#DIV/0!	#DIV/0!	#DIV/0!	#DIV/0!	#DIV/0!	#DIV/0!	#DIV/0!	#DIV/0!	#DIV/0!	#DIV/0!	#DIV/0!	#DIV/0!	#DIV/0!	#DIV/0!	#DIV/0!	#DIV/0!	#DIV/0!	#DIV/0!	#DIV/0!	#DIV/0!	#DIV/0!	#DIV/0!
		72h	97.0811	57.1307	107.63	144.723	93.4351	0	23.7415	130.375	30.22	74.3916	18.534	121.926	84.1426	34.4181	53.0761	25.8588	33.5632	44.7342	29.434	75.5159	87.1654	#DIV/0!	133.118	#DIV/0!	0	21.9203	109.826	178.861	295.364	146.415	59.9928	80.4703	91.869	52.0009	109.986	118.224
Mean ISI within Burst - Avg (sec)		Timepoint	A1	A2	B1	B2	C1	C2	A3	A4	B3	B4	C3	C4	A5	A6	B5	B6	C5	C6	D3	D4	E3	E4	F3	F4	D5	D6	E5	E6	F5	F6	D1	D2	E1	E2	F1	F2
excluded C2, E4, F4			DMSO	DMSO	DMSO	DMSO	DMSO	DMSO	PTX100nM	PTX100nM	PTX100nM	PTX100nM	PTX100nM	PTX100nM	PTX1uM	PTX1uM	PTX1uM	PTX1uM	PTX1uM	PTX1uM	PTX100_and_SP	PTX100_and_SP	PTX100_and_SP	PTX100_and_SP	PTX100_and_SP	PTX100_and_SP	PTX1uM_and_SP	PTX1uM_and_SP	PTX1uM_and_SP	PTX1uM_and_SP	PTX1uM_and_SP	PTX1uM_and_SP	SP10uM	SP10uM	SP10uM	SP10uM	SP10uM	SP10uM
		0	100	100	100	100	100	100	100	100	100	100	100	100	100	100	100	100	100	100	100	100	100	#DIV/0!	100	#DIV/0!	100	100	100	100	100	100	100	100	100	100	100	100
		1h	104.753	87.4914	107.067	78.4826	122.206	141.475	117.496	112.904	114.012	101.082	106.214	98.904	88.1341	95.2349	102.694	115.061	93.9836	110.291	81.0558	80.9107	70.6688	#DIV/0!	90.0304	#DIV/0!	117.231	87.6442	75.7552	90.8971	42.0839	89.3536	84.66	91.1539	84.4859	92.8553	65.1431	101.573
		4h	119.053	82.7363	100.074	76.1303	122.007	0	116.808	101.05	119.576	105.143	96.1597	98.4465	119.174	84.8066	94.5436	119.862	92.3506	105.715	92.1772	84.8903	87.7927	#DIV/0!	87.6028	#DIV/0!	94.2331	74.0109	75.4666	84.9449	46.1663	79.8365	96.5992	84.6334	78.0168	106.144	60.7304	92.3576
		8h	114.768	81.6504	99.4569	69.4683	134.657	0	119.918	96.1142	129.869	108.867	89.4008	99.2013	127.648	95.83	115.917	151.141	105.137	129.737	92.0034	93.7698	87.0978	#DIV/0!	84.1922	#DIV/0!	92.475	71.4911	80.7768	73.3472	37.2186	95.1447	87.8078	83.0142	77.9967	96.2194	56.8326	86.7657
		12h	121.533	84.7333	92.4629	67.4652	133.805	0	124.456	96.101	143.628	105.969	81.5519	89.8785	143.582	99.3661	133.477	167.544	124.96	119.216	78.9468	83.1527	89.9584	#DIV/0!	81.6428	#DIV/0!	104.394	83.0459	56.0192	87.8314	55.3565	80.8979	87.2443	77.3535	66.4179	93.3485	54.2131	80.5584
		16h	119.957	81.6114	92.4415	67.6119	138.379	0	136.897	88.9627	153.515	92.8926	71.5403	85.6423	152.749	123.009	180.87	207.019	203.826	94.6353	82.2793	80.1572	98.5799	#DIV/0!	77.9996	#DIV/0!	42.6344	79.8315	95.5	80.5183	65.0973	77.5443	83.7249	79.4177	71.611	83.0471	57.8884	78.2273
		20h	145.814	74.7986	79.8201	62.077	137.49	0	124.164	88.5119	180.583	94.6024	66.6868	86.6496	125.17	142.622	155.082	185.68	216.939	116.381	85.7099	83.0502	108.959	#DIV/0!	76.5262	#DIV/0!	81.8798	95.9768	76.8886	77.6595	63.051	71.0723	92.3016	85.1669	73.1829	81.4033	50.7625	73.0996
		24h	102.47	95.6899	104.987	90.7701	106.082	0	213.094	106.016	232.848	136.811	185.528	123.583	152.052	259.527	223.086	230.642	300.191	222.73	82.1682	74.4883	79.8738	#DIV/0!	106.712	#DIV/0!	0	194.637	125.608	100.045	95.6211	78.7682	86.3146	68.7664	79.3189	66.3322	73.3643	105.614
		36h	64.6776	145.427	63.7214	108.393	117.781	48.6132	298.24	51.3129	154.202	68.0807	112.832	81.2099	42.209	108.731	75.2676	145.495	108.756	55.5419	139.991	68.6606	50.4543	#DIV/0!	26.9988	#DIV/0!	26.8132	146.087	27.7695	40.5178	39.294	29.8314	132.593	118.42	60.792	69.1733	25.1944	30.4866
		48h	110.926	113.995	96.4529	91.2027	87.4228	0	268.012	119.895	215.304	126.844	187.234	102.692	147.916	228.344	205.766	229.401	281.762	141.946	176.875	102.101	97.0341	#DIV/0!	92.6374	#DIV/0!	0	182.179	0	94.3783	110.429	96.5818	78.2464	83.3961	78.6213	74.2297	63.392	96.2425
		60h	#DIV/0!	#DIV/0!	#DIV/0!	#DIV/0!	#DIV/0!	#DIV/0!	#DIV/0!	#DIV/0!	#DIV/0!	#DIV/0!	#DIV/0!	#DIV/0!	#DIV/0!	#DIV/0!	#DIV/0!	#DIV/0!	#DIV/0!	#DIV/0!	#DIV/0!	#DIV/0!	#DIV/0!	#DIV/0!	#DIV/0!	#DIV/0!	#DIV/0!	#DIV/0!	#DIV/0!	#DIV/0!	#DIV/0!	#DIV/0!	#DIV/0!	#DIV/0!	#DIV/0!	#DIV/0!	#DIV/0!	#DIV/0!
		72h	130.116	110.718	89.7636	83.6344	85.7677	0	209.001	108.842	212.203	150.254	213.179	94.3034	179.971	231.997	201.31	204.854	266.279	159.508	261.927	135.955	150.445	#DIV/0!	82.8372	#DIV/0!	0	182.26	123.866	96.038	132.803	92.5125	85.0939	104.934	81.5498	118.3	64.1571	80.1131
Burst Frequency - Avg (Hz)		Timepoint	A1	A2	B1	B2	C1	C2	A3	A4	B3	B4	C3	C4	A5	A6	B5	B6	C5	C6	D3	D4	E3	E4	F3	F4	D5	D6	E5	E6	F5	F6	D1	D2	E1	E2	F1	F2
excluded C2, E4, F4			DMSO	DMSO	DMSO	DMSO	DMSO	DMSO	PTX100nM	PTX100nM	PTX100nM	PTX100nM	PTX100nM	PTX100nM	PTX1uM	PTX1uM	PTX1uM	PTX1uM	PTX1uM	PTX1uM	PTX100_and_SP	PTX100_and_SP	PTX100_and_SP	PTX100_and_SP	PTX100_and_SP	PTX100_and_SP	PTX1uM_and_SP	PTX1uM_and_SP	PTX1uM_and_SP	PTX1uM_and_SP	PTX1uM_and_SP	PTX1uM_and_SP	SP10uM	SP10uM	SP10uM	SP10uM	SP10uM	SP10uM
		0	100	100	100	100	100	100	100	100	100	100	100	100	100	100	100	100	100	100	100	100	100	#DIV/0!	100	#DIV/0!	100	100	100	100	100	100	100	100	100	100	100	100
		1h	84.4689	95.9476	89.9275	93.4411	136.215	354.405	73.8149	93.6632	94.4235	99.6918	103.289	179.016	73.0221	114.589	170.574	142.911	155.624	94.2426	55.1957	78.2782	49.7343	#DIV/0!	64.7523	#DIV/0!	40.0697	61.9003	59.5063	61.6595	45.3214	18.254	83.8087	52.6432	58.4575	77.6422	220.557	60.1521
		4h	24.8982	95.1501	106.043	106.99	166.919	0	65.8616	50.3402	85.1587	141.2	133.559	288.619	79.1992	74.5465	140.86	134.916	138.557	122.694	60.4338	75.6181	36.2163	#DIV/0!	58.8327	#DIV/0!	43.7284	34.9917	24.7519	44.5707	32.4536	3.63586	76.6241	48.6282	84.8115	109.84	54.8204	48.2152
		8h	17.2951	97.7291	105.146	104.931	174.899	0	57.3006	50.8044	63.9281	159.769	96.8665	276.921	52.4096	48.5302	108.638	86.2861	98.4185	160.085	54.465	75.6003	27.2167	#DIV/0!	64.9802	#DIV/0!	30.0404	22.8998	11.7807	27.5794	17.2529	7.78841	80.0368	67.5109	107.619	107.259	124.189	51.4439
		12h	13.3826	102.351	126.337	100.369	157.56	0	60.7475	47.465	60.2493	214.212	76.4972	299.671	42.6428	41.5081	113.92	79.3292	32.9443	362.549	50.0921	92.4073	18.486	#DIV/0!	60.9229	#DIV/0!	9.11531	22.9902	9.4536	27.5732	22.7631	8.70428	85.0881	85.7747	135.203	109.83	277.218	59.8195
		16h	3.62335	110.135	115.386	114.1	156.755	0	65.4412	62.4196	87.074	271.151	52.871	287.75	86.9659	23.6521	89.9865	63.241	16.6115	259.2	43.5745	146.863	14.3675	#DIV/0!	75.1836	#DIV/0!	1.99937	27.6851	15.5481	30.329	24.6962	7.70825	90.8654	104.566	124.954	124.67	153.255	65.9105
		20h	1.96295	99.5147	154.084	100.996	143.442	0	58.1159	20.2198	112.648	139.591	36.6943	251.629	213.655	31.7158	80.0524	104.897	10.7146	213.435	38.9652	184.719	9.26821	#DIV/0!	50.8596	#DIV/0!	1.8056	30.7417	10.0287	35.9381	20.4638	13.9236	89.9642	99.6999	110.112	119.07	572.062	57.6837
		24h	94.2623	96.9198	117.203	85.3232	106.292	0	78.5823	54.0282	131.427	169.019	127.329	99.906	29.0107	35.3736	2.84151	37.0351	11.1552	232.747	8.41169	54.0127	20.6225	#DIV/0!	58.9221	#DIV/0!	0	23.112	3.13271	68.1028	18.6783	3.10646	72.8102	48.5047	139.607	35.2464	311.564	91.886
		36h	5.5966	117.376	101.368	124.241	151.418	213.514	59.5613	17.1184	151.095	108.361	56.942	187.889	13.1238	12.7903	7.52716	86.6618	18.9286	63.7261	33.3063	85.4588	3.41926	#DIV/0!	7.29489	#DIV/0!	3.83394	53.5958	6.28032	19.622	7.89207	12.8987	130.685	109.131	81.5393	94.5153	44.617	6.67654
		48h	22.0804	93.3033	212.44	67.6312	104.545	0	44.7547	102.139	279.766	199.74	114.588	326.872	58.656	170.761	8.61616	156.648	54.1276	306.547	17.1362	460.855	1.46333	#DIV/0!	108.177	#DIV/0!	0	46.4552	0	68.4814	82.3985	7.85025	51.7426	28.2649	137.306	72.1075	209.376	62.9467
		60h	#DIV/0!	#DIV/0!	#DIV/0!	#DIV/0!	#DIV/0!	#DIV/0!	#DIV/0!	#DIV/0!	#DIV/0!	#DIV/0!	#DIV/0!	#DIV/0!	#DIV/0!	#DIV/0!	#DIV/0!	#DIV/0!	#DIV/0!	#DIV/0!	#DIV/0!	#DIV/0!	#DIV/0!	#DIV/0!	#DIV/0!	#DIV/0!	#DIV/0!	#DIV/0!	#DIV/0!	#DIV/0!	#DIV/0!	#DIV/0!	#DIV/0!	#DIV/0!	#DIV/0!	#DIV/0!	#DIV/0!	#DIV/0!
		72h	12.6842	81.5029	184.823	76.3922	144.598	0	93.3693	85.3485	168.961	130.904	165.97	439.612	17.974	231.615	108.796	264.678	8.68833	105.325	67.2647	196.688	31.7032	#DIV/0!	174.598	#DIV/0!	0	101.164	15.2469	87.2593	83.8648	38.3022	63.152	72.6817	200.417	103.283	569.867	34.2105
Network Burst Frequency		Timepoint	A1	A2	B1	B2	C1	C2	A3	A4	B3	B4	C3	C4	A5	A6	B5	B6	C5	C6	D3	D4	E3	E4	F3	F4	D5	D6	E5	E6	F5	F6	D1	D2	E1	E2	F1	F2
excluded C2, E4, F3, F4, D5			DMSO	DMSO	DMSO	DMSO	DMSO	DMSO	PTX100nM	PTX100nM	PTX100nM	PTX100nM	PTX100nM	PTX100nM	PTX1uM	PTX1uM	PTX1uM	PTX1uM	PTX1uM	PTX1uM	PTX100_and_SP	PTX100_and_SP	PTX100_and_SP	PTX100_and_SP	PTX100_and_SP	PTX100_and_SP	PTX1uM_and_SP	PTX1uM_and_SP	PTX1uM_and_SP	PTX1uM_and_SP	PTX1uM_and_SP	PTX1uM_and_SP	SP10uM	SP10uM	SP10uM	SP10uM	SP10uM	SP10uM
		0	100	100	100	100	100	#DIV/0!	100	100	100	100	100	100	100	100	100	100	100	100	100	100	100	#DIV/0!	#DIV/0!	#DIV/0!	#DIV/0!	100	100	100	100	100	100	100	100	100	#DIV/0!	100
		1h	39.3399	118.886	122.991	85.0038	133.779	#DIV/0!	128.793	1081.67	139.191	60.9117	130.808	58.7969	131.176	163.644	234.659	186.493	242.819	244.239	71.2755	93.0907	176.068	#DIV/0!	#DIV/0!	#DIV/0!	#DIV/0!	116.841	403.249	73.4123	102.674	3.25351	61.9944	85.004	104.002	123.773	#DIV/0!	9.40839
		4h	0	126.963	103.673	166.855	102.509	#DIV/0!	174.372	252.462	160.146	33.9545	168.741	42.5469	114.431	114.597	202.742	212.853	274.985	264.017	92.1015	160.528	2.47635	#DIV/0!	#DIV/0!	#DIV/0!	#DIV/0!	228.546	0	22.5482	57.9067	0	107.826	82.9766	95.5734	141.25	#DIV/0!	5.4911
		8h	0	159.777	106.023	154.719	79.4808	#DIV/0!	290.098	487.268	177.314	30.034	251.067	52.9744	123.872	94.1968	151.015	256.834	231.048	162.455	82.1833	193.939	3.18603	#DIV/0!	#DIV/0!	#DIV/0!	#DIV/0!	290.794	0	10.4436	39.3201	0	144.202	118.36	140.914	156.948	#DIV/0!	183.645
		12h	14.887	145.762	87.0495	159.858	92.4434	#DIV/0!	347.008	1146.1	190.717	45.4117	220.328	94.3383	103.371	44.0353	34.5966	224.581	50.9459	42.1793	71.2826	205.648	0	#DIV/0!	#DIV/0!	#DIV/0!	#DIV/0!	302.949	0	3.50908	25.0329	0	156.398	119.309	145.662	198.451	#DIV/0!	227.836
		16h	9.73825	132.443	85.423	145.393	127.003	#DIV/0!	428.527	3373.97	151.878	45.9138	198.681	117.029	69.3006	12.1536	4.52624	146.923	3.57176	60.8707	68.0599	214.263	0	#DIV/0!	#DIV/0!	#DIV/0!	#DIV/0!	287.647	0	17.2176	13.3063	0	169.726	137.741	148.267	241.045	#DIV/0!	670.742
		20h	0	116.143	71.7763	209.433	102.648	#DIV/0!	412.372	1363.5	57.3773	46.9861	178.527	88.1987	105.691	2.29179	3.84117	106.503	0	47.5241	57.7586	196.633	0	#DIV/0!	#DIV/0!	#DIV/0!	#DIV/0!	220.927	0	45.7828	11.2923	0	188.473	112.996	111.511	246.168	#DIV/0!	503.999
		24h	82.0573	73.8801	88.4615	166.743	88.858	#DIV/0!	342.38	0	87.1132	112.208	123.087	34.0012	3.5016	0	0	12.45	0	0	3.29562	7.96216	0	#DIV/0!	#DIV/0!	#DIV/0!	#DIV/0!	101.78	0	0	0.594871	0	145.835	16.0074	99.0508	39.5659	#DIV/0!	44.6577
		36h	49.5597	111.686	85.4633	164.105	89.1858	#DIV/0!	317.085	1635.14	29.9176	60.8648	187.975	17.1421	0.729932	1.96344	8.22659	173.562	25.9594	70.8005	38.4824	172.061	2.28999	#DIV/0!	#DIV/0!	#DIV/0!	#DIV/0!	184.576	10.6174	32.5432	1.48821	0.878114	161.449	80.9404	97.4581	179.191	#DIV/0!	269.199
		48h	10.4953	86.2693	102.688	193.788	106.759	#DIV/0!	318.857	12927.7	80.2508	49.4779	171.074	70.273	0	0.97035	1.62636	70.3687	0	12.2449	8.14928	126.188	0	#DIV/0!	#DIV/0!	#DIV/0!	#DIV/0!	168.554	0	4.123	2.9415	0	202.359	15.6682	114.172	107.621	#DIV/0!	20.0792
		60h	#DIV/0!	#DIV/0!	#DIV/0!	#DIV/0!	#DIV/0!	#DIV/0!	#DIV/0!	#DIV/0!	#DIV/0!	#DIV/0!	#DIV/0!	#DIV/0!	#DIV/0!	#DIV/0!	#DIV/0!	#DIV/0!	#DIV/0!	#DIV/0!	#DIV/0!	#DIV/0!	#DIV/0!	#DIV/0!	#DIV/0!	#DIV/0!	#DIV/0!	#DIV/0!	#DIV/0!	#DIV/0!	#DIV/0!	#DIV/0!	#DIV/0!	#DIV/0!	#DIV/0!	#DIV/0!	#DIV/0!	#DIV/0!
		72h	14.2303	81.9193	111.217	199.853	92.7807	#DIV/0!	382.935	19718.6	50.1079	46.3665	81.11	6.38002	0	5.91932	0	57.021	0	1.77825	104.965	147.428	0	#DIV/0!	#DIV/0!	#DIV/0!	#DIV/0!	173.745	0	5.86974	13.4594	1.7654	195.22	49.4739	85.6146	94.5138	#DIV/0!	331.774
Area Under Normalized Cross-Correlation		Timepoint	A1	A2	B1	B2	C1	C2	A3	A4	B3	B4	C3	C4	A5	A6	B5	B6	C5	C6	D3	D4	E3	E4	F3	F4	D5	D6	E5	E6	F5	F6	D1	D2	E1	E2	F1	F2
excluded C2, E4, F3, F4			DMSO	DMSO	DMSO	DMSO	DMSO	DMSO	PTX100nM	PTX100nM	PTX100nM	PTX100nM	PTX100nM	PTX100nM	PTX1uM	PTX1uM	PTX1uM	PTX1uM	PTX1uM	PTX1uM	PTX100_and_SP	PTX100_and_SP	PTX100_and_SP	PTX100_and_SP	PTX100_and_SP	PTX100_and_SP	PTX1uM_and_SP	PTX1uM_and_SP	PTX1uM_and_SP	PTX1uM_and_SP	PTX1uM_and_SP	PTX1uM_and_SP	SP10uM	SP10uM	SP10uM	SP10uM	SP10uM	SP10uM
		0	100	100	100	100	100	100	100	100	100	100	100	100	100	100	100	100	100	100	100	100	100	100	100	100	100	100	100	100	100	100	100	100	100	100	100	100
		1h	102.044	113.452	81.703	123.4	68.8849	110.517	109.345	105.88	98.5055	100.83	115.452	106.756	130.594	115.17	114.858	104.599	112.899	134.979	129.523	190.173	176.62	165.783	625.967	100.968	351.503	126.827	348.634	131.217	420.37	121.201	119.042	126.153	160.9	140.423	99.9818	59.8602
		4h	55.2414	143.967	73.1126	157.067	65.2765	105.336	145.225	121.232	76.2442	69.269	144.393	85.8213	79.3701	155.352	112.163	83.8728	128.025	91.6721	137.168	110.979	72.223	109.21	252.312	114.567	98.4973	151.388	164.131	113.767	416.21	129.715	126.788	122.653	99.0509	108.864	120.581	145.75
		8h	42.0806	150.464	63.0726	168.372	43.587	132.424	135.953	148.174	42.0258	40.4782	141.772	78.4755	38.857	114.763	47.6737	25.6928	82.359	24.8974	145.181	100.055	80.3684	123.406	169.58	108.194	65.3204	137.731	102.217	98.6179	306.894	119.163	133.741	129.317	99.9909	143.524	138.543	204.483
		12h	43.3715	156.354	66.673	172.328	33.8467	127.427	127.075	186.874	23.8601	29.1237	158.426	78.8438	31.6884	54.261	11.0545	11.6392	27.8485	12.1186	142.205	81.6392	72.8088	117.986	160.62	113.237	73.6033	117.56	70.2362	93.3005	166.244	127.957	134.042	131.743	96.7579	135.347	133.524	231.667
		16h	38.6139	165.739	64.6856	192.241	24.9918	113.728	119.763	234.687	15.1054	27.6392	135.862	81.7692	31.6774	10.4164	9.22208	12.4298	4.93909	11.901	129.208	64.0827	52.1508	203.962	268.479	123.803	59.2819	92.0931	47.6841	98.5476	109.504	151.282	141.643	128.39	110.897	150.42	169.423	239.301
		20h	33.4497	167.009	62.4616	202.576	18.2569	116.247	109.125	229.597	10.6003	29.8826	122.917	72.2836	25.0955	5.29796	6.85689	12.1322	4.0095	12.7253	115.427	50.3394	29.9029	276.908	544.611	126.014	79.3907	40.6831	61.6847	122.175	42.874	168.675	99.8677	117.062	105.585	128.076	157.967	354.201
		24h	86.4148	129.477	58.094	126.854	130.704	68.4564	49.5702	151.845	6.94979	18.2742	6.16169	48.3507	20.8332	3.59381	6.19469	8.00334	2.2901	8.32254	86.9126	66.3372	83.2619	149.95	22.7831	93.9209	14.8876	6.72531	23.3909	63.7572	34.1092	111.839	131.652	136.406	118.348	210.814	164.032	192.636
		36h	39.0802	9.75572	41.212	12.1088	9.25762	488.586	4.84433	364.695	6.51838	17.7574	6.98805	39.6292	48.21	8.9338	14.5291	8.03581	7.40631	29.6381	7.16721	29.9839	52.7477	960.885	3272.17	355.564	318.509	5.47805	117.497	142.285	35.5023	241.818	7.55214	8.52842	46.9264	15.1609	484.077	704.573
		48h	46.0454	115.037	48.8375	130.627	154.339	105.114	46.2078	204.524	6.56916	22.1774	7.78038	55.8972	10.2638	3.09916	8.66944	7.73046	3.50679	10.7406	14.3843	15.1767	9.80563	246.248	792.539	86.1422	20.9763	6.08904	37.7788	81.455	12.4684	102.235	134.445	124.179	92.8765	131.304	122.372	210.876
		60h	#DIV/0!	#DIV/0!	#DIV/0!	#DIV/0!	#DIV/0!	#DIV/0!	#DIV/0!	#DIV/0!	#DIV/0!	#DIV/0!	#DIV/0!	#DIV/0!	#DIV/0!	#DIV/0!	#DIV/0!	#DIV/0!	#DIV/0!	#DIV/0!	#DIV/0!	#DIV/0!	#DIV/0!	#DIV/0!	#DIV/0!	#DIV/0!	#DIV/0!	#DIV/0!	#DIV/0!	#DIV/0!	#DIV/0!	#DIV/0!	#DIV/0!	#DIV/0!	#DIV/0!	#DIV/0!	#DIV/0!	#DIV/0!
		72h	27.16	111.622	51.1282	155.268	157.992	96.8298	57.2568	263.065	8.43438	21.9118	7.57534	47.2515	11.8886	2.61689	6.39308	6.02026	2.92486	10.1348	4.74391	18.4336	9.0056	276.973	1163.28	87.6459	21.3883	5.39224	32.599	61.0398	11.2664	91.9386	103.436	84.2866	60.1887	24.877	110.036	230.917
[truncated: 618 more columns]

## Sheet: Plate1_BTZ
Master-Table MEA Data
Plate 67-0906
Cells	BIHi264-A
Day11 thawed	2023-12-18
Date of Experiment	2024-02-08
Last media change	2024-02-05
Density:	30.000/well
Age of cells [d]	63
Agent	BTZ vs BTZ+SP
Date of intoxication:	2024-02-08
RAW DATA copy pasted
				befMC																																		1h after MC
Well Averages				A1	A2	B1	B2	C1	C2	A7	A8	B7	B8	C7	C8	D7	D8	E7	E8	F7	F8	D1	D2	E1	E2	F1	F2											A1	A2	B1	B2	C1	C2	A7	A8	B7	B8	C7	C8
Treatment/ID				DMSO	DMSO	DMSO	DMSO	DMSO	DMSO	BTZ10nM	BTZ10nM	BTZ10nM	BTZ10nM	BTZ10nM	BTZ10nM	BTZ10nM_and_SP	BTZ10nM_and_SP	BTZ10nM_and_SP	BTZ10nM_and_SP	BTZ10nM_and_SP	BTZ10nM_and_SP	SP10uM	SP10uM	SP10uM	SP10uM	SP10uM	SP10uM											DMSO	DMSO	DMSO	DMSO	DMSO	DMSO	BTZ10nM	BTZ10nM	BTZ10nM	BTZ10nM	BTZ10nM	BTZ10nM
Number of Spikes				13806	98715	25221	77439	48667	4097	113382	97439	67311	67893	60762	46127	15824	19617	21067	9342	18384	5229	92870	39260	34302	33277	9327	15261											16169	124698	29880	115301	57899	5430	136361	111107	94113	60355	95832	49010
Mean Firing Rate (Hz)				1.43813	10.2828	2.62719	8.06656	5.06948	0.426771	11.8106	10.1499	7.01156	7.07219	6.32937	4.8049	1.64833	2.04344	2.19448	0.973125	1.915	0.544688	9.67396	4.08958	3.57313	3.46635	0.971562	1.58969											1.68497	12.9948	3.1138	12.0155	6.03366	0.565861	14.2102	11.5785	9.80752	6.2896	9.98666	5.10734
Number of Active Electrodes				12	16	10	16	15	7	16	15	16	16	16	16	10	4	9	6	8	4	16	15	14	12	4	9											12	16	11	16	15	8	16	16	16	16	16	16
Weighted Mean Firing Rate (Hz)				1.90708	10.2828	4.17883	8.06656	5.40689	0.960714	11.8106	10.8214	7.01156	7.07219	6.32937	4.8049	2.62117	8.16625	3.89759	2.58722	3.80917	2.14125	9.67396	4.358	4.08226	4.60806	3.855	2.81537											2.23343	12.9948	4.51385	12.0155	6.43546	1.12109	14.2102	11.5785	9.80752	6.2896	9.98666	5.10734
ISI Coefficient of Variation - Avg				1.11945	2.60256	1.07174	2.46493	1.77478	0.933143	2.62234	2.80818	2.06058	2.46704	2.25375	1.64431	1.2253	2.2839	1.34624	1.67799	0.967825	0.882587	1.93403	1.96381	1.34388	1.44952	1.68369	1.61782											1.02022	2.79252	1.00308	2.86747	1.35256	1.10142	2.71685	2.7401	2.51653	1.95475	2.39296	1.32909
Number of Bursts				423	1644	879	2041	1237	1	2359	1746	1102	1522	1567	1233	534	408	766	251	683	0	2536	1127	1135	1061	72	858											504	2225	1115	2522	2207	5	2851	2165	1476	2661	2412	1879
Number of Bursting Electrodes				5	16	7	16	14	1	16	15	16	16	16	16	6	4	3	2	3	0	16	13	7	7	2	1											5	16	7	15	13	1	16	15	16	16	16	11
Burst Duration - Avg (s)				0.175093	0.409296	0.260615	0.342659	0.29315	0.15016	0.378408	0.439796	0.396076	0.397379	0.320657	0.238783	0.295717	0.374038	0.243595	0.925077	0.198875		0.339008	0.300233	0.325973	0.296789	0.394028	0.396509											0.176373	0.398201	0.257924	0.385524	0.268957	0.184896	0.386111	0.420929	0.407296	0.290199	0.311436	0.294151
Burst Duration - Std (s)				0.049	0.141419	0.036812	0.117155	0.139517		0.173882	0.122647	0.141883	0.113351	0.122494	0.141647	0.060634	0.129169	0.025569	0.974349	0.089235		0.138204	0.132077	0.119159	0.107551	0.166951												0.0396	0.138547	0.053591	0.149538	0.106137		0.173885	0.106736	0.144577	0.082894	0.125524	0.141736
Number of Spikes per Burst - Avg				6.48195	44.9679	7.6699	34.0508	19.973	6	35.0664	41.8805	45.6568	30.918	28.3329	14.7084	8.55048	32.8472	6.09192	18.0096	6.45694		24.8753	24.7884	8.49389	16.8491	6.51408	10.6527											6.13905	41.6287	6.79566	41.0868	11.6943	5.2	35.7896	40.1476	44.8653	13.6418	27.2857	11.4672
Number of Spikes per Burst - Std				1.44067	24.0364	1.91878	22.4335	14.3471		24.0087	17.366	27.5	14.7872	17.6881	14.9023	3.70651	21.8036	0.267305	16.3864	1.39479		15.3644	15.4174	4.84047	8.88465	0.687188												0.622656	20.302	1.94159	26.8559	6.7409		23.1147	16.2564	25.3795	5.65887	17.4465	6.89802
Mean ISI within Burst - Avg				0.032585	0.018357	0.042112	0.023008	0.025571	0.030032	0.023467	0.016619	0.02026	0.019789	0.020686	0.027922	0.047449	0.021221	0.048086	0.049997	0.035569		0.02481	0.020294	0.051705	0.0277	0.070055	0.040605											0.034946	0.016443	0.046161	0.018487	0.031993	0.043499	0.023479	0.017131	0.016846	0.028419	0.019008	0.034892
Mean ISI within Burst - Std				0.007446	0.008257	0.003842	0.012976	0.007407		0.009719	0.00586	0.009451	0.007518	0.009769	0.008889	0.010047	0.009978	0.007955	0.009048	0.010681		0.010333	0.011249	0.020634	0.005728	0.021625												0.00805	0.00628	0.005738	0.008462	0.006486		0.00898	0.007163	0.007153	0.005044	0.006868	0.010885
Median ISI within Burst - Avg				0.028239	0.014204	0.040455	0.01875	0.021855	0.0304	0.019203	0.0119	0.016298	0.015145	0.016559	0.023746	0.047466	0.017827	0.046277	0.047399	0.030223		0.020205	0.015796	0.050128	0.022836	0.071094	0.037243											0.031768	0.012526	0.045881	0.014265	0.027741	0.042048	0.019387	0.012683	0.012802	0.023628	0.01432	0.030556
Median ISI within Burst - Std				0.008918	0.008531	0.005129	0.014113	0.00917		0.011508	0.005815	0.010394	0.007919	0.010936	0.008675	0.011937	0.011	0.008005	0.008385	0.014616		0.011403	0.012608	0.023228	0.006667	0.020515												0.00841	0.00674	0.007781	0.009069	0.008251		0.010692	0.007415	0.007172	0.006011	0.007112	0.012465
Inter-Burst Interval - Avg (s)				6.16559	9.49104	8.21449	12.2966	17.7499		7.11175	5.64194	13.879	6.72068	42.5128	18.2399	23.8143	6.12912	17.9696	6.77655	1.83875		7.12125	22.5683	12.6443	4.6897	8.26639	0.69973											6.54143	16.6336	13.2189	10.5393	9.83666	96.619	4.98186	4.67717	9.7738	6.01582	25.0515	26.3605
Inter-Burst Interval - Std (s)				1.92088	12.8668	5.24563	9.76494	20.9752		5.24839	2.21359	7.316	1.64971	129.374	24.5388	16.9914	1.2812	28.3357	5.20567	0.57789		6.56192	32.7886	13.5797	2.1443													4.70361	37.3615	14.439	20.3289	12.7178		2.88306	2.02563	9.96321	6.43416	78.3633	42.1356
Burst Frequency - Avg (Hz)				0.141	0.17125	0.209286	0.212604	0.147262	0.001667	0.245729	0.194	0.114792	0.158542	0.163229	0.128437	0.148333	0.17	0.425556	0.209167	0.379444		0.264167	0.144487	0.270238	0.252619	0.06	1.43											0.16807	0.231867	0.265587	0.280339	0.283067	0.008337	0.297103	0.240656	0.153814	0.277303	0.251355	0.284816
Burst Frequency - Std (Hz)				0.096527	0.122902	0.234009	0.330199	0.147417		0.193921	0.051842	0.126377	0.051854	0.205556	0.164179	0.196293	0.037441	0.362669	0.161456	0.351435		0.220944	0.194059	0.362805	0.252153	0.082496												0.13638	0.118347	0.360157	0.317002	0.236423		0.209066	0.084798	0.078943	0.142982	0.17544	0.283109
Normalized Duration IQR - Avg				0.457507	0.582972	0.554205	0.762045	0.517804		0.789108	0.409568	0.541626	0.412151	0.519216	0.770001	0.466843	0.354447	0.436323	0.379378	0.522931		0.709752	0.459101	0.640398	0.546738	0.431373	0.920635											0.451996	0.487776	0.476484	0.585934	0.411253	0.051282	0.720318	0.423576	0.449894	0.453824	0.457626	0.524855
Normalized Duration IQR - Std				0.084097	0.466431	0.249385	0.532312	0.241024		0.491291	0.18907	0.307516	0.247285	0.286508	0.396324	0.337591	0.167298	0.138476	0.360296	0.077564		0.385333	0.264784	0.316251	0.205449													0.05741	0.302323	0.204604	0.421047	0.118529		0.394627	0.255385	0.321463	0.073591	0.229379	0.223958
IBI Coefficient of Variation - Avg				0.699011	0.637369	0.699594	0.617827	0.578877		0.570349	0.458073	0.453514	0.412792	0.482917	0.683417	0.819716	0.413555	0.88616	0.510851	0.821676		0.609208	0.5775	0.780785	0.519607	1.51778	0.52554											0.797445	0.793992	0.839107	0.662822	0.586976	0.372443	0.583194	0.519486	0.606366	0.623762	0.498284	0.728353
IBI Coefficient of Variation - Std				0.121717	0.125133	0.103045	0.246416	0.185526		0.233154	0.106467	0.237203	0.114435	0.181969	0.215254	0.210735	0.082001	0.133252	0.508926	0.262791		0.166899	0.239417	0.155766	0.12514													0.113873	0.056703	0.159559	0.164681	0.233711		0.174673	0.131986	0.093229	0.092077	0.139959	0.232051
Burst Percentage - Avg				6.59834	71.6999	10.8273	69.4085	46.8816	0.045472	76.2424	74.3873	63.7441	73.3002	67.7383	40.4998	9.75035	20.2203	4.98318	7.77476	4.97578	0	65.2602	50.791	12.0149	23.6796	1.24596	5.46978											6.01868	76.0182	9.43896	75.1658	35.8815	0.137059	80.2427	76.1202	70.2316	62.6323	71.5025	28.0721
Burst Percentage - Std				12.476	23.6613	16.0566	21.8143	30.5421	0.163951	14.7837	22.7664	8.74038	12.9913	19.5673	25.7394	19.5305	32.8765	12.7519	24.5512	13.7647	0	15.6018	30.2573	24.1057	31.5304	3.34676	21.1844											11.7112	23.9746	17.4291	27.4885	32.4885	0.512826	11.3706	22.8887	19.036	21.0163	24.6368	32.6852
Number of Network Bursts				33	182	190	84	186	0	86	182	159	168	179	167	75	0	132	14	75	0	89	140	181	118	0	23											12	200	216	66	230	0	48	162	174	284	218	207
Network Burst Frequency (Hz)				0.055	0.303333	0.316667	0.14	0.31		0.143333	0.303333	0.265	0.28	0.298333	0.278333	0.125		0.22	0.023333	0.125		0.148333	0.233333	0.301667	0.196667		0.038333											0.020008	0.333472	0.36015	0.110046	0.383493		0.080033	0.270113	0.290121	0.473531	0.363485	0.345144
Network Burst Duration - Avg (sec)				0.940269	2.672	1.81462	6.91556	2.05811		6.72431	2.38735	2.90967	2.085	2.61454	2.25302	1.05475		2.29419	1.93807	1.84487		6.43209	2.45672	2.91558	1.78017		2.4136											1.21187	2.61237	2.4039	8.86879	2.30548		12.2042	3.09133	2.38231	1.19016	2.01195	2.52607
Network Burst Duration - Std (sec)				0.312789	1.47109	0.710778	7.11382	0.938202		5.6318	1.23628	1.84544	0.913923	1.62155	1.23587	0.270926		1.19218	0.306275	0.587545		5.07885	1.54757	2.00438	0.740453		0.696127											0.451435	1.65742	1.725	9.16148	1.47809		14.806	2.10791	1.23334	0.437004	1.13953	2.0126
Number of Spikes per Network Burst - Avg				55.8485	525.802	97.2895	917.202	232.726		1314.02	510.346	399.818	368.685	322.358	240.82	88.44		91.3106	60.7857	69.12		1035.53	231.307	181.354	190.322		74.3913											56.1667	615.445	129.644	1742.35	246.217		2833.5	668.654	511.782	195.739	420.312	229.908
Number of Spikes per Network Burst - Std				5.3451	573.063	33.1253	1010.15	185.529		1113.37	426.039	499.516	286.954	331.532	168.274	24.9909		49.9004	6.79568	20.0452		831.385	244.763	119.5	71.7902		18.1202											8.56879	596.363	88.5819	1908.42	149.805		3450.14	557.372	504.175	109.389	293.161	183.827
Number of Elecs Participating in Burst - Avg				9.54546	13.6978	8.65789	12.75	11.8548		14.1163	13.8626	14.1132	14.5833	12.4525	11.9701	8.69333		8.19697	6.14286	7.05333		15.1348	10.5786	11.5746	9.17797		7.04348											9.91667	13.97	8.77778	13.8485	13.2696		14.7292	14.142	14.4655	14.9085	14.1881	12.6232
Number of Elecs Participating in Burst - Std				1.32502	1.80604	1.2864	2.67462	2.36309		3.01142	1.92335	1.31198	1.66117	2.39187	3.31558	1.3046		0.851038	0.363137	0.998558		1.54619	2.84382	1.30436	2.33381		0.928256											0.668558	1.70989	1.2149	2.513	1.48248		2.69546	1.81733	1.54189	1.59019	2.03346	2.12087
Number of Spikes per Network Burst per Channel - Avg				5.9478	34.4718	11.219	61.6179	17.6401		83.754	33.8528	26.0188	23.6171	22.558	17.8862	10.1752		11.01	9.91327	9.89738		65.4145	18.3458	15.2256	20.4323		10.6467											5.69066	40.6011	14.2839	111.935	18.0245		177.89	44.0005	32.7861	12.6977	27.5532	17.0215
Number of Spikes per Network Burst per Channel - Std				0.909588	35.2206	3.37949	62.7437	11.5744		67.9678	27.0106	30.7319	17.3873	19.7643	9.10805	2.47046		5.45417	1.15665	2.83689		51.3525	14.6958	8.65243	6.32778		2.62716											0.958127	37.1404	8.22679	117.507	9.84982		215.001	35.1303	31.047	6.48567	17.7618	11.3533
Network Burst Percentage				13.3493	96.9417	73.2921	99.4912	88.9453		99.6684	95.3243	94.4437	91.2303	94.964	87.1875	41.9173		57.2127	9.1094	28.1984		99.2376	82.4834	95.6941	67.4881		11.2116											4.16847	98.7097	93.7182	99.7346	97.8083		99.7411	97.4934	94.6203	92.105	95.6132	97.1047
Network IBI Coefficient of Variation				0.955428	0.49615	0.425913	0.984142	0.440621		0.8083	0.493758	0.643161	0.43611	0.552655	0.498793	0.446567		0.704543	1.24658	0.753992		0.760032	0.604129	0.619316	0.437908		1.6112											0.428095	0.577124	0.629177	1.01264	0.562142		1.20899	0.63073	0.535654	0.370505	0.48982	0.69672
Network ISI Coefficient of Variation				1.29159	2.46819	1.18107	1.78812	1.85472	0.935055	2.20515	2.55617	2.04479	2.34793	1.96191	1.7608	1.52047	2.17352	0.973586	1.01936	1.00525	0.774412	1.9578	1.65265	1.1906	1.55719	0.897096	0.865092											1.24141	2.71783	1.08304	2.14557	1.69955	0.868801	2.28062	2.5413	2.58527	2.41024	2.58042	1.5655
Network Normalized Duration IQR				0.462428	0.813187	0.442478	1.91258	0.611898		1.13862	0.645477	0.962138	0.557103	0.681716	0.706199	0.299517		0.607046	0.234667	0.380403		1.21813	0.683805	0.980044	0.550459		0.577878											0.310204	0.953086	0.996942	1.27432	0.819945		1.1364	0.826511	0.780856	0.358744	0.589971	1.10864
Area Under Normalized Cross-Correlation				0.069588	0.523111	0.052106	0.398228	0.254162	0.007952	0.471873	0.525851	0.471049	0.419456	0.399436	0.194709	0.035872	0.085111	0.013329	0.00423	0.018971	0.004709	0.405846	0.316812	0.042722	0.133062	0.006163	0.003543											0.064051	0.535316	0.0384	0.443254	0.157921	0.007927	0.49574	0.531932	0.483588	0.288309	0.416307	0.118703
Area Under Cross-Correlation				0.199444	44.6283	0.374861	28.1195	8.36983	0.006708	43.199	38.2484	27.6183	18.9006	18.5577	5.64058	0.231306	1.15925	0.165347	0.025014	0.135208	0.008347	26.2466	7.90578	0.611056	2.32444	0.027278	0.048931											0.214589	56.4428	0.396109	47.9608	4.58687	0.010963	55.8409	44.7591	41.1362	8.12489	31.6686	2.69291
Width at Half Height of Normalized Cross-Correlation				73	35	106	47	51	91	40	35	36	37	41	48	60	40	167	129	74	113	41	49	95	34	153	85											105	35	231	39	73	98	37	37	37	46	38	50
Width at Half Height of Cross-Correlation				184	312	979	326	238	321	324	262	276	266	242	268	445	223	1024	994	1024	515	232	210	1024	174	997	1024											280	287	1024	322	275	518	346	272	298	255	237	304
Synchrony Index				0.088421	0.767663	0.075706	0.730295	0.492646	0.012228	0.735613	0.753029	0.767038	0.735368	0.732579	0.445375	0.064468	0.075206	0.040541	0.037284	0.030518	0.009986	0.688434	0.629731	0.092077	0.243281	0.025819	0.019338											0.079938	0.765684	0.060809	0.726971	0.312852	0.01282	0.753724	0.757996	0.759921	0.553506	0.70262	0.235349
Timepoints		00h-Baseline	befMC																																	00h	1h after MC
Well Averages		Analysis Start	0	A1	A2	B1	B2	C1	C2	A7	A8	B7	B8	C7	C8	D7	D8	E7	E8	F7	F8	D1	D2	E1	E2	F1	F2	DMSO		BTZ10nM		BTZ10nM_and_SP		SP10uM		Analysis Start	0	A1	A2	B1	B2	C1	C2	A7	A8	B7	B8	C7	C8
Treatment/ID		Analysis End	599.75	DMSO	DMSO	DMSO	DMSO	DMSO	DMSO	BTZ10nM	BTZ10nM	BTZ10nM	BTZ10nM	BTZ10nM	BTZ10nM	BTZ10nM_and_SP	BTZ10nM_and_SP	BTZ10nM_and_SP	BTZ10nM_and_SP	BTZ10nM_and_SP	BTZ10nM_and_SP	SP10uM	SP10uM	SP10uM	SP10uM	SP10uM	SP10uM	Mean	SD	Mean	SD	Mean	SD	Mean	SD	Analysis End	600	DMSO	DMSO	DMSO	DMSO	DMSO	DMSO	BTZ10nM	BTZ10nM	BTZ10nM	BTZ10nM	BTZ10nM	BTZ10nM
Activity Metrics		Active Electrode Criterion (spks/min)	5																																	Active Electrode Criterion (spks/min)	5
Number of Spikes		Remove Coincident Artifacts	False	13806	98715	25221	77439	48667	4097	113382	97439	67311	67893	60762	46127	15824	19617	21067	9342	18384	5229	92870	39260	34302	33277	9327	15261	44657.5	37383.6	75485.7	24985.1	14910.5	6287.97	37382.8	29614.9	Remove Coincident Artifacts	False	16169	124698	29880	115301	57899	5430	136361	111107	94113	60355	95832	49010
Mean Firing Rate (Hz)				1.43813	10.2828	2.62719	8.06656	5.06948	0.426771	11.8106	10.1499	7.01156	7.07219	6.32937	4.8049	1.64833	2.04344	2.19448	0.973125	1.915	0.544688	9.67396	4.08958	3.57313	3.46635	0.971562	1.58969	4.65182	3.89412	7.86309	2.60261	1.55318	0.654997	3.89404	3.08488			1.68497	12.9948	3.1138	12.0155	6.03366	0.565861	14.2102	11.5785	9.80752	6.2896	9.98666	5.10734
Number of Active Electrodes		Electrode Burst Settings		12	16	10	16	15	7	16	15	16	16	16	16	10	4	9	6	8	4	16	15	14	12	4	9	12.6667	3.6697	15.8333	0.408248	6.83333	2.56255	11.6667	4.50185	Electrode Burst Settings		12	16	11	16	15	8	16	16	16	16	16	16
Weighted Mean Firing Rate (Hz)		Algorithm	ISI Threshold	1.90708	10.2828	4.17883	8.06656	5.40689	0.960714	11.8106	10.8214	7.01156	7.07219	6.32937	4.8049	2.62117	8.16625	3.89759	2.58722	3.80917	2.14125	9.67396	4.358	4.08226	4.60806	3.855	2.81537	5.13382	3.57565	7.97501	2.73186	3.87044	2.22063	4.89877	2.41975	Algorithm	ISI Threshold	2.23343	12.9948	4.51385	12.0155	6.43546	1.12109	14.2102	11.5785	9.80752	6.2896	9.98666	5.10734
ISI Coefficient of Variation - Avg		Min # of Spikes	5	1.11945	2.60256	1.07174	2.46493	1.77478	0.933143	2.62234	2.80818	2.06058	2.46704	2.25375	1.64431	1.2253	2.2839	1.34624	1.67799	0.967825	0.882587	1.93403	1.96381	1.34388	1.44952	1.68369	1.61782	1.6611	0.737028	2.30937	0.419265	1.39731	0.518926	1.66546	0.250515	Min # of Spikes	5	1.02022	2.79252	1.00308	2.86747	1.35256	1.10142	2.71685	2.7401	2.51653	1.95475	2.39296	1.32909
Electrode Burst Metrics		Max ISI (ms)	100																																	Max ISI (ms)	100
Number of Bursts				423	1644	879	2041	1237	1	2359	1746	1102	1522	1567	1233	534	408	766	251	683	0	2536	1127	1135	1061	72	858	1244.8	632.954	1588.17	444.167	528.4	207.264	1131.5	796.865			504	2225	1115	2522	2207	5	2851	2165	1476	2661	2412	1879
Number of Bursting Electrodes		Network Burst Settings		5	16	7	16	14	1	16	15	16	16	16	16	6	4	3	2	3	0	16	13	7	7	2	1	11.6	5.22494	15.8333	0.408248	3.6	1.51658	7.66667	5.92171	Network Burst Settings		5	16	7	15	13	1	16	15	16	16	16	11
Burst Duration - Avg (sec)		Algorithm	ISI Threshold	0.175093	0.409296	0.260615	0.342659	0.29315	0.15016	0.378408	0.439796	0.396076	0.397379	0.320657	0.238783	0.295717	0.374038	0.243595	0.925077	0.198875	0	0.339008	0.300233	0.325973	0.296789	0.394028	0.396509	0.296163	0.0878801	0.36185	0.0715903	0.40746	0.296602	0.34209	0.044119	Algorithm	ISI Threshold	0.176373	0.398201	0.257924	0.385524	0.268957	0.184896	0.386111	0.420929	0.407296	0.290199	0.311436	0.294151
Burst Duration - Std (sec)		Min # of Spikes	50	0.049	0.141419	0.036812	0.117155	0.139517	0	0.173882	0.122647	0.141883	0.113351	0.122494	0.141647	0.060634	0.129169	0.025569	0.974349	0.089235	0	0.138204	0.132077	0.119159	0.107551	0.166951	0	0.0967806	0.0502825	0.135984	0.0217956	0.255791	0.403481	0.110657	0.0578162	Min # of Spikes	50	0.0396	0.138547	0.053591	0.149538	0.106137	0	0.173885	0.106736	0.144577	0.082894	0.125524	0.141736
Number of Spikes per Burst - Avg		Max ISI (ms)	100	6.48195	44.9679	7.6699	34.0508	19.973	6	35.0664	41.8805	45.6568	30.918	28.3329	14.7084	8.55048	32.8472	6.09192	18.0096	6.45694	0	24.8753	24.7884	8.49389	16.8491	6.51408	10.6527	22.6287	16.7409	32.7605	10.988	14.3912	11.3981	15.3623	8.11427	Max ISI (ms)	100	6.13905	41.6287	6.79566	41.0868	11.6943	5.2	35.7896	40.1476	44.8653	13.6418	27.2857	11.4672
Number of Spikes per Burst - Std		Min # of Electrodes (%)	35	1.44067	24.0364	1.91878	22.4335	14.3471	0	24.0087	17.366	27.5	14.7872	17.6881	14.9023	3.70651	21.8036	0.267305	16.3864	1.39479	0	15.3644	15.4174	4.84047	8.88465	0.687188	0	12.8353	10.8269	19.3754	5.20426	8.71172	9.74931	7.53235	6.87288	Min # of Electrodes (%)	35	0.622656	20.302	1.94159	26.8559	6.7409	0	23.1147	16.2564	25.3795	5.65887	17.4465	6.89802
Mean ISI within Burst - Avg (sec)		Synchrony Settings		0.032585	0.018357	0.042112	0.023008	0.025571	0.030032	0.023467	0.016619	0.02026	0.019789	0.020686	0.027922	0.047449	0.021221	0.048086	0.049997	0.035569	0	0.02481	0.020294	0.051705	0.0277	0.070055	0.040605	0.0283266	0.00926613	0.0214572	0.00384843	0.0404644	0.0121657	0.0391948	0.0190113	Synchrony Settings		0.034946	0.016443	0.046161	0.018487	0.031993	0.043499	0.023479	0.017131	0.016846	0.028419	0.019008	0.034892
Mean ISI within Burst - Std (sec)		Synchrony Window	20	0.007446	0.008257	0.003842	0.012976	0.007407	0	0.009719	0.00586	0.009451	0.007518	0.009769	0.008889	0.010047	0.009978	0.007955	0.009048	0.010681	0	0.010333	0.011249	0.020634	0.005728	0.021625	0	0.0079856	0.00327006	0.00853433	0.00155428	0.0095418	0.00106125	0.0115948	0.00840098	Synchrony Window	20	0.00805	0.00628	0.005738	0.008462	0.006486	0	0.00898	0.007163	0.007153	0.005044	0.006868	0.010885
Median ISI within Burst - Avg (sec)				0.028239	0.014204	0.040455	0.01875	0.021855	0.0304	0.019203	0.0119	0.016298	0.015145	0.016559	0.023746	0.047466	0.017827	0.046277	0.047399	0.030223	0	0.020205	0.015796	0.050128	0.022836	0.071094	0.037243	0.0247006	0.0101785	0.0171418	0.00400947	0.0378384	0.0133581	0.036217	0.0212764			0.031768	0.012526	0.045881	0.014265	0.027741	0.042048	0.019387	0.012683	0.012802	0.023628	0.01432	0.030556
Median ISI within Burst - Std (sec)		Average Network Burst Analysis Settings		0.008918	0.008531	0.005129	0.014113	0.00917	0	0.011508	0.005815	0.010394	0.007919	0.010936	0.008675	0.011937	0.011	0.008005	0.008385	0.014616	0	0.011403	0.012608	0.023228	0.006667	0.020515	0	0.0091722	0.00321071	0.00920783	0.00215131	0.0107886	0.00271745	0.0124035	0.00861119	Average Network Burst Analysis Settings		0.00841	0.00674	0.007781	0.009069	0.008251	0	0.010692	0.007415	0.007172	0.006011	0.007112	0.012465
Inter-Burst Interval - Avg (sec)		Number of network bursts vary by well		6.16559	9.49104	8.21449	12.2966	17.7499	0	7.11175	5.64194	13.879	6.72068	42.5128	18.2399	23.8143	6.12912	17.9696	6.77655	1.83875	0	7.12125	22.5683	12.6443	4.6897	8.26639	0.69973	10.7835	4.48373	15.6843	14.0303	11.3057	9.18976	9.33163	7.59292	Number of network bursts vary by well		6.54143	16.6336	13.2189	10.5393	9.83666	96.619	4.98186	4.67717	9.7738	6.01582	25.0515	26.3605
Inter-Burst Interval - Std (sec)		Network Burst Window Start (ms)	0	1.92088	12.8668	5.24563	9.76494	20.9752	0	5.24839	2.21359	7.316	1.64971	129.374	24.5388	16.9914	1.2812	28.3357	5.20567	0.57789	0	6.56192	32.7886	13.5797	2.1443	0	0	10.1547	7.35671	28.3901	50.1847	10.4784	11.9552	9.17909	12.662	Network Burst Window Start (ms)	0	4.70361	37.3615	14.439	20.3289	12.7178	0	2.88306	2.02563	9.96321	6.43416	78.3633	42.1356
Burst Frequency - Avg (Hz)		Network Burst Window End (ms)	500	0.141	0.17125	0.209286	0.212604	0.147262	0.001667	0.245729	0.194	0.114792	0.158542	0.163229	0.128437	0.148333	0.17	0.425556	0.209167	0.379444	0	0.264167	0.144487	0.270238	0.252619	0.06	1.43	0.17628	0.0336186	0.167455	0.0473805	0.2665	0.1271	0.403585	0.509651	Network Burst Window End (ms)	500	0.16807	0.231867	0.265587	0.280339	0.283067	0.008337	0.297103	0.240656	0.153814	0.277303	0.251355	0.284816
Burst Frequency - Std (Hz)		Bin Size (ms)	1	0.096527	0.122902	0.234009	0.330199	0.147417	0	0.193921	0.051842	0.126377	0.051854	0.205556	0.164179	0.196293	0.037441	0.362669	0.161456	0.351435	0	0.220944	0.194059	0.362805	0.252153	0.082496	0	0.186211	0.0956209	0.132288	0.0680588	0.221859	0.136866	0.18541	0.128241	Bin Size (ms)	1	0.13638	0.118347	0.360157	0.317002	0.236423	0	0.209066	0.084798	0.078943	0.142982	0.17544	0.283109
Median/Mean ISI within Burst - Avg				0.457507	0.582972	0.554205	0.762045	0.517804	0	0.789108	0.409568	0.541626	0.412151	0.519216	0.770001	0.466843	0.354447	0.436323	0.379378	0.522931	0	0.709752	0.459101	0.640398	0.546738	0.431373	0.920635	0.574907	0.114627	0.573612	0.168505	0.431984	0.0676105	0.617999	0.182025			0.451996	0.487776	0.476484	0.585934	0.411253	0.051282	0.720318	0.423576	0.449894	0.453824	0.457626	0.524855
Median/Mean ISI within Burst - Std				0.084097	0.466431	0.249385	0.532312	0.241024	0	0.491291	0.18907	0.307516	0.247285	0.286508	0.396324	0.337591	0.167298	0.138476	0.360296	0.077564	0	0.385333	0.264784	0.316251	0.205449	0	0	0.31465	0.182517	0.319666	0.108511	0.216245	0.12565	0.195303	0.162454			0.05741	0.302323	0.204604	0.421047	0.118529	0	0.394627	0.255385	0.321463	0.073591	0.229379	0.223958
IBI Coefficient of Variation - Avg				0.699011	0.637369	0.699594	0.617827	0.578877	0	0.570349	0.458073	0.453514	0.412792	0.482917	0.683417	0.819716	0.413555	0.88616	0.510851	0.821676	0	0.609208	0.5775	0.780785	0.519607	1.51778	0.52554	0.646536	0.0525708	0.510177	0.099785	0.690392	0.212814	0.75507	0.385571			0.797445	0.793992	0.839107	0.662822	0.586976	0.372443	0.583194	0.519486	0.606366	0.623762	0.498284	0.728353
IBI Coefficient of Variation - Std				0.121717	0.125133	0.103045	0.246416	0.185526	0	0.233154	0.106467	0.237203	0.114435	0.181969	0.215254	0.210735	0.082001	0.133252	0.508926	0.262791	0	0.166899	0.239417	0.155766	0.12514	0	0	0.156367	0.0591153	0.181414	0.0583749	0.239541	0.165873	0.114537	0.0963187			0.113873	0.056703	0.159559	0.164681	0.233711	0	0.174673	0.131986	0.093229	0.092077	0.139959	0.232051
Burst Percentage - Avg				6.59834	71.6999	10.8273	69.4085	46.8816	0.045472	76.2424	74.3873	63.7441	73.3002	67.7383	40.4998	9.75035	20.2203	4.98318	7.77476	4.97578	0	65.2602	50.791	12.0149	23.6796	1.24596	5.46978	41.0831	31.1366	65.9854	13.3185	9.54088	6.30132	26.4102	26.0391			6.01868	76.0182	9.43896	75.1658	35.8815	0.137059	80.2427	76.1202	70.2316	62.6323	71.5025	28.0721
Burst Percentage - Std				12.476	23.6613	16.0566	21.8143	30.5421	0.163951	14.7837	22.7664	8.74038	12.9913	19.5673	25.7394	19.5305	32.8765	12.7519	24.5512	13.7647	0	15.6018	30.2573	24.1057	31.5304	3.34676	21.1844	20.9101	6.99739	17.4314	6.3923	20.6949	8.30267	21.0044	10.4599			11.7112	23.9746	17.4291	27.4885	32.4885	0.512826	11.3706	22.8887	19.036	21.0163	24.6368	32.6852
Network Burst Metrics
Number of Network Bursts				33	182	190	84	186	0	86	182	159	168	179	167	75	0	132	14	75	0	89	140	181	118	0	23	135	72.1803	156.833	35.7067	74	48.1871	110.2	59.1921			12	200	216	66	230	0	48	162	174	284	218	207
Network Burst Frequency				0.055	0.303333	0.316667	0.14	0.31	0	0.143333	0.303333	0.265	0.28	0.298333	0.278333	0.125	0	0.22	0.023333	0.125	0	0.148333	0.233333	0.301667	0.196667	0	0.038333	0.225	0.120301	0.261389	0.0595112	0.123333	0.080312	0.183667	0.0986537			0.020008	0.333472	0.36015	0.110046	0.383493	0	0.080033	0.270113	0.290121	0.473531	0.363485	0.345144
Network Burst Duration - Avg (sec)				0.940269	2.672	1.81462	6.91556	2.05811	0	6.72431	2.38735	2.90967	2.085	2.61454	2.25302	1.05475	0	2.29419	1.93807	1.84487	0	6.43209	2.45672	2.91558	1.78017	0	2.4136	2.88011	2.33998	3.16232	1.7686	1.78297	0.522665	3.19963	1.85163			1.21187	2.61237	2.4039	8.86879	2.30548	0	12.2042	3.09133	2.38231	1.19016	2.01195	2.52607
Network Burst Duration - Std (sec)				0.312789	1.47109	0.710778	7.11382	0.938202	0	5.6318	1.23628	1.84544	0.913923	1.62155	1.23587	0.270926	0	1.19218	0.306275	0.587545	0	5.07885	1.54757	2.00438	0.740453	0	0.696127	2.10934	2.82875	2.08081	1.77001	0.589233	0.426199	2.01348	1.80067			0.451435	1.65742	1.725	9.16148	1.47809	0	14.806	2.10791	1.23334	0.437004	1.13953	2.0126
Number of Spikes per Network Burst - Avg				55.8485	525.802	97.2895	917.202	232.726	0	1314.02	510.346	399.818	368.685	322.358	240.82	88.44	0	91.3106	60.7857	69.12	0	1035.53	231.307	181.354	190.322	0	74.3913	365.774	358.999	526.008	396.155	77.4141	14.8322	342.58	391.682			56.1667	615.445	129.644	1742.35	246.217	0	2833.5	668.654	511.782	195.739	420.312	229.908
Number of Spikes per Network Burst - Std				5.3451	573.063	33.1253	1010.15	185.529	0	1113.37	426.039	499.516	286.954	331.532	168.274	24.9909	0	49.9004	6.79568	20.0452	0	831.385	244.763	119.5	71.7902	0	18.1202	361.443	427.536	470.947	334.794	25.433	18.0298	257.112	331.791			8.56879	596.363	88.5819	1908.42	149.805	0	3450.14	557.372	504.175	109.389	293.161	183.827
Number of Elecs Participating in Burst - Avg				9.54546	13.6978	8.65789	12.75	11.8548	0	14.1163	13.8626	14.1132	14.5833	12.4525	11.9701	8.69333	0	8.19697	6.14286	7.05333	0	15.1348	10.5786	11.5746	9.17797	0	7.04348	11.3012	2.13418	13.5163	1.04855	7.52162	1.14736	10.7019	3.00558			9.91667	13.97	8.77778	13.8485	13.2696	0	14.7292	14.142	14.4655	14.9085	14.1881	12.6232
Number of Elecs Participating in Burst - Std				1.32502	1.80604	1.2864	2.67462	2.36309	0	3.01142	1.92335	1.31198	1.66117	2.39187	3.31558	1.3046	0	0.851038	0.363137	0.998558	0	1.54619	2.84382	1.30436	2.33381	0	0.928256	1.89104	0.618472	2.26923	0.783129	0.879333	0.392567	1.79129	0.78169			0.668558	1.70989	1.2149	2.513	1.48248	0	2.69546	1.81733	1.54189	1.59019	2.03346	2.12087
Number of Spikes per Network Burst per Channel - Avg				5.9478	34.4718	11.219	61.6179	17.6401	0	83.754	33.8528	26.0188	23.6171	22.558	17.8862	10.1752	0	11.01	9.91327	9.89738	0	65.4145	18.3458	15.2256	20.4323	0	10.6467	26.1793	22.5316	34.6145	24.6386	10.249	0.523115	26.013	22.3321			5.69066	40.6011	14.2839	111.935	18.0245	0	177.89	44.0005	32.7861	12.6977	27.5532	17.0215
Number of Spikes per Network Burst per Channel - Std				0.909588	35.2206	3.37949	62.7437	11.5744	0	67.9678	27.0106	30.7319	17.3873	19.7643	9.10805	2.47046	0	5.45417	1.15665	2.83689	0	51.3525	14.6958	8.65243	6.32778	0	2.62716	22.7656	26.1348	28.6617	20.6911	2.97954	1.80058	16.7311	19.8444			0.958127	37.1404	8.22679	117.507	9.84982	0	215.001	35.1303	31.047	6.48567	17.7618	11.3533
Network Burst Percentage				13.3493	96.9417	73.2921	99.4912	88.9453	0	99.6684	95.3243	94.4437	91.2303	94.964	87.1875	41.9173	0	57.2127	9.1094	28.1984	0	99.2376	82.4834	95.6941	67.4881	0	11.2116	74.4039	35.6289	93.803	4.21564	34.1095	20.4505	71.223	35.7973			4.16847	98.7097	93.7182	99.7346	97.8083	0	99.7411	97.4934	94.6203	92.105	95.6132	97.1047
Network IBI Coefficient of Variation				0.955428	0.49615	0.425913	0.984142	0.440621	0	0.8083	0.493758	0.643161	0.43611	0.552655	0.498793	0.446567	0	0.704543	1.24658	0.753992	0	0.760032	0.604129	0.619316	0.437908	0	1.6112	0.660451	0.283776	0.57213	0.135072	0.787921	0.334164	0.806518	0.464101			0.428095	0.577124	0.629177	1.01264	0.562142	0	1.20899	0.63073	0.535654	0.370505	0.48982	0.69672
Network ISI Coefficient of Variation				1.29159	2.46819	1.18107	1.78812	1.85472	0.935055	2.20515	2.55617	2.04479	2.34793	1.96191	1.7608	1.52047	2.17352	0.973586	1.01936	1.00525	0.774412	1.9578	1.65265	1.1906	1.55719	0.897096	0.865092	1.71674	0.513931	2.14612	0.284614	1.12967	0.261239	1.44467	0.424171			1.24141	2.71783	1.08304	2.14557	1.69955	0.868801	2.28062	2.5413	2.58527	2.41024	2.58042	1.5655
Network Normalized Duration IQR				0.462428	0.813187	0.442478	1.91258	0.611898	0	1.13862	0.645477	0.962138	0.557103	0.681716	0.706199	0.299517	0	0.607046	0.234667	0.380403	0	1.21813	0.683805	0.980044	0.550459	0	0.577878	0.848515	0.613067	0.781876	0.221201	0.380408	0.162428	0.802063	0.288244			0.310204	0.953086	0.996942	1.27432	0.819945	0	1.1364	0.826511	0.780856	0.358744	0.589971	1.10864
Synchrony Metrics
Area Under Normalized Cross-Correlation				0.069588	0.523111	0.052106	0.398228	0.254162	0.007952	0.471873	0.525851	0.471049	0.419456	0.399436	0.194709	0.035872	0.085111	0.013329	0.00423	0.018971	0.004709	0.405846	0.316812	0.042722	0.133062	0.006163	0.003543	0.217524	0.210023	0.413729	0.116142	0.027037	0.0307321	0.151358	0.171585			0.064051	0.535316	0.0384	0.443254	0.157921	0.007927	0.49574	0.531932	0.483588	0.288309	0.416307	0.118703
Area Under Cross-Correlation				0.199444	44.6283	0.374861	28.1195	8.36983	0.006708	43.199	38.2484	27.6183	18.9006	18.5577	5.64058	0.231306	1.15925	0.165347	0.025014	0.135208	0.008347	26.2466	7.90578	0.611056	2.32444	0.027278	0.048931	13.6164	18.6557	25.3608	13.9017	0.287412	0.435441	6.19402	10.2662			0.214589	56.4428	0.396109	47.9608	4.58687	0.010963	55.8409	44.7591	41.1362	8.12489	31.6686	2.69291
Full Width at Half Height of Normalized Cross-Correlation				73	35	106	47	51	91	40	35	36	37	41	48	60	40	167	129	74	113	41	49	95	34	153	85	67.1667	27.6146	39.5	4.76445	97.1667	47.5959	76.1667	44.9196			105	35	231	39	73	98	37	37	37	46	38	50
Full Width at Half Height of Cross-Correlation				184	312	979	326	238	321	324	262	276	266	242	268	445	223	1024	994	1024	515	232	210	1024	174	997	1024	393.333	292.348	273	27.4445	704.167	353.005	610.167	443.969			280	287	1024	322	275	518	346	272	298	255	237	304
Synchrony Index				0.088421	0.767663	0.075706	0.730295	0.492646	0.012228	0.735613	0.753029	0.767038	0.735368	0.732579	0.445375	0.064468	0.075206	0.040541	0.037284	0.030518	0.009986	0.688434	0.629731	0.092077	0.243281	0.025819	0.019338	0.36116	0.345375	0.694834	0.122931	0.0430005	0.0235904	0.283113	0.30275			0.079938	0.765684	0.060809	0.726971	0.312852	0.01282	0.753724	0.757996	0.759921	0.553506	0.70262	0.235349
Kreuz SPIKE Distance
Average Network Burst Metrics
Start Electrode				42	23	24				21	12	22										41	42	21	43	23	32	29.6667	10.6927					32.6667	10.0167			42	12	34	13	31	21
Percent Bursts with Start Electrode				31.8182	22.7273	22.2222				23.0769	30	22.2222										44.4444	88.8889	21.4286	31.25	22.5352	21.875	25.5892	5.40034					25.2201	5.2325			37.5	35.2941	17.6796	20.9677	22.7723	38.4615
Burst Peak (Max Spikes per sec)				1636.36	2454.55	138.889				769.231	2800	1629.63										3000	1833.33	2833.33	2625	985.915	1906.25	1409.93	1174.32					1839.06	821.606			2083.33	1352.94	121.547	182.796	554.455	2025.64
Time to Burst Peak (ms)				344.5	163.5	290.5				303.5	186.5	388.5										184.5	114.5	154.5	306.5	262.5	256.5	266.167	92.9211					275.167	27.3008			392.5	349.5	2.5	402.5	489.5	208.5
Normalized to baseline 0h and to individual well (well x at timepoint divided by well x at timepoint 0h, multiplied by 100)
Timepoints		00h-Baseline.	befMC																																		1h after MC
Well Averages		Analysis Start	0	A1	A2	B1	B2	C1	C2	A7	A8	B7	B8	C7	C8	D7	D8	E7	E8	F7	F8	D1	D2	E1	E2	F1	F2	DMSO		BTZ10nM		BTZ10nM_and_SP		SP10uM		Analysis Start	0	A1	A2	B1	B2	C1	C2	A7	A8	B7	B8	C7	C8
Treatment/ID		Analysis End	590	DMSO	DMSO	DMSO	DMSO	DMSO	DMSO	BTZ10nM	BTZ10nM	BTZ10nM	BTZ10nM	BTZ10nM	BTZ10nM	BTZ10nM_and_SP	BTZ10nM_and_SP	BTZ10nM_and_SP	BTZ10nM_and_SP	BTZ10nM_and_SP	BTZ10nM_and_SP	SP10uM	SP10uM	SP10uM	SP10uM	SP10uM	SP10uM	Mean	SD	Mean	SD	Mean	SD	Mean	SD	Analysis End	600	DMSO	DMSO	DMSO	DMSO	DMSO	DMSO	BTZ10nM	BTZ10nM	BTZ10nM	BTZ10nM	BTZ10nM	BTZ10nM
Activity Metrics		Active Electrode Criterion (spks/min)	5																																	Active Electrode Criterion (spks/min)	5
Number of Spikes		Remove Coincident Artifacts	False	100	100	100	100	100	100	100	100	100	100	100	100	100	100	100	100	100	100	100	100	100	100	100	100	100	0	100	0	100	0	100	0	Remove Coincident Artifacts	False	117.116	126.321	118.473	148.893	118.97	132.536	120.267	114.027	139.818	88.8972	157.717	106.25
Mean Firing Rate (Hz)				100	100	100	100	100	100	100	100	100	100	100	100	100	100	100	100	100	100	100	100	100	100	100	100	100	0	100	0	100	0	100	0			117.165	126.374	118.522	148.955	119.019	132.591	120.317	114.075	139.876	88.9343	157.783	106.294
Number of Active Electrodes		Electrode Burst Settings		100	100	100	100	100	100	100	100	100	100	100	100	100	100	100	100	100	100	100	100	100	100	100	100	100	0	100	0	100	0	100	0	Electrode Burst Settings		100	100	110	100	100	114.286	100	106.667	100	100	100	100
Weighted Mean Firing Rate (Hz)		Algorithm	ISI Threshold	100	100	100	100	100	100	100	100	100	100	100	100	100	100	100	100	100	100	100	100	100	100	100	100	100	0	100	0	100	0	100	0	Algorithm	ISI Threshold	117.112	126.374	108.017	148.955	119.023	116.694	120.317	106.996	139.876	88.9343	157.783	106.294
ISI Coefficient of Variation - Avg		Min # of Spikes	5	100	100	100	100	100	100	100	100	100	100	100	100	100	100	100	100	100	100	100	100	100	100	100	100	100	0	100	0	100	0	100	0	Min # of Spikes	5	91.1355	107.299	93.593	116.331	76.2099	118.033	103.604	97.5758	122.127	79.2349	106.177	80.8299
Electrode Burst Metrics		Max ISI (ms)	100																																	Max ISI (ms)	100
Number of Bursts				100	100	100	100	100	100	100	100	100	100	100	100	100	100	100	100	100	#DIV/0!	100	100	100	100	100	100	100	0	100	0	100	0	100	0			119.149	135.341	126.849	123.567	178.416	500	120.856	123.998	133.938	174.836	153.925	152.393
Number of Bursting Electrodes		Network Burst Settings		100	100	100	100	100	100	100	100	100	100	100	100	100	100	100	100	100	#DIV/0!	100	100	100	100	100	100	100	0	100	0	100	0	100	0	Network Burst Settings		100	100	100	93.75	92.8571	100	100	100	100	100	100	68.75
Burst Duration - Avg (sec)		Algorithm	ISI Threshold	100	100	100	100	100	100	100	100	100	100	100	100	100	100	100	100	100	#DIV/0!	100	100	100	100	100	100	100	0	100	0	100	0	100	0	Algorithm	ISI Threshold	100.731	97.2892	98.9674	112.51	91.7472	123.133	102.036	95.7101	102.833	73.0283	97.1243	123.188
Burst Duration - Std (sec)		Min # of Spikes	50	100	100	100	100	100	#DIV/0!	100	100	100	100	100	100	100	100	100	100	100	#DIV/0!	100	100	100	100	100	#DIV/0!	100	0	100	0	100	0	#DIV/0!	#DIV/0!	Min # of Spikes	50	80.8163	97.9692	145.58	127.641	76.0746	#DIV/0!	100.002	87.027	101.899	73.1304	102.474	100.063
Number of Spikes per Burst - Avg		Max ISI (ms)	100	100	100	100	100	100	100	100	100	100	100	100	100	100	100	100	100	100	#DIV/0!	100	100	100	100	100	100	100	0	100	0	100	0	100	0	Max ISI (ms)	100	94.7098	92.5745	88.6017	120.663	58.5505	86.6667	102.062	95.8623	98.2664	44.1224	96.304	77.9639
Number of Spikes per Burst - Std		Min # of Electrodes (%)	35	100	100	100	100	100	#DIV/0!	100	100	100	100	100	100	100	100	100	100	100	#DIV/0!	100	100	100	100	100	#DIV/0!	100	0	100	0	100	0	#DIV/0!	#DIV/0!	Min # of Electrodes (%)	35	43.2199	84.4635	101.189	119.713	46.9843	#DIV/0!	96.2763	93.6102	92.2889	38.2688	98.6338	46.2882
Mean ISI within Burst - Avg (sec)		Synchrony Settings		100	100	100	100	100	100	100	100	100	100	100	100	100	100	100	100	100	#DIV/0!	100	100	100	100	100	100	100	0	100	0	100	0	100	0	Synchrony Settings		107.246	89.5735	109.615	80.3503	125.114	144.842	100.051	103.081	83.1491	143.61	91.8882	124.962
Mean ISI within Burst - Std (sec)		Synchrony Window	20	100	100	100	100	100	#DIV/0!	100	100	100	100	100	100	100	100	100	100	100	#DIV/0!	100	100	100	100	100	#DIV/0!	100	0	100	0	100	0	#DIV/0!	#DIV/0!	Synchrony Window	20	108.112	76.0567	149.349	65.2127	87.5658	#DIV/0!	92.3963	122.235	75.6851	67.0923	70.304	122.455
Median ISI within Burst - Avg (sec)				100	100	100	100	100	100	100	100	100	100	100	100	100	100	100	100	100	#DIV/0!	100	100	100	100	100	100	100	0	100	0	100	0	100	0			112.497	88.1864	113.412	76.08	126.932	138.316	100.958	106.58	78.5495	156.012	86.4787	128.679
Median ISI within Burst - Std (sec)		Average Network Burst Analysis Settings		100	100	100	100	100	#DIV/0!	100	100	100	100	100	100	100	100	100	100	100	#DIV/0!	100	100	100	100	100	#DIV/0!	100	0	100	0	100	0	#DIV/0!	#DIV/0!	Average Network Burst Analysis Settings		94.3037	79.006	151.706	64.2599	89.9782	#DIV/0!	92.9093	127.515	69.0013	75.906	65.0329	143.689
Inter-Burst Interval - Avg (sec)		Number of network bursts vary by well		100	100	100	100	100	#DIV/0!	100	100	100	100	100	100	100	100	100	100	100	#DIV/0!	100	100	100	100	100	100	100	0	100	0	100	0	100	0	Number of network bursts vary by well		106.096	175.255	160.922	85.7093	55.4182	#DIV/0!	70.0512	82.9002	70.4214	89.5121	58.9271	144.522
Inter-Burst Interval - Std (sec)		Network Burst Window Start (ms)	0	100	100	100	100	100	#DIV/0!	100	100	100	100	100	100	100	100	100	100	100	#DIV/0!	100	100	100	100	#DIV/0!	#DIV/0!	100	0	100	0	100	0	#DIV/0!	#DIV/0!	Network Burst Window Start (ms)	0	244.867	290.371	275.258	208.183	60.6328	#DIV/0!	54.9323	91.5087	136.184	390.017	60.5711	171.71
Burst Frequency - Avg (Hz)		Network Burst Window End (ms)	500	100	100	100	100	100	100	100	100	100	100	100	100	100	100	100	100	100	#DIV/0!	100	100	100	100	100	100	100	0	100	0	100	0	100	0	Network Burst Window End (ms)	500	119.199	135.397	126.901	131.86	192.22	500.12	120.907	124.049	133.994	174.908	153.989	221.755
Burst Frequency - Std (Hz)		Bin Size (ms)	1	100	100	100	100	100	#DIV/0!	100	100	100	100	100	100	100	100	100	100	100	#DIV/0!	100	100	100	100	100	#DIV/0!	100	0	100	0	100	0	#DIV/0!	#DIV/0!	Bin Size (ms)	1	141.287	96.2938	153.907	96.0033	160.377	#DIV/0!	107.81	163.57	62.4663	275.74	85.349	172.439
Median/Mean ISI within Burst - Avg				100	100	100	100	100	#DIV/0!	100	100	100	100	100	100	100	100	100	100	100	#DIV/0!	100	100	100	100	100	100	100	0	100	0	100	0	100	0			98.7954	83.6706	85.9761	76.8897	79.4225	#DIV/0!	91.2826	103.42	83.0636	110.111	88.1379	68.1629
Median/Mean ISI within Burst - Std				100	100	100	100	100	#DIV/0!	100	100	100	100	100	100	100	100	100	100	100	#DIV/0!	100	100	100	100	#DIV/0!	#DIV/0!	100	0	100	0	100	0	#DIV/0!	#DIV/0!			68.2664	64.8162	82.0434	79.0978	49.1773	#DIV/0!	80.3245	135.074	104.535	29.7596	80.0602	56.5088
IBI Coefficient of Variation - Avg				100	100	100	100	100	#DIV/0!	100	100	100	100	100	100	100	100	100	100	100	#DIV/0!	100	100	100	100	100	100	100	0	100	0	100	0	100	0			114.082	124.573	119.942	107.283	101.399	#DIV/0!	102.252	113.407	133.704	151.108	103.182	106.575
IBI Coefficient of Variation - Std				100	100	100	100	100	#DIV/0!	100	100	100	100	100	100	100	100	100	100	100	#DIV/0!	100	100	100	100	#DIV/0!	#DIV/0!	100	0	100	0	100	0	#DIV/0!	#DIV/0!			93.5555	45.3142	154.844	66.8305	125.972	#DIV/0!	74.9174	123.969	39.3035	80.4623	76.9137	107.803
Burst Percentage - Avg				100	100	100	100	100	100	100	100	100	100	100	100	100	100	100	100	100	#DIV/0!	100	100	100	100	100	100	100	0	100	0	100	0	100	0			91.2151	106.023	87.1772	108.295	76.5363	301.414	105.247	102.33	110.177	85.4463	105.557	69.3142
Burst Percentage - Std				100	100	100	100	100	100	100	100	100	100	100	100	100	100	100	100	100	#DIV/0!	100	100	100	100	100	100	100	0	100	0	100	0	100	0			93.87	101.324	108.548	126.011	106.373	312.792	76.9131	100.537	217.794	161.773	125.908	126.985
Network Burst Metrics
Number of Network Bursts				100	100	100	100	100	#DIV/0!	100	100	100	100	100	100	100	#DIV/0!	100	100	100	#DIV/0!	100	100	100	100	#DIV/0!	100	100	0	100	0	100	0	100	0			36.3636	109.89	113.684	78.5714	123.656	#DIV/0!	55.814	89.011	109.434	169.048	121.788	123.952
Network Burst Frequency				100	100	100	100	100	#DIV/0!	100	100	100	100	100	100	100	#DIV/0!	100	100	100	#DIV/0!	100	100	100	100	#DIV/0!	100	100	0	100	0	100	0	100	0			36.3782	109.936	113.731	78.6043	123.707	#DIV/0!	55.8371	89.0483	109.48	169.118	121.839	124.004
Network Burst Duration - Avg (sec)				100	100	100	100	100	#DIV/0!	100	100	100	100	100	100	100	#DIV/0!	100	100	100	#DIV/0!	100	100	100	100	#DIV/0!	100	100	0	100	0	100	0	100	0			128.886	97.7682	132.474	128.244	112.019	#DIV/0!	181.493	129.488	81.8756	57.0822	76.9526	112.119
Network Burst Duration - Std (sec)				100	100	100	100	100	#DIV/0!	100	100	100	100	100	100	100	#DIV/0!	100	100	100	#DIV/0!	100	100	100	100	#DIV/0!	100	100	0	100	0	100	0	100	0			144.326	112.666	242.692	128.784	157.545	#DIV/0!	262.9	170.504	66.8316	47.8163	70.2739	162.849
Number of Spikes per Network Burst - Avg				100	100	100	100	100	#DIV/0!	100	100	100	100	100	100	100	#DIV/0!	100	100	100	#DIV/0!	100	100	100	100	#DIV/0!	100	100	0	100	0	100	0	100	0			100.57	117.049	133.255	189.963	105.797	#DIV/0!	215.635	131.02	128.004	53.0913	130.387	95.4688
Number of Spikes per Network Burst - Std				100	100	100	100	100	#DIV/0!	100	100	100	100	100	100	100	#DIV/0!	100	100	100	#DIV/0!	100	100	100	100	#DIV/0!	100	100	0	100	0	100	0	100	0			160.311	104.066	267.415	188.924	80.7447	#DIV/0!	309.884	130.827	100.933	38.1207	88.4262	109.243
Number of Elecs Participating in Burst - Avg				100	100	100	100	100	#DIV/0!	100	100	100	100	100	100	100	#DIV/0!	100	100	100	#DIV/0!	100	100	100	100	#DIV/0!	100	100	0	100	0	100	0	100	0			103.889	101.987	101.385	108.616	111.934	#DIV/0!	104.342	102.015	102.496	102.229	113.937	105.456
Number of Elecs Participating in Burst - Std				100	100	100	100	100	#DIV/0!	100	100	100	100	100	100	100	#DIV/0!	100	100	100	#DIV/0!	100	100	100	100	#DIV/0!	100	100	0	100	0	100	0	100	0			50.4564	94.6763	94.4412	93.957	62.7348	#DIV/0!	89.5079	94.4881	117.524	95.7269	85.0156	63.9669
Number of Spikes per Network Burst per Channel - Avg				100	100	100	100	100	#DIV/0!	100	100	100	100	100	100	100	#DIV/0!	100	100	100	#DIV/0!	100	100	100	100	#DIV/0!	100	100	0	100	0	100	0	100	0			95.6768	117.781	127.319	181.661	102.179	#DIV/0!	212.396	129.976	126.01	53.7651	122.144	95.1657
Number of Spikes per Network Burst per Channel - Std				100	100	100	100	100	#DIV/0!	100	100	100	100	100	100	100	#DIV/0!	100	100	100	#DIV/0!	100	100	100	100	#DIV/0!	100	100	0	100	0	100	0	100	0			105.336	105.451	243.432	187.281	85.0999	#DIV/0!	316.327	130.061	101.025	37.3012	89.8683	124.651
Network Burst Percentage				100	100	100	100	100	#DIV/0!	100	100	100	100	100	100	100	#DIV/0!	100	100	100	#DIV/0!	100	100	100	100	#DIV/0!	100	100	0	100	0	100	0	100	0			31.2262	101.824	127.869	100.245	109.965	#DIV/0!	100.073	102.276	100.187	100.959	100.684	111.374
Network IBI Coefficient of Variation				100	100	100	100	100	#DIV/0!	100	100	100	100	100	100	100	#DIV/0!	100	100	100	#DIV/0!	100	100	100	100	#DIV/0!	100	100	0	100	0	100	0	100	0			44.8066	116.32	147.724	102.895	127.579	#DIV/0!	149.571	127.741	83.2846	84.9568	88.6303	139.681
Network ISI Coefficient of Variation				100	100	100	100	100	100	100	100	100	100	100	100	100	100	100	100	100	100	100	100	100	100	100	100	100	0	100	0	100	0	100	0			96.1146	110.114	91.6996	119.99	91.6342	92.9144	103.422	99.4185	126.432	102.654	131.526	88.9086
Network Normalized Duration IQR				100	100	100	100	100	#DIV/0!	100	100	100	100	100	100	100	#DIV/0!	100	100	100	#DIV/0!	100	100	100	100	#DIV/0!	100	100	0	100	0	100	0	100	0			67.0816	117.204	225.309	66.6283	134	#DIV/0!	99.805	128.047	81.1584	64.3946	86.542	156.986
Synchrony Metrics
Area Under Normalized Cross-Correlation				100	100	100	100	100	100	100	100	100	100	100	100	100	100	100	100	100	100	100	100	100	100	100	100	100	0	100	0	100	0	100	0			92.0432	102.333	73.6959	111.307	62.134	99.6856	105.058	101.156	102.662	68.734	104.224	60.9643
Area Under Cross-Correlation				100	100	100	100	100	100	100	100	100	100	100	100	100	100	100	100	100	100	100	100	100	100	100	100	100	0	100	0	100	0	100	0			107.594	126.473	105.668	170.561	54.8024	163.432	129.264	117.022	148.945	42.9874	170.649	47.7418
Full Width at Half Height of Normalized Cross-Correlation				100	100	100	100	100	100	100	100	100	100	100	100	100	100	100	100	100	100	100	100	100	100	100	100	100	0	100	0	100	0	100	0			143.836	100	217.925	82.9787	143.137	107.692	92.5	105.714	102.778	124.324	92.6829	104.167
Full Width at Half Height of Cross-Correlation				100	100	100	100	100	100	100	100	100	100	100	100	100	100	100	100	100	100	100	100	100	100	100	100	100	0	100	0	100	0	100	0			152.174	91.9872	104.597	98.773	115.546	161.371	106.79	103.817	107.971	95.8647	97.9339	113.433
Synchrony Index				100	100	100	100	100	100	100	100	100	100	100	100	100	100	100	100	100	100	100	100	100	100	100	100	100	0	100	0	100	0	100	0			90.4061	99.7422	80.3226	99.5448	63.5044	104.841	102.462	100.66	99.0721	75.2693	95.9105	52.8429
Kreuz SPIKE Distance
Average Network Burst Metrics
Start Electrode				#DIV/0!	#DIV/0!	#DIV/0!				#DIV/0!	#DIV/0!	#DIV/0!										#DIV/0!	#DIV/0!	#DIV/0!	#DIV/0!	#DIV/0!	#DIV/0!	#DIV/0!	#DIV/0!					#DIV/0!	#DIV/0!			#DIV/0!	#DIV/0!	#DIV/0!	#DIV/0!	#DIV/0!	#DIV/0!
Percent Bursts with Start Electrode				100	100	100				100	100	100										100	100	100	100	100	100	100	0					100	0			100	52.1739	141.667	61.9048	258.333	95.4545
Burst Peak (Max Spikes per sec)				100	100	100				100	100	100										100	100	100	100	100	100	100	0					100	0			117.857	155.294	79.558	90.8602	75.9076	173.077
Time to Burst Peak (ms)				100	100	100				100	100	100										100	100	100	100	100	100	100	0					100	0			127.315	55.1198	87.5138	23.7634	19.802	124.301
Normalized to vehicle?
Timepoints		00h-Baseline.	befMC																																		1h after MC
Well Averages		Analysis Start	0	A1	A2	B1	B2	C1	C2	A7	A8	B7	B8	C7	C8	D7	D8	E7	E8	F7	F8	D1	D2	E1	E2	F1	F2	DMSO		BTZ10nM		BTZ10nM_and_SP		SP10uM		Analysis Start	0	A1	A2	B1	B2	C1	C2	A7	A8	B7	B8	C7	C8
Treatment/ID		Analysis End	590	DMSO	DMSO	DMSO	DMSO	DMSO	DMSO	BTZ10nM	BTZ10nM	BTZ10nM	BTZ10nM	BTZ10nM	BTZ10nM	BTZ10nM_and_SP	BTZ10nM_and_SP	BTZ10nM_and_SP	BTZ10nM_and_SP	BTZ10nM_and_SP	BTZ10nM_and_SP	SP10uM	SP10uM	SP10uM	SP10uM	SP10uM	SP10uM	Mean	SD	Mean	SD	Mean	SD	Mean	SD	Analysis End	600	DMSO	DMSO	DMSO	DMSO	DMSO	DMSO	BTZ10nM	BTZ10nM	BTZ10nM	BTZ10nM	BTZ10nM	BTZ10nM
Activity Metrics		Active Electrode Criterion (spks/min)	5																																	Active Electrode Criterion (spks/min)	5
Number of Spikes		Remove Coincident Artifacts	False	100	100	100	100	100	100	100	100	100	100	100	100	100	100	100	100	100	100	100	100	100	100	100	100	100	0	100	0	100	0	100	0	Remove Coincident Artifacts	False	92.1799	99.4253	93.2479	117.191	93.6391	104.317	94.6601	89.7489	110.049	69.9695	124.136	83.6277
Mean Firing Rate (Hz)				100	100	100	100	100	100	100	100	100	100	100	100	100	100	100	100	100	100	100	100	100	100	100	100	100	0	100	0	100	0	100	0			92.1799	99.4253	93.2479	117.191	93.6391	104.317	94.6601	89.7489	110.049	69.9695	124.136	83.6277
Number of Active Electrodes		Electrode Burst Settings		100	100	100	100	100	100	100	100	100	100	100	100	100	100	100	100	100	100	100	100	100	100	100	100	100	0	100	0	100	0	100	0	Electrode Burst Settings		96.1098	96.1098	105.721	96.1098	96.1098	109.84	96.1098	102.517	96.1098	96.1098	96.1098	96.1098
Weighted Mean Firing Rate (Hz)		Algorithm	ISI Threshold	100	100	100	100	100	100	100	100	100	100	100	100	100	100	100	100	100	100	100	100	100	100	100	100	100	0	100	0	100	0	100	0	Algorithm	ISI Threshold	95.4494	102.998	88.0364	121.402	97.0068	95.1081	98.0612	87.2039	114.003	72.4835	128.597	86.6325
ISI Coefficient of Variation - Avg		Min # of Spikes	5	100	100	100	100	100	100	100	100	100	100	100	100	100	100	100	100	100	100	100	100	100	100	100	100	100	0	100	0	100	0	100	0	Min # of Spikes	5	90.7421	106.836	93.189	115.829	75.881	117.524	103.157	97.1546	121.6	78.8929	105.719	80.481
Electrode Burst Metrics		Max ISI (ms)	100																																	Max ISI (ms)	100
Number of Bursts				100	100	100	100	100	100	100	100	100	100	100	100	100	100	100	100	100	#DIV/0!	100	100	100	100	100	100	100	0	100	0	100	0	100	0			87.1838	99.0316	92.8178	90.4165	130.55	365.86	88.4331	90.7317	98.0054	127.931	112.63	111.509
Number of Bursting Electrodes		Network Burst Settings		100	100	100	100	100	100	100	100	100	100	100	100	100	100	100	100	100	#DIV/0!	100	100	100	100	100	100	100	0	100	0	100	0	100	0	Network Burst Settings		102.752	102.752	102.752	96.3303	95.4128	102.752	102.752	102.752	102.752	102.752	102.752	70.6422
Burst Duration - Avg (sec)		Algorithm	ISI Threshold	100	100	100	100	100	100	100	100	100	100	100	100	100	100	100	100	100	#DIV/0!	100	100	100	100	100	100	100	0	100	0	100	0	100	0	Algorithm	ISI Threshold	100.481	97.0477	98.7217	112.23	91.5194	122.827	101.782	95.4724	102.577	72.847	96.8832	122.882
Burst Duration - Std (sec)		Min # of Spikes	50	100	100	100	100	100	#DIV/0!	100	100	100	100	100	100	100	100	100	100	100	#DIV/0!	100	100	100	100	100	#DIV/0!	100	0	100	0	100	0	#DIV/0!	#DIV/0!	Min # of Spikes	50	76.5188	92.7595	137.839	120.854	72.0292	#DIV/0!	94.684	82.3992	96.4801	69.2416	97.0244	94.7418
Number of Spikes per Burst - Avg		Max ISI (ms)	100	100	100	100	100	100	100	100	100	100	100	100	100	100	100	100	100	100	#DIV/0!	100	100	100	100	100	100	100	0	100	0	100	0	100	0	Max ISI (ms)	100	104.054	101.708	97.3432	132.568	64.3271	95.2172	112.132	105.32	107.961	48.4755	105.805	85.6558
Number of Spikes per Burst - Std		Min # of Electrodes (%)	35	100	100	100	100	100	#DIV/0!	100	100	100	100	100	100	100	100	100	100	100	#DIV/0!	100	100	100	100	100	#DIV/0!	100	0	100	0	100	0	#DIV/0!	#DIV/0!	Min # of Electrodes (%)	35	54.6299	106.762	127.902	151.318	59.3882	#DIV/0!	121.693	118.323	116.653	48.3718	124.673	58.5083
Mean ISI within Burst - Avg (sec)		Synchrony Settings		100	100	100	100	100	100	100	100	100	100	100	100	100	100	100	100	100	#DIV/0!	100	100	100	100	100	100	100	0	100	0	100	0	100	0	Synchrony Settings		104.753	87.4914	107.067	78.4826	122.206	141.475	97.7255	100.685	81.2163	140.272	89.7524	122.058
Mean ISI within Burst - Std (sec)		Synchrony Window	20	100	100	100	100	100	#DIV/0!	100	100	100	100	100	100	100	100	100	100	100	#DIV/0!	100	100	100	100	100	#DIV/0!	100	0	100	0	100	0	#DIV/0!	#DIV/0!	Synchrony Window	20	111.158	78.1999	153.558	67.0504	90.0334	#DIV/0!	95.0001	125.68	77.8179	68.983	72.2852	125.905
Median ISI within Burst - Avg (sec)				100	100	100	100	100	100	100	100	100	100	100	100	100	100	100	100	100	#DIV/0!	100	100	100	100	100	100	100	0	100	0	100	0	100	0			108.775	85.2689	109.66	73.563	122.733	133.74	97.6181	103.054	75.9508	150.85	83.6176	124.421
Median ISI within Burst - Std (sec)		Average Network Burst Analysis Settings		100	100	100	100	100	#DIV/0!	100	100	100	100	100	100	100	100	100	100	100	#DIV/0!	100	100	100	100	100	#DIV/0!	100	0	100	0	100	0	#DIV/0!	#DIV/0!	Average Network Burst Analysis Settings		98.3859	82.426	158.273	67.0416	93.8732	#DIV/0!	96.9312	133.035	71.9883	79.1919	67.8481	149.909
Inter-Burst Interval - Avg (sec)		Number of network bursts vary by well		100	100	100	100	100	#DIV/0!	100	100	100	100	100	100	100	100	100	100	100	#DIV/0!	100	100	100	100	100	100	100	0	100	0	100	0	100	0	Number of network bursts vary by well		90.9288	150.202	137.917	73.4567	47.4959	#DIV/0!	60.037	71.0491	60.3543	76.7158	50.5032	123.861
Inter-Burst Interval - Std (sec)		Network Burst Window Start (ms)	0	100	100	100	100	100	#DIV/0!	100	100	100	100	100	100	100	100	100	100	100	#DIV/0!	100	100	100	100	#DIV/0!	#DIV/0!	100	0	100	0	100	0	#DIV/0!	#DIV/0!	Network Burst Window Start (ms)	0	113.437	134.517	127.516	96.4423	28.0887	#DIV/0!	25.4478	42.3921	63.0884	180.679	28.0601	79.5461
Burst Frequency - Avg (Hz)		Network Burst Window End (ms)	500	100	100	100	100	100	100	100	100	100	100	100	100	100	100	100	100	100	#DIV/0!	100	100	100	100	100	100	100	0	100	0	100	0	100	0	Network Burst Window End (ms)	500	84.4689	95.9476	89.9275	93.4411	136.215	354.405	85.6794	87.9065	94.9533	123.947	109.123	157.145
Burst Frequency - Std (Hz)		Bin Size (ms)	1	100	100	100	100	100	#DIV/0!	100	100	100	100	100	100	100	100	100	100	100	#DIV/0!	100	100	100	100	100	#DIV/0!	100	0	100	0	100	0	#DIV/0!	#DIV/0!	Bin Size (ms)	1	109.04	74.3159	118.78	74.0917	123.773	#DIV/0!	83.2035	126.237	48.2091	212.805	65.8691	133.082
Median/Mean ISI within Burst - Avg				100	100	100	100	100	#DIV/0!	100	100	100	100	100	100	100	100	100	100	100	#DIV/0!	100	100	100	100	100	100	100	0	100	0	100	0	100	0			116.297	98.4929	101.207	90.5108	93.4923	#DIV/0!	107.453	121.741	97.7784	129.617	103.752	80.238
Median/Mean ISI within Burst - Std				100	100	100	100	100	#DIV/0!	100	100	100	100	100	100	100	100	100	100	100	#DIV/0!	100	100	100	100	#DIV/0!	#DIV/0!	100	0	100	0	100	0	#DIV/0!	#DIV/0!			99.3975	94.3739	119.457	115.168	71.6032	#DIV/0!	116.954	196.671	152.206	43.3307	116.57	82.2781
IBI Coefficient of Variation - Avg				100	100	100	100	100	#DIV/0!	100	100	100	100	100	100	100	100	100	100	100	#DIV/0!	100	100	100	100	100	100	100	0	100	0	100	0	100	0			100.552	109.799	105.717	94.5591	89.3732	#DIV/0!	90.1251	99.9568	117.847	133.187	90.9448	93.9354
IBI Coefficient of Variation - Std				100	100	100	100	100	#DIV/0!	100	100	100	100	100	100	100	100	100	100	100	#DIV/0!	100	100	100	100	#DIV/0!	#DIV/0!	100	0	100	0	100	0	#DIV/0!	#DIV/0!			96.1484	46.5701	159.135	68.6827	129.463	#DIV/0!	76.9938	127.405	40.3928	82.6923	79.0453	110.791
Burst Percentage - Avg				100	100	100	100	100	100	100	100	100	100	100	100	100	100	100	100	100	#DIV/0!	100	100	100	100	100	100	100	0	100	0	100	0	100	0			97.1933	112.971	92.8907	115.392	81.5524	321.168	112.144	109.036	117.398	91.0463	112.475	73.857
Burst Percentage - Std				100	100	100	100	100	100	100	100	100	100	100	100	100	100	100	100	100	#DIV/0!	100	100	100	100	100	100	100	0	100	0	100	0	100	0			87.5448	94.4963	101.234	117.52	99.2052	291.716	71.7306	93.7627	203.118	150.872	117.424	118.428
Network Burst Metrics
Number of Network Bursts				100	100	100	100	100	#DIV/0!	100	100	100	100	100	100	100	#DIV/0!	100	100	100	#DIV/0!	100	100	100	100	#DIV/0!	100	100	0	100	0	100	0	100	0			39.3405	118.886	122.991	85.0036	133.779	#DIV/0!	60.3831	96.2978	118.393	182.887	131.758	134.099
Network Burst Frequency				100	100	100	100	100	#DIV/0!	100	100	100	100	100	100	100	#DIV/0!	100	100	100	#DIV/0!	100	100	100	100	#DIV/0!	100	100	0	100	0	100	0	100	0			39.3399	118.886	122.991	85.0038	133.779	#DIV/0!	60.3831	96.2982	118.393	182.887	131.758	134.1
Network Burst Duration - Avg (sec)				100	100	100	100	100	#DIV/0!	100	100	100	100	100	100	100	#DIV/0!	100	100	100	#DIV/0!	100	100	100	100	#DIV/0!	100	100	0	100	0	100	0	100	0			107.514	81.5563	110.507	106.978	93.4442	#DIV/0!	151.398	108.016	68.299	47.6168	64.1923	93.5275
Network Burst Duration - Std (sec)				100	100	100	100	100	#DIV/0!	100	100	100	100	100	100	100	#DIV/0!	100	100	100	#DIV/0!	100	100	100	100	#DIV/0!	100	100	0	100	0	100	0	100	0			91.8087	71.6694	154.382	81.9223	100.218	#DIV/0!	167.236	108.461	42.513	30.417	44.7027	103.591
Number of Spikes per Network Burst - Avg				100	100	100	100	100	#DIV/0!	100	100	100	100	100	100	100	#DIV/0!	100	100	100	#DIV/0!	100	100	100	100	#DIV/0!	100	100	0	100	0	100	0	100	0			77.764	90.5061	103.038	146.886	81.806	#DIV/0!	166.737	101.309	98.9769	41.052	100.82	73.8197
Number of Spikes per Network Burst - Std				100	100	100	100	100	#DIV/0!	100	100	100	100	100	100	100	#DIV/0!	100	100	100	#DIV/0!	100	100	100	100	#DIV/0!	100	100	0	100	0	100	0	100	0			100.012	64.9226	166.829	117.862	50.3735	#DIV/0!	193.325	81.6176	62.968	23.782	55.1656	68.1523
Number of Elecs Participating in Burst - Avg				100	100	100	100	100	#DIV/0!	100	100	100	100	100	100	100	#DIV/0!	100	100	100	#DIV/0!	100	100	100	100	#DIV/0!	100	100	0	100	0	100	0	100	0			98.415	96.6135	96.0428	102.893	106.036	#DIV/0!	98.844	96.6399	97.0958	96.843	107.934	99.8999
Number of Elecs Participating in Burst - Std				100	100	100	100	100	#DIV/0!	100	100	100	100	100	100	100	#DIV/0!	100	100	100	#DIV/0!	100	100	100	100	#DIV/0!	100	100	0	100	0	100	0	100	0			63.6648	119.461	119.164	118.553	79.1575	#DIV/0!	112.939	119.223	148.289	120.786	107.271	80.712
Number of Spikes per Network Burst per Channel - Avg				100	100	100	100	100	#DIV/0!	100	100	100	100	100	100	100	#DIV/0!	100	100	100	#DIV/0!	100	100	100	100	#DIV/0!	100	100	0	100	0	100	0	100	0			76.5884	94.2826	101.918	145.418	81.7935	#DIV/0!	170.021	104.045	100.87	43.0385	97.7751	76.1794
Number of Spikes per Network Burst per Channel - Std				100	100	100	100	100	#DIV/0!	100	100	100	100	100	100	100	#DIV/0!	100	100	100	#DIV/0!	100	100	100	100	#DIV/0!	100	100	0	100	0	100	0	100	0			72.4857	72.5645	167.515	128.875	58.5602	#DIV/0!	217.676	89.4996	69.5191	25.6683	61.8416	85.7767
Network Burst Percentage				100	100	100	100	100	#DIV/0!	100	100	100	100	100	100	100	#DIV/0!	100	100	100	#DIV/0!	100	100	100	100	#DIV/0!	100	100	0	100	0	100	0	100	0			33.1398	108.064	135.705	106.388	116.703	#DIV/0!	106.206	108.543	106.327	107.146	106.854	118.2
Network IBI Coefficient of Variation				100	100	100	100	100	#DIV/0!	100	100	100	100	100	100	100	#DIV/0!	100	100	100	#DIV/0!	100	100	100	100	#DIV/0!	100	100	0	100	0	100	0	100	0			41.5394	107.839	136.953	95.3925	118.277	#DIV/0!	138.665	118.426	77.2117	78.7619	82.1676	129.496
Network ISI Coefficient of Variation				100	100	100	100	100	100	100	100	100	100	100	100	100	100	100	100	100	100	100	100	100	100	100	100	100	0	100	0	100	0	100	0			94.3127	108.05	89.9805	117.741	89.9164	91.1725	101.484	97.5547	124.062	100.729	129.061	87.2418
Network Normalized Duration IQR				100	100	100	100	100	#DIV/0!	100	100	100	100	100	100	100	#DIV/0!	100	100	100	#DIV/0!	100	100	100	100	#DIV/0!	100	100	0	100	0	100	0	100	0			54.9648	96.0336	184.612	54.5934	109.796	#DIV/0!	81.7775	104.918	66.499	52.7632	70.9102	128.63
Synchrony Metrics
Area Under Normalized Cross-Correlation				100	100	100	100	100	100	100	100	100	100	100	100	100	100	100	100	100	100	100	100	100	100	100	100	100	0	100	0	100	0	100	0			102.044	113.452	81.703	123.4	68.8849	110.517	116.473	112.147	113.816	76.202	115.548	67.5881
Area Under Cross-Correlation				100	100	100	100	100	100	100	100	100	100	100	100	100	100	100	100	100	100	100	100	100	100	100	100	100	0	100	0	100	0	100	0			88.6116	104.16	87.0259	140.47	45.134	134.599	106.459	96.3767	122.668	35.4034	140.542	39.319
Full Width at Half Height of Normalized Cross-Correlation				100	100	100	100	100	100	100	100	100	100	100	100	100	100	100	100	100	100	100	100	100	100	100	100	100	0	100	0	100	0	100	0			108.478	75.4178	164.354	62.5807	107.951	81.2191	69.7614	79.7274	77.5127	93.7626	69.8994	78.5602
Full Width at Half Height of Cross-Correlation				100	100	100	100	100	100	100	100	100	100	100	100	100	100	100	100	100	100	100	100	100	100	100	100	100	0	100	0	100	0	100	0			126.033	76.1854	86.6287	81.8055	95.6974	133.65	88.4454	85.9829	89.4235	79.3968	81.1105	93.947
Synchrony Index				100	100	100	100	100	100	100	100	100	100	100	100	100	100	100	100	100	100	100	100	100	100	100	100	100	0	100	0	100	0	100	0			100.757	111.162	89.5189	110.942	70.7752	116.845	114.193	112.184	110.415	83.887	106.892	58.893
Kreuz SPIKE Distance
Average Network Burst Metrics
Start Electrode				#DIV/0!	#DIV/0!	#DIV/0!				#DIV/0!	#DIV/0!	#DIV/0!										#DIV/0!	#DIV/0!	#DIV/0!	#DIV/0!	#DIV/0!	#DIV/0!	#DIV/0!	#DIV/0!					#DIV/0!	#DIV/0!			100	52.1739	141.667	#REF!	#REF!	#REF!
Percent Bursts with Start Electrode				100	100	100				100	100	100										100	100	100	100	100	100	100	0					100	0			117.857	155.294	79.558	#REF!	#REF!	#REF!
Burst Peak (Max Spikes per sec)				100	100	100				100	100	100										100	100	100	100	100	100	100	0					100	0			127.315	55.1198	87.5138	#REF!	#REF!	#REF!
Time to Burst Peak (ms)				100	100	100				100	100	100										100	100	100	100	100	100											113.933	213.761	0.860585	#REF!	#REF!	#REF!
Copy paste into Prism		Timepoint	A1	A2	B1	B2	C1	C2	A7	A8	B7	B8	C7	C8	D7	D8	E7	E8	F7	F8	D1	D2	E1	E2	F1	F2
Mean Firing Rate (Hz)			DMSO	DMSO	DMSO	DMSO	DMSO	DMSO	BTZ10nM	BTZ10nM	BTZ10nM	BTZ10nM	BTZ10nM	BTZ10nM	BTZ10nM_and_SP	BTZ10nM_and_SP	BTZ10nM_and_SP	BTZ10nM_and_SP	BTZ10nM_and_SP	BTZ10nM_and_SP	SP10uM	SP10uM	SP10uM	SP10uM	SP10uM	SP10uM
Normalized to baseline 0h and to individual well (well x at timepoint divided by well x at timepoint 0h, multiplied by 100)		0	100	100	100	100	100	100	100	100	100	100	100	100	100	100	100	100	100	100	100	100	100	100	100	100
		1h	117.165	126.374	118.522	148.955	119.019	132.591	120.317	114.075	139.876	88.9343	157.783	106.294	113.995	118.289	113.025	106.06	110.212	97.9563	116.832	107.857	104.18	115.434	94.8825	82.1389
		4h	78.9294	107.986	119.527	146.041	97.1932	83.9884	120.687	97.619	140.87	75.5026	136.052	85.0088	98.4328	79.4566	114.036	90.0663	90.0892	113.291	85.5228	68.8283	93.3765	89.8939	81.902	82.6814
		8h	83.6955	92.138	120.546	137.334	88.598	79.4239	93.9655	52.7858	82.4902	41.5433	67.9964	54.1722	104.253	57.2921	114.088	92.3357	92.178	132.874	79.804	77.3892	91.9713	84.9986	109.725	97.1759
		12h	94.9515	78.6112	127.917	123.394	80.2207	87.7714	65.0712	36.1118	52.1921	40.0454	42.5875	63.375	112.133	34.9799	127.199	95.5791	90.5515	142.666	79.3335	86.1055	90.4728	85.5366	101.383	102.025
		16h	84.7892	65.3933	125.966	120.993	68.6564	80.6198	53.8295	34.322	50.2979	41.5978	35.4152	64.3679	138.107	33.6545	140.158	96.2856	81.0868	136.948	74.0067	91.2557	91.1988	92.0696	116.876	114.822
		20h	78.0386	59.9625	122.81	115.707	68.8228	78.3012	49.0325	35.5925	50.0111	44.3035	34.8968	66.4838	156.092	28.1745	169.493	112.781	83.5291	144.597	64.193	86.1157	91.5486	93.9418	112.641	117.45
		24h	94.0316	65.6243	91.3009	65.068	72.0714	58.5061	46.4465	44.1692	57.5939	51.5635	38.1538	60.3486	161.799	29.2654	115.849	94.7228	69.0981	120.291	61.893	55.4967	86.0183	58.8004	126.214	89.8172
		36h	143.452	55.4751	144.716	100.693	91.1355	222.998	53.3284	48.8627	59.1573	58.2563	40.2468	75.6219	243.594	50.469	190.972	165.036	121.542	233.914	76.5074	91.2729	110.998	107.057	180.122	143.48
		48h	85.7163	42.8658	109.702	61.2082	72.2564	101.464	39.5548	35.4837	49.7497	50.0022	27.9303	57.0078	221.695	28.511	165.728	100.674	85.0849	96.2516	47.3275	43.7137	77.9284	65.3815	116.758	84.5095
		60h	0	0	0	0	0	0	0	0	0	0	0	0	0	0	0	0	0	0	0	0	0	0	0	0
		72h	91.4896	41.3118	117.161	90.0777	98.1376	101.194	29.3746	22.8256	40.7448	41.5359	35.4348	62.4559	291.784	52.7004	195.013	110.953	98.8375	110.741	38.7315	51.3234	91.1992	54.552	133.288	110.275
Normalized to vehicle?
Mean Firing Rate (Hz)		Timepoint	A1	A2	B1	B2	C1	C2	A7	A8	B7	B8	C7	C8	D7	D8	E7	E8	F7	F8	D1	D2	E1	E2	F1	F2
			DMSO	DMSO	DMSO	DMSO	DMSO	DMSO	BTZ10nM	BTZ10nM	BTZ10nM	BTZ10nM	BTZ10nM	BTZ10nM	BTZ10nM_and_SP	BTZ10nM_and_SP	BTZ10nM_and_SP	BTZ10nM_and_SP	BTZ10nM_and_SP	BTZ10nM_and_SP	SP10uM	SP10uM	SP10uM	SP10uM	SP10uM	SP10uM
		0	100	100	100	100	100	100	100	100	100	100	100	100	100	100	100	100	100	100	100	100	100	100	100	100
		1h	92.1799	99.4253	93.2479	117.191	93.6391	104.317	94.6601	89.7489	110.049	69.9695	124.136	83.6277	89.6859	93.0641	88.9228	83.4433	86.7102	77.0676	91.9185	84.857	81.9643	90.8184	74.6493	64.6233
		4h	74.7361	102.249	113.177	138.283	92.0295	79.5262	114.275	92.4327	133.386	71.4913	128.824	80.4924	93.2032	75.2352	107.978	85.2813	85.3029	107.272	80.9791	65.1716	88.4156	85.1181	77.5507	78.2887
		8h	83.4541	91.8722	120.199	136.938	88.3425	79.1948	93.6945	52.6336	82.2523	41.4235	67.8003	54.0159	103.952	57.1269	113.759	92.0694	91.9121	132.491	79.5738	77.166	91.706	84.7535	109.408	96.8956
		12h	96.0941	79.5571	129.456	124.879	81.186	88.8276	65.8542	36.5464	52.8201	40.5272	43.0999	64.1376	113.483	35.4008	128.73	96.7292	91.6412	144.382	80.2881	87.1416	91.5615	86.5659	102.603	103.252
		16h	93.1036	71.8057	138.319	132.858	75.3888	88.5254	59.108	37.6876	55.2301	45.6769	38.888	70.6798	151.649	36.9546	153.901	105.727	89.0381	150.377	81.2637	100.204	100.142	101.098	128.337	126.081
		20h	89.4182	68.7063	140.719	132.579	78.8586	89.7192	56.1824	40.7827	57.3038	50.7639	39.9855	76.1786	178.854	32.283	194.208	129.227	95.7094	165.683	73.5536	98.6731	104.898	107.64	129.066	134.576
		24h	126.329	88.1647	122.661	87.4174	96.8263	78.6016	62.3999	59.3403	77.376	69.2744	51.2587	81.077	217.373	39.3174	155.641	127.258	92.8318	161.608	83.1518	74.5585	115.564	78.997	169.566	120.667
		36h	113.48	43.8845	114.48	79.6551	72.0942	176.406	42.1863	38.6536	46.7973	46.0846	31.8379	59.822	192.699	39.9243	151.071	130.555	96.1476	185.042	60.5224	72.2029	87.8066	84.6892	142.489	113.502
		48h	108.682	54.3507	139.094	77.6075	91.6158	128.65	50.1526	44.9908	63.0789	63.3991	35.4136	72.2818	281.093	36.1498	210.132	127.648	107.881	122.04	60.0078	55.4258	98.8075	82.899	148.04	107.152
		60h	#DIV/0!	#DIV/0!	#DIV/0!	#DIV/0!	#DIV/0!	#DIV/0!	#DIV/0!	#DIV/0!	#DIV/0!	#DIV/0!	#DIV/0!	#DIV/0!	#DIV/0!	#DIV/0!	#DIV/0!	#DIV/0!	#DIV/0!	#DIV/0!	#DIV/0!	#DIV/0!	#DIV/0!	#DIV/0!	#DIV/0!	#DIV/0!
		72h	101.774	45.9555	130.331	100.203	109.169	112.569	32.6765	25.3914	45.3247	46.2048	39.4178	69.4762	324.582	58.6241	216.934	123.425	109.947	123.189	43.0851	57.0925	101.45	60.6839	148.27	122.67
Number of Active Electrodes		Timepoint	A1	A2	B1	B2	C1	C2	A7	A8	B7	B8	C7	C8	D7	D8	E7	E8	F7	F8	D1	D2	E1	E2	F1	F2
			DMSO	DMSO	DMSO	DMSO	DMSO	DMSO	BTZ10nM	BTZ10nM	BTZ10nM	BTZ10nM	BTZ10nM	BTZ10nM	BTZ10nM_and_SP	BTZ10nM_and_SP	BTZ10nM_and_SP	BTZ10nM_and_SP	BTZ10nM_and_SP	BTZ10nM_and_SP	SP10uM	SP10uM	SP10uM	SP10uM	SP10uM	SP10uM
		0	100	100	100	100	100	100	100	100	100	100	100	100	100	100	100	100	100	100	100	100	100	100	100	100
		1h	96.1098	96.1098	105.721	96.1098	96.1098	109.84	96.1098	102.517	96.1098	96.1098	96.1098	96.1098	105.721	96.1098	96.1098	80.0915	96.1098	120.137	96.1098	102.517	96.1098	120.137	96.1098	85.431
		4h	87.2686	95.2021	104.722	95.2021	95.2021	122.403	95.2021	101.549	95.2021	95.2021	95.2021	95.2021	104.722	95.2021	95.2021	95.2021	107.102	119.003	95.2021	76.1617	95.2021	63.4681	95.2021	84.6241
		8h	81.2143	97.4572	107.203	91.3661	97.4572	125.302	97.4572	103.954	97.4572	91.3661	91.3661	85.2751	97.4572	97.4572	86.6286	97.4572	109.639	121.822	97.4572	84.4629	90.496	64.9715	97.4572	97.4572
		12h	91.2052	93.2781	109.446	99.4966	92.8635	113.71	99.4966	99.4966	93.2781	80.841	93.2781	87.0595	99.4966	99.4966	88.4414	116.079	99.4966	124.371	99.4966	86.2304	92.3897	66.3311	99.4966	99.4966
		16h	89.0946	91.1195	106.914	97.1941	90.7145	124.964	78.9702	90.7145	85.0448	78.9702	91.1195	85.0448	106.914	97.1941	97.1941	113.393	97.1941	121.493	97.1941	84.2349	83.3092	80.9951	145.791	107.993
		20h	87.146	98.0392	115.033	104.575	90.6318	104.575	91.5033	97.6035	91.5033	91.5033	98.0392	84.9673	125.49	104.575	104.575	122.004	104.575	156.863	104.575	90.6318	97.1055	69.7168	104.575	116.195
		24h	99.1204	101.373	97.3182	101.373	108.131	92.684	87.8567	100.923	94.6149	94.6149	101.373	87.8567	129.758	108.131	108.131	126.153	121.648	162.197	108.131	93.7138	92.684	108.131	162.197	120.146
		36h	96.5517	72.4138	115.862	72.4138	77.2414	165.517	72.4138	77.2414	72.4138	72.4138	72.4138	72.4138	115.862	289.655	128.736	193.103	144.828	289.655	72.4138	77.2414	82.7586	96.5517	289.655	128.736
		48h	78.9226	98.6533	136.799	105.23	105.23	75.1644	105.23	84.1842	92.0764	85.4995	98.6533	85.4995	147.322	78.9226	116.922	105.23	118.384	210.46	105.23	91.1995	75.1644	61.3843	157.845	105.23
		60h	#DIV/0!	#DIV/0!	#DIV/0!	#DIV/0!	#DIV/0!	#DIV/0!	#DIV/0!	#DIV/0!	#DIV/0!	#DIV/0!	#DIV/0!	#DIV/0!	#DIV/0!	#DIV/0!	#DIV/0!	#DIV/0!	#DIV/0!	#DIV/0!	#DIV/0!	#DIV/0!	#DIV/0!	#DIV/0!	#DIV/0!	#DIV/0!
		72h	82.8157	93.1677	119.255	99.3789	106.004	99.3789	80.7453	79.5031	86.9565	80.7453	93.1677	80.7453	149.068	149.068	110.421	66.2526	149.068	273.292	99.3789	79.5031	70.9849	82.8157	124.224	99.3789
Number of Spikes per Burst - Avg		Timepoint	A1	A2	B1	B2	C1	C2	A7	A8	B7	B8	C7	C8	D7	D8	E7	E8	F7	F8	D1	D2	E1	E2	F1	F2
excluded C2, F8			DMSO	DMSO	DMSO	DMSO	DMSO	DMSO	BTZ10nM	BTZ10nM	BTZ10nM	BTZ10nM	BTZ10nM	BTZ10nM	BTZ10nM_and_SP	BTZ10nM_and_SP	BTZ10nM_and_SP	BTZ10nM_and_SP	BTZ10nM_and_SP	BTZ10nM_and_SP	SP10uM	SP10uM	SP10uM	SP10uM	SP10uM	SP10uM
		0	100	100	100	100	100	100	100	100	100	100	100	100	100	100	100	100	100	#DIV/0!	100	100	100	100	100	100
		1h	104.054	101.708	97.3432	132.568	64.3271	95.2172	112.132	105.32	107.961	48.4755	105.805	85.6558	112.897	92.4597	118.463	68.7214	134.704	#DIV/0!	109.848	115.516	103.355	106.969	104.508	99.5645
		4h	105.476	111.691	98.2448	118.775	65.8133	0	120.886	93.3647	81.997	41.0998	80.7164	84.7656	93.4355	80.7038	122.572	84.2056	139.795	#DIV/0!	84.9913	90.1616	107.671	92.3735	108.606	118.956
		8h	108.997	104.149	102.051	125.428	59.3756	0	77.6494	48.6724	48.6938	28.9972	47.9443	52.6578	93.3556	58.7941	136.513	96.4161	134.132	#DIV/0!	85.1751	99.1834	104.386	97.3065	109.254	138.404
		12h	109.841	95.1361	108.763	130.34	55.9202	0	47.8737	31.6397	26.7806	24.0622	33.4137	56.0549	106.695	42.3954	141.586	86.7543	131.845	#DIV/0!	81.6129	101.173	114.617	90.1596	120.487	142.772
		16h	109.095	82.8626	114.34	144.247	49.4551	0	31.8698	18.976	17.8328	24.294	28.0946	53.2243	101.297	24.6039	139.914	103.234	120.858	#DIV/0!	75.4589	93.2221	105.787	87.5957	110.319	155.431
		20h	113.526	75.0943	113.103	148.963	49.3126	0	34.8335	21.6718	17.249	24.1646	31.5122	56.9803	101.492	20.6796	158.865	55.7157	134.376	#DIV/0!	65.9367	80.0147	103.315	82.7165	134.466	152.886
		24h	114.318	114.672	86.3962	106.983	77.6301	0	22.59	16.8533	13.0418	19.9235	24.7567	45.5887	91.4985	18.9592	106.679	40.1008	130.992	#DIV/0!	93.8372	128.93	93.1651	71.857	95.2046	78.3555
		36h	237.388	7.97925	194.608	11.1902	48.8344	320.529	41.006	34.9141	20.7619	40.1725	68.5099	99.1908	141.965	53.9488	229.215	96.2879	273.776	#DIV/0!	15.8934	30.6702	145.943	89.5515	292.382	191.855
		48h	100.643	83.1144	102.78	128.463	84.9998	0	24.8603	19.6404	15.5792	23.5685	26.6379	42.4714	93.5136	22.2448	122.641	41.664	111.044	#DIV/0!	76.019	129.473	88.4705	62.2401	97.0846	112.696
		60h	#DIV/0!	#DIV/0!	#DIV/0!	#DIV/0!	#DIV/0!	#DIV/0!	#DIV/0!	#DIV/0!	#DIV/0!	#DIV/0!	#DIV/0!	#DIV/0!	#DIV/0!	#DIV/0!	#DIV/0!	#DIV/0!	#DIV/0!	#DIV/0!	#DIV/0!	#DIV/0!	#DIV/0!	#DIV/0!	#DIV/0!	#DIV/0!
		72h	97.0811	57.1307	107.63	144.723	93.4351	0	26.2576	21.4505	16.557	24.8597	28.5544	50.5861	123.781	28.7938	160.158	38.1213	111.738	#DIV/0!	59.9928	80.4703	91.869	52.0009	109.986	118.224
Mean ISI within Burst - Avg (sec)		Timepoint	A1	A2	B1	B2	C1	C2	A7	A8	B7	B8	C7	C8	D7	D8	E7	E8	F7	F8	D1	D2	E1	E2	F1	F2
excluded C2, F8			DMSO	DMSO	DMSO	DMSO	DMSO	DMSO	BTZ10nM	BTZ10nM	BTZ10nM	BTZ10nM	BTZ10nM	BTZ10nM	BTZ10nM_and_SP	BTZ10nM_and_SP	BTZ10nM_and_SP	BTZ10nM_and_SP	BTZ10nM_and_SP	BTZ10nM_and_SP	SP10uM	SP10uM	SP10uM	SP10uM	SP10uM	SP10uM
		0	100	100	100	100	100	100	100	100	100	100	100	100	100	100	100	100	100	#DIV/0!	100	100	100	100	100	100
		1h	104.753	87.4914	107.067	78.4826	122.206	141.475	97.7255	100.685	81.2163	140.272	89.7524	122.058	77.6419	107.397	103.509	117.79	90.014	#DIV/0!	84.66	91.1539	84.4859	92.8553	65.1431	101.573
		4h	119.053	82.7363	100.074	76.1303	122.007	0	82.5532	98.8297	79.6759	140.401	101.84	113.318	96.1031	94.6876	98.2423	109.75	90.4231	#DIV/0!	96.5992	84.6334	78.0168	106.144	60.7304	92.3576
		8h	114.768	81.6504	99.4569	69.4683	134.657	0	86.0883	125.085	109.817	176.701	118.379	161.14	93.9271	102.017	71.1181	102.143	90.2805	#DIV/0!	87.8078	83.0142	77.9967	96.2194	56.8326	86.7657
		12h	121.533	84.7333	92.4629	67.4652	133.805	0	96.929	140.732	152.265	218.031	143.481	160.186	89.3927	117.02	83.1602	95.8187	101.496	#DIV/0!	87.2443	77.3535	66.4179	93.3485	54.2131	80.5584
		16h	119.957	81.6114	92.4415	67.6119	138.379	0	140.127	197.023	215.984	205.071	199.9	149.389	79.7204	213.976	81.6853	92.3349	95.63	#DIV/0!	83.7249	79.4177	71.611	83.0471	57.8884	78.2273
		20h	145.814	74.7986	79.8201	62.077	137.49	0	145.591	219.808	198.248	196.878	202.507	141.674	86.9386	128.911	75.3076	84.0707	93.8704	#DIV/0!	92.3016	85.1669	73.1829	81.4033	50.7625	73.0996
		24h	102.47	95.6899	104.987	90.7701	106.082	0	206.558	308.711	249.884	262.372	262.749	179.14	115.255	197.654	94.6085	102.543	138.9	#DIV/0!	86.3146	68.7664	79.3189	66.3322	73.3643	105.614
		36h	64.6776	145.427	63.7214	108.393	117.781	48.6132	139.198	202.788	219.346	200.853	120.909	115.757	76.6157	82.1748	54.6567	45.1823	54.2322	#DIV/0!	132.593	118.42	60.792	69.1733	25.1944	30.4866
		48h	110.926	113.995	96.4529	91.2027	87.4228	0	209.783	286.35	237.821	249.111	240.642	179.464	106.228	203.489	93.367	81.942	102.488	#DIV/0!	78.2464	83.3961	78.6213	74.2297	63.392	96.2425
		60h	#DIV/0!	#DIV/0!	#DIV/0!	#DIV/0!	#DIV/0!	#DIV/0!	#DIV/0!	#DIV/0!	#DIV/0!	#DIV/0!	#DIV/0!	#DIV/0!	#DIV/0!	#DIV/0!	#DIV/0!	#DIV/0!	#DIV/0!	#DIV/0!	#DIV/0!	#DIV/0!	#DIV/0!	#DIV/0!	#DIV/0!	#DIV/0!
		72h	130.116	110.718	89.7636	83.6344	85.7677	0	191.499	267.593	251.912	264.611	235.674	177.046	110.304	213.605	90.4862	117.214	125.674	#DIV/0!	85.0939	104.934	81.5498	118.3	64.1571	80.1131
Burst Frequency - Avg (Hz)		Timepoint	A1	A2	B1	B2	C1	C2	A7	A8	B7	B8	C7	C8	D7	D8	E7	E8	F7	F8	D1	D2	E1	E2	F1	F2
excluded C2, F8			DMSO	DMSO	DMSO	DMSO	DMSO	DMSO	BTZ10nM	BTZ10nM	BTZ10nM	BTZ10nM	BTZ10nM	BTZ10nM	BTZ10nM_and_SP	BTZ10nM_and_SP	BTZ10nM_and_SP	BTZ10nM_and_SP	BTZ10nM_and_SP	BTZ10nM_and_SP	SP10uM	SP10uM	SP10uM	SP10uM	SP10uM	SP10uM
		0	100	100	100	100	100	100	100	100	100	100	100	100	100	100	100	100	100	#DIV/0!	100	100	100	100	100	100
		1h	84.4689	95.9476	89.9275	93.4411	136.215	354.405	85.6794	87.9065	94.9533	123.947	109.123	157.145	64.0233	107.904	101.343	41.2367	37.1595	#DIV/0!	83.8087	52.6432	58.4575	77.6422	220.557	60.1521
		4h	24.8982	95.1501	106.043	106.99	166.919	0	88.1329	96.295	141.066	126.326	145.088	155.519	72.4946	86.8821	75.5836	24.3945	43.3431	#DIV/0!	76.6241	48.6282	84.8115	109.84	54.8204	48.2152
		8h	17.2951	97.7291	105.146	104.931	174.899	0	105.959	89.5876	131.003	53.9777	80.5092	82.0124	131.703	68.3371	141.244	26.3401	72.8371	#DIV/0!	80.0368	67.5109	107.619	107.259	124.189	51.4439
		12h	13.3826	102.351	126.337	100.369	157.56	0	114.407	46.0083	69.6862	20.0127	54.8814	116.912	254.735	12.1273	142.301	23.3883	96.1435	#DIV/0!	85.0881	85.7747	135.203	109.83	277.218	59.8195
		16h	3.62335	110.135	115.386	114.1	156.755	0	181.552	83.6495	55.7389	24.2739	79.4308	106.496	215.729	1.80282	145.492	27.5982	88.8569	#DIV/0!	90.8654	104.566	124.954	124.67	153.255	65.9105
		20h	1.96295	99.5147	154.084	100.996	143.442	0	178.705	81.7751	59.0784	43.6482	57.6571	140.548	158.463	0.814293	143.945	49.2955	71.6733	#DIV/0!	89.9642	99.6999	110.112	119.07	572.062	57.6837
		24h	94.2623	96.9198	117.203	85.3232	106.292	0	198.86	200.518	148.573	102.386	78.494	141.155	406.124	12.7128	156.287	13.9483	53.3481	#DIV/0!	72.8102	48.5047	139.607	35.2464	311.564	91.886
		36h	5.5966	117.376	101.368	124.241	151.418	213.514	129.974	141.181	72.9268	64.0266	26.8279	95.6603	115.795	3.00357	72.4328	10.8749	18.1883	#DIV/0!	130.685	109.131	81.5393	94.5153	44.617	6.67654
		48h	22.0804	93.3033	212.44	67.6312	104.545	0	187.602	165.831	125.193	173.463	81.648	73.5709	161.856	5.14096	140.231	24.5465	56.8111	#DIV/0!	51.7426	28.2649	137.306	72.1075	209.376	62.9467
		60h	#DIV/0!	#DIV/0!	#DIV/0!	#DIV/0!	#DIV/0!	#DIV/0!	#DIV/0!	#DIV/0!	#DIV/0!	#DIV/0!	#DIV/0!	#DIV/0!	#DIV/0!	#DIV/0!	#DIV/0!	#DIV/0!	#DIV/0!	#DIV/0!	#DIV/0!	#DIV/0!	#DIV/0!	#DIV/0!	#DIV/0!	#DIV/0!
		72h	12.6842	81.5029	184.823	76.3922	144.598	0	168.973	175.055	78.8183	146.179	131.669	129.586	292.529	52.9127	159.375	49.2919	60.2587	#DIV/0!	63.152	72.6817	200.417	103.283	569.867	34.2105
Network Burst Frequency		Timepoint	A1	A2	B1	B2	C1	C2	A7	A8	B7	B8	C7	C8	D7	D8	E7	E8	F7	F8	D1	D2	E1	E2	F1	F2
excluded C2, D8, F8, F1			DMSO	DMSO	DMSO	DMSO	DMSO	DMSO	BTZ10nM	BTZ10nM	BTZ10nM	BTZ10nM	BTZ10nM	BTZ10nM	BTZ10nM_and_SP	BTZ10nM_and_SP	BTZ10nM_and_SP	BTZ10nM_and_SP	BTZ10nM_and_SP	BTZ10nM_and_SP	SP10uM	SP10uM	SP10uM	SP10uM	SP10uM	SP10uM
		0	100	100	100	100	100	#DIV/0!	100	100	100	100	100	100	100	#DIV/0!	100	100	100	#DIV/0!	100	100	100	100	#DIV/0!	100
		1h	39.3399	118.886	122.991	85.0038	133.779	#DIV/0!	60.3831	96.2982	118.393	182.887	131.758	134.1	93.7613	#DIV/0!	118.022	38.6395	194.736	#DIV/0!	61.9944	85.004	104.002	123.773	#DIV/0!	9.40839
		4h	0	126.963	103.673	166.855	102.509	#DIV/0!	79.2853	98.5177	146.123	217.213	189.051	186.001	99.3312	#DIV/0!	154.966	63.1371	109.433	#DIV/0!	107.826	82.9766	95.5734	141.25	#DIV/0!	5.4911
		8h	0	159.777	106.023	154.719	79.4808	#DIV/0!	39.6693	132.107	195.15	239.814	214.187	190.666	140.794	#DIV/0!	200.608	58.0182	93.1413	#DIV/0!	144.202	118.36	140.914	156.948	#DIV/0!	183.645
		12h	14.887	145.762	87.0495	159.858	92.4434	#DIV/0!	9.52039	80.9788	113.291	167.656	179.31	120.612	152.84	#DIV/0!	198.493	93.5744	89.52	#DIV/0!	156.398	119.309	145.662	198.451	#DIV/0!	227.836
		16h	9.73825	132.443	85.423	145.393	127.003	#DIV/0!	7.47468	70.6361	66.7045	146.349	148.129	112.584	357.819	#DIV/0!	141.219	103.307	21.4267	#DIV/0!	169.726	137.741	148.267	241.045	#DIV/0!	670.742
		20h	0	116.143	71.7763	209.433	102.648	#DIV/0!	6.34335	49.4547	59.1815	99.8459	121.138	90.6445	330.936	#DIV/0!	56.8231	19.4804	38.185	#DIV/0!	188.473	112.996	111.511	246.168	#DIV/0!	503.999
		24h	82.0573	73.8801	88.4615	166.743	88.858	#DIV/0!	9.77195	11.8002	27.6016	40.5743	93.8979	84.4301	205.428	#DIV/0!	114.598	0	2.48978	#DIV/0!	145.835	16.0074	99.0508	39.5659	#DIV/0!	44.6577
		36h	49.5597	111.686	85.4633	164.105	89.1858	#DIV/0!	4.07487	11.5537	44.8178	54.9334	47.6421	89.5391	129.281	#DIV/0!	60.1806	16.6894	77.8801	#DIV/0!	161.449	80.9404	97.4581	179.191	#DIV/0!	269.199
		48h	10.4953	86.2693	102.688	193.788	106.759	#DIV/0!	16.1091	46.3064	47.922	46.042	42.5676	102.314	98.5162	#DIV/0!	48.1037	0	46.1793	#DIV/0!	202.359	15.6682	114.172	107.621	#DIV/0!	20.0792
		60h	#DIV/0!	#DIV/0!	#DIV/0!	#DIV/0!	#DIV/0!	#DIV/0!	#DIV/0!	#DIV/0!	#DIV/0!	#DIV/0!	#DIV/0!	#DIV/0!	#DIV/0!	#DIV/0!	#DIV/0!	#DIV/0!	#DIV/0!	#DIV/0!	#DIV/0!	#DIV/0!	#DIV/0!	#DIV/0!	#DIV/0!	#DIV/0!
		72h	14.2303	81.9193	111.217	199.853	92.7807	#DIV/0!	101.015	113.526	83.4325	77.5653	101	73.8119	17.2181	#DIV/0!	12.4509	0	145.571	#DIV/0!	195.22	49.4739	85.6146	94.5138	#DIV/0!	331.774
Area Under Normalized Cross-Correlation		Timepoint	A1	A2	B1	B2	C1	C2	A7	A8	B7	B8	C7	C8	D7	D8	E7	E8	F7	F8	D1	D2	E1	E2	F1	F2
			DMSO	DMSO	DMSO	DMSO	DMSO	DMSO	BTZ10nM	BTZ10nM	BTZ10nM	BTZ10nM	BTZ10nM	BTZ10nM	BTZ10nM_and_SP	BTZ10nM_and_SP	BTZ10nM_and_SP	BTZ10nM_and_SP	BTZ10nM_and_SP	BTZ10nM_and_SP	SP10uM	SP10uM	SP10uM	SP10uM	SP10uM	SP10uM
		0	100	100	100	100	100	100	100	100	100	100	100	100	100	100	100	100	100	100	100	100	100	100	100	100
		1h	102.044	113.452	81.703	123.4	68.8849	110.517	116.473	112.147	113.816	76.202	115.548	67.5881	167.843	110.969	110.025	120.484	345.031	103.449	119.042	126.153	160.9	140.423	99.9818	59.8602
		4h	55.2414	143.967	73.1126	157.067	65.2765	105.336	157.515	140.414	132.921	76.9251	120.032	60.7912	94.4468	136.237	144.417	167.728	265.702	148.295	126.788	122.653	99.0509	108.864	120.581	145.75
		8h	42.0806	150.464	63.0726	168.372	43.587	132.424	135.816	108.911	105.198	25.9278	77.658	18.2978	74.4243	117.691	131.194	136.063	147.807	98.8783	133.741	129.317	99.9909	143.524	138.543	204.483
		12h	43.3715	156.354	66.673	172.328	33.8467	127.427	92.6292	43.8442	41.3521	10.76	16.8264	14.1287	50.1922	58.4199	134.022	152.601	84.0934	105.989	134.042	131.743	96.7579	135.347	133.524	231.667
		16h	38.6139	165.739	64.6856	192.241	24.9918	113.728	18.7872	8.81099	9.90458	9.95385	7.05078	15.4698	56.2672	17.0657	145.826	136.364	85.7457	126.09	141.643	128.39	110.897	150.42	169.423	239.301
		20h	33.4497	167.009	62.4616	202.576	18.2569	116.247	7.94204	8.03032	9.33634	8.84705	7.23683	15.1634	66.3047	10.2028	150.107	188.412	69.027	200.295	99.8677	117.062	105.585	128.076	157.967	354.201
		24h	86.4148	129.477	58.094	126.854	130.704	68.4564	5.47704	6.47222	7.63799	7.22996	5.16422	9.24143	39.8327	7.54437	94.9201	222.753	53.027	148.563	131.652	136.406	118.348	210.814	164.032	192.636
		36h	39.0802	9.75572	41.212	12.1088	9.25762	488.586	3.79646	4.22056	5.00487	5.40503	7.07177	11.5714	54.9148	42.4093	139.886	738.878	132.098	721.503	7.55214	8.52842	46.9264	15.1609	484.077	704.573
		48h	46.0454	115.037	48.8375	130.627	154.339	105.114	4.93576	4.57957	5.92655	6.64647	4.73943	12.3242	54.8169	8.29765	133.135	197.893	73.5672	86.9686	134.445	124.179	92.8765	131.304	122.372	210.876
		60h	#DIV/0!	#DIV/0!	#DIV/0!	#DIV/0!	#DIV/0!	#DIV/0!	#DIV/0!	#DIV/0!	#DIV/0!	#DIV/0!	#DIV/0!	#DIV/0!	#DIV/0!	#DIV/0!	#DIV/0!	#DIV/0!	#DIV/0!	#DIV/0!	#DIV/0!	#DIV/0!	#DIV/0!	#DIV/0!	#DIV/0!	#DIV/0!
		72h	27.16	111.622	51.1282	155.268	157.992	96.8298	3.78815	2.51193	4.89653	5.00484	2.93043	11.8237	58.2014	10.9083	114.375	187.912	73.3659	154.236	103.436	84.2866	60.1887	24.877	110.036	230.917
[truncated: 426 more columns]

## Sheet: Plate2_VCR
Master-Table MEA Data
Plate 67-0906
Cells	BIHi264-A
Day11 thawed	2023-12-18
Date of Experiment	2024-02-16
Last media change	2024-02-12
Density:	30.000/well
Age of cells [d]	71
Agent	VCR vs VCR + SP
Date of intoxication:	2024-02-16
RAW DATA copy pasted
				befMC
Well Averages				A1	A2	B1	B2	C1	C2	A3	A4	B3	B4	C3	C4	A5	A6	B5	B6	C5	C6	D3	D4	E3	E4	F3	F4	D5	D6	E5	E6	F5	F6	D1	D2	E1	E2	F1	F2
Treatment/ID				NaCl/DMSO	NaCl/DMSO	NaCl/DMSO	NaCl/DMSO	NaCl/DMSO	NaCl/DMSO	VINC10nM	VINC10nM	VINC10nM	VINC10nM	VINC10nM	VINC10nM	VINC100nM	VINC100nM	VINC100nM	VINC100nM	VINC100nM	VINC100nM	VINC10nM_and_SP	VINC10nM_and_SP	VINC10nM_and_SP	VINC10nM_and_SP	VINC10nM_and_SP	VINC10nM_and_SP	VINC100nM_and_SP	VINC100nM_and_SP	VINC100nM_and_SP	VINC100nM_and_SP	VINC100nM_and_SP	VINC100nM_and_SP	SP10uM	SP10uM	SP10uM	SP10uM	SP10uM	SP10uM
Number of Spikes				0	5547	9772	7112	9748	9348	34461	42005	11180	21436	21564	31009	5657	11028	2852	9932	21204	9011	20905	8645	15861	25152	22165	59104	48621	19797	40295	29321	52579	39657	22671	16180	20878	21628	36620	59957
Mean Firing Rate (Hz)				0	0.577813	1.01792	0.740833	1.01542	0.97375	3.58969	4.37552	1.16458	2.23292	2.24625	3.2301	0.589271	1.14875	0.297083	1.03458	2.20875	0.938646	2.1776	0.900521	1.65219	2.62	2.30885	6.15667	5.06469	2.06219	4.1974	3.05427	5.47698	4.13094	2.36156	1.68542	2.17479	2.25292	3.81458	6.24552
Number of Active Electrodes				0	3	5	14	10	15	14	11	11	13	16	13	4	4	5	6	11	11	15	12	15	14	14	15	15	15	14	14	15	15	14	14	15	10	16	16
Weighted Mean Firing Rate (Hz)					3.04111	3.23933	0.839405	1.61383	1.03578	4.09631	6.34803	1.66955	2.73192	2.24625	3.96705	2.31625	4.55458	0.923333	2.74028	3.1947	1.35394	2.32256	1.18486	1.75878	2.99048	2.62869	6.56289	5.39956	2.19556	4.79333	3.48512	5.83944	4.40433	2.69238	1.9175	2.31722	3.582	3.81458	6.24552
ISI Coefficient of Variation - Avg					0.767585	1.17349	2.2196	1.60801	2.82135	1.68464	1.74948	1.57788	2.35349	2.5406	2.00981	1.60421	0.967873	1.47874	1.09387	1.64986	3.4045	1.69408	2.83561	2.45926	1.85587	2.80636	2.66417	1.77508	2.05063	2.09904	1.74556	3.00641	1.91119	2.78778	2.27642	2.75327	1.86521	2.47794	2.97037
Number of Bursts				0	2	287	222	293	93	1097	1162	201	402	246	1143	5	427	58	220	346	104	437	75	316	356	735	1150	1570	282	1664	725	922	1109	544	256	260	405	1644	1176
Number of Bursting Electrodes				0	2	3	15	8	16	13	10	13	15	16	15	2	2	3	5	14	13	15	15	15	14	12	15	15	16	14	12	15	13	15	16	15	11	15	16
Burst Duration - Avg (s)					0.28892	0.232959	0.136841	0.182809	0.329597	0.164569	0.266871	0.144793	0.222397	0.33047	0.276234	0.140973	0.262162	0.233674	0.193648	0.266175	0.328903	0.304716	0.288563	0.228871	0.265295	0.190617	0.260977	0.314751	0.301176	0.230336	0.258765	0.324217	0.249761	0.342264	0.22742	0.28873	0.252712	0.158836	0.290328
Burst Duration - Std (s)					0.002319	0.09805	0.098089	0.095602	0.150089	0.156276	0.15669	0.110151	0.168735	0.143455	0.148553	0.040861	0.034722	0.083513	0.104712	0.115139	0.143973	0.053747	0.168223	0.108771	0.101201	0.086067	0.170114	0.083509	0.128128	0.155583	0.127731	0.120571	0.226428	0.185327	0.14834	0.157825	0.150274	0.092053	0.144812
Number of Spikes per Burst - Avg					5	11.4894	12.1284	12.0611	57.0833	15.267	19.3033	12.2506	25.0102	54.1921	32.0464	5	7.54351	7.31886	9.62707	26.0477	46.4437	37.6359	44.2439	26.2937	29.7603	22.4691	31.4732	32.7702	33.4612	19.3198	19.8163	44.7831	16.7529	56.7453	26.5134	45.7787	23.3606	15.3585	38.0569
Number of Spikes per Burst - Std					0	5.2201	9.00477	8.09766	36.2226	19.7167	15.1068	12.7486	24.3145	37.1114	24.5577	0	1.39309	2.14281	5.91802	21.5861	34.597	18.9206	34.429	16.4818	14.3691	12.1958	29.0814	22.3073	30.5787	18.8187	14.1021	29.7857	14.6181	44.7829	23.3232	33.1197	15.9745	10.5162	26.5016
Mean ISI within Burst - Avg					0.07223	0.027588	0.013755	0.019139	0.007572	0.0165	0.020452	0.019078	0.01557	0.014752	0.01757	0.035243	0.041214	0.04484	0.02942	0.024017	0.013504	0.019038	0.011732	0.013541	0.01295	0.010189	0.016782	0.024573	0.020859	0.019795	0.022337	0.01429	0.021283	0.010498	0.017445	0.01026	0.01951	0.015193	0.014752
Mean ISI within Burst - Std					0.00058	0.003907	0.005025	0.006811	0.003551	0.008243	0.007016	0.004057	0.01011	0.013584	0.0124	0.010215	0.002673	0.032406	0.015646	0.015079	0.010951	0.016718	0.00637	0.009308	0.006303	0.002695	0.007562	0.017349	0.013325	0.010637	0.009584	0.011086	0.007494	0.008064	0.014974	0.003653	0.010087	0.007807	0.009192
Median ISI within Burst - Avg					0.08412	0.023599	0.010075	0.013334	0.004362	0.012564	0.014542	0.014581	0.011637	0.012084	0.014263	0.02864	0.038975	0.040394	0.026635	0.020708	0.008554	0.016426	0.007607	0.009478	0.008549	0.005876	0.012772	0.022437	0.016792	0.015936	0.016966	0.010783	0.015858	0.007037	0.014173	0.006778	0.015251	0.011789	0.01097
Median ISI within Burst - Std					0.003564	0.004606	0.00521	0.006173	0.002332	0.00765	0.007053	0.004169	0.011073	0.01403	0.012705	0.010974	0.003361	0.034889	0.019027	0.016942	0.0112	0.018658	0.005719	0.009929	0.007151	0.002717	0.007635	0.01943	0.015146	0.010911	0.010742	0.012387	0.008217	0.007355	0.016317	0.00342	0.01062	0.008524	0.010278
Inter-Burst Interval - Avg (s)						9.80895	58.5866	37.554	101.113	25.353	47.4492	55.245	93.6742	80.64	101.739	134.608	4.57192	20.6556	34.6185	115.585	145.663	100.053	110.602	39.6269	25.5497	20.1792	16.1303	25.8091	90.7123	33.7238	36.1477	13.1747	30.3572	62.0179	75.8879	38.5971	36.6879	13.2725	10.0309
Inter-Burst Interval - Std (s)						7.43865	56.2246	51.5097	25.7855	44.2877	90.4644	49.2159	149.849	34.9975	87.1927	117.463	4.03857	2.66295	31.4552	93.2175	44.3319	49.8647	35.4829	17.7864	6.18517	37.8292	25.0048	19.9058	46.7483	61.6528	47.666	5.78637	52.4258	33.9015	64.2723	16.3927	54.579	17.2713	3.30959
Burst Frequency - Avg (Hz)					0.001667	0.159444	0.024667	0.061042	0.009688	0.140641	0.193667	0.025769	0.044667	0.025625	0.127	0.004167	0.355833	0.032222	0.073333	0.04119	0.013333	0.048556	0.008333	0.035111	0.042381	0.102083	0.127778	0.174444	0.029375	0.198095	0.100694	0.102444	0.142179	0.060444	0.026667	0.028889	0.061364	0.182667	0.1225
Burst Frequency - Std (Hz)					0	0.124815	0.017357	0.038286	0.00125	0.265274	0.146129	0.030819	0.065771	0.036938	0.320324	0.001179	0.321734	0.026788	0.109703	0.05798	0.024075	0.109036	0.002746	0.038087	0.02067	0.033883	0.10257	0.290128	0.044964	0.345874	0.112507	0.085716	0.181616	0.172805	0.027695	0.007062	0.059216	0.270596	0.080911
Normalized Duration IQR - Avg						0.676514	0.372155	0.393149	0.242609	0.631625	0.46672	0.557921	0.425427	0.329878	0.457894		0.636601	0.387645	0.36723	0.293837	0.15028	0.32029	0.292154	0.303322	0.428457	0.408882	0.576924	0.493491	0.356372	0.467847	0.538413	0.35733	0.742996	0.30703	0.525489	0.329787	0.537283	0.450044	0.584971
Normalized Duration IQR - Std						0.221025	0.162011	0.181103	0.20462	0.301333	0.197878	0.174282	0.201644	0.207076	0.320728		0.208897	0.063339	0.468961	0.262854	0.215908	0.220356	0.311326	0.156575	0.311449	0.193071	0.428787	0.248633	0.323642	0.212066	0.379435	0.229598	0.509321	0.202876	0.339622	0.224857	0.27176	0.174475	0.323689
IBI Coefficient of Variation - Avg						0.567144	0.556371	0.515197	0.34255	0.603069	0.484317	0.594131	0.458354	0.418175	0.703225	1.11829	0.784965	0.567542	0.484705	0.678973	0.409146	0.871596	0.249743	0.438332	0.541094	0.44559	0.531136	0.627749	0.625756	0.556428	0.526198	0.404678	0.589909	0.337337	0.539253	0.380888	0.648435	0.500667	0.424242
IBI Coefficient of Variation - Std						0.108548	0.194379	0.272822	0.170141	0.156227	0.234421	0.125581	0.264556	0.335554	0.095408		0.156611	0.088847	0.196478	0.185396	0.209209	0.123177	0.187277	0.148954	0.070399	0.112557	0.186286	0.178121	0.276466	0.170516	0.268701	0.242215	0.208448	0.310593	0.212502	0.096475	0.283298	0.196484	0.138004
Burst Percentage - Avg					0.043452	9.43342	46.8287	22.3861	70.6981	40.0213	34.2687	28.8314	54.6814	62.5775	51.4308	0.123887	5.28978	6.97433	9.39394	40.8909	58.6186	38.3963	60.9779	62.3647	47.994	58.2816	66.2536	49.8828	56.7237	54.3214	35.8729	74.4683	42.6247	65.1172	59.6053	69.1929	34.5088	68.5765	83.5304
Burst Percentage - Std					0.088948	17.6494	33.0943	28.013	20.2448	33.6345	37.2076	23.1532	31.3312	28.339	29.9222	0.277819	13.6839	17.5346	16.7932	30.416	36.1832	28.3556	31.7053	29.4501	21.8613	40.2252	31.7172	23.3756	26.5536	32.657	33.2079	23.8806	34.9099	26.1933	26.7392	26.1346	29.4937	34.1428	10.4451
Number of Network Bursts				0	0	6	25	57	6	100	154	24	22	18	181	0	0	0	33	72	4	54	5	17	55	69	114	112	23	168	85	95	117	19	9	19	42	87	113
Network Burst Frequency (Hz)						0.01	0.041667	0.095	0.01	0.166667	0.256667	0.04	0.036667	0.03	0.301667				0.055	0.12	0.006667	0.09	0.008333	0.028333	0.091667	0.115	0.19	0.186667	0.038333	0.28	0.141667	0.158333	0.195	0.031667	0.015	0.031667	0.07	0.145	0.188333
Network Burst Duration - Avg (sec)						0.681733	0.526355	0.550003	0.707453	1.50758	1.22246	0.713773	1.53014	1.44561	2.44987				0.69175	1.86514	0.98782	1.916	0.801552	0.868169	1.37361	0.480399	1.63675	5.10483	1.90391	2.42576	1.39815	1.55744	1.89648	1.56587	1.26583	0.958733	1.17389	0.999084	1.45898
Network Burst Duration - Std (sec)						0.20252	0.154727	0.152143	0.105503	0.468588	0.433447	0.210027	0.385756	0.412722	1.18272				0.166078	0.581593	0.178845	0.705727	0.105693	0.308862	0.475685	0.111524	0.45374	4.3572	0.668649	1.21246	0.559979	0.569915	0.80789	0.513765	0.279116	0.274887	0.338054	0.46679	0.586689
Number of Spikes per Network Burst - Avg						62.5	169.08	95.8772	918.333	241.94	220.11	204	474.273	461.556	146.901				72.1515	118.597	801	121.796	753	434.176	235.309	274.507	439.57	429	304.304	210.411	230.694	438.937	277.726	578.947	667.556	704.474	260.548	300.057	439.982
Number of Spikes per Network Burst - Std						4.76445	9.51718	9.49449	31.9854	107.185	54.8616	10.8668	172.717	581.786	173.274				6.82423	194.663	15.8745	210.835	14.2829	145.215	229.821	19.6885	297.932	448.145	472.274	198.647	145.806	410.12	107.479	505.444	23.5378	161.691	184.879	32.1502	416.669
Number of Elecs Participating in Burst - Avg						6	15.28	10.0877	16	11.36	10.4221	14.0833	14.2727	11.7222	8.34254				6.63636	8.30556	14.75	10.0741	16	14.9412	12.4545	14.0435	11.9825	13.0268	9.69565	8.53571	11.4353	12.0947	12.453	11.9474	16	15.2105	10.9524	15.1724	12.2389
Number of Elecs Participating in Burst - Std						0	0.791623	1.22883	0	3.10919	1.38045	1.66594	3.26864	3.19569	1.86601				0.783349	1.94747	0.5	1.77883	0	2.8167	2.1241	1.2058	4.00659	1.53318	3.61103	2.99679	2.54225	3.22581	3.08639	4.44064	0	2.04339	2.71358	1.17342	3.43114
Number of Spikes per Network Burst per Channel - Avg						10.4167	11.0897	9.57175	57.3958	19.9067	21.013	14.6867	31.2522	30.5785	15.8565				10.9764	11.9768	54.3786	10.3635	47.0625	27.7074	16.8024	19.6757	31.257	30.473	22.2358	21.3095	18.4764	30.0083	21.2658	38.2912	41.7222	45.2272	21.2155	19.7707	29.3404
Number of Spikes per Network Burst per Channel - Std						0.794075	0.776267	0.934046	1.99909	5.95129	4.88274	1.9701	9.44395	35.1051	10.6277				1.35364	11.9072	2.93321	12.9419	0.892679	7.87857	14.7828	2.05435	17.0574	28.4655	27.835	12.202	9.92844	25.0714	5.38575	29.3296	1.47111	9.54072	12.6402	1.94932	24.4377
Network Burst Percentage						3.8375	59.4348	56.0628	58.9431	70.2069	80.6975	43.7925	48.6751	38.5272	85.7461				23.973	40.2707	35.5565	31.4614	43.5512	46.5355	51.4552	85.4545	84.7844	98.8215	35.3538	87.7255	66.877	79.3073	81.9376	48.5201	37.1323	64.1105	50.5964	71.2862	82.9228
Network IBI Coefficient of Variation						0.613237	0.432964	0.291979	0.300225	0.464358	0.293571	0.384921	0.353238	0.737101	0.592614				0.525611	0.734824	0.323571	0.793811	0.158765	0.422904	0.581349	0.391534	0.365171	0.816982	0.772779	0.567815	0.499529	0.548099	0.40917	0.561488	0.407043	0.354785	0.556244	0.346452	0.49295
Network ISI Coefficient of Variation					0.779773	1.35018	1.94481	1.58562	2.01695	1.81224	2.13845	1.71593	1.62528	1.607	1.26371	1.22291	1.07797	1.24272	1.23213	1.21552	1.41934	1.19253	1.60741	1.66521	1.77208	3.60044	2.55566	1.37972	1.395	1.60479	1.93348	2.35781	2.10736	1.72759	1.5198	2.22321	1.63132	2.11238	2.6433
Network Normalized Duration IQR						0.48951	0.237624	0.380952	0.244898	0.445183	0.484581	0.456693	0.243902	0.521401	0.732861				0.381679	0.487395	0.17341	0.379009	0.220859	0.366864	0.438662	0.236559	0.350769	1.02477	0.596923	0.6618	0.505576	0.470588	0.644501	0.271845	0.352941	0.328205	0.447489	0.574586	0.4
Area Under Normalized Cross-Correlation					0.002131	0.031015	0.402076	0.179305	0.490603	0.18819	0.205836	0.138332	0.311354	0.403475	0.244423	0.002695	0.018764	0.025197	0.035003	0.1919	0.34243	0.2902	0.340117	0.436164	0.415926	0.519183	0.378894	0.364145	0.256505	0.232702	0.241219	0.512685	0.241333	0.398859	0.350915	0.470853	0.249686	0.427485	0.530884
Area Under Cross-Correlation					0.006903	0.114111	1.1919	0.643986	4.12331	3.81607	5.42919	0.902681	4.26231	6.3941	3.46501	0.007444	0.046556	0.013931	0.140083	2.22929	1.6561	2.29272	2.21699	4.22364	6.12746	8.30567	20.1108	11.4458	3.45274	6.27939	4.60774	23.8631	5.61644	6.63064	3.34078	7.97361	3.50928	10.0931	28.321
Width at Half Height of Normalized Cross-Correlation					144	31	33	47	42	42	48	53	45	29	40	99	117	46	52	64	42	34	42	43	46	31	40	54	46	54	51	35	42	37	42	39	51	36	35
Width at Half Height of Cross-Correlation					636	163	81	105	207	192	162	154	170	255	246	551	848	110	166	339	227	173	217	140	138	98	262	253	294	225	192	276	167	245	196	187	174	118	258
Synchrony Index					0.009474	0.058136	0.602647	0.269212	0.80521	0.412916	0.311336	0.412685	0.655782	0.747187	0.609843	0.011491	0.023347	0.046556	0.089921	0.568132	0.686627	0.624967	0.727567	0.749533	0.738395	0.654408	0.64553	0.716369	0.672052	0.558357	0.428303	0.751414	0.47624	0.716061	0.703872	0.7345	0.480088	0.715243	0.786737
Timepoints		00h-Baseline	befMC
Well Averages		Analysis Start	0	A1	A2	B1	B2	C1	C2	A3	A4	B3	B4	C3	C4	A5	A6	B5	B6	C5	C6	D3	D4	E3	E4	F3	F4	D5	D6	E5	E6	F5	F6	D1	D2	E1	E2	F1	F2	NaCl/DMSO		VINC10nM		VINC100nM		VINC10nM_and_SP		VINC100nM_and_SP
Treatment/ID		Analysis End	599.75	NaCl/DMSO	NaCl/DMSO	NaCl/DMSO	NaCl/DMSO	NaCl/DMSO	NaCl/DMSO	VINC10nM	VINC10nM	VINC10nM	VINC10nM	VINC10nM	VINC10nM	VINC100nM	VINC100nM	VINC100nM	VINC100nM	VINC100nM	VINC100nM	VINC10nM_and_SP	VINC10nM_and_SP	VINC10nM_and_SP	VINC10nM_and_SP	VINC10nM_and_SP	VINC10nM_and_SP	VINC100nM_and_SP	VINC100nM_and_SP	VINC100nM_and_SP	VINC100nM_and_SP	VINC100nM_and_SP	VINC100nM_and_SP	SP10uM	SP10uM	SP10uM	SP10uM	SP10uM	SP10uM	Mean	SD	Mean	SD	Mean	SD	Mean	SD	Mean	SD
Activity Metrics		Active Electrode Criterion (spks/min)	5
Number of Spikes		Remove Coincident Artifacts	False	0	5547	9772	7112	9748	9348	34461	42005	11180	21436	21564	31009	5657	11028	2852	9932	21204	9011	20905	8645	15861	25152	22165	59104	48621	19797	40295	29321	52579	39657	22671	16180	20878	21628	36620	59957	8995	1270.31	26942.5	11024.1	10805.4	6622.31	25305.3	17540.6	38378.3	12158.8
Mean Firing Rate (Hz)				0	0.577813	1.01792	0.740833	1.01542	0.97375	3.58969	4.37552	1.16458	2.23292	2.24625	3.2301	0.589271	1.14875	0.297083	1.03458	2.20875	0.938646	2.1776	0.900521	1.65219	2.62	2.30885	6.15667	5.06469	2.06219	4.1974	3.05427	5.47698	4.13094	2.36156	1.68542	2.17479	2.25292	3.81458	6.24552	0.936979	0.132324	2.80651	1.14834	1.12556	0.689824	2.63597	1.82714	3.99774	1.26654
Number of Active Electrodes		Electrode Burst Settings		0	3	5	14	10	15	14	11	11	13	16	13	4	4	5	6	11	11	15	12	15	14	14	15	15	15	14	14	15	15	14	14	15	10	16	16	11	4.54606	13	1.89737	7.4	3.36155	14.1667	1.16905	14.6667	0.516398
Weighted Mean Firing Rate (Hz)		Algorithm	ISI Threshold	0	3.04111	3.23933	0.839405	1.61383	1.03578	4.09631	6.34803	1.66955	2.73192	2.24625	3.96705	2.31625	4.55458	0.923333	2.74028	3.1947	1.35394	2.32256	1.18486	1.75878	2.99048	2.62869	6.56289	5.39956	2.19556	4.79333	3.48512	5.83944	4.40433	2.69238	1.9175	2.31722	3.582	3.81458	6.24552	1.68209	1.08896	3.50985	1.68504	2.55337	1.46174	2.90804	1.90135	4.35289	1.33485
ISI Coefficient of Variation - Avg		Min # of Spikes	5	0	0.767585	1.17349	2.2196	1.60801	2.82135	1.68464	1.74948	1.57788	2.35349	2.5406	2.00981	1.60421	0.967873	1.47874	1.09387	1.64986	3.4045	1.69408	2.83561	2.45926	1.85587	2.80636	2.66417	1.77508	2.05063	2.09904	1.74556	3.00641	1.91119	2.78778	2.27642	2.75327	1.86521	2.47794	2.97037	1.95561	0.719196	1.98598	0.388977	1.71897	0.98214	2.38589	0.494244	2.09799	0.467084
Electrode Burst Metrics		Max ISI (ms)	100
Number of Bursts				0	2	287	222	293	93	1097	1162	201	402	246	1143	5	427	58	220	346	104	437	75	316	356	735	1150	1570	282	1664	725	922	1109	544	256	260	405	1644	1176	223.75	92.9063	708.5	471.336	231	156.381	511.5	378.449	1045.33	522.031
Number of Bursting Electrodes		Network Burst Settings		0	2	3	15	8	16	13	10	13	15	16	15	2	2	3	5	14	13	15	15	15	14	12	15	15	16	14	12	15	13	15	16	15	11	15	16	10.5	6.13732	13.6667	2.16025	7.4	5.68331	14.3333	1.21106	14.1667	1.47196
Burst Duration - Avg (sec)		Algorithm	ISI Threshold	0	0.28892	0.232959	0.136841	0.182809	0.329597	0.164569	0.266871	0.144793	0.222397	0.33047	0.276234	0.140973	0.262162	0.233674	0.193648	0.266175	0.328903	0.304716	0.288563	0.228871	0.265295	0.190617	0.260977	0.314751	0.301176	0.230336	0.258765	0.324217	0.249761	0.342264	0.22742	0.28873	0.252712	0.158836	0.290328	0.220552	0.0826172	0.234222	0.0708288	0.256912	0.0495944	0.256507	0.0413622	0.279834	0.038582
Burst Duration - Std (sec)		Min # of Spikes	50	0	0.002319	0.09805	0.098089	0.095602	0.150089	0.156276	0.15669	0.110151	0.168735	0.143455	0.148553	0.040861	0.034722	0.083513	0.104712	0.115139	0.143973	0.053747	0.168223	0.108771	0.101201	0.086067	0.170114	0.083509	0.128128	0.155583	0.127731	0.120571	0.226428	0.185327	0.14834	0.157825	0.150274	0.092053	0.144812	0.110458	0.0264466	0.14731	0.0201226	0.0964118	0.040785	0.114687	0.046234	0.140325	0.0481086
Number of Spikes per Burst - Avg		Max ISI (ms)	100	0	5	11.4894	12.1284	12.0611	57.0833	15.267	19.3033	12.2506	25.0102	54.1921	32.0464	5	7.54351	7.31886	9.62707	26.0477	46.4437	37.6359	44.2439	26.2937	29.7603	22.4691	31.4732	32.7702	33.4612	19.3198	19.8163	44.7831	16.7529	56.7453	26.5134	45.7787	23.3606	15.3585	38.0569	23.1905	22.597	26.3449	15.3669	19.3962	17.0117	31.9793	7.87867	27.8173	10.9806
Number of Spikes per Burst - Std		Min # of Electrodes (%)	35	0	0	5.2201	9.00477	8.09766	36.2226	19.7167	15.1068	12.7486	24.3145	37.1114	24.5577	0	1.39309	2.14281	5.91802	21.5861	34.597	18.9206	34.429	16.4818	14.3691	12.1958	29.0814	22.3073	30.5787	18.8187	14.1021	29.7857	14.6181	44.7829	23.3232	33.1197	15.9745	10.5162	26.5016	14.6363	14.481	22.2593	8.69675	13.1274	14.5157	20.9129	8.85235	21.7018	7.22167
Mean ISI within Burst - Avg (sec)		Synchrony Settings		0	0.07223	0.027588	0.013755	0.019139	0.007572	0.0165	0.020452	0.019078	0.01557	0.014752	0.01757	0.035243	0.041214	0.04484	0.02942	0.024017	0.013504	0.019038	0.011732	0.013541	0.01295	0.010189	0.016782	0.024573	0.020859	0.019795	0.022337	0.01429	0.021283	0.010498	0.017445	0.01026	0.01951	0.015193	0.014752	0.0170135	0.0084872	0.0173203	0.00215833	0.030599	0.0127714	0.0140387	0.00328916	0.0205228	0.00345728
Mean ISI within Burst - Std (sec)		Synchrony Window	20	0	0.00058	0.003907	0.005025	0.006811	0.003551	0.008243	0.007016	0.004057	0.01011	0.013584	0.0124	0.010215	0.002673	0.032406	0.015646	0.015079	0.010951	0.016718	0.00637	0.009308	0.006303	0.002695	0.007562	0.017349	0.013325	0.010637	0.009584	0.011086	0.007494	0.008064	0.014974	0.003653	0.010087	0.007807	0.009192	0.0048235	0.00146629	0.009235	0.00353317	0.015351	0.0108527	0.00815933	0.00472088	0.0115792	0.00340996
Median ISI within Burst - Avg (sec)				0	0.08412	0.023599	0.010075	0.013334	0.004362	0.012564	0.014542	0.014581	0.011637	0.012084	0.014263	0.02864	0.038975	0.040394	0.026635	0.020708	0.008554	0.016426	0.007607	0.009478	0.008549	0.005876	0.012772	0.022437	0.016792	0.015936	0.016966	0.010783	0.015858	0.007037	0.014173	0.006778	0.015251	0.011789	0.01097	0.0128425	0.00807304	0.0132785	0.00133372	0.0270532	0.0132548	0.010118	0.00384722	0.016462	0.00371365
Median ISI within Burst - Std (sec)		Average Network Burst Analysis Settings		0	0.003564	0.004606	0.00521	0.006173	0.002332	0.00765	0.007053	0.004169	0.011073	0.01403	0.012705	0.010974	0.003361	0.034889	0.019027	0.016942	0.0112	0.018658	0.005719	0.009929	0.007151	0.002717	0.007635	0.01943	0.015146	0.010911	0.010742	0.012387	0.008217	0.007355	0.016317	0.00342	0.01062	0.008524	0.010278	0.00458025	0.00163184	0.00944667	0.00377041	0.0170838	0.0116593	0.00863483	0.00545643	0.0128055	0.00396077
Inter-Burst Interval - Avg (sec)		Number of network bursts vary by well		0	0	9.80895	58.5866	37.554	101.113	25.353	47.4492	55.245	93.6742	80.64	101.739	134.608	4.57192	20.6556	34.6185	115.585	145.663	100.053	110.602	39.6269	25.5497	20.1792	16.1303	25.8091	90.7123	33.7238	36.1477	13.1747	30.3572	62.0179	75.8879	38.5971	36.6879	13.2725	10.0309	51.7657	38.4883	67.3501	29.5246	64.2189	62.4567	52.0236	42.1787	38.3208	26.9185
Inter-Burst Interval - Std (sec)		Network Burst Window Start (ms)	0	0	0	7.43865	56.2246	51.5097	25.7855	44.2877	90.4644	49.2159	149.849	34.9975	87.1927	117.463	4.03857	2.66295	31.4552	93.2175	44.3319	49.8647	35.4829	17.7864	6.18517	37.8292	25.0048	19.9058	46.7483	61.6528	47.666	5.78637	52.4258	33.9015	64.2723	16.3927	54.579	17.2713	3.30959	35.2396	22.8572	76.0012	42.8776	35.1412	37.0578	28.6922	15.6011	39.0308	21.4302
Burst Frequency - Avg (Hz)		Network Burst Window End (ms)	500	0	0.001667	0.159444	0.024667	0.061042	0.009688	0.140641	0.193667	0.025769	0.044667	0.025625	0.127	0.004167	0.355833	0.032222	0.073333	0.04119	0.013333	0.048556	0.008333	0.035111	0.042381	0.102083	0.127778	0.174444	0.029375	0.198095	0.100694	0.102444	0.142179	0.060444	0.026667	0.028889	0.061364	0.182667	0.1225	0.0637102	0.0673668	0.0928948	0.0706469	0.103182	0.142894	0.060707	0.044927	0.124538	0.0605394
Burst Frequency - Std (Hz)		Bin Size (ms)	1	0	0	0.124815	0.017357	0.038286	0.00125	0.265274	0.146129	0.030819	0.065771	0.036938	0.320324	0.001179	0.321734	0.026788	0.109703	0.05798	0.024075	0.109036	0.002746	0.038087	0.02067	0.033883	0.10257	0.290128	0.044964	0.345874	0.112507	0.085716	0.181616	0.172805	0.027695	0.007062	0.059216	0.270596	0.080911	0.045427	0.0550545	0.144209	0.123445	0.108056	0.124324	0.0511653	0.0441261	0.176801	0.119384
Median/Mean ISI within Burst - Avg				0	0	0.676514	0.372155	0.393149	0.242609	0.631625	0.46672	0.557921	0.425427	0.329878	0.457894	0	0.636601	0.387645	0.36723	0.293837	0.15028	0.32029	0.292154	0.303322	0.428457	0.408882	0.576924	0.493491	0.356372	0.467847	0.538413	0.35733	0.742996	0.30703	0.525489	0.329787	0.537283	0.450044	0.584971	0.421107	0.182823	0.478244	0.105093	0.367119	0.177081	0.388338	0.108357	0.492741	0.143015
Median/Mean ISI within Burst - Std				0	0	0.221025	0.162011	0.181103	0.20462	0.301333	0.197878	0.174282	0.201644	0.207076	0.320728	0	0.208897	0.063339	0.468961	0.262854	0.215908	0.220356	0.311326	0.156575	0.311449	0.193071	0.428787	0.248633	0.323642	0.212066	0.379435	0.229598	0.509321	0.202876	0.339622	0.224857	0.27176	0.174475	0.323689	0.19219	0.0259465	0.233824	0.0611525	0.243992	0.146307	0.270261	0.0998865	0.317116	0.113361
IBI Coefficient of Variation - Avg				0	0	0.567144	0.556371	0.515197	0.34255	0.603069	0.484317	0.594131	0.458354	0.418175	0.703225	1.11829	0.784965	0.567542	0.484705	0.678973	0.409146	0.871596	0.249743	0.438332	0.541094	0.44559	0.531136	0.627749	0.625756	0.556428	0.526198	0.404678	0.589909	0.337337	0.539253	0.380888	0.648435	0.500667	0.424242	0.495316	0.104275	0.543545	0.10778	0.585066	0.150088	0.512915	0.204515	0.55512	0.0836011
IBI Coefficient of Variation - Std				0	0	0.108548	0.194379	0.272822	0.170141	0.156227	0.234421	0.125581	0.264556	0.335554	0.095408	0	0.156611	0.088847	0.196478	0.185396	0.209209	0.123177	0.187277	0.148954	0.070399	0.112557	0.186286	0.178121	0.276466	0.170516	0.268701	0.242215	0.208448	0.310593	0.212502	0.096475	0.283298	0.196484	0.138004	0.186473	0.0679649	0.201958	0.0917583	0.167308	0.0479696	0.138108	0.0454239	0.224078	0.045365
Burst Percentage - Avg				0	0.043452	9.43342	46.8287	22.3861	70.6981	40.0213	34.2687	28.8314	54.6814	62.5775	51.4308	0.123887	5.28978	6.97433	9.39394	40.8909	58.6186	38.3963	60.9779	62.3647	47.994	58.2816	66.2536	49.8828	56.7237	54.3214	35.8729	74.4683	42.6247	65.1172	59.6053	69.1929	34.5088	68.5765	83.5304	37.3366	27.1121	45.3018	12.9991	24.2335	24.17	55.7114	10.4797	52.3156	13.2995
Burst Percentage - Std				0	0.088948	17.6494	33.0943	28.013	20.2448	33.6345	37.2076	23.1532	31.3312	28.339	29.9222	0.277819	13.6839	17.5346	16.7932	30.416	36.1832	28.3556	31.7053	29.4501	21.8613	40.2252	31.7172	23.3756	26.5536	32.657	33.2079	23.8806	34.9099	26.1933	26.7392	26.1346	29.4937	34.1428	10.4451	24.7504	7.09438	30.598	4.78394	22.9222	9.79733	30.5525	5.96363	29.0974	5.09463
Network Burst Metrics
Number of Network Bursts				0	0	6	25	57	6	100	154	24	22	18	181	0	0	0	33	72	4	54	5	17	55	69	114	112	23	168	85	95	117	19	9	19	42	87	113	23.5	24.0624	83.1667	72.6097	36.3333	34.1223	52.3333	38.9341	100	47.4046
Network Burst Frequency				0	0	0.01	0.041667	0.095	0.01	0.166667	0.256667	0.04	0.036667	0.03	0.301667	0	0	0	0.055	0.12	0.006667	0.09	0.008333	0.028333	0.091667	0.115	0.19	0.186667	0.038333	0.28	0.141667	0.158333	0.195	0.031667	0.015	0.031667	0.07	0.145	0.188333	0.0391668	0.040104	0.138611	0.121016	0.0605557	0.0568704	0.0872222	0.0648904	0.166667	0.0790078
Network Burst Duration - Avg (sec)				0	0	0.681733	0.526355	0.550003	0.707453	1.50758	1.22246	0.713773	1.53014	1.44561	2.44987	0	0	0	0.69175	1.86514	0.98782	1.916	0.801552	0.868169	1.37361	0.480399	1.63675	5.10483	1.90391	2.42576	1.39815	1.55744	1.89648	1.56587	1.26583	0.958733	1.17389	0.999084	1.45898	0.616386	0.0914252	1.47824	0.565424	1.18157	0.610217	1.17941	0.550945	2.38109	1.38043
Network Burst Duration - Std (sec)				0	0	0.20252	0.154727	0.152143	0.105503	0.468588	0.433447	0.210027	0.385756	0.412722	1.18272	0	0	0	0.166078	0.581593	0.178845	0.705727	0.105693	0.308862	0.475685	0.111524	0.45374	4.3572	0.668649	1.21246	0.559979	0.569915	0.80789	0.513765	0.279116	0.274887	0.338054	0.46679	0.586689	0.153723	0.0396225	0.515543	0.339064	0.308839	0.236298	0.360205	0.232691	1.36268	1.48674
Number of Spikes per Network Burst - Avg				0	0	62.5	169.08	95.8772	918.333	241.94	220.11	204	474.273	461.556	146.901	0	0	0	72.1515	118.597	801	121.796	753	434.176	235.309	274.507	439.57	429	304.304	210.411	230.694	438.937	277.726	578.947	667.556	704.474	260.548	300.057	439.982	311.448	407.032	291.463	140.316	330.583	408.055	376.393	221.028	315.179	97.8839
Number of Spikes per Network Burst - Std				0	0	4.76445	9.51718	9.49449	31.9854	107.185	54.8616	10.8668	172.717	581.786	173.274	0	0	0	6.82423	194.663	15.8745	210.835	14.2829	145.215	229.821	19.6885	297.932	448.145	472.274	198.647	145.806	410.12	107.479	505.444	23.5378	161.691	184.879	32.1502	416.669	13.9404	12.2359	183.448	205.439	72.4539	105.933	152.962	116.04	297.078	164.203
Number of Elecs Participating in Burst - Avg				0	0	6	15.28	10.0877	16	11.36	10.4221	14.0833	14.2727	11.7222	8.34254	0	0	0	6.63636	8.30556	14.75	10.0741	16	14.9412	12.4545	14.0435	11.9825	13.0268	9.69565	8.53571	11.4353	12.0947	12.453	11.9474	16	15.2105	10.9524	15.1724	12.2389	11.8419	4.70161	11.7005	2.25037	9.89731	4.28463	13.2493	2.16232	11.2069	1.73921
Number of Elecs Participating in Burst - Std				0	0	0	0.791623	1.22883	0	3.10919	1.38045	1.66594	3.26864	3.19569	1.86601	0	0	0	0.783349	1.94747	0.5	1.77883	0	2.8167	2.1241	1.2058	4.00659	1.53318	3.61103	2.99679	2.54225	3.22581	3.08639	4.44064	0	2.04339	2.71358	1.17342	3.43114	0.505113	0.609955	2.41432	0.866351	1.07694	0.767098	1.98867	1.37023	2.83257	0.724532
Number of Spikes per Network Burst per Channel - Avg				0	0	10.4167	11.0897	9.57175	57.3958	19.9067	21.013	14.6867	31.2522	30.5785	15.8565	0	0	0	10.9764	11.9768	54.3786	10.3635	47.0625	27.7074	16.8024	19.6757	31.257	30.473	22.2358	21.3095	18.4764	30.0083	21.2658	38.2912	41.7222	45.2272	21.2155	19.7707	29.3404	22.1185	23.5264	22.2156	7.14841	25.7773	24.7745	25.4781	12.9741	23.9615	5.02649
Number of Spikes per Network Burst per Channel - Std				0	0	0.794075	0.776267	0.934046	1.99909	5.95129	4.88274	1.9701	9.44395	35.1051	10.6277	0	0	0	1.35364	11.9072	2.93321	12.9419	0.892679	7.87857	14.7828	2.05435	17.0574	28.4655	27.835	12.202	9.92844	25.0714	5.38575	29.3296	1.47111	9.54072	12.6402	1.94932	24.4377	1.12587	0.586406	11.3302	12.0616	5.39801	5.69217	9.26795	6.76312	18.148	10.1392
Network Burst Percentage				0	0	3.8375	59.4348	56.0628	58.9431	70.2069	80.6975	43.7925	48.6751	38.5272	85.7461	0	0	0	23.973	40.2707	35.5565	31.4614	43.5512	46.5355	51.4552	85.4545	84.7844	98.8215	35.3538	87.7255	66.877	79.3073	81.9376	48.5201	37.1323	64.1105	50.5964	71.2862	82.9228	44.5695	27.1954	61.2742	20.1876	33.2668	8.38666	57.207	22.6041	75.0038	22.063
Network IBI Coefficient of Variation				0	0	0.613237	0.432964	0.291979	0.300225	0.464358	0.293571	0.384921	0.353238	0.737101	0.592614	0	0	0	0.525611	0.734824	0.323571	0.793811	0.158765	0.422904	0.581349	0.391534	0.365171	0.816982	0.772779	0.567815	0.499529	0.548099	0.40917	0.561488	0.407043	0.354785	0.556244	0.346452	0.49295	0.409601	0.150346	0.470967	0.166374	0.528002	0.205637	0.452256	0.215218	0.602396	0.159461
Network ISI Coefficient of Variation				0	0.779773	1.35018	1.94481	1.58562	2.01695	1.81224	2.13845	1.71593	1.62528	1.607	1.26371	1.22291	1.07797	1.24272	1.23213	1.21552	1.41934	1.19253	1.60741	1.66521	1.77208	3.60044	2.55566	1.37972	1.395	1.60479	1.93348	2.35781	2.10736	1.72759	1.5198	2.22321	1.63132	2.11238	2.6433	1.72439	0.312764	1.69377	0.28616	1.289	0.113186	2.06556	0.873447	1.79636	0.40053
Network Normalized Duration IQR				0	0	0.48951	0.237624	0.380952	0.244898	0.445183	0.484581	0.456693	0.243902	0.521401	0.732861	0	0	0	0.381679	0.487395	0.17341	0.379009	0.220859	0.366864	0.438662	0.236559	0.350769	1.02477	0.596923	0.6618	0.505576	0.470588	0.644501	0.271845	0.352941	0.328205	0.447489	0.574586	0.4	0.338246	0.120476	0.48077	0.156951	0.347495	0.159759	0.33212	0.0855753	0.650693	0.198235
Synchrony Metrics
Area Under Normalized Cross-Correlation				0	0.002131	0.031015	0.402076	0.179305	0.490603	0.18819	0.205836	0.138332	0.311354	0.403475	0.244423	0.002695	0.018764	0.025197	0.035003	0.1919	0.34243	0.2902	0.340117	0.436164	0.415926	0.519183	0.378894	0.364145	0.256505	0.232702	0.241219	0.512685	0.241333	0.398859	0.350915	0.470853	0.249686	0.427485	0.530884	0.27575	0.209218	0.248602	0.0954766	0.122659	0.142364	0.396747	0.0797371	0.308098	0.111601
Area Under Cross-Correlation				0	0.006903	0.114111	1.1919	0.643986	4.12331	3.81607	5.42919	0.902681	4.26231	6.3941	3.46501	0.007444	0.046556	0.013931	0.140083	2.22929	1.6561	2.29272	2.21699	4.22364	6.12746	8.30567	20.1108	11.4458	3.45274	6.27939	4.60774	23.8631	5.61644	6.63064	3.34078	7.97361	3.50928	10.0931	28.321	1.51833	1.79153	4.04489	1.88385	0.817192	1.04826	7.21288	6.73546	9.21088	7.6882
Full Width at Half Height of Normalized Cross-Correlation				0	144	31	33	47	42	42	48	53	45	29	40	99	117	46	52	64	42	34	42	43	46	31	40	54	46	54	51	35	42	37	42	39	51	36	35	38.25	7.54431	42.8333	8.18332	64.2	30.6627	39.3333	5.71548	47	7.53658
Full Width at Half Height of Cross-Correlation				0	636	163	81	105	207	192	162	154	170	255	246	551	848	110	166	339	227	173	217	140	138	98	262	253	294	225	192	276	167	245	196	187	174	118	258	139	56.921	196.5	43.7984	338	297.485	171.333	59.6311	234.5	49.107
Synchrony Index				0	0.009474	0.058136	0.602647	0.269212	0.80521	0.412916	0.311336	0.412685	0.655782	0.747187	0.609843	0.011491	0.023347	0.046556	0.089921	0.568132	0.686627	0.624967	0.727567	0.749533	0.738395	0.654408	0.64553	0.716369	0.672052	0.558357	0.428303	0.751414	0.47624	0.716061	0.703872	0.7345	0.480088	0.715243	0.786737	0.433801	0.334	0.524958	0.169999	0.282917	0.318127	0.690067	0.0543529	0.600456	0.132807
Kreuz SPIKE Distance
Average Network Burst Metrics
Start Electrode				42	23	24				21	12	22																						41	42	21	43	23	32	29.6667	10.6927					18.3333	5.50757	34.6667	11.8462
Percent Bursts with Start Electrode				31.8182	22.7273	22.2222				23.0769	30	22.2222																						44.4444	88.8889	21.4286	31.25	22.5352	21.875	25.5892	5.40034					25.0997	4.26523	51.5873	34.2927
Burst Peak (Max Spikes per sec)				1636.36	2454.55	138.889				769.231	2800	1629.63																						3000	1833.33	2833.33	2625	985.915	1906.25	1409.93	1174.32					1732.95	1019.32	2555.56	630.99
Time to Burst Peak (ms)				344.5	163.5	290.5				303.5	186.5	388.5																						184.5	114.5	154.5	306.5	262.5	256.5	266.167	92.9211					292.833	101.422	151.167	35.1188
Normalized to baseline 0h and to individual well (well x at timepoint divided by well x at timepoint 0h, multiplied by 100)
Timepoints		00h-Baseline.	befMC
Well Averages		Analysis Start	0	A1	A2	B1	B2	C1	C2	A3	A4	B3	B4	C3	C4	A5	A6	B5	B6	C5	C6	D3	D4	E3	E4	F3	F4	D5	D6	E5	E6	F5	F6	D1	D2	E1	E2	F1	F2	NaCl/DMSO		VINC10nM		VINC100nM		VINC10nM_and_SP		VINC100nM_and_SP
Treatment/ID		Analysis End	590	NaCl/DMSO	NaCl/DMSO	NaCl/DMSO	NaCl/DMSO	NaCl/DMSO	NaCl/DMSO	VINC10nM	VINC10nM	VINC10nM	VINC10nM	VINC10nM	VINC10nM	VINC100nM	VINC100nM	VINC100nM	VINC100nM	VINC100nM	VINC100nM	VINC10nM_and_SP	VINC10nM_and_SP	VINC10nM_and_SP	VINC10nM_and_SP	VINC10nM_and_SP	VINC10nM_and_SP	VINC100nM_and_SP	VINC100nM_and_SP	VINC100nM_and_SP	VINC100nM_and_SP	VINC100nM_and_SP	VINC100nM_and_SP	SP10uM	SP10uM	SP10uM	SP10uM	SP10uM	SP10uM	Mean	SD	Mean	SD	Mean	SD	Mean	SD	Mean	SD
Activity Metrics		Active Electrode Criterion (spks/min)	5
Number of Spikes		Remove Coincident Artifacts	False	#DIV/0!	100	100	100	100	100	100	100	100	100	100	100	100	100	100	100	100	100	100	100	100	100	100	100	100	100	100	100	100	100	100	100	100	100	100	100	100	0	100	0	100	0	100	0	100	0
Mean Firing Rate (Hz)				#DIV/0!	100	100	100	100	100	100	100	100	100	100	100	100	100	100	100	100	100	100	100	100	100	100	100	100	100	100	100	100	100	100	100	100	100	100	100	100	0	100	0	100	0	100	0	100	0
Number of Active Electrodes		Electrode Burst Settings		#DIV/0!	100	100	100	100	100	100	100	100	100	100	100	100	100	100	100	100	100	100	100	100	100	100	100	100	100	100	100	100	100	100	100	100	100	100	100	100	0	100	0	100	0	100	0	100	0
Weighted Mean Firing Rate (Hz)		Algorithm	ISI Threshold	#DIV/0!	100	100	100	100	100	100	100	100	100	100	100	100	100	100	100	100	100	100	100	100	100	100	100	100	100	100	100	100	100	100	100	100	100	100	100	100	0	100	0	100	0	100	0	100	0
ISI Coefficient of Variation - Avg		Min # of Spikes	5	#DIV/0!	100	100	100	100	100	100	100	100	100	100	100	100	100	100	100	100	100	100	100	100	100	100	100	100	100	100	100	100	100	100	100	100	100	100	100	100	0	100	0	100	0	100	0	100	0
Electrode Burst Metrics		Max ISI (ms)	100
Number of Bursts				#DIV/0!	100	100	100	100	100	100	100	100	100	100	100	100	100	100	100	100	100	100	100	100	100	100	100	100	100	100	100	100	100	100	100	100	100	100	100	100	0	100	0	100	0	100	0	100	0
Number of Bursting Electrodes		Network Burst Settings		#DIV/0!	100	100	100	100	100	100	100	100	100	100	100	100	100	100	100	100	100	100	100	100	100	100	100	100	100	100	100	100	100	100	100	100	100	100	100	100	0	100	0	100	0	100	0	100	0
Burst Duration - Avg (sec)		Algorithm	ISI Threshold	#DIV/0!	100	100	100	100	100	100	100	100	100	100	100	100	100	100	100	100	100	100	100	100	100	100	100	100	100	100	100	100	100	100	100	100	100	100	100	100	0	100	0	100	0	100	0	100	0
Burst Duration - Std (sec)		Min # of Spikes	50	#DIV/0!	100	100	100	100	100	100	100	100	100	100	100	100	100	100	100	100	100	100	100	100	100	100	100	100	100	100	100	100	100	100	100	100	100	100	100	100	0	100	0	100	0	100	0	100	0
Number of Spikes per Burst - Avg		Max ISI (ms)	100	#DIV/0!	100	100	100	100	100	100	100	100	100	100	100	100	100	100	100	100	100	100	100	100	100	100	100	100	100	100	100	100	100	100	100	100	100	100	100	100	0	100	0	100	0	100	0	100	0
Number of Spikes per Burst - Std		Min # of Electrodes (%)	35	#DIV/0!	#DIV/0!	100	100	100	100	100	100	100	100	100	100	#DIV/0!	100	100	100	100	100	100	100	100	100	100	100	100	100	100	100	100	100	100	100	100	100	100	100	100	0	100	0	100	0	100	0	100	0
Mean ISI within Burst - Avg (sec)		Synchrony Settings		#DIV/0!	100	100	100	100	100	100	100	100	100	100	100	100	100	100	100	100	100	100	100	100	100	100	100	100	100	100	100	100	100	100	100	100	100	100	100	100	0	100	0	100	0	100	0	100	0
Mean ISI within Burst - Std (sec)		Synchrony Window	20	#DIV/0!	100	100	100	100	100	100	100	100	100	100	100	100	100	100	100	100	100	100	100	100	100	100	100	100	100	100	100	100	100	100	100	100	100	100	100	100	0	100	0	100	0	100	0	100	0
Median ISI within Burst - Avg (sec)				#DIV/0!	100	100	100	100	100	100	100	100	100	100	100	100	100	100	100	100	100	100	100	100	100	100	100	100	100	100	100	100	100	100	100	100	100	100	100	100	0	100	0	100	0	100	0	100	0
Median ISI within Burst - Std (sec)		Average Network Burst Analysis Settings		#DIV/0!	100	100	100	100	100	100	100	100	100	100	100	100	100	100	100	100	100	100	100	100	100	100	100	100	100	100	100	100	100	100	100	100	100	100	100	100	0	100	0	100	0	100	0	100	0
Inter-Burst Interval - Avg (sec)		Number of network bursts vary by well		#DIV/0!	#DIV/0!	100	100	100	100	100	100	100	100	100	100	100	100	100	100	100	100	100	100	100	100	100	100	100	100	100	100	100	100	100	100	100	100	100	100	100	0	100	0	100	0	100	0	100	0
Inter-Burst Interval - Std (sec)		Network Burst Window Start (ms)	0	#DIV/0!	#DIV/0!	100	100	100	100	100	100	100	100	100	100	100	100	100	100	100	100	100	100	100	100	100	100	100	100	100	100	100	100	100	100	100	100	100	100	100	0	100	0	100	0	100	0	100	0
Burst Frequency - Avg (Hz)		Network Burst Window End (ms)	500	#DIV/0!	100	100	100	100	100	100	100	100	100	100	100	100	100	100	100	100	100	100	100	100	100	100	100	100	100	100	100	100	100	100	100	100	100	100	100	100	0	100	0	100	0	100	0	100	0
Burst Frequency - Std (Hz)		Bin Size (ms)	1	#DIV/0!	#DIV/0!	100	100	100	100	100	100	100	100	100	100	100	100	100	100	100	100	100	100	100	100	100	100	100	100	100	100	100	100	100	100	100	100	100	100	100	0	100	0	100	0	100	0	100	0
Median/Mean ISI within Burst - Avg				#DIV/0!	#DIV/0!	100	100	100	100	100	100	100	100	100	100	#DIV/0!	100	100	100	100	100	100	100	100	100	100	100	100	100	100	100	100	100	100	100	100	100	100	100	100	0	100	0	100	0	100	0	100	0
Median/Mean ISI within Burst - Std				#DIV/0!	#DIV/0!	100	100	100	100	100	100	100	100	100	100	#DIV/0!	100	100	100	100	100	100	100	100	100	100	100	100	100	100	100	100	100	100	100	100	100	100	100	100	0	100	0	100	0	100	0	100	0
IBI Coefficient of Variation - Avg				#DIV/0!	#DIV/0!	100	100	100	100	100	100	100	100	100	100	100	100	100	100	100	100	100	100	100	100	100	100	100	100	100	100	100	100	100	100	100	100	100	100	100	0	100	0	100	0	100	0	100	0
IBI Coefficient of Variation - Std				#DIV/0!	#DIV/0!	100	100	100	100	100	100	100	100	100	100	#DIV/0!	100	100	100	100	100	100	100	100	100	100	100	100	100	100	100	100	100	100	100	100	100	100	100	100	0	100	0	100	0	100	0	100	0
Burst Percentage - Avg				#DIV/0!	100	100	100	100	100	100	100	100	100	100	100	100	100	100	100	100	100	100	100	100	100	100	100	100	100	100	100	100	100	100	100	100	100	100	100	100	0	100	0	100	0	100	0	100	0
Burst Percentage - Std				#DIV/0!	100	100	100	100	100	100	100	100	100	100	100	100	100	100	100	100	100	100	100	100	100	100	100	100	100	100	100	100	100	100	100	100	100	100	100	100	0	100	0	100	0	100	0	100	0
Network Burst Metrics
Number of Network Bursts				#DIV/0!	#DIV/0!	100	100	100	100	100	100	100	100	100	100	#DIV/0!	#DIV/0!	#DIV/0!	100	100	100	100	100	100	100	100	100	100	100	100	100	100	100	100	100	100	100	100	100	100	0	100	0	100	0	100	0	100	0
Network Burst Frequency				#DIV/0!	#DIV/0!	100	100	100	100	100	100	100	100	100	100	#DIV/0!	#DIV/0!	#DIV/0!	100	100	100	100	100	100	100	100	100	100	100	100	100	100	100	100	100	100	100	100	100	100	0	100	0	100	0	100	0	100	0
Network Burst Duration - Avg (sec)				#DIV/0!	#DIV/0!	100	100	100	100	100	100	100	100	100	100	#DIV/0!	#DIV/0!	#DIV/0!	100	100	100	100	100	100	100	100	100	100	100	100	100	100	100	100	100	100	100	100	100	100	0	100	0	100	0	100	0	100	0
Network Burst Duration - Std (sec)				#DIV/0!	#DIV/0!	100	100	100	100	100	100	100	100	100	100	#DIV/0!	#DIV/0!	#DIV/0!	100	100	100	100	100	100	100	100	100	100	100	100	100	100	100	100	100	100	100	100	100	100	0	100	0	100	0	100	0	100	0
Number of Spikes per Network Burst - Avg				#DIV/0!	#DIV/0!	100	100	100	100	100	100	100	100	100	100	#DIV/0!	#DIV/0!	#DIV/0!	100	100	100	100	100	100	100	100	100	100	100	100	100	100	100	100	100	100	100	100	100	100	0	100	0	100	0	100	0	100	0
Number of Spikes per Network Burst - Std				#DIV/0!	#DIV/0!	100	100	100	100	100	100	100	100	100	100	#DIV/0!	#DIV/0!	#DIV/0!	100	100	100	100	100	100	100	100	100	100	100	100	100	100	100	100	100	100	100	100	100	100	0	100	0	100	0	100	0	100	0
Number of Elecs Participating in Burst - Avg				#DIV/0!	#DIV/0!	100	100	100	100	100	100	100	100	100	100	#DIV/0!	#DIV/0!	#DIV/0!	100	100	100	100	100	100	100	100	100	100	100	100	100	100	100	100	100	100	100	100	100	100	0	100	0	100	0	100	0	100	0
Number of Elecs Participating in Burst - Std				#DIV/0!	#DIV/0!	#DIV/0!	100	100	#DIV/0!	100	100	100	100	100	100	#DIV/0!	#DIV/0!	#DIV/0!	100	100	100	100	#DIV/0!	100	100	100	100	100	100	100	100	100	100	100	#DIV/0!	100	100	100	100	#DIV/0!	#DIV/0!	100	0	100	0	#DIV/0!	#DIV/0!	100	0
Number of Spikes per Network Burst per Channel - Avg				#DIV/0!	#DIV/0!	100	100	100	100	100	100	100	100	100	100	#DIV/0!	#DIV/0!	#DIV/0!	100	100	100	100	100	100	100	100	100	100	100	100	100	100	100	100	100	100	100	100	100	100	0	100	0	100	0	100	0	100	0
Number of Spikes per Network Burst per Channel - Std				#DIV/0!	#DIV/0!	100	100	100	100	100	100	100	100	100	100	#DIV/0!	#DIV/0!	#DIV/0!	100	100	100	100	100	100	100	100	100	100	100	100	100	100	100	100	100	100	100	100	100	100	0	100	0	100	0	100	0	100	0
Network Burst Percentage				#DIV/0!	#DIV/0!	100	100	100	100	100	100	100	100	100	100	#DIV/0!	#DIV/0!	#DIV/0!	100	100	100	100	100	100	100	100	100	100	100	100	100	100	100	100	100	100	100	100	100	100	0	100	0	100	0	100	0	100	0
Network IBI Coefficient of Variation				#DIV/0!	#DIV/0!	100	100	100	100	100	100	100	100	100	100	#DIV/0!	#DIV/0!	#DIV/0!	100	100	100	100	100	100	100	100	100	100	100	100	100	100	100	100	100	100	100	100	100	100	0	100	0	100	0	100	0	100	0
Network ISI Coefficient of Variation				#DIV/0!	100	100	100	100	100	100	100	100	100	100	100	100	100	100	100	100	100	100	100	100	100	100	100	100	100	100	100	100	100	100	100	100	100	100	100	100	0	100	0	100	0	100	0	100	0
Network Normalized Duration IQR				#DIV/0!	#DIV/0!	100	100	100	100	100	100	100	100	100	100	#DIV/0!	#DIV/0!	#DIV/0!	100	100	100	100	100	100	100	100	100	100	100	100	100	100	100	100	100	100	100	100	100	100	0	100	0	100	0	100	0	100	0
Synchrony Metrics
Area Under Normalized Cross-Correlation				#DIV/0!	100	100	100	100	100	100	100	100	100	100	100	100	100	100	100	100	100	100	100	100	100	100	100	100	100	100	100	100	100	100	100	100	100	100	100	100	0	100	0	100	0	100	0	100	0
Area Under Cross-Correlation				#DIV/0!	100	100	100	100	100	100	100	100	100	100	100	100	100	100	100	100	100	100	100	100	100	100	100	100	100	100	100	100	100	100	100	100	100	100	100	100	0	100	0	100	0	100	0	100	0
Full Width at Half Height of Normalized Cross-Correlation				#DIV/0!	100	100	100	100	100	100	100	100	100	100	100	100	100	100	100	100	100	100	100	100	100	100	100	100	100	100	100	100	100	100	100	100	100	100	100	100	0	100	0	100	0	100	0	100	0
Full Width at Half Height of Cross-Correlation				#DIV/0!	100	100	100	100	100	100	100	100	100	100	100	100	100	100	100	100	100	100	100	100	100	100	100	100	100	100	100	100	100	100	100	100	100	100	100	100	0	100	0	100	0	100	0	100	0
Synchrony Index				#DIV/0!	100	100	100	100	100	100	100	100	100	100	100	100	100	100	100	100	100	100	100	100	100	100	100	100	100	100	100	100	100	100	100	100	100	100	100	100	0	100	0	100	0	100	0	100	0
Kreuz SPIKE Distance
Average Network Burst Metrics
Start Electrode				#DIV/0!	#DIV/0!	#DIV/0!				#DIV/0!	#DIV/0!	#DIV/0!																						#DIV/0!	#DIV/0!	#DIV/0!	#DIV/0!	#DIV/0!	#DIV/0!	#DIV/0!	#DIV/0!					#DIV/0!	#DIV/0!	#DIV/0!	#DIV/0!
Percent Bursts with Start Electrode				100	100	100				100	100	100																						100	100	100	100	100	100	100	0					100	0	100	0
Burst Peak (Max Spikes per sec)				100	100	100				100	100	100																						100	100	100	100	100	100	100	0					100	0	100	0
Time to Burst Peak (ms)				100	100	100				100	100	100																						100	100	100	100	100	100	100	0					100	0	100	0
Normalized to vehicle?
Timepoints		00h-Baseline.	befMC
Well Averages		Analysis Start	0	A1	A2	B1	B2	C1	C2	A3	A4	B3	B4	C3	C4	A5	A6	B5	B6	C5	C6	D3	D4	E3	E4	F3	F4	D5	D6	E5	E6	F5	F6	D1	D2	E1	E2	F1	F2	NaCl/DMSO		VINC10nM		VINC100nM		VINC10nM_and_SP		VINC100nM_and_SP
Treatment/ID		Analysis End	590	NaCl/DMSO	NaCl/DMSO	NaCl/DMSO	NaCl/DMSO	NaCl/DMSO	NaCl/DMSO	VINC10nM	VINC10nM	VINC10nM	VINC10nM	VINC10nM	VINC10nM	VINC100nM	VINC100nM	VINC100nM	VINC100nM	VINC100nM	VINC100nM	VINC10nM_and_SP	VINC10nM_and_SP	VINC10nM_and_SP	VINC10nM_and_SP	VINC10nM_and_SP	VINC10nM_and_SP	VINC100nM_and_SP	VINC100nM_and_SP	VINC100nM_and_SP	VINC100nM_and_SP	VINC100nM_and_SP	VINC100nM_and_SP	SP10uM	SP10uM	SP10uM	SP10uM	SP10uM	SP10uM	Mean	SD	Mean	SD	Mean	SD	Mean	SD	Mean	SD
Activity Metrics		Active Electrode Criterion (spks/min)	5
Number of Spikes		Remove Coincident Artifacts	False	#DIV/0!	100	100	100	100	100	100	100	100	100	100	100	100	100	100	100	100	100	100	100	100	100	100	100	100	100	100	100	100	100	100	100	100	100	100	100	100	0	100	0	100	0	100	0	100	0
Mean Firing Rate (Hz)				#DIV/0!	100	100	100	100	100	100	100	100	100	100	100	100	100	100	100	100	100	100	100	100	100	100	100	100	100	100	100	100	100	100	100	100	100	100	100	100	0	100	0	100	0	100	0	100	0
Number of Active Electrodes		Electrode Burst Settings		#DIV/0!	100	100	100	100	100	100	100	100	100	100	100	100	100	100	100	100	100	100	100	100	100	100	100	100	100	100	100	100	100	100	100	100	100	100	100	100	0	100	0	100	0	100	0	100	0
Weighted Mean Firing Rate (Hz)		Algorithm	ISI Threshold	#DIV/0!	100	100	100	100	100	100	100	100	100	100	100	100	100	100	100	100	100	100	100	100	100	100	100	100	100	100	100	100	100	100	100	100	100	100	100	100	0	100	0	100	0	100	0	100	0
ISI Coefficient of Variation - Avg		Min # of Spikes	5	#DIV/0!	100	100	100	100	100	100	100	100	100	100	100	100	100	100	100	100	100	100	100	100	100	100	100	100	100	100	100	100	100	100	100	100	100	100	100	100	0	100	0	100	0	100	0	100	0
Electrode Burst Metrics		Max ISI (ms)	100
Number of Bursts				#DIV/0!	100	100	100	100	100	100	100	100	100	100	100	100	100	100	100	100	100	100	100	100	100	100	100	100	100	100	100	100	100	100	100	100	100	100	100	100	0	100	0	100	0	100	0	100	0
Number of Bursting Electrodes		Network Burst Settings		#DIV/0!	100	100	100	100	100	100	100	100	100	100	100	100	100	100	100	100	100	100	100	100	100	100	100	100	100	100	100	100	100	100	100	100	100	100	100	100	0	100	0	100	0	100	0	100	0
Burst Duration - Avg (sec)		Algorithm	ISI Threshold	#DIV/0!	100	100	100	100	100	100	100	100	100	100	100	100	100	100	100	100	100	100	100	100	100	100	100	100	100	100	100	100	100	100	100	100	100	100	100	100	0	100	0	100	0	100	0	100	0
Burst Duration - Std (sec)		Min # of Spikes	50	#DIV/0!	100	100	100	100	100	100	100	100	100	100	100	100	100	100	100	100	100	100	100	100	100	100	100	100	100	100	100	100	100	100	100	100	100	100	100	100	0	100	0	100	0	100	0	100	0
Number of Spikes per Burst - Avg		Max ISI (ms)	100	#DIV/0!	100	100	100	100	100	100	100	100	100	100	100	100	100	100	100	100	100	100	100	100	100	100	100	100	100	100	100	100	100	100	100	100	100	100	100	100	0	100	0	100	0	100	0	100	0
Number of Spikes per Burst - Std		Min # of Electrodes (%)	35	#DIV/0!	#DIV/0!	100	100	100	100	100	100	100	100	100	100	#DIV/0!	100	100	100	100	100	100	100	100	100	100	100	100	100	100	100	100	100	100	100	100	100	100	100	100	0	100	0	100	0	100	0	100	0
Mean ISI within Burst - Avg (sec)		Synchrony Settings		#DIV/0!	100	100	100	100	100	100	100	100	100	100	100	100	100	100	100	100	100	100	100	100	100	100	100	100	100	100	100	100	100	100	100	100	100	100	100	100	0	100	0	100	0	100	0	100	0
Mean ISI within Burst - Std (sec)		Synchrony Window	20	#DIV/0!	100	100	100	100	100	100	100	100	100	100	100	100	100	100	100	100	100	100	100	100	100	100	100	100	100	100	100	100	100	100	100	100	100	100	100	100	0	100	0	100	0	100	0	100	0
Median ISI within Burst - Avg (sec)				#DIV/0!	100	100	100	100	100	100	100	100	100	100	100	100	100	100	100	100	100	100	100	100	100	100	100	100	100	100	100	100	100	100	100	100	100	100	100	100	0	100	0	100	0	100	0	100	0
Median ISI within Burst - Std (sec)		Average Network Burst Analysis Settings		#DIV/0!	100	100	100	100	100	100	100	100	100	100	100	100	100	100	100	100	100	100	100	100	100	100	100	100	100	100	100	100	100	100	100	100	100	100	100	100	0	100	0	100	0	100	0	100	0
Inter-Burst Interval - Avg (sec)		Number of network bursts vary by well		#DIV/0!	#DIV/0!	100	100	100	100	100	100	100	100	100	100	100	100	100	100	100	100	100	100	100	100	100	100	100	100	100	100	100	100	100	100	100	100	100	100	100	0	100	0	100	0	100	0	100	0
Inter-Burst Interval - Std (sec)		Network Burst Window Start (ms)	0	#DIV/0!	#DIV/0!	100	100	100	100	100	100	100	100	100	100	100	100	100	100	100	100	100	100	100	100	100	100	100	100	100	100	100	100	100	100	100	100	100	100	100	0	100	0	100	0	100	0	100	0
Burst Frequency - Avg (Hz)		Network Burst Window End (ms)	500	#DIV/0!	100	100	100	100	100	100	100	100	100	100	100	100	100	100	100	100	100	100	100	100	100	100	100	100	100	100	100	100	100	100	100	100	100	100	100	100	0	100	0	100	0	100	0	100	0
Burst Frequency - Std (Hz)		Bin Size (ms)	1	#DIV/0!	#DIV/0!	100	100	100	100	100	100	100	100	100	100	100	100	100	100	100	100	100	100	100	100	100	100	100	100	100	100	100	100	100	100	100	100	100	100	100	0	100	0	100	0	100	0	100	0
Median/Mean ISI within Burst - Avg				#DIV/0!	#DIV/0!	100	100	100	100	100	100	100	100	100	100	#DIV/0!	100	100	100	100	100	100	100	100	100	100	100	100	100	100	100	100	100	100	100	100	100	100	100	100	0	100	0	100	0	100	0	100	0
Median/Mean ISI within Burst - Std				#DIV/0!	#DIV/0!	100	100	100	100	100	100	100	100	100	100	#DIV/0!	100	100	100	100	100	100	100	100	100	100	100	100	100	100	100	100	100	100	100	100	100	100	100	100	0	100	0	100	0	100	0	100	0
IBI Coefficient of Variation - Avg				#DIV/0!	#DIV/0!	100	100	100	100	100	100	100	100	100	100	100	100	100	100	100	100	100	100	100	100	100	100	100	100	100	100	100	100	100	100	100	100	100	100	100	0	100	0	100	0	100	0	100	0
IBI Coefficient of Variation - Std				#DIV/0!	#DIV/0!	100	100	100	100	100	100	100	100	100	100	#DIV/0!	100	100	100	100	100	100	100	100	100	100	100	100	100	100	100	100	100	100	100	100	100	100	100	100	0	100	0	100	0	100	0	100	0
Burst Percentage - Avg				#DIV/0!	100	100	100	100	100	100	100	100	100	100	100	100	100	100	100	100	100	100	100	100	100	100	100	100	100	100	100	100	100	100	100	100	100	100	100	100	0	100	0	100	0	100	0	100	0
Burst Percentage - Std				#DIV/0!	100	100	100	100	100	100	100	100	100	100	100	100	100	100	100	100	100	100	100	100	100	100	100	100	100	100	100	100	100	100	100	100	100	100	100	100	0	100	0	100	0	100	0	100	0
Network Burst Metrics
Number of Network Bursts				#DIV/0!	#DIV/0!	100	100	100	100	100	100	100	100	100	100	#DIV/0!	#DIV/0!	#DIV/0!	100	100	100	100	100	100	100	100	100	100	100	100	100	100	100	100	100	100	100	100	100	100	0	100	0	100	0	100	0	100	0
Network Burst Frequency				#DIV/0!	#DIV/0!	100	100	100	100	100	100	100	100	100	100	#DIV/0!	#DIV/0!	#DIV/0!	100	100	100	100	100	100	100	100	100	100	100	100	100	100	100	100	100	100	100	100	100	100	0	100	0	100	0	100	0	100	0
Network Burst Duration - Avg (sec)				#DIV/0!	#DIV/0!	100	100	100	100	100	100	100	100	100	100	#DIV/0!	#DIV/0!	#DIV/0!	100	100	100	100	100	100	100	100	100	100	100	100	100	100	100	100	100	100	100	100	100	100	0	100	0	100	0	100	0	100	0
Network Burst Duration - Std (sec)				#DIV/0!	#DIV/0!	100	100	100	100	100	100	100	100	100	100	#DIV/0!	#DIV/0!	#DIV/0!	100	100	100	100	100	100	100	100	100	100	100	100	100	100	100	100	100	100	100	100	100	100	0	100	0	100	0	100	0	100	0
Number of Spikes per Network Burst - Avg				#DIV/0!	#DIV/0!	100	100	100	100	100	100	100	100	100	100	#DIV/0!	#DIV/0!	#DIV/0!	100	100	100	100	100	100	100	100	100	100	100	100	100	100	100	100	100	100	100	100	100	100	0	100	0	100	0	100	0	100	0
Number of Spikes per Network Burst - Std				#DIV/0!	#DIV/0!	100	100	100	100	100	100	100	100	100	100	#DIV/0!	#DIV/0!	#DIV/0!	100	100	100	100	100	100	100	100	100	100	100	100	100	100	100	100	100	100	100	100	100	100	0	100	0	100	0	100	0	100	0
Number of Elecs Participating in Burst - Avg				#DIV/0!	#DIV/0!	100	100	100	100	100	100	100	100	100	100	#DIV/0!	#DIV/0!	#DIV/0!	100	100	100	100	100	100	100	100	100	100	100	100	100	100	100	100	100	100	100	100	100	100	0	100	0	100	0	100	0	100	0
Number of Elecs Participating in Burst - Std				#DIV/0!	#DIV/0!	#DIV/0!	#DIV/0!	#DIV/0!	#DIV/0!	#DIV/0!	#DIV/0!	#DIV/0!	#DIV/0!	#DIV/0!	#DIV/0!	#DIV/0!	#DIV/0!	#DIV/0!	#DIV/0!	#DIV/0!	#DIV/0!	#DIV/0!	#DIV/0!	#DIV/0!	#DIV/0!	#DIV/0!	#DIV/0!	#DIV/0!	#DIV/0!	#DIV/0!	#DIV/0!	#DIV/0!	#DIV/0!	#DIV/0!	#DIV/0!	#DIV/0!	#DIV/0!	#DIV/0!	#DIV/0!	#DIV/0!	#DIV/0!	#DIV/0!	#DIV/0!	#DIV/0!	#DIV/0!	#DIV/0!	#DIV/0!	#DIV/0!	#DIV/0!
Number of Spikes per Network Burst per Channel - Avg				#DIV/0!	#DIV/0!	100	100	100	100	100	100	100	100	100	100	#DIV/0!	#DIV/0!	#DIV/0!	100	100	100	100	100	100	100	100	100	100	100	100	100	100	100	100	100	100	100	100	100	100	0	100	0	100	0	100	0	100	0
Number of Spikes per Network Burst per Channel - Std				#DIV/0!	#DIV/0!	100	100	100	100	100	100	100	100	100	100	#DIV/0!	#DIV/0!	#DIV/0!	100	100	100	100	100	100	100	100	100	100	100	100	100	100	100	100	100	100	100	100	100	100	0	100	0	100	0	100	0	100	0
Network Burst Percentage				#DIV/0!	#DIV/0!	100	100	100	100	100	100	100	100	100	100	#DIV/0!	#DIV/0!	#DIV/0!	100	100	100	100	100	100	100	100	100	100	100	100	100	100	100	100	100	100	100	100	100	100	0	100	0	100	0	100	0	100	0
Network IBI Coefficient of Variation				#DIV/0!	#DIV/0!	100	100	100	100	100	100	100	100	100	100	#DIV/0!	#DIV/0!	#DIV/0!	100	100	100	100	100	100	100	100	100	100	100	100	100	100	100	100	100	100	100	100	100	100	0	100	0	100	0	100	0	100	0
Network ISI Coefficient of Variation				#DIV/0!	100	100	100	100	100	100	100	100	100	100	100	100	100	100	100	100	100	100	100	100	100	100	100	100	100	100	100	100	100	100	100	100	100	100	100	100	0	100	0	100	0	100	0	100	0
Network Normalized Duration IQR				#DIV/0!	#DIV/0!	100	100	100	100	100	100	100	100	100	100	#DIV/0!	#DIV/0!	#DIV/0!	100	100	100	100	100	100	100	100	100	100	100	100	100	100	100	100	100	100	100	100	100	100	0	100	0	100	0	100	0	100	0
Synchrony Metrics
Area Under Normalized Cross-Correlation				#DIV/0!	100	100	100	100	100	100	100	100	100	100	100	100	100	100	100	100	100	100	100	100	100	100	100	100	100	100	100	100	100	100	100	100	100	100	100	100	0	100	0	100	0	100	0	100	0
Area Under Cross-Correlation				#DIV/0!	100	100	100	100	100	100	100	100	100	100	100	100	100	100	100	100	100	100	100	100	100	100	100	100	100	100	100	100	100	100	100	100	100	100	100	100	0	100	0	100	0	100	0	100	0
Full Width at Half Height of Normalized Cross-Correlation				#DIV/0!	100	100	100	100	100	100	100	100	100	100	100	100	100	100	100	100	100	100	100	100	100	100	100	100	100	100	100	100	100	100	100	100	100	100	100	100	0	100	0	100	0	100	0	100	0
Full Width at Half Height of Cross-Correlation				#DIV/0!	100	100	100	100	100	100	100	100	100	100	100	100	100	100	100	100	100	100	100	100	100	100	100	100	100	100	100	100	100	100	100	100	100	100	100	100	0	100	0	100	0	100	0	100	0
Synchrony Index				#DIV/0!	100	100	100	100	100	100	100	100	100	100	100	100	100	100	100	100	100	100	100	100	100	100	100	100	100	100	100	100	100	100	100	100	100	100	100	100	0	100	0	100	0	100	0	100	0
Kreuz SPIKE Distance
Average Network Burst Metrics
Start Electrode				#DIV/0!	#DIV/0!	#DIV/0!				#DIV/0!	#DIV/0!	#DIV/0!																						#DIV/0!	#DIV/0!	#DIV/0!	#DIV/0!	#DIV/0!	#DIV/0!	#DIV/0!	#DIV/0!					#DIV/0!	#DIV/0!	#DIV/0!	#DIV/0!
Percent Bursts with Start Electrode				100	100	100				100	100	100																						100	100	100	100	100	100	100	0					100	0	100	0
Burst Peak (Max Spikes per sec)				100	100	100				100	100	100																						100	100	100	100	100	100	100	0					100	0	100	0
Time to Burst Peak (ms)				100	100	100				100	100	100																						100	100	100	100	100	100
Copy paste into Prism		Timepoint	A1	A2	B1	B2	C1	C2	A3	A4	B3	B4	C3	C4	A5	A6	B5	B6	C5	C6	D3	D4	E3	E4	F3	F4	D5	D6	E5	E6	F5	F6	D1	D2	E1	E2	F1	F2
Mean Firing Rate (Hz)			NaCl/DMSO	NaCl/DMSO	NaCl/DMSO	NaCl/DMSO	NaCl/DMSO	NaCl/DMSO	VINC10nM	VINC10nM	VINC10nM	VINC10nM	VINC10nM	VINC10nM	VINC100nM	VINC100nM	VINC100nM	VINC100nM	VINC100nM	VINC100nM	VINC10nM_and_SP	VINC10nM_and_SP	VINC10nM_and_SP	VINC10nM_and_SP	VINC10nM_and_SP	VINC10nM_and_SP	VINC100nM_and_SP	VINC100nM_and_SP	VINC100nM_and_SP	VINC100nM_and_SP	VINC100nM_and_SP	VINC100nM_and_SP	SP10uM	SP10uM	SP10uM	SP10uM	SP10uM	SP10uM
Normalized to baseline 0h and to individual well (well x at timepoint divided by well x at timepoint 0h, multiplied by 100)		0	#DIV/0!	100	100	100	100	100	100	100	100	100	100	100	100	100	100	100	100	100	100	100	100	100	100	100	100	100	100	100	100	100	100	100	100	100	100	100
excluded A1, A2		1h	#DIV/0!	113.791	199.151	330.948	216.393	333.579	172.012	162.95	272.37	281.438	229.674	188.49	156.655	160.129	229.734	201.198	196.76	252.68	210.739	201.377	187.056	181.314	109.993	125.805	159.906	164.338	144.628	145.091	96.8371	136.072	174.853	239.499	189.827	170.547	101.125	85.6981
		4h	#DIV/0!	118.839	180.864	304.232	201.19	350.824	136.372	98.8787	246.458	258.999	359.511	215.386	161.022	157.517	241.866	176.5	172.486	258.429	234.174	222.857	171.54	134.288	89.894	125.716	149.978	138.91	133.081	125.207	109.487	124.313	95.6023	209.209	225.409	158.235	101.275	79.2801
		8h	#DIV/0!	130.16	166.455	281.018	205.55	392.244	140.048	88.7847	253.685	252.011	371.939	229.83	155.683	143.607	218.689	185.572	157.965	211.142	306.434	246.651	189.931	121.593	71.4279	116.293	161.644	136.647	129.167	112.367	98.7847	81.0853	97.8916	200.136	177.977	148.548	106.253	65.5136
		12h	#DIV/0!	113.322	180.383	273.777	211.52	376.059	133.531	95.6219	222.478	234.283	353.561	223.9	219.356	145.33	81.4867	172.382	133.824	154.001	302.004	243.574	160.936	120.75	68.8608	111.871	163.481	138.081	123.571	106.756	95.9242	73.1371	112.214	198.424	197.787	142.311	111.592	74.3133
		16h	#DIV/0!	100.018	192.581	268.757	222.148	350.406	108.975	94.3888	158.954	177.398	281.868	185.856	255.4	124.12	53.1208	166.623	111.903	112.23	307.831	255.408	153.767	106.019	64.0559	98.4333	160.517	124.408	121.479	100.604	91.1295	77.2676	105.055	206.354	194.372	148.359	123.9	79.3936
		20h	#DIV/0!	80.7824	178.704	286.46	213.9	335.676	88.0734	88.818	116.154	121.319	196.564	128.876	282.27	140.107	67.6016	146.949	86.0545	82.3105	280.636	257.825	146.807	97.4634	63.4649	95.8801	152.126	110.426	105.825	93.179	90.8633	74.1685	99.7486	222.447	209.134	154.716	126.912	83.5365
		24h	#DIV/0!	47.3769	195.641	275.281	226.016	252.803	76.2572	91.3962	128.632	78.3029	104.392	69.8733	240.092	132.753	76.9987	131.484	75.3254	67.6617	250.093	229.589	114.236	90.3427	58.3713	86.4138	136.32	94.2971	86.0032	76.1536	81.5383	69.7733	99.3472	246.483	197.117	148.151	126.12	78.4162
		36h	#DIV/0!	42.1844	197.166	213.292	205.358	169.797	87.9505	93.6541	129.839	73.2765	49.325	55.9103	199.783	106.8	95.8675	141.37	69.9688	31.2304	160.435	114.194	44.9655	49.2452	26.3724	51.2006	56.1102	64.7994	54.558	54.5434	22.897	60.5694	66.412	174.844	143.948	98.4736	105.751	70.6634
		48h	#DIV/0!	26.2232	181.062	183.583	183.242	155.392	91.2135	93.5302	139.772	58.7248	23.7439	54.0391	195.503	42.2556	34.8324	93.9477	59.9193	37.8917	120.184	40.7342	28.8122	22.3376	8.50344	23.1688	34.9213	35.1311	46.4097	37.064	17.0519	43.7533	47.7814	116.563	99.3133	71.5713	91.4444	57.5419
		60h	#DIV/0!	20.5963	160.228	178.294	204.599	200.522	70.6252	96.0834	141.553	62.183	28.8471	40.2019	155.589	48.1793	11.3652	27.5085	34.7579	47.4173	77.4013	20.3902	24.6871	13.9172	6.80186	14.7361	31.4954	28.9457	47.3804	18.677	17.0938	29.4699	35.0638	99.1575	86.3996	61.0251	87.7865	47.986
		72h	#DIV/0!	21.381	177.139	168.56	222.948	210.526	58.1643	87.2539	111.243	43.6509	43.1414	31.2813	162.524	34.893	6.24135	9.53486	22.4109	56.4865	55.3265	12.701	16.2978	9.84813	3.14009	10.1821	28.3602	19.4777	23.658	11.8891	16.4248	15.4752	21.0136	79.4746	97.2219	55.2571	92.7089	41.6465
Normalized to vehicle?
Mean Firing Rate (Hz)		Timepoint	A1	A2	B1	B2	C1	C2	A3	A4	B3	B4	C3	C4	A5	A6	B5	B6	C5	C6	D3	D4	E3	E4	F3	F4	D5	D6	E5	E6	F5	F6	D1	D2	E1	E2	F1	F2
excluded A1, A2			NaCl/DMSO	NaCl/DMSO	NaCl/DMSO	NaCl/DMSO	NaCl/DMSO	NaCl/DMSO	VINC10nM	VINC10nM	VINC10nM	VINC10nM	VINC10nM	VINC10nM	VINC100nM	VINC100nM	VINC100nM	VINC100nM	VINC100nM	VINC100nM	VINC10nM_and_SP	VINC10nM_and_SP	VINC10nM_and_SP	VINC10nM_and_SP	VINC10nM_and_SP	VINC10nM_and_SP	VINC100nM_and_SP	VINC100nM_and_SP	VINC100nM_and_SP	VINC100nM_and_SP	VINC100nM_and_SP	VINC100nM_and_SP	SP10uM	SP10uM	SP10uM	SP10uM	SP10uM	SP10uM
		0	#DIV/0!	100	100	100	100	100	100	100	100	100	100	100	100	100	100	100	100	100	100	100	100	100	100	100	100	100	100	100	100	100	100	100	100	100	100	100
		1h	#DIV/0!	42.1421	73.7546	122.565	80.1403	123.54	63.7039	60.3478	100.871	104.229	85.059	69.8067	58.0167	59.3031	85.081	74.5129	72.8693	93.5791	78.0464	74.579	69.2755	67.1488	40.7356	46.5915	59.2206	60.8619	53.5625	53.7337	35.8633	50.3937	64.7562	88.6976	70.3015	63.1616	37.4513	31.7379
		4h	#DIV/0!	45.8347	69.7568	117.339	77.5964	135.308	52.5968	38.1363	95.0557	99.8925	138.659	83.0716	62.104	60.7524	93.2845	68.0739	66.5258	99.6726	90.3178	85.9531	66.1609	51.793	34.671	48.4869	57.8448	53.5758	51.3277	48.2908	42.2276	47.9461	36.8726	80.6892	86.9376	61.0291	39.0606	30.5773
		8h	#DIV/0!	49.8094	63.6986	107.539	78.6592	150.103	53.5932	33.9759	97.0796	96.4387	142.333	87.9507	59.5764	54.9552	83.6873	71.0142	60.4498	80.7992	117.265	94.3878	72.6824	46.5308	27.3338	44.5028	61.8575	52.2917	49.4294	43.0001	37.8027	31.0295	37.4609	76.5875	68.1077	56.846	40.6608	25.0706
		12h	#DIV/0!	43.5128	69.2622	105.123	81.2181	144.397	51.2722	36.7163	85.4255	89.9586	135.758	85.9715	84.2271	55.8029	31.2887	66.1902	51.3848	59.1322	115.962	93.5261	61.795	46.3647	26.4407	42.9553	62.7723	53.0196	47.448	40.9916	36.8324	28.0827	43.0871	76.1895	75.945	54.6436	42.8484	28.5343
		16h	#DIV/0!	38.6957	74.5071	103.979	85.9463	135.568	42.1612	36.5178	61.4971	68.633	109.051	71.9052	98.8112	48.0206	20.5518	64.4644	43.294	43.4202	119.096	98.814	59.4905	41.0176	24.7824	38.0826	62.102	48.1318	46.9987	38.9223	35.2569	29.8938	40.6444	79.8356	75.2001	57.3981	47.9352	30.7164
		20h	#DIV/0!	31.8436	70.4434	112.919	84.3172	132.32	34.7176	35.0111	45.7866	47.8228	77.4833	50.8014	111.268	55.2287	26.6479	57.9259	33.9218	32.4459	110.624	101.632	57.8696	38.4191	25.0172	37.7949	59.9663	43.5287	41.7149	36.7302	35.8174	29.2364	39.3198	87.6864	82.4384	60.9875	50.0272	32.9292
		24h	#DIV/0!	19.9536	82.3975	115.94	95.1905	106.472	32.1171	38.4932	54.1755	32.9786	43.9664	29.4284	101.119	55.9113	32.4294	55.3769	31.7246	28.4969	105.331	96.6956	48.1126	38.0494	24.5841	36.3947	57.4135	39.7149	36.2218	32.0735	34.3413	29.3863	41.8418	103.811	83.0192	62.3962	53.1175	33.0264
		36h	#DIV/0!	21.4785	100.388	108.599	104.56	86.4532	44.7806	47.6846	66.1086	37.3092	25.1141	28.4671	101.721	54.3779	48.8116	71.9794	35.6251	15.9012	81.6866	58.1429	22.8945	25.0735	13.4277	26.0691	28.5689	32.9931	27.7786	27.7711	11.6582	30.8393	33.8141	89.0231	73.2922	50.1385	53.844	35.9787
		48h	#DIV/0!	14.9148	102.982	104.416	104.221	88.3814	51.879	53.1966	79.4973	33.4006	13.5047	30.7355	111.195	24.0335	19.8114	53.4341	34.08	21.5514	68.3563	23.1681	16.3874	12.7048	4.83645	13.1776	19.862	19.9813	26.3962	21.0807	9.69853	24.8853	27.1763	66.2967	56.4858	40.7072	52.0103	32.7277
		60h	#DIV/0!	11.0786	86.1856	95.9031	110.052	107.859	37.9887	51.6825	76.1401	33.4477	15.5166	21.6243	83.69	25.9153	6.11324	14.7966	18.696	25.5054	41.6335	10.9677	13.279	7.48596	3.65867	7.92643	16.9411	15.5697	25.4856	10.0462	9.19461	15.8516	18.8605	53.336	46.4737	32.8249	47.2196	25.8113
		72h	#DIV/0!	10.9762	90.9367	86.5329	114.454	108.077	29.8595	44.793	57.1084	22.4088	22.1472	16.0587	83.4342	17.9128	3.20409	4.89486	11.5049	28.9981	28.4027	6.52023	8.36673	5.05568	1.61201	5.2271	14.5591	9.99916	12.1452	6.10344	8.43191	7.94442	10.7876	40.7995	49.9103	28.367	47.5935	21.3798
Number of Active Electrodes		Timepoint	A1	A2	B1	B2	C1	C2	A3	A4	B3	B4	C3	C4	A5	A6	B5	B6	C5	C6	D3	D4	E3	E4	F3	F4	D5	D6	E5	E6	F5	F6	D1	D2	E1	E2	F1	F2
excluded A1, A2			NaCl/DMSO	NaCl/DMSO	NaCl/DMSO	NaCl/DMSO	NaCl/DMSO	NaCl/DMSO	VINC10nM	VINC10nM	VINC10nM	VINC10nM	VINC10nM	VINC10nM	VINC100nM	VINC100nM	VINC100nM	VINC100nM	VINC100nM	VINC100nM	VINC10nM_and_SP	VINC10nM_and_SP	VINC10nM_and_SP	VINC10nM_and_SP	VINC10nM_and_SP	VINC10nM_and_SP	VINC100nM_and_SP	VINC100nM_and_SP	VINC100nM_and_SP	VINC100nM_and_SP	VINC100nM_and_SP	VINC100nM_and_SP	SP10uM	SP10uM	SP10uM	SP10uM	SP10uM	SP10uM
		0	#DIV/0!	100	100	100	100	100	100	100	100	100	100	100	100	100	100	100	100	100	100	100	100	100	100	100	100	100	100	100	100	100	100	100	100	100	100	100
		1h	#DIV/0!	90.7127	108.855	103.672	90.7127	96.7603	97.1922	107.206	123.699	111.646	90.7127	104.669	158.747	113.391	126.998	90.7127	115.453	98.9594	90.7127	120.95	96.7603	97.1922	103.672	96.7603	96.7603	96.7603	90.7127	97.1922	90.7127	90.7127	97.1922	103.672	96.7603	126.998	90.7127	90.7127
		4h	#DIV/0!	93.75	112.5	93.75	93.75	100	93.75	93.75	119.318	115.385	93.75	108.173	140.625	164.062	112.5	93.75	119.318	102.273	93.75	125	100	100.446	107.143	100	93.75	93.75	87.0536	80.3571	93.75	93.75	93.75	107.143	100	112.5	93.75	93.75
		8h	#DIV/0!	64	96	96	105.6	102.4	82.2857	96	122.182	118.154	96	103.385	144	216	96	96	122.182	96	96	128	102.4	96	102.857	102.4	96	96	82.2857	61.7143	96	96	102.857	109.714	102.4	96	96	96
		12h	#DIV/0!	111.258	66.755	103.311	111.258	118.675	79.4702	111.258	121.373	136.933	111.258	119.817	194.702	250.331	89.0066	111.258	121.373	111.258	111.258	139.073	118.675	111.258	103.311	118.675	111.258	111.258	95.3642	71.5232	118.675	103.841	103.311	127.152	118.675	111.258	111.258	111.258
		16h	#DIV/0!	114.441	68.6649	106.267	102.997	122.071	73.5695	104.038	93.6339	132.048	114.441	114.441	200.272	257.493	114.441	133.515	93.6339	104.038	114.441	133.515	122.071	114.441	106.267	114.441	114.441	114.441	98.0926	73.5695	114.441	99.1826	106.267	122.616	114.441	114.441	114.441	114.441
		20h	#DIV/0!	75.6757	90.8108	97.2973	90.8108	121.081	64.8649	103.194	92.8747	87.3181	113.514	113.514	198.649	227.027	113.514	132.432	72.2359	61.9165	113.514	132.432	121.081	113.514	97.2973	113.514	113.514	113.514	89.1892	64.8649	113.514	83.2432	105.405	113.514	105.946	113.514	113.514	113.514
		24h	#DIV/0!	114.441	91.5531	106.267	80.109	122.071	65.3951	104.038	83.2301	79.2287	114.441	105.638	200.272	228.883	114.441	152.589	72.8264	62.4226	114.441	133.515	106.812	114.441	89.9183	114.441	99.1826	114.441	81.7439	57.2207	114.441	76.2943	106.267	122.616	106.812	125.886	114.441	114.441
		36h	#DIV/0!	83.707	100.448	98.6547	75.3363	125.561	53.8117	114.146	102.731	77.268	94.1704	106.244	219.731	251.121	100.448	146.487	91.3168	79.9022	117.19	125.561	75.3363	107.623	98.6547	83.707	92.0777	108.819	80.7175	71.7489	92.0777	75.3363	107.623	116.592	117.19	138.117	102.018	117.713
		48h	#DIV/0!	123.348	98.6784	79.2952	98.6784	123.348	61.674	112.135	100.921	56.9299	69.3833	104.371	185.022	215.859	49.3392	102.79	89.7076	67.2807	115.125	61.674	65.7856	70.4846	61.674	82.232	90.4552	98.6784	79.2952	61.674	82.232	49.3392	105.727	105.727	90.4552	135.683	84.8018	107.93
		60h	#DIV/0!	130.233	104.186	74.4186	91.1628	130.233	74.4186	118.393	106.554	90.161	81.3953	110.197	162.791	195.349	52.093	86.8217	82.8753	59.1966	104.186	54.2636	78.1395	83.7209	65.1163	78.1395	78.1395	95.5039	83.7209	74.4186	60.7752	34.7287	111.628	130.233	86.8217	143.256	89.5349	105.814
		72h	#DIV/0!	172.043	103.226	64.5161	103.226	129.032	64.5161	129.032	93.8416	89.33	72.5806	109.181	161.29	161.29	25.8065	86.0215	70.3812	58.651	94.6237	43.0108	77.4194	55.2995	36.8664	51.6129	77.4194	77.4194	55.2995	64.5161	68.8172	25.8065	82.9493	110.599	86.0215	129.032	96.7742	88.7097
Number of Spikes per Burst - Avg		Timepoint	A1	A2	B1	B2	C1	C2	A3	A4	B3	B4	C3	C4	A5	A6	B5	B6	C5	C6	D3	D4	E3	E4	F3	F4	D5	D6	E5	E6	F5	F6	D1	D2	E1	E2	F1	F2
excluded A1, A2			NaCl/DMSO	NaCl/DMSO	NaCl/DMSO	NaCl/DMSO	NaCl/DMSO	NaCl/DMSO	VINC10nM	VINC10nM	VINC10nM	VINC10nM	VINC10nM	VINC10nM	VINC100nM	VINC100nM	VINC100nM	VINC100nM	VINC100nM	VINC100nM	VINC10nM_and_SP	VINC10nM_and_SP	VINC10nM_and_SP	VINC10nM_and_SP	VINC10nM_and_SP	VINC10nM_and_SP	VINC100nM_and_SP	VINC100nM_and_SP	VINC100nM_and_SP	VINC100nM_and_SP	VINC100nM_and_SP	VINC100nM_and_SP	SP10uM	SP10uM	SP10uM	SP10uM	SP10uM	SP10uM
		0	#DIV/0!	100	100	100	100	100	100	100	100	100	100	100	100	100	100	100	100	100	100	100	100	100	100	100	100	100	100	100	100	100	100	100	100	100	100	100
		1h	#DIV/0!	126.15	86.7081	131.642	105.77	75.8794	140.749	124.248	146.074	143.436	90.3435	142.378	151.38	143	115.478	116.368	130.82	119.935	142.27	126.654	167.546	181.603	193.956	197.486	154.262	131.445	154.91	152.536	146.083	146.934	106.445	150.009	121.889	158.865	147.971	147.745
		4h	#DIV/0!	159.704	90.2556	134.405	100.335	75.0045	140.443	101.028	183.482	159.524	99.2452	187.273	168.212	138.025	110.359	135.245	97.4357	71.6448	121.026	135.519	140.006	171.136	181.321	192.162	169.093	140.591	134.221	134.326	128.353	175.976	107.426	116.113	119.204	169.451	149.116	131.967
		8h	#DIV/0!	166.818	90.9914	133.205	107.893	67.9109	147.472	65.7055	213.088	161.108	114.611	215.853	172.402	127.244	129.227	149.569	101.926	70.1511	142.376	131.277	133.429	164.248	178.069	208.102	146.644	134.379	134.024	120.644	128.854	152.616	103.461	113.438	111.361	124.397	139.553	115.842
		12h	#DIV/0!	153.283	87.5595	127.505	119.381	65.555	160.741	62.1646	206.143	167.462	111.925	215.406	167.13	178.123	107.166	110.637	95.4645	73.4722	145.745	149.152	131.053	144.582	155.696	193.117	138.462	105.599	111.726	100.915	132.157	133.87	111.137	100.011	109.783	102.094	126.194	104.206
		16h	#DIV/0!	155.862	91.3106	122.35	114.643	71.6964	142.508	60.0407	150.513	139.371	117.688	244.992	164.162	120.096	0	202.013	76.5181	59.6672	141.592	122.147	122.321	139.547	157.033	171.009	132.632	76.9677	118.886	96.8997	122.956	100.544	101.505	103.569	100.499	88.2237	127.13	103.997
		20h	#DIV/0!	161.246	91.8848	125.019	105.083	78.013	113.815	54.9669	119.148	120.214	119.375	225.897	187.717	108.037	107.284	184.943	45.8274	63.0368	127.273	114.088	113.467	129.329	151.694	159.583	119.396	66.8641	88.7267	81.9494	106.112	116.215	104.074	107.842	91.4256	70.8127	130.661	99.2292
		24h	#DIV/0!	161.582	92.0364	130.129	99.5324	78.3025	90.9438	49.8105	79.077	87.111	103.072	149.228	167.422	117.353	113.541	132.502	48.9598	17.3954	115.524	106.919	84.431	117.502	130.53	141.899	92.274	56.3742	75.1899	61.1724	84.4838	95.8454	100.937	123.346	72.2457	63.2849	120.623	98.4669
		36h	#DIV/0!	139.433	78.8715	142.741	78.5746	99.8132	77.7116	61.5971	65.992	31.858	58.6469	42.2107	151.28	105.402	0	101.813	35.4169	0	41.4191	81.457	36.5357	44.7603	56.4695	72.0164	27.213	28.8447	47.6361	49.1299	22.4911	69.136	85.4057	89.8706	51.5029	43.1126	96.7709	72.4454
		48h	#DIV/0!	0	75.3336	147.892	80.9154	95.8592	195.809	67.4794	64.1679	31.1003	14.1607	25.2659	142.517	91.4422	0	93.5753	38.1156	0	23.3427	47.3958	0	23.1783	0	27.5872	24.8275	21.6455	55.0063	42.0439	17.6534	51.3783	94.213	79.5603	32.0929	35.8256	86.7091	50.9744
		60h	#DIV/0!	0	78.7162	122.067	87.8638	111.353	103.184	65.0182	76.0801	33.042	16.7369	25.8707	177.211	0	0	86.3633	30.3073	16.2744	22.3009	0	0	0	0	29.9345	26.2199	22.5886	81.5859	45.3396	18.7179	58.4688	102.634	85.7351	26.7079	37.0996	89.3928	43.5785
		72h	#DIV/0!	0	86.5446	112.234	81.1966	120.025	97.0706	58.3697	75.3098	32.9706	14.0195	27.3955	181.753	0	0	0	29.1675	0	21.2706	0	0	0	0	27.6753	25.7513	0	51.1138	0	20.7161	48.3735	109.666	71.3406	23.9182	35.1181	91.0286	36.429
Mean ISI within Burst - Avg (sec)		Timepoint	A1	A2	B1	B2	C1	C2	A3	A4	B3	B4	C3	C4	A5	A6	B5	B6	C5	C6	D3	D4	E3	E4	F3	F4	D5	D6	E5	E6	F5	F6	D1	D2	E1	E2	F1	F2
excluded A1, A2			NaCl/DMSO	NaCl/DMSO	NaCl/DMSO	NaCl/DMSO	NaCl/DMSO	NaCl/DMSO	VINC10nM	VINC10nM	VINC10nM	VINC10nM	VINC10nM	VINC10nM	VINC100nM	VINC100nM	VINC100nM	VINC100nM	VINC100nM	VINC100nM	VINC10nM_and_SP	VINC10nM_and_SP	VINC10nM_and_SP	VINC10nM_and_SP	VINC10nM_and_SP	VINC10nM_and_SP	VINC100nM_and_SP	VINC100nM_and_SP	VINC100nM_and_SP	VINC100nM_and_SP	VINC100nM_and_SP	VINC100nM_and_SP	SP10uM	SP10uM	SP10uM	SP10uM	SP10uM	SP10uM
		0	#DIV/0!	100	100	100	100	100	100	100	100	100	100	100	100	100	100	100	100	100	100	100	100	100	100	100	100	100	100	100	100	100	100	100	100	100	100	100
		1h	#DIV/0!	51.2863	98.0671	92.0058	70.5077	139.419	72.2323	57.3207	68.172	66.717	87.082	64.833	83.9104	58.2708	60.3534	87.4113	55.7674	87.9811	53.2867	75.9927	54.608	57.8282	49.0669	54.111	57.1866	62.7493	66.188	59.5317	62.0161	47.989	83.5923	64.6551	85.3407	59.8239	51.2423	68.2941
		4h	#DIV/0!	50.768	93.7532	95.7821	84.6224	125.842	84.5772	88.2124	88.22	72.1963	60.9527	58.7464	72.3049	68.6995	63.534	94.9778	57.9986	91.703	44.3977	59.3314	51.4009	54.0158	48.916	55.8265	35.4504	44.0111	75.864	65.4913	57.5382	54.2904	63.6499	60.5002	61.8857	56.0001	48.3049	60.7552
		8h	#DIV/0!	45.886	86.072	102.307	79.7296	131.892	92.21	102.243	83.2806	75.6822	55.6659	54.9622	73.9772	59.2908	53.2193	86.6342	56.8073	89.5589	37.3888	56.2206	51.5139	53.1898	47.7801	52.9561	40.9395	42.2179	77.1646	63.5257	56.1351	49.0572	57.7915	53.784	59.5155	66.4469	47.7896	57.7102
		12h	#DIV/0!	43.4385	88.4378	97.9136	84.7077	128.941	101.835	107.494	72.5138	69.4629	58.8626	55.7253	74.416	49.7698	47.4102	87.688	67.0734	86.7555	37.2753	56.4424	48.2104	49.4626	44.7617	46.4546	40.2814	48.5241	73.9452	60.2757	54.7002	50.357	57.2956	55.069	55.1279	62.0772	44.6714	55.3437
		16h	#DIV/0!	41.6715	88.5407	96.1141	86.5934	128.752	98.0585	101.772	75.7888	73.0412	59.3695	51.7787	82.9363	55.606	0	62.4881	74.4463	89.2971	38.5453	65.9027	48.4778	47.7913	39.5697	44.5961	38.0096	51.7192	77.9127	66.3489	52.1416	64.8682	58.5003	52.2244	58.2403	63.5777	44.6351	53.0432
		20h	#DIV/0!	42.3313	93.4587	98.4656	93.9045	114.171	101.221	100.251	97.154	71.7369	60.2596	50.6244	87.734	75.8378	41.1029	64.4881	90.7665	97.5682	41.3215	63.1368	55.1001	46.1502	38.6878	42.884	40.5052	48.6058	91.0338	72.082	49.896	66.5477	57.9968	54.1528	60.0703	74.8418	47.9014	49.0769
		24h	#DIV/0!	28.4383	82.1299	102.897	98.8132	116.159	99.97	102.517	112.376	75.4538	60.3253	60.1067	73.975	64.5609	43.3345	65.7481	107.053	166.577	44.5247	65.0444	71.8842	44.2919	41.3886	44.7399	45.6587	56.9956	94.5057	87.23	50.2427	69.0339	61.6531	50.0999	66.9084	83.3093	48.6382	48.7558
		36h	#DIV/0!	35.871	82.2746	107.707	112.521	97.4971	123.53	103.284	124.568	141.04	62.2404	116.056	57.2607	72.5422	0	83.0763	113.051	0	79.7831	81.9356	114.701	114.388	76.0184	73.2106	96.5101	122.965	114.398	121.217	102.009	100.359	69.645	64.5407	87.0676	102.171	86.0247	53.1077
		48h	#DIV/0!	0	75.2712	125.638	99.1363	99.9546	121.946	88.8222	127.497	139.486	231.317	129.093	67.7152	74.126	0	81.505	92.1286	0	100.892	88.7768	0	214.954	0	107.048	89.3463	100.268	113.357	104.846	172.781	94.6518	60.7186	57.7136	113.62	100.207	93.1729	62.7706
		60h	#DIV/0!	0	67.9509	142.485	92.502	97.0626	132.162	86.4512	123.293	146.171	144.868	129.789	64.133	0	0	74.1578	94.5263	175.175	94.644	0	0	0	0	100.178	91.4882	82.985	115.041	113.365	177.999	95.3623	50.8151	60.5187	133.282	100.798	117.741	70.8965
		72h	#DIV/0!	0	73.0294	117.125	105.481	104.364	130.45	91.7382	117.201	158.553	193.442	122.23	71.1129	0	0	0	108.251	0	108.489	0	0	0	0	118.529	84.323	0	122.767	0	179.593	105.136	50.6398	68.0866	155.557	76.9741	130.628	93.1279
Burst Frequency - Avg (Hz)		Timepoint	A1	A2	B1	B2	C1	C2	A3	A4	B3	B4	C3	C4	A5	A6	B5	B6	C5	C6	D3	D4	E3	E4	F3	F4	D5	D6	E5	E6	F5	F6	D1	D2	E1	E2	F1	F2
excluded A1, A2			NaCl/DMSO	NaCl/DMSO	NaCl/DMSO	NaCl/DMSO	NaCl/DMSO	NaCl/DMSO	VINC10nM	VINC10nM	VINC10nM	VINC10nM	VINC10nM	VINC10nM	VINC100nM	VINC100nM	VINC100nM	VINC100nM	VINC100nM	VINC100nM	VINC10nM_and_SP	VINC10nM_and_SP	VINC10nM_and_SP	VINC10nM_and_SP	VINC10nM_and_SP	VINC10nM_and_SP	VINC100nM_and_SP	VINC100nM_and_SP	VINC100nM_and_SP	VINC100nM_and_SP	VINC100nM_and_SP	VINC100nM_and_SP	SP10uM	SP10uM	SP10uM	SP10uM	SP10uM	SP10uM
		0	#DIV/0!	100	100	100	100	100	100	100	100	100	100	100	100	100	100	100	100	100	100	100	100	100	100	100	100	100	100	100	100	100	100	100	100	100	100	100
		1h	#DIV/0!	140.817	40.3398	127.812	72.5855	159.263	31.4146	42.8475	92.8658	68.7873	79.1062	28.4033	28.1668	32.8383	92.279	113.237	58.5506	67.942	45.2294	67.786	41.5772	42.7107	12.8937	20.3231	25.8479	43.5354	28.5105	33.6413	18.2551	26.4899	28.3937	65.1948	47.146	36.3414	22.0874	16.4479
		4h	#DIV/0!	1087.33	44.7499	159.28	48.3156	147.654	27.3844	37.3691	127.735	62.0488	118.466	23.8793	129.022	13.1449	13.9835	134.897	50.022	93.484	46.6095	71.6616	38.609	34.6396	7.78703	18.2576	21.3682	34.3039	24.7749	47.748	24.091	18.8913	12.6705	65.5845	72.2377	45.6145	19.604	14.9062
		8h	#DIV/0!	2725.78	45.7722	144.659	54.1305	155.438	28.7598	33.3823	127.717	49.7122	91.9186	19.3402	207.404	12.9782	17.0684	106.544	50.7598	82.0073	47.572	71.3045	39.3931	27.3666	7.23841	15.2354	22.2794	28.5889	22.0063	37.5504	18.4065	11.9467	9.64776	54.0853	43.9377	36.2771	17.5452	11.3844
		12h	#DIV/0!	2658.4	47.8155	131.622	81.2697	139.292	31.9598	44.1756	134.138	61.8328	82.2057	16.7409	661.726	15.8212	2.2922	77.3846	49.1917	43.6452	41.408	74.7065	32.5821	29.17	8.40398	14.3222	21.2263	28.9432	17.8242	35.4526	16.1657	13.5065	12.282	45.7574	50.7679	43.8653	16.6284	12.8499
		16h	#DIV/0!	4106.62	50.4186	131.878	91.2808	126.423	33.6887	50.2112	115.997	57.8054	65.6407	15.1297	268.059	23.7178	0	282.548	72.0777	22.9815	45.8116	95.4105	40.5574	28.8443	9.17172	14.6139	21.1094	33.326	21.4074	41.2954	16.9186	18.4079	13.4008	54.6737	56.3993	51.1904	18.9099	14.8907
		20h	#DIV/0!	120.928	51.8085	133.481	100.614	114.097	29.7179	47.002	111.953	53.2209	42.743	13.7918	559.019	3.39911	0.834322	254	71.4532	5.18412	48.9705	106.902	53.7776	29.3999	12.016	16.9333	22.3195	42.0293	22.9712	38.781	20.8846	31.1114	12.3142	70.266	78.296	57.8662	22.8864	16.8262
		24h	#DIV/0!	72.1962	58.2438	146.015	107.817	87.924	42.0572	46.1169	117.532	49.7477	21.8678	9.12978	190.13	5.62267	14.0058	248.213	54.3437	9.02655	56.0312	106.51	54.0622	33.061	13.8788	19.054	27.3431	35.8473	31.9811	44.3702	23.3381	39.3591	13.9372	81.6658	86.3652	85.9412	24.1103	18.9113
		36h	#DIV/0!	59.3447	95.0248	147.709	100.472	56.7947	169.858	46.1153	133.874	55.3648	9.65089	15.1398	267.063	7.01936	0	229.988	160.103	0	104.238	81.4757	20.8483	48.6964	15.7733	36.385	50.3464	104.391	54.7416	79.0812	18.9365	160.483	13.7849	101.581	179.766	73.185	31.0566	34.4343
		48h	#DIV/0!	0	65.6767	168.365	127.999	37.9599	45.6427	87.7859	108.197	7.07687	8.53985	27.2827	102.113	0.136637	0	61.3411	296.93	0	312.479	10.5037	0	2.29511	0	42.7017	40.4919	6.62158	79.1298	28.3334	19.2254	99.0768	7.71037	75.8318	152.681	20.6046	29.8933	31.8809
		60h	#DIV/0!	0	60.6466	118.204	171.095	50.0546	57.5396	98.2944	93.9719	5.53211	1.92815	2.1401	604.842	0	0	2.69544	5.9991	7.41372	151.989	0	0	0	0	93.2092	27.4089	6.72901	56.2979	6.87102	36.6626	80.1186	3.83658	41.543	159.734	15.7045	36.6586	25.7855
		72h	#DIV/0!	0	62.1453	136.334	141.666	59.855	142.989	104.188	178.277	14.7887	1.75799	1.41864	524.216	0	0	0	1.09368	0	23.808	0	0	0	0	25.0262	15.1471	0	30.694	0	37.5901	2.53418	0.948271	25.0527	153.653	24.7104	37.5603	15.0411
Network Burst Frequency		Timepoint	A1	A2	B1	B2	C1	C2	A3	A4	B3	B4	C3	C4	A5	A6	B5	B6	C5	C6	D3	D4	E3	E4	F3	F4	D5	D6	E5	E6	F5	F6	D1	D2	E1	E2	F1	F2
excluded A1, A2, A5, A6, B5			NaCl/DMSO	NaCl/DMSO	NaCl/DMSO	NaCl/DMSO	NaCl/DMSO	NaCl/DMSO	VINC10nM	VINC10nM	VINC10nM	VINC10nM	VINC10nM	VINC10nM	VINC100nM	VINC100nM	VINC100nM	VINC100nM	VINC100nM	VINC100nM	VINC10nM_and_SP	VINC10nM_and_SP	VINC10nM_and_SP	VINC10nM_and_SP	VINC10nM_and_SP	VINC10nM_and_SP	VINC100nM_and_SP	VINC100nM_and_SP	VINC100nM_and_SP	VINC100nM_and_SP	VINC100nM_and_SP	VINC100nM_and_SP	SP10uM	SP10uM	SP10uM	SP10uM	SP10uM	SP10uM
		0	#DIV/0!	#DIV/0!	100	100	100	100	100	100	100	100	100	100	#DIV/0!	#DIV/0!	#DIV/0!	100	100	100	100	100	100	100	100	100	100	100	100	100	100	100	100	100	100	100	100	100
		1h	#DIV/0!	#DIV/0!	143.571	80.7753	43.8516	131.802	24.2893	23.1999	68.8433	71.2497	54.1332	10.0646	#DIV/0!	#DIV/0!	#DIV/0!	19.2569	18.4367	52.9537	25.3668	42.3668	29.9051	16.6892	8.39111	10.7771	9.83474	31.3136	10.4232	19.4381	11.5947	16.1735	25.2703	69.0391	29.7297	25.2173	12.8232	11.1224
		4h	#DIV/0!	#DIV/0!	25.5004	133.961	50.7024	189.837	20.7402	17.7729	99.1679	85.0003	105.779	13.2433	#DIV/0!	#DIV/0!	#DIV/0!	11.3336	31.4033	254.991	27.7042	81.6044	51.0013	14.8365	8.86969	16.1055	29.1432	28.8267	16.1907	32.0004	13.7791	19.6157	19.6845	158.669	68.0004	37.6434	18.9543	17.602
		8h	#DIV/0!	#DIV/0!	2.69279	117.597	48.1771	231.533	19.8688	13.741	105.671	74.893	90.6391	12.2267	#DIV/0!	#DIV/0!	#DIV/0!	12.7269	29.6148	161.528	32.0079	90.464	61.764	13.5102	7.95976	12.4694	23.5091	26.6885	14.9035	26.2257	11.5625	11.8735	20.4042	156.151	47.6097	44.9991	25.9942	10.4355
		12h	#DIV/0!	#DIV/0!	0	120.118	52.3845	227.498	22.6929	12.1874	115.882	84.5356	91.9474	10.935	#DIV/0!	#DIV/0!	#DIV/0!	14.4773	26.3045	93.8391	28.7533	88.7271	58.2136	14.5804	9.89127	13.3206	21.3279	31.8996	15.9452	29.5078	10.5966	11.0833	26.9403	153.561	61.9627	58.4995	31.7713	14.4955
		16h	#DIV/0!	#DIV/0!	3.15604	133.283	52.1474	211.413	27.0733	12.1709	90.7182	74.8686	65.2116	7.74032	#DIV/0!	#DIV/0!	#DIV/0!	17.2113	37.3391	56.7946	37.5143	124.959	74.6173	16.1785	10.701	13.6181	15.7207	42.8044	17.9182	36.974	12.3559	16.1816	32.8824	166.185	74.7326	76.1807	39.3883	19.4351
		20h	#DIV/0!	#DIV/0!	0	147.105	37.6367	215.259	27.5823	13.6462	30.0998	67.6616	54.7269	8.94978	#DIV/0!	#DIV/0!	#DIV/0!	10.6138	29.7957	10.9437	53.1053	166.376	104.304	19.1046	14.5939	17.4742	19.3498	48.5408	23.3241	50.2199	17.0517	23.3875	34.564	216.475	118.67	96.4235	45.2912	22.6657
		24h	#DIV/0!	#DIV/0!	0	151.494	54.9281	193.578	33.5814	8.52572	17.8846	40.1686	32.2626	4.88241	#DIV/0!	#DIV/0!	#DIV/0!	3.82548	12.2738	0	74.3448	171.702	126.248	23.4128	17.9307	23.4774	9.0176	54.8898	31.4112	62.3802	21.5283	31.0759	38.5376	359.099	146.178	107.009	51.6593	24.8023
		36h	#DIV/0!	#DIV/0!	16.4573	203.394	64.9576	115.191	37.0258	10.8993	37.0265	65.0746	5.48577	21.0018	#DIV/0!	#DIV/0!	#DIV/0!	11.9681	14.3991	0	192.9	138.235	11.6153	54.7532	27.9035	51.5331	86.8343	6.43923	48.1924	36.5903	25.4636	56.5409	41.5728	537.56	272.82	170.436	75.4704	55.0476
		48h	#DIV/0!	#DIV/0!	0	245.971	67.5894	86.4397	41.4892	9.14078	101.871	13.4696	0	27.0156	#DIV/0!	#DIV/0!	#DIV/0!	0	6.17391	0	249.705	29.6389	0	0	0	18.8468	41.0129	0	48.9511	0	0	12.0315	38.9943	345.744	366.538	72.3244	84.3074	110.149
		60h	#DIV/0!	#DIV/0!	0	179.622	119.237	101.141	78.8882	6.30481	113.781	41.3739	0	1.00578	#DIV/0!	#DIV/0!	#DIV/0!	0	0	0	37.0843	0	0	0	0	0	12.4616	0	24.9235	0	0	0	19.1626	155.078	268.281	28.8966	67.6584	85.9235
		72h	#DIV/0!	#DIV/0!	0	145.223	157.964	96.8138	92.2174	20.2749	33.28	0	0	0	#DIV/0!	#DIV/0!	#DIV/0!	0	0	0	0	0	0	0	0	0	4.53838	0	0	0	0	0	7.64254	88.7466	447.133	3.45738	42.5658	101.529
Area Under Normalized Cross-Correlation		Timepoint	A1	A2	B1	B2	C1	C2	A3	A4	B3	B4	C3	C4	A5	A6	B5	B6	C5	C6	D3	D4	E3	E4	F3	F4	D5	D6	E5	E6	F5	F6	D1	D2	E1	E2	F1	F2
excluded A1, A2, A5			NaCl/DMSO	NaCl/DMSO	NaCl/DMSO	NaCl/DMSO	NaCl/DMSO	NaCl/DMSO	VINC10nM	VINC10nM	VINC10nM	VINC10nM	VINC10nM	VINC10nM	VINC100nM	VINC100nM	VINC100nM	VINC100nM	VINC100nM	VINC100nM	VINC10nM_and_SP	VINC10nM_and_SP	VINC10nM_and_SP	VINC10nM_and_SP	VINC10nM_and_SP	VINC10nM_and_SP	VINC100nM_and_SP	VINC100nM_and_SP	VINC100nM_and_SP	VINC100nM_and_SP	VINC100nM_and_SP	VINC100nM_and_SP	SP10uM	SP10uM	SP10uM	SP10uM	SP10uM	SP10uM
		0	#DIV/0!	100	100	100	100	100	100	100	100	100	100	100	100	100	100	100	100	100	100	100	100	100	100	100	100	100	100	100	100	100	100	100	100	100	100	100
		1h	#DIV/0!	153.489	94.6456	84.8914	108.809	111.654	144.851	118.696	118.041	119.986	123.238	159.465	395.828	174.418	98.41	52.9921	210.199	121.665	180.148	143.944	149.71	139.62	121.383	135.942	149.983	156.889	130.286	126.995	120.31	148.915	128.609	124.372	115.756	125.446	136.979	114.687
		4h	#DIV/0!	185.615	75.928	82.3454	84.2523	157.474	147.908	74.1982	100.36	177.156	197.802	232.103	330.403	240.681	66.7948	12.5739	271.058	164.137	300.907	242.627	224.275	211.793	181.16	200.94	256.726	271.418	136.506	123.242	191.727	203.328	201.595	166.936	164.816	169.523	197.106	170.525
		8h	#DIV/0!	242.67	64.6263	92.2899	79.3185	163.765	120.306	37.7625	106.65	187.157	218.649	257.471	330.129	175.847	50.7637	10.8463	247.503	162.047	316.55	269.063	237.978	227.555	208.045	221.363	275.194	284.825	142.786	119.246	213.793	233.4	220.671	182.464	186.993	169.75	205.845	181.748
		12h	#DIV/0!	243.235	56.7649	96.4337	77.2503	169.551	97.4411	39.6409	98.4042	177.552	240.28	280.858	527.482	128.881	34.2242	18.604	196.743	142.286	335.349	290.536	247.488	260.689	223.957	232.552	283.082	282.672	139.578	112.483	229.076	222.327	229.251	202.583	197.89	157.098	209.5	198.673
		16h	#DIV/0!	186.984	55.8681	94.2839	65.4473	184.401	82.385	37.3965	65.9599	145.046	247.781	290.443	568.422	103.685	21.8325	15.2882	99.596	99.9975	337.308	279.233	242.148	269.463	226.577	237.484	254.29	257.644	112.923	88.9561	233.004	175.07	231.53	207.897	199.4	154.39	204.911	205.709
		20h	#DIV/0!	256.238	53.8865	90.6675	56.6798	198.766	66.8907	30.5322	36.2891	128.3	271.886	298.319	751.436	109.892	18.0189	14.7525	16.8792	26.9119	357.589	304.604	222.696	292.695	257.786	248.064	240.821	273.431	76.4429	65.1142	267.878	140.61	252.525	228.959	221.215	125.068	205.428	233.319
		24h	#DIV/0!	259.156	57.8454	81.7315	47.1214	213.302	35.4431	25.3746	19.2981	73.4958	238.523	267.248	934.923	104.276	31.8313	21.7494	13.5223	4.49446	318.017	288.044	164.135	280.724	244.004	227.883	186.656	182.901	42.1378	29.6098	245.287	69.6262	252.564	205.203	209.354	89.691	171.735	232.17
		36h	#DIV/0!	152.739	55.7531	63.4176	31.6896	249.14	14.905	20.4232	21.4012	12.2819	124.129	23.4262	906.589	141.828	47.9798	25.5242	16.0093	5.25518	107.445	199.753	21.5235	99.7695	146.489	138.567	16.8295	10.9071	13.1231	12.7086	69.5077	10.9135	276.046	205.553	195.511	29.3076	76.2901	260.897
		48h	#DIV/0!	278.228	79.3045	58.313	31.6381	230.744	12.287	21.9691	29.2472	14.3938	6.01821	19.5103	1335.03	172.71	23.6867	41.9594	18.9188	7.97	16.2581	22.0625	7.21479	9.98137	8.0424	17.4267	11.0964	16.8482	9.50951	11.4932	7.37565	10.3091	321.9	221.134	150.451	25.8877	34.6143	262.448
		60h	#DIV/0!	276.354	56.5909	34.1754	33.2101	276.024	8.41492	23.3614	34.8774	15.1328	7.71487	25.4962	727.799	130.052	9.88768	23.6119	15.3481	5.81398	10.1286	5.24053	5.79245	6.89299	2.70896	3.44916	8.95679	13.489	4.26172	8.54255	5.43567	4.64248	262.983	146.95	61.5163	19.5813	19.3922	170.785
		72h	#DIV/0!	311.722	73.1067	23.061	21.4164	282.416	5.25992	19.9313	23.8054	11.3947	7.60503	17.7226	664.657	99.1816	10.6016	22.4292	11.4592	6.03696	9.38811	3.21036	4.15719	5.73767	1.58654	2.94071	8.87007	12.4307	4.30555	8.28943	5.22559	6.07174	140.229	76.0892	28.7856	20.7885	12.5748	52.1629
[truncated: 618 more columns]

## Sheet: Plate2_CDDP
Master-Table MEA Data
Plate 67-0906
Cells	BIHi264-A
Day11 thawed	2023-12-18
Date of Experiment	2024-02-16
Last media change	2024-02-12
Density:	30.000/well
Age of cells [d]	71
Agent	CDDP vs CDDP+SP
Date of intoxication:	2024-02-16
RAW DATA copy pasted
				befMC																																		1h after MC
Well Averages				A1	A2	B1	B2	C1	C2	A7	A8	B7	B8	C7	C8	D7	D8	E7	E8	F7	F8	D1	D2	E1	E2	F1	F2											A1	A2	B1	B2	C1	C2	A7	A8	B7	B8	C7	C8
Treatment/ID				NaCl/DMSO	NaCl/DMSO	NaCl/DMSO	NaCl/DMSO	NaCl/DMSO	NaCl/DMSO	CDDP10uM	CDDP10uM	CDDP10uM	CDDP10uM	CDDP10uM	CDDP10uM	CDDP10uM_and_SP	CDDP10uM_and_SP	CDDP10uM_and_SP	CDDP10uM_and_SP	CDDP10uM_and_SP	CDDP10uM_and_SP	SP10uM	SP10uM	SP10uM	SP10uM	SP10uM	SP10uM											NaCl/DMSO	NaCl/DMSO	NaCl/DMSO	NaCl/DMSO	NaCl/DMSO	NaCl/DMSO	CDDP10uM	CDDP10uM	CDDP10uM	CDDP10uM	CDDP10uM	CDDP10uM
Number of Spikes				0	5547	9772	7112	9748	9348	6369	12327	16195	10230	15652	32706	50561	25244	17499	18338	53036	5099	22671	16180	20878	21628	36620	59957											0	6312	19461	23537	21094	31183	11098	19139	47453	14745	43202	75783
Mean Firing Rate (Hz)				0	0.577813	1.01792	0.740833	1.01542	0.97375	0.663438	1.28406	1.68698	1.06563	1.63042	3.40687	5.26677	2.62958	1.82281	1.91021	5.52458	0.531146	2.36156	1.68542	2.17479	2.25292	3.81458	6.24552											0	0.6575	2.02719	2.45177	2.19729	3.24823	1.15604	1.99365	4.94302	1.53594	4.50021	7.89406
Number of Active Electrodes				0	3	5	14	10	15	10	5	16	5	13	16	16	14	15	11	15	12	14	14	15	10	16	16											0	3	6	16	10	16	11	7	16	8	16	16
Weighted Mean Firing Rate (Hz)					3.04111	3.23933	0.839405	1.61383	1.03578	1.04617	4.1	1.68698	3.35367	2.00077	3.40687	5.26677	3.005	1.94178	2.76515	5.88744	0.690694	2.69238	1.9175	2.31722	3.582	3.81458	6.24552												3.45556	5.3875	2.45177	3.49633	3.24823	1.655	4.54357	4.94302	3.05375	4.50021	7.89406
ISI Coefficient of Variation - Avg					0.767585	1.17349	2.2196	1.60801	2.82135	1.42165	1.07156	2.45796	1.1127	1.42085	3.43119	1.75781	2.84694	2.14177	1.69398	1.73952	1.42858	2.78778	2.27642	2.75327	1.86521	2.47794	2.97037												0.883541	1.09081	1.94014	1.47063	4.25542	1.53496	0.960935	2.73481	1.07984	3.49462	5.5911
Number of Bursts				0	2	287	222	293	93	341	565	324	314	249	424	1740	685	456	441	1379	285	544	256	260	405	1644	1176											0	12	822	967	906	631	665	945	1259	630	712	1125
Number of Bursting Electrodes				0	2	3	15	8	16	7	2	16	3	15	16	16	14	16	12	12	5	15	16	15	11	15	16											0	2	5	12	8	16	10	3	16	2	16	16
Burst Duration - Avg (s)					0.28892	0.232959	0.136841	0.182809	0.329597	0.17552	0.288745	0.223702	0.287682	0.341968	0.518925	0.258438	0.310797	0.188091	0.231065	0.243736	0.157657	0.342264	0.22742	0.28873	0.252712	0.158836	0.290328												0.249885	0.258446	0.212667	0.19695	0.337902	0.152513	0.401209	0.262636	0.333225	0.389736	0.636741
Burst Duration - Std (s)					0.002319	0.09805	0.098089	0.095602	0.150089	0.038542	0.004448	0.115563	0.120501	0.162987	0.151355	0.118508	0.161634	0.122406	0.147826	0.170254	0.062805	0.185327	0.14834	0.157825	0.150274	0.092053	0.144812												0.026605	0.053768	0.130838	0.103789	0.088333	0.065063	0.116543	0.141036	0.010936	0.136639	0.098638
Number of Spikes per Burst - Avg					5	11.4894	12.1284	12.0611	57.0833	6.4374	6.04876	24.1132	8.01948	48.5952	78.315	21.2365	32.0187	16.8287	14.452	18.543	7.22635	56.7453	26.5134	45.7787	23.3606	15.3585	38.0569												5	7.89714	12.6564	10.1125	34.3356	6.26173	8.82715	23.9818	9.31378	42.8598	73.5808
Number of Spikes per Burst - Std					0	5.2201	9.00477	8.09766	36.2226	1.22267	1.48317	17.8103	2.31156	41.7425	41.3446	14.1463	25.6229	13.4622	10.5381	15.0061	2.42851	44.7829	23.3232	33.1197	15.9745	10.5162	26.5016												0	3.84464	9.25479	5.7378	14.2219	1.24405	2.84088	19.8776	0.266978	21.657	28.6241
Mean ISI within Burst - Avg					0.07223	0.027588	0.013755	0.019139	0.007572	0.034101	0.059043	0.012976	0.042722	0.019712	0.020784	0.023999	0.01668	0.017403	0.022937	0.017913	0.025936	0.010498	0.017445	0.01026	0.01951	0.015193	0.014752												0.062471	0.045625	0.021342	0.022757	0.017803	0.030726	0.052931	0.016418	0.042886	0.020195	0.024339
Mean ISI within Burst - Std					0.00058	0.003907	0.005025	0.006811	0.003551	0.011341	0.017476	0.004477	0.00638	0.018509	0.01666	0.011079	0.013897	0.01151	0.00716	0.005809	0.001866	0.008064	0.014974	0.003653	0.010087	0.007807	0.009192												0.006651	0.017853	0.009096	0.006379	0.002368	0.015499	0.00949	0.005245	0.001004	0.008137	0.011337
Median ISI within Burst - Avg					0.08412	0.023599	0.010075	0.013334	0.004362	0.029475	0.05656	0.007722	0.042247	0.017412	0.0196	0.020204	0.012871	0.013569	0.01787	0.012717	0.019865	0.007037	0.014173	0.006778	0.015251	0.011789	0.01097												0.066254	0.044638	0.01696	0.017178	0.012982	0.026975	0.052994	0.01104	0.040808	0.015994	0.021306
Median ISI within Burst - Std					0.003564	0.004606	0.00521	0.006173	0.002332	0.012238	0.016178	0.003849	0.005996	0.018896	0.018575	0.012351	0.016096	0.012394	0.008041	0.005384	0.001987	0.007355	0.016317	0.00342	0.01062	0.008524	0.010278												0.007011	0.022018	0.010278	0.006166	0.00275	0.015359	0.012148	0.004937	0.001284	0.007972	0.012894
Inter-Burst Interval - Avg (s)						9.80895	58.5866	37.554	101.113	61.8971	1.06438	31.1604	3.86821	21.1161	66.3025	26.5844	34.386	46.0914	59.5768	28.7484	19.4733	62.0179	75.8879	38.5971	36.6879	13.2725	10.0309												107.432	40.7354	33.1737	16.2833	20.2811	56.6905	13.0201	13.4893	2.00801	21.6915	16.6876
Inter-Burst Interval - Std (s)						7.43865	56.2246	51.5097	25.7855	72.4659		13.5185	0.541028	22.8412	36.6597	25.4022	18.9439	48.6287	73.5736	51.1064	19.4664	33.9015	64.2723	16.3927	54.579	17.2713	3.30959												33.2579	71.5607	43.0812	18.5092	11.5217	78.0292	12.7366	17.3042	0.66739	13.2562	12.0358
Burst Frequency - Avg (Hz)					0.001667	0.159444	0.024667	0.061042	0.009688	0.08119	0.470833	0.03375	0.174444	0.027667	0.044167	0.18125	0.081548	0.0475	0.06125	0.191528	0.095	0.060444	0.026667	0.028889	0.061364	0.182667	0.1225												0.01	0.274	0.134306	0.18875	0.065729	0.110833	0.525	0.131146	0.525	0.074167	0.117188
Burst Frequency - Std (Hz)					0	0.124815	0.017357	0.038286	0.00125	0.094857	0.663502	0.008553	0.151844	0.066116	0.079777	0.296073	0.170852	0.057368	0.075445	0.183855	0.093169	0.172805	0.027695	0.007062	0.059216	0.270596	0.080911												0.002357	0.359175	0.111209	0.135833	0.032174	0.131265	0.808581	0.057814	0.176777	0.074526	0.131435
Normalized Duration IQR - Avg						0.676514	0.372155	0.393149	0.242609	0.640249	0.808511	0.536748	0.775845	0.445478	0.596785	0.646943	0.385157	0.522346	0.552367	0.505091	0.401462	0.30703	0.525489	0.329787	0.537283	0.450044	0.584971												0.09884	0.569644	0.502371	0.587024	0.708867	0.511111	0.501525	0.428967	0.709188	0.913227	1.38208
Normalized Duration IQR - Std						0.221025	0.162011	0.181103	0.20462	0.337138		0.250525	0.091548	0.2201	0.573176	0.329156	0.194751	0.256008	0.252896	0.304598	0.164968	0.202876	0.339622	0.224857	0.27176	0.174475	0.323689												0.082057	0.119782	0.292188	0.265081	0.316503	0.106362	0.206098	0.226615	0.187973	0.570122	1.14291
IBI Coefficient of Variation - Avg						0.567144	0.556371	0.515197	0.34255	0.667917	0.71213	0.481225	0.812765	0.961033	0.565953	0.683877	0.575712	0.493794	0.576741	0.564869	0.641551	0.337337	0.539253	0.380888	0.648435	0.500667	0.424242												1.21008	0.597007	0.592671	0.539682	0.917103	0.704447	0.756509	0.478526	0.779712	0.915985	0.899883
IBI Coefficient of Variation - Std						0.108548	0.194379	0.272822	0.170141	0.182585		0.170538	0.185764	0.095831	0.307811	0.232876	0.123794	0.163147	0.211035	0.321853	0.318937	0.310593	0.212502	0.096475	0.283298	0.196484	0.138004												0.052643	0.257184	0.290676	0.174526	0.521097	0.370825	0.179635	0.168395	0.16086	0.575651	0.453974
Burst Percentage - Avg					0.043452	9.43342	46.8287	22.3861	70.6981	12.9039	3.76413	66.5961	4.8875	29.907	66.3204	56.3996	60.2883	57.6753	36.3794	38.0687	13.1877	65.1172	59.6053	69.1929	34.5088	68.5765	83.5304												0.245501	10.0157	39.1115	23.0347	81.5291	18.7962	6.63101	69.8063	6.27931	73.2292	84.923
Burst Percentage - Std					0.088948	17.6494	33.0943	28.013	20.2448	25.744	12.9885	23.1729	12.6175	21.5883	26.6832	16.7976	33.7395	24.5731	25.2814	36.1177	27.8287	26.1933	26.7392	26.1346	29.4937	34.1428	10.4451												0.454813	22.7436	39.368	30.1706	6.12465	28.4151	20.9171	25.3192	16.5876	19.9381	8.40098
Number of Network Bursts				0	0	6	25	57	6	5	0	21	6	14	123	116	57	19	49	172	5	19	9	19	42	87	113											0	0	61	143	177	56	44	59	98	39	65	112
Network Burst Frequency (Hz)						0.01	0.041667	0.095	0.01	0.008333		0.035	0.01	0.023333	0.205	0.193333	0.095	0.031667	0.081667	0.286667	0.008333	0.031667	0.015	0.031667	0.07	0.145	0.188333													0.101667	0.238333	0.295	0.093333	0.073333	0.098333	0.163333	0.065	0.108333	0.186667
Network Burst Duration - Avg (sec)						0.681733	0.526355	0.550003	0.707453	0.450864		0.834728	1.12937	1.74958	2.37963	4.65193	2.13236	0.931533	1.37972	1.35988	0.365696	1.56587	1.26583	0.958733	1.17389	0.999084	1.45898													1.19219	0.682942	0.703527	0.911183	0.503464	3.1471	0.964256	1.44341	2.1082	3.01767
Network Burst Duration - Std (sec)						0.20252	0.154727	0.152143	0.105503	0.065351		0.170668	0.315607	0.472995	0.901107	4.13437	0.666482	0.313034	0.382104	0.579715	0.056549	0.513765	0.279116	0.274887	0.338054	0.46679	0.586689													0.451526	0.14869	0.233644	0.534597	0.17054	1.58135	0.285568	0.517862	1.68179	2.8144
Number of Spikes per Network Burst - Avg						62.5	169.08	95.8772	918.333	50.6		418.857	60.1667	163.643	205	423.147	256.316	382.737	186.102	268.105	52.2	578.947	667.556	704.474	260.548	300.057	439.982													60.3279	143.224	82.2316	476.714	56.6364	111.339	405.143	60.5897	531.154	636.089
Number of Spikes per Network Burst - Std						4.76445	9.51718	9.49449	31.9854	0.894427		21.3103	9.1086	375.828	488.733	429.953	278.366	16.36	91.8153	85.7105	3.03315	505.444	23.5378	161.691	184.879	32.1502	416.669													13.745	29.82	15.714	529.674	6.1041	55.2026	56.8898	10.896	838.005	1310.61
Number of Elecs Participating in Burst - Avg						6	15.28	10.0877	16	11.6		15.9524	7.66667	9.07143	10.3008	11.7328	9.17544	15.7368	10.3673	11.5233	11.4	11.9474	16	15.2105	10.9524	15.1724	12.2389													6.27869	13.3077	9.21469	14.2143	11.5227	6.50847	15.8265	7.10256	11.5231	11.1696
Number of Elecs Participating in Burst - Std						0	0.791623	1.22883	0	0.894427		0.218218	1.0328	2.23484	1.64434	2.20418	3.17986	0.452414	2.94883	2.08995	1.51658	4.44064	0	2.04339	2.71358	1.17342	3.43114													0.452075	1.59767	1.38548	1.55755	1.02273	0.704	0.497944	0.852083	2.75629	3.18467
Number of Spikes per Network Burst per Channel - Avg						10.4167	11.0897	9.57175	57.3958	4.38333		26.2617	7.90278	13.4476	16.1746	32.2873	22.1163	24.3522	16.7051	22.6448	4.63077	38.2912	41.7222	45.2272	21.2155	19.7707	29.3404													9.63076	10.7238	8.98938	30.908	4.93963	16.9355	25.5765	8.64657	35.5508	43.3485
Number of Spikes per Network Burst per Channel - Std						0.794075	0.776267	0.934046	1.99909	0.351584		1.38587	1.08291	22.5688	29.8668	27.1436	17.6791	1.49536	5.29931	5.9764	0.531271	29.3296	1.47111	9.54072	12.6402	1.94932	24.4377													2.09315	1.69279	1.52407	32.4173	0.580113	7.53479	3.43844	1.90784	51.466	80.5751
Network Burst Percentage						3.8375	59.4348	56.0628	58.9431	3.97237		54.3131	3.52884	14.6371	77.0959	97.0808	57.8751	41.5567	49.7273	86.9485	5.11865	48.5201	37.1323	64.1105	50.5964	71.2862	82.9228													18.9096	87.0162	69.0007	85.6107	22.4545	34.3226	83.6702	16.0258	79.9153	94.0079
Network IBI Coefficient of Variation						0.613237	0.432964	0.291979	0.300225	1.1497		0.399479	0.689621	0.868204	0.625219	0.818111	0.737803	0.364807	0.530861	0.318139	0.702435	0.561488	0.407043	0.354785	0.556244	0.346452	0.49295													0.846537	0.363839	0.390141	1.34556	0.752322	0.823358	0.362375	0.982203	1.07583	0.771435
Network ISI Coefficient of Variation					0.779773	1.35018	1.94481	1.58562	2.01695	2.49802	0.808368	1.94098	1.10769	1.11335	1.61483	1.48162	1.54173	1.54708	1.54004	2.57581	3.6179	1.72759	1.5198	2.22321	1.63132	2.11238	2.6433												0.811416	1.26316	3.02986	1.65945	3.65939	2.66854	0.866204	2.79871	1.11299	2.80638	2.96045
Network Normalized Duration IQR						0.48951	0.237624	0.380952	0.244898	0.096386		0.233129	0.124444	0.160237	0.478161	1.4044	0.481752	0.502994	0.454212	0.546939	0.164384	0.271845	0.352941	0.328205	0.447489	0.574586	0.4													0.394619	0.251852	0.356589	0.657718	0.344828	0.729679	0.379888	0.401487	1.34294	1.05568
Area Under Normalized Cross-Correlation					0.002131	0.031015	0.402076	0.179305	0.490603	0.116495	0.003312	0.462039	0.011298	0.154834	0.44358	0.309898	0.345197	0.336736	0.186956	0.237465	0.137153	0.398859	0.350915	0.470853	0.249686	0.427485	0.530884												0.002869	0.025748	0.299394	0.171131	0.48048	0.176102	0.005154	0.462629	0.017727	0.415572	0.508438
Area Under Cross-Correlation					0.006903	0.114111	1.1919	0.643986	4.12331	0.171806	0.029944	4.18106	0.042986	1.14818	13.3002	9.8725	5.24508	2.76407	1.5621	8.16082	0.180597	6.63064	3.34078	7.97361	3.50928	10.0931	28.321												0.009194	0.215806	2.95667	1.17351	14.1713	0.496292	0.094236	13.3975	0.088875	18.6332	46.7418
Width at Half Height of Normalized Cross-Correlation					144	31	33	47	42	54	76	43	16	88	45	50	50	40	51	47	59	37	42	39	51	36	35												108	87	41	46	35	53	157	35	81	43	35
Width at Half Height of Cross-Correlation					636	163	81	105	207	117	993	119	485	410	382	250	176	123	169	201	114	245	196	187	174	118	258												584	402	115	104	320	103	1024	157	957	471	615
Synchrony Index					0.009474	0.058136	0.602647	0.269212	0.80521	0.1478	0.011097	0.737627	0.024083	0.538603	0.827844	0.683013	0.577847	0.637288	0.426782	0.412205	0.185101	0.716061	0.703872	0.7345	0.480088	0.715243	0.786737												0.014774	0.039607	0.449945	0.221845	0.799675	0.225222	0.018436	0.691455	0.032072	0.735803	0.873095
Timepoints		00h-Baseline	befMC																																	00h	1h after MC
Well Averages		Analysis Start	0	A1	A2	B1	B2	C1	C2	A7	A8	B7	B8	C7	C8	D7	D8	E7	E8	F7	F8	D1	D2	E1	E2	F1	F2	NaCl/DMSO		CDDP10uM		CDDP10uM_and_SP		SP10uM		Analysis Start	0	A1	A2	B1	B2	C1	C2	A7	A8	B7	B8	C7	C8
Treatment/ID		Analysis End	599.75	NaCl/DMSO	NaCl/DMSO	NaCl/DMSO	NaCl/DMSO	NaCl/DMSO	NaCl/DMSO	CDDP10uM	CDDP10uM	CDDP10uM	CDDP10uM	CDDP10uM	CDDP10uM	CDDP10uM_and_SP	CDDP10uM_and_SP	CDDP10uM_and_SP	CDDP10uM_and_SP	CDDP10uM_and_SP	CDDP10uM_and_SP	SP10uM	SP10uM	SP10uM	SP10uM	SP10uM	SP10uM	Mean	SD	Mean	SD	Mean	SD	Mean	SD	Analysis End	600	NaCl/DMSO	NaCl/DMSO	NaCl/DMSO	NaCl/DMSO	NaCl/DMSO	NaCl/DMSO	CDDP10uM	CDDP10uM	CDDP10uM	CDDP10uM	CDDP10uM	CDDP10uM
Activity Metrics		Active Electrode Criterion (spks/min)	5																																	Active Electrode Criterion (spks/min)	5
Number of Spikes		Remove Coincident Artifacts	False	0	5547	9772	7112	9748	9348	6369	12327	16195	10230	15652	32706	50561	25244	17499	18338	53036	5099	22671	16180	20878	21628	36620	59957	8995	1270.31	15579.8	9140.35	28296.2	19344	29655.7	16361.8	Remove Coincident Artifacts	False	0	6312	19461	23537	21094	31183	11098	19139	47453	14745	43202	75783
Mean Firing Rate (Hz)				0	0.577813	1.01792	0.740833	1.01542	0.97375	0.663438	1.28406	1.68698	1.06563	1.63042	3.40687	5.26677	2.62958	1.82281	1.91021	5.52458	0.531146	2.36156	1.68542	2.17479	2.25292	3.81458	6.24552	0.936979	0.132324	1.6229	0.95212	2.94752	2.015	3.08913	1.70435			0	0.6575	2.02719	2.45177	2.19729	3.24823	1.15604	1.99365	4.94302	1.53594	4.50021	7.89406
Number of Active Electrodes		Electrode Burst Settings		0	3	5	14	10	15	10	5	16	5	13	16	16	14	15	11	15	12	14	14	15	10	16	16	11	4.54606	10.8333	5.03653	13.8333	1.94079	14.1667	2.2286	Electrode Burst Settings		0	3	6	16	10	16	11	7	16	8	16	16
Weighted Mean Firing Rate (Hz)		Algorithm	ISI Threshold	0	3.04111	3.23933	0.839405	1.61383	1.03578	1.04617	4.1	1.68698	3.35367	2.00077	3.40687	5.26677	3.005	1.94178	2.76515	5.88744	0.690694	2.69238	1.9175	2.31722	3.582	3.81458	6.24552	1.68209	1.08896	2.59908	1.18963	3.25947	1.97886	3.4282	1.56001	Algorithm	ISI Threshold	0	3.45556	5.3875	2.45177	3.49633	3.24823	1.655	4.54357	4.94302	3.05375	4.50021	7.89406
ISI Coefficient of Variation - Avg		Min # of Spikes	5	0	0.767585	1.17349	2.2196	1.60801	2.82135	1.42165	1.07156	2.45796	1.1127	1.42085	3.43119	1.75781	2.84694	2.14177	1.69398	1.73952	1.42858	2.78778	2.27642	2.75327	1.86521	2.47794	2.97037	1.95561	0.719196	1.81932	0.936096	1.93477	0.501703	2.52183	0.404668	Min # of Spikes	5	0	0.883541	1.09081	1.94014	1.47063	4.25542	1.53496	0.960935	2.73481	1.07984	3.49462	5.5911
Electrode Burst Metrics		Max ISI (ms)	100																																	Max ISI (ms)	100
Number of Bursts				0	2	287	222	293	93	341	565	324	314	249	424	1740	685	456	441	1379	285	544	256	260	405	1644	1176	223.75	92.9063	369.5	111.062	831	589.702	714.167	568.965			0	12	822	967	906	631	665	945	1259	630	712	1125
Number of Bursting Electrodes		Network Burst Settings		0	2	3	15	8	16	7	2	16	3	15	16	16	14	16	12	12	5	15	16	15	11	15	16	10.5	6.13732	9.83333	6.61564	12.5	4.08656	14.6667	1.8619	Network Burst Settings		0	2	5	12	8	16	10	3	16	2	16	16
Burst Duration - Avg (sec)		Algorithm	ISI Threshold	0	0.28892	0.232959	0.136841	0.182809	0.329597	0.17552	0.288745	0.223702	0.287682	0.341968	0.518925	0.258438	0.310797	0.188091	0.231065	0.243736	0.157657	0.342264	0.22742	0.28873	0.252712	0.158836	0.290328	0.220552	0.0826172	0.30609	0.119216	0.231631	0.0538528	0.260048	0.0630258	Algorithm	ISI Threshold	0	0.249885	0.258446	0.212667	0.19695	0.337902	0.152513	0.401209	0.262636	0.333225	0.389736	0.636741
Burst Duration - Std (sec)		Min # of Spikes	50	0	0.002319	0.09805	0.098089	0.095602	0.150089	0.038542	0.004448	0.115563	0.120501	0.162987	0.151355	0.118508	0.161634	0.122406	0.147826	0.170254	0.062805	0.185327	0.14834	0.157825	0.150274	0.092053	0.144812	0.110458	0.0264466	0.0988993	0.0635094	0.130572	0.0390942	0.146438	0.0303997	Min # of Spikes	50	0	0.026605	0.053768	0.130838	0.103789	0.088333	0.065063	0.116543	0.141036	0.010936	0.136639	0.098638
Number of Spikes per Burst - Avg		Max ISI (ms)	100	0	5	11.4894	12.1284	12.0611	57.0833	6.4374	6.04876	24.1132	8.01948	48.5952	78.315	21.2365	32.0187	16.8287	14.452	18.543	7.22635	56.7453	26.5134	45.7787	23.3606	15.3585	38.0569	23.1905	22.597	28.5882	29.3762	18.3842	8.20293	34.3022	15.4191	Max ISI (ms)	100	0	5	7.89714	12.6564	10.1125	34.3356	6.26173	8.82715	23.9818	9.31378	42.8598	73.5808
Number of Spikes per Burst - Std		Min # of Electrodes (%)	35	0	0	5.2201	9.00477	8.09766	36.2226	1.22267	1.48317	17.8103	2.31156	41.7425	41.3446	14.1463	25.6229	13.4622	10.5381	15.0061	2.42851	44.7829	23.3232	33.1197	15.9745	10.5162	26.5016	14.6363	14.481	17.6525	19.5366	13.534	7.49661	25.703	12.2526	Min # of Electrodes (%)	35	0	0	3.84464	9.25479	5.7378	14.2219	1.24405	2.84088	19.8776	0.266978	21.657	28.6241
Mean ISI within Burst - Avg (sec)		Synchrony Settings		0	0.07223	0.027588	0.013755	0.019139	0.007572	0.034101	0.059043	0.012976	0.042722	0.019712	0.020784	0.023999	0.01668	0.017403	0.022937	0.017913	0.025936	0.010498	0.017445	0.01026	0.01951	0.015193	0.014752	0.0170135	0.0084872	0.0315563	0.0172524	0.0208113	0.00395036	0.0146097	0.00369427	Synchrony Settings		0	0.062471	0.045625	0.021342	0.022757	0.017803	0.030726	0.052931	0.016418	0.042886	0.020195	0.024339
Mean ISI within Burst - Std (sec)		Synchrony Window	20	0	0.00058	0.003907	0.005025	0.006811	0.003551	0.011341	0.017476	0.004477	0.00638	0.018509	0.01666	0.011079	0.013897	0.01151	0.00716	0.005809	0.001866	0.008064	0.014974	0.003653	0.010087	0.007807	0.009192	0.0048235	0.00146629	0.0124738	0.00602223	0.0085535	0.00442422	0.00896283	0.00368208	Synchrony Window	20	0	0.006651	0.017853	0.009096	0.006379	0.002368	0.015499	0.00949	0.005245	0.001004	0.008137	0.011337
Median ISI within Burst - Avg (sec)				0	0.08412	0.023599	0.010075	0.013334	0.004362	0.029475	0.05656	0.007722	0.042247	0.017412	0.0196	0.020204	0.012871	0.013569	0.01787	0.012717	0.019865	0.007037	0.014173	0.006778	0.015251	0.011789	0.01097	0.0128425	0.00807304	0.028836	0.0179471	0.0161827	0.00353234	0.0109997	0.00352967			0	0.066254	0.044638	0.01696	0.017178	0.012982	0.026975	0.052994	0.01104	0.040808	0.015994	0.021306
Median ISI within Burst - Std (sec)		Average Network Burst Analysis Settings		0	0.003564	0.004606	0.00521	0.006173	0.002332	0.012238	0.016178	0.003849	0.005996	0.018896	0.018575	0.012351	0.016096	0.012394	0.008041	0.005384	0.001987	0.007355	0.016317	0.00342	0.01062	0.008524	0.010278	0.00458025	0.00163184	0.012622	0.00645699	0.0093755	0.00520448	0.009419	0.00426173	Average Network Burst Analysis Settings		0	0.007011	0.022018	0.010278	0.006166	0.00275	0.015359	0.012148	0.004937	0.001284	0.007972	0.012894
Inter-Burst Interval - Avg (sec)		Number of network bursts vary by well		0	0	9.80895	58.5866	37.554	101.113	61.8971	1.06438	31.1604	3.86821	21.1161	66.3025	26.5844	34.386	46.0914	59.5768	28.7484	19.4733	62.0179	75.8879	38.5971	36.6879	13.2725	10.0309	51.7657	38.4883	30.9014	28.0387	35.8101	14.6592	39.4157	26.0619	Number of network bursts vary by well		0	107.432	40.7354	33.1737	16.2833	20.2811	56.6905	13.0201	13.4893	2.00801	21.6915	16.6876
Inter-Burst Interval - Std (sec)		Network Burst Window Start (ms)	0	0	0	7.43865	56.2246	51.5097	25.7855	72.4659	0	13.5185	0.541028	22.8412	36.6597	25.4022	18.9439	48.6287	73.5736	51.1064	19.4664	33.9015	64.2723	16.3927	54.579	17.2713	3.30959	35.2396	22.8572	24.3377	27.3717	39.5202	21.9167	31.6211	23.8232	Network Burst Window Start (ms)	0	0	33.2579	71.5607	43.0812	18.5092	11.5217	78.0292	12.7366	17.3042	0.66739	13.2562	12.0358
Burst Frequency - Avg (Hz)		Network Burst Window End (ms)	500	0	0.001667	0.159444	0.024667	0.061042	0.009688	0.08119	0.470833	0.03375	0.174444	0.027667	0.044167	0.18125	0.081548	0.0475	0.06125	0.191528	0.095	0.060444	0.026667	0.028889	0.061364	0.182667	0.1225	0.0637102	0.0673668	0.138675	0.171567	0.109679	0.0617091	0.0804218	0.0608805	Network Burst Window End (ms)	500	0	0.01	0.274	0.134306	0.18875	0.065729	0.110833	0.525	0.131146	0.525	0.074167	0.117188
Burst Frequency - Std (Hz)		Bin Size (ms)	1	0	0	0.124815	0.017357	0.038286	0.00125	0.094857	0.663502	0.008553	0.151844	0.066116	0.079777	0.296073	0.170852	0.057368	0.075445	0.183855	0.093169	0.172805	0.027695	0.007062	0.059216	0.270596	0.080911	0.045427	0.0550545	0.177442	0.242564	0.146127	0.0896629	0.103048	0.100241	Bin Size (ms)	1	0	0.002357	0.359175	0.111209	0.135833	0.032174	0.131265	0.808581	0.057814	0.176777	0.074526	0.131435
Median/Mean ISI within Burst - Avg				0	0	0.676514	0.372155	0.393149	0.242609	0.640249	0.808511	0.536748	0.775845	0.445478	0.596785	0.646943	0.385157	0.522346	0.552367	0.505091	0.401462	0.30703	0.525489	0.329787	0.537283	0.450044	0.584971	0.421107	0.182823	0.633936	0.139281	0.502228	0.0977023	0.455767	0.115088			0	0.09884	0.569644	0.502371	0.587024	0.708867	0.511111	0.501525	0.428967	0.709188	0.913227	1.38208
Median/Mean ISI within Burst - Std				0	0	0.221025	0.162011	0.181103	0.20462	0.337138	0	0.250525	0.091548	0.2201	0.573176	0.329156	0.194751	0.256008	0.252896	0.304598	0.164968	0.202876	0.339622	0.224857	0.27176	0.174475	0.323689	0.19219	0.0259465	0.245415	0.200205	0.250396	0.0625668	0.256213	0.0667247			0	0.082057	0.119782	0.292188	0.265081	0.316503	0.106362	0.206098	0.226615	0.187973	0.570122	1.14291
IBI Coefficient of Variation - Avg				0	0	0.567144	0.556371	0.515197	0.34255	0.667917	0.71213	0.481225	0.812765	0.961033	0.565953	0.683877	0.575712	0.493794	0.576741	0.564869	0.641551	0.337337	0.539253	0.380888	0.648435	0.500667	0.424242	0.495316	0.104275	0.700171	0.171966	0.589424	0.0659326	0.471804	0.114184			0	1.21008	0.597007	0.592671	0.539682	0.917103	0.704447	0.756509	0.478526	0.779712	0.915985	0.899883
IBI Coefficient of Variation - Std				0	0	0.108548	0.194379	0.272822	0.170141	0.182585	0	0.170538	0.185764	0.095831	0.307811	0.232876	0.123794	0.163147	0.211035	0.321853	0.318937	0.310593	0.212502	0.096475	0.283298	0.196484	0.138004	0.186473	0.0679649	0.157088	0.102762	0.228607	0.0805631	0.206226	0.0820565			0	0.052643	0.257184	0.290676	0.174526	0.521097	0.370825	0.179635	0.168395	0.16086	0.575651	0.453974
Burst Percentage - Avg				0	0.043452	9.43342	46.8287	22.3861	70.6981	12.9039	3.76413	66.5961	4.8875	29.907	66.3204	56.3996	60.2883	57.6753	36.3794	38.0687	13.1877	65.1172	59.6053	69.1929	34.5088	68.5765	83.5304	37.3366	27.1121	30.7298	29.2113	43.6665	18.1552	63.4218	16.2335			0	0.245501	10.0157	39.1115	23.0347	81.5291	18.7962	6.63101	69.8063	6.27931	73.2292	84.923
Burst Percentage - Std				0	0.088948	17.6494	33.0943	28.013	20.2448	25.744	12.9885	23.1729	12.6175	21.5883	26.6832	16.7976	33.7395	24.5731	25.2814	36.1177	27.8287	26.1933	26.7392	26.1346	29.4937	34.1428	10.4451	24.7504	7.09438	20.4657	6.2066	27.3897	6.94639	25.5248	7.99639			0	0.454813	22.7436	39.368	30.1706	6.12465	28.4151	20.9171	25.3192	16.5876	19.9381	8.40098
Network Burst Metrics
Number of Network Bursts				0	0	6	25	57	6	5	0	21	6	14	123	116	57	19	49	172	5	19	9	19	42	87	113	23.5	24.0624	28.1667	47.0464	69.6667	63.1749	48.1667	42.3906			0	0	61	143	177	56	44	59	98	39	65	112
Network Burst Frequency				0	0	0.01	0.041667	0.095	0.01	0.008333	0	0.035	0.01	0.023333	0.205	0.193333	0.095	0.031667	0.081667	0.286667	0.008333	0.031667	0.015	0.031667	0.07	0.145	0.188333	0.0391668	0.040104	0.0469443	0.0784108	0.116111	0.105292	0.0802778	0.0706509			0	0	0.101667	0.238333	0.295	0.093333	0.073333	0.098333	0.163333	0.065	0.108333	0.186667
Network Burst Duration - Avg (sec)				0	0	0.681733	0.526355	0.550003	0.707453	0.450864	0	0.834728	1.12937	1.74958	2.37963	4.65193	2.13236	0.931533	1.37972	1.35988	0.365696	1.56587	1.26583	0.958733	1.17389	0.999084	1.45898	0.616386	0.0914252	1.0907	0.867354	1.80352	1.51167	1.23707	0.243427			0	0	1.19219	0.682942	0.703527	0.911183	0.503464	3.1471	0.964256	1.44341	2.1082	3.01767
Network Burst Duration - Std (sec)				0	0	0.20252	0.154727	0.152143	0.105503	0.065351	0	0.170668	0.315607	0.472995	0.901107	4.13437	0.666482	0.313034	0.382104	0.579715	0.056549	0.513765	0.279116	0.274887	0.338054	0.46679	0.586689	0.153723	0.0396225	0.320955	0.331859	1.02204	1.53968	0.409884	0.130976			0	0	0.451526	0.14869	0.233644	0.534597	0.17054	1.58135	0.285568	0.517862	1.68179	2.8144
Number of Spikes per Network Burst - Avg				0	0	62.5	169.08	95.8772	918.333	50.6	0	418.857	60.1667	163.643	205	423.147	256.316	382.737	186.102	268.105	52.2	578.947	667.556	704.474	260.548	300.057	439.982	311.448	407.032	149.711	152.279	261.434	134.454	491.927	187.959			0	0	60.3279	143.224	82.2316	476.714	56.6364	111.339	405.143	60.5897	531.154	636.089
Number of Spikes per Network Burst - Std				0	0	4.76445	9.51718	9.49449	31.9854	0.894427	0	21.3103	9.1086	375.828	488.733	429.953	278.366	16.36	91.8153	85.7105	3.03315	505.444	23.5378	161.691	184.879	32.1502	416.669	13.9404	12.2359	149.312	222.207	150.873	168.419	220.728	199.335			0	0	13.745	29.82	15.714	529.674	6.1041	55.2026	56.8898	10.896	838.005	1310.61
Number of Elecs Participating in Burst - Avg				0	0	6	15.28	10.0877	16	11.6	0	15.9524	7.66667	9.07143	10.3008	11.7328	9.17544	15.7368	10.3673	11.5233	11.4	11.9474	16	15.2105	10.9524	15.1724	12.2389	11.8419	4.70161	9.09855	5.28228	11.6559	2.21613	13.5869	2.11749			0	0	6.27869	13.3077	9.21469	14.2143	11.5227	6.50847	15.8265	7.10256	11.5231	11.1696
Number of Elecs Participating in Burst - Std				0	0	0	0.791623	1.22883	0	0.894427	0	0.218218	1.0328	2.23484	1.64434	2.20418	3.17986	0.452414	2.94883	2.08995	1.51658	4.44064	0	2.04339	2.71358	1.17342	3.43114	0.505113	0.609955	1.0041	0.844192	2.0653	0.994511	2.30036	1.5911			0	0	0.452075	1.59767	1.38548	1.55755	1.02273	0.704	0.497944	0.852083	2.75629	3.18467
Number of Spikes per Network Burst per Channel - Avg				0	0	10.4167	11.0897	9.57175	57.3958	4.38333	0	26.2617	7.90278	13.4476	16.1746	32.2873	22.1163	24.3522	16.7051	22.6448	4.63077	38.2912	41.7222	45.2272	21.2155	19.7707	29.3404	22.1185	23.5264	11.3617	9.3731	20.4561	9.24353	32.5945	10.7691			0	0	9.63076	10.7238	8.98938	30.908	4.93963	16.9355	25.5765	8.64657	35.5508	43.3485
Number of Spikes per Network Burst per Channel - Std				0	0	0.794075	0.776267	0.934046	1.99909	0.351584	0	1.38587	1.08291	22.5688	29.8668	27.1436	17.6791	1.49536	5.29931	5.9764	0.531271	29.3296	1.47111	9.54072	12.6402	1.94932	24.4377	1.12587	0.586406	9.20932	13.3845	9.68752	10.5124	13.2281	11.5264			0	0	2.09315	1.69279	1.52407	32.4173	0.580113	7.53479	3.43844	1.90784	51.466	80.5751
Network Burst Percentage				0	0	3.8375	59.4348	56.0628	58.9431	3.97237	0	54.3131	3.52884	14.6371	77.0959	97.0808	57.8751	41.5567	49.7273	86.9485	5.11865	48.5201	37.1323	64.1105	50.5964	71.2862	82.9228	44.5695	27.1954	25.5912	32.2698	56.3845	33.1208	59.0947	16.7807			0	0	18.9096	87.0162	69.0007	85.6107	22.4545	34.3226	83.6702	16.0258	79.9153	94.0079
Network IBI Coefficient of Variation				0	0	0.613237	0.432964	0.291979	0.300225	1.1497	0	0.399479	0.689621	0.868204	0.625219	0.818111	0.737803	0.364807	0.530861	0.318139	0.702435	0.561488	0.407043	0.354785	0.556244	0.346452	0.49295	0.409601	0.150346	0.622037	0.394984	0.578693	0.20682	0.45316	0.0970933			0	0	0.846537	0.363839	0.390141	1.34556	0.752322	0.823358	0.362375	0.982203	1.07583	0.771435
Network ISI Coefficient of Variation				0	0.779773	1.35018	1.94481	1.58562	2.01695	2.49802	0.808368	1.94098	1.10769	1.11335	1.61483	1.48162	1.54173	1.54708	1.54004	2.57581	3.6179	1.72759	1.5198	2.22321	1.63132	2.11238	2.6433	1.72439	0.312764	1.51387	0.629968	2.0507	0.875119	1.97627	0.427464			0	0.811416	1.26316	3.02986	1.65945	3.65939	2.66854	0.866204	2.79871	1.11299	2.80638	2.96045
Network Normalized Duration IQR				0	0	0.48951	0.237624	0.380952	0.244898	0.096386	0	0.233129	0.124444	0.160237	0.478161	1.4044	0.481752	0.502994	0.454212	0.546939	0.164384	0.271845	0.352941	0.328205	0.447489	0.574586	0.4	0.338246	0.120476	0.18206	0.164052	0.592447	0.420461	0.395844	0.106231			0	0	0.394619	0.251852	0.356589	0.657718	0.344828	0.729679	0.379888	0.401487	1.34294	1.05568
Synchrony Metrics
Area Under Normalized Cross-Correlation				0	0.002131	0.031015	0.402076	0.179305	0.490603	0.116495	0.003312	0.462039	0.011298	0.154834	0.44358	0.309898	0.345197	0.336736	0.186956	0.237465	0.137153	0.398859	0.350915	0.470853	0.249686	0.427485	0.530884	0.27575	0.209218	0.198593	0.205568	0.258901	0.0855151	0.40478	0.0977487			0	0.002869	0.025748	0.299394	0.171131	0.48048	0.176102	0.005154	0.462629	0.017727	0.415572	0.508438
Area Under Cross-Correlation				0	0.006903	0.114111	1.1919	0.643986	4.12331	0.171806	0.029944	4.18106	0.042986	1.14818	13.3002	9.8725	5.24508	2.76407	1.5621	8.16082	0.180597	6.63064	3.34078	7.97361	3.50928	10.0931	28.321	1.51833	1.79153	3.1457	5.22216	4.63086	3.82151	9.97806	9.35518			0	0.009194	0.215806	2.95667	1.17351	14.1713	0.496292	0.094236	13.3975	0.088875	18.6332	46.7418
Full Width at Half Height of Normalized Cross-Correlation				0	144	31	33	47	42	54	76	43	16	88	45	50	50	40	51	47	59	37	42	39	51	36	35	38.25	7.54431	53.6667	25.6333	49.5	6.1563	40	5.93296			0	108	87	41	46	35	53	157	35	81	43	35
Full Width at Half Height of Cross-Correlation				0	636	163	81	105	207	117	993	119	485	410	382	250	176	123	169	201	114	245	196	187	174	118	258	139	56.921	417.667	321.395	172.167	50.4278	196.333	50.7806			0	584	402	115	104	320	103	1024	157	957	471	615
Synchrony Index				0	0.009474	0.058136	0.602647	0.269212	0.80521	0.1478	0.011097	0.737627	0.024083	0.538603	0.827844	0.683013	0.577847	0.637288	0.426782	0.412205	0.185101	0.716061	0.703872	0.7345	0.480088	0.715243	0.786737	0.433801	0.334	0.381176	0.36614	0.487039	0.184187	0.689417	0.106685			0	0.014774	0.039607	0.449945	0.221845	0.799675	0.225222	0.018436	0.691455	0.032072	0.735803	0.873095
Kreuz SPIKE Distance
Average Network Burst Metrics
Start Electrode				42	23	24				21	12	22										41	42	21	43	23	32	29.6667	10.6927					32.6667	10.0167			42	12	34	13	31	21
Percent Bursts with Start Electrode				31.8182	22.7273	22.2222				23.0769	30	22.2222										44.4444	88.8889	21.4286	31.25	22.5352	21.875	25.5892	5.40034					25.2201	5.2325			37.5	35.2941	17.6796	20.9677	22.7723	38.4615
Burst Peak (Max Spikes per sec)				1636.36	2454.55	138.889				769.231	2800	1629.63										3000	1833.33	2833.33	2625	985.915	1906.25	1409.93	1174.32					1839.06	821.606			2083.33	1352.94	121.547	182.796	554.455	2025.64
Time to Burst Peak (ms)				344.5	163.5	290.5				303.5	186.5	388.5										184.5	114.5	154.5	306.5	262.5	256.5	266.167	92.9211					275.167	27.3008			392.5	349.5	2.5	402.5	489.5	208.5
Normalized to baseline 0h and to individual well (well x at timepoint divided by well x at timepoint 0h, multiplied by 100)
Timepoints		00h-Baseline.	befMC																																		1h after MC
Well Averages		Analysis Start	0	A1	A2	B1	B2	C1	C2	A7	A8	B7	B8	C7	C8	D7	D8	E7	E8	F7	F8	D1	D2	E1	E2	F1	F2	NaCl/DMSO		CDDP10uM		CDDP10uM_and_SP		SP10uM		Analysis Start	0	A1	A2	B1	B2	C1	C2	A7	A8	B7	B8	C7	C8
Treatment/ID		Analysis End	590	NaCl/DMSO	NaCl/DMSO	NaCl/DMSO	NaCl/DMSO	NaCl/DMSO	NaCl/DMSO	CDDP10uM	CDDP10uM	CDDP10uM	CDDP10uM	CDDP10uM	CDDP10uM	CDDP10uM_and_SP	CDDP10uM_and_SP	CDDP10uM_and_SP	CDDP10uM_and_SP	CDDP10uM_and_SP	CDDP10uM_and_SP	SP10uM	SP10uM	SP10uM	SP10uM	SP10uM	SP10uM	Mean	SD	Mean	SD	Mean	SD	Mean	SD	Analysis End	600	NaCl/DMSO	NaCl/DMSO	NaCl/DMSO	NaCl/DMSO	NaCl/DMSO	NaCl/DMSO	CDDP10uM	CDDP10uM	CDDP10uM	CDDP10uM	CDDP10uM	CDDP10uM
Activity Metrics		Active Electrode Criterion (spks/min)	5																																	Active Electrode Criterion (spks/min)	5
Number of Spikes		Remove Coincident Artifacts	False	#DIV/0!	100	100	100	100	100	100	100	100	100	100	100	100	100	100	100	100	100	100	100	100	100	100	100	100	0	100	0	100	0	100	0	Remove Coincident Artifacts	False	#DIV/0!	113.791	199.151	330.948	216.393	333.579	174.25	155.261	293.01	144.135	276.016	231.71
Mean Firing Rate (Hz)				#DIV/0!	100	100	100	100	100	100	100	100	100	100	100	100	100	100	100	100	100	100	100	100	100	100	100	100	0	100	0	100	0	100	0			#DIV/0!	113.791	199.151	330.948	216.393	333.579	174.25	155.261	293.01	144.135	276.016	231.71
Number of Active Electrodes		Electrode Burst Settings		#DIV/0!	100	100	100	100	100	100	100	100	100	100	100	100	100	100	100	100	100	100	100	100	100	100	100	100	0	100	0	100	0	100	0	Electrode Burst Settings		#DIV/0!	100	120	114.286	100	106.667	110	140	100	160	123.077	100
Weighted Mean Firing Rate (Hz)		Algorithm	ISI Threshold	#DIV/0!	100	100	100	100	100	100	100	100	100	100	100	100	100	100	100	100	100	100	100	100	100	100	100	100	0	100	0	100	0	100	0	Algorithm	ISI Threshold	#DIV/0!	113.628	166.315	292.084	216.648	313.603	158.197	110.819	293.01	91.057	224.924	231.71
ISI Coefficient of Variation - Avg		Min # of Spikes	5	#DIV/0!	100	100	100	100	100	100	100	100	100	100	100	100	100	100	100	100	100	100	100	100	100	100	100	100	0	100	0	100	0	100	0	Min # of Spikes	5	#DIV/0!	115.107	92.9543	87.4094	91.4563	150.829	107.971	89.6764	111.264	97.0468	245.952	162.949
Electrode Burst Metrics		Max ISI (ms)	100																																	Max ISI (ms)	100
Number of Bursts				#DIV/0!	100	100	100	100	100	100	100	100	100	100	100	100	100	100	100	100	100	100	100	100	100	100	100	100	0	100	0	100	0	100	0			#DIV/0!	600	286.411	435.586	309.215	678.495	195.015	167.257	388.58	200.637	285.944	265.33
Number of Bursting Electrodes		Network Burst Settings		#DIV/0!	100	100	100	100	100	100	100	100	100	100	100	100	100	100	100	100	100	100	100	100	100	100	100	100	0	100	0	100	0	100	0	Network Burst Settings		#DIV/0!	100	166.667	80	100	100	142.857	150	100	66.6667	106.667	100
Burst Duration - Avg (sec)		Algorithm	ISI Threshold	#DIV/0!	100	100	100	100	100	100	100	100	100	100	100	100	100	100	100	100	100	100	100	100	100	100	100	100	0	100	0	100	0	100	0	Algorithm	ISI Threshold	#DIV/0!	86.4893	110.941	155.412	107.735	102.52	86.8921	138.949	117.404	115.831	113.969	122.704
Burst Duration - Std (sec)		Min # of Spikes	50	#DIV/0!	100	100	100	100	100	100	100	100	100	100	100	100	100	100	100	100	100	100	100	100	100	100	100	100	0	100	0	100	0	100	0	Min # of Spikes	50	#DIV/0!	1147.26	54.8373	133.387	108.564	58.8537	168.811	2620.12	122.043	9.07544	83.8343	65.17
Number of Spikes per Burst - Avg		Max ISI (ms)	100	#DIV/0!	100	100	100	100	100	100	100	100	100	100	100	100	100	100	100	100	100	100	100	100	100	100	100	100	0	100	0	100	0	100	0	Max ISI (ms)	100	#DIV/0!	100	68.734	104.354	83.8445	60.15	97.2711	145.933	99.4552	116.14	88.1975	93.9549
Number of Spikes per Burst - Std		Min # of Electrodes (%)	35	#DIV/0!	#DIV/0!	100	100	100	100	100	100	100	100	100	100	100	100	100	100	100	100	100	100	100	100	100	100	100	0	100	0	100	0	100	0	Min # of Electrodes (%)	35	#DIV/0!	#DIV/0!	73.6507	102.776	70.8574	39.2626	101.748	191.541	111.607	11.5497	51.8823	69.2331
Mean ISI within Burst - Avg (sec)		Synchrony Settings		#DIV/0!	100	100	100	100	100	100	100	100	100	100	100	100	100	100	100	100	100	100	100	100	100	100	100	100	0	100	0	100	0	100	0	Synchrony Settings		#DIV/0!	86.489	165.38	155.158	118.904	235.116	90.1029	89.6482	126.526	100.384	102.45	117.105
Mean ISI within Burst - Std (sec)		Synchrony Window	20	#DIV/0!	100	100	100	100	100	100	100	100	100	100	100	100	100	100	100	100	100	100	100	100	100	100	100	100	0	100	0	100	0	100	0	Synchrony Window	20	#DIV/0!	1146.72	456.949	181.015	93.6573	66.6854	136.663	54.303	117.154	15.7367	43.9624	68.0492
Median ISI within Burst - Avg (sec)				#DIV/0!	100	100	100	100	100	100	100	100	100	100	100	100	100	100	100	100	100	100	100	100	100	100	100	100	0	100	0	100	0	100	0			#DIV/0!	78.7613	189.152	168.337	128.829	297.616	91.5182	93.6952	142.968	96.5938	91.8562	108.704
Median ISI within Burst - Std (sec)		Average Network Burst Analysis Settings		#DIV/0!	100	100	100	100	100	100	100	100	100	100	100	100	100	100	100	100	100	100	100	100	100	100	100	100	0	100	0	100	0	100	0	Average Network Burst Analysis Settings		#DIV/0!	196.717	478.029	197.274	99.8866	117.925	125.503	75.0896	128.267	21.4143	42.1888	69.4159
Inter-Burst Interval - Avg (sec)		Number of network bursts vary by well		#DIV/0!	#DIV/0!	100	100	100	100	100	100	100	100	100	100	100	100	100	100	100	100	100	100	100	100	100	100	100	0	100	0	100	0	100	0	Number of network bursts vary by well		#DIV/0!	#DIV/0!	415.288	56.6234	43.3596	20.0579	91.5883	1223.25	43.2899	51.9107	102.725	25.1689
Inter-Burst Interval - Std (sec)		Network Burst Window Start (ms)	0	#DIV/0!	#DIV/0!	100	100	100	100	100	#DIV/0!	100	100	100	100	100	100	100	100	100	100	100	100	100	100	100	100	100	0	#DIV/0!	#DIV/0!	100	0	100	0	Network Burst Window Start (ms)	0	#DIV/0!	#DIV/0!	962.011	76.6235	35.9334	44.6828	107.677	#DIV/0!	128.004	123.356	58.0364	32.831
Burst Frequency - Avg (Hz)		Network Burst Window End (ms)	500	#DIV/0!	100	100	100	100	100	100	100	100	100	100	100	100	100	100	100	100	100	100	100	100	100	100	100	100	0	100	0	100	0	100	0	Network Burst Window End (ms)	500	#DIV/0!	599.88	171.847	544.476	309.213	678.458	136.511	111.505	388.581	300.956	268.07	265.329
Burst Frequency - Std (Hz)		Bin Size (ms)	1	#DIV/0!	#DIV/0!	100	100	100	100	100	100	100	100	100	100	100	100	100	100	100	100	100	100	100	100	100	100	100	0	100	0	100	0	100	0	Bin Size (ms)	1	#DIV/0!	#DIV/0!	287.766	640.716	354.785	2573.92	138.382	121.866	675.95	116.42	112.72	164.753
Median/Mean ISI within Burst - Avg				#DIV/0!	#DIV/0!	100	100	100	100	100	100	100	100	100	100	100	100	100	100	100	100	100	100	100	100	100	100	100	0	100	0	100	0	100	0			#DIV/0!	#DIV/0!	84.2028	134.99	149.313	292.185	79.83	62.0307	79.9196	91.4085	204.999	231.587
Median/Mean ISI within Burst - Std				#DIV/0!	#DIV/0!	100	100	100	100	100	#DIV/0!	100	100	100	100	100	100	100	100	100	100	100	100	100	100	100	100	100	0	#DIV/0!	#DIV/0!	100	0	100	0			#DIV/0!	#DIV/0!	54.1939	180.351	146.37	154.678	31.5485	#DIV/0!	90.456	205.327	259.029	199.399
IBI Coefficient of Variation - Avg				#DIV/0!	#DIV/0!	100	100	100	100	100	100	100	100	100	100	100	100	100	100	100	100	100	100	100	100	100	100	100	0	100	0	100	0	100	0			#DIV/0!	#DIV/0!	105.266	106.524	104.753	267.728	105.469	106.232	99.4391	95.9333	95.3125	159.003
IBI Coefficient of Variation - Std				#DIV/0!	#DIV/0!	100	100	100	100	100	#DIV/0!	100	100	100	100	100	100	100	100	100	100	100	100	100	100	100	100	100	0	#DIV/0!	#DIV/0!	100	0	100	0			#DIV/0!	#DIV/0!	236.931	149.541	63.9706	306.274	203.097	#DIV/0!	98.7434	86.5937	600.694	147.485
Burst Percentage - Avg				#DIV/0!	100	100	100	100	100	100	100	100	100	100	100	100	100	100	100	100	100	100	100	100	100	100	100	100	0	100	0	100	0	100	0			#DIV/0!	564.994	106.172	83.5203	102.897	115.32	145.663	176.163	104.82	128.477	244.857	128.05
Burst Percentage - Std				#DIV/0!	100	100	100	100	100	100	100	100	100	100	100	100	100	100	100	100	100	100	100	100	100	100	100	100	0	100	0	100	0	100	0			#DIV/0!	511.325	128.863	118.957	107.702	30.253	110.376	161.044	109.262	131.465	92.356	31.4841
Network Burst Metrics
Number of Network Bursts				#DIV/0!	#DIV/0!	100	100	100	100	100	#DIV/0!	100	100	100	100	100	100	100	100	100	100	100	100	100	100	100	100	100	0	#DIV/0!	#DIV/0!	100	0	100	0			#DIV/0!	#DIV/0!	1016.67	572	310.526	933.333	880	#DIV/0!	466.667	650	464.286	91.0569
Network Burst Frequency				#DIV/0!	#DIV/0!	100	100	100	100	100	#DIV/0!	100	100	100	100	100	100	100	100	100	100	100	100	100	100	100	100	100	0	#DIV/0!	#DIV/0!	100	0	100	0			#DIV/0!	#DIV/0!	1016.67	571.995	310.526	933.33	880.031	#DIV/0!	466.666	650	464.291	91.0571
Network Burst Duration - Avg (sec)				#DIV/0!	#DIV/0!	100	100	100	100	100	#DIV/0!	100	100	100	100	100	100	100	100	100	100	100	100	100	100	100	100	100	0	#DIV/0!	#DIV/0!	100	0	100	0			#DIV/0!	#DIV/0!	174.876	129.749	127.913	128.798	111.666	#DIV/0!	115.517	127.807	120.497	126.812
Network Burst Duration - Std (sec)				#DIV/0!	#DIV/0!	100	100	100	100	100	#DIV/0!	100	100	100	100	100	100	100	100	100	100	100	100	100	100	100	100	100	0	#DIV/0!	#DIV/0!	100	0	100	0			#DIV/0!	#DIV/0!	222.954	96.0983	153.569	506.713	260.96	#DIV/0!	167.324	164.084	355.563	312.328
Number of Spikes per Network Burst - Avg				#DIV/0!	#DIV/0!	100	100	100	100	100	#DIV/0!	100	100	100	100	100	100	100	100	100	100	100	100	100	100	100	100	100	0	#DIV/0!	#DIV/0!	100	0	100	0			#DIV/0!	#DIV/0!	96.5246	84.7077	85.7677	51.9108	111.93	#DIV/0!	96.7258	100.703	324.581	310.287
Number of Spikes per Network Burst - Std				#DIV/0!	#DIV/0!	100	100	100	100	100	#DIV/0!	100	100	100	100	100	100	100	100	100	100	100	100	100	100	100	100	100	0	#DIV/0!	#DIV/0!	100	0	100	0			#DIV/0!	#DIV/0!	288.49	313.328	165.506	1655.98	682.459	#DIV/0!	266.959	119.623	222.976	268.165
Number of Elecs Participating in Burst - Avg				#DIV/0!	#DIV/0!	100	100	100	100	100	#DIV/0!	100	100	100	100	100	100	100	100	100	100	100	100	100	100	100	100	100	0	#DIV/0!	#DIV/0!	100	0	100	0			#DIV/0!	#DIV/0!	104.645	87.0922	91.3456	88.8393	99.3339	#DIV/0!	99.2111	92.6421	127.026	108.435
Number of Elecs Participating in Burst - Std				#DIV/0!	#DIV/0!	#DIV/0!	100	100	#DIV/0!	100	#DIV/0!	100	100	100	100	100	100	100	100	100	100	100	#DIV/0!	100	100	100	100	#DIV/0!	#DIV/0!	#DIV/0!	#DIV/0!	100	0	#DIV/0!	#DIV/0!			#DIV/0!	#DIV/0!	#DIV/0!	201.822	112.748	#DIV/0!	114.345	#DIV/0!	228.186	82.5025	123.333	193.675
Number of Spikes per Network Burst per Channel - Avg				#DIV/0!	#DIV/0!	100	100	100	100	100	#DIV/0!	100	100	100	100	100	100	100	100	100	100	100	100	100	100	100	100	100	0	#DIV/0!	#DIV/0!	100	0	100	0			#DIV/0!	#DIV/0!	92.4553	96.7004	93.9158	53.8507	112.691	#DIV/0!	97.3907	109.412	264.366	268.003
Number of Spikes per Network Burst per Channel - Std				#DIV/0!	#DIV/0!	100	100	100	100	100	#DIV/0!	100	100	100	100	100	100	100	100	100	100	100	100	100	100	100	100	100	0	#DIV/0!	#DIV/0!	100	0	100	0			#DIV/0!	#DIV/0!	263.596	218.068	163.168	1621.6	165	#DIV/0!	248.106	176.178	228.041	269.782
Network Burst Percentage				#DIV/0!	#DIV/0!	100	100	100	100	100	#DIV/0!	100	100	100	100	100	100	100	100	100	100	100	100	100	100	100	100	100	0	#DIV/0!	#DIV/0!	100	0	100	0			#DIV/0!	#DIV/0!	492.759	146.406	123.077	145.243	565.268	#DIV/0!	154.052	454.137	545.977	121.936
Network IBI Coefficient of Variation				#DIV/0!	#DIV/0!	100	100	100	100	100	#DIV/0!	100	100	100	100	100	100	100	100	100	100	100	100	100	100	100	100	100	0	#DIV/0!	#DIV/0!	100	0	100	0			#DIV/0!	#DIV/0!	138.044	84.0345	133.62	448.184	65.4365	#DIV/0!	90.7119	142.426	123.915	123.386
Network ISI Coefficient of Variation				#DIV/0!	100	100	100	100	100	100	100	100	100	100	100	100	100	100	100	100	100	100	100	100	100	100	100	100	0	100	0	100	0	100	0			#DIV/0!	104.058	93.5547	155.792	104.656	181.432	106.826	107.155	144.191	100.479	252.067	183.329
Network Normalized Duration IQR				#DIV/0!	#DIV/0!	100	100	100	100	100	#DIV/0!	100	100	100	100	100	100	100	100	100	100	100	100	100	100	100	100	100	0	#DIV/0!	#DIV/0!	100	0	100	0			#DIV/0!	#DIV/0!	80.6151	105.988	93.6047	268.568	357.757	#DIV/0!	162.952	322.625	838.095	220.779
Synchrony Metrics
Area Under Normalized Cross-Correlation				#DIV/0!	100	100	100	100	100	100	100	100	100	100	100	100	100	100	100	100	100	100	100	100	100	100	100	100	0	100	0	100	0	100	0			#DIV/0!	134.632	83.0179	74.462	95.4413	97.9366	151.167	155.616	100.128	156.904	268.398	114.621
Area Under Cross-Correlation				#DIV/0!	100	100	100	100	100	100	100	100	100	100	100	100	100	100	100	100	100	100	100	100	100	100	100	100	0	100	0	100	0	100	0			#DIV/0!	133.188	189.119	248.063	182.227	343.687	288.868	314.707	320.434	206.753	1622.85	351.437
Full Width at Half Height of Normalized Cross-Correlation				#DIV/0!	100	100	100	100	100	100	100	100	100	100	100	100	100	100	100	100	100	100	100	100	100	100	100	100	0	100	0	100	0	100	0			#DIV/0!	75	280.645	124.242	97.8723	83.3333	98.1481	206.579	81.3953	506.25	48.8636	77.7778
Full Width at Half Height of Cross-Correlation				#DIV/0!	100	100	100	100	100	100	100	100	100	100	100	100	100	100	100	100	100	100	100	100	100	100	100	100	0	100	0	100	0	100	0			#DIV/0!	91.8239	246.626	141.975	99.0476	154.589	88.0342	103.122	131.933	197.32	114.878	160.995
Synchrony Index				#DIV/0!	100	100	100	100	100	100	100	100	100	100	100	100	100	100	100	100	100	100	100	100	100	100	100	100	0	100	0	100	0	100	0			#DIV/0!	155.943	68.1282	74.6615	82.4053	99.3126	152.383	166.135	93.7405	133.173	136.613	105.466
Kreuz SPIKE Distance
Average Network Burst Metrics
Start Electrode				#DIV/0!	#DIV/0!	#DIV/0!				#DIV/0!	#DIV/0!	#DIV/0!										#DIV/0!	#DIV/0!	#DIV/0!	#DIV/0!	#DIV/0!	#DIV/0!	#DIV/0!	#DIV/0!					#DIV/0!	#DIV/0!			#DIV/0!	#DIV/0!	#DIV/0!	#DIV/0!	#DIV/0!	#DIV/0!
Percent Bursts with Start Electrode				100	100	100				100	100	100										100	100	100	100	100	100	100	0					100	0			100	52.1739	141.667	61.9048	258.333	95.4545
Burst Peak (Max Spikes per sec)				100	100	100				100	100	100										100	100	100	100	100	100	100	0					100	0			117.857	155.294	79.558	90.8602	75.9076	173.077
Time to Burst Peak (ms)				100	100	100				100	100	100										100	100	100	100	100	100	100	0					100	0			127.315	55.1198	87.5138	23.7634	19.802	124.301
Normalized to vehicle?
Timepoints		00h-Baseline.	befMC																																		1h after MC
Well Averages		Analysis Start	0	A1	A2	B1	B2	C1	C2	A7	A8	B7	B8	C7	C8	D7	D8	E7	E8	F7	F8	D1	D2	E1	E2	F1	F2	NaCl/DMSO		CDDP10uM		CDDP10uM_and_SP		SP10uM		Analysis Start	0	A1	A2	B1	B2	C1	C2	A7	A8	B7	B8	C7	C8
Treatment/ID		Analysis End	590	NaCl/DMSO	NaCl/DMSO	NaCl/DMSO	NaCl/DMSO	NaCl/DMSO	NaCl/DMSO	CDDP10uM	CDDP10uM	CDDP10uM	CDDP10uM	CDDP10uM	CDDP10uM	CDDP10uM_and_SP	CDDP10uM_and_SP	CDDP10uM_and_SP	CDDP10uM_and_SP	CDDP10uM_and_SP	CDDP10uM_and_SP	SP10uM	SP10uM	SP10uM	SP10uM	SP10uM	SP10uM	Mean	SD	Mean	SD	Mean	SD	Mean	SD	Analysis End	600	NaCl/DMSO	NaCl/DMSO	NaCl/DMSO	NaCl/DMSO	NaCl/DMSO	NaCl/DMSO	CDDP10uM	CDDP10uM	CDDP10uM	CDDP10uM	CDDP10uM	CDDP10uM
Activity Metrics		Active Electrode Criterion (spks/min)	5																																	Active Electrode Criterion (spks/min)	5
Number of Spikes		Remove Coincident Artifacts	False	#DIV/0!	100	100	100	100	100	100	100	100	100	100	100	100	100	100	100	100	100	100	100	100	100	100	100	100	0	100	0	100	0	100	0	Remove Coincident Artifacts	False	#DIV/0!	42.1421	73.7547	122.565	80.1403	123.54	64.5329	57.5002	108.515	53.3798	102.221	85.8128
Mean Firing Rate (Hz)				#DIV/0!	100	100	100	100	100	100	100	100	100	100	100	100	100	100	100	100	100	100	100	100	100	100	100	100	0	100	0	100	0	100	0			#DIV/0!	42.1421	73.7546	122.565	80.1403	123.54	64.5329	57.5003	108.515	53.3798	102.221	85.8128
Number of Active Electrodes		Electrode Burst Settings		#DIV/0!	100	100	100	100	100	100	100	100	100	100	100	100	100	100	100	100	100	100	100	100	100	100	100	100	0	100	0	100	0	100	0	Electrode Burst Settings		#DIV/0!	90.7127	108.855	103.672	90.7127	96.7603	99.784	126.998	90.7127	145.14	111.646	90.7127
Weighted Mean Firing Rate (Hz)		Algorithm	ISI Threshold	#DIV/0!	100	100	100	100	100	100	100	100	100	100	100	100	100	100	100	100	100	100	100	100	100	100	100	100	0	100	0	100	0	100	0	Algorithm	ISI Threshold	#DIV/0!	45.973	67.2898	118.175	87.654	126.881	64.0051	44.8364	118.55	36.841	91.0024	93.7479
ISI Coefficient of Variation - Avg		Min # of Spikes	5	#DIV/0!	100	100	100	100	100	100	100	100	100	100	100	100	100	100	100	100	100	100	100	100	100	100	100	100	0	100	0	100	0	100	0	Min # of Spikes	5	#DIV/0!	108.938	87.9729	82.7252	86.5553	142.747	102.185	84.8707	105.301	91.8462	232.772	154.217
Electrode Burst Metrics		Max ISI (ms)	100																																	Max ISI (ms)	100
Number of Bursts				#DIV/0!	100	100	100	100	100	100	100	100	100	100	100	100	100	100	100	100	100	100	100	100	100	100	100	100	0	100	0	100	0	100	0			#DIV/0!	140.375	67.0083	101.909	72.3434	158.739	45.6253	39.1311	90.9116	46.9407	66.8989	62.0762
Number of Bursting Electrodes		Network Burst Settings		#DIV/0!	100	100	100	100	100	100	100	100	100	100	100	100	100	100	100	100	100	100	100	100	100	100	100	100	0	100	0	100	0	100	0	Network Burst Settings		#DIV/0!	89.5522	149.254	71.6418	89.5522	89.5522	127.932	134.328	89.5522	59.7015	95.5224	89.5522
Burst Duration - Avg (sec)		Algorithm	ISI Threshold	#DIV/0!	100	100	100	100	100	100	100	100	100	100	100	100	100	100	100	100	100	100	100	100	100	100	100	100	0	100	0	100	0	100	0	Algorithm	ISI Threshold	#DIV/0!	72.5875	93.1085	130.432	90.4186	86.0412	72.9255	116.615	98.5334	97.2129	95.6498	102.981
Burst Duration - Std (sec)		Min # of Spikes	50	#DIV/0!	100	100	100	100	100	100	100	100	100	100	100	100	100	100	100	100	100	100	100	100	100	100	100	100	0	100	0	100	0	100	0	Min # of Spikes	50	#DIV/0!	1290.36	61.677	150.024	122.104	66.1944	189.866	2946.92	137.265	10.2074	94.2907	73.2984
Number of Spikes per Burst - Avg		Max ISI (ms)	100	#DIV/0!	100	100	100	100	100	100	100	100	100	100	100	100	100	100	100	100	100	100	100	100	100	100	100	100	0	100	0	100	0	100	0	Max ISI (ms)	100	#DIV/0!	126.15	86.7081	131.642	105.77	75.8794	122.708	184.095	125.463	146.51	111.261	118.524
Number of Spikes per Burst - Std		Min # of Electrodes (%)	35	#DIV/0!	#DIV/0!	100	100	100	100	100	100	100	100	100	100	100	100	100	100	100	100	100	100	100	100	100	100	100	0	100	0	100	0	100	0	Min # of Electrodes (%)	35	#DIV/0!	#DIV/0!	102.811	143.469	98.9121	54.8079	142.034	267.378	155.796	16.1226	72.4241	96.6446
Mean ISI within Burst - Avg (sec)		Synchrony Settings		#DIV/0!	100	100	100	100	100	100	100	100	100	100	100	100	100	100	100	100	100	100	100	100	100	100	100	100	0	100	0	100	0	100	0	Synchrony Settings		#DIV/0!	51.2863	98.0671	92.0058	70.5077	139.419	53.4293	53.1597	75.0274	59.5257	60.7511	69.4407
Mean ISI within Burst - Std (sec)		Synchrony Window	20	#DIV/0!	100	100	100	100	100	100	100	100	100	100	100	100	100	100	100	100	100	100	100	100	100	100	100	100	0	100	0	100	0	100	0	Synchrony Window	20	#DIV/0!	574.578	228.959	90.6994	46.928	33.4134	68.4767	27.2091	58.7014	7.88503	22.0278	34.0968
Median ISI within Burst - Avg (sec)				#DIV/0!	100	100	100	100	100	100	100	100	100	100	100	100	100	100	100	100	100	100	100	100	100	100	100	100	0	100	0	100	0	100	0			#DIV/0!	40.1877	96.5143	85.8937	65.7344	151.858	46.6969	47.8077	72.9491	49.2867	46.8694	55.4659
Median ISI within Burst - Std (sec)		Average Network Burst Analysis Settings		#DIV/0!	100	100	100	100	100	100	100	100	100	100	100	100	100	100	100	100	100	100	100	100	100	100	100	100	0	100	0	100	0	100	0	Average Network Burst Analysis Settings		#DIV/0!	88.1039	214.095	88.3535	44.7363	52.815	56.2089	33.6305	57.4471	9.59083	18.8952	31.0894
Inter-Burst Interval - Avg (sec)		Number of network bursts vary by well		#DIV/0!	#DIV/0!	100	100	100	100	100	100	100	100	100	100	100	100	100	100	100	100	100	100	100	100	100	100	100	0	100	0	100	0	100	0	Number of network bursts vary by well		#DIV/0!	#DIV/0!	310.305	42.3092	32.3985	14.9873	68.4351	914.018	32.3463	38.7879	76.7565	18.8063
Inter-Burst Interval - Std (sec)		Network Burst Window Start (ms)	0	#DIV/0!	#DIV/0!	100	100	100	100	100	#DIV/0!	100	100	100	100	100	100	100	100	100	100	100	100	100	100	100	100	100	0	#DIV/0!	#DIV/0!	100	0	100	0	Network Burst Window Start (ms)	0	#DIV/0!	#DIV/0!	343.805	27.3838	12.8419	15.9688	38.4819	#DIV/0!	45.7462	44.0852	20.7412	11.7332
Burst Frequency - Avg (Hz)		Network Burst Window End (ms)	500	#DIV/0!	100	100	100	100	100	100	100	100	100	100	100	100	100	100	100	100	100	100	100	100	100	100	100	100	0	100	0	100	0	100	0	Network Burst Window End (ms)	500	#DIV/0!	140.817	40.3398	127.812	72.5855	159.263	32.0449	26.1748	91.2164	70.6472	62.9275	62.2841
Burst Frequency - Std (Hz)		Bin Size (ms)	1	#DIV/0!	#DIV/0!	100	100	100	100	100	100	100	100	100	100	100	100	100	100	100	100	100	100	100	100	100	100	100	0	100	0	100	0	100	0	Bin Size (ms)	1	#DIV/0!	#DIV/0!	29.8421	66.4438	36.7921	266.922	14.3506	12.6378	70.0977	12.0731	11.6894	17.0853
Median/Mean ISI within Burst - Avg				#DIV/0!	#DIV/0!	100	100	100	100	100	100	100	100	100	100	100	100	100	100	100	100	100	100	100	100	100	100	100	0	100	0	100	0	100	0			#DIV/0!	#DIV/0!	50.9787	81.7264	90.3983	176.897	48.3312	37.555	48.3855	55.3411	124.112	140.209
Median/Mean ISI within Burst - Std				#DIV/0!	#DIV/0!	100	100	100	100	100	#DIV/0!	100	100	100	100	100	100	100	100	100	100	100	100	100	100	100	100	100	0	#DIV/0!	#DIV/0!	100	0	100	0			#DIV/0!	#DIV/0!	40.4739	134.692	109.315	115.519	23.5615	#DIV/0!	67.5558	153.346	193.452	148.919
IBI Coefficient of Variation - Avg				#DIV/0!	#DIV/0!	100	100	100	100	100	100	100	100	100	100	100	100	100	100	100	100	100	100	100	100	100	100	100	0	100	0	100	0	100	0			#DIV/0!	#DIV/0!	72.0663	72.9281	71.7151	183.291	72.2057	72.7278	68.0774	65.6773	65.2523	108.856
IBI Coefficient of Variation - Std				#DIV/0!	#DIV/0!	100	100	100	100	100	#DIV/0!	100	100	100	100	100	100	100	100	100	100	100	100	100	100	100	100	100	0	#DIV/0!	#DIV/0!	100	0	100	0			#DIV/0!	#DIV/0!	125.242	79.0473	33.8149	161.896	107.357	#DIV/0!	52.1957	45.7734	317.527	77.9604
Burst Percentage - Avg				#DIV/0!	100	100	100	100	100	100	100	100	100	100	100	100	100	100	100	100	100	100	100	100	100	100	100	100	0	100	0	100	0	100	0			#DIV/0!	554.037	104.114	81.9007	100.902	113.084	142.839	172.747	102.788	125.986	240.108	125.567
Burst Percentage - Std				#DIV/0!	100	100	100	100	100	100	100	100	100	100	100	100	100	100	100	100	100	100	100	100	100	100	100	100	0	100	0	100	0	100	0			#DIV/0!	530.179	133.615	123.343	111.673	31.3685	114.446	166.982	113.291	136.312	95.7615	32.6451
Network Burst Metrics
Number of Network Bursts				#DIV/0!	#DIV/0!	100	100	100	100	100	#DIV/0!	100	100	100	100	100	100	100	100	100	100	100	100	100	100	100	100	100	0	#DIV/0!	#DIV/0!	100	0	100	0			#DIV/0!	#DIV/0!	143.57	80.7759	43.8515	131.802	124.271	#DIV/0!	65.9011	91.7909	65.5649	12.8588
Network Burst Frequency				#DIV/0!	#DIV/0!	100	100	100	100	100	#DIV/0!	100	100	100	100	100	100	100	100	100	100	100	100	100	100	100	100	100	0	#DIV/0!	#DIV/0!	100	0	100	0			#DIV/0!	#DIV/0!	143.571	80.7753	43.8516	131.802	124.275	#DIV/0!	65.9011	91.791	65.5658	12.8588
Network Burst Duration - Avg (sec)				#DIV/0!	#DIV/0!	100	100	100	100	100	#DIV/0!	100	100	100	100	100	100	100	100	100	100	100	100	100	100	100	100	100	0	#DIV/0!	#DIV/0!	100	0	100	0			#DIV/0!	#DIV/0!	124.614	92.4575	91.1492	91.7794	79.572	#DIV/0!	82.316	91.0733	85.8646	90.3646
Network Burst Duration - Std (sec)				#DIV/0!	#DIV/0!	100	100	100	100	100	#DIV/0!	100	100	100	100	100	100	100	100	100	100	100	100	100	100	100	100	100	0	#DIV/0!	#DIV/0!	100	0	100	0			#DIV/0!	#DIV/0!	91.0635	39.2505	62.7238	206.962	106.587	#DIV/0!	68.3419	67.0188	145.227	127.567
Number of Spikes per Network Burst - Avg				#DIV/0!	#DIV/0!	100	100	100	100	100	#DIV/0!	100	100	100	100	100	100	100	100	100	100	100	100	100	100	100	100	100	0	#DIV/0!	#DIV/0!	100	0	100	0			#DIV/0!	#DIV/0!	121.068	106.246	107.576	65.1101	140.39	#DIV/0!	121.32	126.309	407.112	389.184
Number of Spikes per Network Burst - Std				#DIV/0!	#DIV/0!	100	100	100	100	100	#DIV/0!	100	100	100	100	100	100	100	100	100	100	100	100	100	100	100	100	100	0	#DIV/0!	#DIV/0!	100	0	100	0			#DIV/0!	#DIV/0!	47.6192	51.719	27.319	273.343	112.649	#DIV/0!	44.0653	19.7454	36.8052	44.2643
Number of Elecs Participating in Burst - Avg				#DIV/0!	#DIV/0!	100	100	100	100	100	#DIV/0!	100	100	100	100	100	100	100	100	100	100	100	100	100	100	100	100	100	0	#DIV/0!	#DIV/0!	100	0	100	0			#DIV/0!	#DIV/0!	112.545	93.6672	98.2417	95.5462	106.833	#DIV/0!	106.701	99.6361	136.616	116.621
Number of Elecs Participating in Burst - Std				#DIV/0!	#DIV/0!	#DIV/0!	#DIV/0!	#DIV/0!	#DIV/0!	#DIV/0!	#DIV/0!	#DIV/0!	#DIV/0!	#DIV/0!	#DIV/0!	#DIV/0!	#DIV/0!	#DIV/0!	#DIV/0!	#DIV/0!	#DIV/0!	#DIV/0!	#DIV/0!	#DIV/0!	#DIV/0!	#DIV/0!	#DIV/0!	#DIV/0!	#DIV/0!	#DIV/0!	#DIV/0!	#DIV/0!	#DIV/0!	#DIV/0!	#DIV/0!			#DIV/0!	#DIV/0!	#DIV/0!	#DIV/0!	#DIV/0!	#DIV/0!	#DIV/0!	#DIV/0!	#DIV/0!	#DIV/0!	#DIV/0!	#DIV/0!
Number of Spikes per Network Burst per Channel - Avg				#DIV/0!	#DIV/0!	100	100	100	100	100	#DIV/0!	100	100	100	100	100	100	100	100	100	100	100	100	100	100	100	100	100	0	#DIV/0!	#DIV/0!	100	0	100	0			#DIV/0!	#DIV/0!	109.765	114.804	111.498	63.9325	133.789	#DIV/0!	115.624	129.896	313.86	318.178
Number of Spikes per Network Burst per Channel - Std				#DIV/0!	#DIV/0!	100	100	100	100	100	#DIV/0!	100	100	100	100	100	100	100	100	100	100	100	100	100	100	100	100	100	0	#DIV/0!	#DIV/0!	100	0	100	0			#DIV/0!	#DIV/0!	46.5218	38.4865	28.7974	286.194	29.1206	#DIV/0!	43.788	31.0935	40.2466	47.6134
Network Burst Percentage				#DIV/0!	#DIV/0!	100	100	100	100	100	#DIV/0!	100	100	100	100	100	100	100	100	100	100	100	100	100	100	100	100	100	0	#DIV/0!	#DIV/0!	100	0	100	0			#DIV/0!	#DIV/0!	217.198	64.5327	54.2499	64.02	249.158	#DIV/0!	67.9026	200.174	240.655	53.7468
Network IBI Coefficient of Variation				#DIV/0!	#DIV/0!	100	100	100	100	100	#DIV/0!	100	100	100	100	100	100	100	100	100	100	100	100	100	100	100	100	100	0	#DIV/0!	#DIV/0!	100	0	100	0			#DIV/0!	#DIV/0!	68.6887	41.8144	66.4872	223.01	32.5603	#DIV/0!	45.1369	70.8694	61.6581	61.3953
Network ISI Coefficient of Variation				#DIV/0!	100	100	100	100	100	100	100	100	100	100	100	100	100	100	100	100	100	100	100	100	100	100	100	100	0	100	0	100	0	100	0			#DIV/0!	77.7372	69.8907	116.385	78.1839	135.54	79.8054	80.0506	107.719	75.0635	188.309	136.957
Network Normalized Duration IQR				#DIV/0!	#DIV/0!	100	100	100	100	100	#DIV/0!	100	100	100	100	100	100	100	100	100	100	100	100	100	100	100	100	100	0	#DIV/0!	#DIV/0!	100	0	100	0			#DIV/0!	#DIV/0!	58.76	77.2539	68.228	195.758	260.768	#DIV/0!	118.775	235.16	610.884	160.925
Synchrony Metrics
Area Under Normalized Cross-Correlation				#DIV/0!	100	100	100	100	100	100	100	100	100	100	100	100	100	100	100	100	100	100	100	100	100	100	100	100	0	100	0	100	0	100	0			#DIV/0!	153.489	94.6456	84.8914	108.809	111.654	172.34	177.412	114.152	178.88	305.991	130.676
Area Under Cross-Correlation				#DIV/0!	100	100	100	100	100	100	100	100	100	100	100	100	100	100	100	100	100	100	100	100	100	100	100	100	0	100	0	100	0	100	0			#DIV/0!	55.3168	78.5464	103.027	75.6837	142.743	119.975	130.707	133.085	85.8703	674.012	145.961
Full Width at Half Height of Normalized Cross-Correlation				#DIV/0!	100	100	100	100	100	100	100	100	100	100	100	100	100	100	100	100	100	100	100	100	100	100	100	100	0	100	0	100	0	100	0			#DIV/0!	51.1864	191.536	84.7936	66.7964	56.8738	66.9847	140.987	55.5511	345.508	33.3487	53.0822
Full Width at Half Height of Cross-Correlation				#DIV/0!	100	100	100	100	100	100	100	100	100	100	100	100	100	100	100	100	100	100	100	100	100	100	100	100	0	100	0	100	0	100	0			#DIV/0!	57.1899	153.604	88.4253	61.689	96.2817	54.8296	64.2266	82.1706	122.895	71.5486	100.271
Synchrony Index				#DIV/0!	100	100	100	100	100	100	100	100	100	100	100	100	100	100	100	100	100	100	100	100	100	100	100	100	0	100	0	100	0	100	0			#DIV/0!	192.221	83.9773	92.0305	101.576	122.416	187.833	204.784	115.548	164.154	168.395	130.001
Kreuz SPIKE Distance
Average Network Burst Metrics
Start Electrode				#DIV/0!	#DIV/0!	#DIV/0!				#DIV/0!	#DIV/0!	#DIV/0!										#DIV/0!	#DIV/0!	#DIV/0!	#DIV/0!	#DIV/0!	#DIV/0!	#DIV/0!	#DIV/0!					#DIV/0!	#DIV/0!			100	52.1739	141.667	#REF!	#REF!	#REF!
Percent Bursts with Start Electrode				100	100	100				100	100	100										100	100	100	100	100	100	100	0					100	0			117.857	155.294	79.558	#REF!	#REF!	#REF!
Burst Peak (Max Spikes per sec)				100	100	100				100	100	100										100	100	100	100	100	100	100	0					100	0			127.315	55.1198	87.5138	#REF!	#REF!	#REF!
Time to Burst Peak (ms)				100	100	100				100	100	100										100	100	100	100	100	100											113.933	213.761	0.860585	#REF!	#REF!	#REF!
Copy paste into Prism		Timepoint	A1	A2	B1	B2	C1	C2	A7	A8	B7	B8	C7	C8	D7	D8	E7	E8	F7	F8	D1	D2	E1	E2	F1	F2
Mean Firing Rate (Hz)			NaCl/DMSO	NaCl/DMSO	NaCl/DMSO	NaCl/DMSO	NaCl/DMSO	NaCl/DMSO	CDDP10uM	CDDP10uM	CDDP10uM	CDDP10uM	CDDP10uM	CDDP10uM	CDDP10uM_and_SP	CDDP10uM_and_SP	CDDP10uM_and_SP	CDDP10uM_and_SP	CDDP10uM_and_SP	CDDP10uM_and_SP	SP10uM	SP10uM	SP10uM	SP10uM	SP10uM	SP10uM
Normalized to baseline 0h and to individual well (well x at timepoint divided by well x at timepoint 0h, multiplied by 100)		0	#DIV/0!	100	100	100	100	100	100	100	100	100	100	100	100	100	100	100	100	100	100	100	100	100	100	100
excluded A1, A2		1h	#DIV/0!	113.791	199.151	330.948	216.393	333.579	174.25	155.261	293.01	144.135	276.016	231.71	150.743	193.369	185.873	164.5	96.0744	171.877	174.853	239.499	189.827	170.547	101.125	85.6981
		4h	#DIV/0!	118.839	180.864	304.232	201.19	350.824	138.42	127.785	248.243	134.057	198.69	197.172	102.927	141.269	137.785	116.654	79.9268	101.608	95.6023	209.209	225.409	158.235	101.275	79.2801
		8h	#DIV/0!	130.16	166.455	281.018	205.55	392.244	93.4526	119.161	195.091	147.801	137.005	153.935	65.4951	101.961	98.5313	100.627	59.4785	57.4819	97.8916	200.136	177.977	148.548	106.253	65.5136
		12h	#DIV/0!	113.322	180.383	273.777	211.52	376.059	72.4603	110.733	151.899	141.163	81.4401	113.695	53.9012	75.2615	79.4959	97.0608	51.0201	45.0285	112.214	198.424	197.787	142.311	111.592	74.3133
		16h	#DIV/0!	100.018	192.581	268.757	222.148	350.406	49.3169	98.3857	111.25	128.201	57.4367	79.2576	50.5785	68.7886	57.809	91.1114	46.5231	35.8698	105.055	206.354	194.372	148.359	123.9	79.3936
		20h	#DIV/0!	80.7824	178.704	286.46	213.9	335.676	53.9802	83.1102	92.6212	120.459	36.4043	75.8882	46.2352	70.4682	49.5914	95.6266	44.9167	29.9078	99.7486	222.447	209.134	154.716	126.912	83.5365
		24h	#DIV/0!	47.3769	195.641	275.281	226.016	252.803	33.9771	92.2204	86.1315	116.891	29.0697	54.8156	45.8832	70.6623	44.7282	97.2571	46.2987	27.025	99.3472	246.483	197.117	148.151	126.12	78.4162
		36h	#DIV/0!	42.1844	197.166	213.292	205.358	169.797	45.0808	58.7249	61.6311	107.454	22.3643	53.7434	41.2822	69.8754	30.0142	100.554	49.304	37.4543	66.412	174.844	143.948	98.4736	105.751	70.6634
		48h	#DIV/0!	26.2232	181.062	183.583	183.242	155.392	48.2066	64.3166	67.6355	110.427	11.6072	41.9578	20.8924	55.1569	21.7989	84.2428	41.442	28.7038	47.7814	116.563	99.3133	71.5713	91.4444	57.5419
		60h	#DIV/0!	20.5963	160.228	178.294	204.599	200.522	45.6463	67.5223	72.6391	103.631	12.0354	28.034	14.4915	33.5586	19.958	44.1126	43.1208	7.63218	35.0638	99.1575	86.3996	61.0251	87.7865	47.986
		72h	#DIV/0!	21.381	177.139	168.56	222.948	210.526	33.9142	67.0155	69.2313	112.326	14.7202	9.57928	10.7692	34.935	17.6524	15.8687	25.1848	5.47157	21.0136	79.4746	97.2219	55.2571	92.7089	41.6465
Normalized to vehicle?
Mean Firing Rate (Hz)		Timepoint	A1	A2	B1	B2	C1	C2	A7	A8	B7	B8	C7	C8	D7	D8	E7	E8	F7	F8	D1	D2	E1	E2	F1	F2
excluded A1, A2			NaCl/DMSO	NaCl/DMSO	NaCl/DMSO	NaCl/DMSO	NaCl/DMSO	NaCl/DMSO	CDDP10uM	CDDP10uM	CDDP10uM	CDDP10uM	CDDP10uM	CDDP10uM	CDDP10uM_and_SP	CDDP10uM_and_SP	CDDP10uM_and_SP	CDDP10uM_and_SP	CDDP10uM_and_SP	CDDP10uM_and_SP	SP10uM	SP10uM	SP10uM	SP10uM	SP10uM	SP10uM
		0	#DIV/0!	100	100	100	100	100	100	100	100	100	100	100	100	100	100	100	100	100	100	100	100	100	100	100
		1h	#DIV/0!	42.1421	73.7546	122.565	80.1403	123.54	64.5329	57.5003	108.515	53.3798	102.221	85.8128	55.827	71.6134	68.8375	60.9219	35.5808	63.6539	64.7562	88.6976	70.3015	63.1616	37.4513	31.7379
		4h	#DIV/0!	45.8347	69.7568	117.339	77.5964	135.308	53.387	49.2849	95.7443	51.704	76.6323	76.0466	39.6977	54.4857	53.1419	44.9919	30.8268	39.189	36.8726	80.6892	86.9376	61.0291	39.0606	30.5773
		8h	#DIV/0!	49.8094	63.6986	107.539	78.6592	150.103	35.7622	45.6003	74.6569	56.5599	52.4286	58.9074	25.0635	39.0181	37.7057	38.5077	22.7611	21.997	37.4609	76.5875	68.1077	56.846	40.6608	25.0706
		12h	#DIV/0!	43.5128	69.2622	105.123	81.2181	144.397	27.8228	42.5184	58.3251	54.2029	31.2708	43.6558	20.6966	28.8984	30.5243	37.2688	19.5904	17.2897	43.0871	76.1895	75.945	54.6436	42.8484	28.5343
		16h	#DIV/0!	38.6957	74.5071	103.979	85.9463	135.568	19.0801	38.0642	43.0414	49.5995	22.2215	30.6638	19.5682	26.6135	22.3656	35.2499	17.9992	13.8776	40.6444	79.8356	75.2001	57.3981	47.9352	30.7164
		20h	#DIV/0!	31.8436	70.4434	112.919	84.3172	132.32	21.2784	32.7612	36.5103	47.4839	14.3502	29.9143	18.2254	27.7778	19.5484	37.695	17.7057	11.7893	39.3198	87.6864	82.4384	60.9875	50.0272	32.9292
		24h	#DIV/0!	19.9536	82.3975	115.94	95.1905	106.472	14.3101	38.8403	36.2758	49.2309	12.2432	23.0866	19.3245	29.7607	18.8381	40.9615	19.4995	11.382	41.8418	103.811	83.0192	62.3962	53.1175	33.0264
		36h	#DIV/0!	21.4785	100.388	108.599	104.56	86.4532	22.9532	29.9002	31.3799	54.7111	11.3869	27.3638	21.0191	35.5775	15.2819	51.198	25.1035	19.0701	33.8141	89.0231	73.2922	50.1385	53.844	35.9787
		48h	#DIV/0!	14.9148	102.982	104.416	104.221	88.3814	27.4182	36.581	38.4686	62.807	6.60177	23.8641	11.8828	31.3713	12.3984	47.9143	23.5707	16.3257	27.1763	66.2967	56.4858	40.7072	52.0103	32.7277
		60h	#DIV/0!	11.0786	86.1856	95.9031	110.052	107.859	24.5528	36.3197	39.072	55.7421	6.47377	15.0793	7.79487	18.0509	10.7352	23.7278	23.1943	4.10529	18.8605	53.336	46.4737	32.8249	47.2196	25.8113
		72h	#DIV/0!	10.9762	90.9367	86.5329	114.454	108.077	17.4104	34.4034	35.5409	57.6644	7.55681	4.91766	5.52851	17.9344	9.06214	8.14642	12.929	2.80891	10.7876	40.7995	49.9103	28.367	47.5935	21.3798
Number of Active Electrodes		Timepoint	A1	A2	B1	B2	C1	C2	A7	A8	B7	B8	C7	C8	D7	D8	E7	E8	F7	F8	D1	D2	E1	E2	F1	F2
excluded A1, A2			NaCl/DMSO	NaCl/DMSO	NaCl/DMSO	NaCl/DMSO	NaCl/DMSO	NaCl/DMSO	CDDP10uM	CDDP10uM	CDDP10uM	CDDP10uM	CDDP10uM	CDDP10uM	CDDP10uM_and_SP	CDDP10uM_and_SP	CDDP10uM_and_SP	CDDP10uM_and_SP	CDDP10uM_and_SP	CDDP10uM_and_SP	SP10uM	SP10uM	SP10uM	SP10uM	SP10uM	SP10uM
		0	#DIV/0!	100	100	100	100	100	100	100	100	100	100	100	100	100	100	100	100	100	100	100	100	100	100	100
		1h	#DIV/0!	90.7127	108.855	103.672	90.7127	96.7603	99.784	126.998	90.7127	145.14	111.646	90.7127	90.7127	97.1922	96.7603	107.206	96.7603	120.95	97.1922	103.672	96.7603	126.998	90.7127	90.7127
		4h	#DIV/0!	93.75	112.5	93.75	93.75	100	103.125	131.25	93.75	150	115.385	93.75	93.75	100.446	93.75	102.273	100	109.375	93.75	107.143	100	112.5	93.75	93.75
		8h	#DIV/0!	64	96	96	105.6	102.4	105.6	134.4	90	153.6	110.769	96	90	96	89.6	78.5455	83.2	72	102.857	109.714	102.4	96	96	96
		12h	#DIV/0!	111.258	66.755	103.311	111.258	118.675	111.258	155.762	104.305	155.762	111.258	111.258	97.351	103.311	103.841	70.8007	81.5894	46.3576	103.311	127.152	118.675	111.258	111.258	111.258
		16h	#DIV/0!	114.441	68.6649	106.267	102.997	122.071	68.6649	114.441	92.9837	160.218	105.638	107.289	92.9837	65.3951	91.5531	72.8264	68.6649	47.6839	106.267	122.616	114.441	114.441	114.441	114.441
		20h	#DIV/0!	75.6757	90.8108	97.2973	90.8108	121.081	56.7568	68.1081	85.1351	158.919	61.1227	106.419	85.1351	64.8649	83.2432	72.2359	52.973	37.8378	105.405	113.514	105.946	113.514	113.514	113.514
		24h	#DIV/0!	114.441	91.5531	106.267	80.109	122.071	57.2207	68.6649	78.6785	160.218	61.6223	85.8311	85.8311	57.2207	68.6649	72.8264	53.406	19.0736	106.267	122.616	106.812	125.886	114.441	114.441
		36h	#DIV/0!	83.707	100.448	98.6547	75.3363	125.561	75.3363	75.3363	86.3229	150.673	48.2925	70.6278	78.4753	80.7175	75.3363	79.9022	58.5949	31.3901	107.623	116.592	117.19	138.117	102.018	117.713
		48h	#DIV/0!	123.348	98.6784	79.2952	98.6784	123.348	86.3436	74.0088	84.8018	148.018	47.4415	77.0925	77.0925	79.2952	65.7856	67.2807	49.3392	51.395	105.727	105.727	90.4552	135.683	84.8018	107.93
		60h	#DIV/0!	130.233	104.186	74.4186	91.1628	130.233	91.1628	78.1395	81.3953	156.279	30.0537	73.2558	65.1163	83.7209	69.4574	71.0359	52.093	10.8527	111.628	130.233	86.8217	143.256	89.5349	105.814
		72h	#DIV/0!	172.043	103.226	64.5161	103.226	129.032	77.4194	51.6129	88.7097	129.032	39.7022	48.3871	80.6452	82.9493	68.8172	82.1114	51.6129	10.7527	82.9493	110.599	86.0215	129.032	96.7742	88.7097
Number of Spikes per Burst - Avg		Timepoint	A1	A2	B1	B2	C1	C2	A7	A8	B7	B8	C7	C8	D7	D8	E7	E8	F7	F8	D1	D2	E1	E2	F1	F2
excluded A1, A2			NaCl/DMSO	NaCl/DMSO	NaCl/DMSO	NaCl/DMSO	NaCl/DMSO	NaCl/DMSO	CDDP10uM	CDDP10uM	CDDP10uM	CDDP10uM	CDDP10uM	CDDP10uM	CDDP10uM_and_SP	CDDP10uM_and_SP	CDDP10uM_and_SP	CDDP10uM_and_SP	CDDP10uM_and_SP	CDDP10uM_and_SP	SP10uM	SP10uM	SP10uM	SP10uM	SP10uM	SP10uM
		0	#DIV/0!	100	100	100	100	100	100	100	100	100	100	100	100	100	100	100	100	100	100	100	100	100	100	100
		1h	#DIV/0!	126.15	86.7081	131.642	105.77	75.8794	122.708	184.095	125.463	146.51	111.261	118.524	172.023	152.186	165.268	143.915	141.883	134.25	106.445	150.009	121.889	158.865	147.971	147.745
		4h	#DIV/0!	159.704	90.2556	134.405	100.335	75.0045	141.096	177.371	99.308	129.569	81.8174	103.371	142.982	107.615	144.408	143.39	171.256	140.818	107.426	116.113	119.204	169.451	149.116	131.967
		8h	#DIV/0!	166.818	90.9914	133.205	107.893	67.9109	143.095	164.456	88.6706	119.559	72.7634	87.6313	119.025	77.9884	134.287	132.844	132.837	133.751	103.461	113.438	111.361	124.397	139.553	115.842
		12h	#DIV/0!	153.283	87.5595	127.505	119.381	65.555	133.816	146.637	69.2799	112.238	67.089	68.8544	103.042	61.0236	106.507	96.031	94.8418	130.523	111.137	100.011	109.783	102.094	126.194	104.206
		16h	#DIV/0!	155.862	91.3106	122.35	114.643	71.6964	121.612	153.029	59.5072	109.898	69.3889	71.1527	89.2351	40.6955	95.9697	67.2938	92.2237	149.465	101.505	103.569	100.499	88.2237	127.13	103.997
		20h	#DIV/0!	161.246	91.8848	125.019	105.083	78.013	0	142.337	45.0595	114.573	16.9658	55.2346	59.7594	32.581	78.176	67.9742	70.4096	217.315	104.074	107.842	91.4256	70.8127	130.661	99.2292
		24h	#DIV/0!	161.582	92.0364	130.129	99.5324	78.3025	0	165.546	36.6332	103.709	17.4169	40.7882	46.8865	28.2314	59.1335	60.0948	54.7611	149.067	100.937	123.346	72.2457	63.2849	120.623	98.4669
		36h	#DIV/0!	139.433	78.8715	142.741	78.5746	99.8132	0	126.25	31.418	106.59	14.3464	10.0545	44.1529	39.4016	41.4273	58.2737	48.4583	0	85.4057	89.8706	51.5029	43.1126	96.7709	72.4454
		48h	#DIV/0!	0	75.3336	147.892	80.9154	95.8592	0	132.204	32.8134	113.469	14.1947	11.5315	35.1946	22.7017	0	65.0125	46.0624	0	94.213	79.5603	32.0929	35.8256	86.7091	50.9744
		60h	#DIV/0!	0	78.7162	122.067	87.8638	111.353	0	154.406	31.868	111.243	0	10.1075	37.1735	23.6062	0	56.9277	61.6911	0	102.634	85.7351	26.7079	37.0996	89.3928	43.5785
		72h	#DIV/0!	0	86.5446	112.234	81.1966	120.025	0	139.62	35.7085	120.984	0	10.7459	35.7755	23.7282	0	0	48.7486	0	109.666	71.3406	23.9182	35.1181	91.0286	36.429
Mean ISI within Burst - Avg (sec)		Timepoint	A1	A2	B1	B2	C1	C2	A7	A8	B7	B8	C7	C8	D7	D8	E7	E8	F7	F8	D1	D2	E1	E2	F1	F2
excluded A1, A2			NaCl/DMSO	NaCl/DMSO	NaCl/DMSO	NaCl/DMSO	NaCl/DMSO	NaCl/DMSO	CDDP10uM	CDDP10uM	CDDP10uM	CDDP10uM	CDDP10uM	CDDP10uM	CDDP10uM_and_SP	CDDP10uM_and_SP	CDDP10uM_and_SP	CDDP10uM_and_SP	CDDP10uM_and_SP	CDDP10uM_and_SP	SP10uM	SP10uM	SP10uM	SP10uM	SP10uM	SP10uM
		0	#DIV/0!	100	100	100	100	100	100	100	100	100	100	100	100	100	100	100	100	100	100	100	100	100	100	100
		1h	#DIV/0!	51.2863	98.0671	92.0058	70.5077	139.419	53.4293	53.1597	75.0274	59.5257	60.7511	69.4407	55.871	55.8284	58.2895	56.7464	50.4992	45.5253	83.5923	64.6551	85.3407	59.8239	51.2423	68.2941
		4h	#DIV/0!	50.768	93.7532	95.7821	84.6224	125.842	48.0635	51.5463	81.9004	61.5286	53.7365	52.7653	45.711	51.6537	51.3559	63.2651	52.6207	54.0884	63.6499	60.5002	61.8857	56.0001	48.3049	60.7552
		8h	#DIV/0!	45.886	86.072	102.307	79.7296	131.892	56.9989	50.9592	71.4612	55.1506	42.6513	50.9447	44.0153	53.8007	48.9129	56.3928	53.1809	47.4623	57.7915	53.784	59.5155	66.4469	47.7896	57.7102
		12h	#DIV/0!	43.4385	88.4378	97.9136	84.7077	128.941	51.106	45.4337	69.9734	56.3574	42.1777	46.6752	38.6056	57.2298	48.4396	67.4263	51.8165	45.8174	57.2956	55.069	55.1279	62.0772	44.6714	55.3437
		16h	#DIV/0!	41.6715	88.5407	96.1141	86.5934	128.752	57.4305	43.1018	80.0952	53.7101	33.6803	45.426	36.1431	79.7583	58.986	87.9619	60.6223	43.0367	58.5003	52.2244	58.2403	63.5777	44.6351	53.0432
		20h	#DIV/0!	42.3313	93.4587	98.4656	93.9045	114.171	0	33.3672	106.549	56.1957	90.2633	36.5307	49.5083	160.03	80.6998	95.3392	75.5145	93.5651	57.9968	54.1528	60.0703	74.8418	47.9014	49.0769
		24h	#DIV/0!	28.4383	82.1299	102.897	98.8132	116.159	0	37.1975	153.661	48.0187	126.541	42.6199	90.6168	145.636	97.1821	106.059	101.332	100.359	61.6531	50.0999	66.9084	83.3093	48.6382	48.7558
		36h	#DIV/0!	35.871	82.2746	107.707	112.521	97.4971	0	42.3787	173.481	60.5872	99.8589	114.295	93.6227	145.463	150.898	108.222	117.839	0	69.645	64.5407	87.0676	102.171	86.0247	53.1077
		48h	#DIV/0!	0	75.2712	125.638	99.1363	99.9546	0	38.4512	142.14	60.2371	183.935	105.402	89.9537	159.355	0	89.8438	127.906	0	60.7186	57.7136	113.62	100.207	93.1729	62.7706
		60h	#DIV/0!	0	67.9509	142.485	92.502	97.0626	0	37.2677	132.199	55.0978	0	102.746	79.7162	86.9582	0	92.2294	102.541	0	50.8151	60.5187	133.282	100.798	117.741	70.8965
		72h	#DIV/0!	0	73.0294	117.125	105.481	104.364	0	38.744	174.777	50.8856	0	101.026	84.5537	171.221	0	0	124.309	0	50.6398	68.0866	155.557	76.9741	130.628	93.1279
Burst Frequency - Avg (Hz)		Timepoint	A1	A2	B1	B2	C1	C2	A7	A8	B7	B8	C7	C8	D7	D8	E7	E8	F7	F8	D1	D2	E1	E2	F1	F2
excluded A1, A2			NaCl/DMSO	NaCl/DMSO	NaCl/DMSO	NaCl/DMSO	NaCl/DMSO	NaCl/DMSO	CDDP10uM	CDDP10uM	CDDP10uM	CDDP10uM	CDDP10uM	CDDP10uM	CDDP10uM_and_SP	CDDP10uM_and_SP	CDDP10uM_and_SP	CDDP10uM_and_SP	CDDP10uM_and_SP	CDDP10uM_and_SP	SP10uM	SP10uM	SP10uM	SP10uM	SP10uM	SP10uM
		0	#DIV/0!	100	100	100	100	100	100	100	100	100	100	100	100	100	100	100	100	100	100	100	100	100	100	100
		1h	#DIV/0!	140.817	40.3398	127.812	72.5855	159.263	32.0449	26.1748	91.2164	70.6472	62.9275	62.2841	26.0105	28.3379	43.4995	40.2416	19.5787	17.3655	28.3937	65.1948	47.146	36.3414	22.0874	16.4479
		4h	#DIV/0!	1087.33	44.7499	159.28	48.3156	147.654	19.7709	18.0307	77.7147	40.4177	48.1176	43.5607	14.7358	25.4563	33.4938	22.9815	17.3235	14.6447	12.6705	65.5845	72.2377	45.6145	19.604	14.9062
		8h	#DIV/0!	2725.78	45.7722	144.659	54.1305	155.438	12.6878	12.7749	62.6884	46.8408	26.6939	32.3907	8.99991	15.6294	22.973	16.5687	11.951	9.15246	9.64776	54.0853	43.9377	36.2771	17.5452	11.3844
		12h	#DIV/0!	2658.4	47.8155	131.622	81.2697	139.292	17.5877	11.2771	59.6344	44.245	10.996	24.666	7.24769	9.89818	15.5493	16.9395	9.78214	4.3538	12.282	45.7574	50.7679	43.8653	16.6284	12.8499
		16h	#DIV/0!	4106.62	50.4186	131.878	91.2808	126.423	2.41367	10.5162	48.4638	35.7981	6.29594	19.1157	7.35209	9.69975	11.8817	15.2964	14.6752	1.21012	13.4008	54.6737	56.3993	51.1904	18.9099	14.8907
		20h	#DIV/0!	120.928	51.8085	133.481	100.614	114.097	0	4.624	33.4484	19.1058	2.42891	24.464	8.27975	23.7311	6.70947	40.2259	15.0961	0.282985	12.3142	70.266	78.296	57.8662	22.8864	16.8262
		24h	#DIV/0!	72.1962	58.2438	146.015	107.817	87.924	0	18.4032	25.4062	15.6948	2.17467	18.3468	18.3778	16.4792	4.43389	35.7351	21.6254	0.950092	13.9372	81.6658	86.3652	85.9412	24.1103	18.9113
		36h	#DIV/0!	59.3447	95.0248	147.709	100.472	56.7947	0	5.98771	14.6551	33.8816	1.78729	117.582	27.2881	39.878	1.04103	244.674	97.8719	0	13.7849	101.581	179.766	73.185	31.0566	34.4343
		48h	#DIV/0!	0	65.6767	168.365	127.999	37.9599	0	7.74645	48.9905	36.3801	1.75733	65.2377	3.35382	7.15598	0	320.763	72.1099	0	7.71037	75.8318	152.681	20.6046	29.8933	31.8809
		60h	#DIV/0!	0	60.6466	118.204	171.095	50.0546	0	4.56582	13.9107	22.2388	0	11.7485	0.999805	0.605885	0	35.9049	90.9116	0	3.83658	41.543	159.734	15.7045	36.6586	25.7855
		72h	#DIV/0!	0	62.1453	136.334	141.666	59.855	0	1.38708	30.6933	45.0539	0	13.257	0.496938	1.1045	0	0	34.6859	0	0.948271	25.0527	153.653	24.7104	37.5603	15.0411
Network Burst Frequency		Timepoint	A1	A2	B1	B2	C1	C2	A7	A8	B7	B8	C7	C8	D7	D8	E7	E8	F7	F8	D1	D2	E1	E2	F1	F2
excluded A1, A2, A8			NaCl/DMSO	NaCl/DMSO	NaCl/DMSO	NaCl/DMSO	NaCl/DMSO	NaCl/DMSO	CDDP10uM	CDDP10uM	CDDP10uM	CDDP10uM	CDDP10uM	CDDP10uM	CDDP10uM_and_SP	CDDP10uM_and_SP	CDDP10uM_and_SP	CDDP10uM_and_SP	CDDP10uM_and_SP	CDDP10uM_and_SP	SP10uM	SP10uM	SP10uM	SP10uM	SP10uM	SP10uM
		0	#DIV/0!	#DIV/0!	100	100	100	100	100	#DIV/0!	100	100	100	100	100	100	100	100	100	100	100	100	100	100	100	100
		1h	#DIV/0!	#DIV/0!	143.571	80.7753	43.8516	131.802	124.275	#DIV/0!	65.9011	91.791	65.5658	12.8588	12.6608	21.802	40.8783	22.4793	11.166	285.269	25.2703	69.0391	29.7297	25.2173	12.8232	11.1224
		4h	#DIV/0!	#DIV/0!	25.5004	133.961	50.7024	189.837	37.4013	#DIV/0!	106.049	28.3343	72.8592	17.8295	22.2762	32.5093	61.7371	19.7757	13.9362	102.006	19.6845	158.669	68.0004	37.6434	18.9543	17.602
		8h	#DIV/0!	#DIV/0!	2.69279	117.597	48.1771	231.533	0	#DIV/0!	90.7676	45.7678	46.1538	14.3149	24.0911	30.8901	41.6588	15.1645	11.2699	3.23148	20.4042	156.151	47.6097	44.9991	25.9942	10.4355
		12h	#DIV/0!	#DIV/0!	0	120.118	52.3845	227.498	0	#DIV/0!	79.6242	36.969	17.0624	14.288	21.1809	28.7366	37.7164	18.8033	11.5071	0	26.9403	153.561	61.9627	58.4995	31.7713	14.4955
		16h	#DIV/0!	#DIV/0!	3.15604	133.283	52.1474	211.413	0	#DIV/0!	60.4038	9.46623	6.76142	14.3148	21.3806	24.2469	26.9038	16.2278	14.8598	0	32.8824	166.185	74.7326	76.1807	39.3883	19.4351
		20h	#DIV/0!	#DIV/0!	0	147.105	37.6367	215.259	0	#DIV/0!	41.6969	0	0	11.0343	30.7604	39.5571	11.5216	27.2518	18.709	0	34.564	216.475	118.67	96.4235	45.2912	22.6657
		24h	#DIV/0!	#DIV/0!	0	151.494	54.9281	193.578	0	#DIV/0!	12.0237	0	0	6.56885	36.7856	41.6391	0	37.1007	26.2767	0	38.5376	359.099	146.178	107.009	51.6593	24.8023
		36h	#DIV/0!	#DIV/0!	16.4573	203.394	64.9576	115.191	0	#DIV/0!	0	0	0	28.0955	63.4123	57.1629	0	73.5475	42.4792	0	41.5728	537.56	272.82	170.436	75.4704	55.0476
		48h	#DIV/0!	#DIV/0!	0	245.971	67.5894	86.4397	0	#DIV/0!	7.05661	0	0	15.6608	0	12.9982	0	15.1203	41.3516	0	38.9943	345.744	366.538	72.3244	84.3074	110.149
		60h	#DIV/0!	#DIV/0!	0	179.622	119.237	101.141	0	#DIV/0!	0	0	0	0	0	0	0	0	58.9191	0	19.1626	155.078	268.281	28.8966	67.6584	85.9235
		72h	#DIV/0!	#DIV/0!	0	145.223	157.964	96.8138	0	#DIV/0!	3.45841	0	0	0	0	0	0	0	2.11073	0	7.64254	88.7466	447.133	3.45738	42.5658	101.529
Area Under Normalized Cross-Correlation		Timepoint	A1	A2	B1	B2	C1	C2	A7	A8	B7	B8	C7	C8	D7	D8	E7	E8	F7	F8	D1	D2	E1	E2	F1	F2
excluded A1, A2			NaCl/DMSO	NaCl/DMSO	NaCl/DMSO	NaCl/DMSO	NaCl/DMSO	NaCl/DMSO	CDDP10uM	CDDP10uM	CDDP10uM	CDDP10uM	CDDP10uM	CDDP10uM	CDDP10uM_and_SP	CDDP10uM_and_SP	CDDP10uM_and_SP	CDDP10uM_and_SP	CDDP10uM_and_SP	CDDP10uM_and_SP	SP10uM	SP10uM	SP10uM	SP10uM	SP10uM	SP10uM
		0	#DIV/0!	100	100	100	100	100	100	100	100	100	100	100	100	100	100	100	100	100	100	100	100	100	100	100
		1h	#DIV/0!	153.489	94.6456	84.8914	108.809	111.654	172.34	177.412	114.152	178.88	305.991	130.676	141.12	152.336	132.705	128.988	146.098	235.192	128.609	124.372	115.756	125.446	136.979	114.687
		4h	#DIV/0!	185.615	75.928	82.3454	84.2523	157.474	184.857	224.992	152.035	156.874	429.115	185.304	209.076	213.534	189.108	171.995	199.686	283.955	201.595	166.936	164.816	169.523	197.106	170.525
		8h	#DIV/0!	242.67	64.6263	92.2899	79.3185	163.765	122.679	234.394	151.287	116.021	473.31	201.892	228.924	208.615	191.905	143.401	188.753	267.753	220.671	182.464	186.993	169.75	205.845	181.748
		12h	#DIV/0!	243.235	56.7649	96.4337	77.2503	169.551	90.0874	180.082	141.326	117.461	432.617	201.424	241.983	151.209	172.901	90.9766	175.985	253.322	229.251	202.583	197.89	157.098	209.5	198.673
		16h	#DIV/0!	186.984	55.8681	94.2839	65.4473	184.401	22.4205	251.5	96.1236	121.809	435.155	186.295	191.301	28.436	124.888	22.8695	131.414	171.429	231.53	207.897	199.4	154.39	204.911	205.709
		20h	#DIV/0!	256.238	53.8865	90.6675	56.6798	198.766	13.7049	186.305	32.8511	139.018	15.7024	260.228	88.9791	8.54174	42.6853	15.7316	86.9636	53.335	252.525	228.959	221.215	125.068	205.428	233.319
		24h	#DIV/0!	259.156	57.8454	81.7315	47.1214	213.302	8.98615	138.535	7.96193	135.99	12.306	134.918	17.2524	8.33686	12.4422	14.316	28.761	5.06932	252.564	205.203	209.354	89.691	171.735	232.17
		36h	#DIV/0!	152.739	55.7531	63.4176	31.6896	249.14	9.37982	166.83	6.10288	154.255	9.96088	7.21995	15.5324	10.7926	7.149	10.6962	12.8929	4.83658	276.046	205.553	195.511	29.3076	76.2901	260.897
		48h	#DIV/0!	278.228	79.3045	58.313	31.6381	230.744	23.6061	263.128	8.42649	193.326	13.584	9.91537	15.5188	15.2408	7.50736	11.4938	12.1713	2.521	321.9	221.134	150.451	25.8877	34.6143	262.448
		60h	#DIV/0!	276.354	56.5909	34.1754	33.2101	276.024	23.9636	400.553	10.6673	189.915	5.33549	6.7382	11.7631	13.0603	4.82021	7.1578	17.0552	1.2101	262.983	146.95	61.5163	19.5813	19.3922	170.785
		72h	#DIV/0!	311.722	73.1067	23.061	21.4164	282.416	18.9222	394.182	6.65028	141.048	3.73196	3.40481	7.80135	10.3053	6.06224	5.88019	12.5382	-0.12399	140.229	76.0892	28.7856	20.7885	12.5748	52.1629
										somehow A8 and B8 are really high…
[truncated: 426 more columns]

## Sheet: Plate3_PTX
Master-Table MEA Data
Plate 67-0906
Cells	BIHi264-A
Day11 thawed	2023-12-19
Date of Experiment	2024-02-22
Last media change	2024-02-19
Density:	30.000/well
Age of cells [d]	76
Agent	PTX vs PTX+SP
Date of intoxication:	2024-02-22
RAW DATA copy pasted
				befMC
Well Averages				A1	A2	B1	B2	C1	C2	A3	A4	B3	B4	C3	C4	A5	A6	B5	B6	C5	C6	D3	D4	E3	E4	F3	F4	D5	D6	E5	E6	F5	F6	D1	D2	E1	E2	F1	F2
Treatment/ID				DMSO	DMSO	DMSO	DMSO	DMSO	DMSO	PTX100nM	PTX100nM	PTX100nM	PTX100nM	PTX100nM	PTX100nM	PTX1uM	PTX1uM	PTX1uM	PTX1uM	PTX1uM	PTX1uM	PTX100_and_SP	PTX100_and_SP	PTX100_and_SP	PTX100_and_SP	PTX100_and_SP	PTX100_and_SP	PTX1uM_and_SP	PTX1uM_and_SP	PTX1uM_and_SP	PTX1uM_and_SP	PTX1uM_and_SP	PTX1uM_and_SP	SP10uM	SP10uM	SP10uM	SP10uM	SP10uM	SP10uM
Number of Spikes				25005	42375	32283	68431	26541	30620	46074	46571	44251	37517	45682	38323	41811	35107	28377	18671	46444	34651	55988	33223	56006	34825	36661	21368	22512	16475	13771	48	27011	4774	25911	38489	43003	32168	70233	33251
Mean Firing Rate (Hz)				2.60469	4.41406	3.36281	7.12823	2.76469	3.18958	4.79938	4.85115	4.60948	3.90802	4.75854	3.99198	4.35531	3.65698	2.95594	1.9449	4.83792	3.60948	5.83208	3.46073	5.83396	3.6276	3.81885	2.22583	2.345	1.71615	1.43448	0.005	2.81365	0.497292	2.69906	4.00927	4.47948	3.35083	7.31594	3.46365
Number of Active Electrodes				13	15	15	15	16	16	16	16	15	16	16	16	16	16	14	16	14	16	14	10	16	13	16	12	8	8	8	0	10	3	15	16	15	15	15	15
Weighted Mean Firing Rate (Hz)				3.19526	4.70833	3.58389	7.59822	2.76469	3.18958	4.79938	4.85115	4.91511	3.90802	4.75854	3.99198	4.35531	3.65698	3.37107	1.9449	5.52619	3.60948	6.66012	5.52867	5.83396	4.46474	3.81885	2.96625	4.68083	3.425	2.85854		4.48033	2.60556	2.87444	4.00927	4.77644	3.57156	7.79989	3.69089
ISI Coefficient of Variation - Avg				1.50535	4.64029	2.40498	1.28488	2.38138	3.74205	4.0844	4.20256	3.33307	1.03853	1.98751	2.32149	2.24135	3.75416	1.04087	0.948153	1.54009	1.09116	2.05309	1.63029	1.69985	2.35588	4.22384	3.16047	2.52945	2.53197	3.2236		3.38434	2.72707	2.34125	2.33904	3.361	1.00336	2.486	0.971104
Number of Bursts				809	1033	597	2813	538	766	1397	1362	1342	1080	1498	1461	1667	1111	315	173	1807	767	1557	1200	2248	1278	837	520	698	494	299	0	601	150	417	1401	1041	675	2917	495
Number of Bursting Electrodes				6	15	15	12	11	16	16	16	13	10	13	10	15	15	7	2	12	8	14	8	14	12	16	12	7	7	6	0	9	3	14	14	15	9	15	8
Burst Duration - Avg (s)				0.320311	0.616157	0.476498	0.303654	0.283298	0.258916	0.513917	0.84922	0.460861	0.300191	0.274964	0.286574	0.345974	0.449159	0.276239	0.25406	0.344726	0.322932	0.345303	0.280527	0.274668	0.317936	0.511638	0.377324	0.320862	0.233216	0.335653		0.560784	0.189828	0.324605	0.270218	0.31793	0.288648	0.345243	0.343027
Burst Duration - Std (s)				0.187117	0.764595	0.219444	0.103977	0.135074	0.070574	0.280418	1.67405	0.379505	0.13314	0.083363	0.081044	0.271289	0.453759	0.07668	0.071361	0.12833	0.080119	0.089508	0.055583	0.08984	0.086468	0.729487	0.293742	0.07266	0.081395	0.071317		0.689473	0.081502	0.101865	0.110707	0.122988	0.096087	0.095509	0.207352
Number of Spikes per Burst - Avg				10.7528	25.7611	21.1411	11.1235	13.1926	11.787	17.5268	23.9684	15.9204	6.99716	12.8853	7.18469	10.9023	13.7581	5.70269	5.91279	11.3919	7.20481	19.2121	6.70837	10.6624	8.76369	18.915	11.3069	9.82573	9.12089	14.7911		25.8121	13.7388	16.2396	10.4387	19.433	6.31201	14.006	7.64247
Number of Spikes per Burst - Std				3.15426	21.0806	22.3224	4.07723	6.19339	5.39463	7.21327	33.8724	9.70853	2.88903	4.70803	2.75912	5.23099	9.86504	0.562786	1.29088	4.66302	2.59322	8.01418	1.33038	3.28806	1.9142	12.4199	4.84835	3.80158	3.69611	8.29815		35.4648	8.01788	10.2355	4.00465	13.0955	2.18107	4.54941	4.7001
Mean ISI within Burst - Avg				0.036737	0.035533	0.041592	0.036543	0.032609	0.036132	0.037609	0.034656	0.03759	0.051779	0.033165	0.049301	0.041118	0.041593	0.058952	0.051762	0.040644	0.054774	0.03332	0.052029	0.038105	0.045902	0.033897	0.044237	0.046935	0.036557	0.039929		0.034183	0.021467	0.034538	0.03592	0.030905	0.055624	0.036014	0.054103
Mean ISI within Burst - Std				0.007865	0.013816	0.012691	0.008763	0.013206	0.011264	0.011876	0.015294	0.011808	0.009893	0.007784	0.008315	0.01707	0.011926	0.014868	0.001218	0.014091	0.009518	0.007686	0.013175	0.01526	0.007104	0.021267	0.025591	0.007283	0.013364	0.009674		0.01271	0.003241	0.013648	0.011403	0.013138	0.00934	0.01001	0.012287
Median ISI within Burst - Avg				0.030863	0.032991	0.040109	0.033408	0.02923	0.033123	0.034622	0.031746	0.034609	0.052654	0.029439	0.048645	0.039426	0.039739	0.060468	0.054321	0.039006	0.055471	0.029522	0.053037	0.035397	0.04408	0.029887	0.041502	0.045929	0.034319	0.038061		0.030807	0.017121	0.031468	0.032007	0.027692	0.057328	0.032404	0.054816
Median ISI within Burst - Std				0.010724	0.015457	0.014569	0.010164	0.015101	0.012973	0.01457	0.017344	0.01419	0.013764	0.008952	0.01002	0.018965	0.014762	0.016499	0.000337	0.015876	0.013098	0.009012	0.013855	0.017286	0.009228	0.023924	0.028662	0.008432	0.016609	0.011996		0.014971	0.006056	0.015136	0.014101	0.014868	0.014316	0.011957	0.012086
Inter-Burst Interval - Avg (s)				5.48301	32.1469	28.5133	9.27047	32.783	33.2171	13.771	26.4207	14.8884	27.1653	16.9401	28.3355	31.8948	21.9854	15.2064	3.48837	9.53183	84.677	15.5008	40.0607	25.3219	17.8233	24.0181	26.297	32.6318	46.5138	29.9259		45.3917	26.8558	43.9431	20.5863	16.4751	24.7006	7.45704	76.2138
Inter-Burst Interval - Std (s)				4.76227	61.7614	30.755	14.6214	36.987	50.056	17.4205	27.1235	16.8838	31.8518	33.1497	51.8127	48.3835	24.891	9.26561		10.4715	154.87	21.5166	76.0842	37.2128	27.9349	21.2116	21.1206	34.0147	66.6458	39.265		80.6401	31.8938	38.2135	23.1103	16.4516	17.6643	8.68448	161.396
Burst Frequency - Avg (Hz)				0.224722	0.114778	0.066333	0.390694	0.081515	0.079792	0.145521	0.141875	0.172051	0.18	0.192051	0.2435	0.185222	0.123444	0.075	0.144167	0.250972	0.159792	0.185357	0.25	0.267619	0.1775	0.087188	0.072222	0.16619	0.117619	0.083056		0.111296	0.083333	0.049643	0.166786	0.115667	0.125	0.324111	0.103125
Burst Frequency - Std (Hz)				0.168204	0.101867	0.049806	0.324102	0.070897	0.058382	0.088988	0.160933	0.136531	0.260076	0.145725	0.332775	0.257165	0.113856	0.055344	0.201525	0.237489	0.27518	0.167156	0.225101	0.354868	0.113185	0.13563	0.086408	0.274445	0.197786	0.070122		0.118848	0.066854	0.056697	0.164929	0.10306	0.258979	0.306277	0.128892
Normalized Duration IQR - Avg				0.711208	1.25943	0.680283	0.785749	0.654046	0.594333	0.866844	1.5537	0.762681	0.475614	0.582934	0.535393	0.584725	0.661422	0.398153	0.472727	0.656135	0.539942	0.826829	0.472417	0.6736	0.597707	1.7192	0.583326	0.461684	0.479708	0.742282		0.809551	0.644414	0.54844	0.597791	0.792113	0.517994	0.750054	0.577186
Normalized Duration IQR - Std				0.182233	1.49011	0.401892	0.278656	0.310863	0.211672	0.211024	3.01958	0.402003	0.076377	0.174627	0.267323	0.291604	0.248608	0.092086		0.297951	0.295984	0.333483	0.197793	0.364562	0.166492	3.32337	0.254331	0.325839	0.221781	0.526005		0.402223	0.097694	0.292335	0.372837	0.17808	0.21357	0.21598	0.227671
IBI Coefficient of Variation - Avg				0.847861	1.62553	1.9077	1.14786	1.2289	1.77795	1.94942	1.45011	2.03971	0.86262	1.5643	1.51774	1.47095	1.6663	0.872985	0.791786	0.910964	0.805019	1.39757	1.03763	1.36005	1.96612	1.35706	1.23742	1.29724	0.910226	1.50793		1.72466	1.17773	1.42795	1.40993	1.41462	0.859552	1.57221	0.903251
IBI Coefficient of Variation - Std				0.217001	0.625127	0.966671	0.427816	0.829455	0.88857	0.711431	0.728356	1.03988	0.301601	0.364495	0.568047	0.671624	0.839957	0.206226		0.337508	0.399265	0.410718	0.303873	0.725141	0.879171	0.579353	0.441581	0.595892	0.290597	0.629093		0.689019	0.447247	0.813972	0.768663	0.452921	0.277591	0.546803	0.276089
Burst Percentage - Avg				14.5722	53.7574	32.4359	35.1329	20.413	28.9258	53.0071	48.1848	33.6679	10.8315	33.1585	16.9705	32.5402	35.9532	4.76467	1.67916	34.8444	8.6668	41.6729	14.8056	27.7751	28.4833	43.8145	23.3327	13.8863	8.56113	11.9008	0	25.1099	8.30472	19.0342	29.8493	41.3688	7.10015	49.4606	7.18301
Burst Percentage - Std				24.8592	23.2741	19.4539	28.3235	19.8567	14.8003	18.7288	22.7239	28.6489	20.3444	22.2931	28.5072	23.9539	18.5876	9.15496	6.62613	30.0136	18.906	18.8284	17.6219	25.7838	17.7742	23.7999	17.7748	23.011	14.9579	19.8588	0	30.0228	21.5516	12.1657	20.3894	19.9022	17.8546	21.4369	17.1907
Number of Network Bursts				189	66	128	23	112	88	61	68	86	75	128	69	62	89	148	116	99	89	78	109	32	91	66	46	71	48	30	0	27	0	96	108	86	98	43	90
Network Burst Frequency (Hz)				0.315	0.11	0.213333	0.038333	0.186667	0.146667	0.101667	0.113333	0.143333	0.125	0.213333	0.115	0.103333	0.148333	0.246667	0.193333	0.165	0.148333	0.13	0.181667	0.053333	0.151667	0.11	0.076667	0.118333	0.08	0.05		0.045		0.16	0.18	0.143333	0.163333	0.071667	0.15
Network Burst Duration - Avg (sec)				1.84716	4.20879	3.23473	25.9738	2.50345	3.161	5.04979	6.83351	4.65232	7.79444	3.73441	8.10441	8.91532	4.26642	3.57629	1.88346	5.62995	6.5273	6.60641	4.58827	18.6177	4.47294	4.03283	3.792	3.62993	2.4382	2.24314		8.00842		2.81642	4.53648	3.50758	5.88047	13.5919	6.4597
Network Burst Duration - Std (sec)				0.852648	4.9253	3.12778	26.431	2.38398	3.55711	6.42436	9.2903	7.49053	6.66087	3.50336	13.1601	12.0543	5.94372	2.93474	0.54733	6.25363	4.92353	8.13712	5.38162	19.4714	5.78857	5.55608	4.60597	3.02682	1.81636	1.29112		7.38467		2.39852	4.59783	3.55803	5.44092	14.1464	5.6699
Number of Spikes per Network Burst - Avg				104.143	525.152	212.742	2975.26	163.652	254.818	636.344	633.868	444.477	496.453	328.516	537.565	654.113	328.169	178.284	69.3103	457.778	385.09	685.013	278.899	1749.69	320.637	435.303	300.152	214.479	129.312	190.167		754.926		183.417	333.481	416.895	322.929	1625.07	365.889
Number of Spikes per Network Burst - Std				62.2181	1040.38	451.236	3029.25	277.563	512.08	1306.79	1232.49	1029.98	417.321	478.387	984.516	1073.81	703.801	145.307	17.7957	663.114	291.532	1108.04	395.962	2020.88	616.506	866.73	290.451	287.331	74.9664	111.332		877.96		331.879	516.791	746.767	299.503	1992.61	318.587
Number of Elecs Participating in Burst - Avg				10.291	9.37879	12.0312	14.8261	12.3214	12.1705	11.9672	10.0735	11.2674	15.0933	12.5469	11.5652	11.4194	9.88764	13.6284	13.5862	11.5859	15.0674	12.9872	8.9633	14.9688	10.5385	9.07576	11.7826	7.05634	7.6875	7.63333		9.88889		12.4062	11.5093	11.3953	14.5714	13.9767	14.0667
Number of Elecs Participating in Burst - Std				2.15983	2.7387	1.62625	1.55658	2.16946	2.27036	2.60747	2.80892	2.06041	1.06762	2.31006	2.68152	2.53208	2.75284	1.15045	1.17265	1.91668	0.997699	1.47264	1.3806	1.17732	1.42445	3.25014	1.09368	1.37204	0.624202	0.808717		3.01705		1.75066	2.10249	3.06893	1.08409	2.02941	1.38856
Number of Spikes per Network Burst per Channel - Avg				9.83319	38.6775	15.8106	187.863	11.7852	17.7397	41.8153	45.6741	30.7172	32.0486	22.8898	37.7498	45.5553	24.278	12.7216	5.08254	34.1813	24.9507	48.0955	27.454	110.531	26.6114	32.2428	24.4655	26.4315	16.7179	24.285		59.8576		13.2029	24.9635	29.5097	21.3871	105.415	24.7285
Number of Spikes per Network Burst per Channel - Std				4.3359	67.8197	28.1144	188.311	16.9169	31.4469	80.8903	75.4217	64.2012	25.8395	29.3055	61.3116	67.2047	42.8008	9.59633	1.08257	44.105	18.063	74.7256	34.3573	125.55	46.943	52.2036	22.4391	26.5295	9.32007	13.3235		63.652		20.3769	31.8025	46.4551	18.7769	123.727	19.8044
Network Burst Percentage				78.7163	81.7935	84.3509	100	69.0592	73.2332	84.2493	92.5533	86.3822	99.2457	92.0494	96.7878	96.996	83.1942	92.9838	43.0614	97.5799	98.9091	95.433	91.5029	99.9714	83.7846	78.3667	64.6153	67.6439	37.6753	41.4276		75.4618		67.9557	93.5748	83.3733	98.3804	99.4945	99.0346
Network IBI Coefficient of Variation				0.581	1.2386	0.965084	0.983226	1.00106	1.46352	1.46726	1.41265	1.47051	0.835206	0.80419	1.53671	1.29136	1.32401	0.724891	0.607813	1.01318	0.742778	1.05745	1.00366	1.07093	0.923521	1.55976	1.52263	1.31837	1.3221	1.32988		1.14091		1.50118	0.987477	0.938841	0.879477	1.0178	0.847325
Network ISI Coefficient of Variation				1.25781	1.84498	1.35801	1.30742	1.34735	1.57817	1.82783	1.53452	1.5276	1.0298	1.49479	1.06037	1.17921	1.40024	1.02846	0.956195	1.25218	1.00231	1.51412	1.10952	1.18543	1.28748	1.86037	1.55374	1.36378	1.1452	1.55198		1.71317	2.24572	1.29274	1.39157	1.86555	0.990959	1.4623	1.00649
Network Normalized Duration IQR				0.627692	0.832941	1.06402	0.108179	0.548105	0.689157	0.932084	1.49585	0.833773	1.28344	1.25349	1.3501	2.32072	0.756627	0.793951	0.307692	1.5703	1.02287	2.30156	1.38526	1.00737	1.04691	0.629526	0.823529	1.0661	1.00831	0.965197		2.33968		0.771208	1.32893	0.93012	1.12103	1.37241	1.58061
Area Under Normalized Cross-Correlation				0.088784	0.289949	0.174701	0.16741	0.148398	0.218224	0.274263	0.248689	0.187141	0.030682	0.282898	0.021603	0.178641	0.254481	0.026943	0.017517	0.101454	0.025866	0.274014	0.038376	0.194346	0.120913	0.237222	0.154831	0.069296	0.069354	0.093447	0.047244	0.124664	0.062114	0.182205	0.215225	0.326113	0.024112	0.30851	0.023448
Area Under Cross-Correlation				0.645514	6.06231	2.09889	4.71772	1.34468	2.39678	4.52583	3.45349	2.49863	0.630153	5.09065	0.629944	1.90883	2.35775	0.350611	0.143097	1.85785	0.508819	8.66822	0.567181	3.47928	1.21932	3.37101	0.990333	0.444306	0.309736	0.401597	0.000236	1.00057	0.118208	1.53858	2.50143	7.17881	0.436417	9.42656	0.468819
Width at Half Height of Normalized Cross-Correlation				50	45	24	51	43	46	51	44	38	128	46	92	47	50	1	544	56	21	55	81	61	42	36	52	46	71	55	1	51	26	51	11	42	211	55	501
Width at Half Height of Cross-Correlation				199	299	358	385	233	198	281	178	215	1024	179	1024	321	149	1	1024	523	1024	341	1024	276	286	235	130	501	193	262	1	455	86	277	99	253	1024	234	1024
Synchrony Index				0.128823	0.49519	0.367397	0.303257	0.222142	0.382491	0.436326	0.398037	0.290236	0.116732	0.383966	0.113977	0.297304	0.37752	0.08865	0.060647	0.196454	0.109034	0.570671	0.146928	0.30983	0.25795	0.417925	0.24572	0.146584	0.073074	0.069498	0.06186	0.167109	0.0292	0.276449	0.341051	0.474082	0.098922	0.524513	0.094165
Timepoints		00h-Baseline	befMC
Well Averages		Analysis Start	0	A1	A2	B1	B2	C1	C2	A3	A4	B3	B4	C3	C4	A5	A6	B5	B6	C5	C6	D3	D4	E3	E4	F3	F4	D5	D6	E5	E6	F5	F6	D1	D2	E1	E2	F1	F2	DMSO		PTX100nM		PTX1uM		PTX100_and_SP		PTX1uM_and_SP
Treatment/ID		Analysis End	599.75	DMSO	DMSO	DMSO	DMSO	DMSO	DMSO	PTX100nM	PTX100nM	PTX100nM	PTX100nM	PTX100nM	PTX100nM	PTX1uM	PTX1uM	PTX1uM	PTX1uM	PTX1uM	PTX1uM	PTX100_and_SP	PTX100_and_SP	PTX100_and_SP	PTX100_and_SP	PTX100_and_SP	PTX100_and_SP	PTX1uM_and_SP	PTX1uM_and_SP	PTX1uM_and_SP	PTX1uM_and_SP	PTX1uM_and_SP	PTX1uM_and_SP	SP10uM	SP10uM	SP10uM	SP10uM	SP10uM	SP10uM	Mean	SD	Mean	SD	Mean	SD	Mean	SD	Mean	SD
Activity Metrics		Active Electrode Criterion (spks/min)	5
Number of Spikes		Remove Coincident Artifacts	False	25005	42375	32283	68431	26541	30620	46074	46571	44251	37517	45682	38323	41811	35107	28377	18671	46444	34651	55988	33223	56006	34825	36661	21368	22512	16475	13771	48	27011	4774	25911	38489	43003	32168	70233	33251	37542.5	16317.2	43069.7	4071.07	34176.8	9837.91	39678.5	13727.3	16908.6	8525.52
Mean Firing Rate (Hz)				2.60469	4.41406	3.36281	7.12823	2.76469	3.18958	4.79938	4.85115	4.60948	3.90802	4.75854	3.99198	4.35531	3.65698	2.95594	1.9449	4.83792	3.60948	5.83208	3.46073	5.83396	3.6276	3.81885	2.22583	2.345	1.71615	1.43448	0.005	2.81365	0.497292	2.69906	4.00927	4.47948	3.35083	7.31594	3.46365	3.91068	1.69971	4.48642	0.42407	3.56009	1.02478	4.13318	1.42993	1.76131	0.888074
Number of Active Electrodes		Electrode Burst Settings		13	15	15	15	16	16	16	16	15	16	16	16	16	16	14	16	14	16	14	10	16	13	16	12	8	8	8	0	10	3	15	16	15	15	15	15	15	1.09545	15.8333	0.408248	15.3333	1.0328	13.5	2.34521	7.4	2.60768
Weighted Mean Firing Rate (Hz)		Algorithm	ISI Threshold	3.19526	4.70833	3.58389	7.59822	2.76469	3.18958	4.79938	4.85115	4.91511	3.90802	4.75854	3.99198	4.35531	3.65698	3.37107	1.9449	5.52619	3.60948	6.66012	5.52867	5.83396	4.46474	3.81885	2.96625	4.68083	3.425	2.85854	0	4.48033	2.60556	2.87444	4.00927	4.77644	3.57156	7.79989	3.69089	4.17333	1.80401	4.53736	0.458746	3.74399	1.1791	4.87877	1.37554	3.61005	0.937015
ISI Coefficient of Variation - Avg		Min # of Spikes	5	1.50535	4.64029	2.40498	1.28488	2.38138	3.74205	4.0844	4.20256	3.33307	1.03853	1.98751	2.32149	2.24135	3.75416	1.04087	0.948153	1.54009	1.09116	2.05309	1.63029	1.69985	2.35588	4.22384	3.16047	2.52945	2.53197	3.2236	0	3.38434	2.72707	2.34125	2.33904	3.361	1.00336	2.486	0.971104	2.65982	1.30071	2.82793	1.25604	1.7693	1.08442	2.52057	1.00224	2.87929	0.399943
Electrode Burst Metrics		Max ISI (ms)	100
Number of Bursts				809	1033	597	2813	538	766	1397	1362	1342	1080	1498	1461	1667	1111	315	173	1807	767	1557	1200	2248	1278	837	520	698	494	299	0	601	150	417	1401	1041	675	2917	495	1092.67	860.654	1356.67	147.835	973.333	679.946	1273.33	598.956	448.4	223.063
Number of Bursting Electrodes		Network Burst Settings		6	15	15	12	11	16	16	16	13	10	13	10	15	15	7	2	12	8	14	8	14	12	16	12	7	7	6	0	9	3	14	14	15	9	15	8	12.5	3.72827	13	2.68328	9.83333	5.11534	12.6667	2.73252	6.4	2.19089
Burst Duration - Avg (sec)		Algorithm	ISI Threshold	0.320311	0.616157	0.476498	0.303654	0.283298	0.258916	0.513917	0.84922	0.460861	0.300191	0.274964	0.286574	0.345974	0.449159	0.276239	0.25406	0.344726	0.322932	0.345303	0.280527	0.274668	0.317936	0.511638	0.377324	0.320862	0.233216	0.335653	0	0.560784	0.189828	0.324605	0.270218	0.31793	0.288648	0.345243	0.343027	0.376472	0.140294	0.447621	0.220606	0.332182	0.0683365	0.351233	0.0876537	0.328069	0.143504
Burst Duration - Std (sec)		Min # of Spikes	50	0.187117	0.764595	0.219444	0.103977	0.135074	0.070574	0.280418	1.67405	0.379505	0.13314	0.083363	0.081044	0.271289	0.453759	0.07668	0.071361	0.12833	0.080119	0.089508	0.055583	0.08984	0.086468	0.729487	0.293742	0.07266	0.081395	0.071317	0	0.689473	0.081502	0.101865	0.110707	0.122988	0.096087	0.095509	0.207352	0.246797	0.259368	0.438587	0.616798	0.180256	0.153884	0.224105	0.262201	0.199269	0.274073
Number of Spikes per Burst - Avg		Max ISI (ms)	100	10.7528	25.7611	21.1411	11.1235	13.1926	11.787	17.5268	23.9684	15.9204	6.99716	12.8853	7.18469	10.9023	13.7581	5.70269	5.91279	11.3919	7.20481	19.2121	6.70837	10.6624	8.76369	18.915	11.3069	9.82573	9.12089	14.7911	0	25.8121	13.7388	16.2396	10.4387	19.433	6.31201	14.006	7.64247	15.6263	6.28992	14.0805	6.51439	9.14543	3.33101	12.5947	5.26221	14.6577	6.69489
Number of Spikes per Burst - Std		Min # of Electrodes (%)	35	3.15426	21.0806	22.3224	4.07723	6.19339	5.39463	7.21327	33.8724	9.70853	2.88903	4.70803	2.75912	5.23099	9.86504	0.562786	1.29088	4.66302	2.59322	8.01418	1.33038	3.28806	1.9142	12.4199	4.84835	3.80158	3.69611	8.29815	0	35.4648	8.01788	10.2355	4.00465	13.0955	2.18107	4.54941	4.7001	10.3704	8.84805	10.1917	11.904	4.03432	3.39056	5.30251	4.23162	11.8557	13.3812
Mean ISI within Burst - Avg (sec)		Synchrony Settings		0.036737	0.035533	0.041592	0.036543	0.032609	0.036132	0.037609	0.034656	0.03759	0.051779	0.033165	0.049301	0.041118	0.041593	0.058952	0.051762	0.040644	0.054774	0.03332	0.052029	0.038105	0.045902	0.033897	0.044237	0.046935	0.036557	0.039929	0	0.034183	0.021467	0.034538	0.03592	0.030905	0.055624	0.036014	0.054103	0.0365243	0.00290494	0.0406833	0.00786451	0.0481405	0.00802982	0.0412483	0.0073972	0.0358142	0.00934958
Mean ISI within Burst - Std (sec)		Synchrony Window	20	0.007865	0.013816	0.012691	0.008763	0.013206	0.011264	0.011876	0.015294	0.011808	0.009893	0.007784	0.008315	0.01707	0.011926	0.014868	0.001218	0.014091	0.009518	0.007686	0.013175	0.01526	0.007104	0.021267	0.025591	0.007283	0.013364	0.009674	0	0.01271	0.003241	0.013648	0.011403	0.013138	0.00934	0.01001	0.012287	0.0112675	0.00245473	0.0108283	0.00277342	0.0114485	0.00563729	0.0150138	0.00735776	0.0092544	0.00415492
Median ISI within Burst - Avg (sec)				0.030863	0.032991	0.040109	0.033408	0.02923	0.033123	0.034622	0.031746	0.034609	0.052654	0.029439	0.048645	0.039426	0.039739	0.060468	0.054321	0.039006	0.055471	0.029522	0.053037	0.035397	0.04408	0.029887	0.041502	0.045929	0.034319	0.038061	0	0.030807	0.017121	0.031468	0.032007	0.027692	0.057328	0.032404	0.054816	0.0332873	0.00371494	0.0386192	0.0096028	0.0480718	0.00973489	0.0389042	0.00910944	0.0332474	0.0106202
Median ISI within Burst - Std (sec)		Average Network Burst Analysis Settings		0.010724	0.015457	0.014569	0.010164	0.015101	0.012973	0.01457	0.017344	0.01419	0.013764	0.008952	0.01002	0.018965	0.014762	0.016499	0.000337	0.015876	0.013098	0.009012	0.013855	0.017286	0.009228	0.023924	0.028662	0.008432	0.016609	0.011996	0	0.014971	0.006056	0.015136	0.014101	0.014868	0.014316	0.011957	0.012086	0.0131647	0.00227921	0.01314	0.00311397	0.0132562	0.00662069	0.0169945	0.00797658	0.0116128	0.00439835
Inter-Burst Interval - Avg (sec)		Number of network bursts vary by well		5.48301	32.1469	28.5133	9.27047	32.783	33.2171	13.771	26.4207	14.8884	27.1653	16.9401	28.3355	31.8948	21.9854	15.2064	3.48837	9.53183	84.677	15.5008	40.0607	25.3219	17.8233	24.0181	26.297	32.6318	46.5138	29.9259	0	45.3917	26.8558	43.9431	20.5863	16.4751	24.7006	7.45704	76.2138	23.569	12.7087	21.2535	6.73663	27.7973	29.5599	24.837	8.61574	36.2638	9.08643
Inter-Burst Interval - Std (sec)		Network Burst Window Start (ms)	0	4.76227	61.7614	30.755	14.6214	36.987	50.056	17.4205	27.1235	16.8838	31.8518	33.1497	51.8127	48.3835	24.891	9.26561	0	10.4715	154.87	21.5166	76.0842	37.2128	27.9349	21.2116	21.1206	34.0147	66.6458	39.265	0	80.6401	31.8938	38.2135	23.1103	16.4516	17.6643	8.68448	161.396	33.1572	21.3263	29.707	12.8622	41.3136	58.1376	34.1801	21.4627	50.4919	21.8706
Burst Frequency - Avg (Hz)		Network Burst Window End (ms)	500	0.224722	0.114778	0.066333	0.390694	0.081515	0.079792	0.145521	0.141875	0.172051	0.18	0.192051	0.2435	0.185222	0.123444	0.075	0.144167	0.250972	0.159792	0.185357	0.25	0.267619	0.1775	0.087188	0.072222	0.16619	0.117619	0.083056	0	0.111296	0.083333	0.049643	0.166786	0.115667	0.125	0.324111	0.103125	0.159639	0.127137	0.179166	0.0370913	0.156433	0.0594101	0.173314	0.0807143	0.112299	0.0340137
Burst Frequency - Std (Hz)		Bin Size (ms)	1	0.168204	0.101867	0.049806	0.324102	0.070897	0.058382	0.088988	0.160933	0.136531	0.260076	0.145725	0.332775	0.257165	0.113856	0.055344	0.201525	0.237489	0.27518	0.167156	0.225101	0.354868	0.113185	0.13563	0.086408	0.274445	0.197786	0.070122	0	0.118848	0.066854	0.056697	0.164929	0.10306	0.258979	0.306277	0.128892	0.128876	0.104855	0.187505	0.0906923	0.190093	0.0872753	0.180391	0.0979483	0.145611	0.0893559
Median/Mean ISI within Burst - Avg				0.711208	1.25943	0.680283	0.785749	0.654046	0.594333	0.866844	1.5537	0.762681	0.475614	0.582934	0.535393	0.584725	0.661422	0.398153	0.472727	0.656135	0.539942	0.826829	0.472417	0.6736	0.597707	1.7192	0.583326	0.461684	0.479708	0.742282	0	0.809551	0.644414	0.54844	0.597791	0.792113	0.517994	0.750054	0.577186	0.780841	0.242854	0.796195	0.39905	0.552184	0.10391	0.81218	0.459548	0.627528	0.154872
Median/Mean ISI within Burst - Std				0.182233	1.49011	0.401892	0.278656	0.310863	0.211672	0.211024	3.01958	0.402003	0.076377	0.174627	0.267323	0.291604	0.248608	0.092086	0	0.297951	0.295984	0.333483	0.197793	0.364562	0.166492	3.32337	0.254331	0.325839	0.221781	0.526005	0	0.402223	0.097694	0.292335	0.372837	0.17808	0.21357	0.21598	0.227671	0.479238	0.501246	0.691822	1.14543	0.204372	0.127352	0.773339	1.25157	0.314708	0.164438
IBI Coefficient of Variation - Avg				0.847861	1.62553	1.9077	1.14786	1.2289	1.77795	1.94942	1.45011	2.03971	0.86262	1.5643	1.51774	1.47095	1.6663	0.872985	0.791786	0.910964	0.805019	1.39757	1.03763	1.36005	1.96612	1.35706	1.23742	1.29724	0.910226	1.50793	0	1.72466	1.17773	1.42795	1.40993	1.41462	0.859552	1.57221	0.903251	1.42263	0.411364	1.56398	0.419975	1.08633	0.381173	1.39264	0.310276	1.32356	0.311319
IBI Coefficient of Variation - Std				0.217001	0.625127	0.966671	0.427816	0.829455	0.88857	0.711431	0.728356	1.03988	0.301601	0.364495	0.568047	0.671624	0.839957	0.206226	0	0.337508	0.399265	0.410718	0.303873	0.725141	0.879171	0.579353	0.441581	0.595892	0.290597	0.629093	0	0.689019	0.447247	0.813972	0.768663	0.452921	0.277591	0.546803	0.276089	0.659107	0.292019	0.618968	0.270463	0.409097	0.306039	0.55664	0.215108	0.53037	0.160942
Burst Percentage - Avg				14.5722	53.7574	32.4359	35.1329	20.413	28.9258	53.0071	48.1848	33.6679	10.8315	33.1585	16.9705	32.5402	35.9532	4.76467	1.67916	34.8444	8.6668	41.6729	14.8056	27.7751	28.4833	43.8145	23.3327	13.8863	8.56113	11.9008	0	25.1099	8.30472	19.0342	29.8493	41.3688	7.10015	49.4606	7.18301	30.8729	13.5883	32.6367	16.6068	19.7414	16.2968	29.9807	11.0423	13.5526	6.87145
Burst Percentage - Std				24.8592	23.2741	19.4539	28.3235	19.8567	14.8003	18.7288	22.7239	28.6489	20.3444	22.2931	28.5072	23.9539	18.5876	9.15496	6.62613	30.0136	18.906	18.8284	17.6219	25.7838	17.7742	23.7999	17.7748	23.011	14.9579	19.8588	0	30.0228	21.5516	12.1657	20.3894	19.9022	17.8546	21.4369	17.1907	21.7613	4.74035	23.5411	4.15581	17.8737	8.81415	20.2638	3.58907	21.8804	5.47021
Network Burst Metrics
Number of Network Bursts				189	66	128	23	112	88	61	68	86	75	128	69	62	89	148	116	99	89	78	109	32	91	66	46	71	48	30	0	27	0	96	108	86	98	43	90	101	56.6957	81.1667	24.4247	100.5	29.1393	70.3333	28.5003	44	20.2485
Network Burst Frequency				0.315	0.11	0.213333	0.038333	0.186667	0.146667	0.101667	0.113333	0.143333	0.125	0.213333	0.115	0.103333	0.148333	0.246667	0.193333	0.165	0.148333	0.13	0.181667	0.053333	0.151667	0.11	0.076667	0.118333	0.08	0.05	0	0.045	0	0.16	0.18	0.143333	0.163333	0.071667	0.15	0.168333	0.0944929	0.135278	0.0407077	0.1675	0.0485657	0.117222	0.0475007	0.0733332	0.0337473
Network Burst Duration - Avg (sec)				1.84716	4.20879	3.23473	25.9738	2.50345	3.161	5.04979	6.83351	4.65232	7.79444	3.73441	8.10441	8.91532	4.26642	3.57629	1.88346	5.62995	6.5273	6.60641	4.58827	18.6177	4.47294	4.03283	3.792	3.62993	2.4382	2.24314	0	8.00842	0	2.81642	4.53648	3.50758	5.88047	13.5919	6.4597	6.82149	9.41584	6.02815	1.79947	5.13312	2.45889	7.01836	5.76926	4.07993	2.68977
Network Burst Duration - Std (sec)				0.852648	4.9253	3.12778	26.431	2.38398	3.55711	6.42436	9.2903	7.49053	6.66087	3.50336	13.1601	12.0543	5.94372	2.93474	0.54733	6.25363	4.92353	8.13712	5.38162	19.4714	5.78857	5.55608	4.60597	3.02682	1.81636	1.29112	0	7.38467	0	2.39852	4.59783	3.55803	5.44092	14.1464	5.6699	6.87964	9.67189	7.75492	3.2461	5.44288	3.87676	8.15679	5.66926	3.37974	2.7671
Number of Spikes per Network Burst - Avg				104.143	525.152	212.742	2975.26	163.652	254.818	636.344	633.868	444.477	496.453	328.516	537.565	654.113	328.169	178.284	69.3103	457.778	385.09	685.013	278.899	1749.69	320.637	435.303	300.152	214.479	129.312	190.167	0	754.926	0	183.417	333.481	416.895	322.929	1625.07	365.889	705.961	1121.2	512.87	117.839	345.457	206.861	628.282	569.63	322.221	290.685
Number of Spikes per Network Burst - Std				62.2181	1040.38	451.236	3029.25	277.563	512.08	1306.79	1232.49	1029.98	417.321	478.387	984.516	1073.81	703.801	145.307	17.7957	663.114	291.532	1108.04	395.962	2020.88	616.506	866.73	290.451	287.331	74.9664	111.332	0	877.96	0	331.879	516.791	746.767	299.503	1992.61	318.587	895.454	1094.94	908.248	376.934	482.56	399.341	883.095	633.249	337.897	371.792
Number of Elecs Participating in Burst - Avg				10.291	9.37879	12.0312	14.8261	12.3214	12.1705	11.9672	10.0735	11.2674	15.0933	12.5469	11.5652	11.4194	9.88764	13.6284	13.5862	11.5859	15.0674	12.9872	8.9633	14.9688	10.5385	9.07576	11.7826	7.05634	7.6875	7.63333	0	9.88889	0	12.4062	11.5093	11.3953	14.5714	13.9767	14.0667	11.8365	1.88421	12.0856	1.6889	12.5291	1.89037	11.386	2.34445	8.06652	1.24804
Number of Elecs Participating in Burst - Std				2.15983	2.7387	1.62625	1.55658	2.16946	2.27036	2.60747	2.80892	2.06041	1.06762	2.31006	2.68152	2.53208	2.75284	1.15045	1.17265	1.91668	0.997699	1.47264	1.3806	1.17732	1.42445	3.25014	1.09368	1.37204	0.624202	0.808717	0	3.01705	0	1.75066	2.10249	3.06893	1.08409	2.02941	1.38856	2.08686	0.439107	2.256	0.642454	1.75373	0.762074	1.63314	0.805799	1.4555	1.08854
Number of Spikes per Network Burst per Channel - Avg				9.83319	38.6775	15.8106	187.863	11.7852	17.7397	41.8153	45.6741	30.7172	32.0486	22.8898	37.7498	45.5553	24.278	12.7216	5.08254	34.1813	24.9507	48.0955	27.454	110.531	26.6114	32.2428	24.4655	26.4315	16.7179	24.285	0	59.8576	0	13.2029	24.9635	29.5097	21.3871	105.415	24.7285	46.9515	69.8024	35.1491	8.26464	24.4616	14.5125	44.9	33.2693	31.823	19.1484
Number of Spikes per Network Burst per Channel - Std				4.3359	67.8197	28.1144	188.311	16.9169	31.4469	80.8903	75.4217	64.2012	25.8395	29.3055	61.3116	67.2047	42.8008	9.59633	1.08257	44.105	18.063	74.7256	34.3573	125.55	46.943	52.2036	22.4391	26.5295	9.32007	13.3235	0	63.652	0	20.3769	31.8025	46.4551	18.7769	123.727	19.8044	56.1575	68.1511	56.1616	23.2993	30.4754	25.0626	59.3697	36.9076	28.2062	24.748
Network Burst Percentage				78.7163	81.7935	84.3509	100	69.0592	73.2332	84.2493	92.5533	86.3822	99.2457	92.0494	96.7878	96.996	83.1942	92.9838	43.0614	97.5799	98.9091	95.433	91.5029	99.9714	83.7846	78.3667	64.6153	67.6439	37.6753	41.4276	0	75.4618	0	67.9557	93.5748	83.3733	98.3804	99.4945	99.0346	81.1922	10.7774	91.8779	5.78404	85.4541	21.5417	85.6123	12.9154	55.5522	18.8122
Network IBI Coefficient of Variation				0.581	1.2386	0.965084	0.983226	1.00106	1.46352	1.46726	1.41265	1.47051	0.835206	0.80419	1.53671	1.29136	1.32401	0.724891	0.607813	1.01318	0.742778	1.05745	1.00366	1.07093	0.923521	1.55976	1.52263	1.31837	1.3221	1.32988	0	1.14091	0	1.50118	0.987477	0.938841	0.879477	1.0178	0.847325	1.03875	0.296592	1.25442	0.339167	0.950674	0.306957	1.18966	0.277431	1.27782	0.0913957
Network ISI Coefficient of Variation				1.25781	1.84498	1.35801	1.30742	1.34735	1.57817	1.82783	1.53452	1.5276	1.0298	1.49479	1.06037	1.17921	1.40024	1.02846	0.956195	1.25218	1.00231	1.51412	1.10952	1.18543	1.28748	1.86037	1.55374	1.36378	1.1452	1.55198	0	1.71317	2.24572	1.29274	1.39157	1.86555	0.990959	1.4623	1.00649	1.44896	0.223021	1.41248	0.309149	1.13643	0.171437	1.41844	0.279155	1.44353	0.24483
Network Normalized Duration IQR				0.627692	0.832941	1.06402	0.108179	0.548105	0.689157	0.932084	1.49585	0.833773	1.28344	1.25349	1.3501	2.32072	0.756627	0.793951	0.307692	1.5703	1.02287	2.30156	1.38526	1.00737	1.04691	0.629526	0.823529	1.0661	1.00831	0.965197	0	2.33968	0	0.771208	1.32893	0.93012	1.12103	1.37241	1.58061	0.645015	0.319597	1.19146	0.255087	1.12869	0.714377	1.19903	0.595897	1.34482	0.664525
Synchrony Metrics
Area Under Normalized Cross-Correlation				0.088784	0.289949	0.174701	0.16741	0.148398	0.218224	0.274263	0.248689	0.187141	0.030682	0.282898	0.021603	0.178641	0.254481	0.026943	0.017517	0.101454	0.025866	0.274014	0.038376	0.194346	0.120913	0.237222	0.154831	0.069296	0.069354	0.093447	0.047244	0.124664	0.062114	0.182205	0.215225	0.326113	0.024112	0.30851	0.023448	0.181244	0.0678914	0.174213	0.119522	0.100817	0.097656	0.16995	0.0847289	0.083775	0.0257501
Area Under Cross-Correlation				0.645514	6.06231	2.09889	4.71772	1.34468	2.39678	4.52583	3.45349	2.49863	0.630153	5.09065	0.629944	1.90883	2.35775	0.350611	0.143097	1.85785	0.508819	8.66822	0.567181	3.47928	1.21932	3.37101	0.990333	0.444306	0.309736	0.401597	0.000236	1.00057	0.118208	1.53858	2.50143	7.17881	0.436417	9.42656	0.468819	2.87765	2.08317	2.80478	1.90582	1.18783	0.958221	3.04922	3.02026	0.454883	0.329827
Full Width at Half Height of Normalized Cross-Correlation				50	45	24	51	43	46	51	44	38	128	46	92	47	50	1	544	56	21	55	81	61	42	36	52	46	71	55	1	51	26	51	11	42	211	55	501	43.1667	9.86745	66.5	35.8092	119.833	208.836	54.5	15.8082	49.8	16.2696
Full Width at Half Height of Cross-Correlation				199	299	358	385	233	198	281	178	215	1024	179	1024	321	149	1	1024	523	1024	341	1024	276	286	235	130	501	193	262	1	455	86	277	99	253	1024	234	1024	278.667	81.1829	483.5	420.34	507	436.722	382	322.307	299.4	175.437
Synchrony Index				0.128823	0.49519	0.367397	0.303257	0.222142	0.382491	0.436326	0.398037	0.290236	0.116732	0.383966	0.113977	0.297304	0.37752	0.08865	0.060647	0.196454	0.109034	0.570671	0.146928	0.30983	0.25795	0.417925	0.24572	0.146584	0.073074	0.069498	0.06186	0.167109	0.0292	0.276449	0.341051	0.474082	0.098922	0.524513	0.094165	0.31655	0.128978	0.289879	0.14347	0.188268	0.126697	0.324837	0.149472	0.097093	0.0576616
Kreuz SPIKE Distance
Average Network Burst Metrics
Start Electrode				42	23	24				21	12	22																						41	42	21	43	23	32	29.6667	10.6927					18.3333	5.50757	34.6667	11.8462
Percent Bursts with Start Electrode				31.8182	22.7273	22.2222				23.0769	30	22.2222																						44.4444	88.8889	21.4286	31.25	22.5352	21.875	25.5892	5.40034					25.0997	4.26523	51.5873	34.2927
Burst Peak (Max Spikes per sec)				1636.36	2454.55	138.889				769.231	2800	1629.63																						3000	1833.33	2833.33	2625	985.915	1906.25	1409.93	1174.32					1732.95	1019.32	2555.56	630.99
Time to Burst Peak (ms)				344.5	163.5	290.5				303.5	186.5	388.5																						184.5	114.5	154.5	306.5	262.5	256.5	266.167	92.9211					292.833	101.422	151.167	35.1188
Normalized to baseline 0h and to individual well (well x at timepoint divided by well x at timepoint 0h, multiplied by 100)
Timepoints		00h-Baseline.	befMC
Well Averages		Analysis Start	0	A1	A2	B1	B2	C1	C2	A3	A4	B3	B4	C3	C4	A5	A6	B5	B6	C5	C6	D3	D4	E3	E4	F3	F4	D5	D6	E5	E6	F5	F6	D1	D2	E1	E2	F1	F2	DMSO		PTX100nM		PTX1uM		PTX100_and_SP		PTX1uM_and_SP
Treatment/ID		Analysis End	590	DMSO	DMSO	DMSO	DMSO	DMSO	DMSO	PTX100nM	PTX100nM	PTX100nM	PTX100nM	PTX100nM	PTX100nM	PTX1uM	PTX1uM	PTX1uM	PTX1uM	PTX1uM	PTX1uM	PTX100_and_SP	PTX100_and_SP	PTX100_and_SP	PTX100_and_SP	PTX100_and_SP	PTX100_and_SP	PTX1uM_and_SP	PTX1uM_and_SP	PTX1uM_and_SP	PTX1uM_and_SP	PTX1uM_and_SP	PTX1uM_and_SP	SP10uM	SP10uM	SP10uM	SP10uM	SP10uM	SP10uM	Mean	SD	Mean	SD	Mean	SD	Mean	SD	Mean	SD
Activity Metrics		Active Electrode Criterion (spks/min)	5
Number of Spikes		Remove Coincident Artifacts	False	100	100	100	100	100	100	100	100	100	100	100	100	100	100	100	100	100	100	100	100	100	100	100	100	100	100	100	100	100	100	100	100	100	100	100	100	100	0	100	0	100	0	100	0	100	0
Mean Firing Rate (Hz)				100	100	100	100	100	100	100	100	100	100	100	100	100	100	100	100	100	100	100	100	100	100	100	100	100	100	100	100	100	100	100	100	100	100	100	100	100	0	100	0	100	0	100	0	100	0
Number of Active Electrodes		Electrode Burst Settings		100	100	100	100	100	100	100	100	100	100	100	100	100	100	100	100	100	100	100	100	100	100	100	100	100	100	100	#DIV/0!	100	100	100	100	100	100	100	100	100	0	100	0	100	0	100	0	100	0
Weighted Mean Firing Rate (Hz)		Algorithm	ISI Threshold	100	100	100	100	100	100	100	100	100	100	100	100	100	100	100	100	100	100	100	100	100	100	100	100	100	100	100	#DIV/0!	100	100	100	100	100	100	100	100	100	0	100	0	100	0	100	0	100	0
ISI Coefficient of Variation - Avg		Min # of Spikes	5	100	100	100	100	100	100	100	100	100	100	100	100	100	100	100	100	100	100	100	100	100	100	100	100	100	100	100	#DIV/0!	100	100	100	100	100	100	100	100	100	0	100	0	100	0	100	0	100	0
Electrode Burst Metrics		Max ISI (ms)	100
Number of Bursts				100	100	100	100	100	100	100	100	100	100	100	100	100	100	100	100	100	100	100	100	100	100	100	100	100	100	100	#DIV/0!	100	100	100	100	100	100	100	100	100	0	100	0	100	0	100	0	100	0
Number of Bursting Electrodes		Network Burst Settings		100	100	100	100	100	100	100	100	100	100	100	100	100	100	100	100	100	100	100	100	100	100	100	100	100	100	100	#DIV/0!	100	100	100	100	100	100	100	100	100	0	100	0	100	0	100	0	100	0
Burst Duration - Avg (sec)		Algorithm	ISI Threshold	100	100	100	100	100	100	100	100	100	100	100	100	100	100	100	100	100	100	100	100	100	100	100	100	100	100	100	#DIV/0!	100	100	100	100	100	100	100	100	100	0	100	0	100	0	100	0	100	0
Burst Duration - Std (sec)		Min # of Spikes	50	100	100	100	100	100	100	100	100	100	100	100	100	100	100	100	100	100	100	100	100	100	100	100	100	100	100	100	#DIV/0!	100	100	100	100	100	100	100	100	100	0	100	0	100	0	100	0	100	0
Number of Spikes per Burst - Avg		Max ISI (ms)	100	100	100	100	100	100	100	100	100	100	100	100	100	100	100	100	100	100	100	100	100	100	100	100	100	100	100	100	#DIV/0!	100	100	100	100	100	100	100	100	100	0	100	0	100	0	100	0	100	0
Number of Spikes per Burst - Std		Min # of Electrodes (%)	35	100	100	100	100	100	100	100	100	100	100	100	100	100	100	100	100	100	100	100	100	100	100	100	100	100	100	100	#DIV/0!	100	100	100	100	100	100	100	100	100	0	100	0	100	0	100	0	100	0
Mean ISI within Burst - Avg (sec)		Synchrony Settings		100	100	100	100	100	100	100	100	100	100	100	100	100	100	100	100	100	100	100	100	100	100	100	100	100	100	100	#DIV/0!	100	100	100	100	100	100	100	100	100	0	100	0	100	0	100	0	100	0
Mean ISI within Burst - Std (sec)		Synchrony Window	20	100	100	100	100	100	100	100	100	100	100	100	100	100	100	100	100	100	100	100	100	100	100	100	100	100	100	100	#DIV/0!	100	100	100	100	100	100	100	100	100	0	100	0	100	0	100	0	100	0
Median ISI within Burst - Avg (sec)				100	100	100	100	100	100	100	100	100	100	100	100	100	100	100	100	100	100	100	100	100	100	100	100	100	100	100	#DIV/0!	100	100	100	100	100	100	100	100	100	0	100	0	100	0	100	0	100	0
Median ISI within Burst - Std (sec)		Average Network Burst Analysis Settings		100	100	100	100	100	100	100	100	100	100	100	100	100	100	100	100	100	100	100	100	100	100	100	100	100	100	100	#DIV/0!	100	100	100	100	100	100	100	100	100	0	100	0	100	0	100	0	100	0
Inter-Burst Interval - Avg (sec)		Number of network bursts vary by well		100	100	100	100	100	100	100	100	100	100	100	100	100	100	100	100	100	100	100	100	100	100	100	100	100	100	100	#DIV/0!	100	100	100	100	100	100	100	100	100	0	100	0	100	0	100	0	100	0
Inter-Burst Interval - Std (sec)		Network Burst Window Start (ms)	0	100	100	100	100	100	100	100	100	100	100	100	100	100	100	100	#DIV/0!	100	100	100	100	100	100	100	100	100	100	100	#DIV/0!	100	100	100	100	100	100	100	100	100	0	100	0	#DIV/0!	#DIV/0!	100	0	100	0
Burst Frequency - Avg (Hz)		Network Burst Window End (ms)	500	100	100	100	100	100	100	100	100	100	100	100	100	100	100	100	100	100	100	100	100	100	100	100	100	100	100	100	#DIV/0!	100	100	100	100	100	100	100	100	100	0	100	0	100	0	100	0	100	0
Burst Frequency - Std (Hz)		Bin Size (ms)	1	100	100	100	100	100	100	100	100	100	100	100	100	100	100	100	100	100	100	100	100	100	100	100	100	100	100	100	#DIV/0!	100	100	100	100	100	100	100	100	100	0	100	0	100	0	100	0	100	0
Median/Mean ISI within Burst - Avg				100	100	100	100	100	100	100	100	100	100	100	100	100	100	100	100	100	100	100	100	100	100	100	100	100	100	100	#DIV/0!	100	100	100	100	100	100	100	100	100	0	100	0	100	0	100	0	100	0
Median/Mean ISI within Burst - Std				100	100	100	100	100	100	100	100	100	100	100	100	100	100	100	#DIV/0!	100	100	100	100	100	100	100	100	100	100	100	#DIV/0!	100	100	100	100	100	100	100	100	100	0	100	0	#DIV/0!	#DIV/0!	100	0	100	0
IBI Coefficient of Variation - Avg				100	100	100	100	100	100	100	100	100	100	100	100	100	100	100	100	100	100	100	100	100	100	100	100	100	100	100	#DIV/0!	100	100	100	100	100	100	100	100	100	0	100	0	100	0	100	0	100	0
IBI Coefficient of Variation - Std				100	100	100	100	100	100	100	100	100	100	100	100	100	100	100	#DIV/0!	100	100	100	100	100	100	100	100	100	100	100	#DIV/0!	100	100	100	100	100	100	100	100	100	0	100	0	#DIV/0!	#DIV/0!	100	0	100	0
Burst Percentage - Avg				100	100	100	100	100	100	100	100	100	100	100	100	100	100	100	100	100	100	100	100	100	100	100	100	100	100	100	#DIV/0!	100	100	100	100	100	100	100	100	100	0	100	0	100	0	100	0	100	0
Burst Percentage - Std				100	100	100	100	100	100	100	100	100	100	100	100	100	100	100	100	100	100	100	100	100	100	100	100	100	100	100	#DIV/0!	100	100	100	100	100	100	100	100	100	0	100	0	100	0	100	0	100	0
Network Burst Metrics
Number of Network Bursts				100	100	100	100	100	100	100	100	100	100	100	100	100	100	100	100	100	100	100	100	100	100	100	100	100	100	100	#DIV/0!	100	#DIV/0!	100	100	100	100	100	100	100	0	100	0	100	0	100	0	100	0
Network Burst Frequency				100	100	100	100	100	100	100	100	100	100	100	100	100	100	100	100	100	100	100	100	100	100	100	100	100	100	100	#DIV/0!	100	#DIV/0!	100	100	100	100	100	100	100	0	100	0	100	0	100	0	100	0
Network Burst Duration - Avg (sec)				100	100	100	100	100	100	100	100	100	100	100	100	100	100	100	100	100	100	100	100	100	100	100	100	100	100	100	#DIV/0!	100	#DIV/0!	100	100	100	100	100	100	100	0	100	0	100	0	100	0	100	0
Network Burst Duration - Std (sec)				100	100	100	100	100	100	100	100	100	100	100	100	100	100	100	100	100	100	100	100	100	100	100	100	100	100	100	#DIV/0!	100	#DIV/0!	100	100	100	100	100	100	100	0	100	0	100	0	100	0	100	0
Number of Spikes per Network Burst - Avg				100	100	100	100	100	100	100	100	100	100	100	100	100	100	100	100	100	100	100	100	100	100	100	100	100	100	100	#DIV/0!	100	#DIV/0!	100	100	100	100	100	100	100	0	100	0	100	0	100	0	100	0
Number of Spikes per Network Burst - Std				100	100	100	100	100	100	100	100	100	100	100	100	100	100	100	100	100	100	100	100	100	100	100	100	100	100	100	#DIV/0!	100	#DIV/0!	100	100	100	100	100	100	100	0	100	0	100	0	100	0	100	0
Number of Elecs Participating in Burst - Avg				100	100	100	100	100	100	100	100	100	100	100	100	100	100	100	100	100	100	100	100	100	100	100	100	100	100	100	#DIV/0!	100	#DIV/0!	100	100	100	100	100	100	100	0	100	0	100	0	100	0	100	0
Number of Elecs Participating in Burst - Std				100	100	100	100	100	100	100	100	100	100	100	100	100	100	100	100	100	100	100	100	100	100	100	100	100	100	100	#DIV/0!	100	#DIV/0!	100	100	100	100	100	100	100	0	100	0	100	0	100	0	100	0
Number of Spikes per Network Burst per Channel - Avg				100	100	100	100	100	100	100	100	100	100	100	100	100	100	100	100	100	100	100	100	100	100	100	100	100	100	100	#DIV/0!	100	#DIV/0!	100	100	100	100	100	100	100	0	100	0	100	0	100	0	100	0
Number of Spikes per Network Burst per Channel - Std				100	100	100	100	100	100	100	100	100	100	100	100	100	100	100	100	100	100	100	100	100	100	100	100	100	100	100	#DIV/0!	100	#DIV/0!	100	100	100	100	100	100	100	0	100	0	100	0	100	0	100	0
Network Burst Percentage				100	100	100	100	100	100	100	100	100	100	100	100	100	100	100	100	100	100	100	100	100	100	100	100	100	100	100	#DIV/0!	100	#DIV/0!	100	100	100	100	100	100	100	0	100	0	100	0	100	0	100	0
Network IBI Coefficient of Variation				100	100	100	100	100	100	100	100	100	100	100	100	100	100	100	100	100	100	100	100	100	100	100	100	100	100	100	#DIV/0!	100	#DIV/0!	100	100	100	100	100	100	100	0	100	0	100	0	100	0	100	0
Network ISI Coefficient of Variation				100	100	100	100	100	100	100	100	100	100	100	100	100	100	100	100	100	100	100	100	100	100	100	100	100	100	100	#DIV/0!	100	100	100	100	100	100	100	100	100	0	100	0	100	0	100	0	100	0
Network Normalized Duration IQR				100	100	100	100	100	100	100	100	100	100	100	100	100	100	100	100	100	100	100	100	100	100	100	100	100	100	100	#DIV/0!	100	#DIV/0!	100	100	100	100	100	100	100	0	100	0	100	0	100	0	100	0
Synchrony Metrics
Area Under Normalized Cross-Correlation				100	100	100	100	100	100	100	100	100	100	100	100	100	100	100	100	100	100	100	100	100	100	100	100	100	100	100	100	100	100	100	100	100	100	100	100	100	0	100	0	100	0	100	0	100	0
Area Under Cross-Correlation				100	100	100	100	100	100	100	100	100	100	100	100	100	100	100	100	100	100	100	100	100	100	100	100	100	100	100	100	100	100	100	100	100	100	100	100	100	0	100	0	100	0	100	0	100	0
Full Width at Half Height of Normalized Cross-Correlation				100	100	100	100	100	100	100	100	100	100	100	100	100	100	100	100	100	100	100	100	100	100	100	100	100	100	100	100	100	100	100	100	100	100	100	100	100	0	100	0	100	0	100	0	100	0
Full Width at Half Height of Cross-Correlation				100	100	100	100	100	100	100	100	100	100	100	100	100	100	100	100	100	100	100	100	100	100	100	100	100	100	100	100	100	100	100	100	100	100	100	100	100	0	100	0	100	0	100	0	100	0
Synchrony Index				100	100	100	100	100	100	100	100	100	100	100	100	100	100	100	100	100	100	100	100	100	100	100	100	100	100	100	100	100	100	100	100	100	100	100	100	100	0	100	0	100	0	100	0	100	0
Kreuz SPIKE Distance
Average Network Burst Metrics
Start Electrode				#DIV/0!	#DIV/0!	#DIV/0!				#DIV/0!	#DIV/0!	#DIV/0!																						#DIV/0!	#DIV/0!	#DIV/0!	#DIV/0!	#DIV/0!	#DIV/0!	#DIV/0!	#DIV/0!					#DIV/0!	#DIV/0!	#DIV/0!	#DIV/0!
Percent Bursts with Start Electrode				100	100	100				100	100	100																						100	100	100	100	100	100	100	0					100	0	100	0
Burst Peak (Max Spikes per sec)				100	100	100				100	100	100																						100	100	100	100	100	100	100	0					100	0	100	0
Time to Burst Peak (ms)				100	100	100				100	100	100																						100	100	100	100	100	100	100	0					100	0	100	0
Normalized to vehicle?
Timepoints		00h-Baseline.	befMC
Well Averages		Analysis Start	0	A1	A2	B1	B2	C1	C2	A3	A4	B3	B4	C3	C4	A5	A6	B5	B6	C5	C6	D3	D4	E3	E4	F3	F4	D5	D6	E5	E6	F5	F6	D1	D2	E1	E2	F1	F2	DMSO		PTX100nM		PTX1uM		PTX100_and_SP		PTX1uM_and_SP
Treatment/ID		Analysis End	590	DMSO	DMSO	DMSO	DMSO	DMSO	DMSO	PTX100nM	PTX100nM	PTX100nM	PTX100nM	PTX100nM	PTX100nM	PTX1uM	PTX1uM	PTX1uM	PTX1uM	PTX1uM	PTX1uM	PTX100_and_SP	PTX100_and_SP	PTX100_and_SP	PTX100_and_SP	PTX100_and_SP	PTX100_and_SP	PTX1uM_and_SP	PTX1uM_and_SP	PTX1uM_and_SP	PTX1uM_and_SP	PTX1uM_and_SP	PTX1uM_and_SP	SP10uM	SP10uM	SP10uM	SP10uM	SP10uM	SP10uM	Mean	SD	Mean	SD	Mean	SD	Mean	SD	Mean	SD
Activity Metrics		Active Electrode Criterion (spks/min)	5
Number of Spikes		Remove Coincident Artifacts	False	100	100	100	100	100	100	100	100	100	100	100	100	100	100	100	100	100	100	100	100	100	100	100	100	100	100	100	100	100	100	100	100	100	100	100	100	100	0	100	0	100	0	100	0	100	0
Mean Firing Rate (Hz)				100	100	100	100	100	100	100	100	100	100	100	100	100	100	100	100	100	100	100	100	100	100	100	100	100	100	100	100	100	100	100	100	100	100	100	100	100	0	100	0	100	0	100	0	100	0
Number of Active Electrodes		Electrode Burst Settings		100	100	100	100	100	100	100	100	100	100	100	100	100	100	100	100	100	100	100	100	100	100	100	100	100	100	100	#DIV/0!	100	100	100	100	100	100	100	100	100	0	100	0	100	0	100	0	100	0
Weighted Mean Firing Rate (Hz)		Algorithm	ISI Threshold	100	100	100	100	100	100	100	100	100	100	100	100	100	100	100	100	100	100	100	100	100	100	100	100	100	100	100	#DIV/0!	100	100	100	100	100	100	100	100	100	0	100	0	100	0	100	0	100	0
ISI Coefficient of Variation - Avg		Min # of Spikes	5	100	100	100	100	100	100	100	100	100	100	100	100	100	100	100	100	100	100	100	100	100	100	100	100	100	100	100	#DIV/0!	100	100	100	100	100	100	100	100	100	0	100	0	100	0	100	0	100	0
Electrode Burst Metrics		Max ISI (ms)	100
Number of Bursts				100	100	100	100	100	100	100	100	100	100	100	100	100	100	100	100	100	100	100	100	100	100	100	100	100	100	100	#DIV/0!	100	100	100	100	100	100	100	100	100	0	100	0	100	0	100	0	100	0
Number of Bursting Electrodes		Network Burst Settings		100	100	100	100	100	100	100	100	100	100	100	100	100	100	100	100	100	100	100	100	100	100	100	100	100	100	100	#DIV/0!	100	100	100	100	100	100	100	100	100	0	100	0	100	0	100	0	100	0
Burst Duration - Avg (sec)		Algorithm	ISI Threshold	100	100	100	100	100	100	100	100	100	100	100	100	100	100	100	100	100	100	100	100	100	100	100	100	100	100	100	#DIV/0!	100	100	100	100	100	100	100	100	100	0	100	0	100	0	100	0	100	0
Burst Duration - Std (sec)		Min # of Spikes	50	100	100	100	100	100	100	100	100	100	100	100	100	100	100	100	100	100	100	100	100	100	100	100	100	100	100	100	#DIV/0!	100	100	100	100	100	100	100	100	100	0	100	0	100	0	100	0	100	0
Number of Spikes per Burst - Avg		Max ISI (ms)	100	100	100	100	100	100	100	100	100	100	100	100	100	100	100	100	100	100	100	100	100	100	100	100	100	100	100	100	#DIV/0!	100	100	100	100	100	100	100	100	100	0	100	0	100	0	100	0	100	0
Number of Spikes per Burst - Std		Min # of Electrodes (%)	35	100	100	100	100	100	100	100	100	100	100	100	100	100	100	100	100	100	100	100	100	100	100	100	100	100	100	100	#DIV/0!	100	100	100	100	100	100	100	100	100	0	100	0	100	0	100	0	100	0
Mean ISI within Burst - Avg (sec)		Synchrony Settings		100	100	100	100	100	100	100	100	100	100	100	100	100	100	100	100	100	100	100	100	100	100	100	100	100	100	100	#DIV/0!	100	100	100	100	100	100	100	100	100	0	100	0	100	0	100	0	100	0
Mean ISI within Burst - Std (sec)		Synchrony Window	20	100	100	100	100	100	100	100	100	100	100	100	100	100	100	100	100	100	100	100	100	100	100	100	100	100	100	100	#DIV/0!	100	100	100	100	100	100	100	100	100	0	100	0	100	0	100	0	100	0
Median ISI within Burst - Avg (sec)				100	100	100	100	100	100	100	100	100	100	100	100	100	100	100	100	100	100	100	100	100	100	100	100	100	100	100	#DIV/0!	100	100	100	100	100	100	100	100	100	0	100	0	100	0	100	0	100	0
Median ISI within Burst - Std (sec)		Average Network Burst Analysis Settings		100	100	100	100	100	100	100	100	100	100	100	100	100	100	100	100	100	100	100	100	100	100	100	100	100	100	100	#DIV/0!	100	100	100	100	100	100	100	100	100	0	100	0	100	0	100	0	100	0
Inter-Burst Interval - Avg (sec)		Number of network bursts vary by well		100	100	100	100	100	100	100	100	100	100	100	100	100	100	100	100	100	100	100	100	100	100	100	100	100	100	100	#DIV/0!	100	100	100	100	100	100	100	100	100	0	100	0	100	0	100	0	100	0
Inter-Burst Interval - Std (sec)		Network Burst Window Start (ms)	0	100	100	100	100	100	100	100	100	100	100	100	100	100	100	100	#DIV/0!	100	100	100	100	100	100	100	100	100	100	100	#DIV/0!	100	100	100	100	100	100	100	100	100	0	100	0	#DIV/0!	#DIV/0!	100	0	100	0
Burst Frequency - Avg (Hz)		Network Burst Window End (ms)	500	100	100	100	100	100	100	100	100	100	100	100	100	100	100	100	100	100	100	100	100	100	100	100	100	100	100	100	#DIV/0!	100	100	100	100	100	100	100	100	100	0	100	0	100	0	100	0	100	0
Burst Frequency - Std (Hz)		Bin Size (ms)	1	100	100	100	100	100	100	100	100	100	100	100	100	100	100	100	100	100	100	100	100	100	100	100	100	100	100	100	#DIV/0!	100	100	100	100	100	100	100	100	100	0	100	0	100	0	100	0	100	0
Median/Mean ISI within Burst - Avg				100	100	100	100	100	100	100	100	100	100	100	100	100	100	100	100	100	100	100	100	100	100	100	100	100	100	100	#DIV/0!	100	100	100	100	100	100	100	100	100	0	100	0	100	0	100	0	100	0
Median/Mean ISI within Burst - Std				100	100	100	100	100	100	100	100	100	100	100	100	100	100	100	#DIV/0!	100	100	100	100	100	100	100	100	100	100	100	#DIV/0!	100	100	100	100	100	100	100	100	100	0	100	0	#DIV/0!	#DIV/0!	100	0	100	0
IBI Coefficient of Variation - Avg				100	100	100	100	100	100	100	100	100	100	100	100	100	100	100	100	100	100	100	100	100	100	100	100	100	100	100	#DIV/0!	100	100	100	100	100	100	100	100	100	0	100	0	100	0	100	0	100	0
IBI Coefficient of Variation - Std				100	100	100	100	100	100	100	100	100	100	100	100	100	100	100	#DIV/0!	100	100	100	100	100	100	100	100	100	100	100	#DIV/0!	100	100	100	100	100	100	100	100	100	0	100	0	#DIV/0!	#DIV/0!	100	0	100	0
Burst Percentage - Avg				100	100	100	100	100	100	100	100	100	100	100	100	100	100	100	100	100	100	100	100	100	100	100	100	100	100	100	#DIV/0!	100	100	100	100	100	100	100	100	100	0	100	0	100	0	100	0	100	0
Burst Percentage - Std				100	100	100	100	100	100	100	100	100	100	100	100	100	100	100	100	100	100	100	100	100	100	100	100	100	100	100	#DIV/0!	100	100	100	100	100	100	100	100	100	0	100	0	100	0	100	0	100	0
Network Burst Metrics
Number of Network Bursts				100	100	100	100	100	100	100	100	100	100	100	100	100	100	100	100	100	100	100	100	100	100	100	100	100	100	100	#DIV/0!	100	#DIV/0!	100	100	100	100	100	100	100	0	100	0	100	0	100	0	100	0
Network Burst Frequency				100	100	100	100	100	100	100	100	100	100	100	100	100	100	100	100	100	100	100	100	100	100	100	100	100	100	100	#DIV/0!	100	#DIV/0!	100	100	100	100	100	100	100	0	100	0	100	0	100	0	100	0
Network Burst Duration - Avg (sec)				100	100	100	100	100	100	100	100	100	100	100	100	100	100	100	100	100	100	100	100	100	100	100	100	100	100	100	#DIV/0!	100	#DIV/0!	100	100	100	100	100	100	100	0	100	0	100	0	100	0	100	0
Network Burst Duration - Std (sec)				100	100	100	100	100	100	100	100	100	100	100	100	100	100	100	100	100	100	100	100	100	100	100	100	100	100	100	#DIV/0!	100	#DIV/0!	100	100	100	100	100	100	100	0	100	0	100	0	100	0	100	0
Number of Spikes per Network Burst - Avg				100	100	100	100	100	100	100	100	100	100	100	100	100	100	100	100	100	100	100	100	100	100	100	100	100	100	100	#DIV/0!	100	#DIV/0!	100	100	100	100	100	100	100	0	100	0	100	0	100	0	100	0
Number of Spikes per Network Burst - Std				100	100	100	100	100	100	100	100	100	100	100	100	100	100	100	100	100	100	100	100	100	100	100	100	100	100	100	#DIV/0!	100	#DIV/0!	100	100	100	100	100	100	100	0	100	0	100	0	100	0	100	0
Number of Elecs Participating in Burst - Avg				100	100	100	100	100	100	100	100	100	100	100	100	100	100	100	100	100	100	100	100	100	100	100	100	100	100	100	#DIV/0!	100	#DIV/0!	100	100	100	100	100	100	100	0	100	0	100	0	100	0	100	0
Number of Elecs Participating in Burst - Std				100	100	100	100	100	100	100	100	100	100	100	100	100	100	100	100	100	100	100	100	100	100	100	100	100	100	100	#DIV/0!	100	#DIV/0!	100	100	100	100	100	100	100	0	100	0	100	0	100	0	100	0
Number of Spikes per Network Burst per Channel - Avg				100	100	100	100	100	100	100	100	100	100	100	100	100	100	100	100	100	100	100	100	100	100	100	100	100	100	100	#DIV/0!	100	#DIV/0!	100	100	100	100	100	100	100	0	100	0	100	0	100	0	100	0
Number of Spikes per Network Burst per Channel - Std				100	100	100	100	100	100	100	100	100	100	100	100	100	100	100	100	100	100	100	100	100	100	100	100	100	100	100	#DIV/0!	100	#DIV/0!	100	100	100	100	100	100	100	0	100	0	100	0	100	0	100	0
Network Burst Percentage				100	100	100	100	100	100	100	100	100	100	100	100	100	100	100	100	100	100	100	100	100	100	100	100	100	100	100	#DIV/0!	100	#DIV/0!	100	100	100	100	100	100	100	0	100	0	100	0	100	0	100	0
Network IBI Coefficient of Variation				100	100	100	100	100	100	100	100	100	100	100	100	100	100	100	100	100	100	100	100	100	100	100	100	100	100	100	#DIV/0!	100	#DIV/0!	100	100	100	100	100	100	100	0	100	0	100	0	100	0	100	0
Network ISI Coefficient of Variation				100	100	100	100	100	100	100	100	100	100	100	100	100	100	100	100	100	100	100	100	100	100	100	100	100	100	100	#DIV/0!	100	100	100	100	100	100	100	100	100	0	100	0	100	0	100	0	100	0
Network Normalized Duration IQR				100	100	100	100	100	100	100	100	100	100	100	100	100	100	100	100	100	100	100	100	100	100	100	100	100	100	100	#DIV/0!	100	#DIV/0!	100	100	100	100	100	100	100	0	100	0	100	0	100	0	100	0
Synchrony Metrics
Area Under Normalized Cross-Correlation				100	100	100	100	100	100	100	100	100	100	100	100	100	100	100	100	100	100	100	100	100	100	100	100	100	100	100	100	100	100	100	100	100	100	100	100	100	0	100	0	100	0	100	0	100	0
Area Under Cross-Correlation				100	100	100	100	100	100	100	100	100	100	100	100	100	100	100	100	100	100	100	100	100	100	100	100	100	100	100	100	100	100	100	100	100	100	100	100	100	0	100	0	100	0	100	0	100	0
Full Width at Half Height of Normalized Cross-Correlation				100	100	100	100	100	100	100	100	100	100	100	100	100	100	100	100	100	100	100	100	100	100	100	100	100	100	100	100	100	100	100	100	100	100	100	100	100	0	100	0	100	0	100	0	100	0
Full Width at Half Height of Cross-Correlation				100	100	100	100	100	100	100	100	100	100	100	100	100	100	100	100	100	100	100	100	100	100	100	100	100	100	100	100	100	100	100	100	100	100	100	100	100	0	100	0	100	0	100	0	100	0
Synchrony Index				100	100	100	100	100	100	100	100	100	100	100	100	100	100	100	100	100	100	100	100	100	100	100	100	100	100	100	100	100	100	100	100	100	100	100	100	100	0	100	0	100	0	100	0	100	0
Kreuz SPIKE Distance
Average Network Burst Metrics
Start Electrode				#DIV/0!	#DIV/0!	#DIV/0!				#DIV/0!	#DIV/0!	#DIV/0!																						#DIV/0!	#DIV/0!	#DIV/0!	#DIV/0!	#DIV/0!	#DIV/0!	#DIV/0!	#DIV/0!					#DIV/0!	#DIV/0!	#DIV/0!	#DIV/0!
Percent Bursts with Start Electrode				100	100	100				100	100	100																						100	100	100	100	100	100	100	0					100	0	100	0
Burst Peak (Max Spikes per sec)				100	100	100				100	100	100																						100	100	100	100	100	100	100	0					100	0	100	0
Time to Burst Peak (ms)				100	100	100				100	100	100																						100	100	100	100	100	100
Copy paste into Prism		Timepoint	A1	A2	B1	B2	C1	C2	A3	A4	B3	B4	C3	C4	A5	A6	B5	B6	C5	C6	D3	D4	E3	E4	F3	F4	D5	D6	E5	E6	F5	F6	D1	D2	E1	E2	F1	F2
Mean Firing Rate (Hz)			DMSO	DMSO	DMSO	DMSO	DMSO	DMSO	PTX100nM	PTX100nM	PTX100nM	PTX100nM	PTX100nM	PTX100nM	PTX1uM	PTX1uM	PTX1uM	PTX1uM	PTX1uM	PTX1uM	PTX100_and_SP	PTX100_and_SP	PTX100_and_SP	PTX100_and_SP	PTX100_and_SP	PTX100_and_SP	PTX1uM_and_SP	PTX1uM_and_SP	PTX1uM_and_SP	PTX1uM_and_SP	PTX1uM_and_SP	PTX1uM_and_SP	SP10uM	SP10uM	SP10uM	SP10uM	SP10uM	SP10uM
Normalized to baseline 0h and to individual well (well x at timepoint divided by well x at timepoint 0h, multiplied by 100)		0	100	100	100	100	100	100	100	100	100	100	100	100	100	100	100	100	100	100	100	100	100	100	100	100	100	100	100	100	100	100	100	100	100	100	100	100
excluded E6		1h	106.783	107.599	108.772	103.813	92.2799	95.6891	88.9026	98.4003	92.8544	106.986	99.9365	98.9589	87.4387	81.3655	77.0236	67.8057	95.4913	70.731	101.654	79.9145	111.458	70.4063	94.0236	84.079	83.5377	80.6556	93.6751	5791.66	76.0098	95.1612	106.387	88.0667	106.679	86.7197	94.8813	76.2443
		4h	103.806	82.9466	123.249	102.568	83.8863	105.057	77.8138	101.481	78.2636	107.953	85.7172	104.675	92.6458	59.1553	92.952	59.9896	78.8977	68.0841	77.4757	79.0655	69.877	72.5442	79.4499	66.309	72.0316	58.762	59.3233	5287.62	41.0745	35.75	101.551	74.1768	82.7357	78.9063	84.712	81.5263
		8h	100.88	77.9139	114.023	100.132	69.5414	108.619	67.613	96.5343	73.2842	94.3732	71.3235	96.9627	88.2902	39.7869	71.7835	44.3683	63.963	59.0661	67.9324	72.9525	60.8774	69.9641	65.3337	57.9839	67.3019	58.5736	54.2735	3347.92	29.8656	18.496	83.4897	73.8081	80.7455	81.1863	77.0464	84.7072
		12h	100.72	64.4083	123.486	89.854	75.0273	102.244	58.7381	89.2251	65.1985	84.1298	63.629	90.3739	93.7457	35.9301	66.9838	47.0302	60.4599	62.9102	58.968	77.037	59.2526	66.1795	59.3355	59.7248	60.3323	59.126	60.2934	2720.84	38.0216	17.2392	76.6702	75.7801	85.1103	86.2814	76.0284	103.413
		16h	98.4203	61.7487	106.576	87.2324	76.6701	91.855	55.7581	87.4922	58.4326	81.2565	58.8678	77.52	88.8474	37.793	57.3633	44.6307	55.7812	60.6072	67.1644	77.952	58.2795	66.1335	53.1955	63.918	59.8392	58.8771	68.0996	2475	40.254	14.2228	74.5205	73.8159	86.187	91.8397	73.3815	103.997
		20h	95.6849	65.9162	105.542	82.7213	75.3589	94.386	45.7764	98.2629	59.2258	74.8194	69.6423	95.4205	87.2043	45.5351	51.1647	44.3951	55.3807	54.1745	56.6657	74.0933	64.2092	71.3396	60.1866	70.5681	60.3456	54.1184	76.7483	2491.66	47.14	12.2119	72.3284	73.8627	91.1425	98.1503	69.903	109.404
		24h	87.5825	65.6991	85.2337	80.3276	70.4608	60.4115	48.1964	84.3873	47.965	52.0991	48.4677	60.4076	89.3545	47.5518	27.1523	42.4883	23.8158	35.7883	39.5924	50.9466	76.3257	62.1278	51.4034	71.6679	40.7427	50.5068	85.5639	10960.4	65.1364	40.8671	62.1165	73.2651	79.4503	93.7609	73.5423	112.655
		36h	103.191	66.0201	98.9871	92.7431	86.6169	85.356	68.4182	82.3388	78.9835	85.4866	74.4538	103.768	90.2753	34.0616	38.0097	56.0388	36.3362	48.9337	59.2091	70.4753	73.7117	83.9454	47.0664	80.3819	67.2397	32.5948	97.2914	8085.42	72.6	13.783	73.355	68.63	62.7607	101.803	60.7193	137.59
		48h	120.648	66.485	89.0871	92.784	115.29	89.128	103.579	121.483	100.45	84.551	97.511	118.827	85.0016	41.9347	35.786	40.4103	36.9025	42.524	72.6691	76.0407	73.5082	84.4537	36.2701	94.4216	73.081	32.4552	86.6096	7202.08	53.5152	10.201	62.3172	72.6935	56.024	102.223	58.118	119.846
		60h	124.335	58.0201	89.1894	87.228	105.866	95.2123	112.578	139.243	120.266	90.5483	110.658	121.7	80.9261	42.8518	41.4068	39.3873	39.2128	43.0377	67.1072	72.6394	67.9749	80.0345	35.6919	100.412	79.1933	34.4583	84.6054	6797.92	37.9105	6.78676	55.3124	63.2414	60.533	106.264	57.7663	50.1308
		72h	125.567	49.7133	104.938	92.2681	95.2338	98.9419	127.224	127.506	97.6453	114.796	109.034	166.153	82.6027	35.8362	54.9529	32.912	36.1575	44.8126	66.6214	101.905	66.2643	98.9375	16.7044	84.7716	76.1238	38.2822	98.5985	5895.84	45.9627	6.78676	49.8707	62.8257	71.8322	119.031	43.7501	0.162401
Normalized to vehicle?
Mean Firing Rate (Hz)		Timepoint	A1	A2	B1	B2	C1	C2	A3	A4	B3	B4	C3	C4	A5	A6	B5	B6	C5	C6	D3	D4	E3	E4	F3	F4	D5	D6	E5	E6	F5	F6	D1	D2	E1	E2	F1	F2
excluded E6			DMSO	DMSO	DMSO	DMSO	DMSO	DMSO	PTX100nM	PTX100nM	PTX100nM	PTX100nM	PTX100nM	PTX100nM	PTX1uM	PTX1uM	PTX1uM	PTX1uM	PTX1uM	PTX1uM	PTX100_and_SP	PTX100_and_SP	PTX100_and_SP	PTX100_and_SP	PTX100_and_SP	PTX100_and_SP	PTX1uM_and_SP	PTX1uM_and_SP	PTX1uM_and_SP	PTX1uM_and_SP	PTX1uM_and_SP	PTX1uM_and_SP	SP10uM	SP10uM	SP10uM	SP10uM	SP10uM	SP10uM
		0	100	100	100	100	100	100	100	100	100	100	100	100	100	100	100	100	100	100	100	100	100	100	100	100	100	100	100	100	100	100	100	100	100	100	100	100
		1h	104.189	104.985	106.131	101.291	90.0386	93.365	86.7434	96.0104	90.5992	104.388	97.5093	96.5554	85.315	79.3894	75.1529	66.1588	93.1721	69.0131	99.185	77.9736	108.751	68.6963	91.74	82.0369	81.5087	78.6966	91.4	5650.99	74.1637	92.8499	103.803	85.9278	104.088	84.6135	92.5769	74.3925
		4h	103.545	82.7379	122.939	102.31	83.6752	104.792	77.618	101.226	78.0667	107.682	85.5015	104.412	92.4127	59.0065	92.7181	59.8387	78.6992	67.9128	77.2807	78.8666	69.7012	72.3617	79.25	66.1421	71.8504	58.6141	59.174	5274.32	40.9711	35.6601	101.296	73.9901	82.5275	78.7077	84.4989	81.3211
		8h	105.983	81.8555	119.791	105.197	73.0595	114.113	71.0335	101.418	76.9916	99.1475	74.9317	101.868	92.7567	41.7997	75.4149	46.6128	67.1989	62.0542	71.3691	76.6431	63.9571	73.5035	68.6389	60.9173	70.7066	61.5368	57.0192	3517.29	31.3765	19.4317	87.7134	77.542	84.8304	85.2934	80.9441	88.9925
		12h	108.741	69.5379	133.321	97.0103	81.0027	110.387	63.4162	96.3312	70.3912	90.8302	68.6966	97.5716	101.212	38.7917	72.3186	50.7758	65.2751	67.9205	63.6644	83.1725	63.9717	71.4502	64.0612	64.4815	65.1373	63.835	65.0954	2937.54	41.0497	18.6122	82.7764	81.8155	91.8888	93.1531	82.0835	111.65
[truncated: 91 more rows]
[truncated: 618 more columns]

## Sheet: Plate3_BTZ
Master-Table MEA Data
Plate 67-0906
Cells	BIHi264-A
Day11 thawed	2023-12-19
Date of Experiment	2024-02-22
[truncated: 339 more rows]
[truncated: 366 more columns]

## Sheet: Plate4_VCR
Master-Table MEA Data
[truncated: 343 more rows]
[truncated: 618 more columns]

[truncated: 2 more sheets: Plate4_CDDP, Rearrange]
