# Supplementary material for: c-Jun inhibition mitigates chemotherapy-induced neurotoxicity in iPSC-derived sensory neurons
Source: Cell Death Discov. 2025 Nov 13;11:529. doi: 10.1038/s41420-025-02847-5 (PMC12615653; doi:10.1038/s41420-025-02847-5)
Supplement: Supplementary file 3 — Dataset [file 41420_2025_2847_MOESM3_ESM.zip › Supplemental Files (to be zipped)/(Figure 5 and S6) RNAseq/01_contrast.DMSO1_vs_SP_ID0_log2FC_correct.xlsx]

## Sheet: 01_contrast.DMSO1_vs_SP_ID0
gene_id	baseMean	log2FoldChange	lfcSE	stat	pvalue	padj	symbol	entrez
ENSG00000065911	5584.77	1.88361	0.177873	-10.5896	3.32966e-26	7.0742e-22	MTHFD2	10797
ENSG00000106105	15095.3	0.757974	0.0805332	-9.41194	4.87059e-21	5.17403e-17	GARS1	2617
ENSG00000070669	12894	1.11693	0.127463	-8.76279	1.90469e-18	1.15479e-14	ASNS	440
ENSG00000051108	4164.48	0.804755	0.0919943	-8.74787	2.17413e-18	1.15479e-14	HERPUD1	9709
ENSG00000165272	622.885	-2.5315	0.300276	8.43057	3.4399e-17	1.46168e-13	AQP3	360
ENSG00000128965	4899.33	1.70478	0.228485	-7.46123	8.57215e-14	3.0354e-10	CHAC1	79094
ENSG00000166436	1509.59	1.44606	0.22201	-6.51349	7.34256e-11	2.22857e-07	TRIM66	9866
ENSG00000248498	170.098	1.51218	0.23297	-6.49091	8.53185e-11	2.26585e-07	ASNSP1	389652
ENSG00000196611	1908.66	-2.47124	0.388084	6.3678	1.91756e-10	4.52672e-07	MMP1	4312
ENSG00000076706	9921.88	-1.41944	0.230349	6.16212	7.17759e-10	1.38632e-06	MCAM	4162
ENSG00000141433	2685.7	-1.12227	0.181887	6.17015	6.82247e-10	1.38632e-06	ADCYAP1	116
ENSG00000165349	1276.51	1.56974	0.255513	-6.14349	8.07268e-10	1.42927e-06	SLC7A3	84889
ENSG00000049247	2420.48	-2.25229	0.368335	6.11477	9.66945e-10	1.46741e-06	UTS2	10911
ENSG00000103257	25813.7	0.900945	0.147276	-6.11738	9.51265e-10	1.46741e-06	SLC7A5	8140
ENSG00000236404	457.301	1.00144	0.164593	-6.08434	1.1697e-09	1.65677e-06	VLDLR-AS1	401491
ENSG00000139269	353.429	2.51476	0.417802	-6.01903	1.75465e-09	2.32996e-06	INHBE	83729
ENSG00000137699	3254.15	-2.85937	0.483995	5.90785	3.46597e-09	4.33164e-06	TRIM29	23650
ENSG00000232903	141.597	1.72092	0.304176	-5.65764	1.53468e-08	1.81143e-05	LINC01166	101927590
ENSG00000183807	2495.76	-2.29343	0.40874	5.61097	2.01194e-08	2.10045e-05	FAM162B	221303
ENSG00000063438	515.075	-1.53463	0.273682	5.60734	2.05458e-08	2.10045e-05	AHRR	57491
ENSG00000134684	13755.9	0.748634	0.133553	-5.60553	2.07613e-08	2.10045e-05	YARS1	8565
ENSG00000128272	23096.4	0.715955	0.130184	-5.49955	3.80769e-08	3.67719e-05	ATF4	468
ENSG00000140105	11160	0.970203	0.179206	-5.41391	6.16633e-08	5.69608e-05	WARS1	7453
ENSG00000177606	14135.1	-0.988169	0.193191	5.11499	3.13765e-07	0.00026665	JUN	3725
ENSG00000044574	25422	-0.356781	0.0696636	5.12149	3.03135e-07	0.00026665	HSPA5	3309
ENSG00000166670	1996.28	-1.97482	0.395212	4.99686	5.82712e-07	0.000476166	MMP10	4319
ENSG00000144655	1100.3	-1.11639	0.224894	4.96407	6.90294e-07	0.000543185	CSRNP1	64651
ENSG00000265778	114.111	1.02629	0.207979	-4.93459	8.0319e-07	0.000609449	ZNF516-AS1	101927989
ENSG00000164326	30573	-2.04498	0.41581	4.91806	8.74078e-07	0.000640367	CARTPT	9607
ENSG00000049249	1004.49	-1.84931	0.380696	4.8577	1.18759e-06	0.000841053	TNFRSF9	3604
ENSG00000231196	23.2357	3.3721	0.697146	-4.837	1.31812e-06	0.000885051	NA	NA
ENSG00000185002	379.919	-2.24445	0.464232	4.83476	1.33303e-06	0.000885051	RFX6	222546
ENSG00000065618	318.03	-1.44582	0.306725	4.71372	2.43233e-06	0.00156598	COL17A1	1308
ENSG00000169136	4762.59	1.46175	0.313075	-4.66902	3.02639e-06	0.00189114	ATF5	22809
ENSG00000015592	18718.6	-0.914896	0.197613	4.62974	3.66119e-06	0.00222245	STMN4	81551
ENSG00000173812	30193.7	0.489897	0.1061	-4.61731	3.88753e-06	0.00229429	EIF1	10209
ENSG00000185634	4143.74	-1.14591	0.249698	4.58919	4.44974e-06	0.00254534	SHC4	399694
ENSG00000148082	9937.63	-0.783913	0.170995	4.58442	4.55253e-06	0.00254534	SHC3	53358
ENSG00000131069	3184.42	-0.730933	0.160635	4.55027	5.35774e-06	0.00291873	ACSS2	55902
ENSG00000213719	6702.76	-0.598084	0.131768	4.53891	5.65467e-06	0.00300348	CLIC1	1192
ENSG00000087085	15095.8	-0.922006	0.205889	4.47817	7.52848e-06	0.00390122	ACHE	43
ENSG00000130707	2395.61	1.45121	0.325289	-4.4613	8.14637e-06	0.0041209	ASS1	445
ENSG00000181773	393.631	-0.904525	0.205987	4.39117	1.12742e-05	0.00557048	GPR3	2827
ENSG00000184697	252.021	-1.36726	0.312455	4.37584	1.20966e-05	0.00584101	CLDN6	9074
ENSG00000185022	2733.85	-0.755783	0.175119	4.31582	1.59011e-05	0.00734425	MAFF	23764
ENSG00000128245	37992.9	-0.666031	0.154302	4.31642	1.58583e-05	0.00734425	YWHAH	7533
ENSG00000113407	9236.17	0.462302	0.107279	-4.30936	1.63729e-05	0.00740124	TARS1	6897
ENSG00000114757	1271.25	1.1661	0.271804	-4.29022	1.78496e-05	0.00790066	PEX5L	51555
ENSG00000182199	9494.19	0.82016	0.192445	-4.2618	2.02791e-05	0.00879283	SHMT2	6472
ENSG00000146070	138.946	-1.31916	0.311081	4.24057	2.22949e-05	0.00947356	PLA2G7	7941
ENSG00000144134	1115.64	0.565599	0.137962	-4.09966	4.1375e-05	0.0172364	RABL2A	11159
ENSG00000159618	199.803	-1.69996	0.417216	4.07454	4.61056e-05	0.0188377	ADGRG5	221188
ENSG00000166986	16614.5	0.757578	0.186185	-4.06896	4.72243e-05	0.0189307	MARS1	4141
ENSG00000221963	287.733	2.40132	0.593102	-4.04875	5.14918e-05	0.0202591	APOL6	80830
ENSG00000176840	130.884	-1.24378	0.307553	4.04412	5.25192e-05	0.0202877	MIR7-3HG	284424
ENSG00000136999	752.897	-1.20901	0.301613	4.0085	6.11061e-05	0.0231832	CCN3	4856
ENSG00000277531	2213.21	-0.460703	0.115101	4.0026	6.26503e-05	0.0233521	PNMA8C	110806277
ENSG00000152689	140.405	-1.89964	0.477391	3.97922	6.9142e-05	0.0246319	RASGRP3	25780
ENSG00000136404	93.1616	0.959638	0.241625	-3.97161	7.13891e-05	0.0246319	TM6SF1	53346
ENSG00000130589	1354.71	-0.938415	0.236605	3.96616	7.30401e-05	0.0246319	HELZ2	85441
ENSG00000227036	404.561	-0.876168	0.220888	3.96658	7.29116e-05	0.0246319	LINC00511	400619
ENSG00000172216	2153.79	0.790047	0.198364	-3.98281	6.81038e-05	0.0246319	CEBPB	1051
ENSG00000104490	9514.14	-0.487716	0.122838	3.97039	7.17536e-05	0.0246319	NCALD	83988
ENSG00000134343	1005.87	-1.56961	0.396432	3.95933	7.5159e-05	0.0249504	ANO3	63982
ENSG00000148702	51.3777	-1.8059	0.457565	3.94677	7.92135e-05	0.0252916	HABP2	3026
ENSG00000120318	331.899	-0.748137	0.18963	3.94524	7.97202e-05	0.0252916	ARAP3	64411
ENSG00000120254	2298.57	0.422095	0.106991	-3.94513	7.97581e-05	0.0252916	MTHFD1L	25902
ENSG00000144821	241.42	-1.41578	0.361307	3.91851	8.90971e-05	0.0278376	MYH15	22989
ENSG00000170965	9.29462	4.83673	1.23889	-3.90408	9.45862e-05	0.0291243	PLAC1	10761
ENSG00000094755	23.6092	-3.61658	0.929187	3.89219	9.93413e-05	0.0299536	GABRP	2568
ENSG00000101255	5077.41	0.496756	0.127689	-3.89035	0.000100099	0.0299536	TRIB3	57761
ENSG00000272128	27.3795	2.47205	0.640636	-3.85873	0.000113976	0.0325273	NA	NA
ENSG00000184261	992.606	-0.595153	0.153936	3.86623	0.000110529	0.0325273	KCNK12	56660
ENSG00000134769	3992.83	-0.541535	0.140406	3.85692	0.000114824	0.0325273	DTNA	1837
ENSG00000165280	21841.2	-0.410168	0.106344	3.85698	0.000114796	0.0325273	VCP	7415
ENSG00000146592	1699.88	-1.05974	0.275059	3.85278	0.000116786	0.0326479	CREB5	9586
ENSG00000271192	19.8528	-2.46127	0.641568	3.83634	0.000124882	0.0327939	NA	NA
ENSG00000173918	247.924	-1.18228	0.307961	3.83905	0.000123509	0.0327939	C1QTNF1	114897
ENSG00000080031	1645.53	-1.02674	0.267204	3.84252	0.000121776	0.0327939	PTPRH	5794
ENSG00000130766	12795.6	0.64959	0.169338	-3.83606	0.000125026	0.0327939	SESN2	83667
ENSG00000136802	4993.34	-0.350312	0.0911081	3.84501	0.000120547	0.0327939	LRRC8A	56262
ENSG00000049860	1654.87	-0.418708	0.109275	3.83169	0.000127265	0.032974	HEXB	3074
ENSG00000111262	2143.96	-1.4629	0.386826	3.78179	0.000155702	0.0394442	KCNA1	3736
ENSG00000234719	285.351	0.725702	0.191914	-3.7814	0.00015595	0.0394442	NPIPB2	729978
ENSG00000146276	174.062	-1.68371	0.445987	3.77526	0.000159843	0.0399532	GABRR1	2569
ENSG00000223863	22.2533	-4.74613	1.26114	3.76336	0.000167644	0.0414159	LINC01805	105374774
ENSG00000198496	233.46	0.582696	0.155052	-3.75807	0.000171226	0.0418145	NBR2	10230
ENSG00000101638	665.696	-0.928799	0.247989	3.74533	0.000180156	0.0434954	ST8SIA5	29906
ENSG00000175868	255.725	1.13732	0.305036	-3.72849	0.000192634	0.0454744	CALCB	797
ENSG00000129295	175.254	0.741726	0.198802	-3.73097	0.000190743	0.0454744	DNAAF11	23639
ENSG00000108861	5998.68	-0.360299	0.0967863	3.72262	0.000197164	0.0460324	DUSP3	1845
ENSG00000132837	144.371	1.52038	0.409629	-3.7116	0.000205955	0.0475621	DMGDH	29958
ENSG00000159167	6744.74	-1.53199	0.41364	3.70368	0.000212495	0.0485447	STC1	6781
ENSG00000158710	2317.27	-0.955245	0.258824	3.69071	0.000223627	0.0498099	TAGLN2	8407
ENSG00000128285	680.012	-0.673772	0.182747	3.68692	0.000226986	0.0498099	MCHR1	2847
ENSG00000101670	1595.43	-0.588796	0.159544	3.69049	0.000223818	0.0498099	LIPG	9388
ENSG00000184545	8659.56	-0.548279	0.148728	3.68644	0.00022741	0.0498099	DUSP8	1850
ENSG00000006116	582.301	1.08601	0.295401	-3.67638	0.000236565	0.0512863	CACNG3	10368
ENSG00000280734	49.7358	0.956561	0.261894	-3.65248	0.000259722	0.0557379	NA	NA
ENSG00000131969	203.128	-1.23206	0.337844	3.64684	0.000265486	0.0558467	ABHD12B	145447
ENSG00000196517	2832.55	0.891942	0.244449	-3.64878	0.000263486	0.0558467	SLC6A9	6536
ENSG00000155660	5135.2	-0.414095	0.113937	3.63443	0.000278599	0.0580305	PDIA4	9601
ENSG00000159337	14.9345	-3.09214	0.851462	3.63157	0.0002817	0.0581068	PLA2G4D	283748
ENSG00000280186	9.89717	2.34653	0.651622	-3.60107	0.000316915	0.0641564	NA	NA
ENSG00000131016	30244.3	-0.827691	0.229854	3.60094	0.000317068	0.0641564	AKAP12	9590
ENSG00000267761	31.9233	-2.63017	0.731518	3.59549	0.000323783	0.0645029	MIR4527HG	110175910
ENSG00000160753	6629.01	-0.448488	0.124766	3.59463	0.000324852	0.0645029	RUSC1	23623
ENSG00000223382	28.5208	-1.60448	0.447299	3.58705	0.000334436	0.0653379	LINC01778	105378622
ENSG00000132109	332.285	-0.500719	0.139614	3.58645	0.000335208	0.0653379	TRIM21	6737
ENSG00000231530	20.201	1.28986	0.360655	-3.57643	0.000348312	0.066123	NA	NA
ENSG00000196843	883.384	-0.698661	0.195362	3.57624	0.000348573	0.066123	ARID5A	10865
ENSG00000088899	7816.69	-0.566237	0.158248	3.57816	0.000346015	0.066123	LZTS3	9762
ENSG00000125864	33.7369	-1.34908	0.379678	3.55322	0.000380548	0.0693388	BFSP1	631
ENSG00000026508	583.973	-1.05865	0.29767	3.55647	0.000375878	0.0693388	CD44	960
ENSG00000155792	117.884	0.8982	0.252849	-3.55232	0.000381843	0.0693388	DEPTOR	64798
ENSG00000175197	1703.21	0.749895	0.211039	-3.55335	0.000380362	0.0693388	DDIT3	1649
ENSG00000164284	2058.91	0.487253	0.137034	-3.55572	0.000376948	0.0693388	GRPEL2	134266
ENSG00000000971	37.4865	-1.51107	0.42586	3.54828	0.000387751	0.0698149	CFH	3075
ENSG00000232977	32.4736	-1.74725	0.49357	3.54004	0.000400073	0.070833	LINC00327	100506697
ENSG00000274012	14839.3	0.947639	0.267593	-3.54135	0.00039809	0.070833	RN7SL2	378706
ENSG00000126522	445.148	-0.636454	0.180055	3.53478	0.000408108	0.0716584	ASL	435
ENSG00000110324	395.282	-0.674753	0.191024	3.5323	0.000411957	0.0717412	IL10RA	3587
ENSG00000148600	8983.58	-0.939247	0.266765	3.52088	0.000430112	0.0731053	CDHR1	92211
ENSG00000169710	50537.1	-0.601315	0.170755	3.5215	0.000429108	0.0731053	FASN	2194
ENSG00000115902	9743.74	0.348121	0.0988213	-3.52273	0.000427119	0.0731053	SLC1A4	6509
ENSG00000132688	28596.8	-0.852171	0.242463	3.51464	0.000440349	0.0742513	NES	10763
ENSG00000130176	340.678	-1.02853	0.293043	3.50981	0.000448422	0.0747859	CNN1	1264
ENSG00000177453	340.719	0.543057	0.154872	-3.50648	0.00045408	0.0747859	NIM1K	167359
ENSG00000035862	15620.9	-0.481708	0.137365	3.50678	0.000453557	0.0747859	TIMP2	7077
ENSG00000161265	220.419	0.677672	0.193451	-3.50306	0.000459942	0.0751687	U2AF1L4	199746
ENSG00000135346	94.4439	-2.05986	0.59039	3.48898	0.000484868	0.0781904	CGA	1081
ENSG00000279722	108.313	0.852317	0.244324	-3.48847	0.000485792	0.0781904	NA	NA
ENSG00000232529	29.0835	2.62284	0.753762	-3.47967	0.000502032	0.0801968	NA	NA
ENSG00000119408	1773.87	-0.825343	0.237563	3.47421	0.000512361	0.0802355	NEK6	10783
ENSG00000123989	10263.3	-0.569083	0.163833	3.47356	0.000513604	0.0802355	CHPF	79586
ENSG00000156709	1763.4	-0.324652	0.0934569	3.47381	0.000513116	0.0802355	AIFM1	9131
ENSG00000151917	1980.22	0.59439	0.171984	-3.45608	0.000548102	0.0849998	BEND6	221336
ENSG00000013725	200.441	-1.04659	0.303953	3.44325	0.00057476	0.088488	CD6	923
ENSG00000121898	132.274	-0.918316	0.266916	3.44047	0.000580701	0.0887595	CPXM2	119587
ENSG00000185924	1396.02	-0.491128	0.142992	3.43466	0.000593293	0.0900364	RTN4RL1	146760
ENSG00000095370	1508.38	-0.680345	0.198215	3.43236	0.000598353	0.0901603	SH2D3C	10044
ENSG00000204257	51.5448	-1.07612	0.3143	3.42385	0.000617405	0.0923759	HLA-DMA	3108
ENSG00000031698	19602.5	0.398729	0.116999	-3.40795	0.00065452	0.0972442	SARS1	6301
ENSG00000264230	41.94	-1.29264	0.379808	3.40341	0.000665512	0.0975136	ANXA8L1	728113
ENSG00000138166	1596.7	-0.884292	0.259745	3.40446	0.000662955	0.0975136	DUSP5	1847
ENSG00000006327	984.182	-1.20097	0.35358	3.3966	0.000682278	0.0992855	TNFRSF12A	51330
ENSG00000230294	88.383	-1.70556	0.503576	3.3869	0.000706877	0.102165	NA	NA
ENSG00000166387	132.125	-0.666898	0.19722	3.3815	0.000720924	0.103492	PPFIBP2	8495
ENSG00000116761	1089.91	0.664941	0.197492	-3.36692	0.000760125	0.108387	CTH	1491
ENSG00000184845	110.795	-0.933755	0.277502	3.36486	0.000765829	0.108472	DRD1	1812
ENSG00000215474	1432.81	-1.28782	0.383338	3.35948	0.000780897	0.109874	SKOR2	652991
ENSG00000143318	54.7219	-1.09696	0.327326	3.35129	0.000804371	0.112432	CASQ1	844
ENSG00000181652	695.364	-1.05247	0.31424	3.34924	0.000810326	0.112524	ATG9B	285973
ENSG00000128564	66665.4	-0.939607	0.28115	3.34201	0.000831737	0.114747	VGF	7425
ENSG00000214872	118.684	0.978343	0.294115	-3.3264	0.000879759	0.120589	SMTNL1	219537
ENSG00000274276	338.582	0.658065	0.197949	-3.32441	0.000886056	0.120674	LOC102724560	102724560
ENSG00000125875	3360.81	0.174758	0.0526499	-3.31925	0.000902596	0.122144	TBC1D20	128637
ENSG00000136842	1347.45	-1.15241	0.348118	3.3104	0.000931625	0.124486	TMOD1	7111
ENSG00000183873	774.997	-1.09117	0.329449	3.31211	0.000925958	0.124486	SCN5A	6331
ENSG00000157193	5931.5	-0.508416	0.153897	3.3036	0.00095451	0.126747	LRP8	7804
ENSG00000136059	263.716	-0.827894	0.251113	3.2969	0.000977577	0.129004	VILL	50853
ENSG00000275719	46.6359	1.5588	0.473069	-3.29507	0.000983977	0.129047	NA	NA
ENSG00000104368	391.193	-1.37567	0.419048	3.28284	0.00102766	0.133949	PLAT	5327
ENSG00000172965	1083.07	-0.795235	0.242797	3.2753	0.00105549	0.136738	MIR4435-2HG	541471
ENSG00000115828	856.457	-0.693839	0.212069	3.27176	0.00106879	0.137621	QPCT	25797
ENSG00000224023	17.2556	1.99968	0.611787	-3.26859	0.00108084	0.138335	EDRF1-DT	399821
ENSG00000151012	3317.36	1.13683	0.348587	-3.26126	0.00110918	0.141112	SLC7A11	23657
ENSG00000144644	42.2394	-2.16771	0.665674	3.25642	0.00112827	0.141842	GADL1	339896
ENSG00000164099	988.315	-0.519627	0.159506	3.25772	0.00112312	0.141842	PRSS12	8492
ENSG00000186480	9003.83	-0.457184	0.140569	3.25237	0.00114445	0.14303	INSIG1	3638
ENSG00000109846	1071.56	-1.17166	0.361251	3.24334	0.00118137	0.14678	CRYAB	1410
ENSG00000135218	200.516	-1.18632	0.365985	3.24144	0.00118929	0.146905	CD36	948
ENSG00000165188	65.3078	-1.91448	0.591304	3.23773	0.00120484	0.147074	RNF183	138065
ENSG00000086717	226.887	-0.764401	0.236205	3.23618	0.00121142	0.147074	PPEF1	5475
ENSG00000146966	4015.1	-0.41727	0.128861	3.23815	0.00120309	0.147074	DENND2A	27147
ENSG00000274356	37.8045	1.28	0.395935	-3.23286	0.00122556	0.147215	NA	NA
ENSG00000255020	114.145	1.1839	0.366386	-3.23128	0.00123237	0.147215	TDH-AS1	100129129
ENSG00000153395	9638.6	-0.52646	0.162938	3.23105	0.00123337	0.147215	LPCAT1	79888
ENSG00000223685	23.9124	2.12156	0.659211	-3.21833	0.0012894	0.150968	LINC00571	100874188
ENSG00000260498	13.4388	2.06242	0.640921	-3.2179	0.00129134	0.150968	NA	NA
ENSG00000198759	302.974	0.862992	0.267862	-3.22178	0.00127398	0.150968	EGFL6	25975
ENSG00000185133	1103.58	-0.386818	0.120224	3.21748	0.00129324	0.150968	INPP5J	27124
ENSG00000180176	1866.9	-1.00076	0.311397	3.21376	0.0013101	0.1521	TH	7054
ENSG00000103740	114.781	-0.795369	0.247903	3.20838	0.00133484	0.15413	ACSBG1	23205
ENSG00000256164	29.6533	1.39069	0.434546	-3.20033	0.00137269	0.157316	NA	NA
ENSG00000143575	3074.88	0.519521	0.162382	-3.19938	0.00137723	0.157316	HAX1	10456
ENSG00000267322	12.1418	2.14424	0.672824	-3.18692	0.00143795	0.163372	SCARNA17	677769
ENSG00000139514	11508.3	0.748338	0.235923	-3.17197	0.00151411	0.17111	SLC7A1	6541
ENSG00000186409	517.243	0.435442	0.137346	-3.17041	0.00152222	0.171117	CCDC30	728621
ENSG00000187479	745.504	-0.81093	0.255979	3.16796	0.00153514	0.171552	C11orf96	387763
ENSG00000100889	930.397	0.650608	0.205458	-3.16662	0.00154224	0.171552	PCK2	5106
ENSG00000115085	211.703	-0.966584	0.30578	3.16104	0.00157206	0.173958	ZAP70	7535
ENSG00000141968	9.70761	-4.10985	1.30361	3.15266	0.00161791	0.175378	VAV1	7409
ENSG00000159176	2627.78	-0.556227	0.176361	3.1539	0.00161103	0.175378	CSRP1	1465
ENSG00000114923	5854.88	-0.427554	0.135494	3.15551	0.00160217	0.175378	SLC4A3	6508
ENSG00000130309	3198.09	-0.283846	0.0899183	3.15671	0.00159561	0.175378	COLGALT1	79709
ENSG00000182606	8128.23	-0.290107	0.0920947	3.15009	0.00163217	0.176026	TRAK1	22906
ENSG00000236841	33.7492	-2.54844	0.811049	3.14216	0.00167708	0.176084	LOC101929532	101929532
ENSG00000187688	1201.87	-0.917978	0.291621	3.14784	0.00164479	0.176084	TRPV2	51393
ENSG00000092621	10806.2	0.651685	0.20755	-3.13988	0.00169014	0.176084	PHGDH	26227
ENSG00000153879	7655.04	0.547553	0.174376	-3.14007	0.00168909	0.176084	CEBPG	1054
ENSG00000137876	6336.86	0.415369	0.132116	-3.14399	0.00166664	0.176084	RSL24D1	51187
ENSG00000197386	8537.93	-0.412812	0.131334	3.14323	0.00167094	0.176084	HTT	3064
ENSG00000156515	20075.7	-0.342986	0.109239	3.13978	0.00169073	0.176084	HK1	3098
ENSG00000174343	46.2229	-2.68788	0.858548	3.13072	0.00174375	0.180721	CHRNA9	55584
ENSG00000108691	81.0866	-1.43387	0.459616	3.11972	0.00181025	0.1858	CCL2	6347
ENSG00000197467	26.9115	-1.1035	0.353634	3.12046	0.00180567	0.1858	COL13A1	1305
ENSG00000271784	12.9907	2.66252	0.854866	-3.11455	0.00184228	0.186076	NA	NA
ENSG00000274265	137.107	0.637395	0.204499	-3.11685	0.00182792	0.186076	NA	NA
ENSG00000196358	7559.67	-0.634446	0.203799	3.1131	0.00185131	0.186076	NTNG2	84628
ENSG00000126947	3900.85	-0.52157	0.167587	3.11224	0.00185673	0.186076	ARMCX1	51309
ENSG00000080823	1144.63	0.364325	0.116996	-3.11399	0.00184575	0.186076	MOK	5891
ENSG00000123095	407.002	-1.08465	0.348704	3.11052	0.00186759	0.186285	BHLHE41	79365
ENSG00000104549	12855.3	-0.270525	0.0872264	3.10142	0.00192597	0.191211	SQLE	6713
ENSG00000260949	49.6827	1.56842	0.506268	-3.098	0.00194828	0.192411	NA	NA
ENSG00000100024	26.4358	1.45932	0.47151	-3.09499	0.00196818	0.192411	UPB1	51733
ENSG00000150628	30.4711	1.17126	0.378716	-3.09272	0.00198334	0.192411	SPATA4	132851
ENSG00000265179	989.668	-0.650112	0.210144	3.09366	0.00197707	0.192411	NA	NA
ENSG00000063015	3093.92	0.581945	0.188053	-3.09458	0.00197093	0.192411	SEZ6	124925
ENSG00000131620	22.6716	-1.96115	0.634743	3.08967	0.00200379	0.193511	ANO1	55107
ENSG00000110880	10601.2	-0.255336	0.0827334	3.08625	0.00202699	0.194867	CORO1C	23603
ENSG00000007314	134.975	1.2594	0.408717	-3.08134	0.0020607	0.196394	SCN4A	6329
ENSG00000106113	91.1365	-0.9384	0.304623	3.08053	0.0020663	0.196394	CRHR2	1395
ENSG00000170542	1703.39	-0.792972	0.257466	3.07991	0.00207061	0.196394	SERPINB9	5272
ENSG00000274290	98.1375	0.982084	0.319354	-3.07522	0.00210347	0.198623	H2BC6	8344
ENSG00000182718	14178.8	-0.772742	0.251454	3.0731	0.0021185	0.199158	ANXA2	302
ENSG00000163472	323.587	0.448678	0.146353	-3.06573	0.00217137	0.203229	TMEM79	84283
ENSG00000129538	15.4182	-3.01849	0.987028	3.05816	0.00222701	0.207523	RNASE1	6035
ENSG00000232024	13.7165	1.78245	0.583132	-3.05668	0.00223801	0.207636	NA	NA
ENSG00000174502	31.927	-3.30432	1.08549	3.04408	0.00233396	0.213584	SLC26A9	115019
ENSG00000222041	383.009	-1.19944	0.394141	3.04318	0.00234094	0.213584	CYTOR	112597
ENSG00000095713	2228.49	-0.876973	0.288194	3.043	0.00234233	0.213584	CRTAC1	55118
ENSG00000136274	6655.86	-0.465353	0.152797	3.04556	0.00232246	0.213584	NACAD	23148
ENSG00000271147	201.135	0.539275	0.177332	-3.04105	0.00235755	0.213895	NA	NA
ENSG00000143878	9818.24	-0.448522	0.147603	3.03871	0.00237594	0.213895	RHOB	388
ENSG00000157693	2109.23	0.30837	0.101458	-3.03939	0.00237061	0.213895	TMEM268	203197
ENSG00000184984	249.754	-1.46744	0.483496	3.03507	0.00240483	0.215582	CHRM5	1133
ENSG00000185274	6082.68	-0.612578	0.202123	3.03072	0.00243972	0.217791	GALNT17	64409
ENSG00000163293	118.869	-0.852262	0.281935	3.0229	0.00250366	0.222564	NIPAL1	152519
ENSG00000178460	244.685	0.515208	0.170779	-3.01681	0.00255449	0.226136	MCMDC2	157777
ENSG00000183010	3171.54	0.59116	0.196379	-3.0103	0.00260991	0.230084	PYCR1	5831
ENSG00000152763	183.204	0.444165	0.14786	-3.00395	0.00266501	0.233008	DNAI4	79819
ENSG00000077782	9348.16	-0.437821	0.14574	3.00413	0.00266344	0.233008	FGFR1	2260
ENSG00000167800	22.4458	-1.43112	0.478921	2.98822	0.00280603	0.244195	TBX10	347853
ENSG00000278828	81.3606	1.06331	0.356109	-2.9859	0.00282745	0.244195	H3C10	8357
ENSG00000187840	1832.47	0.760704	0.254663	-2.9871	0.00281637	0.244195	EIF4EBP1	1978
ENSG00000183638	57.0036	-1.17586	0.39557	2.97258	0.00295309	0.254013	RP1L1	94137
ENSG00000111981	489.448	1.07691	0.362718	-2.96901	0.0029876	0.255946	ULBP1	80329
ENSG00000236778	47.6141	1.02494	0.345668	-2.96511	0.00302574	0.257302	INTS6-AS1	100507398
ENSG00000159423	1022.16	-0.511603	0.172552	2.96492	0.00302765	0.257302	ALDH4A1	8659
ENSG00000104823	1668.93	-0.478116	0.161425	2.96184	0.00305805	0.25885	ECH1	1891
ENSG00000136542	13.8794	-1.9117	0.647069	2.9544	0.00313278	0.263079	GALNT5	11227
ENSG00000020577	1673.38	-0.578276	0.195711	2.95475	0.00312926	0.263079	SAMD4A	23034
ENSG00000136010	2169.39	0.961495	0.325618	-2.95283	0.00314876	0.26338	ALDH1L2	160428
ENSG00000186340	1499.75	-0.865078	0.29342	2.94826	0.00319569	0.264436	THBS2	7058
ENSG00000116133	29604.1	-0.441276	0.149586	2.94997	0.00317804	0.264436	DHCR24	1718
ENSG00000111218	1595.32	0.40997	0.139069	-2.94797	0.00319872	0.264436	PRMT8	56341
ENSG00000249111	49.1999	-1.36802	0.464975	2.94214	0.00325954	0.265334	NA	NA
ENSG00000223865	208.88	-1.26109	0.428538	2.94277	0.00325291	0.265334	HLA-DPB1	3115
ENSG00000084453	82.0913	0.84067	0.285479	-2.94477	0.00323194	0.265334	SLCO1A2	6579
ENSG00000179218	22216.8	-0.402644	0.136821	2.94285	0.00325206	0.265334	CALR	811
ENSG00000234857	14.1161	-1.52857	0.519897	2.94014	0.00328069	0.266036	HNRNPUL2-BSCL2	100534595
ENSG00000237457	64.7551	0.741729	0.253033	-2.93135	0.0033749	0.272635	NA	NA
ENSG00000185640	27.6468	-4.04118	1.38468	2.9185	0.00351719	0.275743	KRT79	338785
ENSG00000134817	30.5686	-2.22315	0.761219	2.92051	0.00349458	0.275743	APLNR	187
ENSG00000136011	39.9067	-2.12959	0.728252	2.92425	0.00345287	0.275743	STAB2	55576
ENSG00000216809	16.0399	-1.91146	0.654835	2.91899	0.00351165	0.275743	NA	NA
ENSG00000274002	16.4164	1.50385	0.514907	-2.92063	0.00349321	0.275743	NA	NA
ENSG00000122694	858.204	-0.711126	0.243641	2.91874	0.00351449	0.275743	GLIPR2	152007
ENSG00000023171	3110.87	-0.488987	0.16714	2.92562	0.00343774	0.275743	GRAMD1B	57476
ENSG00000120129	3788.83	-0.470779	0.161022	2.9237	0.00345901	0.275743	DUSP1	1843
ENSG00000184178	881.6	-0.310873	0.106597	2.91633	0.00354176	0.276648	SCFD2	152579
ENSG00000188522	1021.46	-0.681284	0.233793	2.91405	0.00356777	0.277659	FAM83G	644815
ENSG00000126353	18.0431	-2.02884	0.697238	2.90983	0.00361626	0.278374	CCR7	1236
ENSG00000154645	1152.06	-0.800817	0.275127	2.91072	0.00360599	0.278374	CHODL	140578
ENSG00000134463	123.22	0.665334	0.228526	-2.91141	0.00359797	0.278374	ECHDC3	79746
ENSG00000272092	78.4718	-0.629815	0.216687	2.90657	0.0036542	0.27927	NA	NA
ENSG00000261167	282.617	0.622728	0.214221	-2.90695	0.00364975	0.27927	NA	NA
ENSG00000110799	20.4857	-2.31381	0.796631	2.9045	0.00367843	0.279758	VWF	7450
ENSG00000226465	23.467	1.26436	0.43542	-2.90378	0.00368692	0.279758	NA	NA
ENSG00000134533	120.734	0.695176	0.23968	-2.90044	0.00372639	0.281747	RERG	85004
ENSG00000108840	9612.54	-0.322361	0.111415	2.89333	0.00381177	0.287181	HDAC5	10014
ENSG00000279912	11.3571	-2.6716	0.923807	2.89195	0.00382862	0.287431	NA	NA
ENSG00000273729	128.206	0.683126	0.236968	-2.88278	0.00394187	0.294891	NA	NA
ENSG00000164850	69.8626	-1.07867	0.374621	2.87935	0.00398492	0.297065	GPER1	2852
ENSG00000234176	11.1692	-2.82475	0.982577	2.87484	0.00404233	0.299436	HSPA8P1	3314
ENSG00000107562	23.838	1.48211	0.515581	-2.87464	0.00404491	0.299436	CXCL12	6387
ENSG00000262050	10.338	1.68281	0.586231	-2.87056	0.00409751	0.302277	NA	NA
ENSG00000121207	144.031	-1.3066	0.455406	2.86909	0.00411658	0.302405	LRAT	9227
ENSG00000167550	366.26	0.598976	0.208831	-2.86823	0.00412772	0.302405	RHEBL1	121268
ENSG00000231443	64.118	1.04953	0.366425	-2.86423	0.0041802	0.305198	NA	NA
ENSG00000091879	191.492	-1.02537	0.358523	2.86	0.00423644	0.307502	ANGPT2	285
ENSG00000255136	76.339	-0.906798	0.317105	2.85961	0.00424158	0.307502	NA	NA
ENSG00000158292	8141.84	-0.307458	0.107555	2.8586	0.00425517	0.307502	GPR153	387509
ENSG00000166394	26.1567	-1.12458	0.393601	2.85716	0.00427448	0.30785	CYB5R2	51700
ENSG00000128310	57.8805	-1.15027	0.402753	2.85601	0.00429006	0.307928	GALR3	8484
ENSG00000006744	3883.91	-0.254096	0.0891151	2.85133	0.00435371	0.311444	ELAC2	60528
ENSG00000106785	174.93	-1.0113	0.354837	2.85003	0.00437146	0.311664	TRIM14	9830
ENSG00000204173	56.7985	0.903069	0.317354	-2.84562	0.00443246	0.314957	LRRC37A5P	652972
ENSG00000168765	668.436	-0.421901	0.148734	2.83661	0.00455951	0.322905	GSTM4	2948
ENSG00000171246	5365.98	-0.609845	0.21548	2.83017	0.00465235	0.328385	NPTX1	4884
ENSG00000050327	33.9477	-1.82311	0.647311	2.81644	0.00485588	0.340016	ARHGEF5	7984
ENSG00000157399	85.9113	-0.951894	0.337984	2.81639	0.00485672	0.340016	ARSL	415
ENSG00000280237	5314.64	-0.498154	0.176912	2.81583	0.00486515	0.340016	NA	NA
ENSG00000105357	1455	-1.48667	0.528528	2.81285	0.00491044	0.342056	MYH14	79784
ENSG00000197043	13764.7	-0.647713	0.230386	2.81143	0.00493225	0.342453	ANXA6	309
ENSG00000128052	204.239	-1.37432	0.489099	2.80989	0.0049558	0.342967	KDR	3791
ENSG00000170893	735.106	-0.694389	0.247343	2.80739	0.00499446	0.34452	TRH	7200
ENSG00000111266	3103.08	-0.694693	0.247617	2.80552	0.00502361	0.34541	DUSP16	80824
ENSG00000109063	117.29	0.798241	0.285283	-2.79807	0.0051409	0.352334	MYH3	4621
ENSG00000109424	10.8735	3.22219	1.15418	-2.79174	0.00524247	0.352943	UCP1	7350
ENSG00000279254	21.4441	1.69671	0.608206	-2.78969	0.00527584	0.352943	NA	NA
ENSG00000260325	21.9383	-1.46303	0.523908	2.79253	0.00522974	0.352943	HSPB9	94086
ENSG00000234518	92.9909	-0.948014	0.339495	2.79243	0.00523143	0.352943	NA	NA
ENSG00000160161	517.917	-0.724202	0.259301	2.7929	0.00522378	0.352943	CILP2	148113
ENSG00000166888	1291.44	-0.60413	0.216476	2.79075	0.00525853	0.352943	STAT6	6778
ENSG00000079974	1825.9	0.389428	0.139666	-2.78828	0.00529895	0.352943	RABL2B	11158
ENSG00000108883	5070.35	-0.360072	0.129136	2.78833	0.00529807	0.352943	EFTUD2	9343
ENSG00000198860	2300	0.353848	0.126907	-2.78825	0.00529929	0.352943	TSEN15	116461
ENSG00000139278	138.04	-0.856621	0.307475	2.78599	0.0053365	0.35431	GLIPR1	11010
ENSG00000133135	242.717	-1.17033	0.421175	2.77873	0.0054572	0.361195	RNF128	79589
ENSG00000163249	1178.12	-0.298849	0.107809	2.77202	0.00557093	0.367577	CCNYL1	151195
ENSG00000100219	6208.3	0.401195	0.144847	-2.76979	0.00560929	0.368962	XBP1	7494
ENSG00000115112	42.446	1.18817	0.429353	-2.76734	0.00565151	0.370592	TFCP2L1	29842
ENSG00000254605	10.3107	-3.87806	1.40208	2.76593	0.00567608	0.370859	NA	NA
ENSG00000260306	26.4654	1.30597	0.472644	-2.76311	0.0057254	0.370859	NA	NA
ENSG00000142606	116.623	-0.968589	0.350535	2.76317	0.00572425	0.370859	MMEL1	79258
ENSG00000181396	1417.19	-0.345869	0.125154	2.76355	0.00571756	0.370859	OGFOD3	79701
ENSG00000226763	37.3906	0.962118	0.348397	-2.76156	0.00575258	0.371487	SRRM5	100170229
ENSG00000256484	40.9916	-1.7734	0.643139	2.75742	0.00582595	0.373952	NA	NA
ENSG00000058085	514.064	-0.899881	0.32631	2.75775	0.00582007	0.373952	LAMC2	3918
ENSG00000230530	12.8819	1.29749	0.470802	-2.75592	0.00585274	0.37454	NA	NA
ENSG00000166199	1114.04	0.320704	0.11669	-2.74834	0.00598985	0.382163	ALKBH3	221120
ENSG00000147041	913.691	-1.00929	0.367989	2.74271	0.00609338	0.386542	SYTL5	94122
ENSG00000197746	66998.8	-0.303442	0.110639	2.74263	0.00609487	0.386542	PSAP	5660
ENSG00000179222	35751.1	-0.31399	0.114765	2.73595	0.00622007	0.393308	MAGED1	9500
ENSG00000266019	32.3207	1.03921	0.380511	-2.73109	0.00631244	0.394475	MIR3609	100500819
ENSG00000180287	1983.38	-0.73003	0.267302	2.73111	0.00631216	0.394475	PLD5	200150
ENSG00000099282	541.997	-0.494702	0.18111	2.7315	0.00630475	0.394475	TSPAN15	23555
ENSG00000132718	39518.5	-0.47892	0.175359	2.73108	0.00631279	0.394475	SYT11	23208
ENSG00000267053	46.094	0.964437	0.353746	-2.72636	0.00640375	0.398986	NA	NA
ENSG00000225978	103.903	-0.802737	0.294651	2.72436	0.00644254	0.400228	NA	NA
ENSG00000228278	11.8208	2.07936	0.765324	-2.71697	0.00658834	0.403235	ORM2	5005
ENSG00000271892	23.0377	1.30112	0.478604	-2.71857	0.00655651	0.403235	NA	NA
ENSG00000183722	7201.47	-0.561809	0.206913	2.71519	0.00662379	0.403235	LHFPL6	10186
ENSG00000197763	151.278	-0.53745	0.197567	2.72034	0.00652148	0.403235	TXNRD3	114112
ENSG00000125753	1919.93	-0.366176	0.134735	2.71776	0.00657264	0.403235	VASP	7408
ENSG00000122642	3921.08	-0.331784	0.122006	2.71941	0.00653987	0.403235	FKBP9	11328
ENSG00000142188	1539.73	-0.299804	0.110387	2.71592	0.00660912	0.403235	TMEM50B	757
ENSG00000164318	39.8014	1.15889	0.427256	-2.7124	0.00667973	0.405479	EGFLAM	133584
ENSG00000279812	17.9935	1.4816	0.546745	-2.70987	0.00673102	0.407428	NA	NA
ENSG00000227579	44.0725	-2.29085	0.846799	2.7053	0.00682419	0.410184	NA	NA
ENSG00000197361	57.3763	-0.754218	0.278844	2.7048	0.00683447	0.410184	FBXL22	283807
ENSG00000138207	1215.93	-0.74128	0.273956	2.70584	0.00681321	0.410184	RBP4	5950
ENSG00000178715	16.4977	-1.24068	0.459274	2.7014	0.00690475	0.411575	RPS16P1	441876
ENSG00000170345	2829.56	-0.683385	0.252922	2.70196	0.00689312	0.411575	FOS	2353
ENSG00000175662	7776.6	-0.264368	0.0978825	2.70087	0.00691576	0.411575	TOM1L2	146691
ENSG00000157330	23.9324	1.49625	0.554968	-2.6961	0.00701567	0.413271	CFAP107	93190
ENSG00000137474	452.12	-0.861307	0.31976	2.69361	0.00706837	0.413271	MYO7A	4647
ENSG00000261594	1426.79	-0.690867	0.256174	2.69686	0.0069996	0.413271	TPBGL	100507050
ENSG00000272316	175.445	0.645113	0.239491	-2.69369	0.00706667	0.413271	NA	NA
ENSG00000260233	119.818	0.512007	0.189849	-2.69691	0.00699857	0.413271	NA	NA
ENSG00000110841	1520.2	-0.486549	0.180573	2.69447	0.00705014	0.413271	PPFIBP1	8496
ENSG00000006652	4453.34	0.317681	0.117964	-2.69304	0.00708042	0.413271	IFRD1	3475
ENSG00000085514	160.929	0.81638	0.303435	-2.69046	0.00713531	0.41382	PILRA	29992
ENSG00000245322	31.9366	0.808315	0.300656	-2.68851	0.00717725	0.41382	NA	NA
ENSG00000179627	128.083	-0.802608	0.298332	2.69032	0.00713836	0.41382	ZBTB42	100128927
ENSG00000257740	58.544	0.690306	0.256806	-2.68804	0.00718722	0.41382	NA	NA
ENSG00000173599	1920.24	-0.351749	0.130854	2.68811	0.00718576	0.41382	PC	5091
ENSG00000163703	3619.84	-0.349947	0.13031	2.6855	0.00724222	0.41586	CRELD1	78987
ENSG00000274248	50.4247	-2.23168	0.834141	2.67542	0.00746351	0.426193	NA	NA
ENSG00000135111	1971.28	-0.904237	0.338086	2.67458	0.00748235	0.426193	TBX3	6926
ENSG00000013374	3149.57	0.196619	0.0734788	-2.67586	0.00745385	0.426193	NUB1	51667
ENSG00000275183	97.5478	-0.925067	0.346217	2.67193	0.00754168	0.42758	LENG9	94059
ENSG00000107262	4901.97	-0.483662	0.181032	2.67169	0.00754694	0.42758	BAG1	573
ENSG00000137745	13.0746	3.26417	1.22265	-2.66975	0.00759072	0.428496	MMP13	4322
ENSG00000119973	46.7855	-1.8917	0.708719	2.66919	0.00760345	0.428496	PRLHR	2834
ENSG00000122547	462.68	-0.501266	0.187911	2.66757	0.00764027	0.429432	EEPD1	80820
ENSG00000162733	398.083	0.948186	0.355713	-2.66559	0.00768534	0.42991	DDR2	4921
ENSG00000188199	67.4899	0.816393	0.306387	-2.66459	0.00770833	0.42991	NUTM2B	729262
ENSG00000241058	545.734	0.345385	0.129623	-2.66454	0.00770948	0.42991	NSUN6	221078
ENSG00000271797	10.0274	-1.43535	0.538964	2.66317	0.0077409	0.430532	NA	NA
ENSG00000138193	1048.36	-0.829496	0.311581	2.66221	0.00776284	0.430625	PLCE1	51196
ENSG00000228626	13.8019	2.44871	0.92065	-2.65976	0.00781959	0.432643	NA	NA
ENSG00000231233	26.1218	-0.994552	0.3747	2.65426	0.00794825	0.436353	CFAP58-DT	100505869
ENSG00000105281	3584.26	0.601157	0.226475	-2.65441	0.00794478	0.436353	SLC1A5	6510
ENSG00000100994	22097.7	-0.329742	0.124195	2.65504	0.00792998	0.436353	PYGB	5834
ENSG00000234741	6726.22	0.373151	0.140737	-2.6514	0.0080159	0.438932	GAS5	60674
ENSG00000162066	685.134	-0.567887	0.214274	2.65028	0.00804249	0.439257	AMDHD2	51005
ENSG00000183569	210.722	0.661281	0.250233	-2.64266	0.00822584	0.448118	SERHL2	253190
ENSG00000102032	650.417	-0.72369	0.274002	2.64119	0.0082616	0.448783	RENBP	5973
ENSG00000168273	271.312	-0.4787	0.181297	2.64042	0.00828029	0.448783	SMIM4	440957
ENSG00000198483	134.081	-0.796275	0.302211	2.63483	0.00841791	0.453487	ANKRD35	148741
ENSG00000166068	4287.09	-0.478392	0.181601	2.6343	0.00843111	0.453487	SPRED1	161742
ENSG00000165802	11222.8	-0.336676	0.127803	2.63433	0.00843032	0.453487	NSMF	26012
ENSG00000128045	211.763	0.558116	0.212023	-2.63233	0.00848007	0.453823	RASL11B	65997
ENSG00000197102	62578.2	-0.441476	0.16771	2.63237	0.00847909	0.453823	DYNC1H1	1778
ENSG00000230438	43.7707	-1.16585	0.443436	2.62913	0.00856031	0.456165	NA	NA
ENSG00000168917	1806.03	-0.528856	0.201172	2.62887	0.00856679	0.456165	SLC35G2	80723
ENSG00000116260	4463.77	-0.358513	0.136525	2.62599	0.00863968	0.45793	QSOX1	5768
ENSG00000204590	8820.25	-0.228387	0.0869759	2.62586	0.00864303	0.45793	GNL1	2794
ENSG00000119608	23.0608	-1.48743	0.56676	2.62445	0.00867892	0.458687	PROX2	283571
ENSG00000184500	594.661	-0.51015	0.194594	2.62161	0.00875161	0.461381	PROS1	5627
ENSG00000133195	478.804	-0.369925	0.141176	2.62031	0.00878508	0.462	SLC39A11	201266
ENSG00000164175	23.2285	1.16178	0.443822	-2.61768	0.00885303	0.46328	SLC45A2	51151
ENSG00000261455	891.165	-0.527179	0.201378	2.61786	0.0088483	0.46328	LINC01003	100128822
ENSG00000227141	16.517	3.05735	1.17011	-2.61288	0.00897839	0.464392	NA	NA
ENSG00000274270	9.38	-1.73231	0.662814	2.61357	0.00896029	0.464392	NA	NA
ENSG00000081277	33.8651	-1.35681	0.518784	2.61537	0.00891298	0.464392	PKP1	5317
ENSG00000204381	52.5149	-0.972141	0.372185	2.61198	0.00900186	0.464392	LAYN	143903
ENSG00000153531	381.894	-0.626344	0.239708	2.61294	0.0089766	0.464392	ADPRHL1	113622
ENSG00000065802	5173.97	-0.309147	0.118363	2.61185	0.00900544	0.464392	ASB1	51665
ENSG00000139641	4802.25	-0.556016	0.213143	2.60864	0.00909015	0.467626	ESYT1	23344
ENSG00000169242	132.856	-0.82173	0.315388	2.60545	0.00917525	0.470145	EFNA1	1942
ENSG00000128805	2704.77	-0.621425	0.238537	2.60515	0.00918338	0.470145	ARHGAP22	58504
ENSG00000230202	285.036	0.673175	0.258688	-2.60227	0.00926095	0.470851	NA	NA
ENSG00000100625	239.359	0.478099	0.183678	-2.60292	0.00924332	0.470851	SIX4	51804
ENSG00000099290	2850.93	-0.291136	0.111882	2.60217	0.00926366	0.470851	WASHC2A	387680
ENSG00000118407	938.103	-0.868767	0.33399	2.60117	0.00929052	0.471089	FILIP1	27145
ENSG00000146360	68.2403	-0.898218	0.345465	2.60003	0.00932163	0.471541	GPR6	2830
ENSG00000231551	136.808	0.590867	0.227397	-2.59839	0.00936622	0.472672	PDE4DIPP6	100132057
ENSG00000271815	169.689	-0.768036	0.295973	2.59496	0.00946033	0.476289	NA	NA
ENSG00000168003	16517.9	0.475603	0.183345	-2.59402	0.00948597	0.476451	SLC3A2	6520
ENSG00000107984	109.206	-0.928048	0.358028	2.59211	0.00953901	0.477689	DKK1	22943
ENSG00000166816	207.798	-0.845407	0.326222	2.59151	0.00955558	0.477689	LDHD	197257
ENSG00000171724	38899.7	-0.660771	0.255111	2.59013	0.00959395	0.478481	VAT1L	57687
ENSG00000261087	642.244	0.668564	0.258634	-2.58498	0.0097384	0.484548	ZNNT1	115830329
ENSG00000260532	17.6328	-1.5083	0.584766	2.57931	0.0098997	0.4898	NA	NA
ENSG00000162946	226.573	-0.803649	0.311736	2.57798	0.00993794	0.4898	DISC1	27185
ENSG00000254087	103.511	-0.79283	0.307627	2.57724	0.00995922	0.4898	LYN	4067
ENSG00000254860	60.418	0.735897	0.285497	-2.5776	0.00994895	0.4898	TMEM9B-AS1	493900
ENSG00000115419	6328.14	-0.440133	0.170687	2.5786	0.00992021	0.4898	GLS	2744
ENSG00000260658	15.9037	-1.90619	0.74024	2.5751	0.0100211	0.490571	NA	NA
ENSG00000165555	38.3586	0.82077	0.318712	-2.57527	0.0100162	0.490571	NOXRED1	122945
ENSG00000156804	208.444	-0.945814	0.367798	2.57156	0.0101242	0.494482	FBXO32	114907
ENSG00000173705	362.698	-0.536488	0.208697	2.57066	0.0101506	0.494633	SUSD5	26032
ENSG00000274150	8.7524	-3.69148	1.44129	2.56123	0.0104302	0.501516	NA	NA
ENSG00000122679	86.7657	-1.19664	0.466988	2.56246	0.0103932	0.501516	RAMP3	10268
ENSG00000101955	321.578	-0.776004	0.302961	2.56139	0.0104253	0.501516	SRPX	8406
ENSG00000234664	360.845	-0.73174	0.285471	2.56327	0.010369	0.501516	NA	NA
ENSG00000123453	341.374	-0.459095	0.179256	2.56112	0.0104335	0.501516	SARDH	1757
ENSG00000205978	2189.89	-0.370862	0.144607	2.56463	0.0103287	0.501516	NYNRIN	57523
ENSG00000075426	1538.67	-0.633624	0.24773	2.55772	0.0105361	0.505307	FOSL2	2355
ENSG00000177548	1019.01	-0.420917	0.164789	2.55428	0.0106408	0.508127	RABEP2	79874
ENSG00000110046	2396	-0.331175	0.129658	2.55421	0.0106428	0.508127	ATG2A	23130
ENSG00000069482	341.924	-0.967695	0.380564	2.54279	0.010997	0.522691	GAL	51083
ENSG00000178537	472.891	-0.470037	0.184816	2.54327	0.0109821	0.522691	SLC25A20	788
ENSG00000149218	4377.96	-0.500363	0.196842	2.54196	0.0110233	0.522769	ENDOD1	23052
ENSG00000223356	35.936	1.16919	0.461377	-2.53414	0.0112725	0.526115	NA	NA
ENSG00000197410	809.853	-0.692401	0.273543	2.53123	0.0113662	0.526115	DCHS2	54798
ENSG00000102024	5984.48	-0.597421	0.235502	2.5368	0.0111872	0.526115	PLS3	5358
ENSG00000154358	3583.35	-0.560813	0.221048	2.53706	0.0111788	0.526115	OBSCN	84033
ENSG00000128567	2586.94	-0.531436	0.209899	2.53186	0.0113458	0.526115	PODXL	5420
ENSG00000125356	2391.16	-0.502964	0.1987	2.53127	0.0113649	0.526115	NDUFA1	4694
ENSG00000187122	16640.3	-0.394195	0.155292	2.53841	0.0111356	0.526115	SLIT1	6585
ENSG00000067225	35653.9	-0.393267	0.155057	2.53627	0.0112041	0.526115	PKM	5315
ENSG00000091640	3940.37	-0.367514	0.145048	2.53374	0.0112853	0.526115	SPAG7	9552
ENSG00000100997	4661.26	-0.341218	0.134748	2.53228	0.0113325	0.526115	ABHD12	26090
ENSG00000100532	601.912	0.262168	0.103572	-2.53125	0.0113658	0.526115	CGRRF1	10668
ENSG00000107317	375.637	-1.12473	0.444735	2.529	0.0114388	0.527364	PTGDS	5730
ENSG00000230510	94.6859	0.594349	0.235025	-2.52888	0.0114428	0.527364	PPP5D1P	100506012
ENSG00000204110	109.131	-1.22794	0.485873	2.52729	0.0114948	0.527469	NA	NA
ENSG00000181195	446.913	-0.625681	0.247525	2.52775	0.0114797	0.527469	PENK	5179
ENSG00000204625	12.8047	2.33833	0.925879	-2.52552	0.0115528	0.527693	HCG9	10255
ENSG00000180178	126.99	1.09784	0.434803	-2.52491	0.0115726	0.527693	NA	NA
ENSG00000130522	12379.5	-0.603495	0.239021	2.52487	0.0115742	0.527693	JUND	3727
ENSG00000256463	710.534	-0.470906	0.186676	2.52259	0.0116495	0.52999	SALL3	27164
ENSG00000135297	1201.93	0.253035	0.100382	-2.52073	0.0117112	0.53166	MTO1	25821
ENSG00000176732	21.6536	-1.05577	0.419438	2.51712	0.0118319	0.534854	PFN4	375189
ENSG00000165861	2739.38	-0.217954	0.0865866	2.51718	0.0118298	0.534854	ZFYVE1	53349
ENSG00000198155	147.938	0.530812	0.21098	-2.51593	0.0118718	0.535518	ZNF876P	642280
ENSG00000246982	31.4512	1.11988	0.447225	-2.50405	0.0122779	0.552663	NA	NA
ENSG00000213058	78.743	-1.01518	0.406062	2.50006	0.0124171	0.556571	NA	NA
ENSG00000175931	8285.23	-0.250232	0.100065	2.50069	0.0123952	0.556571	UBE2O	63893
ENSG00000169857	687.415	-0.464507	0.185894	2.49878	0.0124623	0.557421	AVEN	57099
ENSG00000162729	4868.85	-0.387863	0.155372	2.49634	0.0125482	0.560082	IGSF8	93185
ENSG00000220875	126.647	3.69425	1.48146	-2.49366	0.0126433	0.560624	H3C9P	100289545
ENSG00000153294	79.9296	-3.20233	1.28423	2.49358	0.0126461	0.560624	ADGRF4	221393
ENSG00000027869	22.646	-1.26416	0.507077	2.49303	0.0126659	0.560624	SH2D2A	9047
ENSG00000111644	52.3828	1.0637	0.426558	-2.49368	0.0126427	0.560624	ACRBP	84519
ENSG00000144668	804.777	-0.480686	0.193006	2.49053	0.0127554	0.563411	ITGA9	3680
ENSG00000120662	350.06	0.419448	0.168478	-2.48963	0.0127875	0.56366	MTRF1	9617
ENSG00000230432	10.3551	2.20579	0.886796	-2.48737	0.0128691	0.564912	NA	NA
ENSG00000100139	4958.36	-0.342306	0.1376	2.48769	0.0128577	0.564912	MICALL1	85377
ENSG00000169641	1960.62	-0.366666	0.147459	2.48656	0.0128986	0.565039	LUZP1	7798
ENSG00000204843	24371.6	-0.468505	0.188532	2.48501	0.0129546	0.565163	DCTN1	1639
ENSG00000161671	9834.27	-0.295607	0.118945	2.48525	0.0129462	0.565163	EMC10	284361
ENSG00000126005	756.11	-0.507745	0.204469	2.48324	0.0130195	0.565668	MMP24OS	101410538
ENSG00000204386	2279.35	-0.346058	0.139333	2.48368	0.0130033	0.565668	NEU1	4758
ENSG00000108592	3594.6	-0.312199	0.12576	2.4825	0.0130463	0.565677	FTSJ3	117246
ENSG00000162576	577.628	-0.488892	0.197223	2.47888	0.0131797	0.570296	MXRA8	54587
ENSG00000204603	15.087	-1.42028	0.573468	2.47666	0.0132618	0.571521	LINC01257	116437
ENSG00000182858	517.95	-0.355043	0.143314	2.47738	0.013235	0.571521	ALG12	79087
ENSG00000162630	1902.37	0.489965	0.198093	-2.47341	0.013383	0.575579	B3GALT2	8707
ENSG00000102996	13915.8	-0.378754	0.15329	2.47083	0.0134801	0.578584	MMP15	4324
ENSG00000125508	83.1596	0.816898	0.331289	-2.46582	0.0136701	0.584681	SRMS	6725
ENSG00000153012	13025.8	-0.624995	0.253557	2.46491	0.0137048	0.584681	LGI2	55203
ENSG00000140553	3202.73	-0.4105	0.166511	2.4653	0.0136899	0.584681	UNC45A	55898
ENSG00000182916	3325.89	-0.416487	0.169069	2.46342	0.013762	0.585946	TCEAL7	56849
ENSG00000250994	9.82707	-1.6506	0.670624	2.46129	0.013844	0.58826	NA	NA
ENSG00000111713	12.9607	-1.35467	0.550602	2.46034	0.0138805	0.588632	GYS2	2998
ENSG00000185585	427.986	-1.28028	0.520973	2.45748	0.0139915	0.590818	OLFML2A	169611
ENSG00000183578	115.63	-0.892557	0.363571	2.45497	0.0140896	0.590818	TNFAIP8L3	388121
ENSG00000104324	149.542	-0.87638	0.356952	2.45518	0.0140814	0.590818	CPQ	10404
ENSG00000171951	53982.4	-0.62754	0.255617	2.455	0.0140884	0.590818	SCG2	7857
ENSG00000105696	18530.6	-0.400053	0.162765	2.45785	0.013977	0.590818	TMEM59L	25789
ENSG00000261188	558.097	0.346454	0.141137	-2.45473	0.0140989	0.590818	TFIP11-DT	100507599
ENSG00000229953	23.3074	-1.70102	0.693675	2.45218	0.0141993	0.593412	NA	NA
ENSG00000224897	52.1305	0.634371	0.258892	-2.45033	0.0142725	0.593412	POT1-AS1	401398
ENSG00000235437	1777.08	0.346116	0.141225	-2.45082	0.0142532	0.593412	LINC01278	92249
ENSG00000100321	12708.8	-0.311661	0.127171	2.45071	0.0142573	0.593412	SYNGR1	9145
ENSG00000259319	85.209	0.984456	0.402312	-2.447	0.0144051	0.594913	NA	NA
ENSG00000160396	223.951	-0.869796	0.35551	2.44661	0.0144206	0.594913	HIPK4	147746
ENSG00000168830	227.087	-0.663608	0.271234	2.44663	0.0144199	0.594913	HTR1E	3354
ENSG00000011295	6364.58	-0.219416	0.0896688	2.44696	0.0144066	0.594913	TTC19	54902
ENSG00000100290	149.725	-0.683123	0.279475	2.44431	0.0145131	0.595065	BIK	638
ENSG00000204851	2188.48	-0.493894	0.201995	2.44508	0.0144818	0.595065	PNMA8B	57469
ENSG00000109089	3057.46	-0.360327	0.147378	2.44492	0.0144884	0.595065	CDR2L	30850
ENSG00000174151	1360.64	-0.245491	0.100458	2.44373	0.0145363	0.595065	CYB561D1	284613
ENSG00000270344	106.746	0.468083	0.191768	-2.44088	0.0146515	0.595191	NA	NA
ENSG00000075624	179400	-0.338283	0.13858	2.44107	0.0146438	0.595191	ACTB	60
ENSG00000108852	5995.36	-0.272741	0.11173	2.44108	0.0146433	0.595191	MPP2	4355
ENSG00000131504	3452.79	-0.260553	0.106699	2.44194	0.0146085	0.595191	DIAPH1	1729
ENSG00000261114	11.3202	1.81044	0.742042	-2.43981	0.0146949	0.59575	NA	NA
ENSG00000103316	78.6244	-0.884858	0.362771	2.43916	0.0147213	0.59575	CRYM	1428
ENSG00000267651	66.6552	0.714017	0.293037	-2.43661	0.0148258	0.598839	NA	NA
ENSG00000146733	1514.64	0.368936	0.151682	-2.4323	0.0150034	0.604861	PSPH	5723
ENSG00000197355	291.453	-0.7431	0.305748	2.43044	0.0150806	0.60582	UAP1L1	91373
ENSG00000254986	3345.13	-0.348858	0.143542	2.43035	0.0150842	0.60582	DPP3	10072
ENSG00000170382	3424.61	-0.393147	0.161821	2.42952	0.0151188	0.606066	LRRN2	10446
ENSG00000183281	34.1012	1.02547	0.422269	-2.42847	0.0151626	0.606675	PLGLB1	5343
ENSG00000247934	144.311	0.573271	0.236381	-2.42519	0.0153003	0.609887	NA	NA
ENSG00000126561	330.111	-0.511709	0.210988	2.4253	0.0152956	0.609887	STAT5A	6776
ENSG00000268204	9.26462	1.76362	0.727452	-2.42438	0.0153346	0.610112	NA	NA
ENSG00000074935	1278.34	0.619565	0.255686	-2.42315	0.0153868	0.611041	TUBE1	51175
ENSG00000166482	106.724	0.795661	0.328958	-2.41873	0.0155749	0.613351	MFAP4	4239
ENSG00000072840	1036.68	-0.521106	0.215536	2.41772	0.0156181	0.613351	EVC	2121
ENSG00000103034	42297.2	-0.465647	0.192586	2.41786	0.015612	0.613351	NDRG4	65009
ENSG00000182372	3373.73	-0.391707	0.161909	2.4193	0.0155503	0.613351	CLN8	2055
ENSG00000176396	2849.38	-0.340994	0.140896	2.42019	0.0155126	0.613351	EID2	163126
ENSG00000103051	3102.6	-0.191688	0.0792217	2.41965	0.0155356	0.613351	COG4	25839
ENSG00000113013	24133.8	0.200033	0.08289	-2.41324	0.0158115	0.6198	HSPA9	3313
ENSG00000254604	15.2461	1.35904	0.563413	-2.41216	0.0158583	0.620489	NA	NA
ENSG00000149269	6222.7	-0.195003	0.0809533	2.40884	0.0160034	0.625014	PAK1	5058
ENSG00000167323	3168.01	-0.217963	0.0905258	2.40775	0.0160512	0.625731	STIM1	6786
ENSG00000163818	927.825	0.420231	0.174582	-2.40706	0.0160814	0.625762	LZTFL1	54585
ENSG00000260121	10.5374	1.36177	0.566088	-2.40557	0.0161471	0.627116	NA	NA
ENSG00000166401	798.983	-0.491366	0.204316	2.40494	0.0161753	0.627116	SERPINB8	5271
ENSG00000111057	879.741	-1.02207	0.425341	2.40295	0.0162636	0.629391	KRT18	3875
ENSG00000164096	4882.96	-0.231904	0.0965483	2.40195	0.0163081	0.629966	C4orf3	401152
ENSG00000095380	1041.29	-0.39081	0.162987	2.39779	0.0164942	0.634876	NANS	54187
ENSG00000169427	930.175	-0.387733	0.161705	2.39778	0.0164949	0.634876	KCNK9	51305
ENSG00000175084	80.1302	-0.70866	0.295912	2.39483	0.0166281	0.63769	DES	1674
ENSG00000099953	319.828	-0.62731	0.261942	2.39485	0.0166274	0.63769	MMP11	4320
ENSG00000260448	60.7751	0.57096	0.23853	-2.39366	0.0166814	0.638581	NA	NA
ENSG00000261617	8.8906	3.73201	1.56148	-2.39004	0.0168465	0.641614	LINC02177	101927009
ENSG00000270071	30.3717	0.920117	0.384996	-2.38994	0.0168512	0.641614	NA	NA
ENSG00000224888	81.8953	-0.596222	0.24935	2.39111	0.0167976	0.641614	NA	NA
ENSG00000121769	7275.81	-0.962735	0.403015	2.38883	0.0169021	0.6424	FABP3	2170
ENSG00000271320	9.16008	2.52608	1.06083	-2.38122	0.0172555	0.643335	NA	NA
ENSG00000153002	23.2102	-1.24781	0.524218	2.38032	0.0172975	0.643335	CPB1	1360
ENSG00000130812	11.9178	-1.2296	0.516661	2.3799	0.0173175	0.643335	ANGPTL6	83854
ENSG00000224050	49.4028	0.920656	0.385921	-2.38561	0.017051	0.643335	NA	NA
ENSG00000231769	33.8223	0.886648	0.371423	-2.38716	0.0169789	0.643335	NA	NA
ENSG00000147485	100.803	-0.833742	0.349529	2.38533	0.0170639	0.643335	PXDNL	137902
ENSG00000143171	310.562	-0.787056	0.330565	2.38094	0.0172685	0.643335	RXRG	6258
ENSG00000125740	80.164	0.741894	0.311439	-2.38215	0.017212	0.643335	FOSB	2354
ENSG00000181378	78.8974	0.609775	0.256226	-2.37984	0.0173203	0.643335	CFAP65	255101
ENSG00000165983	696.871	-0.586575	0.245975	2.38469	0.0170935	0.643335	PTER	9317
ENSG00000142686	6289.69	-0.497234	0.208339	2.38665	0.0170025	0.643335	C1orf216	127703
ENSG00000068971	7632.24	-0.477222	0.200345	2.382	0.0172191	0.643335	PPP2R5B	5526
ENSG00000126217	7984.95	-0.357279	0.149931	2.38295	0.0171743	0.643335	MCF2L	23263
ENSG00000136167	104.655	-0.963907	0.405291	2.37831	0.0173922	0.644877	LCP1	3936
ENSG00000137731	26.3326	1.31776	0.554845	-2.375	0.017549	0.649337	FXYD2	486
ENSG00000179344	43.9715	-0.894957	0.377274	2.37217	0.017684	0.649337	HLA-DQB1	3119
ENSG00000160446	353.714	-0.517506	0.218326	2.37034	0.017772	0.649337	ZDHHC12	84885
ENSG00000107295	1280.44	0.418755	0.176689	-2.37001	0.0177876	0.649337	SH3GL2	6456
ENSG00000120162	1070.09	-0.410741	0.173072	2.37323	0.0176331	0.649337	MOB3B	79817
ENSG00000141314	1579.07	-0.383566	0.161814	2.37042	0.0177678	0.649337	RHBDL3	162494
ENSG00000142733	559.52	-0.353015	0.148689	2.37419	0.0175876	0.649337	MAP3K6	9064
ENSG00000115053	30332.4	-0.282418	0.119118	2.37091	0.0177442	0.649337	NCL	4691
ENSG00000145016	5255.74	-0.237611	0.100178	2.3719	0.0176971	0.649337	RUBCN	9711
ENSG00000276547	45.9199	-1.09799	0.463998	2.36637	0.0179633	0.650537	PCDHGB5	56101
ENSG00000197061	138.371	0.885318	0.374096	-2.36656	0.0179545	0.650537	H4C3	8364
ENSG00000197417	69.3657	-0.740647	0.313016	2.36616	0.0179735	0.650537	SHPK	23729
ENSG00000273008	137.561	-0.517808	0.218687	2.3678	0.0178943	0.650537	NA	NA
ENSG00000197694	66836.6	-0.416145	0.175702	2.36848	0.0178616	0.650537	SPTAN1	6709
ENSG00000142661	49.5835	-1.85178	0.783831	2.36247	0.0181537	0.65365	MYOM3	127294
ENSG00000159216	258.26	-1.0433	0.442099	2.35987	0.0182812	0.65365	RUNX1	861
ENSG00000197943	193.277	-0.813629	0.345031	2.35813	0.0183672	0.65365	PLCG2	5336
ENSG00000177459	214.223	-0.736123	0.311469	2.36339	0.0181084	0.65365	ERICH5	203111
ENSG00000222043	32.5928	-0.735184	0.311688	2.35872	0.0183382	0.65365	NA	NA
ENSG00000126391	749.87	-0.410751	0.174165	2.3584	0.0183538	0.65365	FRMD8	83786
ENSG00000154889	776.188	-0.350321	0.148402	2.36062	0.0182446	0.65365	MPPE1	65258
ENSG00000114107	807.247	0.333316	0.141313	-2.35871	0.0183387	0.65365	CEP70	80321
ENSG00000185684	1127.7	0.312305	0.13221	-2.36219	0.0181672	0.65365	EP400P1	347918
ENSG00000106605	1355.53	-0.311592	0.131992	2.36069	0.0182412	0.65365	BLVRA	644
ENSG00000163661	1262.11	-0.843172	0.357753	2.35686	0.0184303	0.6548	PTX3	5806
ENSG00000173626	13.7423	2.28071	0.969509	-2.35244	0.0186506	0.656264	TRAPPC3L	100128327
ENSG00000178429	10.8137	-1.49437	0.635002	2.35333	0.018606	0.656264	RPS3AP5	439992
ENSG00000225093	12.6922	-1.35423	0.575669	2.35245	0.0186502	0.656264	RPL3P7	642741
ENSG00000140044	1543.97	0.693092	0.294642	-2.35232	0.0186569	0.656264	JDP2	122953
ENSG00000169085	279.712	-0.637679	0.271006	2.35301	0.0186223	0.656264	VXN	254778
ENSG00000157637	3546.93	-0.412559	0.175219	2.35453	0.0185459	0.656264	SLC38A10	124565
ENSG00000147676	1260.64	0.469944	0.199882	-2.35111	0.0187177	0.657316	MAL2	114569
ENSG00000169302	1918.02	0.693926	0.295353	-2.34948	0.0187995	0.659101	STK32A	202374
ENSG00000159228	719.451	-0.392745	0.167331	2.34711	0.0189197	0.662221	CBR1	873
ENSG00000139722	2207.31	-0.518022	0.220881	2.34525	0.0190141	0.66443	VPS37B	79720
ENSG00000102241	8346.38	-0.41117	0.175467	2.34329	0.0191146	0.666845	HTATSF1	27336
ENSG00000157613	764.571	0.56094	0.239508	-2.34205	0.019178	0.666867	CREB3L1	90993
ENSG00000124279	263.193	0.301372	0.128671	-2.34219	0.0191709	0.666867	FASTKD3	79072
ENSG00000213409	15.4393	1.62019	0.692822	-2.33854	0.0193591	0.667746	NA	NA
ENSG00000228057	18.8703	1.04133	0.445299	-2.3385	0.0193615	0.667746	SEC63P1	100420341
ENSG00000203644	56.6521	0.816768	0.349336	-2.33806	0.0193841	0.667746	NA	NA
ENSG00000145217	228.755	-0.504792	0.215759	2.33961	0.0193038	0.667746	SLC26A1	10861
ENSG00000234773	126.639	-0.488278	0.208713	2.33947	0.019311	0.667746	NA	NA
ENSG00000204389	19379.6	-0.463682	0.198332	2.33791	0.0193919	0.667746	HSPA1A	3303
ENSG00000270124	26.4763	-0.868022	0.371548	2.33623	0.0194791	0.668787	NA	NA
ENSG00000248126	47.6353	0.740032	0.316845	-2.33563	0.0195107	0.668787	NA	NA
ENSG00000211459	141684	0.700106	0.299765	-2.33552	0.0195165	0.668787	NA	NA
ENSG00000187783	17.1155	3.28165	1.40837	-2.33011	0.0198001	0.67183	TMEM72	643236
ENSG00000222398	9.66609	2.58563	1.10987	-2.32967	0.0198238	0.67183	RNU6-554P	106479812
ENSG00000229447	12.9077	2.10345	0.902149	-2.33159	0.019722	0.67183	NA	NA
ENSG00000140961	1119.05	-0.784676	0.336399	2.33257	0.0196705	0.67183	OSGIN1	29948
ENSG00000136383	489.205	-0.652021	0.279618	2.33183	0.0197099	0.67183	ALPK3	57538
ENSG00000227232	191.138	0.560298	0.240573	-2.32901	0.0198583	0.67183	NA	NA
ENSG00000095485	1216.35	0.274464	0.117798	-2.32995	0.0198087	0.67183	CWF19L1	55280
ENSG00000181852	6147.7	0.187277	0.0803987	-2.32935	0.0198404	0.67183	RNF41	10193
ENSG00000104213	35.3604	-1.30254	0.559879	2.32646	0.0199939	0.675343	PDGFRL	5157
ENSG00000012779	96.0576	-1.1978	0.515243	2.32473	0.0200865	0.677393	ALOX5	240
ENSG00000144407	12.3192	1.57216	0.676641	-2.32348	0.0201536	0.677674	PTH2R	5746
ENSG00000100767	56.9155	-1.00194	0.431387	2.3226	0.0202005	0.677674	PAPLN	89932
ENSG00000100285	11872.2	-0.880658	0.379235	2.3222	0.0202224	0.677674	NEFH	4744
ENSG00000233476	347.579	0.595288	0.256336	-2.32229	0.0202171	0.677674	NA	NA
ENSG00000231234	16.3728	-1.21556	0.524212	2.31884	0.0204039	0.681061	NA	NA
ENSG00000171522	246.017	1.14628	0.494146	-2.31973	0.0203557	0.681061	PTGER4	5734
ENSG00000272644	24.285	1.0905	0.470996	-2.31532	0.0205957	0.681061	NA	NA
ENSG00000164692	3281.14	-0.77136	0.332723	2.31832	0.0204318	0.681061	COL1A2	1278
ENSG00000181619	247.591	-0.531254	0.229352	2.31632	0.0205407	0.681061	GPR135	64582
ENSG00000127561	5575.17	-0.394605	0.170465	2.31487	0.0206198	0.681061	SYNGR3	9143
ENSG00000215218	4065	0.394337	0.170468	-2.31326	0.0207082	0.681061	UBE2QL1	134111
ENSG00000123064	2786.8	-0.357246	0.154232	2.31629	0.0205426	0.681061	DDX54	79039
ENSG00000126001	3713.07	-0.311541	0.134451	2.31714	0.0204963	0.681061	CEP250	11190
ENSG00000151881	434.443	0.294472	0.127273	-2.3137	0.0206841	0.681061	TMEM267	64417
ENSG00000204394	5917.33	-0.261758	0.113127	2.31383	0.0206769	0.681061	VARS1	7407
ENSG00000139531	1363.63	-0.255793	0.110486	2.31517	0.0206036	0.681061	SUOX	6821
ENSG00000171608	1375.88	-0.312375	0.135091	2.31233	0.0207598	0.681703	PIK3CD	5293
ENSG00000196588	4190.66	-0.249242	0.107846	2.3111	0.0208276	0.682874	MRTFA	57591
ENSG00000270765	27.3156	0.951519	0.412339	-2.30762	0.0210205	0.683923	GAS2L2	246176
ENSG00000103196	110.05	-0.711151	0.308151	2.3078	0.0210101	0.683923	CRISPLD2	83716
ENSG00000167874	264.119	0.589353	0.255361	-2.30792	0.0210035	0.683923	TMEM88	92162
ENSG00000066923	893.51	0.35666	0.154406	-2.30988	0.0208948	0.683923	STAG3	10734
ENSG00000198792	4694.55	-0.236804	0.102613	2.30774	0.0210137	0.683923	TMEM184B	25829
ENSG00000204622	8.95015	1.58898	0.689121	-2.3058	0.0211215	0.684381	HLA-J	3137
ENSG00000102359	35.7112	-1.35344	0.587397	2.30413	0.0212156	0.684381	SRPX2	27286
ENSG00000244128	32.7054	1.10026	0.47732	-2.30507	0.0211626	0.684381	LINC01322	103695433
ENSG00000232983	32.9363	0.855437	0.371298	-2.30391	0.0212278	0.684381	NA	NA
ENSG00000130755	83.2547	-0.732182	0.317654	2.30497	0.0211685	0.684381	GMFG	9535
ENSG00000160460	4595.31	-0.500274	0.216953	2.30591	0.0211159	0.684381	SPTBN4	57731
ENSG00000189334	9.4525	2.18946	0.950957	-2.30237	0.0213142	0.686125	S100A14	57402
ENSG00000225335	37.3001	0.827918	0.359888	-2.30049	0.0214207	0.687469	NA	NA
ENSG00000160908	639.888	-0.299678	0.130251	2.30077	0.0214044	0.687469	ZNF394	84124
ENSG00000090661	2633.17	-0.251481	0.109354	2.29971	0.0214649	0.687848	CERS4	79603
ENSG00000254812	10.0897	-1.48908	0.648435	2.29642	0.0216519	0.691261	LOC105375798	105375798
ENSG00000228782	117.508	0.46817	0.203834	-2.29682	0.0216292	0.691261	NA	NA
ENSG00000168872	981.07	-0.324678	0.141403	2.29612	0.021669	0.691261	DDX19A	55308
ENSG00000270179	13.7787	1.44764	0.631362	-2.29288	0.0218548	0.694851	NA	NA
ENSG00000272620	16.5234	0.97045	0.423291	-2.29263	0.0218691	0.694851	AFAP1-AS1	84740
ENSG00000163354	83.1685	0.696232	0.303781	-2.29188	0.0219124	0.694851	DCST2	127579
ENSG00000197322	586.395	0.670563	0.292538	-2.29222	0.0218927	0.694851	TMEM132E-DT	400591
ENSG00000128165	916.77	1.1735	0.512927	-2.28785	0.0221463	0.697549	ADM2	79924
ENSG00000279048	25.4725	0.921464	0.402419	-2.28981	0.0220321	0.697549	NA	NA
ENSG00000223820	102.794	0.666952	0.291553	-2.28759	0.0221616	0.697549	CFL1P1	142913
ENSG00000262089	39.4512	0.606557	0.264984	-2.28903	0.0220775	0.697549	NA	NA
ENSG00000146826	2537.77	-0.285803	0.124935	2.28762	0.0221596	0.697549	TRAPPC14	55262
ENSG00000274253	414.945	-0.678443	0.296762	2.28615	0.0222456	0.699156	LOC283683	283683
ENSG00000223843	10.2197	3.06893	1.34318	-2.28483	0.0223227	0.699511	NA	NA
ENSG00000268883	281.214	-0.635447	0.278056	2.28532	0.0222942	0.699511	NA	NA
ENSG00000280852	16.5346	-1.28565	0.562836	2.28424	0.0223573	0.699562	LOC653653	653653
ENSG00000132692	4452.83	-1.31238	0.575008	2.28237	0.0224674	0.700341	BCAN	63827
ENSG00000075914	1276.08	-0.339081	0.148538	2.28279	0.022443	0.700341	EXOSC7	23016
ENSG00000137274	1145.27	-0.31343	0.13734	2.28214	0.0224811	0.700341	BPHL	670
ENSG00000163817	14.519	-2.08856	0.916991	2.27763	0.0227488	0.700631	SLC6A20	54716
ENSG00000102802	132.694	-1.7715	0.777334	2.27895	0.0226702	0.700631	MEDAG	84935
ENSG00000213590	20.3902	-1.35198	0.59286	2.28043	0.0225819	0.700631	NA	NA
ENSG00000277399	17.7508	1.21504	0.534054	-2.27512	0.0228985	0.700631	GPR179	440435
ENSG00000079257	24.5208	-1.08529	0.477034	2.27509	0.0229008	0.700631	LXN	56925
ENSG00000260101	56.5543	0.845016	0.371164	-2.27666	0.0228063	0.700631	AFTPH-DT	101927402
ENSG00000173706	977.259	-0.77365	0.339486	2.27889	0.0226738	0.700631	HEG1	57493
ENSG00000150773	72.2067	0.605618	0.266231	-2.27478	0.0229191	0.700631	PIH1D2	120379
ENSG00000134333	9880.9	-0.59888	0.263138	2.27591	0.0228511	0.700631	LDHA	3939
ENSG00000164741	605.089	-0.575413	0.252866	2.27557	0.0228719	0.700631	DLC1	10395
ENSG00000235173	1323.82	-0.388233	0.170647	2.27507	0.0229015	0.700631	HGH1	51236
ENSG00000111275	5861.76	0.326481	0.143264	-2.27888	0.0226742	0.700631	ALDH2	217
ENSG00000213965	449.8	-0.276787	0.121665	2.27499	0.0229063	0.700631	NUDT19	390916
ENSG00000184194	4168.28	0.22429	0.0986279	-2.2741	0.0229599	0.700872	GPR173	54328
ENSG00000077235	7455.54	-0.280101	0.123275	2.27216	0.0230769	0.703315	GTF3C1	2975
ENSG00000183826	3361.3	-0.233105	0.102614	2.27167	0.0231062	0.703315	BTBD9	114781
ENSG00000228897	8.86376	3.82717	1.68642	-2.2694	0.023244	0.705187	NA	NA
ENSG00000188467	8.95953	2.4803	1.09398	-2.26723	0.0233762	0.705187	SLC24A5	283652
ENSG00000272155	11.1672	1.5331	0.676478	-2.2663	0.0234332	0.705187	NA	NA
ENSG00000272420	32.7979	0.878529	0.387181	-2.26904	0.0232661	0.705187	NA	NA
ENSG00000271895	84.4881	0.724055	0.319246	-2.26802	0.0233281	0.705187	NA	NA
ENSG00000217165	174.626	0.627627	0.27687	-2.26687	0.0233984	0.705187	ANKRD18EP	100131031
ENSG00000265666	109.074	-0.519134	0.229042	2.26655	0.0234179	0.705187	RARA-AS1	101929693
ENSG00000125531	341.21	-0.407625	0.179668	2.26877	0.0232824	0.705187	FNDC11	79025
ENSG00000042445	1614.23	-0.408313	0.180249	2.26527	0.0234963	0.706085	RETSAT	54884
ENSG00000038295	409.706	-0.834561	0.368556	2.26441	0.023549	0.706669	TLL1	7092
ENSG00000219201	20.1491	0.741621	0.327759	-2.2627	0.0236543	0.708827	NA	NA
ENSG00000238207	8.63545	-1.77531	0.785454	2.26023	0.023807	0.71149	NA	NA
ENSG00000144711	9295.69	-0.217988	0.0964472	2.26018	0.0238101	0.71149	IQSEC1	9922
ENSG00000163606	25.0783	-2.07365	0.918554	2.25752	0.0239757	0.712213	CD200R1	131450
ENSG00000226979	30.2375	1.61029	0.714015	-2.25527	0.0241167	0.712213	LTA	4049
ENSG00000061492	9.14919	1.42307	0.631168	-2.25467	0.0241543	0.712213	WNT8A	7478
ENSG00000133454	12.0879	-1.38771	0.614298	2.25902	0.0238821	0.712213	MYO18B	84700
ENSG00000273261	17.7771	1.21653	0.539171	-2.25631	0.0240514	0.712213	NA	NA
ENSG00000161618	579.769	-0.649889	0.288197	2.25502	0.0241322	0.712213	ALDH16A1	126133
ENSG00000272677	44.5554	0.577716	0.256319	-2.25389	0.024203	0.712213	HNRNPD-DT	101928963
ENSG00000153976	520.591	-0.574705	0.254841	2.25515	0.0241236	0.712213	HS3ST3A1	9955
ENSG00000254377	1753.5	0.517698	0.229688	-2.25392	0.0242014	0.712213	MIR124-2HG	100130155
ENSG00000267313	567.79	0.51318	0.227538	-2.25536	0.0241108	0.712213	KC6	641516
ENSG00000150433	811.102	0.369279	0.1637	-2.25583	0.0240814	0.712213	TMEM218	219854
ENSG00000140939	1254.63	-0.596971	0.265215	2.2509	0.0243922	0.716786	NOL3	8996
ENSG00000227958	19.6606	-1.44614	0.642724	2.25001	0.0244483	0.717443	NA	NA
ENSG00000183020	10415.2	-0.278005	0.12359	2.24942	0.0244861	0.71756	AP2A2	161
ENSG00000224934	90.2407	0.667188	0.296804	-2.24791	0.0245822	0.719385	NA	NA
ENSG00000151623	71.2194	0.56629	0.25201	-2.24709	0.024634	0.719908	NR3C2	4306
ENSG00000120885	39014.9	-0.675213	0.300567	2.24646	0.0246744	0.7201	CLU	1191
ENSG00000023445	17.2621	-1.72546	0.768633	2.24484	0.0247785	0.721365	BIRC3	330
ENSG00000204262	1774.81	-0.839324	0.373909	2.24473	0.0247857	0.721365	COL5A2	1290
ENSG00000127955	10552.9	-0.499243	0.222497	2.24382	0.0248439	0.721968	GNAI1	2770
ENSG00000108448	570.477	0.304995	0.135955	-2.24335	0.0248744	0.721968	TRIM16L	147166
ENSG00000229431	143.411	1.1201	0.499654	-2.24176	0.0249771	0.722174	NA	NA
ENSG00000102871	145.308	-0.759631	0.338869	2.24167	0.0249828	0.722174	TRADD	8717
ENSG00000166123	6763.46	0.31929	0.142435	-2.24166	0.0249834	0.722174	GPT2	84706
ENSG00000234175	37.6848	0.841653	0.375666	-2.24043	0.0250628	0.723485	NA	NA
ENSG00000283503	34.7991	0.870091	0.388571	-2.23921	0.0251423	0.724794	LINC01902	105372079
ENSG00000226747	10.7611	1.45651	0.651174	-2.23674	0.0253033	0.726094	FSIP2-AS2	101927196
ENSG00000135424	4227.63	-0.486396	0.217742	2.23382	0.025495	0.726094	ITGA7	3679
ENSG00000267002	1177.5	0.456368	0.204222	-2.23467	0.0254393	0.726094	NA	NA
ENSG00000104129	563.487	-0.366096	0.163656	2.23698	0.0252873	0.726094	DNAJC17	55192
ENSG00000259330	434.299	0.360784	0.161381	-2.2356	0.0253777	0.726094	INAFM2	100505573
ENSG00000072310	1517.06	-0.336585	0.150607	2.23486	0.0254268	0.726094	SREBF1	6720
ENSG00000120798	894.802	0.318247	0.142417	-2.23462	0.0254422	0.726094	NR2C1	7181
ENSG00000109323	892.996	-0.278787	0.124572	2.23797	0.0252232	0.726094	MANBA	4126
ENSG00000160271	9779.73	-0.196841	0.0881007	2.23427	0.0254653	0.726094	RALGDS	5900
ENSG00000248185	12.2902	1.70504	0.764155	-2.23127	0.0256632	0.728932	LOC100420027	100420027
ENSG00000156042	100.516	0.858821	0.3849	-2.23128	0.0256625	0.728932	CFAP70	118491
ENSG00000165801	3916.26	-0.33155	0.14863	2.23071	0.0257003	0.72901	ARHGEF40	55701
ENSG00000133636	155.563	-1.13246	0.507837	2.22997	0.0257497	0.729438	NTS	4922
ENSG00000140522	12.0723	-1.25197	0.562957	2.22393	0.0261535	0.731851	RLBP1	6017
ENSG00000236502	11.0301	-1.12846	0.507295	2.22448	0.0261165	0.731851	SIX3-AS1	100506108
ENSG00000113739	1548.1	0.830036	0.373319	-2.2234	0.026189	0.731851	STC2	8614
ENSG00000269388	214.275	-0.711872	0.319876	2.22546	0.0260502	0.731851	NA	NA
ENSG00000104892	106.285	-0.62168	0.279654	2.22303	0.0262138	0.731851	KLC3	147700
ENSG00000185495	148.91	0.500739	0.225035	-2.22516	0.0260704	0.731851	NA	NA
ENSG00000248508	158.717	0.475062	0.213333	-2.22685	0.025957	0.731851	SRP14-DT	100131089
ENSG00000121481	2162.54	0.374386	0.168176	-2.22616	0.0260037	0.731851	RNF2	6045
ENSG00000277147	824.124	0.356175	0.160026	-2.22573	0.0260321	0.731851	LINC00869	57234
ENSG00000104635	1828.01	0.323159	0.145345	-2.22339	0.0261896	0.731851	SLC39A14	23516
ENSG00000117016	22328.6	0.315558	0.141895	-2.22389	0.0261558	0.731851	RIMS3	9783
ENSG00000000005	24.8022	1.74396	0.78507	-2.22141	0.0263234	0.733947	TNMD	64102
ENSG00000110619	11205.5	0.808796	0.364315	-2.22005	0.0264156	0.735552	CARS1	833
ENSG00000112936	51.7562	-1.44849	0.653246	2.21737	0.026598	0.738963	C7	730
ENSG00000103966	485.115	-0.518046	0.233646	2.21723	0.0266077	0.738963	EHD4	30844
ENSG00000276600	21.3225	-0.878879	0.396578	2.21616	0.0266807	0.739171	RAB7B	338382
ENSG00000137880	30.8105	-0.773983	0.349255	2.2161	0.0266848	0.739171	GCHFR	2644
ENSG00000152076	327.958	0.373768	0.168704	-2.21552	0.0267243	0.739195	CCDC74B	91409
ENSG00000204271	2234.02	0.299406	0.135168	-2.21507	0.0267552	0.739195	SPIN3	169981
ENSG00000271032	14.4649	1.33012	0.600636	-2.21452	0.0267928	0.739271	NA	NA
ENSG00000014216	8838.18	-0.274554	0.124008	2.21401	0.0268284	0.739295	CAPN1	823
ENSG00000273523	18.1178	0.877488	0.396636	-2.21233	0.0269442	0.739607	LOC101929657	101929657
ENSG00000186567	373.085	0.648235	0.292965	-2.21267	0.0269203	0.739607	CEACAM19	56971
ENSG00000169895	5248.78	-0.223859	0.101146	2.21322	0.0268825	0.739607	SYAP1	94056
ENSG00000136856	1326.47	-0.354631	0.160516	2.20932	0.0271527	0.74437	SLC2A8	29988
ENSG00000264026	13.0484	-2.64892	1.20029	2.2069	0.0273211	0.746043	LINC02003	146795
ENSG00000240399	12.3684	1.4035	0.63589	-2.20715	0.0273038	0.746043	NA	NA
ENSG00000160285	15072.3	-0.525297	0.238055	2.20662	0.0273408	0.746043	LSS	4047
ENSG00000114646	5501.69	-0.292925	0.13276	2.20643	0.0273542	0.746043	CSPG5	10675
ENSG00000160216	5229.46	-0.215132	0.097528	2.20584	0.027395	0.746197	AGPAT3	56894
ENSG00000259868	18.4565	-1.78002	0.810701	2.19565	0.0281167	0.747677	LOC102723670	102723670
ENSG00000230306	13.7301	1.33963	0.611204	-2.19179	0.0283949	0.747677	NA	NA
ENSG00000165376	26.3097	1.30313	0.594196	-2.19309	0.0283007	0.747677	CLDN2	9075
ENSG00000250608	18.9112	1.0192	0.46433	-2.19499	0.0281642	0.747677	NUDT16-DT	339874
ENSG00000185567	7093.8	-0.79684	0.363511	2.19207	0.0283747	0.747677	AHNAK2	113146
ENSG00000227165	67.1974	0.726919	0.331632	-2.19195	0.0283833	0.747677	WDR11-DT	283089
ENSG00000187566	82.0991	-0.655282	0.298472	2.19546	0.0281308	0.747677	NHLRC1	378884
ENSG00000112715	4200.99	0.598337	0.272985	-2.19183	0.0283916	0.747677	VEGFA	7422
ENSG00000175356	754.267	-0.593562	0.269413	2.20317	0.0275829	0.747677	SCUBE2	57758
ENSG00000156689	69.9703	-0.503443	0.229417	2.19445	0.0282033	0.747677	GLYATL2	219970
ENSG00000137252	277.742	-0.477707	0.21796	2.19172	0.0283995	0.747677	HCRTR2	3062
ENSG00000226067	751.76	0.470269	0.213511	-2.20255	0.0276266	0.747677	NA	NA
ENSG00000165886	649.338	-0.448673	0.204185	2.19738	0.0279932	0.747677	UBTD1	80019
ENSG00000110651	12366.2	-0.438805	0.199296	2.20178	0.0276808	0.747677	CD81	975
ENSG00000267470	233.068	0.430774	0.196227	-2.19529	0.0281431	0.747677	ZNF571-AS1	100507433
ENSG00000133619	1158.3	-0.366612	0.167143	2.19341	0.0282779	0.747677	KRBA1	84626
ENSG00000035403	4392.94	-0.363454	0.165294	2.19883	0.0278903	0.747677	VCL	7414
ENSG00000108433	717.765	-0.351321	0.159555	2.20188	0.0276739	0.747677	GOSR2	9570
ENSG00000105136	1118.34	0.340244	0.155173	-2.19268	0.0283306	0.747677	ZNF419	79744
ENSG00000120699	1206.56	0.305371	0.13879	-2.20024	0.0277899	0.747677	EXOSC8	11340
ENSG00000105429	23533.6	-0.303165	0.138262	2.19269	0.0283295	0.747677	MEGF8	1954
ENSG00000011260	1222.73	-0.295863	0.134626	2.19766	0.0279731	0.747677	UTP18	51096
ENSG00000100983	2174.05	-0.263715	0.120187	2.19421	0.0282204	0.747677	GSS	2937
ENSG00000132434	4072.27	-0.251173	0.11414	2.20056	0.027767	0.747677	LANCL2	55915
ENSG00000165733	3974.33	-0.244153	0.111286	2.19393	0.0282403	0.747677	BMS1	9790
ENSG00000137692	2295.63	-0.226703	0.102974	2.20156	0.0276966	0.747677	DCUN1D5	84259
ENSG00000137806	1411	-0.221099	0.100369	2.20287	0.0276038	0.747677	NDUFAF1	51103
ENSG00000144040	2633.69	-0.376031	0.171736	2.18958	0.0285544	0.75062	SFXN5	94097
ENSG00000259877	402.983	0.370919	0.169431	-2.18921	0.0285819	0.75062	NA	NA
ENSG00000204961	162.006	-0.848192	0.387671	2.18792	0.0286755	0.752148	PCDHA9	9752
ENSG00000227195	18.2336	-1.00879	0.461302	2.18684	0.0287541	0.752353	MIR663AHG	284801
ENSG00000178922	333.515	0.362353	0.165669	-2.18721	0.0287275	0.752353	HYI	81888
ENSG00000166828	14.0417	1.55911	0.714082	-2.18338	0.029008	0.75328	SCNN1G	6340
ENSG00000228150	21.0175	-1.32862	0.608639	2.18293	0.0290406	0.75328	NA	NA
ENSG00000183054	13.0143	1.10822	0.507066	-2.18555	0.0288483	0.75328	RGPD6	729540
ENSG00000134042	139.979	-0.617948	0.283043	2.18323	0.0290188	0.75328	MRO	83876
ENSG00000279088	332.086	0.55339	0.253596	-2.18217	0.029097	0.75328	NA	NA
ENSG00000122359	1335.78	-0.373875	0.171149	2.1845	0.0289255	0.75328	ANXA11	311
ENSG00000179010	26896.2	-0.316975	0.145135	2.184	0.0289622	0.75328	MRFAP1	93621
ENSG00000112852	4671.12	-0.315599	0.144637	2.18201	0.0291087	0.75328	PCDHB2	56133
ENSG00000008056	8878.6	-0.303295	0.138897	2.1836	0.0289919	0.75328	SYN1	6853
ENSG00000272576	15.585	1.34063	0.615602	-2.17775	0.0294248	0.753288	NA	NA
ENSG00000248079	18.6828	-1.21954	0.560097	2.17738	0.029452	0.753288	NA	NA
ENSG00000219392	10.8273	1.19027	0.546427	-2.17828	0.0293849	0.753288	NA	NA
ENSG00000257815	48.1208	0.567788	0.260785	-2.17723	0.0294635	0.753288	PRANCR	101928062
ENSG00000255717	3235.11	0.463134	0.212638	-2.17805	0.0294026	0.753288	SNHG1	23642
ENSG00000153714	269.532	-0.370341	0.16993	2.17938	0.0293036	0.753288	LURAP1L	286343
ENSG00000111667	16598.7	-0.325412	0.149324	2.17923	0.0293144	0.753288	USP5	8078
ENSG00000251615	452.128	0.305827	0.140308	-2.17969	0.0292807	0.753288	NA	NA
ENSG00000067596	2728.61	-0.270002	0.123843	2.18019	0.0292432	0.753288	DHX8	1659
ENSG00000140463	2165.05	0.256672	0.117821	-2.17848	0.0293702	0.753288	BBS4	585
ENSG00000226578	17.6436	0.880166	0.404552	-2.17566	0.0295809	0.75423	NA	NA
ENSG00000132561	529.891	-0.705344	0.324138	2.17606	0.029551	0.75423	MATN2	4147
ENSG00000085871	259.388	-0.365941	0.168225	2.17531	0.0296069	0.75423	MGST2	4258
ENSG00000102858	8270.71	-0.216041	0.0993667	2.17417	0.0296921	0.755494	MGRN1	23295
ENSG00000244414	45.7933	-1.33822	0.616561	2.17046	0.0299723	0.758988	CFHR1	3078
ENSG00000272217	25.9492	0.937699	0.432019	-2.1705	0.0299686	0.758988	NA	NA
ENSG00000188599	143.468	0.654296	0.301383	-2.17098	0.0299329	0.758988	NPIPP1	100874381
ENSG00000214140	167.345	-0.569878	0.262463	2.17127	0.0299107	0.758988	PRCD	768206
ENSG00000113108	2441.46	-0.33863	0.156072	2.16971	0.0300289	0.759516	APBB3	10307
ENSG00000205583	39.8738	0.68532	0.315946	-2.16911	0.0300746	0.759768	STAG3L1	54441
ENSG00000070159	837.482	0.471074	0.217324	-2.16761	0.0301884	0.761736	PTPN3	5774
ENSG00000228570	73.8732	0.586089	0.270547	-2.16631	0.0302877	0.763336	NUTM2E	283008
ENSG00000223653	9.64342	-1.07282	0.495448	2.16535	0.0303612	0.764283	NA	NA
ENSG00000175832	5151.34	-0.480925	0.222165	2.16472	0.030409	0.764579	ETV4	2118
ENSG00000129946	7380.23	-0.441391	0.203995	2.16373	0.0304851	0.765586	SHC2	25759
ENSG00000138032	3936.03	-0.277645	0.1284	2.16235	0.0305912	0.767344	PPM1B	5495
ENSG00000166444	1468.11	-0.430042	0.198958	2.16146	0.0306595	0.76815	DENND2B	6764
ENSG00000242687	171.446	-0.395396	0.183077	2.15973	0.0307939	0.769245	NA	NA
ENSG00000184014	5369.73	-0.345587	0.160006	2.15984	0.0307852	0.769245	DENND5A	23258
ENSG00000143549	15136.5	-0.230011	0.106512	2.15949	0.0308118	0.769245	TPM3	7170
ENSG00000112186	3622.62	-0.328821	0.152322	2.15872	0.0308719	0.769841	CAP2	10486
ENSG00000231389	78.0538	-1.11925	0.518707	2.15776	0.0309462	0.769948	HLA-DPA1	3113
ENSG00000103855	8118.5	-0.257755	0.119457	2.15773	0.0309487	0.769948	CD276	80381
ENSG00000007129	65.8233	0.728937	0.338147	-2.15568	0.0311085	0.772115	CEACAM21	90273
ENSG00000134072	329.717	-0.375553	0.174185	2.15606	0.0310786	0.772115	CAMK1	8536
ENSG00000196305	11374	0.392574	0.182157	-2.15515	0.0311504	0.772254	IARS1	3376
ENSG00000130193	729.229	-0.403563	0.187398	2.15351	0.0312788	0.774533	THEM6	51337
ENSG00000138075	58.9674	-0.824586	0.383121	2.15228	0.031375	0.774796	ABCG5	64240
ENSG00000127824	2740.63	-0.607465	0.282327	2.15164	0.0314261	0.774796	TUBA4A	7277
ENSG00000174939	3871.8	-0.565515	0.26307	2.14967	0.0315811	0.774796	ASPHD1	253982
ENSG00000184164	2132.53	-0.467821	0.217481	2.15109	0.031469	0.774796	CRELD2	79174
ENSG00000028839	2204.01	0.425565	0.197945	-2.14992	0.0315616	0.774796	TBPL1	9519
ENSG00000082805	7497.36	-0.353136	0.164254	2.14993	0.0315604	0.774796	ERC1	23085
ENSG00000083444	2899.14	-0.334724	0.155619	2.15092	0.0314823	0.774796	PLOD1	5351
ENSG00000116455	715.315	-0.323638	0.150455	2.15105	0.0314719	0.774796	WDR77	79084
ENSG00000183287	20.54	1.44303	0.671505	-2.14896	0.0316379	0.775191	CCBE1	147372
ENSG00000168890	411.971	-0.273782	0.127427	2.14855	0.0316702	0.775191	TMEM150A	129303
ENSG00000187094	1756.99	-0.775989	0.361797	2.14482	0.0319673	0.777091	CCK	885
ENSG00000147434	558.698	-0.705267	0.328545	2.14664	0.0318221	0.777091	CHRNA6	8973
ENSG00000135363	5669.98	-0.592118	0.276039	2.14506	0.0319484	0.777091	LMO2	4005
ENSG00000229848	49.1453	-0.57426	0.267592	2.14603	0.0318709	0.777091	NA	NA
ENSG00000089248	8718.01	0.276438	0.128875	-2.14501	0.0319523	0.777091	ERP29	10961
ENSG00000103544	2688.54	-0.18261	0.0850626	2.14677	0.0318117	0.777091	VPS35L	57020
ENSG00000121053	94.846	0.498745	0.232679	-2.14349	0.032074	0.778793	EPX	8288
ENSG00000230499	18.135	-1.29873	0.606041	2.14297	0.0321155	0.778912	NA	NA
ENSG00000149922	26.233	0.819929	0.382748	-2.14222	0.0321759	0.779143	TBX6	6911
ENSG00000267249	41.1815	0.804935	0.375957	-2.14103	0.0322718	0.779143	NA	NA
ENSG00000228506	111.041	0.514657	0.240372	-2.14109	0.0322672	0.779143	NA	NA
ENSG00000273329	217.476	0.338735	0.158189	-2.14134	0.0322469	0.779143	NA	NA
ENSG00000227115	466.977	-0.701727	0.328023	2.13926	0.0324143	0.781697	LINC01630	100287225
ENSG00000133808	15.2668	-1.72256	0.807065	2.13435	0.032814	0.781896	NA	NA
ENSG00000270020	21.2491	1.01838	0.476395	-2.13767	0.0325435	0.781896	NA	NA
ENSG00000236914	36.2842	-0.874315	0.409446	2.13536	0.0327315	0.781896	LINC01852	107984773
ENSG00000064201	35.2248	-0.869629	0.407224	2.13551	0.0327197	0.781896	TSPAN32	10077
ENSG00000196083	510.75	-0.689019	0.322711	2.13509	0.0327533	0.781896	IL1RAP	3556
ENSG00000009724	223.588	0.595489	0.278525	-2.13801	0.0325159	0.781896	MASP2	10747
ENSG00000180921	800.966	-0.450946	0.211339	2.13375	0.0328629	0.781896	FAM83H	286077
ENSG00000267254	262.855	0.381656	0.178738	-2.13528	0.0327378	0.781896	ZNF790-AS1	284408
ENSG00000100284	2956.33	-0.363547	0.170381	2.13374	0.0328642	0.781896	TOM1	10043
ENSG00000156313	389.094	0.307886	0.143994	-2.13818	0.0325018	0.781896	RPGR	6103
ENSG00000278845	1719.88	0.27682	0.12973	-2.13382	0.0328573	0.781896	MRPL45	84311
ENSG00000167595	1006.9	0.253563	0.118806	-2.13426	0.0328219	0.781896	PROSER3	148137
ENSG00000266852	24.2027	0.959168	0.449761	-2.13262	0.0329563	0.782655	MIR4482	100616323
ENSG00000059769	593.676	0.342259	0.160521	-2.13218	0.0329919	0.782655	DNAJC25	548645
ENSG00000188986	6478.45	-0.294172	0.137979	2.132	0.0330066	0.782655	NELFB	25920
ENSG00000112761	13.2521	1.40222	0.658464	-2.12953	0.0332105	0.783036	CCN6	8838
ENSG00000226856	11.7498	1.28169	0.601843	-2.12961	0.0332038	0.783036	THORLNC	100506797
ENSG00000233554	36.2913	0.75347	0.353822	-2.12952	0.0332116	0.783036	NA	NA
ENSG00000141556	7749.09	-0.351658	0.165166	2.12913	0.0332438	0.783036	TBCD	6904
ENSG00000108179	2241.4	-0.291879	0.136997	2.13055	0.033126	0.783036	PPIF	10105
ENSG00000012232	10659.2	-0.211393	0.0992127	2.13071	0.0331134	0.783036	EXTL3	2137
ENSG00000133169	15961.2	-0.290575	0.136533	2.12824	0.033317	0.78389	BEX1	55859
ENSG00000062282	274.985	0.429788	0.202081	-2.12681	0.0334356	0.785811	DGAT2	84649
ENSG00000277425	20.7558	0.743972	0.350011	-2.12557	0.0335393	0.787377	NA	NA
ENSG00000186714	103.638	1.30123	0.61363	-2.12054	0.0339603	0.790844	CCDC73	493860
ENSG00000261242	16.1845	1.06969	0.504709	-2.11943	0.0340544	0.790844	NA	NA
ENSG00000126246	19.312	1.00166	0.472724	-2.11891	0.0340982	0.790844	IGFLR1	79713
ENSG00000248592	20.517	0.982418	0.463089	-2.12144	0.0338844	0.790844	STIMATE-MUSTN1	100526772
ENSG00000179397	37.6016	0.876344	0.41334	-2.12015	0.0339932	0.790844	CATSPERE	257044
ENSG00000170421	1200.37	-0.801175	0.378177	2.11852	0.0341309	0.790844	KRT8	3856
ENSG00000109107	3701.41	-0.686112	0.323936	2.11805	0.0341709	0.790844	ALDOC	230
ENSG00000198857	91.4448	-0.54224	0.25584	2.11945	0.0340521	0.790844	NA	NA
ENSG00000204175	925.554	-0.526013	0.248165	2.11961	0.0340386	0.790844	GPRIN2	9721
ENSG00000183426	827.265	0.518887	0.244662	-2.12083	0.033936	0.790844	NPIPA1	9284
ENSG00000179292	3364.04	-0.399709	0.188483	2.12067	0.0339499	0.790844	TMEM151A	256472
ENSG00000071082	22862.5	0.364391	0.171914	-2.11961	0.0340387	0.790844	RPL31	6160
ENSG00000211584	2486.06	0.335907	0.158587	-2.11813	0.0341638	0.790844	SLC48A1	55652
ENSG00000161267	1087.3	-0.387653	0.18316	2.11647	0.0343047	0.793078	BDH1	622
ENSG00000163833	27.105	1.46866	0.694083	-2.11597	0.0343477	0.793207	FBXO40	51725
ENSG00000234814	43.4225	-0.805898	0.381388	2.11306	0.0345953	0.797101	NA	NA
ENSG00000066379	241.194	-0.592002	0.280215	2.11267	0.0346288	0.797101	POLR1H	30834
ENSG00000235961	898.655	-0.421524	0.199466	2.11326	0.0345785	0.797101	PNMA6A	84968
ENSG00000198754	23.7047	-1.0535	0.499331	2.10981	0.0348743	0.797878	OXCT2	64064
ENSG00000243960	23.1071	0.893462	0.423326	-2.11057	0.0348089	0.797878	NA	NA
ENSG00000228661	61.2465	-0.782275	0.370673	2.11042	0.034822	0.797878	STIM1-AS1	105376527
ENSG00000198732	3212.55	-0.6842	0.324052	2.11139	0.0347392	0.797878	SMOC1	64093
ENSG00000076555	295.869	-0.401381	0.190259	2.10966	0.0348879	0.797878	ACACB	32
ENSG00000213722	10588.1	-0.243182	0.115257	2.10991	0.0348662	0.797878	DDAH2	23564
ENSG00000182327	247.583	-0.482237	0.228649	2.10907	0.0349384	0.798172	GLTPD2	388323
ENSG00000231473	18.5187	0.900489	0.42718	-2.10798	0.0350324	0.79946	RB1-DT	100862704
ENSG00000092096	6038.13	-0.32895	0.156133	2.10685	0.0351303	0.799976	SLC22A17	51310
ENSG00000100304	2549.54	-0.203248	0.0964505	2.10727	0.0350939	0.799976	TTLL12	23170
ENSG00000127666	264.74	-0.717607	0.340695	2.10631	0.0351778	0.800201	TICAM1	148022
ENSG00000197261	34.321	-2.42212	1.15289	2.10091	0.0356491	0.801064	C6orf141	135398
ENSG00000225446	9.84646	1.64395	0.782688	-2.10039	0.0356943	0.801064	NA	NA
ENSG00000260777	19.427	-1.13976	0.542044	2.10271	0.0354912	0.801064	NA	NA
ENSG00000120322	29.8686	-0.910702	0.433614	2.10026	0.0357059	0.801064	PCDHB8	56128
ENSG00000283156	39.3816	0.852453	0.405305	-2.10324	0.0354451	0.801064	NA	NA
ENSG00000161132	65.6678	0.672433	0.320061	-2.10095	0.035645	0.801064	NA	NA
ENSG00000215067	112.805	0.516788	0.245789	-2.10256	0.0355039	0.801064	ALOX12-AS1	100506713
ENSG00000176485	2159.26	-0.50531	0.240333	2.10254	0.0355059	0.801064	PLAAT3	11145
ENSG00000150594	1593.16	-0.393018	0.187066	2.10097	0.035644	0.801064	ADRA2A	150
ENSG00000119723	214.042	0.35469	0.168489	-2.10513	0.0352802	0.801064	COQ6	51004
ENSG00000105568	30877.4	-0.29202	0.138775	2.10427	0.0353548	0.801064	PPP2R1A	5518
ENSG00000245694	1924.43	0.287302	0.13676	-2.10078	0.0356601	0.801064	CRNDE	643911
ENSG00000198825	15527.4	-0.257287	0.122477	2.1007	0.0356673	0.801064	INPP5F	22876
ENSG00000265480	13.3987	-1.52242	0.726563	2.09537	0.0361378	0.801445	KRT18P55	284085
ENSG00000077943	23.4975	1.43765	0.685075	-2.09852	0.0358588	0.801445	ITGA8	8516
ENSG00000073756	22.9653	1.24942	0.596171	-2.09575	0.0361048	0.801445	PTGS2	5743
ENSG00000197142	49.7511	0.847653	0.404067	-2.09781	0.0359223	0.801445	ACSL5	51703
ENSG00000165694	701.414	-0.659563	0.31471	2.09578	0.0361015	0.801445	FRMD7	90167
ENSG00000224945	155.842	-0.638655	0.304314	2.09867	0.035846	0.801445	NA	NA
ENSG00000162734	31416.1	-0.378045	0.180335	2.09635	0.0360514	0.801445	PEA15	8682
ENSG00000173805	2256.93	-0.371576	0.17715	2.09752	0.0359473	0.801445	HAP1	9001
ENSG00000179832	2991.82	-0.340468	0.162309	2.09766	0.0359353	0.801445	MROH1	727957
ENSG00000141378	784.035	-0.264922	0.126427	2.09545	0.0361308	0.801445	PTRH2	51651
ENSG00000137409	17810.2	-0.225066	0.107336	2.09684	0.0360081	0.801445	MTCH1	23787
ENSG00000266369	9.17763	2.00265	0.957731	-2.09104	0.0365249	0.802126	NA	NA
ENSG00000273199	12.1352	-1.0183	0.486601	2.09267	0.0363785	0.802126	NA	NA
ENSG00000215845	260.544	-0.639961	0.30591	2.09199	0.0364395	0.802126	TSTD1	100131187
ENSG00000164404	56.9241	0.636506	0.304203	-2.09237	0.036405	0.802126	GDF9	2661
ENSG00000163075	293.878	0.427156	0.204385	-2.08996	0.0366216	0.802126	CFAP221	200373
ENSG00000232677	1882.17	0.377106	0.180349	-2.09098	0.0365297	0.802126	LINC00665	100506930
ENSG00000066136	2578.69	0.361459	0.17289	-2.09069	0.0365561	0.802126	NFYC	4802
ENSG00000135838	162.336	-0.337334	0.161058	2.0945	0.0362157	0.802126	NPL	80896
ENSG00000108679	6737.85	-0.304378	0.14551	2.0918	0.0364563	0.802126	LGALS3BP	3959
ENSG00000115661	1433.58	0.19699	0.0942412	-2.09027	0.0365931	0.802126	STK16	8576
ENSG00000010322	18083.5	-0.187051	0.0894258	2.09168	0.0364668	0.802126	NISCH	11188
ENSG00000172273	1604.95	0.160723	0.0767531	-2.09403	0.0362572	0.802126	HINFP	25988
ENSG00000280134	22.2021	-1.11675	0.53528	2.08628	0.036953	0.803587	NA	NA
ENSG00000273443	39.6794	-0.978855	0.468926	2.08744	0.0368483	0.803587	NA	NA
ENSG00000279908	23.8439	-0.923177	0.442387	2.08681	0.0369055	0.803587	NA	NA
ENSG00000170006	40.5123	-0.88009	0.421803	2.0865	0.0369338	0.803587	TMEM154	201799
ENSG00000267226	24.0138	0.782452	0.37498	-2.08665	0.03692	0.803587	MALT1-AS1	101927322
ENSG00000196476	865.834	0.27399	0.131246	-2.08761	0.0368331	0.803587	C20orf96	140680
ENSG00000084754	7644.22	-0.227346	0.108908	2.08751	0.0368424	0.803587	HADHA	3030
ENSG00000260923	14.119	1.56135	0.749151	-2.08415	0.0371461	0.804611	NA	NA
ENSG00000163749	18.9961	-1.28755	0.617797	2.08409	0.0371516	0.804611	CCDC158	339965
ENSG00000185339	1169.71	-0.293412	0.140746	2.08469	0.0370978	0.804611	TCN2	6948
ENSG00000138286	1291.38	-0.152786	0.0732725	2.08518	0.0370528	0.804611	FAM149B1	317662
ENSG00000015568	40.5723	0.86562	0.415719	-2.08222	0.0373223	0.806662	RGPD5	84220
ENSG00000231595	50.9488	0.557846	0.267906	-2.08225	0.03732	0.806662	NA	NA
ENSG00000267108	10.3149	-1.51851	0.730714	2.07812	0.0376987	0.807066	NA	NA
ENSG00000259419	15.8042	1.32891	0.63981	-2.07705	0.0377974	0.807066	HNRNPCP3	646956
ENSG00000179178	22.8416	-1.32497	0.636523	2.08157	0.0373815	0.807066	TMEM125	128218
ENSG00000233024	13.5141	1.10302	0.530036	-2.08103	0.0374315	0.807066	NPIPA9	105376752
ENSG00000013297	26.9721	0.872927	0.4207	-2.07494	0.0379923	0.807066	CLDN11	5010
ENSG00000271447	36.3357	0.73807	0.355803	-2.07438	0.0380444	0.807066	MMP28	79148
ENSG00000102287	1203.16	-0.735307	0.353459	2.08032	0.0374966	0.807066	GABRE	2564
ENSG00000228436	62.308	0.68219	0.328705	-2.07538	0.0379509	0.807066	LOC105378663	105378663
ENSG00000221955	199.775	-0.580468	0.279849	2.07422	0.0380592	0.807066	SLC12A8	84561
ENSG00000166006	1090.74	-0.453136	0.218217	2.07654	0.0378445	0.807066	KCNC2	3747
ENSG00000237984	130.197	0.440792	0.2125	-2.07431	0.0380502	0.807066	PTENP1	11191
ENSG00000110400	18221.9	-0.438107	0.210659	2.0797	0.0375528	0.807066	NECTIN1	5818
ENSG00000179403	649.128	-0.396658	0.191269	2.07382	0.0380959	0.807066	VWA1	64856
ENSG00000137760	654.17	0.359221	0.173112	-2.07508	0.0379791	0.807066	ALKBH8	91801
ENSG00000145901	1812.55	-0.340063	0.163942	2.07429	0.0380523	0.807066	TNIP1	10318
ENSG00000104142	3644.27	-0.305436	0.147236	2.07447	0.0380359	0.807066	VPS18	57617
ENSG00000225921	3115.32	-0.29719	0.143309	2.07377	0.0381007	0.807066	NOL7	51406
ENSG00000174705	7242.5	-0.292736	0.140962	2.07671	0.0378287	0.807066	SH3PXD2B	285590
ENSG00000013523	1122.2	-0.223894	0.107809	2.07675	0.0378243	0.807066	ANGEL1	23357
ENSG00000198373	2766.46	-0.187876	0.0905179	2.07557	0.0379335	0.807066	WWP2	11060
ENSG00000145730	7001.03	-0.429528	0.207168	2.07333	0.0381413	0.807121	PAM	5066
ENSG00000277182	237.319	0.378694	0.18276	-2.07209	0.0382573	0.808772	LOC100287808	100287808
ENSG00000187778	2844.12	-0.278628	0.13453	2.07112	0.0383477	0.809875	MCRS1	10445
ENSG00000249853	736.742	0.397183	0.191887	-2.06988	0.0384637	0.811519	HS3ST5	222537
ENSG00000137875	43.4172	-1.28469	0.620888	2.06912	0.0385346	0.811786	BCL2L10	10017
ENSG00000272442	14.8714	1.03601	0.500847	-2.06852	0.038591	0.811786	NA	NA
ENSG00000272702	49.6154	-0.91051	0.440133	2.06871	0.038573	0.811786	NA	NA
ENSG00000114650	8054.74	-0.234755	0.113523	2.0679	0.038649	0.812203	SCAP	22937
ENSG00000100385	10.6681	-1.96723	0.952841	2.0646	0.0389611	0.81291	IL2RB	3560
ENSG00000273381	23.6243	0.912925	0.442181	-2.0646	0.0389611	0.81291	NA	NA
ENSG00000143110	111.825	0.783222	0.379374	-2.06451	0.0389694	0.81291	C1orf162	128346
ENSG00000226306	66.3343	-0.777007	0.37666	2.06289	0.0391231	0.81291	NPY6R	4888
ENSG00000235475	30.5396	0.715966	0.346657	-2.06534	0.0388904	0.81291	NA	NA
ENSG00000277159	78.7926	-0.635516	0.307745	2.06507	0.0389163	0.81291	NA	NA
ENSG00000116096	566.855	-0.600012	0.290448	2.06581	0.038846	0.81291	SPR	6697
ENSG00000279198	113.066	-0.478339	0.231886	2.06282	0.0391295	0.81291	NA	NA
ENSG00000127863	700.159	-0.477091	0.230872	2.06647	0.0387839	0.81291	TNFRSF19	55504
ENSG00000226686	62.2199	0.460445	0.223269	-2.06229	0.0391801	0.81291	LINC01535	101927667
ENSG00000113119	270.475	-0.36166	0.175305	2.06304	0.0391093	0.81291	TMCO6	55374
ENSG00000175352	4048.01	-0.319472	0.154834	2.06332	0.0390822	0.81291	NRIP3	56675
ENSG00000180479	307.409	0.293231	0.142167	-2.06258	0.0391526	0.81291	ZNF571	51276
ENSG00000146013	117.965	-0.616597	0.299205	2.06078	0.0393237	0.815093	GFRA3	2676
ENSG00000224883	19.3227	1.36926	0.664834	-2.05955	0.0394414	0.816737	NA	NA
ENSG00000163395	117.174	-1.75967	0.855165	2.05769	0.0396196	0.818937	IGFN1	91156
ENSG00000248774	14.4433	1.1385	0.553304	-2.05764	0.0396248	0.818937	NA	NA
ENSG00000182983	31.5476	-1.22223	0.594212	2.0569	0.0396958	0.819008	ZNF662	389114
ENSG00000172071	1016.03	-0.542681	0.263847	2.0568	0.0397053	0.819008	EIF2AK3	9451
ENSG00000210082	554088	0.589204	0.286563	-2.05611	0.0397722	0.819593	NA	NA
ENSG00000163331	31.3413	-2.40958	1.17379	2.05283	0.0400892	0.821346	DAPL1	92196
ENSG00000115648	26.0337	-1.54347	0.751756	2.05315	0.0400583	0.821346	MLPH	79083
ENSG00000242615	96.5836	0.487632	0.237511	-2.05309	0.0400637	0.821346	NA	NA
ENSG00000140945	1265.45	-0.453763	0.221028	2.05296	0.0400761	0.821346	CDH13	1012
ENSG00000144867	3072.03	-0.251762	0.122531	2.05468	0.0399102	0.821346	SRPRB	58477
ENSG00000114268	1292.43	-0.224877	0.109537	2.05298	0.0400741	0.821346	PFKFB4	5210
ENSG00000143858	8202.53	-0.744257	0.362722	2.05187	0.0401827	0.822468	SYT2	127833
ENSG00000261409	17.2047	2.02577	0.988124	-2.05012	0.0403528	0.823964	NA	NA
ENSG00000112981	417.99	0.343407	0.167522	-2.04992	0.0403721	0.823964	NME5	8382
ENSG00000102547	1538.95	0.259586	0.126626	-2.05003	0.0403613	0.823964	CAB39L	81617
ENSG00000166183	21.5136	-1.21071	0.591847	2.04564	0.0407914	0.824532	ASPG	374569
ENSG00000130592	18.0545	-1.19147	0.581813	2.04786	0.0405733	0.824532	LSP1	4046
ENSG00000001630	2140.81	-0.915031	0.4475	2.04476	0.0408781	0.824532	CYP51A1	1595
ENSG00000240291	80.111	0.854307	0.417423	-2.04662	0.0406953	0.824532	NA	NA
ENSG00000169752	37.733	0.827883	0.405244	-2.04293	0.0410597	0.824532	NRG4	145957
ENSG00000277075	303.518	0.749664	0.36596	-2.04849	0.0405124	0.824532	H2AC8	3012
ENSG00000242616	38.2814	-0.69994	0.342575	2.04317	0.0410353	0.824532	GNG10	2790
ENSG00000087076	218.311	-0.662443	0.324152	2.04362	0.0409912	0.824532	HSD17B14	51171
ENSG00000137573	880.177	-0.606088	0.29619	2.04628	0.0407285	0.824532	SULF1	23213
ENSG00000188916	752.487	0.573426	0.280486	-2.0444	0.0409138	0.824532	INSYN2A	642938
ENSG00000178386	80.2789	0.572876	0.280172	-2.04473	0.0408814	0.824532	ZNF223	7766
ENSG00000179630	767.396	-0.47347	0.231344	2.0466	0.0406973	0.824532	LACC1	144811
ENSG00000187049	297.228	0.454175	0.222159	-2.04437	0.0409171	0.824532	TMEM216	51259
ENSG00000166710	2334.08	-0.435364	0.213032	2.04366	0.0409873	0.824532	B2M	567
ENSG00000183837	2274.97	-0.4119	0.201559	2.04357	0.0409961	0.824532	PNMA3	29944
ENSG00000108684	2635.92	-0.399824	0.195184	2.04845	0.0405163	0.824532	ASIC2	40
ENSG00000119777	1633.8	-0.182938	0.0893834	2.04666	0.040691	0.824532	TMEM214	54867
ENSG00000162522	3419.13	-0.288464	0.141317	2.04125	0.0412255	0.827079	KIAA1522	57648
ENSG00000196812	208.715	0.449744	0.220402	-2.04056	0.0412947	0.827686	ZSCAN16	80345
ENSG00000164112	14.4323	1.26411	0.620035	-2.03877	0.0414733	0.828468	SMIM43	132332
ENSG00000180573	838.049	0.493767	0.242081	-2.03968	0.0413822	0.828468	H2AC6	8334
ENSG00000156171	664.461	0.292764	0.14361	-2.0386	0.0414897	0.828468	DRAM2	128338
ENSG00000173545	4086.25	-0.243126	0.119249	2.03881	0.041469	0.828468	ZNF622	90441
ENSG00000167755	23.5342	-1.76844	0.868699	2.03574	0.0417769	0.831511	KLK6	5653
ENSG00000182791	26.6407	-0.699375	0.343586	2.03552	0.0417986	0.831511	CCDC87	55231
ENSG00000172031	104.964	-0.617451	0.303285	2.03588	0.0417625	0.831511	EPHX4	253152
ENSG00000103647	6306.21	-0.409744	0.201295	2.03554	0.0417965	0.831511	CORO2B	10391
ENSG00000174500	10.509	-1.5837	0.778217	2.03504	0.0418472	0.831542	GCSAM	257144
ENSG00000172889	764.482	-0.55213	0.271354	2.03473	0.0418785	0.831542	EGFL7	51162
ENSG00000233670	1416.62	-0.904465	0.444682	2.03396	0.0419556	0.831751	PIRT	644139
ENSG00000250132	214.115	0.308804	0.151833	-2.03384	0.0419673	0.831751	NA	NA
ENSG00000260186	27.5434	-1.92555	0.948913	2.02922	0.0424362	0.838558	NA	NA
ENSG00000125851	10408	-0.443651	0.218666	2.0289	0.0424686	0.838558	PCSK2	5126
ENSG00000175467	5551.1	-0.383339	0.188886	2.02947	0.0424104	0.838558	SART1	9092
ENSG00000172775	6284.58	0.175875	0.0866715	-2.02921	0.0424368	0.838558	PSME3IP1	80011
ENSG00000041982	6109.23	-1.04304	0.514441	2.02752	0.0426088	0.840544	TNC	3371
ENSG00000115339	20.5178	1.00821	0.497436	-2.02682	0.0426806	0.841181	GALNT3	2591
ENSG00000230183	25.9767	1.01748	0.502331	-2.02553	0.0428133	0.843013	NA	NA
ENSG00000254607	28.5934	2.78462	1.37601	-2.02368	0.0430027	0.843415	LOC101929427	101929427
ENSG00000204740	17.8311	-0.825272	0.408012	2.02267	0.0431076	0.843415	MALRD1	340895
ENSG00000204950	690.301	-0.578936	0.286262	2.0224	0.0431354	0.843415	LRRC10B	390205
ENSG00000263843	139.706	-0.504921	0.249679	2.02228	0.043147	0.843415	MIF4GD-DT	100287042
ENSG00000180998	2217.91	-0.461125	0.228027	2.02224	0.0431513	0.843415	GPR137C	283554
ENSG00000177885	13522.1	-0.277621	0.137202	2.02344	0.0430277	0.843415	GRB2	2885
ENSG00000147852	2862.96	0.248577	0.122855	-2.02333	0.0430393	0.843415	VLDLR	7436
ENSG00000136270	2188.53	-0.225357	0.111321	2.02439	0.0429299	0.843415	TBRG4	9238
ENSG00000070748	83.4997	-1.01812	0.503642	2.02151	0.0432269	0.844116	CHAT	1103
ENSG00000131095	136.077	-1.16801	0.577961	2.02092	0.0432883	0.844539	GFAP	2670
ENSG00000232490	11.0676	-2.16699	1.08367	1.99968	0.0455349	0.846153	OSBPL10-AS1	100874206
ENSG00000277245	10.8022	1.74805	0.869931	-2.00941	0.0444933	0.846153	NA	NA
ENSG00000130303	17.1436	-1.71273	0.851666	2.01104	0.0443217	0.846153	BST2	684
ENSG00000184584	62.433	-1.54095	0.771288	1.99789	0.0457283	0.846153	STING1	340061
ENSG00000281392	16.524	1.47195	0.736793	-1.99778	0.0457408	0.846153	LINC00506	100846978
ENSG00000185933	41.6045	-1.39499	0.695954	2.00443	0.0450236	0.846153	CALHM1	255022
ENSG00000261202	9.00138	1.38252	0.688549	-2.00788	0.0446564	0.846153	TNRC6B-DT	114841040
ENSG00000275409	19.1753	1.28537	0.643087	-1.99875	0.0456355	0.846153	NA	NA
ENSG00000277013	21.0158	-1.28462	0.639261	2.00953	0.0444807	0.846153	NA	NA
ENSG00000057468	23.7576	1.23163	0.613669	-2.00699	0.0447502	0.846153	MSH4	4438
ENSG00000129354	14.8615	-1.1696	0.584451	2.0012	0.045371	0.846153	AP1M2	10053
ENSG00000258136	20.7106	1.15724	0.574255	-2.0152	0.0438836	0.846153	PRDM4-AS1	101929162
ENSG00000084674	15.0093	-1.15461	0.574996	2.00803	0.0446397	0.846153	APOB	338
ENSG00000259498	12.7076	-1.14977	0.574649	2.00083	0.0454107	0.846153	NA	NA
ENSG00000223935	10.34	-1.12908	0.563762	2.00276	0.045203	0.846153	NA	NA
ENSG00000227992	28.9495	-1.11539	0.555507	2.00788	0.044656	0.846153	NA	NA
ENSG00000205413	56.9331	-1.08856	0.543221	2.00391	0.04508	0.846153	SAMD9	54809
ENSG00000223901	23.6352	-0.969148	0.480474	2.01706	0.0436888	0.846153	NA	NA
ENSG00000128918	145.919	-0.948007	0.470722	2.01394	0.0440155	0.846153	ALDH1A2	8854
ENSG00000275005	17.5481	0.940858	0.466543	-2.01666	0.0437313	0.846153	NA	NA
ENSG00000232320	30.9983	-0.939112	0.469282	2.00117	0.0453743	0.846153	NA	NA
ENSG00000164220	240.994	-0.905374	0.453232	1.99759	0.0457606	0.846153	F2RL2	2151
ENSG00000176945	71.775	0.897995	0.449492	-1.9978	0.0457386	0.846153	MUC20	200958
ENSG00000259436	1057.35	0.83846	0.41663	-2.01248	0.0441691	0.846153	NA	NA
ENSG00000280836	13.9608	0.827025	0.411186	-2.01131	0.0442924	0.846153	NA	NA
ENSG00000257176	36.537	0.821518	0.407759	-2.01471	0.0439347	0.846153	LOC100506606	100506606
ENSG00000160221	24.5972	0.789293	0.394968	-1.99837	0.045676	0.846153	GATD3	8209
ENSG00000180336	129.761	0.787844	0.394024	-1.99948	0.0455564	0.846153	MEIOC	284071
ENSG00000231345	33.1553	-0.772523	0.383779	2.01294	0.0441213	0.846153	NA	NA
ENSG00000106128	53.2066	-0.709891	0.354405	2.00305	0.0451716	0.846153	GHRHR	2692
ENSG00000182103	2004.66	-0.679803	0.336896	2.01784	0.0436076	0.846153	FAM181B	220382
ENSG00000176222	205.417	0.679705	0.33789	-2.01162	0.0442602	0.846153	ZNF404	342908
ENSG00000237491	48.1962	0.656999	0.325568	-2.01801	0.0435904	0.846153	LINC01409	105378580
ENSG00000177098	1636.29	-0.645412	0.319676	2.01895	0.0434921	0.846153	SCN4B	6330
ENSG00000272630	79.1716	0.530374	0.262861	-2.0177	0.0436229	0.846153	NA	NA
ENSG00000218426	134.662	0.515336	0.255703	-2.01536	0.0438665	0.846153	RPL27AP6	389435
ENSG00000149016	732.779	-0.510021	0.253855	2.00911	0.0445258	0.846153	TUT1	64852
ENSG00000105711	221.47	-0.481607	0.240364	2.00366	0.0451064	0.846153	SCN1B	6324
ENSG00000253200	100.848	0.47574	0.237484	-2.00325	0.0451509	0.846153	NA	NA
ENSG00000246528	150.595	0.474956	0.237735	-1.99784	0.045734	0.846153	SLCO5A1-AS1	121233925
ENSG00000172348	9523.15	-0.472464	0.23575	2.00409	0.0450604	0.846153	RCAN2	10231
ENSG00000183454	1331.67	-0.468324	0.231931	2.01924	0.0434621	0.846153	GRIN2A	2903
ENSG00000166922	7934.41	-0.450784	0.223658	2.0155	0.0438519	0.846153	SCG5	6447
ENSG00000169181	268.333	0.449942	0.224363	-2.00542	0.0449184	0.846153	GSG1L	146395
ENSG00000106236	2030.4	-0.43446	0.216175	2.00975	0.0444572	0.846153	NPTX2	4885
ENSG00000070886	2081.25	-0.426052	0.212266	2.00716	0.0447327	0.846153	EPHA8	2046
ENSG00000175711	271.578	-0.404388	0.20097	2.01218	0.0442008	0.846153	B3GNTL1	146712
ENSG00000130164	7146.21	-0.399693	0.199588	2.00259	0.0452217	0.846153	LDLR	3949
ENSG00000167037	2532.09	-0.37949	0.188578	2.01238	0.0441804	0.846153	SGSM1	129049
ENSG00000249859	281.332	0.371258	0.18554	-2.00096	0.0453969	0.846153	PVT1	5820
ENSG00000173013	288.226	-0.365406	0.182296	2.00446	0.0450209	0.846153	CCDC96	257236
ENSG00000197077	1804.59	-0.343752	0.172014	1.9984	0.0456732	0.846153	KIAA1671	85379
ENSG00000162909	9004.42	-0.339349	0.16829	2.01646	0.0437524	0.846153	CAPN2	824
ENSG00000018869	238.555	-0.315899	0.158085	1.99829	0.0456854	0.846153	ZNF582	147948
ENSG00000145349	5028.05	-0.310509	0.154431	2.01067	0.0443603	0.846153	CAMK2D	817
ENSG00000073584	3325.82	0.296906	0.147393	-2.01439	0.0439687	0.846153	SMARCE1	6605
ENSG00000167861	5532.26	-0.296006	0.147879	2.00168	0.0453189	0.846153	HID1	283987
ENSG00000141959	10901.7	-0.263521	0.130509	2.01918	0.0434689	0.846153	PFKL	5211
ENSG00000170037	2653.13	-0.247178	0.123515	2.00121	0.0453702	0.846153	CNTROB	116840
ENSG00000131507	23049.7	-0.236959	0.118429	2.00085	0.0454083	0.846153	NDFIP1	80762
ENSG00000092758	149.328	-0.891531	0.446671	1.99595	0.0459399	0.84873	COL9A3	1299
ENSG00000112699	1162.82	-0.278659	0.139646	1.99547	0.0459914	0.848944	GMDS	2762
ENSG00000267270	373.285	0.287961	0.144355	-1.99481	0.0460634	0.849533	PARD6G-AS1	100130522
ENSG00000261168	207.341	0.456611	0.229046	-1.99353	0.046203	0.851369	NA	NA
ENSG00000184227	144	-0.609334	0.305788	1.99267	0.0462973	0.852368	ACOT1	641371
ENSG00000257935	281.171	0.927067	0.465612	-1.99107	0.0464732	0.852652	NA	NA
ENSG00000273226	34.8543	0.78084	0.392103	-1.99141	0.0464354	0.852652	NA	NA
ENSG00000262585	98.5936	0.424505	0.213129	-1.99177	0.0463962	0.852652	LINC01979	101928766
ENSG00000119782	1410.76	-0.424147	0.21301	1.99121	0.0464583	0.852652	FKBP1B	2281
ENSG00000181649	808.108	-0.556246	0.279433	1.99063	0.0465221	0.852811	PHLDA2	7262
ENSG00000253842	9.67715	2.73996	1.37696	-1.98985	0.046607	0.853391	LOC124901990	124901990
ENSG00000005513	1129.08	-0.668623	0.336058	1.98961	0.0466341	0.853391	SOX8	30812
ENSG00000078618	8152.07	-0.180245	0.0906152	1.98913	0.0466869	0.853624	NRDC	4898
ENSG00000272799	9.15683	2.2858	1.15112	-1.98573	0.0470637	0.853962	NA	NA
ENSG00000269952	13.5137	1.67171	0.840986	-1.9878	0.0468339	0.853962	NA	NA
ENSG00000196091	18.2095	1.5427	0.777067	-1.98528	0.0471134	0.853962	MYBPC1	4604
ENSG00000227256	16.3572	1.28343	0.646054	-1.98657	0.0469701	0.853962	NA	NA
ENSG00000163694	87.2993	-1.06769	0.537178	1.98758	0.0468579	0.853962	RBM47	54502
ENSG00000197153	27.2443	1.06443	0.536969	-1.9823	0.0474459	0.853962	H3C12	8356
ENSG00000166250	2195.74	-0.86036	0.434145	1.98173	0.0475093	0.853962	CLMP	79827
ENSG00000188897	656.821	-0.846911	0.427067	1.98309	0.0473574	0.853962	LOC400499	400499
ENSG00000226015	26.8212	-0.837605	0.422281	1.98352	0.0473089	0.853962	CCT8P1	644131
ENSG00000133477	70.4187	-0.831661	0.418221	1.98857	0.0467487	0.853962	FAM83F	113828
ENSG00000136235	217.555	-0.791784	0.399072	1.98406	0.0472487	0.853962	GPNMB	10457
ENSG00000272953	51.3808	0.741894	0.374005	-1.98365	0.0472951	0.853962	NA	NA
ENSG00000266524	109.063	0.7094	0.357317	-1.98535	0.0471051	0.853962	GDF10	2662
ENSG00000135069	9386.18	0.500413	0.251968	-1.98602	0.0470314	0.853962	PSAT1	29968
ENSG00000181097	77.1885	0.477393	0.240349	-1.98625	0.0470054	0.853962	NA	NA
ENSG00000176022	4117.12	-0.365794	0.184559	1.98199	0.0474806	0.853962	B3GALT6	126792
ENSG00000131013	1767.52	0.331395	0.16683	-1.98643	0.046986	0.853962	PPIL4	85313
ENSG00000026652	4848.51	-0.227318	0.11461	1.9834	0.0473226	0.853962	AGPAT4	56895
ENSG00000131043	2369.41	-0.182958	0.092291	1.98241	0.0474338	0.853962	AAR2	25980
ENSG00000130177	3412.96	0.158588	0.0799161	-1.98443	0.0472078	0.853962	CDC16	8881
ENSG00000143384	12683.7	-0.244834	0.123654	1.98	0.0477035	0.856727	MCL1	4170
ENSG00000120656	817.288	0.277451	0.140158	-1.97955	0.0477538	0.856906	TAF12	6883
ENSG00000276148	23.7966	1.19525	0.604587	-1.97697	0.0480451	0.859231	NA	NA
ENSG00000256637	10.2002	1.18207	0.597725	-1.97761	0.0479723	0.859231	NA	NA
ENSG00000022556	155.848	-0.785779	0.397383	1.97739	0.047998	0.859231	NLRP2	55655
ENSG00000106948	1920.31	0.348685	0.176366	-1.97705	0.048036	0.859231	AKNA	80709
ENSG00000271153	21.7981	1.00096	0.506434	-1.97648	0.0480999	0.859488	RPL23AP88	100289034
ENSG00000104611	41.2865	-1.58714	0.805162	1.9712	0.0487006	0.860478	SH2D4A	63898
ENSG00000174808	12.1272	-1.51102	0.769339	1.96404	0.049525	0.860478	BTC	685
ENSG00000082126	27.029	-1.39279	0.707617	1.96829	0.0490352	0.860478	MPP4	58538
ENSG00000197540	32.8698	1.20958	0.615992	-1.96363	0.0495728	0.860478	GZMM	3004
ENSG00000167419	19.6179	1.18557	0.60185	-1.96988	0.0488519	0.860478	LPO	4025
ENSG00000143552	16.2096	1.112	0.56309	-1.97482	0.048289	0.860478	NUP210L	91181
ENSG00000274333	13.6761	1.06634	0.540989	-1.97109	0.0487137	0.860478	LOC102724219	102724219
ENSG00000212511	8.77875	1.04743	0.532428	-1.96726	0.0491529	0.860478	LOC124903595	124903595
ENSG00000103375	25.5585	0.99811	0.508225	-1.96391	0.0495402	0.860478	AQP8	343
ENSG00000159403	42.2286	-0.990644	0.503029	1.96936	0.0489119	0.860478	C1R	715
ENSG00000118308	19.4593	0.945953	0.481372	-1.96512	0.0494004	0.860478	IRAG2	4033
ENSG00000276846	18.5469	0.923747	0.468392	-1.97217	0.0485906	0.860478	NA	NA
ENSG00000018607	19.9413	-0.841228	0.427748	1.96664	0.0492242	0.860478	NA	NA
ENSG00000103175	197.359	-0.826937	0.420264	1.96766	0.0491068	0.860478	WFDC1	58189
ENSG00000130307	28.7349	0.791968	0.402129	-1.96944	0.0489025	0.860478	USHBP1	83878
ENSG00000188659	98.5432	0.690558	0.350099	-1.97247	0.0485564	0.860478	SAXO2	283726
ENSG00000234917	44.1662	0.656013	0.332305	-1.97413	0.0483671	0.860478	NA	NA
ENSG00000080854	2271.46	-0.633206	0.321671	1.96849	0.0490122	0.860478	IGSF9B	22997
ENSG00000170296	45.5926	-0.623548	0.31607	1.97282	0.0485165	0.860478	GABARAP	11337
ENSG00000100345	8949.34	-0.607702	0.308204	1.97175	0.0486379	0.860478	MYH9	4627
ENSG00000279528	221.606	0.546374	0.27794	-1.9658	0.0493219	0.860478	NA	NA
ENSG00000279798	266.379	0.531158	0.270413	-1.96424	0.0495018	0.860478	NA	NA
ENSG00000197948	3126.41	-0.503323	0.255377	1.9709	0.0487354	0.860478	FCHSD1	89848
ENSG00000185010	178.96	0.40393	0.204712	-1.97317	0.0484766	0.860478	F8	2157
ENSG00000197444	1960.3	-0.377292	0.191492	1.97028	0.0488066	0.860478	OGDHL	55753
ENSG00000130958	515.867	-0.374283	0.18978	1.97219	0.0485876	0.860478	SLC35D2	11046
ENSG00000184347	1625.24	-0.365406	0.185961	1.96496	0.0494185	0.860478	SLIT3	6586
ENSG00000111850	675.35	0.364662	0.18512	-1.96986	0.0488542	0.860478	SMIM8	57150
ENSG00000071246	4747.53	-0.354526	0.180399	1.96523	0.0493877	0.860478	VASH1	22846
ENSG00000162413	2475.56	-0.306127	0.155637	1.96693	0.0491917	0.860478	KLHL21	9903
ENSG00000150990	1408.87	-0.294467	0.149605	1.9683	0.0490336	0.860478	DHX37	57647
ENSG00000169371	503.42	-0.29101	0.148063	1.96545	0.0493622	0.860478	SNUPN	10073
ENSG00000164054	9713.15	-0.275468	0.140125	1.96587	0.0493137	0.860478	SHISA5	51246
ENSG00000101928	706.76	0.264504	0.134634	-1.96462	0.0494586	0.860478	MOSPD1	56180
ENSG00000185220	222.069	-0.258014	0.131316	1.96483	0.0494338	0.860478	PGBD2	267002
ENSG00000113163	3696.55	-0.287149	0.146312	1.96258	0.0496952	0.861476	CERT1	10087
ENSG00000118369	2405.43	-0.27294	0.139082	1.96244	0.0497115	0.861476	USP35	57558
ENSG00000166681	21586	-0.273366	0.139351	1.96171	0.0497963	0.861541	BEX3	27018
ENSG00000151136	1352.44	-0.247039	0.125918	1.96191	0.0497734	0.861541	ABTB3	121551
ENSG00000141526	1008.02	-0.748539	0.381704	1.96104	0.0498739	0.862181	SLC16A3	9123
ENSG00000155886	761.342	-0.634035	0.323382	1.96064	0.0499215	0.862303	SLC24A2	25769
ENSG00000204311	68.5523	0.572791	0.292211	-1.9602	0.0499725	0.862482	PJVK	494513
ENSG00000266921	37.6085	0.69013	0.352251	-1.9592	0.0500892	0.863795	ZNF230-DT	101928063
ENSG00000005884	4806.13	-0.33929	0.173241	1.95848	0.0501734	0.864545	ITGA3	3675
ENSG00000197632	46.3096	-1.27143	0.65075	1.95378	0.0507268	0.866625	SERPINB2	5055
ENSG00000189431	200.988	-1.05209	0.537815	1.95623	0.0504381	0.866625	RASSF10	644943
ENSG00000168398	26.78	-1.03479	0.529031	1.95602	0.0504634	0.866625	BDKRB2	624
ENSG00000267696	31.389	0.960334	0.49112	-1.95539	0.0505365	0.866625	NA	NA
ENSG00000277831	54.6907	0.834461	0.426894	-1.95473	0.0506155	0.866625	NA	NA
ENSG00000169203	46.4754	0.727385	0.372321	-1.95365	0.0507428	0.866625	NPIPB12	440353
ENSG00000265984	44.1835	0.690771	0.353341	-1.95497	0.0505867	0.866625	NA	NA
ENSG00000115325	587.067	-0.38917	0.199091	1.95474	0.0506143	0.866625	DOK1	1796
ENSG00000167632	4141.58	-0.295408	0.151199	1.95377	0.0507279	0.866625	TRAPPC9	83696
ENSG00000115073	3786.48	-0.271765	0.139067	1.95419	0.0506784	0.866625	ACTR1B	10120
ENSG00000072210	3819.58	-0.226881	0.115966	1.95643	0.0504142	0.866625	ALDH3A2	224
ENSG00000274776	24.4124	0.897524	0.459849	-1.95178	0.0509644	0.867245	NA	NA
ENSG00000256667	94.4345	0.616242	0.315624	-1.95246	0.0508839	0.867245	NA	NA
ENSG00000158792	1501.34	-0.469488	0.240506	1.95208	0.0509281	0.867245	SPATA2L	124044
ENSG00000147654	917.649	0.366278	0.187562	-1.95284	0.0508383	0.867245	EBAG9	9166
ENSG00000132361	6516.77	-0.226508	0.116062	1.95162	0.0509832	0.867245	CLUH	23277
ENSG00000204657	19.2037	1.0156	0.520909	-1.94968	0.0512147	0.870486	OR2H2	7932
ENSG00000175449	29.0935	0.903749	0.463743	-1.94882	0.0513173	0.871533	RFESD	317671
ENSG00000236908	13.6683	1.03166	0.529677	-1.94771	0.0514496	0.871722	NA	NA
ENSG00000180155	7744.22	-0.561854	0.288423	1.94802	0.051413	0.871722	LYNX1	66004
ENSG00000061337	2549.23	-0.34428	0.176763	1.94769	0.0514515	0.871722	LZTS1	11178
ENSG00000143248	1244.68	-0.541151	0.278043	1.94628	0.0516208	0.873892	RGS5	8490
ENSG00000141428	497.838	0.406529	0.208959	-1.9455	0.0517149	0.874789	C18orf21	83608
ENSG00000032742	591.813	0.231693	0.119121	-1.94502	0.0517724	0.875064	IFT88	8100
ENSG00000250762	15.0058	-1.53793	0.79093	1.94445	0.0518408	0.875524	NA	NA
ENSG00000188153	1027.96	-0.679939	0.349816	1.94371	0.051931	0.876351	COL4A5	1287
ENSG00000146469	17.4897	-2.88992	1.48805	1.94208	0.0521276	0.878046	VIP	7432
ENSG00000207357	42.7484	1.23269	0.634855	-1.94168	0.0521755	0.878046	RNU6-2	103625684
ENSG00000237399	29.7189	0.843053	0.434274	-1.94129	0.0522229	0.878046	PITRM1-AS1	100507034
ENSG00000276180	124.99	0.545954	0.2813	-1.94083	0.0522794	0.878046	H4C9	8294
ENSG00000197136	4939.07	-0.227937	0.117426	1.94111	0.0522449	0.878046	PCNX3	399909
ENSG00000182534	9623.2	-0.205848	0.10604	1.94123	0.05223	0.878046	MXRA7	439921
ENSG00000225873	11.2964	1.91381	0.986947	-1.93912	0.052487	0.880141	C3orf86P	102724231
ENSG00000164111	6125.08	-0.305524	0.15755	1.93923	0.0524739	0.880141	ANXA5	308
ENSG00000182450	14.9844	-1.1281	0.582282	1.93738	0.0526994	0.882412	KCNK4	50801
ENSG00000165985	850.916	-0.679912	0.351016	1.93699	0.052747	0.882412	C1QL3	389941
ENSG00000104047	713.233	0.319565	0.164956	-1.93728	0.0527113	0.882412	DTWD1	56986
ENSG00000269068	11.7516	1.03179	0.532838	-1.93641	0.0528178	0.882495	NA	NA
ENSG00000167676	86.7092	0.689055	0.355917	-1.936	0.052868	0.882495	PLIN4	729359
ENSG00000174807	44.2973	-0.671535	0.347002	1.93525	0.0529596	0.882495	CD248	57124
ENSG00000198721	705.737	-0.330449	0.170737	1.93542	0.0529384	0.882495	ECI2	10455
ENSG00000119865	4070.26	0.288849	0.149223	-1.9357	0.0529051	0.882495	CNRIP1	25927
ENSG00000280798	818.959	0.258911	0.133835	-1.93455	0.0530451	0.883226	LINC00294	283267
ENSG00000265678	18.1087	0.796865	0.412079	-1.93377	0.0531418	0.883328	NA	NA
ENSG00000204291	47.6656	0.661632	0.342196	-1.93349	0.053176	0.883328	COL15A1	1306
ENSG00000001036	1221.39	-0.276234	0.142863	1.93355	0.0531686	0.883328	FUCA2	2519
ENSG00000214433	23.7738	0.999946	0.518186	-1.9297	0.0536437	0.887628	NA	NA
ENSG00000211445	4616.23	-0.610728	0.316434	1.93003	0.0536032	0.887628	GPX3	2878
ENSG00000264204	148.991	0.597091	0.309357	-1.9301	0.0535943	0.887628	NA	NA
ENSG00000238228	63.863	0.564505	0.292412	-1.93051	0.0535439	0.887628	OR7E7P	392752
ENSG00000108819	7662.54	-0.296716	0.153677	1.93078	0.0535104	0.887628	PPP1R9B	84687
ENSG00000099974	120.381	-0.475014	0.24633	1.92837	0.0538095	0.888987	DDTL	100037417
ENSG00000072609	2881.82	-0.376375	0.195146	1.92869	0.0537698	0.888987	CHFR	55743
ENSG00000200087	15.0849	1.08959	0.565339	-1.92732	0.0539397	0.889473	SNORA73B	26768
ENSG00000134531	175.758	-1.02073	0.529665	1.92712	0.0539646	0.889473	EMP1	2012
ENSG00000268218	58.6987	0.588206	0.305129	-1.92773	0.0538889	0.889473	NA	NA
ENSG00000106263	7083.78	-0.353565	0.183556	1.9262	0.0540796	0.890678	EIF3B	8662
ENSG00000210196	1452.15	0.631234	0.327829	-1.9255	0.0541671	0.890739	NA	NA
ENSG00000184056	2488.67	-0.19632	0.101948	1.92569	0.0541435	0.890739	VPS33B	26276
ENSG00000258986	3934.52	-0.401257	0.208556	1.92398	0.0543572	0.891192	TMEM179	388021
ENSG00000259295	615.059	0.336559	0.174865	-1.92468	0.054269	0.891192	LOC440300	440300
ENSG00000151552	4248.14	-0.266767	0.138616	1.92451	0.0542912	0.891192	QDPR	5860
ENSG00000203705	810.827	0.225644	0.117282	-1.92394	0.0543624	0.891192	TATDN3	128387
ENSG00000136110	25.2964	-0.797352	0.414643	1.92299	0.0544818	0.891597	CNMD	11061
ENSG00000111669	15413.2	-0.38808	0.201837	1.92274	0.054513	0.891597	TPI1	7167
ENSG00000140395	1485	-0.171627	0.0892398	1.92322	0.0544529	0.891597	SKIC8	80349
ENSG00000189030	12.4817	2.43959	1.27033	-1.92044	0.0548023	0.892189	VHLL	391104
ENSG00000111863	10.6726	2.03678	1.06016	-1.9212	0.0547069	0.892189	ADTRP	84830
ENSG00000005187	20.8834	0.903275	0.470159	-1.92121	0.0547054	0.892189	ACSM3	6296
ENSG00000254343	15.9883	0.89034	0.46369	-1.92012	0.0548432	0.892189	NA	NA
ENSG00000144749	7243.03	-0.701563	0.365305	1.92049	0.0547966	0.892189	LRIG1	26018
ENSG00000176845	2585.97	-0.363209	0.189153	1.92019	0.0548342	0.892189	METRNL	284207
ENSG00000087365	14868.7	-0.231258	0.120432	1.92024	0.0548272	0.892189	SF3B2	10992
ENSG00000229981	10.4976	2.16979	1.13195	-1.91687	0.055255	0.892238	LINC01435	103695365
ENSG00000259163	24.6248	2.11199	1.10218	-1.9162	0.0553396	0.892238	TTC7B-AS1	101928909
ENSG00000187258	12.4467	-1.64278	0.857614	1.91553	0.0554255	0.892238	NPSR1	387129
ENSG00000249106	15.8928	1.2838	0.669895	-1.91642	0.0553112	0.892238	GPM6A-DT	101928590
ENSG00000272256	33.3608	-0.768455	0.400345	1.91948	0.0549232	0.892238	NA	NA
ENSG00000082781	2454.58	-0.677117	0.353161	1.9173	0.0551995	0.892238	ITGB5	3693
ENSG00000085831	1395.14	-0.530746	0.277019	1.91592	0.0553752	0.892238	TTC39A	22996
ENSG00000105792	80.2652	0.4918	0.256829	-1.91489	0.0555061	0.892238	CFAP69	79846
ENSG00000260219	65.7788	-0.463505	0.242037	1.91502	0.0554906	0.892238	CD2BP2-DT	101928707
ENSG00000214694	113.164	0.458692	0.239273	-1.91702	0.0552354	0.892238	ARHGEF33	100271715
ENSG00000168993	5540.78	-0.451764	0.235829	1.91564	0.0554105	0.892238	CPLX1	10815
ENSG00000183397	229.429	-0.432064	0.225645	1.9148	0.0555182	0.892238	TEKTIP1	100128569
ENSG00000153823	2199.62	0.401658	0.209758	-1.91487	0.0555094	0.892238	PID1	55022
ENSG00000185624	9798.39	-0.327013	0.170475	1.91824	0.0550802	0.892238	P4HB	5034
ENSG00000186806	592.848	-0.307593	0.160376	1.91795	0.0551173	0.892238	VSIG10L	147645
ENSG00000171160	3866.2	0.224105	0.117034	-1.91488	0.0555082	0.892238	MORN4	118812
ENSG00000266865	15.1239	1.54419	0.80742	-1.9125	0.0558124	0.895446	LOC107984974	107984974
ENSG00000110680	606.472	1.00956	0.527891	-1.91244	0.0558196	0.895446	CALCA	796
ENSG00000241163	135.767	-0.732961	0.383298	1.91225	0.0558442	0.895446	LINC00877	285286
ENSG00000254901	438.796	-0.753341	0.394208	1.91103	0.0560013	0.896611	BORCS8	729991
ENSG00000162244	28109.2	0.44983	0.23535	-1.91132	0.0559634	0.896611	RPL29	6159
ENSG00000119878	954.357	0.195518	0.102337	-1.91053	0.0560647	0.89695	CRIPT	9419
ENSG00000248150	25.5957	-1.34821	0.706062	1.90947	0.0562014	0.897786	LINC02150	101929505
ENSG00000226752	170.837	-0.598344	0.313308	1.90976	0.056164	0.897786	CUTALP	253039
ENSG00000173261	57.6232	0.957196	0.501443	-1.90888	0.0562773	0.898323	PLAC8L1	153770
ENSG00000262712	26.5953	0.835923	0.438452	-1.90653	0.0565812	0.899311	NA	NA
ENSG00000092054	423.002	-0.712619	0.373674	1.90706	0.0565129	0.899311	MYH7	4625
ENSG00000067955	8375.9	-0.515791	0.270594	1.90615	0.0566314	0.899311	CBFB	865
ENSG00000272604	114.9	0.480675	0.251923	-1.90802	0.0563884	0.899311	NA	NA
ENSG00000146243	413.761	0.379699	0.199081	-1.90726	0.0564867	0.899311	IRAK1BP1	134728
ENSG00000240771	1429.38	-0.282603	0.148262	1.90611	0.0566355	0.899311	ARHGEF25	115557
ENSG00000177614	4077.66	-0.15772	0.0827238	1.90659	0.0565735	0.899311	PGBD5	79605
ENSG00000274750	154.05	0.473307	0.248426	-1.90523	0.0567508	0.899863	H3C6	8353
ENSG00000106100	188.709	-0.407427	0.213851	1.90519	0.056755	0.899863	NOD1	10392
ENSG00000152137	1663.82	-0.821824	0.431602	1.90412	0.0568941	0.900725	HSPB8	26353
ENSG00000068354	1800.76	-0.245381	0.12886	1.90425	0.0568778	0.900725	TBC1D25	4943
ENSG00000283122	9.68482	-1.28644	0.675955	1.90314	0.0570226	0.900744	HYMAI	57061
ENSG00000259495	469.065	0.3293	0.173013	-1.90333	0.0569981	0.900744	NA	NA
ENSG00000102897	1221.62	0.226434	0.118944	-1.90371	0.0569484	0.900744	LYRM1	57149
ENSG00000170190	23.1606	1.34471	0.708188	-1.8988	0.0575911	0.903057	SLC16A5	9121
ENSG00000267160	16.4853	1.26185	0.664589	-1.89869	0.0576048	0.903057	NA	NA
ENSG00000186056	11.7322	1.19709	0.629542	-1.90153	0.0572324	0.903057	MATN1-AS1	100129196
ENSG00000236114	13.4746	-1.16705	0.615249	1.89688	0.0578439	0.903057	LOC100130881	100130881
ENSG00000144810	146.416	-1.16264	0.61261	1.89785	0.0577158	0.903057	COL8A1	1295
ENSG00000175279	29.9672	0.874454	0.460014	-1.90093	0.0573114	0.903057	CENPS	378708
ENSG00000163631	40.6586	-0.853844	0.450067	1.89715	0.0578083	0.903057	ALB	213
ENSG00000054179	55.7681	-0.840031	0.44306	1.89597	0.0579635	0.903057	ENTPD2	954
ENSG00000156920	135.647	-0.798858	0.421277	1.89628	0.0579234	0.903057	ADGRG4	139378
ENSG00000223518	170.149	0.709806	0.374385	-1.89593	0.0579696	0.903057	NA	NA
ENSG00000145248	646.058	-0.411507	0.216883	1.89736	0.05778	0.903057	SLC10A4	201780
ENSG00000148943	4112.65	0.343734	0.181202	-1.89697	0.0578322	0.903057	LIN7C	55327
ENSG00000245680	533.253	0.342184	0.180149	-1.89945	0.0575049	0.903057	ZNF585B	92285
ENSG00000111674	45533.3	-0.341798	0.179883	1.90012	0.0574176	0.903057	ENO2	2026
ENSG00000179859	245.551	0.294091	0.154732	-1.90065	0.0573478	0.903057	RNF227	284023
ENSG00000117448	3035.96	-0.282632	0.14888	1.89839	0.057645	0.903057	AKR1A1	10327
ENSG00000198093	830.745	0.263064	0.138722	-1.89634	0.0579147	0.903057	ZNF649	65251
ENSG00000157916	4010.27	-0.187337	0.0987552	1.89699	0.0578298	0.903057	RER1	11079
ENSG00000107937	3405.67	-0.176849	0.0932808	1.89588	0.0579765	0.903057	GTPBP4	23560
ENSG00000145675	5407.57	-0.252037	0.132975	1.89538	0.058042	0.903415	PIK3R1	5295
ENSG00000116745	107.446	-1.18634	0.626147	1.89467	0.0581368	0.903823	RPE65	6121
ENSG00000131473	28237.4	-0.365615	0.192984	1.89454	0.0581533	0.903823	ACLY	47
ENSG00000241081	12.7995	0.896118	0.473386	-1.893	0.0583585	0.904365	RPL22P2	326292
ENSG00000214837	24.3507	0.871195	0.460189	-1.89312	0.0583414	0.904365	LINC01347	731275
ENSG00000038210	187.117	-0.398059	0.210278	1.89301	0.0583564	0.904365	PI4K2B	55300
ENSG00000079739	1292.04	-0.26762	0.141371	1.89303	0.0583536	0.904365	PGM1	5236
ENSG00000187695	95.9691	0.403063	0.213009	-1.89223	0.0584597	0.905273	NA	NA
ENSG00000279542	11.9164	2.63256	1.39232	-1.89077	0.058655	0.905422	NA	NA
ENSG00000234450	17.4506	1.23886	0.65502	-1.89134	0.0585793	0.905422	RPL26P23	100129517
ENSG00000253251	107.633	0.539865	0.285557	-1.89057	0.0586824	0.905422	SHLD3	112441434
ENSG00000120549	574.384	-0.466005	0.246362	1.89155	0.0585515	0.905422	KIAA1217	56243
ENSG00000214114	103.018	0.369461	0.195386	-1.89093	0.0586338	0.905422	MYCBP	26292
ENSG00000196754	70.5428	-1.33209	0.704889	1.88979	0.058786	0.905535	S100A2	6273
ENSG00000271533	140.198	0.722889	0.382571	-1.88955	0.0588176	0.905535	NA	NA
ENSG00000162687	692.252	0.510277	0.269975	-1.89009	0.0587459	0.905535	KCNT2	343450
ENSG00000149182	6484.45	-0.202857	0.107387	1.88903	0.0588877	0.905959	ARFGAP2	84364
ENSG00000175189	10.2346	1.09506	0.580023	-1.88796	0.0590319	0.906207	INHBC	3626
ENSG00000235478	35.1587	0.658848	0.348866	-1.88854	0.0589537	0.906207	LINC01664	100996342
ENSG00000124596	1463.05	0.236649	0.12533	-1.88821	0.0589972	0.906207	OARD1	221443
ENSG00000127951	11.3812	-1.40768	0.746095	1.88674	0.0591959	0.907414	FGL2	10875
ENSG00000212802	191.722	0.528352	0.280004	-1.88695	0.0591677	0.907414	RPL15P3	653232
ENSG00000116652	23.6036	1.25629	0.666305	-1.88546	0.0593675	0.908079	NA	NA
ENSG00000261971	456.25	0.448825	0.237994	-1.88586	0.0593133	0.908079	NA	NA
ENSG00000135404	13357.4	-0.307954	0.163321	1.88557	0.0593526	0.908079	CD63	967
ENSG00000084234	38029.6	-0.220945	0.117204	1.88513	0.059412	0.908106	APLP2	334
ENSG00000131142	46.859	0.715158	0.379578	-1.88409	0.0595528	0.909604	CCL25	6370
ENSG00000232531	8.92789	1.44619	0.768113	-1.88278	0.05973	0.911	KMT5AP2	100421788
ENSG00000129646	1094.75	0.274354	0.145705	-1.88294	0.0597078	0.911	QRICH2	84074
ENSG00000254996	95.4581	0.476092	0.252992	-1.88184	0.0598574	0.912289	ANKHD1-EIF4EBP3	404734
ENSG00000179388	43.0274	-1.32148	0.702638	1.88074	0.0600069	0.912873	EGR3	1960
ENSG00000274512	434.001	0.587006	0.312134	-1.88062	0.0600233	0.912873	TBC1D3	729873
ENSG00000107968	175.763	-0.496175	0.263837	1.88061	0.0600247	0.912873	MAP3K8	1326
ENSG00000100341	21.9096	-1.56227	0.832228	1.87722	0.0604885	0.918442	PNPLA5	150379
ENSG00000267571	18.0922	1.30846	0.697681	-1.87545	0.0607311	0.918442	NA	NA
ENSG00000269993	139.476	-1.05454	0.562185	1.87579	0.0606847	0.918442	NA	NA
ENSG00000075073	67.8586	-0.804344	0.428897	1.87538	0.060741	0.918442	TACR2	6865
ENSG00000132854	305.425	-0.663597	0.353901	1.87509	0.0607799	0.918442	KANK4	163782
ENSG00000172428	3168.12	-0.586322	0.312506	1.8762	0.0606283	0.918442	COPS9	150678
ENSG00000280594	96.0415	-0.527032	0.281066	1.87512	0.0607763	0.918442	BTG3-AS1	110806272
ENSG00000228288	245.623	0.451097	0.240304	-1.87719	0.0604924	0.918442	PCAT6	100506696
ENSG00000271576	122.506	0.434317	0.231619	-1.87514	0.0607737	0.918442	NA	NA
ENSG00000187796	187.023	0.50849	0.271231	-1.87475	0.0608275	0.918508	CARD9	64170
ENSG00000227242	9.27174	-1.63539	0.872507	1.87436	0.0608812	0.918666	NA	NA
ENSG00000161544	2560.75	-0.462595	0.246905	1.87357	0.0609891	0.91899	CYGB	114757
ENSG00000273295	163.495	0.397402	0.212088	-1.87376	0.0609639	0.91899	NA	NA
ENSG00000170373	57.0605	-1.13393	0.605587	1.87244	0.0611454	0.920039	CST1	1469
ENSG00000165757	666.758	-0.314668	0.168042	1.87256	0.0611296	0.920039	JCAD	57608
ENSG00000158315	15.3302	1.17192	0.626112	-1.87174	0.0612427	0.920051	RHBDL2	54933
ENSG00000186765	121.7	-0.44481	0.237625	1.8719	0.0612205	0.920051	FSCN2	25794
ENSG00000152061	5019.07	-0.300858	0.160758	1.8715	0.0612761	0.920051	RABGAP1L	9910
ENSG00000136267	892.678	-0.511657	0.273465	1.87101	0.0613434	0.920412	DGKB	1607
ENSG00000224014	15.4254	-0.840151	0.449172	1.87044	0.0614224	0.920945	NA	NA
ENSG00000104856	244.191	-0.506393	0.270842	1.8697	0.0615252	0.921187	RELB	5971
ENSG00000175182	2920.63	-0.204751	0.109496	1.86994	0.0614928	0.921187	FAM131A	131408
ENSG00000107485	24.0371	-1.44006	0.771169	1.86737	0.0618502	0.921207	GATA3	2625
ENSG00000134668	25.7521	-1.17031	0.626729	1.86733	0.0618561	0.921207	SPOCD1	90853
ENSG00000267327	14.9015	1.14629	0.613906	-1.8672	0.0618734	0.921207	LOC107985164	107985164
ENSG00000206113	22.3312	-0.891251	0.476933	1.86871	0.0616628	0.921207	CFAP99	402160
ENSG00000280739	32.2455	-0.623721	0.333967	1.86761	0.0618162	0.921207	EIF1B-AS1	440952
ENSG00000272750	56.4052	0.598782	0.320553	-1.86797	0.0617667	0.921207	NA	NA
ENSG00000213654	155.618	-0.395499	0.211629	1.86883	0.061647	0.921207	GPSM3	63940
ENSG00000214562	536.49	0.272426	0.14577	-1.86888	0.0616393	0.921207	NUTM2D	728130
ENSG00000259977	23.9639	-1.13477	0.608146	1.86595	0.0620487	0.921235	NA	NA
ENSG00000255433	558.788	-1.08192	0.579729	1.86625	0.0620067	0.921235	LINC02735	101927120
ENSG00000158301	5635.48	-0.304913	0.163365	1.86646	0.0619777	0.921235	GPRASP2	114928
ENSG00000109066	1449.96	-0.245536	0.131574	1.86615	0.0620204	0.921235	TMEM104	54868
ENSG00000260490	24.1321	0.974005	0.522098	-1.86556	0.0621031	0.921306	NA	NA
ENSG00000175077	53.9415	0.656286	0.351958	-1.86467	0.062227	0.921306	RTP1	132112
ENSG00000240370	70.2694	-0.509175	0.273028	1.86492	0.0621931	0.921306	RPL13P5	283345
ENSG00000171953	1057.13	-0.183261	0.0982543	1.86517	0.0621572	0.921306	ATPAF2	91647
ENSG00000090530	169.577	-0.708312	0.379935	1.8643	0.0622796	0.921444	P3H2	55214
ENSG00000165071	12.4312	-1.08394	0.582541	1.86071	0.0627852	0.923039	TMEM71	137835
ENSG00000105643	28.7063	-0.793199	0.426512	1.85974	0.062923	0.923039	ARRDC2	27106
ENSG00000225259	31.6849	-0.654984	0.352151	1.85995	0.062892	0.923039	NA	NA
ENSG00000126749	98.4496	-0.639912	0.343815	1.86121	0.0627145	0.923039	EMG1	10436
ENSG00000110446	65.4693	-0.62428	0.33562	1.86008	0.0628746	0.923039	SLC15A3	51296
ENSG00000213553	282.129	0.413351	0.222297	-1.85945	0.0629631	0.923039	RPLP0P6	220717
ENSG00000089154	6474.94	-0.3153	0.169548	1.85965	0.0629357	0.923039	GCN1	10985
ENSG00000050165	26027.1	-0.30834	0.165791	1.85981	0.0629123	0.923039	DKK3	27122
ENSG00000087269	1175.59	-0.288193	0.154945	1.85996	0.0628909	0.923039	NOP14	8602
ENSG00000132467	2315.47	-0.268561	0.144319	1.86088	0.0627607	0.923039	UTP3	57050
ENSG00000184009	202886	-0.264207	0.142106	1.85922	0.0629957	0.923039	ACTG1	71
ENSG00000148356	3023.67	-0.227048	0.121861	1.86317	0.0624388	0.923039	LRSAM1	90678
ENSG00000140464	1657.88	-0.19047	0.102331	1.8613	0.0627012	0.923039	PML	5371
ENSG00000182551	794.204	-0.189527	0.101935	1.85929	0.062986	0.923039	ADI1	55256
ENSG00000227268	178.971	0.283451	0.152504	-1.85864	0.0630779	0.923607	KLLN	100144748
ENSG00000204711	18.0552	-1.48938	0.801522	1.85819	0.0631416	0.923903	CFAP95	138255
ENSG00000250794	11.8195	-0.882624	0.47509	1.8578	0.0631969	0.924075	NA	NA
ENSG00000277157	16.3338	1.02815	0.554123	-1.85546	0.0635309	0.925183	H4C4	8360
ENSG00000267523	65.683	0.916986	0.494073	-1.85597	0.0634575	0.925183	NA	NA
ENSG00000247199	34.7848	0.708946	0.381852	-1.8566	0.0633683	0.925183	FBXO38-DT	102546294
ENSG00000049540	341.871	-0.524878	0.282711	1.85659	0.06337	0.925183	ELN	2006
ENSG00000158864	5032.02	-0.257836	0.138904	1.85622	0.0634224	0.925183	NDUFS2	4720
ENSG00000136279	7251.4	-0.237485	0.128015	1.85514	0.0635763	0.925183	DBNL	28988
ENSG00000148572	1524.21	0.202918	0.109382	-1.85513	0.0635775	0.925183	NRBF2	29982
ENSG00000261716	619.23	0.46117	0.248675	-1.85451	0.0636662	0.925206	H2BC20P	337873
ENSG00000052841	4568.39	0.229101	0.123529	-1.85463	0.0636489	0.925206	TTC17	55761
ENSG00000170049	203.822	0.769338	0.415176	-1.85304	0.0638769	0.927634	KCNAB3	9196
ENSG00000260743	24.57	0.9032	0.487563	-1.85248	0.0639573	0.928167	NA	NA
ENSG00000179583	41.7469	0.6086	0.328711	-1.85148	0.0641012	0.92962	CIITA	4261
ENSG00000188807	2641.87	-0.191717	0.103574	1.85102	0.0641669	0.929939	TMEM201	199953
ENSG00000175170	278.716	-0.389134	0.210346	1.84997	0.0643176	0.930853	NA	NA
ENSG00000179818	1225.58	0.205363	0.110994	-1.85022	0.0642815	0.930853	ASPRV1	151516
ENSG00000267365	51.9639	-0.8356	0.451903	1.84907	0.0644478	0.932102	KCNJ2-AS1	400617
ENSG00000164124	52.9422	-0.778511	0.421248	1.84811	0.0645869	0.933445	TMEM144	55314
ENSG00000272734	74.6831	-0.671894	0.363675	1.84752	0.0646725	0.933445	NA	NA
ENSG00000124508	598.351	-0.331058	0.179183	1.8476	0.0646603	0.933445	BTN2A2	10385
ENSG00000134201	12.6118	-1.53174	0.8296	1.84636	0.0648395	0.935097	GSTM5	2949
ENSG00000144191	503.119	-0.480817	0.260447	1.84612	0.0648749	0.935097	CNGA3	1261
ENSG00000236993	16.6851	0.821617	0.445547	-1.84406	0.065174	0.936322	NA	NA
ENSG00000205572	183.336	0.580222	0.31458	-1.84443	0.0651198	0.936322	SERF1A	8293
ENSG00000197847	129.167	0.393611	0.21343	-1.84421	0.065152	0.936322	SLC22A20P	440044
ENSG00000073578	7384.87	-0.227396	0.123264	1.8448	0.0650671	0.936322	SDHA	6389
ENSG00000168591	3007.11	0.170212	0.092305	-1.84402	0.0651803	0.936322	TMUB2	79089
ENSG00000154127	5701.44	-0.30321	0.164509	1.84312	0.0653113	0.936937	UBASH3B	84959
ENSG00000127947	3398.55	0.28896	0.156773	-1.84317	0.065304	0.936937	PTPN12	5782
ENSG00000226416	8.99787	1.69575	0.920757	-1.84169	0.0655203	0.938036	MRPL23-AS1	100133545
ENSG00000209082	13.7928	1.67714	0.910585	-1.84183	0.0655001	0.938036	NA	NA
ENSG00000156140	822.525	-0.882284	0.479032	1.8418	0.0655038	0.938036	ADAMTS3	9508
ENSG00000229828	15.8664	0.990536	0.538046	-1.84099	0.0656231	0.938874	NA	NA
ENSG00000128645	8.64548	3.34317	1.82338	-1.8335	0.0667281	0.940974	HOXD1	3231
ENSG00000273240	16.4844	1.17124	0.637786	-1.83642	0.0662957	0.940974	NA	NA
ENSG00000261268	14.2076	-1.15354	0.627596	1.83803	0.0660576	0.940974	NA	NA
ENSG00000174899	76.7011	-1.1016	0.59962	1.83716	0.0661867	0.940974	SLC66A1L	152078
ENSG00000111424	218.548	1.06366	0.579658	-1.83498	0.0665092	0.940974	VDR	7421
ENSG00000162365	11.1896	-0.951564	0.518872	1.83391	0.0666675	0.940974	CYP4A22	284541
ENSG00000276707	25.9188	0.924154	0.504206	-1.83289	0.0668189	0.940974	NA	NA
ENSG00000178342	47.3188	-0.852312	0.465003	1.83292	0.0668146	0.940974	KCNG2	26251
ENSG00000068650	5333.56	-0.626201	0.340902	1.8369	0.066225	0.940974	ATP11A	23250
ENSG00000103876	833.572	-0.461188	0.251429	1.83427	0.0666139	0.940974	FAH	2184
ENSG00000103044	1417.81	-0.458565	0.250014	1.83416	0.0666304	0.940974	HAS3	3038
ENSG00000260526	103.536	0.417933	0.227478	-1.83725	0.0661734	0.940974	NA	NA
ENSG00000108187	396.858	-0.37567	0.204619	1.83595	0.0663656	0.940974	PBLD	64081
ENSG00000114019	3760.07	-0.360089	0.196198	1.83533	0.0664565	0.940974	AMOTL2	51421
ENSG00000033122	1063.07	0.351815	0.191493	-1.83722	0.0661776	0.940974	LRRC7	57554
ENSG00000114656	227.481	0.347342	0.189503	-1.83292	0.066815	0.940974	CFAP92	57501
ENSG00000112667	1189.77	-0.336705	0.18337	1.83621	0.0663268	0.940974	DNPH1	10591
ENSG00000205683	563.358	0.32876	0.179088	-1.83574	0.0663959	0.940974	DPF3	8110
ENSG00000106009	2463.27	-0.320791	0.174909	1.83404	0.0666476	0.940974	BRAT1	221927
ENSG00000171792	1676.27	0.297154	0.161693	-1.83776	0.0660974	0.940974	RHNO1	83695
ENSG00000161013	9124.76	-0.251663	0.137044	1.83637	0.0663031	0.940974	MGAT4B	11282
ENSG00000166086	4522.51	-0.205142	0.111566	1.83874	0.0659529	0.940974	JAM3	83700
ENSG00000090615	4316.39	-0.194729	0.106168	1.83416	0.0666307	0.940974	GOLGA3	2802
ENSG00000159346	4025.2	0.187346	0.102218	-1.8328	0.0668328	0.940974	ADIPOR1	51094
ENSG00000156574	23.8595	-0.661912	0.361274	1.83216	0.0669275	0.941683	NODAL	4838
ENSG00000270039	129.643	0.426797	0.232987	-1.83185	0.0669736	0.941708	NA	NA
ENSG00000227745	18.4437	-2.1786	1.1904	1.83015	0.0672282	0.94233	NA	NA
ENSG00000235448	136.325	1.72419	0.94224	-1.82989	0.0672671	0.94233	LURAP1L-AS1	101929467
ENSG00000254610	11.4936	-1.13379	0.622844	1.82034	0.0687079	0.94233	NA	NA
ENSG00000279668	31.6941	0.916422	0.503136	-1.82142	0.0685428	0.94233	NA	NA
ENSG00000272223	11.479	0.905821	0.496995	-1.8226	0.0683645	0.94233	NA	NA
ENSG00000042493	46.3856	-0.885724	0.486494	1.82063	0.0686636	0.94233	CAPG	822
ENSG00000125046	62.0141	-0.851936	0.468186	1.81965	0.0688122	0.94233	SSUH2	51066
ENSG00000184258	48.1128	0.832743	0.457671	-1.81952	0.0688316	0.94233	NA	NA
ENSG00000118094	13.5302	-0.82444	0.451579	1.82568	0.067898	0.94233	TREH	11181
ENSG00000240859	35.6894	-0.819302	0.448169	1.82811	0.0675333	0.94233	LINC03014	100507642
ENSG00000249456	141.426	-0.799677	0.439204	1.82074	0.0686462	0.94233	NA	NA
ENSG00000262223	28.8349	0.790713	0.434597	-1.81942	0.068848	0.94233	LINC03048	100130370
ENSG00000223414	37.1294	-0.785028	0.429063	1.82963	0.067305	0.94233	NA	NA
ENSG00000085563	252.629	-0.777956	0.426726	1.82308	0.0682909	0.94233	ABCB1	5243
ENSG00000138119	328.245	-0.774463	0.424535	1.82426	0.0681121	0.94233	MYOF	26509
ENSG00000187837	265.803	0.682347	0.374177	-1.8236	0.0682131	0.94233	H1-2	3006
ENSG00000232082	42.1471	0.677194	0.371427	-1.82322	0.0682699	0.94233	RPS6KA2-IT1	100874353
ENSG00000271830	44.6654	0.642971	0.353391	-1.81943	0.0688453	0.94233	NA	NA
ENSG00000230042	39.1618	0.632492	0.34749	-1.82017	0.0687324	0.94233	AK3P3	100419075
ENSG00000134548	2340.69	-0.608903	0.333933	1.82343	0.0682388	0.94233	SPX	80763
ENSG00000148344	301.042	-0.566065	0.3104	1.82366	0.0682029	0.94233	PTGES	9536
ENSG00000101331	153.241	-0.534416	0.293769	1.81917	0.0688853	0.94233	CCM2L	140706
ENSG00000168077	1087.47	-0.521643	0.286218	1.82254	0.0683732	0.94233	SCARA3	51435
ENSG00000164588	2775.98	-0.520902	0.285707	1.8232	0.0682725	0.94233	HCN1	348980
ENSG00000203799	62.8998	-0.514817	0.282605	1.82168	0.0685032	0.94233	CCDC162P	221262
ENSG00000180638	68.0569	-0.484396	0.265243	1.82623	0.0678152	0.94233	SLC47A2	146802
ENSG00000224631	187.746	0.470427	0.257183	-1.82915	0.0673764	0.94233	RPS27AP16	643358
ENSG00000255690	699.977	-0.430586	0.235483	1.82852	0.0674716	0.94233	TRIL	9865
ENSG00000120457	132.201	0.429922	0.236367	-1.81887	0.0689313	0.94233	KCNJ5	3762
ENSG00000197892	585.814	-0.39783	0.218262	1.82272	0.0683459	0.94233	KIF13B	23303
ENSG00000240344	655.453	0.342848	0.188304	-1.82072	0.0686495	0.94233	PPIL3	53938
ENSG00000166887	6904.43	-0.323545	0.17716	1.82629	0.067807	0.94233	VPS39	23339
ENSG00000102805	426.99	0.308932	0.169231	-1.8255	0.067926	0.94233	CLN5	1203
ENSG00000127993	973.968	0.304932	0.167648	-1.81887	0.0689306	0.94233	RBM48	84060
ENSG00000184640	12929.2	-0.293175	0.161198	1.81872	0.0689538	0.94233	SEPTIN9	10801
ENSG00000137210	1132.29	0.291329	0.159666	-1.82461	0.0680593	0.94233	TMEM14B	81853
ENSG00000149476	886.252	-0.268249	0.147325	1.82079	0.0686386	0.94233	TKFC	26007
ENSG00000177565	3052.24	0.267317	0.146901	-1.81971	0.0688039	0.94233	TBL1XR1	79718
ENSG00000258289	2496.63	0.257433	0.141599	-1.81804	0.0690581	0.94233	CHURC1	91612
ENSG00000159461	6546.8	-0.224367	0.122758	1.82772	0.0675917	0.94233	AMFR	267
ENSG00000149600	3579.28	-0.222968	0.122141	1.8255	0.0679258	0.94233	COMMD7	149951
ENSG00000131966	3381.71	0.219086	0.119984	-1.82597	0.0678554	0.94233	ACTR10	55860
ENSG00000135365	3953.45	0.209842	0.115397	-1.81844	0.0689976	0.94233	PHF21A	51317
ENSG00000141026	1439.48	0.20853	0.114426	-1.82241	0.0683935	0.94233	MED9	55090
ENSG00000153310	5393.69	0.179387	0.0981847	-1.82704	0.0676937	0.94233	CYRIB	51571
ENSG00000137822	1166.6	-0.168316	0.0925808	1.81805	0.0690571	0.94233	TUBGCP4	27229
ENSG00000258598	10.6369	-1.40133	0.770963	1.81763	0.0691203	0.942574	NA	NA
ENSG00000169129	854.934	-0.325643	0.179216	1.81705	0.0692102	0.943194	AFAP1L2	84632
ENSG00000236439	8.97011	1.17196	0.64533	-1.81606	0.069361	0.944038	NA	NA
ENSG00000254206	73.7513	0.61657	0.339461	-1.81632	0.0693209	0.944038	NPIPB11	728888
ENSG00000267355	17.9599	1.11223	0.613052	-1.81425	0.0696398	0.944519	NA	NA
ENSG00000265451	16.5136	0.956446	0.527631	-1.81272	0.0698757	0.944519	NA	NA
ENSG00000243659	13.8485	0.881477	0.486354	-1.81242	0.0699217	0.944519	NA	NA
ENSG00000273007	24.9873	0.762727	0.420242	-1.81497	0.0695286	0.944519	NA	NA
ENSG00000060718	893.621	-0.708486	0.390599	1.81384	0.0697018	0.944519	COL11A1	1301
ENSG00000279930	35.1835	0.653006	0.360501	-1.81138	0.0700813	0.944519	NA	NA
ENSG00000104313	185.393	-0.59028	0.325699	1.81235	0.0699325	0.944519	EYA1	2138
ENSG00000197181	457.553	-0.561529	0.309544	1.81405	0.0696696	0.944519	PIWIL2	55124
ENSG00000117152	3804.63	-0.350809	0.193681	1.81127	0.070099	0.944519	RGS4	5999
ENSG00000090565	6154.81	-0.313732	0.17313	1.81212	0.0699683	0.944519	RAB11FIP3	9727
ENSG00000147364	2247.04	0.293968	0.162196	-1.81243	0.0699204	0.944519	FBXO25	26260
ENSG00000120306	1989.75	-0.29189	0.161128	1.81154	0.0700568	0.944519	CYSTM1	84418
ENSG00000163389	1020.39	0.281493	0.155387	-1.81157	0.0700533	0.944519	POGLUT1	56983
ENSG00000180098	1260.74	0.240633	0.132715	-1.81315	0.0698081	0.944519	TRNAU1AP	54952
ENSG00000068028	1458.04	-0.224322	0.123789	1.81212	0.0699672	0.944519	RASSF1	11186
ENSG00000110871	1487.17	0.209933	0.115907	-1.81121	0.0701077	0.944519	COQ5	84274
ENSG00000230555	23.8659	-1.49389	0.825298	1.81012	0.0702765	0.944827	NA	NA
ENSG00000182841	899.015	0.571804	0.315928	-1.80992	0.0703083	0.944827	RRP7BP	91695
ENSG00000132386	230.215	0.473509	0.261596	-1.81008	0.0702837	0.944827	SERPINF1	5176
ENSG00000130764	6374	-0.230629	0.127365	1.81077	0.0701767	0.944827	LRRC47	57470
ENSG00000253839	19.0203	-1.15723	0.639578	1.80936	0.0703954	0.944997	NA	NA
ENSG00000279133	110.121	1.11238	0.614824	-1.80926	0.07041	0.944997	NA	NA
ENSG00000010671	12.2261	1.36451	0.754569	-1.80833	0.0705558	0.945815	BTK	695
ENSG00000260495	25.5717	0.930735	0.514702	-1.8083	0.0705599	0.945815	NA	NA
ENSG00000228109	129.678	0.402719	0.22278	-1.8077	0.0706536	0.945927	MELTF-AS1	100507057
ENSG00000110031	134.997	0.328828	0.181907	-1.80767	0.0706573	0.945927	LPXN	9404
ENSG00000240244	12.2494	-1.30808	0.724449	1.80561	0.0709786	0.947243	NA	NA
ENSG00000178809	67.1385	0.662668	0.366903	-1.80611	0.0709009	0.947243	TRIM73	375593
ENSG00000196873	84.6317	0.433921	0.240314	-1.80564	0.0709745	0.947243	ZNG1C	445571
ENSG00000042317	871.654	0.233567	0.12935	-1.8057	0.0709646	0.947243	SPATA7	55812
ENSG00000138107	13838.3	-0.209462	0.115958	1.80637	0.0708612	0.947243	ACTR1A	10121
ENSG00000122194	9.96866	1.0479	0.58102	-1.80356	0.0713011	0.949757	PLG	5340
ENSG00000139351	17.6582	0.940621	0.521512	-1.80364	0.0712876	0.949757	SYCP3	50511
ENSG00000159348	4313.76	-0.262183	0.145336	1.80397	0.0712357	0.949757	CYB5R1	51706
ENSG00000277459	20.8854	-0.856938	0.475343	1.80278	0.0714231	0.950191	NA	NA
ENSG00000228624	64.4496	0.393418	0.218227	-1.80279	0.071421	0.950191	HDAC2-AS2	101927768
ENSG00000105825	165.234	-0.88191	0.489285	1.80245	0.0714752	0.950289	TFPI2	7980
ENSG00000249626	91.1753	0.497956	0.276338	-1.80198	0.0715482	0.950546	NA	NA
ENSG00000197747	6066.2	-0.476073	0.264227	1.80175	0.071584	0.950546	S100A10	6281
ENSG00000146700	84.0327	-0.505911	0.280898	1.80105	0.0716953	0.95059	SSC4D	136853
ENSG00000185813	4274.09	-0.311631	0.173044	1.80088	0.0717215	0.95059	PCYT2	5833
ENSG00000167004	11587.5	-0.274391	0.152361	1.80093	0.0717133	0.95059	PDIA3	2923
ENSG00000175221	4054.33	-0.256746	0.142599	1.80047	0.0717862	0.950853	MED16	10025
ENSG00000135587	136.781	-0.429856	0.238835	1.79981	0.0718912	0.951059	SMPD2	6610
ENSG00000162512	39192.8	-0.186283	0.103488	1.80004	0.0718548	0.951059	SDC3	9672
ENSG00000129595	911.196	0.360521	0.200364	-1.79933	0.0719661	0.951458	EPB41L4A	64097
ENSG00000183066	19.0046	-1.13809	0.632886	1.79825	0.0721371	0.951565	WBP2NL	164684
ENSG00000277224	53.9812	0.833206	0.463209	-1.79877	0.0720553	0.951565	H2BC7	8343
ENSG00000274026	68.6103	0.545989	0.303621	-1.79826	0.0721365	0.951565	FAM27E3	100131997
ENSG00000154856	1697.87	-0.520119	0.289298	1.79787	0.0721982	0.951565	APCDD1	147495
ENSG00000167778	6300.49	-0.27276	0.151703	1.79799	0.0721789	0.951565	SPRYD3	84926
ENSG00000203706	60.8122	-0.577364	0.321194	1.79755	0.0722478	0.951628	NA	NA
ENSG00000160200	676.257	0.537025	0.298851	-1.79697	0.0723408	0.952217	CBS	875
ENSG00000159363	19980.8	-0.291075	0.16203	1.79643	0.0724269	0.952217	ATP13A2	23400
ENSG00000132153	8727.22	-0.164034	0.091304	1.79657	0.072404	0.952217	DHX30	22907
ENSG00000114784	6510.56	0.361038	0.20101	-1.79612	0.0724752	0.952262	EIF1B	10289
ENSG00000272395	9.70268	-1.35541	0.755233	1.79468	0.0727039	0.953032	IFNL4	101180976
ENSG00000160801	481.895	-0.653151	0.364052	1.79411	0.0727952	0.953032	PTH1R	5745
ENSG00000270127	146.3	0.474434	0.264529	-1.7935	0.0728927	0.953032	NA	NA
ENSG00000197324	3414.65	-0.295475	0.164728	1.79371	0.072859	0.953032	LRP10	26020
ENSG00000185989	2779.51	-0.286006	0.159426	1.79397	0.0728177	0.953032	RASA3	22821
ENSG00000173898	17317.6	-0.274811	0.153083	1.79518	0.0726252	0.953032	SPTBN2	6712
ENSG00000198342	256.571	0.232715	0.129704	-1.7942	0.0727807	0.953032	ZNF442	79973
ENSG00000010165	1816.53	-0.194435	0.108357	1.79439	0.0727509	0.953032	METTL13	51603
ENSG00000248636	24.7182	-1.83788	1.02516	1.79278	0.0730076	0.953119	LOC105370027	105370027
ENSG00000188425	14.8021	1.34374	0.750885	-1.78954	0.0735278	0.953119	NANOS2	339345
ENSG00000231967	9.6636	1.28158	0.716694	-1.78819	0.0737456	0.953119	NA	NA
ENSG00000167858	12.0127	1.1173	0.624802	-1.78825	0.0737357	0.953119	TEKT1	83659
ENSG00000256757	12.9312	-1.05441	0.589805	1.78773	0.0738203	0.953119	NA	NA
ENSG00000220323	19.6029	0.805902	0.450387	-1.78936	0.0735576	0.953119	H2BC19P	337874
ENSG00000166507	53.0802	-0.747336	0.417963	1.78804	0.0737689	0.953119	NDST2	8509
ENSG00000230701	25.8426	-0.677561	0.377993	1.79252	0.0730494	0.953119	FBXW4P1	26226
ENSG00000232046	109.634	0.585028	0.326914	-1.78954	0.0735273	0.953119	LINC01798	100507073
ENSG00000227986	46.7445	0.571628	0.31918	-1.79093	0.0733051	0.953119	NA	NA
ENSG00000100031	172.623	0.569486	0.318149	-1.79	0.0734538	0.953119	GGT1	2678
ENSG00000272931	83.9982	0.559948	0.312565	-1.79146	0.0732191	0.953119	NA	NA
ENSG00000132481	185.628	-0.482364	0.269903	1.78717	0.0739097	0.953119	TRIM47	91107
ENSG00000272983	124.939	0.470146	0.262581	-1.79048	0.0733762	0.953119	NA	NA
ENSG00000149357	2866.88	-0.383423	0.214524	1.78732	0.0738864	0.953119	LAMTOR1	55004
ENSG00000112893	1001.73	-0.365191	0.204255	1.78792	0.0737892	0.953119	MAN2A1	4124
ENSG00000100583	154.334	-0.326887	0.182921	1.78704	0.0739311	0.953119	SAMD15	161394
ENSG00000189007	341.718	0.317978	0.17738	-1.79263	0.0730313	0.953119	ADAT2	134637
ENSG00000134243	10222.4	-0.264219	0.147729	1.78854	0.0736886	0.953119	SORT1	6272
ENSG00000130985	43287.7	-0.262695	0.146997	1.78707	0.0739256	0.953119	UBA1	7317
ENSG00000164574	1605.07	-0.237833	0.13278	1.79118	0.0732637	0.953119	GALNT10	55568
ENSG00000079999	4247.13	-0.199749	0.111728	1.78782	0.0738044	0.953119	KEAP1	9817
ENSG00000169764	3542.35	0.173697	0.0971433	-1.78805	0.0737681	0.953119	UGP2	7360
ENSG00000171124	92.5637	0.622092	0.348293	-1.78612	0.0740798	0.954009	FUT3	2525
ENSG00000168056	3362.54	-0.41069	0.229942	1.78606	0.0740899	0.954009	LTBP3	4054
ENSG00000270061	17.6239	1.17513	0.658627	-1.78421	0.0743891	0.955307	NA	NA
ENSG00000165702	12.9303	1.01061	0.566198	-1.7849	0.074277	0.955307	GFI1B	8328
ENSG00000242337	22.9707	0.85322	0.478237	-1.78409	0.0744084	0.955307	NA	NA
ENSG00000270223	260.414	0.49279	0.276304	-1.7835	0.0745043	0.955307	NA	NA
ENSG00000066697	2071.88	0.237003	0.132887	-1.7835	0.0745055	0.955307	MSANTD3	91283
ENSG00000168924	5069.1	-0.188749	0.105826	1.78358	0.0744918	0.955307	LETM1	3954
ENSG00000182446	9640.82	-0.144698	0.0811029	1.78414	0.0744017	0.955307	NPLOC4	55666
ENSG00000224687	203.571	-0.44433	0.249308	1.78225	0.0747086	0.955671	RASAL2-AS1	100302401
ENSG00000102401	8389.04	-0.33305	0.186822	1.78271	0.0746331	0.955671	ARMCX3	51566
ENSG00000025434	327.474	0.294391	0.165169	-1.78236	0.0746901	0.955671	NR1H3	10062
ENSG00000156697	1052.34	-0.25434	0.14271	1.78222	0.0747138	0.955671	UTP14A	10813
ENSG00000228146	13.5108	-1.19043	0.668097	1.78181	0.0747795	0.955935	CASP16P	197350
ENSG00000240065	10.6824	-1.44543	0.811759	1.78061	0.0749761	0.956295	PSMB9	5698
ENSG00000118137	21.4649	-1.0633	0.597361	1.77999	0.0750776	0.956295	APOA1	335
ENSG00000214485	141.115	0.509294	0.286116	-1.78002	0.075072	0.956295	RPL7P1	6174
ENSG00000158296	273.388	0.3778	0.212153	-1.78079	0.0749469	0.956295	SLC13A3	64849
ENSG00000260966	1217.39	0.324156	0.182108	-1.78002	0.0750734	0.956295	NA	NA
ENSG00000159840	7479.35	-0.265731	0.149196	1.78108	0.0748989	0.956295	ZYX	7791
ENSG00000168356	68.163	0.46787	0.262999	-1.77898	0.0752426	0.957822	SCN11A	11280
ENSG00000278978	20.205	1.68625	0.948082	-1.7786	0.075306	0.958055	NA	NA
ENSG00000170165	13.2684	1.28926	0.725597	-1.77682	0.0755979	0.959471	NA	NA
ENSG00000208772	16.1606	-0.810757	0.456237	1.77705	0.0755597	0.959471	SNORD94	692225
ENSG00000223791	11.1449	0.80928	0.455428	-1.77697	0.0755738	0.959471	UBE2E1-AS1	100874092
ENSG00000250327	19.7063	-0.657287	0.369914	1.77686	0.0755908	0.959471	RPSAP70	105377595
ENSG00000235559	13.0524	1.7054	0.960458	-1.77561	0.0757978	0.959714	NA	NA
ENSG00000248202	10.1787	-1.37415	0.773786	1.77587	0.0757539	0.959714	LINC02234	109729164
ENSG00000134717	5645.56	0.311087	0.175161	-1.77601	0.0757317	0.959714	BTF3L4	91408
ENSG00000173653	1049.63	0.241615	0.13604	-1.77606	0.0757229	0.959714	RCE1	9986
ENSG00000132518	60.5842	-1.34759	0.761687	1.76922	0.0768567	0.959945	GUCY2D	3000
ENSG00000233695	19.2286	0.958822	0.540303	-1.7746	0.0759639	0.959945	NA	NA
ENSG00000212993	64.7728	-0.84428	0.477147	1.76944	0.0768213	0.959945	POU5F1B	5462
ENSG00000235010	20.1212	-0.757695	0.427209	1.7736	0.07613	0.959945	NA	NA
ENSG00000218226	29.6008	-0.658378	0.371114	1.77406	0.0760533	0.959945	NA	NA
ENSG00000250360	86.8203	-0.599063	0.337655	1.77419	0.0760325	0.959945	NA	NA
ENSG00000150995	133.209	-0.567131	0.320401	1.77007	0.076716	0.959945	ITPR1	3708
ENSG00000176826	62.6829	-0.540112	0.304724	1.77246	0.0763181	0.959945	FKBP9P1	360132
ENSG00000280106	70.6975	0.46597	0.262508	-1.77507	0.0758856	0.959945	NA	NA
ENSG00000176809	799.25	0.348103	0.196158	-1.77461	0.0759629	0.959945	LRRC37A3	374819
ENSG00000171763	962.57	-0.339819	0.192014	1.76976	0.0767672	0.959945	SPATA5L1	79029
ENSG00000109062	1298.91	-0.338636	0.191421	1.76906	0.0768839	0.959945	SLC9A3R1	9368
ENSG00000185818	9529.81	-0.318784	0.179998	1.77104	0.076554	0.959945	NAT8L	339983
ENSG00000125703	309.536	0.315328	0.178233	-1.76919	0.0768614	0.959945	ATG4C	84938
ENSG00000129625	12605.2	-0.313786	0.177388	1.76892	0.0769071	0.959945	REEP5	7905
ENSG00000110921	2722.32	-0.311125	0.175907	1.76869	0.0769456	0.959945	MVK	4598
ENSG00000225973	210.731	-0.305388	0.172635	1.76898	0.0768972	0.959945	PIGBOS1	101928527
ENSG00000182247	2052.06	0.295169	0.166623	-1.77148	0.0764817	0.959945	UBE2E2	7325
ENSG00000271122	1012.07	0.287189	0.162256	-1.76997	0.0767319	0.959945	HERPUD2-AS1	101930085
ENSG00000247708	210.552	0.272406	0.153689	-1.77245	0.07632	0.959945	STX18-AS1	100507266
ENSG00000160209	10836.5	-0.26541	0.149668	1.77332	0.0761761	0.959945	PDXK	8566
ENSG00000011677	6198.45	-0.246078	0.138916	1.77141	0.0764925	0.959945	GABRA3	2556
ENSG00000117305	995.41	-0.240429	0.135792	1.77057	0.0766316	0.959945	HMGCL	3155
ENSG00000108312	8055.53	-0.239167	0.134877	1.77322	0.076193	0.959945	UBTF	7343
ENSG00000100034	2599.45	-0.236395	0.133444	1.7715	0.0764783	0.959945	PPM1F	9647
ENSG00000268392	20.5233	0.882494	0.499073	-1.76827	0.0770161	0.96026	NA	NA
ENSG00000162631	3852.39	0.394568	0.223232	-1.76753	0.0771401	0.96059	NTNG1	22854
ENSG00000105722	2023.11	-0.379681	0.214773	1.76783	0.0770895	0.96059	ERF	2077
ENSG00000275700	1796.41	-0.271339	0.153533	1.7673	0.0771781	0.96059	AATF	26574
ENSG00000105499	290.633	-0.337536	0.191022	1.767	0.0772284	0.960653	PLA2G4C	8605
ENSG00000232104	56.0817	-0.503998	0.28542	1.76581	0.0774271	0.962561	RFX3-DT	101929302
ENSG00000230912	10.9757	-1.00847	0.571626	1.76422	0.0776951	0.963075	NA	NA
ENSG00000205403	57.9707	-0.829021	0.469764	1.76476	0.0776043	0.963075	CFI	3426
ENSG00000259081	30.1598	0.704006	0.398941	-1.76469	0.0776164	0.963075	NA	NA
ENSG00000105879	2454.66	0.31398	0.177969	-1.76424	0.0776915	0.963075	CBLL1	79872
ENSG00000069966	4852.94	-0.228913	0.129746	1.76431	0.0776791	0.963075	GNB5	10681
ENSG00000173641	148.562	-0.526776	0.298721	1.76344	0.0778262	0.963576	HSPB7	27129
ENSG00000122012	5466.89	-0.439334	0.24911	1.76361	0.0777971	0.963576	SV2C	22987
ENSG00000110628	511.727	-0.400732	0.227365	1.76251	0.0779837	0.963614	SLC22A18	5002
ENSG00000225138	2129.99	-0.364978	0.207016	1.76304	0.077894	0.963614	NA	NA
ENSG00000104805	7261.56	-0.238574	0.135369	1.7624	0.0780023	0.963614	NUCB1	4924
ENSG00000181754	2683.29	-0.157013	0.0890933	1.76235	0.0780108	0.963614	AMIGO1	57463
ENSG00000157551	15.0558	-3.16203	1.79993	1.75675	0.0789599	0.964951	KCNJ15	3772
ENSG00000155087	10.4062	-2.71793	1.54523	1.75891	0.0785924	0.964951	ODF1	4956
ENSG00000266256	19.1319	-1.41289	0.804306	1.75665	0.0789768	0.964951	LINC00908	284276
ENSG00000236483	10.4314	1.03326	0.58766	-1.75826	0.0787035	0.964951	MTND2P40	107075280
ENSG00000257896	15.0982	-0.985806	0.559883	1.76074	0.078283	0.964951	NA	NA
ENSG00000263164	17.7949	0.881788	0.500643	-1.76131	0.0781858	0.964951	NA	NA
ENSG00000272343	67.0452	0.62305	0.354377	-1.75816	0.0787207	0.964951	NA	NA
ENSG00000268970	73.0398	-0.540786	0.307668	1.7577	0.0787994	0.964951	NA	NA
ENSG00000164414	314.046	0.446293	0.254063	-1.75662	0.078982	0.964951	SLC35A1	10559
ENSG00000273472	464.203	-0.415201	0.236214	1.75774	0.0787926	0.964951	NA	NA
ENSG00000197555	2021.33	-0.37693	0.214452	1.75764	0.0788079	0.964951	SIPA1L1	26037
ENSG00000130726	21399.3	-0.301103	0.171105	1.75976	0.0784485	0.964951	TRIM28	10155
ENSG00000132600	2061.87	-0.250711	0.142703	1.75687	0.0789402	0.964951	PRMT7	54496
ENSG00000008735	20998.9	-0.247949	0.140913	1.75959	0.0784766	0.964951	MAPK8IP2	23542
ENSG00000205937	8731.49	0.215799	0.122675	-1.75911	0.0785583	0.964951	RNPS1	10921
ENSG00000100413	2731.06	-0.21419	0.121806	1.75845	0.0786718	0.964951	POLR3H	171568
ENSG00000105953	5769.69	-0.210518	0.119621	1.75988	0.0784282	0.964951	OGDH	4967
ENSG00000197157	8917.81	-0.193911	0.110242	1.75896	0.0785847	0.964951	SND1	27044
ENSG00000151923	5136.56	0.143654	0.0815818	-1.76086	0.0782619	0.964951	TIAL1	7073
ENSG00000186566	5217.35	0.295167	0.168059	-1.75633	0.0790329	0.965018	GPATCH8	23131
ENSG00000169618	62.2685	0.920184	0.52402	-1.75601	0.079087	0.965124	PROKR1	10887
ENSG00000187950	9.28564	-1.39721	0.796432	1.75434	0.0793729	0.965262	OVCH1	341350
ENSG00000106511	50.0293	-1.21674	0.693734	1.7539	0.0794468	0.965262	MEOX2	4223
ENSG00000264693	9.95856	1.04941	0.598087	-1.75462	0.079325	0.965262	NA	NA
ENSG00000155011	71.17	0.793154	0.452063	-1.75452	0.0793415	0.965262	DKK2	27123
ENSG00000166147	713.958	-0.457516	0.260869	1.75382	0.0794617	0.965262	FBN1	2200
ENSG00000115306	42867	-0.360167	0.205301	1.75433	0.0793732	0.965262	SPTBN1	6711
ENSG00000011021	7972.29	-0.244554	0.139373	1.75466	0.0793168	0.965262	CLCN6	1185
ENSG00000086589	3598.84	0.139377	0.0794244	-1.75484	0.0792864	0.965262	RBM22	55696
ENSG00000127481	15310.3	-0.223858	0.127672	1.75338	0.0795371	0.965625	UBR4	23352
ENSG00000140526	5857.88	-0.261045	0.148933	1.75276	0.0796431	0.965809	ABHD2	11057
ENSG00000165264	2049.89	-0.25991	0.148265	1.753	0.0796017	0.965809	NDUFB6	4712
ENSG00000078549	6425.65	-0.348086	0.198689	1.75191	0.0797894	0.967031	ADCYAP1R1	117
ENSG00000135870	2116.46	0.263585	0.150485	-1.75157	0.0798483	0.967193	RC3H1	149041
ENSG00000080007	55.8177	-0.782389	0.446864	1.75085	0.0799726	0.967668	DDX43	55510
ENSG00000160307	1035.02	-0.653815	0.373606	1.75001	0.0801163	0.967668	S100B	6285
ENSG00000176697	1318.65	-0.486972	0.278309	1.74975	0.0801607	0.967668	BDNF	627
ENSG00000237310	122.624	0.403272	0.230392	-1.75038	0.0800536	0.967668	LINC03011	100289098
ENSG00000261824	1791.11	0.360746	0.206161	-1.74982	0.0801487	0.967668	LINC00662	148189
ENSG00000160953	4585.63	-0.250389	0.143046	1.75041	0.080047	0.967668	PWWP3A	84939
ENSG00000266588	10.4982	-1.43997	0.823285	1.74905	0.080282	0.968031	NA	NA
ENSG00000149823	4045.49	-0.266286	0.152243	1.74909	0.0802753	0.968031	VPS51	738
ENSG00000162039	16.8121	0.904445	0.518633	-1.7439	0.0811761	0.968331	MEIOB	254528
ENSG00000244124	27.0449	0.877778	0.503193	-1.74441	0.0810868	0.968331	NA	NA
ENSG00000272588	15.1338	0.864819	0.496303	-1.74252	0.0814172	0.968331	NA	NA
ENSG00000261786	2304.02	-0.838233	0.481164	1.74209	0.0814919	0.968331	NA	NA
ENSG00000103472	17.6633	-0.816318	0.467664	1.74552	0.080894	0.968331	RRN3P2	653390
ENSG00000255670	12.9045	0.763937	0.437052	-1.74793	0.0804755	0.968331	NA	NA
ENSG00000157601	660.875	-0.743266	0.425186	1.74809	0.0804477	0.968331	MX1	4599
ENSG00000116962	196.536	-0.698037	0.39964	1.74667	0.0806953	0.968331	NID1	4811
ENSG00000269978	41.0605	-0.681063	0.389886	1.74683	0.0806674	0.968331	NA	NA
ENSG00000268089	1441.02	-0.605491	0.346311	1.7484	0.0803947	0.968331	GABRQ	55879
ENSG00000107147	2197.73	-0.544285	0.311789	1.74569	0.0808656	0.968331	KCNT1	57582
ENSG00000006016	113.067	-0.507889	0.291317	1.74342	0.0812597	0.968331	CRLF1	9244
ENSG00000245812	152.575	-0.46042	0.263633	1.74645	0.0807332	0.968331	LINC02202	101927740
ENSG00000118596	293.804	0.444094	0.254081	-1.74784	0.0804914	0.968331	SLC16A7	9194
ENSG00000179532	629.698	0.348416	0.199873	-1.74319	0.0813004	0.968331	DNHD1	144132
ENSG00000176531	397.173	-0.321797	0.184447	1.74466	0.081044	0.968331	PHLDB3	653583
ENSG00000104325	1054.62	-0.291914	0.167497	1.7428	0.081368	0.968331	DECR1	1666
ENSG00000198258	5600.69	-0.28889	0.165768	1.74274	0.0813797	0.968331	UBL5	59286
ENSG00000204084	827.879	0.288231	0.165118	-1.74561	0.0808795	0.968331	INPP5B	3633
ENSG00000132716	2288.68	0.265346	0.152102	-1.74453	0.081067	0.968331	DCAF8	50717
ENSG00000143126	17415.3	-0.255226	0.146069	1.7473	0.0805846	0.968331	CELSR2	1952
ENSG00000185808	726.018	0.246787	0.141354	-1.74588	0.0808325	0.968331	PIGP	51227
ENSG00000127125	1285.84	0.206692	0.118634	-1.74227	0.081462	0.968331	PPCS	79717
ENSG00000172661	2269.68	-0.184635	0.105932	1.74296	0.0813415	0.968331	WASHC2C	253725
ENSG00000116095	1642.8	0.181051	0.10385	-1.74339	0.0812647	0.968331	PLEKHA3	65977
ENSG00000111450	1727.97	-0.14563	0.0834848	1.74439	0.0810903	0.968331	STX2	2054
ENSG00000228232	40.7423	-0.648226	0.372405	1.74065	0.0817455	0.968925	NA	NA
ENSG00000090263	2070.71	0.249921	0.143559	-1.7409	0.0817017	0.968925	MRPS33	51650
ENSG00000196922	1355.95	0.206586	0.118682	-1.74067	0.0817407	0.968925	ZNF252P	286101
ENSG00000110047	6691.65	-0.194011	0.111468	1.74051	0.0817698	0.968925	EHD1	10938
ENSG00000173085	528.963	-0.192155	0.110384	1.74079	0.0817204	0.968925	COQ2	27235
ENSG00000101333	1531.77	0.308657	0.177397	-1.73993	0.0818715	0.969589	PLCB4	5332
ENSG00000232060	11.6028	1.5114	0.869072	-1.73909	0.0820186	0.969787	NA	NA
ENSG00000233264	9.79528	0.945343	0.543605	-1.73903	0.0820298	0.969787	NA	NA
ENSG00000179935	124.501	0.375985	0.216233	-1.73879	0.0820708	0.969787	LINC00652	29075
ENSG00000139182	26250.5	-0.219773	0.126343	1.7395	0.0819464	0.969787	CLSTN3	9746
ENSG00000188886	11.9395	1.11749	0.642817	-1.73843	0.0821359	0.970017	ASTL	431705
ENSG00000251411	9.15218	-2.45172	1.41225	1.73603	0.0825586	0.970563	NA	NA
ENSG00000173239	21.7361	-0.88937	0.512424	1.73562	0.0826319	0.970563	LIPM	340654
ENSG00000272807	26.0097	0.828594	0.476999	-1.7371	0.0823702	0.970563	NA	NA
ENSG00000160117	297.469	0.473114	0.272486	-1.73629	0.0825123	0.970563	ANKLE1	126549
ENSG00000121577	147.918	0.452567	0.260554	-1.73694	0.0823969	0.970563	POPDC2	64091
ENSG00000280123	208.669	0.411545	0.237121	-1.73559	0.0826367	0.970563	NA	NA
ENSG00000144791	742.778	-0.348021	0.200514	1.73565	0.0826262	0.970563	LIMD1	8994
ENSG00000258634	1096.4	0.331047	0.190533	-1.73748	0.0823026	0.970563	NA	NA
ENSG00000171155	477.733	-0.258509	0.148969	1.73532	0.0826838	0.970563	C1GALT1C1	29071
ENSG00000153936	2480.1	-0.258281	0.148838	1.73532	0.0826847	0.970563	HS2ST1	9653
ENSG00000263753	1873.29	0.242815	0.139837	-1.73641	0.0824908	0.970563	LINC00667	339290
ENSG00000023191	4800.46	-0.290875	0.167668	1.73482	0.0827722	0.971054	RNH1	6050
ENSG00000102078	1549.94	0.229196	0.132151	-1.73435	0.0828553	0.971492	SLC25A14	9016
ENSG00000186081	14.2091	-1.82135	1.05084	1.73324	0.0830528	0.972448	KRT5	3852
ENSG00000236833	12.7392	-1.17883	0.68018	1.73312	0.0830741	0.972448	NA	NA
ENSG00000149743	535.059	-0.276969	0.159798	1.73324	0.0830531	0.972448	TRPT1	83707
ENSG00000187690	20.8498	0.764102	0.441103	-1.73225	0.0832289	0.972605	EZHIP	340602
ENSG00000260855	249.03	0.326065	0.188188	-1.73266	0.0831561	0.972605	NA	NA
ENSG00000104356	786.426	-0.264903	0.152955	1.73191	0.0832903	0.972605	POP1	10940
ENSG00000197021	1177.7	-0.227823	0.131499	1.73251	0.0831835	0.972605	EOLA2	541578
ENSG00000171551	4809.94	-0.227273	0.131238	1.73176	0.0833164	0.972605	ECEL1	9427
ENSG00000184923	192.984	0.344623	0.199073	-1.73114	0.0834268	0.973358	NUTM2A	728118
ENSG00000154493	21.2449	-2.33814	1.35281	1.72836	0.0839232	0.973901	C10orf90	118611
ENSG00000267222	19.0543	1.83379	1.06078	-1.72873	0.0838579	0.973901	NA	NA
ENSG00000273056	9.71481	1.28395	0.74304	-1.72797	0.0839928	0.973901	NA	NA
ENSG00000206337	45.3862	-0.770224	0.445447	1.7291	0.0837905	0.973901	HCP5	10866
ENSG00000279103	57.8978	0.756664	0.43784	-1.72817	0.0839571	0.973901	NA	NA
ENSG00000179520	141.944	-0.628145	0.36354	1.72786	0.0840141	0.973901	SLC17A8	246213
ENSG00000162511	263.377	-0.530716	0.30713	1.72799	0.0839905	0.973901	LAPTM5	7805
ENSG00000244486	1300.3	-0.370218	0.214271	1.7278	0.0840234	0.973901	SCARF2	91179
ENSG00000126214	9684.98	-0.337588	0.195108	1.73026	0.0835842	0.973901	KLC1	3831
ENSG00000171148	3395.35	-0.288944	0.167039	1.7298	0.0836654	0.973901	TADA3	10474
ENSG00000168496	1463.73	-0.286235	0.165558	1.72892	0.0838242	0.973901	FEN1	2237
ENSG00000128731	10279.9	-0.27449	0.158856	1.72791	0.0840041	0.973901	HERC2	8924
ENSG00000120055	12.2061	0.950612	0.55039	-1.72716	0.084139	0.974317	C10orf95	79946
ENSG00000279419	43.5038	0.772765	0.447441	-1.72708	0.0841538	0.974317	NA	NA
ENSG00000104231	1226.48	0.250413	0.145013	-1.72684	0.0841968	0.974317	ZFAND1	79752
ENSG00000100600	3131.77	-0.237168	0.137368	1.72651	0.0842558	0.974469	LGMN	5641
ENSG00000241278	9.80713	1.12628	0.653924	-1.72234	0.0850076	0.975219	ENPP7P4	100421816
ENSG00000235488	9.92981	-1.06773	0.620056	1.722	0.0850703	0.975219	JARID2-AS1	100506681
ENSG00000282978	12.0702	-0.968185	0.561145	1.72537	0.0844602	0.975219	NA	NA
ENSG00000179715	19.3311	0.87232	0.505529	-1.72556	0.0844266	0.975219	PCED1B	91523
ENSG00000224417	71.5319	-0.676279	0.392606	1.72254	0.0849723	0.975219	NA	NA
ENSG00000157021	40.4659	0.65634	0.380311	-1.7258	0.0843835	0.975219	NA	NA
ENSG00000267940	111.785	0.621427	0.360675	-1.72296	0.0848961	0.975219	NA	NA
ENSG00000262903	57.1303	0.615074	0.35689	-1.72342	0.0848117	0.975219	NA	NA
ENSG00000102034	37.8833	-0.614998	0.356767	1.72381	0.0847427	0.975219	ELF4	2000
ENSG00000231738	79.4367	0.613553	0.356339	-1.72183	0.085101	0.975219	TSPAN19	144448
ENSG00000247081	56.3654	0.552989	0.320831	-1.72361	0.0847781	0.975219	LOC105369147	105369147
ENSG00000169891	523.364	0.3893	0.225796	-1.72412	0.0846861	0.975219	REPS2	9185
ENSG00000155961	3177.67	0.325429	0.188973	-1.72209	0.0850525	0.975219	RAB39B	116442
ENSG00000134824	20666.4	-0.279256	0.162126	1.72247	0.0849849	0.975219	FADS2	9415
ENSG00000176261	795.869	0.216811	0.125905	-1.72202	0.085066	0.975219	ZBTB8OS	339487
ENSG00000138835	4767.73	0.21251	0.123266	-1.724	0.084708	0.975219	RGS3	5998
ENSG00000143409	896.118	-0.176062	0.102244	1.72198	0.0850727	0.975219	MINDY1	55793
ENSG00000167987	1465.13	-0.275526	0.160072	1.72127	0.0852017	0.975846	VPS37C	55048
ENSG00000232434	4696.79	-0.268147	0.155855	1.72049	0.0853427	0.976935	AJM1	389813
ENSG00000070413	11591.1	-0.166631	0.096882	1.71993	0.0854443	0.977572	DGCR2	9993
ENSG00000111679	75.4713	-0.533123	0.310019	1.71964	0.085497	0.977648	PTPN6	5777
ENSG00000169504	6283.49	0.36436	0.21203	-1.71843	0.0857179	0.979647	CLIC4	25932
ENSG00000039068	18.2351	-1.79349	1.04425	1.7175	0.0858887	0.980035	CDH1	999
ENSG00000275074	255.059	-0.532826	0.310281	1.71723	0.0859364	0.980035	NUDT18	79873
ENSG00000277232	43.3896	0.519729	0.302623	-1.71741	0.0859036	0.980035	GTSE1-DT	150384
ENSG00000177374	89.9328	-0.495288	0.288347	1.71768	0.0858555	0.980035	HIC1	3090
ENSG00000218980	8.77946	1.11547	0.649711	-1.71687	0.0860025	0.980263	NA	NA
ENSG00000163864	120.175	0.464961	0.270866	-1.71658	0.0860568	0.980355	NMNAT3	349565
ENSG00000264187	10.5487	-1.19684	0.697689	1.71543	0.0862665	0.980641	NA	NA
ENSG00000178852	60.3791	0.61609	0.359139	-1.71546	0.0862601	0.980641	EFCAB13	124989
ENSG00000270419	124.663	-0.418088	0.243622	1.71614	0.0861369	0.980641	CAHM	100526820
ENSG00000273841	1957.8	0.314512	0.183332	-1.71554	0.0862468	0.980641	TAF9	6880
ENSG00000269226	80.6806	0.448883	0.261784	-1.71471	0.0863984	0.981091	TMSB15B	286527
ENSG00000129103	3379.39	-0.200291	0.1168	1.71482	0.0863783	0.981091	SUMF2	25870
ENSG00000173557	8.84535	1.23912	0.723354	-1.71302	0.0867094	0.981227	FAM166C	339778
ENSG00000241829	11.1474	1.1923	0.696176	-1.71265	0.0867771	0.981227	RPL21P54	100271168
ENSG00000234696	14.619	-1.11701	0.652207	1.71266	0.0867752	0.981227	GPR50-AS1	100128688
ENSG00000134470	36.8958	-1.06108	0.619321	1.71329	0.0866587	0.981227	IL15RA	3601
ENSG00000204929	30.0267	0.567226	0.331201	-1.71263	0.0867799	0.981227	NA	NA
ENSG00000147256	5276.52	-0.547337	0.319423	1.71352	0.0866172	0.981227	ARHGAP36	158763
ENSG00000188157	34888.8	-0.409615	0.239147	1.71282	0.0867463	0.981227	AGRN	375790
ENSG00000151892	4713.46	0.407882	0.237954	-1.71412	0.0865072	0.981227	GFRA1	2674
ENSG00000021488	33.7785	0.79909	0.466821	-1.71177	0.0869389	0.98198	SLC7A9	11136
ENSG00000166971	1797.54	0.246767	0.14414	-1.712	0.0868968	0.98198	AKTIP	64400
ENSG00000176761	51.1914	-0.654129	0.382522	1.71004	0.087258	0.982971	NA	NA
ENSG00000275620	534.66	-0.503187	0.294126	1.71079	0.0871203	0.982971	FLJ16779	100192386
ENSG00000185633	299.932	0.47057	0.275144	-1.71027	0.0872162	0.982971	NDUFA4L2	56901
ENSG00000133773	1258.81	0.442186	0.258477	-1.71074	0.0871296	0.982971	CCDC59	29080
ENSG00000130540	11912.2	-0.297762	0.174075	1.71054	0.0871664	0.982971	SULT4A1	25830
ENSG00000267986	11.3793	1.28718	0.753081	-1.70922	0.0874097	0.983393	NA	NA
ENSG00000100612	2757.87	-0.316003	0.184881	1.70923	0.0874093	0.983393	DHRS7	51635
ENSG00000198420	7442.53	-0.276265	0.161644	1.70909	0.0874343	0.983393	TCAF1	9747
ENSG00000249992	2035.57	-0.374325	0.21907	1.7087	0.0875062	0.983681	TMEM158	25907
ENSG00000258643	16.6175	0.915768	0.536024	-1.70845	0.0875534	0.983691	BCL2L2-PABPN1	100529063
ENSG00000276058	8.9435	1.12055	0.656247	-1.70751	0.0877268	0.984315	NA	NA
ENSG00000187994	549.088	-0.529561	0.310244	1.70692	0.0878371	0.984315	RINL	126432
ENSG00000283406	137.327	0.399046	0.233748	-1.70716	0.0877919	0.984315	NA	NA
ENSG00000184441	122.563	-0.39115	0.229158	1.7069	0.0878406	0.984315	NA	NA
ENSG00000065491	1462.39	0.181885	0.106544	-1.70715	0.0877948	0.984315	TBC1D22B	55633
ENSG00000159352	9605.63	-0.227946	0.13358	1.70644	0.0879266	0.984384	PSMD4	5710
ENSG00000110514	10070.3	-0.219108	0.128406	1.70637	0.0879394	0.984384	MADD	8567
ENSG00000205745	9.74746	-1.66234	0.974869	1.70519	0.0881587	0.9858	NA	NA
ENSG00000260750	87.1659	-0.737585	0.43255	1.7052	0.0881563	0.9858	NA	NA
ENSG00000264176	38.2648	0.6502	0.381412	-1.70472	0.0882475	0.986273	NA	NA
ENSG00000259416	29.5381	0.917381	0.538343	-1.70408	0.0883657	0.986939	NA	NA
ENSG00000144550	1104.97	-0.455717	0.267456	1.7039	0.0883999	0.986939	CPNE9	151835
ENSG00000280217	15.9145	2.34584	1.3772	-1.70334	0.0885039	0.986959	NA	NA
ENSG00000272971	10.7895	1.43638	0.843528	-1.70282	0.0886014	0.986959	NA	NA
ENSG00000257086	31.2055	0.684608	0.402014	-1.70295	0.0885781	0.986959	NA	NA
ENSG00000235238	38.185	0.504649	0.296376	-1.70273	0.0886184	0.986959	NA	NA
ENSG00000247134	318.962	0.32927	0.193387	-1.70265	0.088634	0.986959	LOC105379362	105379362
ENSG00000058453	2061.82	-0.40582	0.238427	1.70208	0.0887413	0.987636	CROCC	9696
ENSG00000204149	783.727	0.302773	0.177913	-1.7018	0.0887926	0.98769	AGAP6	414189
ENSG00000163735	9.61252	-1.82324	1.07188	1.70097	0.0889484	0.988846	CXCL5	6374
ENSG00000166451	338.834	-0.45861	0.269651	1.70075	0.0889896	0.988846	CENPN	55839
ENSG00000274769	12.83	2.27314	1.33749	-1.69955	0.0892148	0.989795	NA	NA
ENSG00000230882	64.2009	-0.980652	0.576997	1.69958	0.0892103	0.989795	NA	NA
ENSG00000253304	32.163	-0.487184	0.286651	1.69957	0.0892119	0.989795	TMEM200B	399474
ENSG00000253965	13.5922	-0.845814	0.498027	1.69833	0.0894455	0.990136	NA	NA
ENSG00000124635	103.259	0.69272	0.408044	-1.69766	0.0895717	0.990136	H2BC11	8970
ENSG00000146677	56.9418	0.595119	0.350492	-1.69795	0.0895165	0.990136	RPL32P18	644907
ENSG00000164674	94.4563	-0.455078	0.267993	1.6981	0.0894886	0.990136	SYTL3	94120
ENSG00000181751	3054.2	-0.324714	0.191267	1.6977	0.0895638	0.990136	MACIR	90355
ENSG00000177432	8334.13	-0.31924	0.188006	1.69803	0.0895022	0.990136	NAP1L5	266812
ENSG00000198270	358.265	0.223286	0.131431	-1.69888	0.0893413	0.990136	TMEM116	89894
ENSG00000268686	11.5278	0.889174	0.523966	-1.69701	0.089695	0.990983	LOC101928295	101928295
ENSG00000250535	8.86598	1.23326	0.727166	-1.69597	0.0898907	0.991384	NA	NA
ENSG00000229619	89.1633	-0.467172	0.275523	1.69558	0.0899647	0.991384	MBNL1-AS1	401093
ENSG00000204623	353.188	0.397801	0.234586	-1.69576	0.0899319	0.991384	POLR1HASP	80862
ENSG00000120437	5351.31	-0.333834	0.196803	1.69628	0.0898325	0.991384	ACAT2	39
ENSG00000153832	344.96	0.311231	0.183528	-1.69582	0.0899192	0.991384	FBXO36	130888
ENSG00000066813	19.2515	3.48589	2.05692	-1.69471	0.09013	0.991663	ACSM2B	348158
ENSG00000279434	47.2959	0.538466	0.317725	-1.69475	0.090122	0.991663	NA	NA
ENSG00000152795	14438.5	0.243738	0.143818	-1.69477	0.0901195	0.991663	HNRNPDL	9987
ENSG00000198130	1195.42	-0.212368	0.125343	1.69429	0.0902111	0.992042	HIBCH	26275
ENSG00000118855	1122.46	-0.321414	0.189738	1.69399	0.090267	0.992143	MFSD1	64747
ENSG00000248159	10.8841	1.29694	0.766014	-1.6931	0.0904365	0.992791	NA	NA
ENSG00000174384	26.4263	0.739224	0.436776	-1.69246	0.0905592	0.992791	NA	NA
ENSG00000187714	687.034	-0.552081	0.32615	1.69272	0.0905091	0.992791	SLC18A3	6572
ENSG00000105808	154.264	0.509086	0.300798	-1.69245	0.0905596	0.992791	RASA4	10156
ENSG00000171798	3577.17	-0.245159	0.14479	1.69321	0.0904156	0.992791	KNDC1	85442
ENSG00000251634	40.5319	0.729114	0.430898	-1.69208	0.0906311	0.992968	NA	NA
ENSG00000162542	32.7511	-0.711269	0.420402	1.69188	0.0906692	0.992968	TMCO4	255104
ENSG00000130477	20252.9	-0.34843	0.205974	1.69163	0.0907171	0.992981	UNC13A	23025
ENSG00000121236	12.233	-1.20259	0.711251	1.69081	0.0908732	0.994178	TRIM6	117854
ENSG00000006788	17.1983	2.46123	1.46006	-1.68571	0.0918519	0.994552	MYH13	8735
ENSG00000163220	11.1018	-2.44023	1.45027	1.6826	0.0924516	0.994552	S100A9	6280
ENSG00000188620	20.1566	-1.70137	1.011	1.68286	0.0924014	0.994552	HMX3	340784
ENSG00000200795	14.7625	1.4317	0.848749	-1.68683	0.0916355	0.994552	RNU4-1	26835
ENSG00000283303	15.6793	-1.13493	0.674533	1.68255	0.0924626	0.994552	NA	NA
ENSG00000148655	15.0307	-1.08081	0.639796	1.6893	0.0911618	0.994552	LRMDA	83938
ENSG00000186867	129.914	-1.0526	0.625456	1.68293	0.0923892	0.994552	QRFPR	84109
ENSG00000249485	11.1388	1.04867	0.622714	-1.68403	0.0921763	0.994552	NA	NA
ENSG00000172497	10.2809	1.04173	0.619115	-1.68261	0.0924506	0.994552	ACOT12	134526
ENSG00000267605	20.8345	1.03803	0.615882	-1.68544	0.0919045	0.994552	NA	NA
ENSG00000233250	9.70182	0.947693	0.561336	-1.68828	0.0913573	0.994552	NA	NA
ENSG00000197635	29.818	-0.898305	0.533133	1.68496	0.091997	0.994552	DPP4	1803
ENSG00000101049	77.7451	0.815974	0.484159	-1.68534	0.091922	0.994552	SGK2	10110
ENSG00000260063	26.0963	-0.693258	0.411197	1.68595	0.0918051	0.994552	LOC101928728	101928728
ENSG00000226564	32.5957	-0.656952	0.388815	1.68963	0.0910997	0.994552	NA	NA
ENSG00000130203	1263.49	-0.631053	0.374265	1.68611	0.0917743	0.994552	APOE	348
ENSG00000092841	14525.8	-0.624773	0.370393	1.68678	0.0916448	0.994552	MYL6	4637
ENSG00000149591	756.685	-0.568471	0.337901	1.68236	0.0924991	0.994552	TAGLN	6876
ENSG00000228549	82.6234	-0.475613	0.282286	1.68486	0.0920151	0.994552	LOC112267871	112267871
ENSG00000260807	1806.2	-0.461069	0.273783	1.68407	0.0921689	0.994552	CEROX1	115804232
ENSG00000102271	242.815	-0.451256	0.267579	1.68644	0.0917112	0.994552	KLHL4	56062
ENSG00000143507	497.156	-0.439463	0.260365	1.68787	0.0914355	0.994552	DUSP10	11221
ENSG00000166033	2915.24	-0.410231	0.243585	1.68414	0.092154	0.994552	HTRA1	5654
ENSG00000184068	545.405	-0.32259	0.191366	1.68572	0.0918496	0.994552	NA	NA
ENSG00000164338	642.85	0.246936	0.146357	-1.68722	0.0915617	0.994552	UTP15	84135
ENSG00000109501	2243.28	-0.228956	0.13556	1.68897	0.091225	0.994552	WFS1	7466
ENSG00000101365	3963.49	-0.197698	0.117473	1.68292	0.0923915	0.994552	IDH3B	3420
ENSG00000132680	3264.79	0.197566	0.116918	-1.68978	0.0910699	0.994552	KHDC4	22889
ENSG00000104691	459.243	0.196972	0.117036	-1.683	0.0923754	0.994552	UBXN8	7993
ENSG00000137726	6424.68	-0.194107	0.114985	1.6881	0.0913924	0.994552	FXYD6	53826
ENSG00000115459	946.934	0.191472	0.113362	-1.68903	0.0912134	0.994552	ELMOD3	84173
ENSG00000197798	841.098	0.189139	0.112126	-1.68685	0.0916324	0.994552	FAM118B	79607
ENSG00000198042	645.475	0.18503	0.109737	-1.68612	0.091772	0.994552	MAK16	84549
ENSG00000276234	1564.81	0.133369	0.0792074	-1.6838	0.0922206	0.994552	TADA2A	6871
ENSG00000117472	23.3556	-0.862632	0.512926	1.68179	0.0926102	0.995243	TSPAN1	10103
ENSG00000131080	822.657	0.525123	0.312327	-1.68132	0.0927003	0.995708	EDA2R	60401
ENSG00000159650	8.96269	1.16982	0.697034	-1.67829	0.0932905	0.996087	UROC1	131669
ENSG00000145681	155.601	-1.0103	0.601959	1.67836	0.0932776	0.996087	HAPLN1	1404
ENSG00000258057	110.489	0.600446	0.357761	-1.67834	0.0932798	0.996087	BCDIN3D-AS1	100286844
ENSG00000132437	238.413	-0.500306	0.297945	1.67919	0.0931157	0.996087	DDC	1644
ENSG00000230185	45.3635	0.471701	0.280863	-1.67947	0.0930605	0.996087	NA	NA
ENSG00000173926	485.408	-0.37021	0.220495	1.679	0.0931526	0.996087	MARCHF3	115123
ENSG00000151320	12122.9	-0.323015	0.192372	1.67912	0.0931293	0.996087	AKAP6	9472
ENSG00000072110	3246.65	-0.310416	0.184751	1.68019	0.0929205	0.996087	ACTN1	87
ENSG00000196670	1419.56	0.27696	0.165015	-1.67839	0.0932708	0.996087	ZFP62	643836
ENSG00000143801	1617.08	-0.251395	0.149729	1.679	0.0931517	0.996087	PSEN2	5664
ENSG00000181924	874.444	-0.213021	0.126931	1.67825	0.0932982	0.996087	COA4	51287
ENSG00000134440	10651.3	0.192038	0.1144	-1.67866	0.093219	0.996087	NARS1	4677
ENSG00000269656	10.7534	-0.712971	0.424929	1.67786	0.0933745	0.996401	NOP53-AS1	106144593
ENSG00000169436	281.22	-0.661933	0.394627	1.67737	0.093471	0.99693	COL22A1	169044
ENSG00000162889	3419.81	-0.241899	0.144242	1.67704	0.0935348	0.99711	MAPKAPK2	9261
ENSG00000226167	21.4667	-1.14101	0.680616	1.67643	0.0936532	0.997462	AP4B1-AS1	100287722
ENSG00000225339	41.4667	-0.707109	0.421865	1.67615	0.0937086	0.997462	NA	NA
ENSG00000174748	44165.7	0.282927	0.168776	-1.67635	0.0936703	0.997462	RPL15	6138
ENSG00000145242	4474.28	-0.494068	0.294841	1.67571	0.0937954	0.997885	EPHA5	2044
ENSG00000279036	11.2834	-1.20765	0.720894	1.67521	0.0938925	0.998418	NA	NA
ENSG00000258813	25.8047	0.61213	0.365586	-1.67438	0.0940558	0.999655	NA	NA
[truncated: 1,046,576+ more rows]
