# Supplementary material for: c-Jun inhibition mitigates chemotherapy-induced neurotoxicity in iPSC-derived sensory neurons
Source: Cell Death Discov. 2025 Nov 13;11:529. doi: 10.1038/s41420-025-02847-5 (PMC12615653; doi:10.1038/s41420-025-02847-5)
Supplement: Supplementary file 3 — Dataset [file 41420_2025_2847_MOESM3_ESM.zip › Supplemental Files (to be zipped)/(Figure 5 and S6) RNAseq/DESeq2.all.rld.blind_CTX_and_vehicle_treated.xlsx]

## Sheet: DESeq2.all.rld.blind
gene_id	symbol	1-264A-DMSO-1-4800-48h-220722	1-264A-DMSO-1-4800-48h-290722	1-264a-DMSO	1-VCR-50nM	2-264A-DMSO-1-4800-48h-220722	2-264a-DMSO	2-VCR-50nM	3-264A-DMSO-1-4800-48h-220722	3-264A-DMSO-DMSO-48h-290722	3-264a-DMSO	3-VCR-50nM	4-264a-BTZ	4-NaCl-DMSO	5-264A-H2O-DMSO-16h-290722	5-264a-BTZ	5-NaCl-DMSO	6-264A-H2O-DMSO-16h-290722	6-264a-BTZ	6-NaCl-DMSO	7-264A-DMSO-DMSO-48h-220722	7-264A-H2O-DMSO-16h-290722	7-CDDP-10uM	8-CDDP-10uM	9-264A-DMSO-DMSO-48h-220722	9-CDDP-10uM	CS03_19-264-PTX	CS03_20-264-DMSO	CS03_21-264-PTX	CS03_22-264-DMSO	CS03_23-264-PTX	CS03_24-264-DMSO
ENSG00000000003	TSPAN6	10.9391	10.4924	9.11784	11.3407	11.2907	9.15373	11.4702	11.3752	11.205	9.22296	11.4882	9.52432	11.5122	10.8678	9.90079	11.5659	9.97341	9.68878	11.5535	11.2902	11.1498	11.1611	11.1393	11.5358	11.2336	10.3115	9.79681	9.98553	9.63796	10.1417	9.63393
ENSG00000000005	TNMD	3.8892	3.49506	3.87224	6.40015	3.49506	4.22424	7.36799	4.5505	4.8494	3.49506	6.84475	4.28929	7.42469	4.55445	3.49506	7.20186	4.33262	3.49506	7.68413	4.2916	4.46683	6.4992	6.23582	4.66788	6.1459	3.49506	4.26742	4.25459	4.20683	4.5736	3.49506
ENSG00000000419	DPM1	10.2261	9.84864	10.104	10.3223	10.295	10.1931	10.4181	10.2564	10.172	10.3552	10.2591	11.5751	10.5777	10.2099	9.12435	10.3284	9.74277	11.7307	10.4661	10.2884	10.106	11.7605	11.9922	10.6166	11.764	9.97854	10.1414	10.1243	10.1224	10.173	10.1463
ENSG00000000457	SCYL3	8.82426	8.90307	8.90563	9.19649	8.51184	8.70216	9.13088	9.03585	9.0709	8.91076	8.91084	10.4003	9.10762	9.08656	10.295	9.12185	8.94607	10.1843	8.79025	8.93378	9.09857	9.38842	9.56635	8.81457	9.43435	9.08443	9.17571	9.26575	9.10386	9.44899	9.07546
ENSG00000000460	C1orf112	8.16139	7.63788	6.12002	8.36634	8.00024	6.27701	7.7343	7.90485	7.82988	5.95104	8.14057	6.5395	7.64416	8.37553	3.49506	7.57161	7.30862	6.65043	7.58995	8.42493	8.20143	6.73699	6.20585	8.34294	6.99916	6.90074	6.10194	6.23313	6.18207	6.02575	6.16527
ENSG00000000938	FGR	4.27622	4.38533	4.02698	3.49506	4.35045	4.22424	3.99351	3.49506	4.43272	4.33593	4.09668	5.33742	3.85896	4.41748	3.49506	4.00992	4.33262	4.52742	3.49506	4.00263	3.98778	4.46859	4.53003	4.47553	4.24648	3.49506	4.26742	3.49506	5.02947	4.98854	4.42565
ENSG00000000971	CFH	6.0138	5.38045	6.48113	6.03511	5.14039	6.90754	5.00875	5.8081	5.14575	6.49326	5.2314	6.06797	5.46575	5.87098	5.93207	5.74298	5.56114	5.92859	5.97565	5.34226	5.34598	4.84798	4.23456	5.20185	4.76949	6.84077	6.79125	6.79371	6.91788	7.54599	6.91947
ENSG00000001036	FUCA2	10.3314	10.3055	10.3931	10.3951	10.2793	10.4384	10.1127	10.3969	9.81976	10.5152	10.4374	10.6877	10.2045	10.1676	10.024	10.1838	10.0618	10.6004	10.609	10.3166	9.97699	10.2266	9.7802	10.2489	9.87509	10.5342	10.6961	10.3408	10.7561	10.6123	10.7742
ENSG00000001084	GCLC	9.99785	9.64008	10.2563	10.2828	9.76476	10.1628	10.1708	10.1721	10.2364	10.2318	10.3389	10.5696	10.3262	10.1496	9.40917	10.2905	10.0067	10.4506	10.4504	10.2287	10.1336	11.4202	11.5111	10.2051	11.6847	10.2251	10.1913	10.1988	10.2103	10.2764	10.1708
ENSG00000001167	NFYA	10.8781	10.6439	10.4708	11.1844	10.9444	10.3639	10.9591	10.9252	11.103	10.4507	11.0557	10.9832	10.9144	10.8121	9.40053	11.0277	10.5514	10.5491	10.6945	11.0769	10.9923	11.2138	11.4655	10.9255	11.4288	10.5788	10.5777	10.4926	10.5178	10.6199	10.4174
ENSG00000001460	STPG1	9.70762	8.86242	11.1213	9.7317	10.1694	10.9692	9.35264	9.71853	9.38491	11.1131	9.73544	10.7529	9.38639	9.61424	9.94899	9.55671	10.4543	10.959	10.0305	9.2962	9.5637	9.01729	9.24489	9.30568	8.98646	10.3564	10.604	10.5101	10.6021	10.3199	10.6565
ENSG00000001461	NIPAL3	11.0913	10.8589	12.7144	11.2011	10.8927	12.5535	10.7033	10.9055	10.8636	12.7533	11.1376	12.547	10.7788	10.9143	15.816	10.7351	11.4663	12.5833	11.2853	10.8549	10.7689	10.9672	11.0286	10.7684	11.0542	12.0812	11.9984	12.0929	12.0782	12.1591	12.0307
ENSG00000001497	LAS1L	11.5713	11.8353	11.1899	11.5349	11.0565	11.0734	11.5094	11.1811	11.5525	11.0866	11.4394	11.1235	11.4721	11.6431	10.9266	11.3001	11.5622	11.1634	11.3262	11.6144	11.5916	11.6032	11.6323	11.4894	11.6	11.0239	10.6743	10.9626	10.6073	11.011	10.8839
ENSG00000001561	ENPP4	9.06007	8.16992	9.43793	9.71299	8.71715	9.80773	9.494	9.07013	9.22558	9.60521	9.77612	9.64607	9.54246	9.28531	8.68612	9.59783	9.74277	9.299	9.86363	9.02841	9.22566	9.22444	9.50152	8.69628	9.38456	10.1718	10.2315	9.98553	10.2834	10.3124	10.2549
ENSG00000001617	SEMA3F	9.79136	10.4655	10.0204	10.2768	10.0261	10.0311	10.606	9.86888	9.89893	9.95368	10.2278	9.06763	10.7746	9.73757	10.1986	10.5302	10.5636	9.25901	10.0158	9.7763	10.1026	9.32385	9.50754	9.67307	9.50129	10.6029	10.5667	10.5164	10.3986	10.259	10.356
ENSG00000001626	CFTR	5.84803	4.99339	5.13819	5.62573	4.68827	5.29145	5.33911	4.95774	5.68127	5.20273	5.46047	5.83592	5.65284	5.67397	6.11738	5.52054	6.27758	5.77205	5.14783	5.71599	4.84562	5.49361	4.64637	5.01794	5.68257	6.1065	5.78102	5.8768	5.28112	5.94824	5.49935
ENSG00000001629	ANKIB1	11.7465	11.6891	11.9013	12.4948	11.6068	12.0476	12.4154	11.8653	12.2181	11.9852	12.6314	12.1641	12.2071	12.0369	10.9296	12.4081	12.1872	11.7351	12.4256	11.9073	12.1265	11.8648	12.0841	11.5015	12.264	12.2198	12.246	12.1371	12.3546	12.244	12.2616
ENSG00000001630	CYP51A1	11.3574	12.8039	12.4756	11.0926	11.1596	12.0913	10.8054	11.2838	11.079	12.2478	11.199	11.5344	10.6984	11.5051	7.07957	10.4959	11.5812	10.7657	11.037	11.1575	11.334	10.2567	10.4545	10.9785	10.8333	10.1102	10.6025	10.2919	10.7289	10.1853	11.0301
ENSG00000001631	KRIT1	10.3632	10.6853	9.72372	10.6379	10.4263	9.52328	10.4887	10.7539	10.8262	9.59054	10.5125	10.1056	10.3205	10.546	10.0464	10.5878	10.1021	9.50103	10.2832	10.7478	10.7378	9.86548	9.79257	10.4822	10.144	9.32033	9.2831	9.26199	9.21004	9.39696	9.36307
ENSG00000002016	RAD52	9.19963	8.86927	8.31393	9.27514	8.61565	8.43388	9.29759	8.78028	9.27621	8.47615	9.14947	8.54504	9.16314	9.19034	7.61789	9.2129	9.32594	8.84913	8.86143	9.08946	9.28524	9.77617	10.0115	8.83648	10.0891	8.54712	8.17252	8.77475	8.35499	8.54569	8.4053
ENSG00000002079	MYH16	4.96226	4.38533	4.98725	4.86496	5.14039	4.82609	4.10404	5.45392	5.18246	5.11436	4.56297	6.31563	4.37509	4.67327	5.45992	4.44608	5.39212	6.12475	4.84419	5.28668	5.66051	4.57862	4.53003	5.20185	3.49506	4.8819	4.80354	5.12502	5.44052	5.14841	5.11542
ENSG00000002330	BAD	9.66912	10.4946	10.0969	9.23704	9.90034	10.0392	9.39986	9.75586	9.22359	10.1072	9.41007	10.1541	9.77641	9.45832	12.4563	9.42276	9.581	10.3684	9.66861	9.45104	9.52	10.1269	9.99237	9.88759	10.0912	10.0238	10.2434	9.98097	10.144	9.979	10.1949
ENSG00000002549	LAP3	10.7356	10.7368	10.9739	11.0283	10.902	10.7315	11.0998	10.9	10.815	10.8736	11.1116	11.5029	11.0118	10.8411	10.106	11.0247	10.362	11.5429	11.1705	10.8372	10.7401	11.8293	11.8556	11.1844	11.8913	10.6755	10.699	10.6401	10.6989	10.7909	10.6597
ENSG00000002587	HS3ST1	8.62811	7.95446	9.99428	9.39984	8.29126	9.7448	9.1875	8.39915	7.79282	10.0399	9.68141	8.64005	9.51996	9.364	8.09663	9.59918	9.92783	8.62517	10.0627	8.16238	8.4244	8.9253	8.95905	8.1107	8.59504	10.3386	10.7511	10.4321	10.7218	10.2256	10.6532
ENSG00000002726	AOC1	4.27622	4.38533	3.49506	3.49506	4.68827	4.01338	3.49506	3.93392	4.0427	3.49506	3.49506	4.38034	3.49506	3.49506	5.7171	4.00992	3.49506	3.49506	4.14886	4.00263	3.49506	3.49506	3.49506	3.49506	3.49506	3.49506	3.49506	4.25459	4.20683	3.49506	3.49506
ENSG00000002745	WNT16	4.44619	3.49506	4.54182	4.45586	4.86088	3.49506	4.5888	3.49506	4.0427	4.09379	4.52279	5.58293	4.00834	3.49506	4.68517	4.21942	4.66401	5.72372	4.6093	3.49506	4.18857	4.46859	4.53003	4.22538	4.76949	4.25636	3.49506	5.26414	4.70468	3.49506	3.49506
ENSG00000002746	HECW1	11.5404	11.5208	12.4424	11.4124	11.3317	12.4136	11.3393	11.3358	11.3953	12.3515	11.4038	12.001	11.0323	11.4406	11.2122	11.3322	12.0714	11.6363	10.9674	11.3123	11.4847	8.78839	8.50317	11.0171	8.73413	12.3427	12.5322	12.3624	12.5645	12.3739	12.5573
ENSG00000002822	MAD1L1	11.2612	11.9903	11.4494	10.9023	11.5871	11.2274	11.0764	11.4345	11.1791	11.3488	11.0227	11.4654	11.1624	11.0502	12.0539	10.9371	11.0258	11.6748	10.9993	11.2168	11.2158	7.89456	8.04603	11.6017	7.72262	11.0093	11.0925	11.0204	10.893	10.9156	11.0234
ENSG00000002834	LASP1	13.5995	13.8176	13.5499	13.4566	14.1279	13.5007	13.608	13.903	13.6679	13.6075	13.6796	12.7942	13.5078	13.5014	9.37429	13.5095	13.7363	12.6993	13.5183	13.593	13.7207	13.2342	13.3733	13.7463	13.5339	13.4468	13.5837	13.3235	13.5521	13.343	13.5272
ENSG00000002919	SNX11	10.2333	10.5532	10.638	10.2961	10.4973	10.4976	10.2916	10.4553	10.2511	10.5909	10.2538	10.4865	10.4286	10.232	10.2572	10.2601	10.1562	10.5779	10.2403	10.2966	10.242	11.0861	11.0317	10.6175	11.0056	10.6698	10.6611	10.643	10.6507	10.6704	10.7066
ENSG00000002933	TMEM176A	7.76535	7.27309	11.1908	8.4135	7.44448	10.7359	7.34999	7.40084	6.58557	10.9935	7.99039	10.7255	7.79272	7.84686	10.89	7.95675	8.01945	10.8663	8.08622	7.43207	7.22096	6.73699	6.40315	8.05298	6.9262	8.28974	8.32938	8.08491	8.39159	7.87576	8.16984
ENSG00000003056	M6PR	11.516	11.1662	11.6951	11.4751	11.6471	11.4756	11.2535	11.7087	11.543	11.5114	11.5409	11.8044	11.2721	11.6588	7.16419	11.2451	11.2833	11.6877	11.4395	11.6228	11.5112	12.5238	12.7221	11.8088	12.7351	11.5358	11.3656	11.3646	11.3783	11.4822	11.357
ENSG00000003096	KLHL13	10.9453	10.479	11.2384	11.3668	11.1775	11.4436	11.8668	11.446	11.3776	11.3084	11.6157	10.1541	11.7847	10.843	8.25858	12.0314	10.9798	10.0325	11.7404	11.1513	10.958	10.2925	10.652	11.0422	10.5664	11.7181	11.4567	11.7352	11.4787	11.8638	11.492
ENSG00000003137	CYP26B1	12.5446	14.7411	7.479	13.8567	12.4082	7.62179	14.1925	12.3236	13.1322	7.43059	13.8875	8.64005	14.7441	13.0664	5.45992	14.5724	10.5486	8.29405	13.6133	13.0753	13.5201	10.6312	10.5725	13.2142	10.4274	10.0481	6.60527	6.23313	6.44127	6.74377	6.7325
ENSG00000003147	ICA1	9.59364	9.64408	10.9033	9.45422	9.38195	10.7483	9.48992	9.39486	9.44912	10.8399	9.6496	10.7565	9.53407	9.51741	11.7345	9.70333	9.87476	10.7735	9.75178	9.3932	9.2698	8.11212	7.83218	9.44052	7.92235	10.4784	10.6055	10.264	10.7061	10.3819	10.7212
ENSG00000003249	DBNDD1	12.1393	11.7837	13.5066	11.5185	12.3307	13.4304	11.4004	12.0661	11.6816	13.5486	11.561	12.9264	11.6275	11.7788	11.9452	11.6615	12.3856	13.1349	11.7777	11.7742	11.6842	11.5573	11.4128	11.9201	11.4652	12.8229	13.0744	12.8068	13.0254	12.7469	12.9987
ENSG00000003393	ALS2	11.4903	11.6298	11.7102	11.7884	11.4833	11.584	11.8052	11.5793	11.6616	11.596	11.864	11.5998	11.6594	11.5528	9.85093	11.7197	11.4588	11.3523	11.6439	11.6945	11.5773	12.7916	12.8648	11.3688	13.0309	11.569	11.6392	11.4237	11.5858	11.6867	11.6426
ENSG00000003400	CASP10	4.70917	3.49506	5.17305	4.14206	5.41615	4.73318	4.47781	4.83909	4.26503	4.66852	4.33993	4.83902	4.62014	4.0336	6.28056	4.62346	4.73097	5.77205	4.41209	3.85489	4.34049	4.57862	4.75004	4.63248	5.10889	4.55991	3.49506	4.55747	4.70468	4.5736	4.79012
ENSG00000003402	CFLAR	11.0024	10.479	11.5779	11.0575	10.5584	11.586	10.5735	10.499	10.7545	11.5974	10.8456	12.1068	10.4271	10.9714	13.0278	10.5838	11.1257	11.734	10.734	10.9324	10.6174	11.5599	11.2794	10.5271	11.5208	11.6096	11.6703	11.7653	11.6756	11.8045	11.6299
ENSG00000003436	TFPI	7.89962	7.87481	5.47559	10.321	8.56468	5.29145	9.76141	8.86735	8.89761	4.66852	10.532	6.90218	9.39878	8.10648	8.13886	9.91768	7.63481	6.50552	10.7704	8.0857	8.50579	7.61855	7.23256	7.61866	7.51549	6.29965	5.15048	5.12502	5.16198	4.5736	5.11542
ENSG00000003509	NDUFAF7	9.36072	9.45658	9.50257	9.60497	9.11436	9.45384	9.54479	9.12552	9.40779	9.61612	9.41639	10.0459	9.56049	9.41193	9.09251	9.67415	9.42361	10.1421	9.60892	9.42167	9.29442	10.6215	10.7157	9.34878	10.7558	9.44863	9.34317	9.5444	9.39849	9.64909	9.4357
ENSG00000003756	RBM5	12.2695	12.4771	11.3035	12.296	11.7129	11.4108	12.5031	11.9242	12.4369	11.3263	12.2745	11.4154	12.5068	12.1009	11.4755	12.5089	12.0737	11.4611	12.1583	12.3796	12.1749	13.0978	12.9962	12.0633	12.9074	11.7332	11.6362	11.7092	11.5081	11.7357	11.6333
ENSG00000003987	MTMR7	10.3706	9.54911	11.8702	10.4311	9.6176	11.8832	10.0686	10.0798	10.2501	11.8353	10.3964	11.1791	9.99406	10.4889	9.1759	10.2762	11.0115	10.9856	10.3249	10.1556	10.2084	9.71798	10.0818	9.76568	10.1077	11.5598	11.8925	11.6623	11.8759	11.7565	11.7709
ENSG00000003989	SLC7A2	7.2967	7.14263	6.20019	7.73705	7.2509	6.21993	7.47703	7.57067	7.54144	5.50325	7.92385	6.5395	7.40015	7.76467	7.58767	7.66772	6.16146	6.37467	8.09869	7.54026	7.56381	5.24235	4.53003	7.34831	4.95222	6.52132	5.91048	5.95594	5.89785	5.82292	5.22333
ENSG00000004059	ARF5	12.6571	13.0918	12.8976	12.2591	13.086	12.8264	12.4316	12.9497	12.548	12.9192	12.4552	12.5499	12.6664	12.4132	12.0689	12.5699	12.5552	12.774	12.6182	12.5948	12.4018	12.3379	12.3151	13.1024	12.2344	12.7748	12.8714	12.7506	12.7864	12.6554	12.8517
ENSG00000004139	SARM1	11.4603	12.0427	11.9088	11.2741	11.3796	11.919	11.1568	11.2771	11.3673	12.029	11.2632	11.3968	11.0759	11.3424	10.6005	10.9339	11.3588	11.3547	11.0925	11.4529	11.5829	10.8047	10.8293	11.4056	10.8333	11.7501	11.6681	11.8994	11.8339	11.6449	11.7173
ENSG00000004142	POLDIP2	12.2551	12.5364	12.7362	12.2644	12.5478	12.5199	12.3558	12.4701	12.2482	12.6973	12.3774	12.8485	12.4823	12.2249	12.6178	12.4046	12.3483	12.9464	12.4138	12.2412	12.3851	13.2892	13.2948	12.6062	13.2329	12.3978	12.4863	12.3469	12.4268	12.3251	12.3996
ENSG00000004399	PLXND1	10.5028	10.5554	8.14224	8.51939	10.5441	7.58898	9.0181	10.4521	10.1513	7.92281	9.28104	8.37253	8.74723	10.5734	8.79566	8.47274	9.22588	8.33312	8.86873	10.5097	10.1112	9.56387	8.78171	10.5348	8.94583	7.81003	7.63637	6.79371	7.33798	6.8725	7.18495
ENSG00000004455	AK2	11.4358	11.4264	11.3981	11.3526	11.3803	11.2033	11.2206	11.4196	11.2898	11.3575	11.3038	11.6901	11.3221	11.5352	11.1492	11.1516	11.0717	11.6922	11.3209	11.534	11.3612	11.3818	11.251	11.6871	11.2879	11.2251	11.1815	11.3487	11.1914	11.392	11.2387
ENSG00000004468	CD38	4.17358	4.38533	4.02698	3.95446	4.19682	3.49506	4.77774	4.36302	4.26503	3.49506	4.77354	4.06016	4.50623	4.25238	3.49506	4.37773	3.49506	4.92689	5.03599	4.00263	4.46683	3.49506	3.49506	4.22538	5.24691	3.49506	3.49506	4.25459	4.20683	5.14841	4.15869
ENSG00000004478	FKBP4	12.9682	13.0438	14.0477	12.871	13.1573	13.8716	12.8957	12.9631	12.6934	14.0315	12.875	15.4686	12.9835	12.9216	15.4203	13.0537	12.9756	15.6189	13.108	12.8434	12.8486	14.6908	14.7128	13.2816	14.7759	13.2851	13.5975	13.3787	13.5246	13.3963	13.5737
ENSG00000004487	KDM1A	13.6291	14.0023	12.7928	13.3341	13.8942	12.7993	13.4897	13.9332	13.72	12.7803	13.3027	12.5041	13.5148	13.5763	13.0376	13.5517	13.2692	12.6539	13.1786	13.8416	13.7574	13.3481	13.3642	14.1078	13.4164	13.2886	13.2549	13.2032	13.2543	13.2651	13.2448
ENSG00000004534	RBM6	12.6428	12.5877	12.2772	12.907	12.2407	12.1131	13.0377	12.3685	12.7112	12.1949	12.8249	12.2419	12.9357	12.5761	12.7988	12.8655	12.3588	12.2073	12.7184	12.7103	12.5947	12.9365	12.8542	12.5005	12.9576	11.9444	11.7263	11.7837	11.749	11.8484	11.8318
ENSG00000004660	CAMKK1	10.1005	10.4768	11.3246	9.95763	10.0299	11.1778	9.97915	10.0212	9.95617	11.2733	9.97175	10.7847	10.2742	9.76683	10.6954	10.0928	10.3436	10.959	10.1609	9.93541	9.91879	10.0235	9.91754	9.90768	10.0513	10.5169	10.6071	10.5781	10.5692	10.6214	10.7108
ENSG00000004700	RECQL	9.29025	9.57449	8.75061	9.83002	9.03798	8.75719	9.27243	9.41277	9.55542	8.67715	9.80448	9.00256	9.45324	9.32876	6.55858	9.6086	8.76665	8.76881	9.62623	9.50525	9.33653	9.49356	9.70629	9.13939	9.80617	8.68877	8.68334	8.68786	8.63481	8.3032	8.42074
ENSG00000004766	VPS50	10.4026	10.1283	10.9109	10.8716	10.265	11.1194	10.9488	10.3674	10.5048	11.0183	10.9614	10.8924	10.9935	10.4688	8.88512	10.9921	10.6004	11.0026	11.1881	10.455	10.3235	10.7387	10.6149	10.1815	10.6361	11.5034	11.5686	11.5219	11.5988	11.6164	11.5298
ENSG00000004776	HSPB6	5.37515	6.33632	6.0866	5.13201	5.46462	5.67094	5.04295	4.7744	5.25265	5.92707	4.52279	6.16163	4.81386	5.15689	5.45992	4.62346	5.15328	5.69887	4.91192	5.22845	5.57825	6.01278	6.5287	5.09036	6.43936	5.12855	4.80354	5.6065	4.79571	4.69436	4.99648
ENSG00000004777	ARHGAP33	13.5194	13.8372	12.8928	13.0185	13.6845	12.8956	13.3211	13.4255	13.4979	12.936	13.1727	12.2145	13.3154	13.406	11.4547	13.2265	13.6689	12.0875	12.8835	13.4871	13.6017	13.2933	13.5272	13.3777	13.3266	13.0183	12.9085	13.0887	12.8762	12.8588	13.0049
ENSG00000004779	NDUFAB1	10.982	11.1979	11.1248	11.1272	11.1125	11.4782	11.2955	11.1467	10.8938	11.435	11.1335	11.4933	11.4779	10.9616	12.9676	11.3134	11.0466	11.8278	11.5603	10.9946	10.8281	12.0293	11.97	11.3914	11.798	11.7257	11.926	11.7338	11.7636	11.8283	11.9441
ENSG00000004799	PDK4	6.27886	4.99339	4.94615	5.72823	7.02688	4.38355	5.25769	6.74932	5.68127	5.01874	5.44291	4.72883	5.41435	5.87098	6.42649	5.47105	5.6528	4.59552	5.43161	6.2992	6.1544	5.84972	5.45535	5.87668	5.37077	4.25636	3.49506	4.25459	4.20683	4.5736	3.49506
ENSG00000004809	SLC22A16	3.49506	3.49506	4.02698	3.49506	4.19682	4.01338	3.49506	3.49506	3.49506	4.09379	3.49506	4.06016	3.49506	3.49506	3.49506	3.49506	3.91822	4.45363	3.49506	3.49506	3.49506	3.49506	3.49506	3.91969	3.49506	3.49506	3.49506	3.49506	3.49506	3.49506	3.49506
ENSG00000004838	ZMYND10	6.90345	7.41159	6.96134	7.53143	7.35097	6.90754	7.28828	7.12304	7.30579	7.07554	7.68959	6.51165	7.29757	6.93597	7.78697	7.38928	6.60663	6.97346	8.08622	7.22218	6.78626	9.6089	9.72964	6.77404	9.25755	6.14064	5.82559	6.38171	6.41743	5.58349	6.26189
ENSG00000004846	ABCB5	3.49506	4.12949	3.49506	3.49506	4.77821	3.49506	4.47781	4.36302	4.0427	3.49506	3.49506	3.49506	4.00834	4.33942	3.49506	3.86008	3.49506	4.2824	3.49506	4.11514	3.49506	3.49506	4.23456	4.28253	3.49506	4.25636	3.49506	3.49506	3.49506	3.49506	3.49506
ENSG00000004848	ARX	7.49339	7.73137	3.49506	5.18376	8.36464	4.01338	6.69436	7.99102	7.95492	3.49506	7.29013	4.60494	6.0935	6.80754	4.68517	6.13093	5.94294	4.45363	7.58107	8.19751	7.29643	5.91733	6.81062	6.61461	6.00842	5.12855	3.49506	4.25459	3.49506	3.49506	3.49506
ENSG00000004864	SLC25A13	11.4385	10.9904	11.9201	11.1682	11.1009	11.9912	10.7884	11.1935	10.9459	12.0084	11.1865	11.4814	10.856	11.3264	9.97831	10.9901	11.3442	11.3968	11.4141	11.266	11.0072	8.56777	8.57945	11.3422	8.40154	12.2501	12.4085	12.2197	12.3619	12.355	12.3234
ENSG00000004866	ST7	10.2919	9.58702	10.0364	10.5148	10.4959	10.2886	10.7637	10.4842	10.4285	10.1825	10.5608	10.4706	10.5327	10.2556	9.94899	10.5338	10.433	10.7471	10.2529	10.4101	10.3935	10.5705	10.6935	10.5538	10.6347	10.5712	10.7147	10.7766	10.6086	10.8002	10.7024
ENSG00000004897	CDC27	11.5912	10.7901	11.83	11.9062	11.416	11.9061	11.724	11.6466	11.7403	11.8496	11.8717	12.1536	11.6026	11.7614	11.4506	11.6915	11.6569	11.9649	11.7037	11.7252	11.656	12.2252	12.2799	11.5731	12.3753	11.966	12.123	11.9084	12.2149	12.0404	12.0878
ENSG00000004939	SLC4A1	3.8892	3.49506	4.02698	3.95446	4.68827	4.01338	3.49506	4.11336	3.88346	3.49506	4.09668	4.60494	4.72171	3.49506	6.11738	4.21942	4.51401	4.0552	4.14886	4.36549	3.49506	4.46859	4.23456	4.22538	4.24648	3.49506	3.49506	4.25459	4.49194	3.49506	3.49506
ENSG00000004948	CALCR	5.00646	3.49506	5.02689	4.6819	4.5892	4.63076	6.20638	4.11336	3.49506	4.33593	5.7272	5.15492	5.77737	4.55445	3.49506	6.3171	4.33262	5.38853	8.25169	4.20927	4.46683	4.18985	4.23456	4.0142	5.68257	3.49506	3.49506	4.25459	3.49506	3.49506	3.49506
ENSG00000004961	HCCS	9.81868	9.75554	10.4105	9.82085	9.94284	10.2784	9.63759	9.97217	9.79193	10.2247	9.62163	11.2452	9.82196	9.82235	9.99563	9.7515	9.90154	11.2459	9.65392	9.79474	9.74211	11.1669	11.3012	10.1796	11.2402	10.1207	10.2434	10.116	10.2238	10.1771	10.1103
ENSG00000004975	DVL2	12.0666	12.0875	10.3154	11.6584	12.2512	10.2604	11.71	12.2298	12.1021	10.3508	11.6692	10.3185	11.8116	11.9228	8.00826	11.6118	11.3775	10.0038	11.5715	12.2391	12.0454	11.7252	11.6296	12.4864	11.4692	10.5909	10.1498	10.2164	9.99748	10.0704	10.4887
ENSG00000005001	PRSS22	4.05075	3.49506	4.02698	3.49506	4.68827	4.30821	3.49506	3.49506	3.49506	4.09379	3.49506	5.11481	4.21723	4.0336	3.49506	3.49506	4.51401	5.10173	4.14886	4.00263	4.18857	4.18985	3.49506	4.09345	3.49506	3.49506	5.15048	4.25459	4.20683	4.98854	4.79012
ENSG00000005007	UPF1	12.9203	13.5923	12.5143	12.761	13.1875	12.2345	12.8169	12.9985	13.1512	12.4762	12.941	13.0858	12.8744	12.9371	11.0532	12.7375	12.6869	12.8356	12.8243	13.1393	13.0603	13.6362	13.7099	13.2861	13.6786	12.5141	12.3393	12.4279	12.251	12.3307	12.2555
ENSG00000005020	SKAP2	9.81326	8.792	11.0015	10.5667	8.86347	11.0866	9.62895	9.06447	9.06648	11.1796	10.3261	10.7768	9.81735	9.72679	13.6853	9.91335	9.93936	10.6783	10.7429	9.38105	9.03787	7.89456	7.09465	9.10885	7.96823	11.0093	11.1618	11.0887	11.3607	11.1124	11.2146
ENSG00000005022	SLC25A5	12.4962	12.4591	12.3709	12.6549	12.8928	12.2405	12.744	12.8116	12.4508	12.4574	12.6374	12.1955	12.8791	12.4812	11.3951	12.878	12.0909	12.4467	12.7297	12.5529	12.4536	12.3933	12.5134	13.0628	12.3633	12.3261	12.6788	12.3278	12.5768	12.4172	12.5112
ENSG00000005059	MCUB	8.91821	8.9937	9.13186	9.95512	8.94143	9.19235	9.03503	8.95559	8.4823	9.31287	9.8894	8.96256	9.33414	8.75867	7.39156	9.14238	7.96397	9.12974	9.90498	8.92334	8.3558	7.61855	7.82254	8.98681	7.49051	9.39799	9.51945	9.1405	9.56247	9.64016	9.56391
ENSG00000005075	POLR2J	10.944	10.534	11.3948	10.3846	11.5199	11.1213	10.6072	11.255	10.7655	11.2864	10.5811	11.5129	10.6265	10.7588	13.2155	10.5824	10.2132	11.547	10.7733	11.0436	10.6583	10.941	10.7978	11.5492	10.6822	10.3511	10.2115	10.279	10.0968	10.1332	10.3084
ENSG00000005100	DHX33	10.8272	10.992	9.96884	10.8962	10.6208	9.85319	10.722	10.8896	10.9155	9.63591	10.7696	9.98106	10.7645	11.0119	14.1229	10.6511	10.4633	9.69628	10.6381	10.9816	11.0476	10.8079	10.9862	11.0371	10.9735	10.5153	10.2784	10.388	10.1948	10.4868	10.1509
ENSG00000005102	MEOX1	4.05075	3.49506	4.40637	3.49506	4.77821	4.51586	3.49506	4.11336	3.49506	4.33593	3.49506	3.49506	3.49506	4.0336	3.49506	3.49506	4.33262	3.49506	3.49506	4.20927	4.18857	4.46859	3.49506	4.09345	3.49506	3.49506	4.26742	3.49506	3.49506	3.49506	3.49506
ENSG00000005108	THSD7A	12.5454	12.8128	12.3537	13.0256	12.2664	12.5565	12.6937	12.326	12.7258	12.2473	12.9167	11.7242	12.5815	13.0132	14.8661	12.9007	13.0236	11.1854	12.3315	12.5866	12.8748	9.80871	9.67724	12.2194	9.9883	13.354	13.3396	13.3741	13.4247	13.5222	13.3499
ENSG00000005156	LIG3	11.3192	11.48	10.8413	11.1697	11.3774	10.5831	10.9222	11.4584	11.3887	10.717	11.0695	10.7352	10.9363	11.4472	8.74193	10.9446	10.9665	10.3419	10.733	11.4673	11.4834	10.8047	10.8305	11.5909	10.7414	10.5169	10.3126	10.4136	10.5545	10.4014	10.4678
ENSG00000005175	RPAP3	10.8657	10.0308	11.0129	10.9814	10.7564	11.041	10.8234	10.9545	11.0197	11.0361	10.8153	11.6736	10.722	11.1439	11.371	10.927	11.0433	11.5096	10.7965	10.9167	10.9259	11.9288	11.8432	10.884	11.9917	11.1658	11.2389	11.2037	11.3398	11.2556	11.2823
ENSG00000005187	ACSM3	4.96226	4.73559	5.33359	5.32682	4.86088	4.78069	4.73379	4.36302	5.38194	5.15937	4.80466	6.2322	5.11928	5.44186	7.03529	4.7253	4.79374	5.77205	5.43161	5.13543	4.99263	5.29685	4.75004	5.15851	5.3104	5.20026	5.22296	5.50236	5.02947	5.22082	4.79012
ENSG00000005189	REXO5	8.51234	8.5317	7.55855	8.46389	8.47918	7.5945	8.28393	8.6876	8.61236	7.89316	8.46316	7.93402	8.47318	8.30106	8.56755	8.37511	8.25488	8.10378	8.50212	8.58726	8.42997	7.6087	7.47387	8.7368	7.64559	7.96683	7.69533	7.80381	7.56919	7.99277	7.70669
ENSG00000005194	CIAPIN1	11.8743	12.3946	12.2886	11.7154	11.9639	12.095	11.676	11.9616	11.7183	12.293	11.6771	12.0726	11.774	11.7843	11.4337	11.7571	11.5972	12.23	11.7753	11.8596	11.6981	11.669	11.5954	12.2294	11.5038	12.21	12.3503	12.2518	12.236	12.17	12.2634
ENSG00000005206	SPPL2B	12.1812	12.815	11.4084	11.6816	11.6193	11.4046	11.8478	11.6054	12.12	11.4401	11.7584	11.4283	11.9124	12.1697	11.3864	11.656	12.0668	11.575	11.8285	12.2431	12.1832	12.3413	12.1184	11.958	12.1148	11.5209	11.1535	11.6131	10.9686	11.3277	11.4114
ENSG00000005238	ATOSB	11.3211	11.4426	11.9065	11.1182	11.263	11.7484	11.0419	11.2031	11.2955	11.8585	11.1797	11.6981	11.3261	11.2083	10.9084	10.7757	11.308	11.6167	11.2619	11.3342	11.1148	11.7297	11.5848	11.3542	11.5208	11.3134	11.6437	11.4495	11.5739	11.4331	11.6756
ENSG00000005243	COPZ2	6.07108	5.85866	7.0233	6.08641	6.20721	6.26296	5.39055	5.65892	5.92461	6.46084	5.94883	6.95451	5.75741	5.41326	8.62805	5.52054	5.91902	7.3631	6.3828	5.51932	6.1544	5.3991	5.65253	5.88917	5.53614	4.97028	5.58597	5.04876	5.58199	4.5736	5.45738
ENSG00000005249	PRKAR2B	13.3127	13.2765	13.0047	13.1555	13.0586	13.3294	13.1488	13.2342	13.1909	13.0623	12.9659	12.4001	13.1147	13.2555	10.5506	13.3296	13.9707	12.039	13.0266	13.1617	13.1986	12.1641	12.5411	12.8598	12.3922	14.4651	14.6944	14.4805	14.6728	14.5506	14.4742
ENSG00000005302	MSL3	10.3017	10.5253	10.6665	10.6806	10.1031	10.8707	10.5863	10.2339	10.2961	10.8576	10.6267	10.2423	10.6674	10.343	12.0539	10.7029	10.3534	10.4813	10.541	10.349	10.1455	10.9758	10.9369	10.3476	10.9678	11.0014	11.1206	11.0587	11.0307	11.0122	11.1328
ENSG00000005339	CREBBP	13.0919	12.9981	12.0028	13.1693	13.239	11.9499	13.0214	13.1031	13.2219	11.9356	13.1066	12.9642	12.8199	13.1385	13.3348	12.8791	12.9068	12.5545	12.4507	13.2493	13.3333	12.9352	12.8955	13.2649	13.106	12.1874	12.0181	12.1463	11.9915	12.1243	11.9857
ENSG00000005379	TSPOAP1	12.1717	12.6948	12.521	11.6462	11.7725	12.5148	12.0208	11.7983	12.1283	12.5762	11.8598	11.1455	12.0797	12.0325	10.0352	11.8652	12.6702	11.0508	11.9572	12.0504	12.2282	11.6093	11.7756	11.4843	11.6826	12.3471	12.3694	12.5498	12.2622	12.2823	12.4176
ENSG00000005381	MPO	4.05075	4.38533	5.47559	3.95446	5.46462	5.13387	4.19655	3.49506	4.43272	5.95104	3.49506	5.58293	4.50623	4.41748	7.24407	3.49506	4.59205	5.77205	3.49506	4.4953	4.18857	4.18985	3.49506	4.33546	4.24648	5.5065	5.63753	5.26414	5.48945	5.28911	5.45738
ENSG00000005421	PON1	4.36585	3.49506	4.47678	4.4027	4.47818	4.22424	4.35013	4.2495	4.26503	4.91428	4.01701	4.28929	4.21723	4.55445	5.7171	4.7253	3.91822	4.82785	3.49506	4.36549	4.84562	3.49506	3.49506	4.0142	3.49506	4.25636	4.43559	4.25459	3.49506	4.5736	4.15869
ENSG00000005436	GCFC2	9.59522	8.46987	8.78399	9.79767	9.34016	9.00256	9.44137	9.50754	9.59738	8.63485	9.44859	9.62381	9.56187	9.52832	12.6672	9.61529	9.37348	9.43259	9.46002	9.53435	9.44499	10.1423	9.72448	9.52774	9.70973	9.3526	9.50637	9.49409	9.5994	9.49592	9.4508
ENSG00000005448	WDR54	10.8702	10.8258	10.9949	10.3815	11.3663	10.8016	10.4486	11.1686	10.7925	10.8947	10.369	10.3605	10.4907	10.7522	12.554	10.3859	10.5124	10.4977	10.5501	10.8631	10.7907	9.4027	9.34235	11.3493	9.29036	10.4913	10.7731	10.422	10.6805	10.331	10.583
ENSG00000005469	CROT	9.00404	8.86242	9.30808	9.55719	8.86768	9.50878	9.52495	9.23029	9.21962	9.4101	9.58659	8.89776	9.53407	9.08867	9.33855	9.52437	9.08239	8.73714	9.79259	9.07633	9.22246	9.88392	9.58922	9.17053	9.65758	9.45195	9.43917	9.5226	9.55443	9.59777	9.60048
ENSG00000005471	ABCB4	5.27593	4.38533	6.40265	4.86496	5.41615	6.99403	5.48749	5.37753	5.31899	7.05416	5.35123	6.52565	5.46575	4.72758	5.7171	5.28066	4.42832	6.50552	4.6093	5.51932	4.99263	4.99521	4.93038	5.55137	4.95222	4.78557	5.82559	5.12502	5.99934	5.14841	5.76015
ENSG00000005483	KMT2E	12.7893	12.0359	11.8005	12.7623	12.8042	12.0416	12.8828	12.9727	13.1543	11.8903	12.6595	10.9832	12.6761	12.7748	14.6956	12.9527	12.8326	10.9268	12.4262	13.0037	12.9701	12.934	12.8814	12.8561	13.0089	12.2548	12.2282	12.2154	12.3718	12.2932	12.1937
ENSG00000005486	RHBDD2	13.2835	13.2465	13.9054	12.8977	13.7263	13.7404	13.0818	13.5	13.1213	13.8549	13.1746	14.6737	13.1498	13.2685	15.9695	13.233	13.643	14.9479	13.2862	13.104	13.4639	14.7158	14.846	13.53	14.7887	13.6531	13.7591	13.7583	13.7692	13.6273	13.7424
ENSG00000005513	SOX8	9.61093	11.5742	8.69769	11.3896	10.1813	8.85674	11.3685	10.1839	10.7177	8.65262	11.5534	7.13745	11.6438	10.1055	7.31972	11.3101	9.29035	7.3631	11.9365	9.90602	10.5816	10.2234	10.1997	10.0356	9.9749	9.98542	8.95286	9.16483	8.95298	8.69113	8.76899
ENSG00000005700	IBTK	11.2706	10.876	10.5423	11.6134	11.082	10.8328	11.6639	11.4659	11.6457	10.4507	11.6827	11.1813	11.4739	11.5325	10.2762	11.7671	11.4156	10.9433	11.3763	11.4784	11.5436	11.3593	11.6582	11.1786	11.7232	11.317	11.4508	11.2125	11.537	11.4314	11.3543
ENSG00000005801	ZNF195	10.6941	10.225	9.92234	10.8676	10.3607	10.0382	10.9865	10.7451	10.91	10.0693	10.7679	10.5595	10.9149	10.7008	10.6341	10.9291	10.4146	10.5623	10.677	10.8907	10.7777	12.4125	12.1898	10.8837	12.2796	10.6265	10.5105	10.491	10.473	10.8175	10.5164
ENSG00000005810	MYCBP2	12.9015	13.0506	13.5542	13.0439	12.7028	13.6721	12.8683	12.6522	13.017	13.4492	12.9669	12.9376	12.5063	13.1382	17.0975	12.7857	13.4327	12.6252	12.5087	12.8481	13.2	12.2632	12.3228	12.4683	12.6146	13.5672	13.6444	13.4973	13.8045	13.6845	13.7503
ENSG00000005812	FBXL3	9.99785	9.31315	9.89559	10.5278	9.96854	10.1821	10.4611	10.304	10.1955	10.048	10.4285	9.6318	10.4279	10.095	8.25858	10.5611	10.1326	9.51298	10.5284	10.1076	10.085	10.1859	10.4989	10.047	10.4502	10.3564	10.4401	10.2697	10.4429	10.4752	10.3042
ENSG00000005844	ITGAL	5.08999	3.49506	4.76407	4.34577	5.51129	4.51586	4.81988	4.70534	4.63397	4.96774	4.77354	4.98542	5.01429	4.33942	6.42649	4.21942	5.49621	5.1801	4.69391	4.55346	5.23943	5.1253	5.55772	5.22294	5.58681	4.25636	3.49506	4.78268	3.49506	4.5736	3.96636
ENSG00000005882	PDK2	9.65555	9.71807	9.46667	9.67584	10.2014	9.4674	9.79602	10.0472	9.88017	9.62515	9.98809	9.01483	9.8594	9.422	7.81331	9.86139	9.21405	9.35507	10.069	9.82646	9.76652	8.94495	9.00656	10.1324	8.85122	9.48468	8.88375	9.42863	9.32793	9.29829	9.17279
ENSG00000005884	ITGA3	12.1004	12.1137	13.5377	11.5524	11.8441	13.1558	11.4192	11.5493	11.4928	13.4049	11.7847	13.0227	11.5428	12.3086	12.0648	11.4831	12.7988	12.9442	11.8499	11.642	11.9001	11.3423	11.2715	11.512	11.2157	12.8004	12.9218	12.8623	12.9413	12.7634	12.9978
ENSG00000005889	ZFX	10.7807	10.7756	9.49639	11.2477	10.6096	9.7072	11.0691	10.8141	10.9955	9.47545	11.0791	10.0518	10.9019	10.6918	8.67182	10.961	10.3141	10.0002	10.6904	10.8961	10.9288	11.0611	11.0779	10.8636	11.2532	10.0568	9.96152	9.91797	9.88659	10.1955	9.888
ENSG00000005893	LAMP2	11.9094	11.2101	11.8281	12.5567	12.0786	12.0821	12.3419	12.2913	12.4121	11.879	12.6676	11.7305	12.1871	12.2543	8.94579	12.4139	12.0596	11.5283	12.5931	12.1949	12.2582	12.7201	12.7776	11.98	12.9519	12.348	12.3207	12.2351	12.4882	12.412	12.3383
ENSG00000005961	ITGA2B	8.11801	7.91518	8.13429	7.4041	7.36299	8.04876	7.64377	7.20808	7.56677	8.12503	7.33549	7.34712	7.58014	7.61433	8.83468	7.32513	8.014	7.76935	7.22957	7.78658	7.69018	8.47345	7.66958	7.3307	8.37456	6.8202	6.72435	7.37233	6.831	6.57705	7.19701
ENSG00000005981	ASB4	3.8892	3.49506	4.24316	4.14206	4.47818	4.01338	5.00875	4.11336	3.88346	4.22579	4.56297	4.06016	4.37509	4.25238	4.68517	4.62346	4.0914	4.0552	5.51341	4.00263	4.18857	4.67681	3.49506	3.91969	4.24648	4.25636	4.69593	3.49506	3.49506	3.49506	4.15869
ENSG00000006007	GDE1	11.8863	11.6418	12.577	11.9806	11.8409	12.5813	11.7612	11.8378	11.7701	12.5795	12.0471	12.5184	11.8841	12.0099	13.7056	11.957	12.0612	12.7202	12.1925	11.9353	11.8042	12.1811	12.3414	12.0419	12.2945	12.8072	12.9508	12.8571	12.948	12.8965	12.9179
ENSG00000006015	REX1BD	11.2557	12.2059	11.6261	10.7997	11.2907	11.6141	10.9192	11.1231	10.8547	11.6483	10.8917	11.5879	11.1894	10.9725	13.8323	11.0441	11.2519	11.8669	11.1983	10.9826	10.8428	11.8617	11.8633	11.2068	11.7942	11.5575	11.5788	11.7209	11.5081	11.5028	11.6105
ENSG00000006016	CRLF1	7.17446	7.66972	7.21731	5.51445	7.44448	7.50353	5.77867	7.02088	7.05969	7.70797	5.96079	6.6457	6.07775	6.81785	8.45514	6.20554	7.42031	6.71166	6.10843	7.13021	7.0713	6.38682	6.57592	7.27652	6.51654	7.4731	7.71825	7.22513	7.90967	7.50712	7.62894
ENSG00000006025	OSBPL7	9.88608	10.2488	10.1841	9.90395	9.54588	10.0582	10.2061	9.60817	10.2146	10.2103	10.034	10.234	9.98485	10.1746	10.4028	9.99256	10.3512	10.3138	9.92435	10.0579	10.0903	11.9455	12.0536	9.76731	11.8594	10.0282	9.92023	10.0972	9.83443	10.0748	10.0831
ENSG00000006042	TMEM98	11.6019	12.2241	8.49858	11.6866	12.0465	8.65552	11.846	11.9939	11.8241	8.74169	11.8417	8.68069	11.9378	11.5582	7.07957	11.7312	10.3152	8.47261	11.87	11.9057	11.6386	10.941	10.9268	12.2791	10.9463	10.5697	9.98055	10.3637	10.0894	10.2629	9.83336
ENSG00000006047	YBX2	9.17447	8.88965	10.1232	8.27251	9.00778	10.1601	8.59187	8.79744	8.84954	10.1251	8.66771	9.09795	8.89231	8.90465	8.09663	9.11431	10.0325	9.01918	8.80173	8.73075	8.71647	8.21293	7.91615	8.18097	8.17791	8.22916	9.04617	8.71007	8.89472	8.3032	9.10121
ENSG00000006059	KRT33A	4.05075	3.49506	3.49506	3.49506	4.35045	3.49506	3.49506	3.49506	3.49506	3.49506	3.7975	3.49506	3.49506	3.49506	3.49506	3.49506	3.49506	4.52742	3.49506	3.49506	3.49506	3.49506	3.49506	4.28253	3.49506	3.49506	3.49506	3.49506	3.49506	3.49506	3.49506
ENSG00000006062	MAP3K14	8.73527	9.10823	8.05227	8.74567	8.72645	8.05277	8.84969	8.71314	8.4823	7.99156	8.78954	12.046	8.67009	8.7211	9.67583	8.50771	8.72058	12.0116	8.53916	8.79173	8.69349	11.1467	10.9469	8.56927	11.0166	8.14964	7.47067	8.03292	7.56919	8.21769	7.59299
ENSG00000006071	ABCC8	9.98102	9.48809	11.1837	9.72582	9.26875	11.0714	9.80262	9.21505	9.87765	11.0177	9.69359	10.012	9.75489	9.88796	8.00826	9.70584	10.8499	10.2893	9.85814	9.78325	9.9443	9.48285	9.18609	9.31574	9.20878	10.2192	10.1414	10.3637	10.0054	10.3765	10.4441
ENSG00000006116	CACNG3	7.80423	7.43033	10.3931	8.33058	7.27658	10.0199	8.62953	7.13396	7.26762	10.0981	8.95924	10.5359	8.7375	8.52945	10.4028	8.65535	8.58389	10.6948	9.27488	7.53477	8.01369	8.07688	8.21752	7.44149	8.0727	9.60864	8.57474	9.63133	8.73785	9.418	8.66488
ENSG00000006118	TMEM132A	14.4996	15.0523	14.098	14.0185	14.7562	13.989	14.2998	14.4976	14.2007	14.2036	14.4795	14.3222	14.4523	14.216	13.1345	14.2274	14.5844	14.4211	14.4579	14.3283	14.3675	14.6044	14.6008	14.5853	14.4846	14.8817	14.5856	14.9345	14.5146	14.6549	14.6018
ENSG00000006125	AP2B1	15.1485	14.793	15.4881	15.1653	15.2746	15.5611	15.2203	15.2656	15.2767	15.4861	15.3018	15.3437	15.0195	15.1846	16.5909	15.2434	15.5035	15.3546	15.0958	15.0992	15.2314	14.7864	14.9666	15.0572	15.0614	15.8388	15.9708	15.8122	16.0109	15.8513	15.9331
ENSG00000006128	TAC1	12.6891	12.4721	14.7676	13.2303	12.4558	14.7557	12.7439	12.575	12.3161	14.8683	13.0654	14.6342	13.0792	12.486	14.0209	13.1049	12.8416	14.9264	13.2544	12.3917	12.1708	13.008	12.9325	12.5889	12.6254	13.91	14.3378	13.9269	14.4083	13.979	14.268
ENSG00000006194	ZNF263	10.8499	11.4878	11.0717	10.7264	10.8803	10.9597	10.7834	10.9915	10.8907	11.0983	10.681	11.2612	10.8311	10.9296	11.1594	10.7388	11.017	11.42	10.6592	10.9836	10.89	12.6026	12.7559	11.0381	12.5363	11.0138	10.8897	11.1489	11.0326	11.1209	10.9729
ENSG00000006210	CX3CL1	10.0192	11.0519	9.69162	10.2828	10.9494	9.74727	10.8613	10.7327	10.6791	9.76729	10.8989	9.15673	10.8419	10.1923	8.09663	10.8152	10.3545	9.18839	10.9147	10.2909	10.5032	10.9967	11.1383	10.4373	11.0034	9.29471	8.39475	8.67662	8.4621	8.71967	8.40012
ENSG00000006282	SPATA20	11.3283	11.6754	12.517	11.0414	11.2486	12.338	10.8347	11.1394	11.0519	12.4177	11.2477	11.9084	11.1195	11.1918	11.1747	10.6984	11.511	12.1503	11.3705	11.1472	11.0904	10.5032	10.288	11.2899	10.3203	11.667	11.7938	11.8769	11.6866	11.711	11.8012
ENSG00000006283	CACNA1G	10.0926	11.0337	9.84663	10.5651	10.7091	9.77903	10.5137	10.5362	11.0203	9.68335	10.4311	9.97856	10.6053	10.264	8.87268	10.3341	11.1923	10.1865	9.94173	10.0778	10.9376	10.0546	9.95324	10.0124	10.2954	8.77601	8.9815	8.50294	9.19633	8.19347	9.05255
ENSG00000006327	TNFRSF12A	8.87721	9.59944	9.28675	9.97839	9.41396	9.29055	9.90334	9.15244	8.75106	9.16718	10.6893	11.9846	9.30482	9.63458	10.4579	9.33954	8.52766	12.1579	9.93307	9.13723	8.89621	12.0014	11.3038	8.9924	11.5421	8.69438	7.47067	8.39046	7.50366	8.21769	7.74813
ENSG00000006377	DLX6	4.05075	3.49506	3.49506	4.6819	4.35045	4.38355	4.47781	4.5505	4.63397	4.09379	5.12154	4.06016	5.05037	4.0336	5.13631	4.50924	4.0914	4.45363	5.34412	4.20927	3.49506	4.18985	4.53003	4.22538	4.24648	4.78557	3.49506	3.49506	4.20683	4.26637	4.42565
ENSG00000006432	MAP3K9	12.5124	12.666	12.9812	12.2693	12.2656	12.8936	12.1964	12.2402	12.4149	12.8398	12.3776	13.1642	11.993	12.5256	15.5867	12.2853	12.9968	12.7714	11.9339	12.3549	12.5096	12.1844	12.6182	12.0464	12.7077	12.9263	13.0411	12.9855	13.207	12.9138	13.1497
ENSG00000006451	RALA	12.0895	11.3366	12.9036	12.4058	12.1619	12.9644	12.4004	12.2072	12.092	12.9939	12.3648	13.3215	12.3366	12.1764	15.2471	12.4211	12.3969	13.233	12.4425	12.136	12.0603	12.7107	12.9467	12.1223	12.8608	12.7658	13.0774	12.8256	13.0664	12.9332	12.983
ENSG00000006453	BAIAP2L1	7.88933	8.02993	10.5066	7.93399	7.56383	10.2253	7.19041	7.21836	7.32822	10.4838	7.7709	10.0387	7.50164	7.39253	9.98411	7.81018	8.12943	10.3148	8.51147	7.52372	6.93592	6.92454	6.86839	7.59307	6.51654	9.3911	9.44603	9.56891	9.55174	9.50905	9.54761
ENSG00000006459	KDM7A	10.0367	10.1898	8.24916	10.2346	10.0015	8.39654	10.0382	10.4181	10.7184	8.16028	9.83544	10.4918	9.85154	10.2424	11.1998	10.1005	9.53042	10.1443	9.21608	10.5625	10.2994	9.9974	10.1697	10.2869	10.4192	8.98268	9.07303	8.92477	9.0553	8.86979	8.86233
ENSG00000006468	ETV1	11.2666	10.591	10.332	11.7971	11.2781	10.6294	12.1371	11.5279	11.9817	10.2829	11.8939	9.70784	11.991	11.7028	11.0028	12.1051	10.491	9.65375	12.1779	11.3742	11.9552	9.28429	9.41456	11.1905	9.71511	10.7447	10.2394	10.2202	10.2289	10.4447	10.2318
ENSG00000006530	AGK	10.9076	10.5952	10.8986	10.7488	10.7933	11.0505	10.9473	10.9644	10.8813	10.8614	10.8315	10.774	10.9448	11.0024	8.82179	11.0638	10.9916	10.8468	10.9734	10.8527	11.0156	10.3213	10.4638	10.8529	10.2535	11.2125	11.2663	11.1539	11.2842	11.4322	11.3005
ENSG00000006534	ALDH3B1	7.69615	9.32815	5.62735	8.83403	9.15281	5.85464	9.09187	9.00959	9.19351	5.46941	9.51483	5.37086	9.0161	7.90075	6.11738	8.87875	7.21633	5.69887	9.46243	8.24529	8.5728	7.51685	6.95973	8.15377	6.88827	6.14064	4.80354	3.49506	5.09762	4.69436	4.42565
ENSG00000006555	TTC22	4.27622	4.38533	5.36331	4.50585	4.68827	5.26154	4.35013	3.49506	4.43272	5.36208	4.52279	5.8812	3.49506	3.49506	5.13631	4.21942	4.33262	5.64772	3.49506	4.20927	4.18857	3.49506	3.49506	4.22538	4.24648	4.25636	4.57503	4.55747	4.87936	4.98854	4.93196
ENSG00000006576	PHTF2	10.2654	9.47016	10.0063	10.3294	10.1419	10.2861	10.3722	10.281	10.3607	10.2412	10.2175	10.3215	10.1769	10.2339	11.0532	10.4199	10.673	10.1355	10.146	10.2004	10.2245	10.2104	10.3646	10.0417	10.2954	10.4962	10.5855	10.4503	10.6619	10.5675	10.5472
ENSG00000006606	CCL26	4.05075	3.49506	3.49506	3.95446	3.9937	4.38355	3.49506	3.49506	3.49506	4.09379	3.49506	5.23126	3.49506	4.0336	8.00826	4.00992	4.0914	5.74811	3.49506	4.00263	4.18857	3.49506	4.23456	4.09345	4.76949	4.25636	4.57503	3.49506	3.49506	4.89922	4.62551
ENSG00000006607	FARP2	10.8062	10.9888	10.7662	10.9027	10.6926	10.7259	10.5573	10.9591	11.0658	10.7195	10.8689	10.7082	10.5264	10.9714	12.1842	10.516	10.5007	10.5689	10.6697	11.0924	10.9686	10.3168	9.91528	10.9827	10.1756	10.9717	10.9306	10.9084	10.9141	10.8668	10.9833
ENSG00000006611	USH1C	4.05075	3.49506	5.02689	4.14206	4.19682	5.23087	3.99351	4.11336	4.35345	4.91428	4.22929	6.06797	4.21723	4.25238	6.55858	3.49506	4.66401	5.69887	4.14886	4.00263	3.49506	3.49506	4.23456	4.0142	3.49506	4.25636	4.57503	4.25459	4.00088	4.26637	4.15869
ENSG00000006625	GGCT	9.42079	9.8312	9.5496	9.54388	9.44246	9.42787	9.75575	9.48654	9.16692	9.6712	9.82044	10.2885	9.85041	9.33765	11.1949	9.78512	9.0049	10.4291	9.94173	9.48267	9.20632	9.30572	9.08912	9.72432	8.90402	8.87319	9.08187	9.01229	8.86034	8.94904	8.97109
ENSG00000006634	DBF4	9.64338	8.66378	7.29812	9.20779	9.39075	7.32227	9.03503	9.59057	9.36165	7.08611	8.83427	7.46677	8.76169	9.40856	8.00826	8.86084	8.31373	6.89146	8.93969	9.87169	9.1297	8.40694	8.78171	9.95135	8.57741	8.04804	8.02426	7.92292	7.72098	7.98337	7.87322
ENSG00000006638	TBXA2R	4.44619	4.99339	6.21568	4.50585	5.07671	5.75575	3.99351	4.11336	4.0427	5.95104	4.80466	5.69004	4.00834	4.41748	6.89352	4.50924	4.51401	5.38853	4.51623	4.36549	4.18857	4.18985	4.23456	4.43148	4.76949	3.49506	4.26742	4.55747	4.70468	3.49506	4.93196
ENSG00000006652	IFRD1	11.2834	11.5066	11.3268	11.8175	11.3271	11.5062	12.0811	11.4638	11.5477	11.3933	11.9199	12.747	11.9691	11.4398	11.8341	12.0159	11.5524	12.779	11.7404	11.4827	11.4597	13.3808	13.5561	11.4222	13.4699	11.5287	11.6234	11.5344	11.4723	11.5036	11.5233
ENSG00000006659	LGALS14	4.05075	3.49506	3.49506	3.49506	4.19682	3.49506	3.99351	3.49506	4.0427	3.49506	3.922	3.49506	3.49506	4.25238	3.49506	4.00992	3.49506	3.49506	3.95933	3.49506	4.34049	3.49506	3.49506	3.91969	3.49506	4.42228	3.49506	3.49506	4.20683	3.49506	3.49506
ENSG00000006695	COX10	10.1931	9.71807	10.3662	9.92976	10.3502	10.4137	9.86179	10.2761	10.0621	10.3873	9.94068	11.1807	9.8254	10.1415	10.1886	9.99564	10.2668	11.2315	9.79259	10.203	10.1421	9.73162	9.89018	10.3212	9.96364	10.4703	10.6597	10.6109	10.7712	10.6107	10.6759
ENSG00000006704	GTF2IRD1	11.1835	11.6002	10.9015	11.0769	11.4584	10.6618	11.2667	11.3973	11.2741	10.7643	11.0295	10.9726	11.2363	11.2108	9.74571	11.1451	11.4305	11.0105	10.8908	11.3684	11.3481	9.97273	9.99451	11.3257	9.80112	11.0149	11.0299	11.0674	10.9766	10.9119	10.9772
ENSG00000006712	PAF1	11.6668	12.3574	11.6972	11.9644	12.0705	11.5746	12.1125	11.819	11.6431	11.8466	11.9512	11.6782	12.0044	11.49	13.2038	11.9069	10.9909	11.9627	11.9602	11.7122	11.6064	12.303	12.3043	12.0835	12.3478	11.2046	11.1763	11.117	11.0432	10.9437	11.0657
ENSG00000006715	VPS41	12.2603	12.297	12.2846	12.6709	12.2933	12.3806	12.6392	12.439	12.4872	12.3338	12.7347	11.9345	12.5276	12.3764	11.8721	12.5833	12.4251	11.7774	12.6329	12.3898	12.4577	11.5106	11.6296	12.134	11.6295	12.5327	12.5281	12.4375	12.5318	12.5091	12.4818
ENSG00000006740	ARHGAP44	10.7406	10.549	12.2871	10.3633	10.284	12.1697	10.4274	10.3639	10.2895	12.2796	10.5006	12.6142	10.295	10.5491	11.755	10.4517	11.1606	12.4723	10.5052	10.3568	10.3531	10.1925	10.3344	10.2213	10.3025	11.3529	11.4379	11.406	11.4253	11.376	11.5352
ENSG00000006744	ELAC2	11.7557	12.244	12.0584	11.6829	11.8763	11.9938	11.5508	11.748	11.5564	12.0715	11.7293	11.7398	11.6975	11.7263	11.8341	11.5017	11.7678	11.9496	11.7349	11.7143	11.7312	12.5254	12.3527	11.9361	12.3496	11.9935	12.1057	11.9878	12.1087	11.9809	12.1419
ENSG00000006747	SCIN	4.44619	3.49506	3.49506	5.41369	4.5892	3.49506	4.93708	4.36302	4.69234	4.09379	5.14434	4.28929	4.72171	4.15277	6.11738	5.12385	4.90894	4.45363	4.6093	4.36549	4.67472	4.46859	4.93038	3.91969	5.10889	4.55991	3.49506	3.49506	3.49506	4.5736	3.49506
ENSG00000006756	ARSD	10.3094	10.4902	10.4935	10.4703	10.0355	10.3387	10.2876	10.2414	10.1524	10.3713	10.4353	11.0462	10.241	10.1953	13.2616	9.95297	10.3705	11.059	10.7607	9.99444	10.0991	9.34766	9.09712	10.0637	9.5044	10.926	10.6961	10.973	10.7572	10.9913	10.7171
ENSG00000006757	PNPLA4	8.98728	8.23512	9.78838	8.00708	9.00013	9.7386	7.80195	8.97079	8.66009	9.80432	8.28117	9.84611	7.60716	8.74001	9.20597	8.13521	9.40085	10.141	8.66599	8.75686	8.8219	7.27638	7.71199	8.91213	7.22854	9.35968	9.51945	9.42863	9.67055	9.7242	9.50002
ENSG00000006788	MYH13	3.49506	4.38533	4.94615	3.49506	3.49506	4.63076	3.99351	3.49506	3.49506	5.285	3.49506	6.40954	3.49506	3.49506	8.40414	3.49506	3.49506	6.79315	3.49506	3.49506	4.34049	4.18985	3.49506	3.79586	4.54637	4.25636	3.49506	4.25459	4.20683	3.49506	4.62551
ENSG00000006831	ADIPOR2	11.8314	11.1814	12.2663	11.999	11.9099	12.2279	11.9116	11.9711	11.788	12.1584	12.0273	12.5132	11.8683	11.8896	10.9326	11.7571	11.6927	12.5286	12.078	11.9233	11.8329	12.1573	12.1135	12.0145	12.2654	11.9781	12.1273	11.9399	12.1927	11.995	12.1105
ENSG00000006837	CDKL3	6.66881	6.94773	7.15553	6.61358	6.28648	6.52006	6.89914	6.33823	6.72834	6.98803	6.25909	7.32353	6.48611	6.70016	6.79046	6.73137	6.79822	7.06972	6.76198	6.78441	6.87135	7.27638	7.31761	6.42637	6.96315	6.6439	6.72435	6.51594	6.39316	6.74377	6.81343
ENSG00000007001	UPP2	5.49624	5.96854	6.06957	5.18376	5.36574	6.37157	5.51061	5.65892	5.21807	6.28633	5.49488	7.26691	5.67443	5.52398	6.84293	5.44557	6.40178	6.96347	4.84419	5.4955	5.57825	5.9499	5.90174	5.09036	5.63557	5.96071	5.58597	5.91695	5.62589	5.68456	5.82605
ENSG00000007047	MARK4	13.1299	13.1661	13.7627	12.6854	13.4615	13.6623	12.8277	13.3182	13.0835	13.7081	12.7825	13.52	12.799	13.0009	12.3447	12.7428	13.4804	13.4134	12.7171	13.0171	13.1704	12.4706	12.4621	13.2086	12.5118	13.2463	13.4154	13.2233	13.358	13.1737	13.3717
ENSG00000007062	PROM1	10.9178	10.461	5.10227	10.6831	10.8937	4.63076	10.4116	10.8784	10.5577	4.59631	10.8777	6.39432	10.3245	10.9696	7.61789	9.95824	8.79551	6.08772	10.8267	11.0222	10.8079	7.14588	6.57592	10.7536	6.74686	8.5959	5.07324	4.25459	4.87936	4.80184	4.15869
ENSG00000007080	CCDC124	12.5273	12.6807	13.2528	12.0187	12.9532	12.9866	12.344	12.6997	12.274	13.1071	12.14	12.8138	12.3434	12.2363	13.9372	12.1855	12.0977	12.9669	12.2087	12.3932	12.4163	12.0612	12.1055	12.9053	12.0353	12.3075	12.4402	12.3505	12.3324	12.2123	12.4738
ENSG00000007129	CEACAM21	6.54167	5.91472	6.97035	5.77662	6.26056	6.72707	6.01716	6.0642	6.33978	6.17	5.86198	6.10621	5.11928	6.36103	3.49506	5.56819	7.57673	5.81868	5.85918	5.97337	6.69571	5.70325	6.14389	5.92593	6.04411	6.93935	6.81286	6.79371	6.95119	7.27978	7.25582
ENSG00000007168	PAFAH1B1	14.3078	14.595	15.0592	14.3772	14.2407	15.0358	14.3642	14.3419	14.3726	15.0405	14.4368	15.0065	14.2788	14.3949	14.0626	14.4706	14.6898	14.8249	14.402	14.2662	14.4074	14.2008	14.3543	14.1244	14.4476	15.0198	15.1843	15.0561	15.2431	15.1156	15.1666
ENSG00000007171	NOS2	6.77418	7.04852	7.98311	6.45905	6.47807	7.69553	5.66175	6.7635	6.48163	7.65238	6.29687	8.2196	6.38843	6.6548	8.3332	6.40786	6.71928	8.37116	6.62932	6.5627	6.55828	5.62342	5.45535	6.73416	5.58681	7.91002	8.19717	8.07637	7.84949	8.14375	7.89551
ENSG00000007174	DNAH9	8.15282	8.41467	8.95831	8.4037	8.20064	8.99634	8.67586	8.00883	7.92099	8.67715	9.1832	8.90569	8.62333	7.84686	8.17989	8.59159	8.30929	8.90979	9.31813	7.72524	7.52258	8.36668	8.55059	8.06365	8.6523	8.7918	8.69492	8.81631	9.03232	8.76965	9.07871
ENSG00000007202	BLTP2	12.4582	12.7436	12.5306	12.6977	12.3889	12.4435	12.5529	12.4289	12.5301	12.3881	12.7292	11.7275	12.4304	12.5165	11.4016	12.2531	12.3041	11.6763	12.4057	12.6103	12.615	12.3331	12.4308	12.406	12.4718	12.2572	12.2915	12.1325	12.2128	12.1612	12.3356
ENSG00000007216	SLC13A2	3.49506	3.49506	3.49506	3.49506	3.49506	3.49506	3.49506	3.49506	3.49506	3.49506	3.49506	6.6457	3.49506	3.49506	6.28056	3.49506	3.49506	6.51933	4.41209	3.49506	3.49506	3.49506	3.49506	3.49506	3.49506	3.49506	3.49506	3.49506	3.49506	3.49506	3.49506
ENSG00000007237	GAS7	10.7498	10.6677	11.3066	11.3681	10.824	11.4901	10.9428	10.7156	10.7092	11.3213	11.6141	11.0833	11.0353	10.8064	11.3146	10.8998	11.0796	10.8808	11.5975	10.5353	10.6051	9.00984	8.65731	10.4866	8.73413	10.7147	11.226	10.8409	11.3218	10.8945	11.3321
ENSG00000007255	TRAPPC6A	10.0227	10.591	9.72504	9.28584	10.9101	9.35031	9.34662	10.6425	10.3507	9.53797	9.24246	9.11401	9.5878	9.89881	11.2147	9.07989	9.64931	9.29702	9.6412	10.2438	10.1404	7.87005	7.73273	11.0164	7.61126	9.16743	9.44945	9.11991	9.32793	9.19643	9.36572
ENSG00000007264	MATK	9.1206	9.77757	10.8204	8.72418	9.67876	10.7703	9.14655	9.20223	8.93204	10.9184	9.13805	9.88407	9.27824	8.84353	11.6089	9.20405	9.69765	10.3889	9.5692	8.86123	8.83035	8.21941	8.08684	8.60984	8.51704	9.28731	9.73371	9.52574	9.5678	9.34664	9.82759
ENSG00000007306	CEACAM7	3.49506	3.49506	4.02698	3.49506	3.9937	3.49506	3.49506	3.49506	3.49506	3.49506	3.49506	4.46193	3.49506	3.49506	5.7171	3.49506	4.0914	4.2824	3.49506	3.49506	3.49506	3.49506	4.23456	3.49506	3.49506	3.49506	3.49506	3.49506	3.49506	3.49506	3.49506
ENSG00000007314	SCN4A	6.31064	5.67474	8.4673	6.33866	5.14039	8.17916	5.2002	5.3375	5.28627	8.58757	5.98441	9.11629	4.97703	6.00636	8.17989	5.12385	6.41865	9.10964	5.97565	5.90474	5.69978	5.62342	4.93038	5.87668	4.95222	7.37835	7.97757	7.2709	8.05375	7.63281	7.63779
ENSG00000007341	ST7L	9.37735	8.98109	9.55407	9.34204	9.34016	9.5715	9.23059	9.4523	9.48267	9.40801	9.2389	9.22593	9.30646	9.4485	9.01537	9.38723	9.42976	9.04762	9.5759	9.46262	9.23205	9.38842	9.25922	9.50837	9.38794	9.54178	9.33579	9.61082	9.48845	9.57297	9.33078
ENSG00000007350	TKTL1	7.79323	8.19199	4.02698	9.92206	7.87178	4.01338	8.78888	8.03224	8.35028	4.09379	8.82163	4.72883	9.27489	7.67749	6.28056	8.26016	5.94294	5.48091	7.8992	8.26197	8.40189	7.97336	7.79322	8.93117	7.77522	4.25636	3.49506	3.49506	3.49506	3.49506	3.49506
ENSG00000007372	PAX6	12.999	12.1493	9.301	11.7146	13.0455	9.11979	11.9785	13.3009	13.366	9.23952	12.0304	8.0292	11.7973	12.7152	10.3766	11.9589	11.4503	8.3861	12.2805	13.3296	12.918	9.58155	9.62286	13.3021	9.58597	9.59071	9.08627	9.29543	9.19288	9.0999	9.03928
ENSG00000007376	RPUSD1	10.4687	11.2168	10.8105	10.035	10.7473	10.5762	10.102	10.5545	10.2961	10.6389	10.1395	10.4536	10.4218	10.2917	11.2821	10.2123	10.2895	10.7245	10.3276	10.3928	10.4508	10.6707	10.4529	10.7536	10.4142	10.6713	10.7047	10.7311	10.6719	10.6092	10.639
ENSG00000007384	RHBDF1	10.0724	10.4079	8.28191	9.97178	10.011	7.86484	9.72594	9.93856	10.2116	8.16028	10.1604	8.82712	9.63306	10.1656	7.07957	9.44095	8.8637	8.86787	10.0109	10.1681	9.92275	10.3672	10.0325	9.98396	10.152	8.67181	7.28323	7.88431	7.01556	7.41207	7.93908
ENSG00000007392	LUC7L	12.2563	12.7092	11.7291	12.2953	11.4542	11.8479	12.6125	11.6319	12.1928	11.8427	12.2306	12.2145	12.4863	12.2133	12.3737	12.5011	12.2677	12.3444	12.3249	12.2571	12.1439	13.4295	13.2835	11.8024	13.3122	11.7386	11.6429	11.7304	11.5039	11.6852	11.6911
ENSG00000007402	CACNA2D2	12.0468	12.485	12.6417	12.0676	12.2712	12.5114	12.4459	12.1206	12.4465	12.5373	12.3365	12.1299	12.3127	12.0878	10.1376	12.3525	12.5759	11.9652	12.116	12.1201	12.4032	10.8068	11.0473	12.0747	10.944	12.0547	12.0409	11.9821	12.1101	11.8854	12.0862
ENSG00000007516	BAIAP3	12.7674	13.0544	12.4027	11.7583	12.527	12.3433	12.3568	12.414	12.5579	12.4503	12.4679	11.3467	12.2682	12.7296	10.3588	12.223	13.78	11.4182	12.5295	12.5275	12.9058	12.3208	12.5408	12.0258	12.2558	12.465	12.7959	12.6408	12.7337	12.4685	12.9501
ENSG00000007520	TSR3	11.5035	12.671	11.7497	11.1901	12.0236	11.737	11.4545	11.8051	11.4271	11.8388	11.4852	11.5631	11.6357	11.3504	12.4511	11.4062	11.3588	11.9233	11.5837	11.5084	11.496	11.3854	11.3159	11.8966	11.1733	11.6339	11.6615	11.6459	11.617	11.4722	11.6327
ENSG00000007541	PIGQ	11.4954	12.0601	11.1152	11.17	11.4395	11.0058	11.4131	11.3074	11.4032	11.2519	11.4254	10.9037	11.5892	11.5475	13.4565	11.3519	11.6076	11.1266	11.4456	11.4601	11.7826	11.1374	11.147	11.3685	11.0166	11.2271	11.22	11.3273	11.1484	11.0237	11.4761
ENSG00000007545	CRAMP1	10.5508	11.2128	9.96661	10.2727	10.4192	9.98261	10.5311	10.48	10.6087	9.94073	10.3277	10.9414	10.4481	10.4889	11.7984	10.3487	10.2725	10.9211	10.3577	10.6531	10.6271	10.7906	10.6479	10.7115	10.6849	10.2783	10.0587	10.3247	10.1041	10.1585	9.96363
ENSG00000007866	TEAD3	10.3642	10.4126	5.80557	9.86879	10.602	5.09967	9.81465	10.634	10.4042	5.15937	10.007	6.69593	10.0063	10.0814	5.93207	9.51581	8.0937	6.51933	9.83786	10.788	10.0903	10.1338	9.39846	10.8336	9.93856	7.08409	4.57503	3.49506	5.09762	4.98854	5.369
ENSG00000007923	DNAJC11	11.281	11.8186	11.8195	11.3471	11.2283	11.6208	11.2008	11.2324	11.104	11.6576	11.3075	12.0394	11.2427	11.3211	8.31491	11.0422	11.2144	11.8216	11.2785	11.2456	11.3086	11.3025	11.2037	11.4446	11.3643	11.3387	11.3354	11.3802	11.3139	11.3867	11.3212
ENSG00000007933	FMO3	3.49506	3.49506	3.49506	3.49506	4.47818	3.49506	3.49506	3.49506	3.49506	3.49506	4.09668	5.37086	3.49506	3.49506	5.45992	3.49506	4.0914	5.25362	3.49506	3.49506	3.49506	4.18985	3.49506	3.49506	4.24648	3.49506	3.49506	3.49506	3.49506	3.49506	3.49506
ENSG00000007944	MYLIP	8.12679	8.19199	7.81911	8.24807	7.80297	8.16071	8.29647	7.91748	8.07876	7.9345	8.57849	9.12538	8.28897	7.90075	11.3644	8.5614	8.75364	9.23035	8.57528	7.88044	7.75388	10.0546	10.231	7.7828	10.0745	9.38764	9.51619	9.36006	9.38948	9.23251	9.47808
ENSG00000007952	NOX1	4.70917	3.49506	4.24316	5.10525	4.77821	4.73318	5.62034	4.46197	4.57177	4.91428	5.07455	5.58293	5.56269	5.12063	5.7171	5.3381	4.59205	5.21742	5.47317	3.85489	4.46683	6.52063	6.37663	4.33546	5.72794	4.78557	4.04442	5.50236	4.79571	5.14841	4.53121
ENSG00000007968	E2F2	9.78445	9.47016	3.49506	8.95801	9.3462	3.49506	8.35761	9.47166	9.23742	3.49506	8.43645	3.49506	8.36992	9.68977	4.68517	8.07037	6.66408	3.49506	8.4689	9.7763	9.36297	6.31477	6.34959	10.2189	6.49128	5.88148	3.49506	3.49506	4.49194	3.49506	3.49506
ENSG00000008018	PSMB1	11.9485	12.0608	11.878	11.8892	12.1819	11.911	11.9323	12.2712	11.9379	11.888	11.852	12.8535	12.1049	11.943	14.3482	11.9197	11.5816	13.0356	12.0511	12.0535	11.889	12.98	12.8633	12.5769	12.8678	11.8508	11.9648	11.8756	11.8684	11.8335	12.0499
ENSG00000008056	SYN1	12.995	12.6352	13.9347	12.5121	13.0687	13.9	12.6947	12.7548	12.6298	13.9097	12.8558	13.8089	12.5582	12.9373	14.3008	12.8457	13.7241	13.8276	12.7528	12.5788	12.9311	12.4104	12.5795	12.504	12.4364	13.4683	13.7687	13.5287	13.8573	13.4604	13.7898
ENSG00000008083	JARID2	12.3742	12.617	11.335	11.8921	12.5022	11.3653	11.8603	12.5146	12.4793	11.256	11.8534	11.8524	11.8775	12.2373	13.4439	11.902	12.1631	11.5341	11.7159	12.4605	12.3602	10.2583	10.2616	12.4414	10.3875	11.7413	11.7382	11.5901	11.6569	11.7174	11.7001
ENSG00000008086	CDKL5	11.1829	10.8205	11.3259	11.2532	11.116	11.5279	11.1255	11.1857	11.4599	11.223	11.253	11.1371	10.8566	11.299	12.6573	10.9854	11.6871	10.7564	10.8646	11.2775	11.4253	9.73388	9.95324	10.8176	10.2809	11.7202	11.5804	11.7547	11.8127	11.7537	11.6852
ENSG00000008118	CAMK1G	9.13371	8.59098	10.1372	8.54413	9.29712	9.90614	8.30891	9.40832	8.89263	9.9594	8.38151	9.66799	8.46141	8.91657	8.89746	8.37195	9.65106	9.87882	8.94659	9.18347	8.97831	8.66106	9.0851	9.02001	8.84632	9.46841	9.83653	9.86205	10.0632	9.7956	9.95306
ENSG00000008128	CDK11A	5.8699	7.04852	5.10227	5.74456	5.2583	5.16709	5.86879	5.3375	5.84118	5.32414	5.7272	6.4688	5.69567	5.87098	7.03529	5.82236	6.18151	6.17849	5.09326	5.90474	6.06902	7.66682	7.30378	5.48545	7.43921	4.67928	5.29132	5.19661	4.95696	4.80184	5.22333
ENSG00000008130	NADK	11.721	12.2012	11.0354	11.4509	11.8057	10.7661	11.4921	11.8278	11.6984	10.946	11.6054	11.797	11.5578	11.7229	9.4263	11.4644	11.3912	11.7023	11.598	11.8615	11.7717	12.6661	12.7081	11.9024	12.6439	11.2793	11.1732	11.2575	11.1323	11.0687	11.0884
ENSG00000008196	TFAP2B	11.6649	10.824	11.215	12.755	12.1735	11.3129	12.54	11.8559	11.1089	11.182	12.0027	9.78007	12.6182	11.5417	11.4464	12.8425	12.8891	9.60993	12.063	11.4004	11.7418	11.4542	11.5669	11.3216	11.6021	11.3485	11.5304	11.2183	11.6712	11.1305	11.5275
ENSG00000008197	TFAP2D	5.65872	5.10268	6.55544	4.96124	5.2008	6.91643	4.5888	5.01257	5.06869	6.70137	5.05032	6.94419	4.72171	5.29179	8.13886	4.86097	5.81884	6.38983	5.14783	5.44646	5.29386	4.99521	4.64637	5.55137	4.76949	6.95827	7.01259	6.56621	6.90092	6.85184	6.81343
ENSG00000008226	DLEC1	5.97423	6.52472	5.99926	5.64338	5.41615	5.26154	5.55563	5.45392	5.63177	6.08659	5.93676	5.26768	5.51514	6.04267	5.7171	5.28066	5.52909	4.87851	5.76465	5.95654	5.53507	5.0621	5.74092	5.78588	5.3104	5.20026	5.47622	4.87882	5.62589	4.5736	4.8634
ENSG00000008256	CYTH3	11.5064	11.5753	12.6853	11.63	11.4514	12.5827	11.4705	11.5773	11.5998	12.6846	11.6178	12.3087	11.5831	11.5699	9.87608	11.5639	11.666	12.0946	11.5433	11.5635	11.4927	11.2057	11.2856	11.5499	11.3022	11.8287	12.1036	11.9952	12.159	12.0358	12.1786
ENSG00000008277	ADAM22	11.6649	11.551	13.4676	12.0105	11.2837	13.2714	11.5812	11.3809	11.6413	13.4053	11.9046	12.6944	11.4031	11.7148	11.2147	11.7906	12.1175	12.3566	11.9473	11.4802	11.6524	9.76737	9.96421	11.1125	10.132	12.6928	12.7599	12.7453	12.9515	12.8261	12.8775
ENSG00000008282	SYPL1	9.69589	9.20352	7.92897	10.2687	9.99955	8.10775	10.3423	10.2613	10.2146	8.1503	10.5474	9.11629	10.28	9.90361	8.53632	10.2246	8.48498	9.29109	10.5948	10.1494	9.89685	10.6361	10.3479	10.2021	10.4192	8.2214	8.2609	8.10183	8.27889	8.10963	8.16984
ENSG00000008283	CYB561	12.0514	12.0237	13.4431	11.812	11.7088	13.4408	11.5857	11.5175	11.1502	13.394	11.9203	13.0028	11.6883	12.0504	14.0816	11.8265	12.636	13.0045	12.2294	11.435	11.7875	11.7121	11.8679	11.599	11.7897	12.6893	13.056	12.757	13.0712	12.6825	13.0887
ENSG00000008294	SPAG9	14.0041	13.9495	13.7354	14.3023	13.8495	13.7071	14.1126	14.1033	14.3798	13.6755	14.1965	13.1083	13.8758	14.1158	12.0289	13.9667	13.9279	12.7549	13.8462	14.3055	14.0998	12.6398	12.7666	13.9957	12.9664	14.1028	14.0461	14.009	14.0657	14.1442	14.0475
ENSG00000008300	CELSR3	13.4931	14.1499	13.0297	13.5182	13.4731	12.9518	13.5724	13.2345	13.7508	12.9394	13.4248	12.7705	13.3884	13.6334	11.6459	13.1789	13.4845	12.4642	12.9087	13.6313	13.8611	13.1651	13.4357	13.6215	13.2524	13.156	12.8961	13.1159	12.8877	12.9642	12.9752
ENSG00000008311	AASS	10.3908	10.0093	6.45546	10.6678	9.5485	5.85464	10.1878	9.99762	10.6646	6.28633	10.4802	6.73247	10.0927	10.7172	5.7171	10.0706	8.54665	6.29628	9.97757	10.9444	10.3964	9.72026	9.85759	10.1107	10.0191	8.3045	7.66025	7.68519	7.87559	7.62072	7.93191
ENSG00000008323	PLEKHG6	4.96226	4.73559	5.36331	4.6819	4.19682	4.68331	4.81988	5.01257	4.57177	5.56835	4.38964	5.49634	4.00834	4.77909	4.68517	4.37773	5.15328	4.77462	4.91192	4.4953	5.05943	5.44724	5.34395	4.59571	5.24691	4.78557	4.57503	4.96704	4.49194	4.5736	4.79012
ENSG00000008324	SS18L2	9.4904	9.25153	9.40531	9.37499	9.74202	9.58677	9.58621	9.52412	9.29711	9.39329	9.43828	8.38394	9.67057	9.45995	13.4565	9.70207	9.44197	8.84644	9.57367	9.50804	9.28524	10.085	10.1754	9.84731	10.1969	9.65826	9.85984	9.43864	9.72648	9.76856	9.6471
ENSG00000008382	MPND	10.4496	11.2394	11.3886	10.1338	10.7564	10.9792	10.2333	10.6368	10.2876	11.0794	10.0381	10.7983	10.3107	10.2659	11.2844	10.0241	10.2273	10.7296	10.2234	10.5006	10.3935	9.68331	9.77273	10.8274	9.47616	9.57256	9.88783	9.80387	9.76182	9.59469	10.0238
ENSG00000008394	MGST1	9.04395	7.95446	5.62735	10.3765	9.76476	5.91064	10.2986	9.90414	9.77983	5.95104	10.6203	6.5395	10.3503	9.22334	6.98959	10.2762	7.72445	6.37467	10.7974	9.36571	9.5433	10.523	10.0073	9.48082	10.5559	6.75664	5.41757	4.96704	5.16198	4.5736	5.82605
ENSG00000008405	CRY1	10.0904	10.5122	8.8582	10.5678	10.4946	8.95201	10.6712	10.607	10.4809	8.83495	11.0057	11.2431	10.6292	10.3126	9.71817	10.6484	10.0445	11.306	10.5307	10.5236	10.3589	11.8037	11.7391	10.412	11.9563	9.95538	9.99466	9.80129	10.1775	9.90891	10.1769
ENSG00000008438	PGLYRP1	5.70865	5.80014	4.02698	4.72125	5.0093	5.13387	4.5888	4.83909	4.74743	4.33593	4.22929	4.66886	3.49506	5.35401	3.49506	4.12399	5.59242	4.59552	4.77181	5.56568	4.9216	4.46859	4.64637	5.39793	3.49506	5.26791	4.57503	4.55747	4.20683	4.98854	4.53121
ENSG00000008441	NFIX	7.03136	9.29799	5.30313	11.5839	8.99629	4.9517	11.1974	8.88672	8.84697	4.91428	12.4191	5.58293	11.2289	7.27842	3.49506	11.147	6.40178	4.92689	12.4361	7.43207	8.78326	6.97165	6.9239	7.36571	6.68163	6.52132	4.26742	4.25459	3.49506	4.98854	4.42565
ENSG00000008513	ST3GAL1	10.2025	10.1953	11.0009	9.88031	9.93484	10.7334	10.3468	10.091	9.7346	10.8999	10.0463	11.2226	10.0183	10.1475	14.696	10.1024	10.622	11.2253	9.91734	9.91869	10.1199	9.76958	9.53135	9.80112	9.75484	10.6498	10.4824	10.6473	10.515	10.4785	10.3851
ENSG00000008516	MMP25	7.30449	7.62168	8.06069	6.552	5.97027	7.93605	6.70391	5.59414	6.58557	8.10449	6.30616	6.42459	6.43812	7.071	7.12251	6.61726	7.62768	6.74716	6.74607	6.50703	7.28413	6.56253	6.11182	5.91379	6.17822	6.62022	6.70133	6.95253	6.61869	6.85184	6.76543
ENSG00000008517	IL32	5.43715	4.99339	7.21731	5.18376	5.2583	6.70666	4.86039	4.95774	4.8969	6.98803	4.97437	7.21653	4.72171	5.69737	7.35609	5.05477	5.39212	7.29323	5.66284	5.22845	4.18857	4.99521	4.93038	5.56733	4.76949	4.78557	5.53227	5.12502	4.79571	4.69436	5.22333
ENSG00000008710	PKD1	13.9393	14.6826	13.8985	13.4467	13.2826	13.9012	13.6587	13.3673	14.0467	13.8867	13.6273	13.9056	13.6699	14.1167	14.1968	13.2936	14.5606	13.6339	13.424	13.8988	14.2256	13.9762	14.158	13.4022	14.0273	13.892	13.6272	13.9666	13.4746	13.6879	13.876
ENSG00000008735	MAPK8IP2	14.3216	14.7856	15.1165	13.651	14.4905	14.9818	13.7545	14.1346	13.9319	15.1116	13.8286	14.5481	13.9254	14.1145	15.1134	13.8834	14.566	14.6005	13.8975	14.0203	14.1781	13.6146	13.7805	14.2796	13.5926	14.8328	14.9044	14.8627	14.8348	14.6914	14.7285
ENSG00000008838	MED24	13.0744	13.4428	12.9885	12.7975	13.4223	12.8232	12.9112	13.2872	13.0931	12.967	12.9683	12.3983	12.946	12.995	11.4485	12.8674	13.0424	12.4843	12.8371	13.0323	13.101	12.3994	12.5126	13.2571	12.3833	13.105	13.1343	13.0873	13.0641	13.0399	13.0656
ENSG00000008853	RHOBTB2	11.9467	12.2046	12.0821	11.4562	12.233	11.8989	11.8742	12.0728	11.7914	12.0334	11.5728	10.7441	11.8277	11.8133	10.1633	11.8065	12.1962	10.8603	11.7012	11.9004	12.0377	11.8632	12.0489	12.0752	12.0508	11.8477	11.8633	11.7824	11.8764	11.781	11.8716
ENSG00000008869	HEATR5B	11.4788	11.1814	11.8966	11.7745	11.3102	11.9326	11.6977	11.4389	11.6898	11.7725	11.7908	10.9901	11.4849	11.6079	8.72818	11.7841	11.7576	10.7933	11.4953	11.4859	11.6743	11.1184	11.467	11.2244	11.5208	12.095	12.0106	12.0598	12.1502	12.1397	12.0651
ENSG00000008952	SEC62	12.8716	12.2989	12.9508	13.1241	12.9191	13.2041	13.3316	12.9499	12.9716	13.138	13.1984	13.39	13.2708	12.921	16.8912	13.4086	13.2734	13.4823	13.3561	12.8406	12.9696	14.0144	13.9847	12.9355	13.9588	13.2417	13.3357	13.2752	13.359	13.4421	13.284
ENSG00000008988	RPS20	14.6392	15.1972	13.3024	14.466	15.3555	13.2115	14.6799	15.0811	14.7427	13.4526	14.3823	13.8573	14.7897	14.5693	14.7281	14.5984	13.6122	13.961	14.5143	14.8371	14.5602	15.0824	15.0517	15.541	15.0649	13.4113	13.164	13.252	13.0494	13.2732	13.1168
ENSG00000009307	CSDE1	14.9887	14.6971	14.8433	15.0062	15.1688	14.757	15.0195	15.2889	15.1607	14.7919	14.9295	14.8243	14.8978	15.0103	14.2443	15.0212	14.877	14.6476	14.7219	15.1591	15.0368	15.225	15.4035	15.2545	15.4328	15.0076	15.0495	14.9416	15.0493	15.0596	14.9205
ENSG00000009335	UBE3C	11.7669	11.6478	12.555	11.977	11.5807	12.5114	11.8417	11.7137	11.6808	12.5325	12.0209	12.6787	11.8907	11.9118	11.0532	11.9321	12.0526	12.5709	12.0244	11.7461	11.8122	11.9377	11.947	11.6765	12.1265	12.6085	12.625	12.5912	12.7006	12.6135	12.5491
ENSG00000009413	REV3L	11.8434	11.7404	11.921	12.2837	11.8674	12.1464	12.2384	12.0742	12.3235	11.9294	12.2501	11.9575	11.8405	12.1416	10.2857	12.1719	12.6409	11.4981	11.8285	12.0284	12.4057	11.8781	12.1272	11.5466	12.362	12.4563	12.4675	12.4148	12.6575	12.5773	12.5285
ENSG00000009694	TENM1	10.2544	9.7812	11.5505	11.2559	10.1745	11.597	11.2963	9.74175	10.5624	11.3051	11.2244	11.0728	10.8783	10.7515	11.5593	11.5121	11.6144	10.2883	10.9555	10.0871	10.8239	8.55759	8.37732	8.57487	8.2613	11.251	10.7567	10.9741	10.8278	11.0994	10.7871
ENSG00000009709	PAX7	11.2547	12.3402	8.60013	10.5678	11.7584	8.33865	10.9413	12.1141	12.1548	8.23776	10.11	8.14554	10.9558	11.5301	7.58767	10.5824	8.41643	8.27411	9.7616	12.2051	12.1574	6.58302	6.64391	12.7239	7.19795	8.50942	8.14744	8.43117	7.8229	8.20966	8.02244
ENSG00000009724	MASP2	8.07781	6.11825	7.33339	7.80201	7.17097	7.5723	7.84534	7.25876	8.10489	7.23592	7.52737	6.59361	7.51883	8.12305	7.24407	7.56608	8.43693	6.59945	7.46036	8.19055	8.16846	8.78839	8.91446	7.35704	9.04747	7.59844	7.80643	7.45389	7.56919	7.59624	7.49894
ENSG00000009765	IYD	3.8892	3.49506	3.49506	3.49506	4.19682	4.01338	3.49506	3.49506	4.0427	3.49506	4.09668	5.0302	3.49506	4.41748	5.93207	4.00992	4.33262	4.97322	3.49506	4.20927	3.49506	4.46859	3.49506	3.49506	4.24648	3.49506	3.49506	3.49506	3.49506	3.49506	3.49506
ENSG00000009780	FAM76A	8.70043	8.25622	8.51703	9.45777	8.94939	8.42464	9.42577	9.21505	9.13983	8.35103	9.43931	7.18192	9.32929	8.97245	10.106	9.4105	8.84235	7.37817	9.56696	8.9869	9.06676	8.95662	9.32542	9.02547	9.02164	8.17396	8.60574	8.49656	8.57245	8.45354	8.62548
ENSG00000009790	TRAF3IP3	4.76495	4.87225	4.76407	4.50585	4.19682	4.63076	4.68783	4.83909	4.74743	4.51799	4.43642	4.46193	4.62014	4.67327	5.93207	4.37773	4.51401	4.0552	4.14886	4.79998	4.46683	4.67681	4.396	4.59571	4.24648	4.25636	3.49506	4.25459	4.60438	4.5736	4.42565
ENSG00000009830	POMT2	11.4882	11.6567	11.4462	11.4411	11.4929	11.3817	11.4408	11.3758	11.2932	11.435	11.647	11.394	11.4982	11.363	10.9326	11.3769	11.4944	11.4955	11.4486	11.4142	11.4611	11.478	11.3828	11.4269	11.5391	11.4263	11.4336	11.4127	11.4231	11.3489	11.4872
ENSG00000009844	VTA1	11.8924	10.8895	12.2515	12.28	11.9835	12.2868	12.4741	12.0612	12.08	12.2376	12.4033	12.3511	12.4686	12.0204	10.7744	12.4935	12.1829	12.2408	12.3397	11.9608	12.1053	12.6896	13.0169	11.897	12.9815	12.4563	12.5143	12.3793	12.5998	12.5609	12.516
ENSG00000009950	MLXIPL	7.70204	7.63788	9.96661	6.7683	6.93285	10.0602	7.34999	6.83236	7.50913	9.9651	6.86974	9.10025	6.43812	7.85681	10.9205	6.7413	9.11581	9.42358	6.912	7.27597	7.75388	6.36322	6.23582	6.61461	6.20979	7.35008	7.92932	8.0062	7.90122	7.64479	7.66402
ENSG00000009954	BAZ1B	13.0757	13.4333	12.0352	12.9259	13.1366	12.072	12.8892	13.197	13.243	11.9439	12.8335	12.6265	12.7348	13.1184	15.864	12.7074	12.6033	12.4951	12.4616	13.3079	13.1602	13.0686	13.1179	13.3642	13.2991	12.4966	12.2046	12.3206	12.3638	12.4652	12.2155
ENSG00000010017	RANBP9	11.8649	11.4018	11.9712	12.0624	11.9526	11.9209	12.0899	12.053	12.0018	11.9911	12.1211	12.1844	12.0407	12.0254	10.1735	12.1879	11.9784	12.0708	12.0706	11.9753	11.8439	12.3049	12.3817	11.8509	12.4777	11.9798	12.1384	11.9251	12.0963	12.013	12.0114
ENSG00000010030	ETV7	3.49506	4.73559	4.40637	4.4027	5.0093	4.38355	4.10404	4.5505	4.57177	4.09379	3.922	4.46193	4.21723	4.55445	4.68517	4.37773	4.22289	4.0552	4.91192	4.2916	4.34049	3.49506	4.23456	4.16291	3.49506	3.49506	3.49506	4.03519	4.20683	4.5736	4.15869
ENSG00000010072	SPRTN	9.21411	9.4009	9.02425	9.59317	8.96912	9.0494	9.46931	9.58069	9.58198	8.9196	9.56117	9.19822	9.46948	9.31442	7.96194	9.54694	9.00215	8.94551	9.30475	9.59744	9.37745	10.6251	10.7157	9.49761	10.6972	9.35968	9.40787	9.26949	9.39249	9.60696	9.33078
ENSG00000010165	METTL13	10.7576	11.3378	11.2258	10.9324	10.9943	10.8752	10.9019	10.8507	10.6291	11.0367	10.975	10.5461	11.0012	10.8517	10.3766	10.8888	10.5967	10.8203	10.9331	10.759	10.7961	10.6883	10.773	11.0239	10.8615	10.9832	10.9549	10.9036	10.9736	10.9772	10.8502
ENSG00000010219	DYRK4	8.22819	8.367	7.47269	8.60953	8.72181	7.73103	8.8687	8.83115	8.61842	7.61651	8.6174	8.30612	8.82274	8.5783	8.92183	8.53622	8.08332	8.83832	9.027	8.57129	8.29602	9.14171	9.10904	9.00627	8.83648	8.28974	8.31444	8.06779	8.2526	8.31821	8.51481
ENSG00000010244	ZNF207	12.3131	11.2315	11.3484	12.3178	12.1546	11.534	12.3521	12.2874	12.3648	11.4221	12.3242	11.4456	12.5184	12.4473	13.0445	12.4331	12.1339	11.6843	12.276	12.43	12.4389	12.5927	12.642	12.475	12.6286	12.2271	12.1171	12.1615	12.126	12.2002	12.0986
ENSG00000010256	UQCRC1	12.9879	13.259	13.2533	12.7434	13.2924	13.0534	12.8515	13.2071	12.8384	13.149	12.8504	13.1069	12.9914	12.8248	14.2994	12.9049	12.8418	13.3627	12.9589	12.9658	12.9249	12.7804	12.793	13.3844	12.5944	12.9743	13.1903	12.9117	13.077	12.8627	13.0658
ENSG00000010270	STARD3NL	11.9624	11.6637	12.1084	12.1175	12.1764	12.3461	12.3562	12.0986	12.0552	12.2399	12.2676	12.4604	12.3659	12.1147	10.9504	12.3938	12.3453	12.5984	12.4076	12.0063	11.997	12.9809	13.1294	12.0598	13.0114	12.7137	12.9057	12.7456	12.8578	12.8839	12.8052
ENSG00000010278	CD9	6.41645	6.45238	6.34776	10.2074	6.33691	6.44779	8.60705	5.96751	6.05925	6.88266	9.29024	5.92499	8.9054	6.7223	6.28056	8.68874	5.8446	5.77205	8.6991	6.18946	6.61883	7.00221	5.22149	7.04196	6.8092	5.3929	3.49506	4.55747	3.49506	3.49506	3.49506
ENSG00000010282	HHATL	4.91623	4.38533	7.68387	5.55262	4.19682	7.87394	4.97349	4.95774	4.8969	7.84442	5.49488	7.17314	5.33307	4.72758	7.39156	5.72236	4.59205	7.16859	5.94746	4.79998	4.46683	4.67681	4.396	4.43148	5.03325	4.42228	4.80354	4.42014	5.02947	4.26637	5.22333
ENSG00000010292	NCAPD2	12.5182	12.5562	10.1111	11.8927	12.6694	9.8737	11.399	12.6802	12.4084	10.1327	11.4771	9.54646	11.3257	12.2606	6.89352	11.1058	10.3726	9.53825	11.0043	12.7818	11.9786	9.90614	9.85523	13.1101	10.1678	10.5544	9.89035	9.88663	9.81213	10.0117	9.85811
ENSG00000010295	IFFO1	10.5254	11.1564	10.8696	10.4178	10.5	10.8386	10.3438	10.3535	10.4268	11.1259	10.4202	11.3168	10.4346	10.5506	11.0913	10.1175	10.4821	11.4916	10.5467	10.5845	10.5977	11.2686	11.3506	10.6053	11.2942	10.9152	10.7961	10.8683	10.7049	10.8591	10.9421
ENSG00000010310	GIPR	9.19129	8.74804	8.33488	7.9543	7.85488	8.30545	7.54713	8.17577	8.86998	8.38972	7.62907	7.5022	7.78801	9.1302	7.2824	7.25796	9.71788	7.25288	7.78027	8.97279	8.96686	8.74868	8.47887	7.98163	8.53542	8.24454	8.03341	8.33432	8.2526	8.16882	8.36864
ENSG00000010318	PHF7	8.54216	8.88289	8.5292	8.16635	8.52257	8.5087	7.97988	8.52814	8.7593	8.3202	8.02392	7.34712	7.75458	8.52634	9.5796	8.20082	8.8269	7.24467	8.02218	8.59255	8.56775	6.36322	7.12647	8.39029	7.13472	8.4174	8.60574	8.65387	8.49049	8.60197	8.63873
ENSG00000010319	SEMA3G	5.24099	5.67474	5.36331	4.75911	5.3132	5.37703	4.86039	4.83909	5.31899	5.285	4.77354	5.69004	4.72171	5.04454	3.49506	4.50924	5.81884	5.32293	4.91192	5.16725	4.84562	4.76599	4.23456	5.28409	4.95222	5.12855	4.99044	4.55747	4.87936	5.52984	5.22333
ENSG00000010322	NISCH	14.3104	14.6442	14.4438	13.7029	14.4193	14.2809	13.8562	14.1724	14.1581	14.4179	13.9872	13.7512	13.8936	14.1826	13.3131	13.888	14.5237	13.7512	13.8679	14.2207	14.2679	14.0142	14.0527	14.1313	14.0659	14.3918	14.3693	14.4371	14.445	14.3499	14.4162
ENSG00000010327	STAB1	5.3099	5.80014	5.52819	4.6819	5.14039	5.62639	5.13981	5.06487	5.31899	5.68947	4.86426	5.46612	4.89852	5.25945	6.84293	4.37773	5.49621	5.74811	4.91192	5.36914	5.12254	5.24235	5.0851	5.26405	5.42833	5.70734	4.99044	5.38893	5.66835	4.98854	5.27384
ENSG00000010361	FUZ	9.41722	9.75184	8.40261	9.31618	9.84592	8.3743	9.28506	9.79566	9.34715	8.38121	9.3175	8.15446	9.42778	9.1923	10.3677	9.30519	9.06142	8.15267	9.13374	9.49823	9.45048	7.81975	7.96952	9.85116	7.81595	8.45756	8.38764	8.06779	8.00731	8.27269	8.24692
ENSG00000010379	SLC6A13	5.08999	4.38533	5.44844	4.99154	4.19682	5.53241	4.77774	4.63108	4.26503	5.80034	4.52279	7.12838	4.97703	4.77909	6.98959	4.21942	4.96223	7.45835	4.14886	4.36549	4.99263	6.95612	6.81062	4.28253	6.99916	5.12855	4.57503	4.78268	5.16198	5.14841	4.71123
ENSG00000010404	IDS	14.2361	13.3256	15.1385	14.2649	14.0692	15.2807	14.3378	14.0065	13.9994	15.2377	14.4712	14.88	14.2264	14.204	13.4601	14.4661	14.7058	14.8309	14.5442	13.9362	14.0154	14.6436	14.9012	13.7101	14.7847	15.1811	15.3476	15.2223	15.3686	15.2905	15.209
ENSG00000010438	PRSS3	5.27593	4.99339	8.23808	5.76069	4.9376	7.90089	5.00875	5.4163	4.9424	8.16525	5.71294	8.08155	5.60855	5.67397	7.31972	5.36585	5.68197	8.38981	5.94746	4.84276	5.23943	5.88395	5.22149	5.26405	5.03325	5.33199	5.82559	5.65559	6.06301	5.52984	5.27384
ENSG00000010539	ZNF200	9.26067	9.81354	8.90329	9.2092	9.34922	9.1869	9.27876	9.46523	9.35804	8.97715	9.13805	9.13665	9.34378	9.21178	9.78607	9.45743	9.15592	9.00474	9.23876	9.46981	9.4614	10.1508	10.2418	9.5563	10.0147	9.18745	9.55162	9.18082	9.26363	9.2907	9.30054
ENSG00000010610	CD4	5.82579	5.67474	5.47559	5.02105	6.00224	5.09967	4.81988	6.0642	6.21485	5.68947	5.02557	5.0302	5.38784	6.14615	5.13631	5.05477	5.94294	4.77462	5.19998	6.05453	6.03934	5.1253	5.15526	6.3127	4.76949	4.78557	5.41757	4.55747	5.16198	4.80184	4.93196
ENSG00000010626	LRRC23	8.45773	9.32317	8.69499	8.919	8.96126	8.38069	8.95229	8.97079	9.10793	8.65615	9.07157	7.98989	8.96076	8.35113	9.99563	8.81506	8.24561	8.47959	9.31813	8.56593	8.64642	8.80999	8.88702	8.58231	8.82158	7.9292	7.80643	7.66252	7.94296	7.39796	7.8042
ENSG00000010671	BTK	4.27622	4.73559	4.54182	4.83085	4.47818	4.30821	5.00875	3.49506	4.69234	4.66852	4.52279	5.11481	4.37509	4.77909	6.55858	4.00992	4.42832	5.06048	5.03599	4.00263	3.49506	5.88395	5.01039	4.09345	5.24691	4.55991	4.57503	4.25459	4.20683	3.49506	3.49506
ENSG00000010704	HFE	4.91623	3.49506	5.30313	5.37101	5.0093	4.63076	5.33911	4.90004	5.18246	4.85805	5.44291	4.7854	4.21723	4.82814	5.7171	4.94261	5.15328	4.77462	5.24995	5.22845	4.67472	4.46859	4.53003	4.66788	4.54637	3.49506	3.49506	3.49506	3.49506	4.43433	3.96636
ENSG00000010803	SCMH1	11.7271	10.9602	11.7777	11.1765	11.9362	11.7261	11.2939	11.8489	11.5322	11.7513	11.2803	11.6905	11.3082	11.5639	10.1986	11.3439	11.6398	11.6398	11.2668	11.7276	11.5829	10.4187	10.4198	11.9155	10.4291	11.7099	11.785	11.6234	11.8094	11.6612	11.6932
ENSG00000010810	FYN	13.7056	13.8537	13.5316	14.2327	14.0728	13.3479	14.121	13.9942	13.6874	13.462	14.2588	13.6595	14.1774	13.6711	11.7207	14.1313	13.6143	13.6055	14.0479	13.7654	13.7609	13.0596	13.0839	13.8104	13.1699	13.5811	13.4358	13.4505	13.4417	13.424	13.2374
ENSG00000010818	HIVEP2	11.6991	11.6735	12.8768	11.6248	11.7135	12.9349	11.2455	11.5783	11.7944	12.7671	11.5773	12.8401	10.9895	11.9272	11.6313	11.258	12.3049	12.2862	11.0248	11.6231	11.8418	10.1165	10.0346	11.2939	10.4142	12.4364	12.7571	12.3421	12.8051	12.5233	12.7463
ENSG00000010932	FMO1	4.44619	3.49506	3.49506	4.28425	4.35045	4.22424	4.35013	4.11336	3.49506	4.51799	3.7975	4.60494	4.37509	4.0336	3.49506	4.21942	3.91822	4.2824	4.6093	3.49506	3.49506	4.18985	4.23456	4.09345	3.49506	4.25636	4.04442	3.49506	4.20683	3.49506	3.49506
ENSG00000011007	ELOA	11.2401	11.7083	10.6645	11.4059	11.3573	10.4873	11.3807	11.4268	11.3492	10.5084	11.4576	10.629	11.3395	11.3287	11.4755	11.3236	11.0519	10.3284	11.2778	11.4	11.4085	12.7087	12.8674	11.4243	12.8096	10.8959	10.7161	10.9957	10.8367	10.854	10.8224
ENSG00000011009	LYPLA2	12.2877	12.5541	12.6025	11.7464	12.4484	12.509	11.7736	12.1969	11.9037	12.6027	11.793	12.017	11.9986	12.1878	12.6537	11.8394	12.3248	12.2815	11.8813	12.0675	12.0962	12.2566	12.3485	12.4903	12.2344	12.8265	12.8705	12.9144	12.8344	12.7852	12.8884
ENSG00000011021	CLCN6	12.7058	12.562	14.0845	12.7897	12.5347	13.8622	12.7142	12.4919	12.552	13.9747	12.939	13.521	12.6543	12.8753	12.5274	12.7301	13.2089	13.3577	12.6862	12.5458	12.7758	12.9463	13.0919	12.418	13.1286	12.8414	13.4961	12.8138	13.5103	12.8346	13.5062
ENSG00000011028	MRC2	13.767	14.8799	8.20431	13.7426	14.4895	7.43129	13.9568	14.2895	14.1731	7.8506	14.4425	8.20252	13.7952	13.9244	7.70492	13.567	11.7654	8.3674	14.2699	14.15	13.9871	13.0008	12.41	13.9846	12.6714	11.3688	7.41557	7.31526	7.56919	7.35478	7.33429
ENSG00000011083	SLC6A7	8.72952	8.52303	10.0096	7.971	9.47317	10.2048	8.16922	8.86735	8.66009	10.1123	8.22225	9.27165	8.19255	8.70194	9.66144	8.20438	10.2838	9.26508	8.4689	8.47443	9.14671	8.14652	8.11078	7.50954	8.1857	8.03924	7.9391	8.2759	8.08389	8.07467	8.23533
ENSG00000011105	TSPAN9	12.6298	12.8265	13.1874	11.9064	12.2732	13.1238	11.6834	12.18	11.9714	13.1715	11.9518	13.5664	11.8305	12.3313	12.9163	11.6592	12.6258	13.6216	12.1712	12.2203	12.0522	11.253	10.9721	12.4227	10.9946	13.0615	13.1616	13.1376	13.2104	13.0268	13.2581
ENSG00000011114	BTBD7	10.6674	10.7274	10.248	10.9273	10.6902	10.147	10.5344	10.9158	11.0191	10.072	10.8264	10.0302	10.4127	10.9367	12.6618	10.4291	10.5344	9.67366	10.5088	10.9293	11.0485	10.5515	10.5095	10.7982	10.8258	10.5373	10.2493	10.4034	10.3234	10.431	10.3139
ENSG00000011132	APBA3	9.40825	10.0247	8.63433	9.00249	9.27193	8.73244	9.12738	9.16571	9.21962	8.68062	9.07556	8.84922	9.28493	9.2329	7.96194	9.07018	9.16577	8.85182	9.07822	9.42019	9.42003	9.68798	9.74245	9.33675	9.42781	8.4443	8.2764	8.87156	8.36116	8.42608	8.49551
ENSG00000011143	MKS1	9.87701	10.2979	9.12386	9.83093	9.988	9.14063	9.86915	10.0965	10.2704	9.07793	9.87724	8.38394	9.93576	9.98167	8.29638	9.73193	9.80398	8.51739	9.86545	10.0918	10.1904	9.2812	9.45247	10.2123	9.43109	9.21502	9.20837	9.49729	9.17201	9.32081	9.11708
ENSG00000011198	ABHD5	8.86153	8.84861	8.88211	9.35226	8.8465	9.02922	9.34058	9.13635	9.21364	8.9544	9.727	10.9845	9.11702	9.1923	10.7059	9.31837	9.25617	10.7989	9.57367	9.03425	9.04515	10.5667	10.7402	8.91508	10.7321	9.04546	9.05966	9.1323	9.03232	9.22854	8.91773
ENSG00000011201	ANOS1	11.3354	11.9521	8.58855	11.1257	11.636	8.38388	12.6792	12.1254	12.649	8.64554	12.3423	9.73776	12.3504	12.0467	7.07957	12.416	10.9337	9.49932	12.504	12.0687	12.2532	8.28878	9.0108	11.3307	8.90402	9.41846	8.45047	8.79047	8.55104	9.22854	8.44106
ENSG00000011243	AKAP8L	11.9233	12.0616	11.5892	11.5524	11.9859	11.5344	11.8534	11.9973	12.1383	11.6247	11.7772	12.1737	11.7678	11.8649	10.2282	11.6459	12.0586	12.1928	11.6338	12.0344	11.9244	13.112	13.248	11.945	13.1382	11.2444	11.3074	11.3558	11.3383	11.2091	11.39
ENSG00000011258	MBTD1	11.0464	10.7554	8.91493	11.2878	10.8927	9.11979	11.2157	11.3347	11.5104	8.88993	11.0223	9.63339	11.0898	11.1394	7.07957	11.2137	10.3295	9.14078	10.731	11.5122	11.044	10.467	10.7592	11.4173	10.7414	10.4322	10.0765	10.185	10.0856	10.2096	9.9513
ENSG00000011260	UTP18	10.3046	11.0337	9.88262	10.4615	10.4891	9.89615	10.6091	10.499	10.3489	9.99047	10.5188	9.59957	10.6565	10.464	9.44322	10.3646	10.0605	9.80855	10.3328	10.4455	10.4576	10.3407	10.2164	10.7	10.27	10.2114	10.3238	10.0802	10.1983	10.2296	10.2903
ENSG00000011275	RNF216	11.5326	12.0397	11.3827	11.6775	11.7378	11.2965	11.6807	11.6073	11.5798	11.4309	11.8125	12.3267	11.7223	11.5436	14.4498	11.5472	11.4151	12.3111	11.6608	11.6176	11.7524	11.2291	11.0317	11.7131	11.2043	11.6317	11.4031	11.4797	11.468	11.3742	11.4248
ENSG00000011295	TTC19	12.2655	12.6272	13.1426	12.3098	12.2313	13.1162	12.1869	12.2508	12.1378	13.102	12.2279	13.3072	12.1374	12.401	13.2929	12.2319	12.6829	13.3468	12.4357	12.1951	12.2461	12.7318	12.5834	12.3477	12.6204	13.0427	13.133	13.0748	13.1011	13.088	13.0919
ENSG00000011304	PTBP1	13.3792	13.1493	10.5219	13.1852	13.5068	10.3815	12.9243	13.4228	13.257	10.5705	13.1287	11.1359	12.9768	13.3811	10.9175	12.8484	11.8225	10.959	12.8631	13.5867	13.3867	12.9521	13.0469	13.8325	13.0138	11.3216	10.2355	10.5599	10.2572	10.3908	10.2362
ENSG00000011332	DPF1	12.3298	12.7962	11.9847	11.6965	12.7414	11.955	12.3406	12.5834	12.3269	12.0276	11.8793	11.4461	12.4865	12.2639	14.1463	12.5398	12.5951	11.6	11.9304	12.3009	12.4642	12.9716	13.0924	12.6506	13.022	11.92	12.1278	11.8781	11.966	11.838	12.016
ENSG00000011347	SYT7	13.2374	12.9819	13.6813	12.2289	13.0862	13.6185	12.394	12.971	12.7261	13.5926	12.5282	13.0906	12.2724	13.1627	13.7445	12.3183	13.8179	12.8922	12.533	12.8643	12.9377	11.782	12.0572	12.6847	11.9592	13.4514	13.7256	13.4526	13.74	13.3814	13.6653
ENSG00000011376	LARS2	11.0107	11.5742	11.1677	11.3311	11.259	10.985	11.3087	11.2796	11.1334	11.2111	11.4964	10.747	11.2504	11.1814	9.12435	11.2593	10.7478	10.7238	11.4222	11.213	11.2625	9.02838	8.72085	11.2044	9.32597	11.2086	11.0826	10.9844	11.1051	11.0929	11.1366
ENSG00000011405	PIK3C2A	11.2868	10.7628	11.0681	11.9613	10.9982	11.1318	11.5521	11.4573	11.7306	10.9618	12.0088	11.1845	11.3131	11.5771	11.8469	11.5573	10.8905	10.6321	11.6214	11.5912	11.5385	11.3702	11.3464	11.0297	11.6245	10.7635	10.8095	10.4371	10.8951	10.75	10.8127
ENSG00000011422	PLAUR	6.51479	6.81075	5.99926	6.6643	6.90008	5.87357	6.43172	6.29946	6.48163	5.87781	6.09667	7.20795	6.2134	6.66628	8.29638	6.40786	5.52909	7.85786	6.31914	6.69788	6.57876	6.98701	6.50448	6.59986	6.54134	4.78557	4.57503	4.55747	5.28112	4.98854	5.05749
ENSG00000011426	ANLN	10.069	9.40563	7.67841	9.85628	9.76024	7.62179	9.04063	10.1007	10.017	7.81309	9.46899	9.23015	8.93547	10.0427	7.24407	8.94613	7.98084	9.01678	9.16072	10.3591	9.55353	7.95017	7.90706	10.2343	7.79573	7.9387	7.66025	6.75105	7.90122	7.046	7.57466
ENSG00000011451	WIZ	13.2736	13.7041	12.6784	12.8296	13.6883	12.617	12.9737	13.4777	13.3704	12.6646	13.0449	12.3622	13.0652	13.0928	11.3732	12.973	12.9791	12.418	12.7791	13.3811	13.4101	13.0751	13.1211	13.6218	13.0584	12.9382	12.8727	12.8842	12.8813	12.772	12.8826
ENSG00000011454	RABGAP1	12.4729	12.5552	12.4614	12.8316	12.6368	12.4531	12.8406	12.6506	12.7359	12.5248	12.8564	12.2356	12.7293	12.4602	12.1394	12.9132	12.3607	12.1266	12.6837	12.6276	12.6332	12.0182	12.0453	12.4813	12.2493	12.4584	12.429	12.2942	12.4428	12.4981	12.4086
ENSG00000011465	DCN	5.3099	6.02029	4.02698	8.94456	4.86088	4.22424	6.28564	4.70534	4.43272	4.51799	6.20041	4.06016	7.12838	6.12944	3.49506	6.79946	5.01308	3.49506	6.40338	4.70868	4.18857	4.46859	4.75004	5.68841	4.76949	4.78557	3.49506	3.49506	4.20683	3.49506	4.15869
ENSG00000011478	QPCTL	9.35139	9.41502	9.37867	8.90692	9.60505	9.38088	9.06097	9.2603	8.9296	9.46744	9.11364	8.62411	8.91405	9.27424	8.88512	8.97556	9.29933	8.98036	9.16072	9.18871	9.11595	9.19848	9.29096	9.46484	9.15039	8.49019	9.121	8.69344	8.89472	8.36956	9.16975
ENSG00000011485	PPP5C	12.6247	12.6714	13.2585	12.3564	12.7328	13.0215	12.4623	12.6721	12.5231	13.1451	12.4435	12.8814	12.5432	12.5708	9.98411	12.4004	12.5671	12.9023	12.5737	12.5698	12.5669	12.3684	12.3644	12.784	12.3487	12.6911	12.7999	12.7984	12.7778	12.6803	12.758
ENSG00000011523	CEP68	11.6524	11.8978	11.406	11.6514	11.7589	11.5029	11.542	11.9117	11.9601	11.4416	11.6153	11.2648	11.5715	11.7726	10.5967	11.6433	11.5254	11.1371	11.5726	11.8881	11.8144	11.5669	11.7442	11.8501	11.8799	11.8959	11.8091	11.7778	11.8903	11.9602	11.7568
ENSG00000011566	MAP4K3	11.1793	11.2876	11.1947	11.2504	10.8369	11.3689	11.2095	11.134	11.205	11.2051	11.2711	11.2384	11.1265	11.3704	8.79566	11.2115	11.4392	11.1087	11.155	11.173	11.2649	10.9614	10.8754	10.9031	11.1407	11.7161	11.8556	11.7182	11.8624	11.7769	11.8066
ENSG00000011590	ZBTB32	5.43715	6.02029	5.33359	5.39254	5.64192	6.08212	5.13981	5.77958	5.63177	5.36208	4.89285	5.33742	4.97703	5.87098	3.49506	4.62346	5.94294	5.42008	5.47317	5.36914	6.1544	5.24235	5.65253	5.81246	4.66437	5.3929	4.99044	5.44692	4.87936	5.35378	4.93196
ENSG00000011638	LDAF1	10.337	9.74067	10.426	9.92292	10.6711	10.2586	9.91862	10.48	10.1345	10.5268	10.0029	10.5745	9.95685	10.1323	10.7406	9.97498	10.2973	10.7038	10.2276	10.2304	10.0034	10.7091	10.2455	10.4856	10.4437	10.9104	10.7018	11.0081	10.7242	10.8883	10.5704
ENSG00000011677	GABRA3	12.3475	11.6217	13.5515	12.2973	12.0723	13.5237	12.4524	11.9378	11.8638	13.4779	12.4645	13.0003	12.4583	11.9942	13.2388	12.4257	12.5816	12.9886	12.516	11.9181	11.7485	11.1902	11.3754	11.9453	11.3686	13.59	13.7532	13.6621	13.8748	13.7078	13.7984
ENSG00000012048	BRCA1	10.3944	9.8693	6.78834	10.2046	10.0355	6.59992	9.54084	10.3454	10.0917	6.58625	9.79482	6.12493	9.6896	10.3804	9.07089	9.30353	8.04106	6.38983	9.36785	10.6663	10.0938	6.70005	6.01084	10.7495	6.1128	7.49906	6.06575	5.95594	6.03155	6.2349	6.16527
ENSG00000012061	ERCC1	11.0446	11.2539	10.5004	10.8113	11.275	10.491	10.9913	11.2655	11.0174	10.5554	10.7126	10.6489	10.9678	10.9166	11.8643	10.7601	10.4381	10.7238	10.7993	11.1095	10.9932	10.9154	10.8801	11.4466	10.6558	10.3079	10.4315	10.2375	10.1931	10.1097	10.1799
ENSG00000012124	CD22	3.8892	4.38533	5.47559	3.95446	4.5892	4.99055	3.99351	4.11336	3.49506	5.285	4.22929	6.2322	4.67225	4.33942	7.39156	3.49506	4.33262	6.77034	4.6093	4.00263	4.18857	4.46859	4.53003	4.55741	4.24648	4.55991	4.57503	4.55747	3.49506	4.26637	4.42565
ENSG00000012171	SEMA3B	8.39735	8.98741	8.15015	7.94756	8.24667	7.80426	7.96029	8.1546	8.32458	7.78752	8.09136	9.18307	7.93588	8.38586	9.78607	8.09742	9.0267	9.45046	8.1172	8.25865	8.4244	7.7043	8.2394	7.90656	8.13835	7.68007	7.26774	8.0062	7.59038	8.05687	7.81983
ENSG00000012174	MBTPS2	11.2873	10.9586	11.6617	11.3004	11.2421	11.7759	11.2639	11.3305	11.3909	11.5437	11.4804	11.3486	11.2163	11.5654	10.6848	11.4352	11.8076	11.2243	11.355	11.3456	11.486	10.2677	10.4914	11.1041	10.5634	12.2415	12.3988	12.2621	12.4187	12.3962	12.3731
ENSG00000012211	PRICKLE3	4.65007	4.38533	5.17305	4.89801	5.2583	4.82609	4.77774	4.70534	4.57177	5.15937	4.86426	5.8127	4.72171	5.08321	3.49506	4.62346	4.33262	5.81868	4.41209	4.36549	4.46683	5.58159	5.40089	4.88579	5.8554	4.25636	3.49506	4.55747	4.36254	4.26637	4.15869
ENSG00000012223	LTF	3.49506	3.49506	5.76322	3.49506	4.19682	4.91143	3.99351	3.49506	3.49506	5.20273	3.49506	5.98812	4.21723	4.0336	5.7171	4.00992	3.49506	5.99047	3.95933	3.49506	3.49506	3.49506	3.49506	3.49506	4.24648	3.49506	3.49506	3.49506	4.20683	3.49506	4.42565
ENSG00000012232	EXTL3	13.341	13.8823	13.1098	13.6724	13.8371	12.9009	13.782	13.7509	13.5788	13.0208	13.9447	13.0889	13.7051	13.3878	12.7115	13.6227	13.1918	13.0827	13.6428	13.4962	13.6012	13.2827	13.4076	13.648	13.4312	13.1749	12.9956	12.9988	13.0589	12.9763	13.0331
ENSG00000012504	NR1H4	4.05075	3.49506	4.02698	3.49506	4.19682	3.49506	3.99351	3.49506	3.49506	4.66852	3.922	4.06016	4.72171	3.49506	3.49506	4.00992	3.49506	3.49506	4.91192	3.49506	4.18857	3.49506	3.49506	4.16291	3.49506	3.49506	4.26742	3.49506	3.49506	3.49506	4.79012
ENSG00000012660	ELOVL5	12.5124	11.5784	13.6136	12.9985	12.5809	13.6044	12.8881	12.7004	12.6157	13.6227	13.1612	14.0875	12.8325	12.7838	11.8115	12.925	12.5008	14.1404	13.0504	12.621	12.6795	13.2515	13.3613	12.6311	13.5324	12.3762	13.0122	12.161	12.9908	12.461	12.9308
ENSG00000012779	ALOX5	7.23281	6.11825	9.06451	6.25218	5.2008	8.43695	5.64121	5.86337	5.55379	8.79709	6.23981	8.22807	5.71658	7.18642	6.67929	6.14618	7.24465	8.27009	6.27502	5.88702	6.61883	5.24235	5.0851	6.1988	4.95222	6.32937	6.55467	6.75105	6.5977	6.44453	7.03168
ENSG00000012822	CALCOCO1	11.6395	11.8886	11.3637	11.7778	11.5607	11.187	11.8296	11.5764	11.9273	11.2796	11.7053	11.0563	11.7025	11.4244	8.56755	11.6095	11.543	10.9552	11.6592	11.8566	11.5424	11.1926	11.2741	11.5034	11.296	11.2242	10.9022	11.165	10.8608	11.1908	10.9232
ENSG00000012963	UBR7	10.7442	10.499	10.2136	11.1722	10.8218	10.161	11.0645	10.9537	10.6957	10.06	11.1892	10.8243	11.0378	10.7515	9.004	11.0799	10.3555	10.6722	11.0682	10.9072	10.6368	11.6143	11.7081	11.0486	11.6716	10.6294	10.5808	10.6701	10.4687	10.5722	10.4541
ENSG00000012983	MAP4K5	11.232	10.9079	10.9811	11.4533	11.003	11.1398	11.367	11.3014	11.5006	11.1549	11.4052	11.4583	11.2653	11.3596	9.55645	11.4116	11.369	11.2808	11.137	11.4353	11.3123	10.9815	11.2384	11.1141	11.243	11.8769	11.679	11.7331	11.8378	11.9452	11.7163
ENSG00000013016	EHD3	11.1981	11.2708	13.2513	11.3423	11.0509	12.8129	11.0349	10.9407	10.8321	13.1427	11.4438	12.9701	11.0903	11.1829	10.2184	11.2451	11.7649	12.8485	11.4822	10.8805	11.0054	10.8502	11.0617	10.9248	10.9092	12.1869	12.2347	12.1745	12.2506	12.1366	12.1914
ENSG00000013275	PSMC4	12.2896	11.8587	12.8373	12.3067	12.4831	12.6185	12.3629	12.4388	12.1112	12.7799	12.4352	13.7589	12.4984	12.3111	12.6618	12.4123	12.2105	13.8814	12.354	12.2761	12.4201	14.4537	14.4603	12.5769	14.4278	12.3582	12.3351	12.3403	12.3511	12.313	12.4022
ENSG00000013288	MAN2B2	11.456	11.5467	12.134	11.4633	11.5044	11.9796	11.3048	11.4405	11.3551	12.1323	11.6722	11.8728	11.2788	11.49	10.862	11.3686	11.6986	11.8186	11.6738	11.2958	11.4295	10.8345	10.8847	11.2523	10.9979	11.9302	11.9642	11.8459	11.9896	11.8948	11.9547
ENSG00000013293	SLC7A14	10.789	10.1226	11.965	10.9883	10.6382	12.0626	11.2028	10.5352	10.598	11.9184	11.2444	12.6742	10.9458	10.8939	12.4257	11.2985	11.6446	12.2346	11.1801	10.4323	10.7524	10.9806	11.2635	10.0281	11.409	11.8959	11.6135	11.7916	11.7918	11.9415	11.6884
ENSG00000013297	CLDN11	5.04899	3.49506	5.47559	5.69494	5.0093	5.71403	5.13981	4.95774	4.9424	5.87781	5.12154	5.8812	4.97703	5.62588	6.11738	5.49604	5.6528	6.40483	5.85918	4.88387	5.84609	6.3392	6.07899	4.79799	6.27084	5.5065	5.53227	4.87882	5.38963	5.41525	5.65471
ENSG00000013306	SLC25A39	11.9116	12.5104	12.7779	12.0378	12.0668	12.498	12.1453	11.9382	11.6776	12.7399	12.2133	12.3945	12.2852	11.7905	12.5205	12.1456	11.8151	12.5887	12.4311	11.8275	11.8428	12.236	12.1709	12.0576	11.9911	12.1176	12.2714	12.1715	12.1422	11.9667	12.2418
ENSG00000013364	MVP	9.06235	10.0877	9.95087	8.78015	9.12143	9.6906	8.62705	9.07013	9.12291	9.8862	9.04055	9.87062	8.58588	9.48737	10.2233	8.59159	9.60835	10.0278	9.02374	9.05161	9.39178	9.2812	9.32542	9.20702	9.44086	8.93609	8.99092	8.87648	9.0168	9.02416	8.98844
ENSG00000013374	NUB1	11.5026	11.0949	11.7005	11.3868	11.5444	11.6212	11.3633	11.4777	11.5075	11.6079	11.3733	11.8707	11.3249	11.443	11.5748	11.2918	11.4473	11.7571	11.2825	11.5581	11.4225	11.9064	11.99	11.6632	12.0038	11.4456	11.615	11.5667	11.5565	11.5232	11.5155
ENSG00000013375	PGM3	10.6868	10.0877	10.0311	11.3522	10.4163	10.078	11.2998	10.7433	10.9573	10.12	11.3246	10.8904	11.1078	10.7227	9.63221	11.2243	10.4613	10.9198	11.0972	10.7584	10.8354	11.7567	11.7159	10.5902	11.7647	10.6541	10.5316	10.5305	10.5612	10.6199	10.6202
ENSG00000013392	RWDD2A	9.59837	9.54911	9.85752	9.85808	9.59493	10.027	9.91049	9.78366	9.62619	10.052	9.92453	9.1299	9.93788	9.63602	6.67929	9.95297	9.97201	9.08698	10.0531	9.63118	9.62323	10.3062	10.3827	9.59445	10.3774	10.344	10.5154	10.4388	10.4061	10.3457	10.4653
ENSG00000013441	CLK1	11.1311	10.8045	10.1	11.5202	10.5308	10.4761	11.6766	10.9259	11.4107	10.2851	11.1481	12.9056	11.6817	11.1675	11.1388	11.6403	11.0912	12.8996	11.286	11.3765	11.1252	13.599	13.8169	11.096	13.5599	10.4255	9.90038	10.417	9.90568	10.3218	10.2434
ENSG00000013503	POLR3B	9.66612	9.29799	10.3415	10.0198	9.66915	10.1647	10.0241	9.55873	9.5897	10.139	10.0824	9.92495	9.92296	9.87825	8.3332	10.0539	9.85511	9.58751	10.0611	9.67665	9.74211	8.71702	8.95905	9.61361	9.20496	10.4221	10.3013	10.3283	10.4687	10.5131	10.3385
ENSG00000013523	ANGEL1	10.3266	10.5596	10.3048	10.1558	10.3547	10.1976	10.025	10.2377	10.4285	9.98908	10.0851	9.75249	10.1697	10.4094	9.45995	10.0559	10.6389	9.5598	10.0059	10.4593	10.4939	10.0582	10.3088	10.3841	10.1599	10.2894	10.384	10.3966	10.2638	10.2256	10.3276
ENSG00000013561	RNF14	11.0388	11.2656	12.0728	11.5396	11.0574	12.1164	11.4507	11.1046	11.079	12.1045	11.5941	12.1941	11.4914	11.2438	11.9659	11.5974	11.6216	12.2942	11.6681	11.0252	11.1397	12.2268	12.4527	10.949	12.3517	12.0607	12.2421	12.0457	12.2552	12.2851	12.2609
ENSG00000013563	DNASE1L1	7.96967	7.83326	8.6787	7.92029	8.01552	8.54328	7.70161	7.94242	7.93563	8.54631	7.84473	8.35332	7.75941	7.83684	6.42649	7.66772	8.19834	8.44791	7.79569	7.73485	7.83182	7.51685	6.8494	8.06365	7.30227	8.34788	8.64804	8.48372	8.74729	8.69113	8.71996
ENSG00000013573	DDX11	11.2028	11.523	9.57328	10.7609	10.8337	9.5909	10.6813	10.7309	10.9118	9.52453	10.6819	9.00994	10.8711	11.2083	9.04894	10.3607	10.558	8.96801	10.622	11.2347	11.1303	10.4805	10.6218	11.2491	10.3221	9.96932	9.61084	9.9084	9.53004	9.76309	9.72576
ENSG00000013583	HEBP1	9.66009	9.8382	9.32038	9.33691	10.087	9.15	9.31925	9.9872	9.55227	9.23952	9.4578	9.46652	9.31302	9.22717	8.82179	9.31179	8.61301	9.69928	9.62407	9.70374	9.07744	9.42526	8.93246	10.1203	9.11418	8.8432	8.78973	8.71007	8.82512	9.25996	8.70743
ENSG00000013588	GPRC5A	4.70917	4.38533	4.24316	5.37101	5.55632	4.38355	3.49506	5.16285	4.79967	4.51799	5.07455	8.89244	4.97703	4.77909	7.58767	4.62346	4.51401	9.0847	4.6093	4.88387	5.23943	7.74082	7.0621	5.26405	7.50306	3.49506	3.49506	3.49506	4.20683	3.49506	3.49506
ENSG00000013619	MAMLD1	9.39016	9.1706	8.67597	9.85179	9.47868	8.88846	9.57981	9.49918	9.49423	8.64909	10.0665	10.8871	9.73793	9.54684	9.1032	9.91876	9.81811	10.8353	9.75572	9.57227	9.86433	9.72026	9.56635	9.49368	9.44086	9.80023	8.91378	9.48123	9.03618	9.41102	9.01578
ENSG00000013725	CD6	7.08672	6.99902	9.2468	7.47623	7.01164	9.04539	7.10697	6.83236	6.26303	9.30615	7.51167	8.71119	7.11333	6.40304	9.4263	7.12847	7.13795	8.99504	8.18309	6.78441	6.28586	6.26456	5.0851	6.41795	6.38542	8.46414	8.84272	8.52818	8.73311	8.67956	8.83188
ENSG00000013810	TACC3	11.6452	12.1696	8.99166	11.2353	11.6036	8.85445	10.6078	11.5299	11.3133	9.3084	10.6958	9.58648	10.6331	11.3175	10.0408	10.0028	9.10817	9.78903	10.655	11.7582	10.909	9.33878	9.09712	12.1371	9.01729	9.67537	8.67752	8.87156	8.35499	8.57723	8.80862
ENSG00000014123	UFL1	10.5336	9.75554	9.91425	10.6067	10.4462	9.87144	10.3032	10.8719	11.0214	9.85891	10.5276	11.2368	10.2901	10.7035	13.7248	10.3366	10.4978	10.8795	10.3769	10.8918	10.6319	10.9882	11.2617	10.6945	11.3376	10.0171	10.2552	10.1035	10.2979	10.303	10.137
ENSG00000014138	POLA2	9.78445	9.9426	8.45778	9.63771	9.89417	8.27147	9.29759	9.77503	9.42343	8.64198	9.30394	8.43602	9.38172	9.70497	9.37429	9.19872	8.72725	8.85987	9.52606	9.91131	9.66867	8.20643	8.17274	10.2937	8.01268	8.29714	8.10465	8.25337	8.40358	8.42608	8.63433
ENSG00000014164	ZC3H3	11.1729	11.1662	10.6788	10.6841	11.5477	10.6723	10.7966	11.4675	11.2884	10.5676	10.8692	10.9618	10.8017	11.1348	10.8714	10.7022	11.1482	11.0444	10.4601	11.3247	11.2788	10.5705	10.3019	11.6259	10.2918	10.7951	10.8656	10.818	10.9462	10.9058	10.9807
ENSG00000014216	CAPN1	13.1141	13.4946	13.9337	12.9398	13.2635	13.8212	12.9461	13.1333	12.8937	13.8972	13.1295	13.0536	13.0637	12.9158	12.366	12.9417	13.2153	13.2953	13.1187	12.8872	12.9406	11.9944	11.7606	13.0528	11.9154	13.6373	13.8143	13.6517	13.7293	13.559	13.7879
ENSG00000014641	MDH1	12.7582	12.9716	13.1608	12.7979	12.5687	13.5565	12.704	12.6468	12.496	13.3559	12.8132	13.116	12.9077	12.673	11.9541	12.8769	12.9351	13.4494	13.1307	12.5841	12.4089	12.7639	12.8776	12.7417	12.63	13.5956	13.9997	13.7161	14.0028	13.7785	13.961
ENSG00000014824	SLC30A9	12.3877	11.4978	12.596	12.6513	12.3849	12.7707	12.6078	12.5112	12.4933	12.7007	12.5426	12.5569	12.4895	12.5123	11.6605	12.619	12.5078	12.4747	12.5157	12.4471	12.3206	12.0526	12.0956	12.3743	12.1834	13.072	13.1741	12.9835	13.1528	13.0967	13.0568
ENSG00000014914	MTMR11	7.64808	7.5029	8.99166	8.08892	7.41012	8.87721	7.56283	7.26869	7.866	8.94289	7.98756	8.05323	7.4368	7.83684	6.67929	7.23718	7.79615	7.94122	7.65905	7.53477	7.78904	8.47345	8.17274	7.14147	8.26864	7.59844	6.87579	7.40004	6.96756	7.35478	7.50862
ENSG00000014919	COX15	11.125	11.148	10.9351	11.153	11.1613	10.9092	11.1237	11.2242	11.4985	10.9474	11.1522	11.0509	11.0143	11.2677	10.503	11.1218	11.048	10.9953	11.1505	11.2742	11.2687	10.9517	10.9926	11.3558	11.1772	11.2858	11.0615	11.2385	11.0791	11.2978	11.1916
ENSG00000015133	CCDC88C	10.8305	11.7385	9.15951	11.226	10.9798	9.03935	11.0038	11.0181	11.0157	9.01612	11.2148	8.87908	11.0108	10.7805	7.52524	10.8245	10.4073	8.4372	11.0378	11.0484	10.9367	7.94236	7.99548	11.0317	8.6579	10.3242	9.97107	10.4017	9.98955	10.1097	9.90454
ENSG00000015153	YAF2	10.2654	9.80642	10.1589	10.1718	10.249	10.4976	10.4955	10.4821	10.2914	10.3144	10.3075	10.6354	10.4233	10.4452	14.1541	10.521	10.488	10.8387	10.4613	10.2876	10.3835	11.1271	11.1556	10.4627	11.0012	10.7284	10.8771	10.8295	10.8791	10.8345	10.8272
ENSG00000015171	ZMYND11	12.6828	12.4035	13.2077	13.1022	12.6534	13.1578	13.1905	12.8402	12.8782	13.1068	13.2447	12.8187	12.9935	12.8139	11.508	13.3214	13.0597	12.5209	13.1418	12.775	12.8705	12.4847	12.7016	12.4234	12.7899	13.1496	13.2885	13.1021	13.2724	13.1631	13.2294
ENSG00000015285	WAS	7.24905	6.92137	6.54333	6.67258	7.41012	6.68595	6.60537	7.13396	6.98619	6.64499	6.4552	6.65843	6.77307	6.84831	6.98959	6.34364	7.10741	6.84861	6.52091	7.0082	6.93592	6.84236	6.57592	7.4041	6.72545	5.75306	6.44761	5.79269	6.5764	6.0629	6.79761
ENSG00000015413	DPEP1	4.81783	4.99339	4.47678	3.49506	4.77821	4.01338	3.49506	4.90004	4.26503	4.33593	4.38964	4.46193	4.37509	4.55445	3.49506	4.50924	5.15328	4.45363	4.14886	5.03438	4.34049	4.46859	3.49506	4.91352	4.76949	4.55991	3.49506	4.55747	4.20683	4.26637	4.8634
ENSG00000015475	BID	9.81597	9.72564	10.7752	9.8679	9.9705	10.7986	10.0922	9.84598	9.49916	10.9132	10.0503	11.5047	10.2901	9.71592	10.8992	10.2677	9.77048	11.7517	10.1111	9.73392	9.47223	10.9834	10.7261	10.0281	10.5424	10.8146	10.8566	10.9048	10.8178	10.9689	10.795
ENSG00000015479	MATR3	7.80423	6.48902	5.74153	7.01535	7.17097	5.67094	7.24993	7.1662	7.93563	6.12893	6.7469	5.69004	6.49785	7.75406	7.70492	7.26482	7.53158	5.59448	6.85389	7.76798	7.92958	7.79392	7.96952	6.89339	8.16222	5.65996	5.82559	5.44692	6.09376	5.58349	5.61758
ENSG00000015520	NPC1L1	4.27622	3.49506	4.54182	4.28425	4.47818	4.22424	4.35013	4.46197	4.69234	4.79869	4.22929	5.1937	4.89852	4.33942	3.49506	4.50924	4.51401	5.38853	3.49506	4.20927	4.57668	5.0621	4.75004	4.38492	4.24648	4.25636	4.26742	4.25459	3.49506	4.26637	4.15869
ENSG00000015532	XYLT2	10.559	10.9425	10.1411	10.3138	10.6121	10.1167	10.2373	10.5615	10.419	9.92473	10.3905	8.86287	10.3049	10.3596	11.5995	10.1062	10.3737	8.88898	10.3473	10.5651	10.5216	10.1809	9.77273	10.5879	9.87509	9.96237	10.0248	9.92035	9.91826	9.84562	10.0521
ENSG00000015568	RGPD5	5.46704	4.73559	4.65936	6.00872	5.14039	5.53241	6.23331	5.69014	6.27873	4.51799	6.14952	5.40342	5.65284	6.273	3.49506	6.24844	6.22075	4.97322	5.55242	5.83242	5.7379	7.06143	6.77075	5.90153	6.96315	5.45098	5.15048	4.87882	5.82567	5.41525	5.369
ENSG00000015592	STMN4	13.7926	14.3207	14.3292	13.8888	14.4226	14.2404	14.4119	14.1825	13.8852	14.3339	14.0572	15.311	13.6713	13.4494	16.5897	13.6114	14.1535	15.4622	13.5851	13.7121	13.5804	14.4164	14.3773	13.8555	14.3014	14.3973	14.1136	14.5108	14.0666	14.4332	14.1295
ENSG00000015676	NUDCD3	13.1819	13.5556	14.5189	13.2294	13.4245	14.2808	13.2077	13.3457	13.0996	14.4741	13.3151	14.3002	13.2637	13.2057	14.3516	13.218	13.6365	14.2507	13.3942	13.0166	13.273	13.1699	13.2005	13.1697	13.2653	13.8726	14.085	13.9392	14.0541	13.9306	14.0656
ENSG00000016082	ISL1	11.5102	10.6756	12.6938	11.3709	10.4504	12.8239	10.5946	10.4916	10.4354	12.8363	11.2772	11.3033	10.991	10.9558	11.5593	10.9746	11.6045	11.3787	11.5524	10.9141	10.4535	9.1519	9.13648	10.7813	8.99976	13.3639	13.3638	13.4123	13.4005	13.472	13.3687
ENSG00000016391	CHDH	7.45196	7.66972	5.47559	8.93949	7.51081	5.29145	8.27127	7.32683	7.30579	5.01874	8.97216	8.50729	8.41028	7.18642	9.93709	8.36561	7.14799	8.34846	8.98736	7.34676	7.18168	7.06143	6.81062	7.27191	7.2436	5.61081	5.22296	5.6065	5.16198	5.63501	5.49935
ENSG00000016402	IL20RA	3.49506	3.49506	4.40637	4.4027	4.19682	4.22424	3.99351	3.49506	3.49506	4.09379	4.33993	4.93877	3.49506	4.0336	5.13631	4.00992	3.91822	4.71847	4.14886	3.49506	4.18857	3.49506	3.49506	3.49506	3.49506	4.03647	3.49506	3.49506	4.20683	3.49506	4.15869
ENSG00000016602	CLCA4	3.49506	3.49506	3.49506	3.49506	3.49506	3.49506	3.99351	3.93392	4.0427	3.49506	4.38964	5.46612	4.00834	3.49506	5.45992	4.37773	4.0914	5.25362	3.49506	4.00263	4.18857	4.18985	3.49506	3.49506	3.49506	3.49506	3.49506	4.55747	4.20683	3.49506	3.49506
ENSG00000016864	GLT8D1	10.8974	10.7609	10.6253	11.2329	10.9543	10.7746	11.2479	11.1567	10.9069	10.7178	11.2027	9.71237	11.256	10.9553	8.79566	11.3386	10.9207	9.94456	11.2234	11.0527	11.01	11.3386	11.424	11.2214	11.2605	11.1968	11.1503	11.0446	11.1529	11.0863	11.0892
ENSG00000017260	ATP2C1	12.7879	12.8185	13.3763	13.016	12.5029	13.433	13.0269	12.6628	12.7736	13.3655	13.0523	13.7754	12.8655	12.8239	11.3995	13.0724	13.0175	13.6868	13.0364	12.8048	12.7073	13.2777	13.3745	12.5532	13.394	13.4992	13.5998	13.5007	13.6246	13.6667	13.5474
ENSG00000017427	IGF1	3.49506	4.38533	4.24316	3.95446	3.49506	4.73318	3.49506	4.11336	4.0427	4.43199	4.52279	4.72883	4.21723	3.49506	5.93207	3.49506	3.49506	3.49506	3.49506	3.49506	3.49506	3.9887	3.49506	3.79586	3.49506	4.25636	3.49506	3.49506	4.36254	3.49506	3.96636
ENSG00000017483	SLC38A5	5.08999	5.20257	5.36331	5.07786	5.0093	5.71403	5.13981	4.95774	5.25265	5.50325	5.05032	8.38015	4.97703	5.29179	10.761	4.90256	5.49621	8.78299	5.24995	5.06906	5.39598	6.04316	6.20585	5.04259	6.1459	4.25636	4.57503	5.12502	4.49194	5.28911	5.27384
ENSG00000017797	RALBP1	11.7195	11.8716	12.1742	11.5532	11.8553	12.0609	11.3599	11.7945	11.5756	12.1518	11.3943	11.9765	11.4357	11.5789	14.7249	11.4299	11.5986	11.9664	11.3947	11.7458	11.5462	11.4542	11.3614	11.9312	11.4739	11.867	11.9576	11.7955	11.8951	11.8613	11.9099
ENSG00000018189	RUFY3	14.0748	13.9976	14.5473	14.4291	14.1152	14.6194	14.5258	14.1569	14.2289	14.5794	14.5253	14.5273	14.4729	14.1736	14.8694	14.6209	14.461	14.4575	14.4982	14.0419	14.1511	14.678	14.8071	13.9001	14.866	14.6632	14.8707	14.664	14.8705	14.7744	14.7623
ENSG00000018236	CNTN1	14.1025	13.2363	15.5912	14.2403	13.311	15.6547	13.7877	13.4158	13.6132	15.5443	14.2167	14.9361	13.7418	14.1392	13.0473	13.9742	14.712	14.5741	14.3206	13.7017	13.5762	12.3513	12.5802	13.194	12.5944	15.6443	15.808	15.6606	15.9026	15.7977	15.7737
ENSG00000018280	SLC11A1	5.00646	4.38533	4.40637	4.14206	5.2583	4.99055	4.27748	5.29614	4.57177	4.09379	4.33993	5.11481	4.62014	4.61574	10.238	4.37773	5.68197	5.86374	4.41209	4.70868	4.67472	5.1253	4.75004	4.51743	3.49506	4.97028	5.29132	5.12502	4.20683	4.5736	4.42565
ENSG00000018408	WWTR1	9.82946	9.77026	6.34776	10.3877	10.2522	6.16038	9.94672	10.4456	10.3149	6.95377	10.4317	8.01947	10.1669	9.94491	6.28056	10.0079	8.29138	7.7347	10.6013	10.3606	10.2514	9.44195	8.57372	9.92603	9.00416	7.94814	4.99044	5.8768	5.96635	5.86601	5.85781
ENSG00000018510	AGPS	11.916	11.8605	12.3697	12.0657	11.7458	12.4001	11.9564	11.9999	12.0863	12.3071	12.0898	11.9127	11.9693	12.1311	10.4949	12.1697	12.2286	11.6839	12.0406	12.0313	12.0883	10.9263	11.084	11.8323	11.1665	12.5498	12.6969	12.516	12.8534	12.7015	12.7465
ENSG00000018607	NA	5.49624	4.12949	5.94402	5.30412	5.55632	6.14508	5.51061	5.49044	5.44186	6.10792	5.16671	5.15492	4.89852	5.15689	3.49506	5.2509	5.35541	5.25362	5.55242	5.25791	5.05943	4.76599	3.49506	4.85732	3.49506	6.20646	5.53227	5.32812	5.74935	6.20218	6.08807
ENSG00000018610	STEEP1	10.1005	10.2169	10.6083	10.249	10.3335	10.5107	10.3393	10.4521	10.2771	10.6246	10.3305	10.3682	10.4526	10.3438	10.4028	10.4658	10.2645	10.4865	10.3049	10.1494	10.2019	10.5334	10.5653	10.54	10.5987	10.5651	10.5808	10.5614	10.3926	10.6349	10.474
ENSG00000018625	ATP1A2	11.0365	11.6186	4.54182	14.1708	11.8701	4.22424	13.0918	11.5284	10.9308	4.51799	13.87	7.18192	13.2477	10.843	6.79046	13.1168	10.9445	6.69962	13.9001	11.0227	11.3296	10.6276	10.2792	10.7631	11.2052	9.70622	5.41757	5.50236	5.96635	5.68456	5.88883
ENSG00000018699	TTC27	9.419	9.46112	8.92647	9.51233	9.29712	9.16117	9.47069	9.41055	9.35442	8.86575	9.63071	8.5518	9.51854	9.38645	8.65738	9.43944	9.26765	8.71956	9.48633	9.39623	9.41443	7.5686	7.1576	9.51129	7.42609	9.39454	9.37588	9.59301	9.49406	9.49262	9.42809
ENSG00000018869	ZNF582	7.76535	8.23512	7.68932	7.83525	7.83779	7.84184	7.83246	7.95472	8.01588	7.53428	7.68959	7.57719	7.94859	7.97112	8.72818	8.13894	7.89443	7.67502	7.80333	7.87176	8.121	8.86054	8.92349	7.9359	8.85122	7.90033	7.99643	7.58026	7.79581	7.78128	7.62894
ENSG00000019102	VSIG2	5.34296	5.91472	4.40637	5.95434	5.64192	4.57511	6.91563	5.49044	6.52152	4.33593	6.30616	4.28929	6.5095	5.12063	5.30878	6.75116	4.66401	4.59552	5.88926	5.67478	6.31071	6.77299	6.5287	5.65918	6.51654	3.49506	3.49506	3.49506	3.49506	3.49506	3.96636
ENSG00000019144	PHLDB1	12.6841	13.2577	12.0416	12.246	12.5761	12.1415	12.4892	12.6176	12.817	11.954	12.39	12.282	12.3706	12.774	10.1113	12.2084	12.9954	12.2256	12.2487	12.7474	12.872	12.1682	12.3878	12.5337	12.2989	12.6174	12.4225	12.6465	12.2744	12.5314	12.5391
ENSG00000019169	MARCO	5.12959	6.02029	3.49506	4.28425	5.2583	4.01338	3.99351	5.20894	4.57177	3.49506	4.28674	5.52586	4.21723	4.77909	6.11738	4.00992	4.0914	5.99047	5.66284	5.19824	4.67472	4.18985	3.49506	5.50225	3.49506	4.25636	3.49506	3.49506	3.49506	3.49506	3.49506
ENSG00000019186	CYP24A1	5.49624	4.12949	7.13966	5.02105	5.55632	6.19048	4.68783	4.70534	5.35087	7.26408	4.60145	7.69813	4.62014	5.60115	3.49506	4.81769	6.07821	7.3247	5.24995	4.96168	5.44406	4.18985	5.34395	4.91352	5.42833	5.26791	5.29132	5.38893	6.09376	5.58349	5.76015
ENSG00000019485	PRDM11	10.6107	11.1395	11.351	10.7865	10.5982	11.3904	10.6414	10.6186	10.7303	11.2756	10.7543	11.3902	10.5306	10.7727	9.44322	10.6399	10.8688	11.0975	10.5704	10.5752	10.827	9.8696	10.0284	10.6089	10.0492	11.1008	11.0859	11.1539	11.2655	11.0542	11.2907
ENSG00000019505	SYT13	14.1393	13.8112	14.31	13.5999	13.9802	14.4454	13.7772	14.0045	13.7295	14.3317	13.7994	13.645	13.645	14.1725	12.8693	13.9672	15.0453	13.5102	13.796	13.7509	13.9698	13.2562	13.5164	13.5128	13.5774	15.1898	15.3893	15.2203	15.4775	15.2912	15.368
ENSG00000019549	SNAI2	6.24634	3.49506	5.52819	5.57129	6.43258	5.71403	6.12229	6.01671	5.86253	5.50325	5.74131	7.06327	5.8164	6.77618	6.67929	5.82236	6.3847	6.94326	6.18231	6.31232	5.53507	6.97165	6.59895	5.82556	6.43936	6.23823	5.951	5.6065	6.31773	6.62673	5.88883
ENSG00000019582	CD74	7.6663	7.27309	8.55918	8.10716	7.69314	8.8007	6.52123	7.22857	6.52152	8.73837	8.04312	8.36871	6.73408	7.2408	8.40414	8.29395	7.663	8.76024	7.94138	7.12288	6.67688	6.70005	6.29387	7.37433	6.00842	9.48468	9.18394	9.26575	9.17201	9.00575	9.4076
ENSG00000019991	HGF	3.49506	4.38533	3.49506	4.50585	3.49506	3.49506	3.84839	4.11336	3.49506	4.33593	3.49506	7.83208	4.00834	3.49506	4.68517	4.50924	4.33262	7.06038	3.49506	3.49506	3.49506	5.53836	5.22149	3.49506	5.24691	3.49506	3.49506	3.49506	3.49506	4.26637	3.49506
ENSG00000019995	ZRANB1	10.2292	10.5057	9.92234	10.3908	10.273	9.89392	10.5063	10.5291	10.5687	9.85585	10.3938	10.1957	10.4421	10.2519	6.42649	10.7066	10.4553	10.2128	10.14	10.5598	10.5045	11.0584	11.4663	10.2313	11.4107	10.367	10.3032	10.2956	10.5478	10.3657	10.2959
ENSG00000020129	NCDN	13.0029	13.4058	14.1617	12.8292	13.0753	13.9384	12.8336	12.835	12.6797	14.227	13.0559	14.1235	12.9432	12.8989	11.52	12.9647	13.4804	14.216	13.1941	12.6942	12.9827	12.7653	12.7185	12.7744	12.8099	13.9675	13.8626	14.0008	13.861	13.8463	13.864
ENSG00000020181	ADGRA2	9.05088	9.70664	7.1634	7.40903	9.36419	7.24702	8.36953	9.4016	9.51059	7.62376	7.6543	6.80281	8.14549	9.22142	5.93207	8.03482	8.81756	6.68749	7.53584	9.29943	9.33357	7.73178	7.87943	9.46985	7.88457	6.99537	6.02857	6.85537	6.71917	6.8725	6.9048
ENSG00000020219	CCT8L1P	4.05075	4.38533	4.54182	3.95446	3.49506	3.49506	3.49506	3.93392	3.49506	3.49506	3.49506	4.46193	4.00834	4.0336	5.45992	3.49506	4.0914	4.45363	3.49506	3.49506	4.18857	4.18985	4.75004	3.91969	4.24648	3.49506	4.26742	3.49506	3.49506	3.49506	4.62551
ENSG00000020256	ZFP64	10.8768	10.6519	10.9068	10.808	11.1527	10.7322	10.89	11.2777	10.9398	10.9242	10.929	9.89606	10.8975	10.8159	8.59812	10.8805	10.7105	9.72445	10.6687	11.0276	10.8302	10.413	10.5095	11.1131	10.4852	10.644	10.6626	10.6256	10.694	10.4379	10.5646
ENSG00000020426	MNAT1	8.93829	9.26718	8.28191	8.95801	9.27193	8.49993	9.01999	9.29453	9.16279	8.56145	8.89886	9.05818	8.98767	9.01742	10.7677	8.96512	8.71052	9.41815	8.91525	9.13723	9.07033	8.02605	8.20275	9.33455	8.14635	8.34788	8.32938	8.24578	8.27236	8.24938	8.06237
ENSG00000020577	SAMD4A	10.8082	11.0276	11.0237	11.1361	10.9152	11.0048	11.041	10.8646	10.9868	11.0575	11.4797	12.0791	10.5905	11.0546	10.8745	10.7631	10.826	11.5566	11.0158	10.9821	10.9347	9.23086	9.12478	10.4347	9.13441	10.8464	10.604	10.7106	10.5825	10.4752	10.5188
ENSG00000020633	RUNX3	4.27622	4.12949	7.15553	4.4027	4.19682	6.96863	3.49506	4.36302	4.0427	7.40555	4.74143	6.89147	4.50623	4.25238	9.12435	4.21942	4.0914	7.64423	4.41209	4.20927	3.49506	3.49506	4.23456	4.09345	3.49506	4.55991	4.26742	4.96704	4.20683	3.49506	4.79012
ENSG00000020922	MRE11	9.22436	9.10242	8.16193	9.27514	9.13895	8.33865	9.0369	9.31611	9.19148	8.08365	9.16456	9.97354	9.07132	9.36051	9.45161	8.96721	8.14448	9.87618	9.18721	9.6299	9.02689	7.95017	8.05428	9.66697	8.23903	8.65464	8.6658	8.8567	8.4621	8.67374	8.49551
ENSG00000021300	PLEKHB1	7.98424	7.84724	9.1057	9.02503	8.6841	8.57982	8.51078	8.5445	8.1092	9.15974	9.23771	8.7499	8.55298	7.72174	6.11738	8.20082	7.79615	8.98281	9.8709	7.98472	8.00625	7.82826	7.48616	7.77956	7.37238	7.26175	7.13736	7.31526	7.56919	7.16768	7.61108
ENSG00000021355	SERPINB1	6.94405	6.45238	8.58564	6.9892	6.15171	8.81962	6.33606	5.75044	5.55379	8.61685	6.6918	8.75284	6.88398	6.68896	9.20597	6.68065	6.54673	8.88636	7.56315	6.64741	5.53507	6.60321	6.59895	6.44306	6.1459	8.45756	8.42288	8.31269	8.69459	8.48713	8.5986
ENSG00000021461	CYP3A43	3.8892	3.49506	3.49506	4.14206	4.19682	3.49506	4.35013	3.49506	4.74743	3.49506	3.49506	3.49506	4.00834	4.15277	3.49506	4.12399	3.49506	4.0552	3.49506	4.2916	4.9216	4.18985	4.23456	4.43148	4.24648	3.49506	3.49506	3.49506	4.00088	4.26637	3.49506
ENSG00000021488	SLC7A9	5.40654	3.49506	4.98725	5.83853	5.3132	5.43098	5.75989	4.83909	5.02814	5.82666	5.62393	5.69004	5.77737	5.19206	5.93207	6.19094	5.01308	6.19595	5.73158	4.75536	5.29386	6.79066	6.55251	5.36113	6.46556	3.49506	4.99044	5.19661	4.70468	4.69436	4.42565
ENSG00000021574	SPAST	12.0105	12.2499	11.3488	12.0769	12.0989	11.5687	12.2367	12.4064	12.4607	11.474	12.0872	10.9789	12.2427	12.1406	10.7811	12.4181	12.2467	10.905	11.937	12.2207	12.4347	11.7683	12.0365	12.1077	11.99	12.3216	12.2901	12.2032	12.3214	12.3766	12.3044
ENSG00000021645	NRXN3	11.2883	10.7774	12.3601	11.9592	11.271	12.3539	11.7012	11.3399	11.591	12.269	11.7213	12.1694	11.6968	11.5332	14.0272	11.7757	12.0228	11.9852	11.7144	11.1535	11.6554	8.30105	8.1953	10.9566	8.56554	12.1024	12.2455	12.0226	12.2389	12.1643	12.2429
ENSG00000021762	OSBPL5	12.0206	12.2772	13.5209	11.4919	11.815	13.2857	11.751	11.8506	11.8433	13.5353	11.7211	12.3487	11.8095	11.8174	11.9717	11.5207	12.1282	12.5416	11.8078	11.8741	11.8814	11.2307	11.2393	11.7619	11.1487	12.3604	12.4028	12.5172	12.2987	12.3824	12.459
ENSG00000021776	AQR	11.2007	10.9408	10.9362	11.6517	11.1952	11.0679	11.4507	11.3122	11.5556	10.8698	11.5622	11.1393	11.3024	11.5251	12.8393	11.4431	11.0899	11.0526	11.2062	11.5493	11.521	11.6283	11.7152	11.3943	11.9648	11.3879	11.3942	11.4708	11.4709	11.5369	11.4588
ENSG00000021826	CPS1	9.14023	9.11401	5.96268	8.63068	9.57962	6.14508	8.04456	9.5547	9.26468	5.68947	8.28808	6.29934	7.82067	8.8732	5.93207	8.17928	8.10912	6.40483	8.45927	9.275	8.77453	5.1253	5.82375	9.27736	5.37077	6.99537	6.06575	6.46378	6.36847	6.32864	6.16527
ENSG00000021852	C8B	3.49506	3.49506	3.49506	3.49506	3.49506	3.49506	3.49506	3.49506	3.49506	3.49506	3.49506	4.46193	4.00834	3.49506	3.49506	4.00992	4.0914	4.59552	3.49506	3.49506	3.49506	3.49506	3.49506	3.49506	3.49506	3.49506	3.49506	3.49506	3.49506	3.49506	3.49506
ENSG00000022267	FHL1	12.7369	12.6226	12.8365	13.3458	12.8488	12.9247	13.4878	12.9491	13.0895	12.8937	13.7592	12.8229	13.5036	12.8296	10.9175	13.2527	13.2513	12.8776	13.6007	12.8485	12.9513	13.2074	13.3435	12.6837	13.2912	13.2266	13.3194	13.2484	13.2533	13.2663	13.247
ENSG00000022277	RTF2	11.6097	12.069	12.2788	11.8347	11.9771	12.0103	11.9944	12.0397	11.814	12.1571	11.8826	12.5571	12.0328	11.6214	11.9228	12.0174	11.4993	12.5711	11.9964	11.7464	11.8218	12.4908	12.5246	12.1386	12.4954	11.6833	11.7843	11.5014	11.537	11.6619	11.5609
ENSG00000022355	GABRA1	5.58003	6.02029	5.99926	7.87485	6.68565	6.11396	8.18618	6.48334	6.62264	6.68749	8.17579	7.66728	7.93588	6.06047	9.22567	8.07815	7.80881	7.45125	8.44469	5.79473	6.83792	8.62739	8.73118	5.51884	8.74995	6.77815	6.06575	7.2709	6.44127	7.16768	6.28502
ENSG00000022556	NLRP2	6.63186	7.3341	7.97423	6.061	7.19811	7.81375	6.64562	6.08733	6.00318	7.8506	5.86198	7.29145	5.51514	6.96402	7.2824	6.11551	6.94401	7.46542	7.15956	6.82122	6.73263	7.62834	5.74092	6.56227	6.56572	9.2072	9.13381	9.05631	9.33107	9.15525	9.12023
ENSG00000022567	SLC45A4	10.7505	11.1508	11.4171	10.489	10.5348	11.3689	10.4152	10.3696	10.4499	11.4075	10.5622	11.8083	10.4294	10.6897	11.6071	10.41	10.7706	11.734	10.5088	10.6042	10.4966	10.9787	11.0181	10.6703	11.0753	11.0753	11.1206	11.0359	11.0763	10.9389	11.1788
ENSG00000022840	RNF10	13.0811	13.5887	13.548	13.0656	13.3649	13.3642	13.2368	13.2433	13.0822	13.5231	13.2926	13.6965	13.2625	13.0594	13.5375	13.3074	13.2519	13.8368	13.2214	13.0387	13.1478	13.9217	13.7889	13.1818	13.8567	13.3782	13.4285	13.3871	13.4732	13.3553	13.4188
ENSG00000022976	ZNF839	8.53888	9.50138	8.1462	8.71826	8.51184	7.92297	8.63941	8.73112	8.83142	7.9345	8.58224	8.79046	8.71538	8.80814	7.39156	8.55862	8.53908	8.47959	8.4689	8.87213	8.80056	8.1397	8.14982	8.93262	8.51704	8.18198	8.04251	7.81412	7.73055	7.94517	7.63779
ENSG00000023041	ZDHHC6	10.2792	10.1594	10.3328	10.7969	10.2457	10.5013	10.7795	10.3489	10.4541	10.4557	10.8089	10.7919	10.8237	10.4889	9.82534	10.8024	9.99153	10.8462	10.7078	10.4455	10.3516	11.5185	11.601	10.5063	11.4747	10.6684	10.4724	10.6079	10.6793	10.4885	10.6313
ENSG00000023171	GRAMD1B	11.2295	11.5847	12.9174	11.758	10.8688	12.7816	11.489	10.8458	11.0642	12.827	11.7106	12.4545	11.4695	11.2357	11.1126	11.3631	11.4998	12.2895	11.6187	11.1114	11.12	9.45571	9.72448	10.9686	9.66872	12.5544	12.7858	12.593	12.8531	12.5839	12.7988
ENSG00000023191	RNH1	12.1009	13.1394	12.0736	12.0287	12.4666	11.9707	12.1479	12.3949	12.0693	12.1148	12.2019	11.8234	12.3098	12.2034	12.6975	12.1034	12.1317	12.1163	12.2508	12.1408	12.4043	12.2807	12.1991	12.5209	12.2055	12.0416	12.1187	12.0587	12.0972	11.9227	12.1729
ENSG00000023228	NDUFS1	12.7089	12.5589	12.988	12.8975	12.5274	13.0674	12.6533	12.6709	12.7458	13.0648	12.8065	12.7876	12.648	12.8859	12.0414	12.746	12.9629	12.7777	12.7186	12.7244	12.6681	12.5723	12.5353	12.6037	12.6975	13.2205	13.3231	13.2437	13.4094	13.3063	13.344
ENSG00000023287	RB1CC1	12.0731	11.7691	12.3676	12.4577	11.9155	12.571	12.4945	12.2311	12.4749	12.3726	12.4844	12.9475	12.3082	12.265	15.3397	12.4975	12.4832	12.8269	12.3811	12.2313	12.2142	13.5981	13.4613	11.8879	13.6585	12.8094	12.985	12.7676	13.0487	13.0177	12.9242
ENSG00000023318	ERP44	11.0941	10.1594	10.7265	11.0703	11.092	10.9756	11.1589	11.2172	11.3217	10.6802	11.2585	11.5697	11.0888	11.2151	11.5359	11.2124	11.2991	11.4773	11.091	11.2156	11.2342	10.8111	10.5995	11.1022	10.7584	11.3897	11.4542	11.4894	11.5288	11.4797	11.5788
ENSG00000023330	ALAS1	11.4937	11.5899	11.9027	11.4124	11.9382	11.8913	11.5599	11.7902	11.5849	11.9188	11.5869	12.7956	11.5186	11.5849	11.4918	11.6731	11.8541	12.9883	11.6106	11.4887	11.6089	12.8131	12.8031	11.7374	12.8855	11.6148	11.7249	11.5195	11.6323	11.5552	11.6283
ENSG00000023445	BIRC3	4.70917	3.49506	5.57872	5.18376	4.86088	5.62639	4.93708	4.70534	4.26503	5.43464	4.67396	5.58293	4.97703	4.55445	7.58767	4.86097	5.01308	5.77205	5.34412	4.4953	4.18857	4.18985	5.74092	4.91352	4.95222	5.3929	5.63753	4.96704	4.87936	4.98854	4.79012
ENSG00000023516	AKAP11	12.6092	12.2274	12.4211	12.9407	12.41	12.7181	12.7668	12.71	12.9852	12.4368	12.9251	12.2129	12.4719	12.9016	10.2857	12.866	13.1571	11.8285	12.6566	12.7169	12.9736	12.6069	13.0182	12.2751	13.103	13.2227	13.3649	13.1627	13.463	13.3587	13.3054
ENSG00000023572	GLRX2	8.0271	7.70088	9.16342	8.74567	7.86336	9.32736	8.2228	7.61792	7.71571	9.27207	8.45499	9.55153	8.4673	8.19143	9.76604	8.37511	8.41643	9.51468	8.71132	7.84096	7.72692	9.65018	9.4587	7.87357	9.73379	8.66039	8.8888	8.72106	8.87333	8.86469	9.08194
ENSG00000023608	SNAPC1	7.79874	8.181	7.33339	8.10716	8.0231	7.22579	8.25529	8.2018	7.9597	7.23592	8.12778	8.34944	8.30553	7.85681	11.0282	8.06646	7.48495	8.0764	8.34882	7.98472	7.82337	8.24502	7.99548	8.1662	7.97723	7.37835	7.45709	7.35828	7.78667	7.64479	7.35593
ENSG00000023697	DERA	9.36628	8.57429	7.90111	9.48589	9.29399	7.80426	9.35713	9.55672	9.10578	7.9576	9.4841	7.46677	9.41564	9.25559	7.24407	9.13308	7.74436	7.3555	9.48395	9.53983	9.15682	6.31477	6.64391	9.97904	6.43936	7.89057	7.47067	7.85464	7.7495	7.71466	7.50862
ENSG00000023734	STRAP	13.0579	13.2227	13.2334	13.1269	13.2154	13.3715	13.2483	13.3027	13.1266	13.2586	13.2193	13.7057	13.2902	13.1233	13.4056	13.3521	13.0724	13.9039	13.3105	13.1394	13.111	14.4236	14.5964	13.4002	14.5047	13.5279	13.6617	13.5527	13.6891	13.6185	13.5749
ENSG00000023839	ABCC2	5.04899	4.38533	4.24316	5.15816	5.0093	4.38355	5.31257	5.52595	5.25265	4.09379	5.2522	6.28286	5.60855	5.62588	6.11738	5.56819	4.79374	6.29628	5.03599	5.58825	5.49038	5.58159	5.34395	5.61407	5.42833	4.55991	4.26742	4.96704	4.49194	3.49506	4.42565
ENSG00000023892	DEF6	6.37208	7.35387	7.26195	6.18357	6.26056	6.92526	6.21991	6.15447	5.86253	6.9767	6.65623	6.93381	6.33689	6.7223	6.11738	5.86035	6.94401	7.30905	6.79329	6.43716	6.55828	6.66211	6.72973	6.3127	6.78872	6.99537	7.25208	7.42721	7.10695	6.93272	7.03168
ENSG00000023902	PLEKHO1	11.7933	12.701	11.6409	11.6589	12.1154	11.4267	11.9581	11.9692	11.7063	11.6368	11.6431	11.2988	12.1144	11.6736	12.4594	11.9028	11.551	11.4141	11.5754	11.9012	11.7967	12.7124	12.7117	12.285	12.6311	11.1103	11.0345	11.188	11.1124	11.0145	11.0385
ENSG00000023909	GCLM	9.32306	9.37224	10.5204	10.1897	9.32493	10.518	9.85121	9.45013	9.60502	10.5258	10.3165	12.9032	9.82081	9.71728	17.0634	9.91552	9.48393	12.8257	10.0642	9.50525	9.70586	12.8843	12.7915	9.29668	12.9071	9.69787	10.0475	9.57194	10.1041	9.98606	10.1103
ENSG00000024048	UBR2	11.0874	11.0802	11.0096	11.2545	10.8164	11.0615	11.1321	10.9553	11.4536	10.9795	11.2468	11.9905	11.0002	11.2333	9.5796	11.1516	11.1244	11.7369	11.0402	11.2898	11.2342	11.5738	11.6995	10.9393	11.8817	11.0796	10.9428	11.0137	11.1758	11.1358	11.0234
ENSG00000024422	EHD2	7.89962	8.88965	8.18135	8.39631	9.23657	7.33554	8.4334	9.14173	9.02608	8.06782	9.19549	7.42307	8.51363	8.5753	8.75555	8.29061	7.61331	7.45125	8.8832	7.88476	8.93589	7.66682	6.88714	8.12605	7.63424	6.49546	6.1372	5.7029	5.44052	5.14841	5.88883
ENSG00000024526	DEPDC1	8.81886	6.9736	4.40637	8.76684	8.07506	4.91143	7.91215	8.85429	8.70913	4.51799	8.29725	5.58293	7.61783	8.47566	6.28056	7.36396	6.01226	5.48091	8.0417	9.03812	7.83182	5.49361	5.97544	8.85653	5.68257	6.6439	4.80354	4.25459	3.49506	3.49506	3.49506
ENSG00000024862	CCDC28A	7.74836	8.07812	8.29623	7.70142	7.5845	7.99142	7.72504	8.06666	7.92099	8.25183	7.62907	9.46473	7.59101	7.57263	9.16574	7.31855	7.62051	9.43977	8.03522	7.67621	7.57394	7.88644	7.96952	7.97317	7.84576	7.89057	7.96805	8.07637	7.5368	7.90592	7.84296
ENSG00000025039	RRAGD	11.8149	12.1144	9.99319	12.5993	12.4104	10.1711	12.5903	12.5097	12.7025	9.96936	13.0116	10.2308	12.4595	11.8993	9.63221	12.558	11.6665	10.0038	12.968	12.1235	12.344	11.2842	11.2384	12.0013	11.4107	11.1134	10.8385	10.9132	10.8748	10.9807	10.9014
ENSG00000025156	HSF2	10.6793	10.4745	9.8246	10.6972	10.7889	10.1601	10.9433	10.993	10.9405	9.95225	10.6832	10.9776	10.9848	10.7022	11.3951	10.8811	10.7698	11.1222	10.6624	10.83	10.9327	12.1745	12.4617	10.8885	12.2516	10.7379	10.9905	10.8658	10.9328	10.9641	10.9729
ENSG00000025293	PHF20	11.806	12.0705	11.7442	11.8875	11.9321	11.7583	11.8457	11.9203	11.9031	11.8466	11.8411	11.4841	11.792	11.8254	14.9073	11.7977	11.8707	11.2947	11.6513	11.9353	11.8365	10.4382	10.5124	11.8739	10.5944	11.7886	12.0036	11.8218	12.0374	11.9097	12.0118
ENSG00000025423	HSD17B6	5.27593	5.53603	5.71947	6.20682	5.68269	5.06444	5.57756	5.72063	5.38194	4.91428	5.5448	5.52586	5.77737	5.25945	5.45992	5.52054	4.33262	5.59448	5.76465	5.63223	5.34598	6.36322	6.04534	5.43367	6.1459	5.05215	5.15048	5.04876	4.79571	5.52984	4.62551
ENSG00000025434	NR1H3	8.4921	8.25622	8.37927	8.05173	9.13895	7.85109	8.2129	9.01547	8.47565	8.16525	8.34663	7.79262	8.26885	8.66567	8.36911	8.30061	8.60216	8.24162	8.11106	8.65196	8.64642	7.5686	7.96952	8.93117	7.79573	7.76801	7.9391	7.46704	8.0689	7.89593	8.04918
ENSG00000025708	TYMP	7.11361	7.53786	6.92468	6.07377	6.03348	6.75714	6.13667	5.94222	6.6706	7.14794	6.00761	7.19065	6.3629	6.80754	8.61316	5.96825	6.79822	6.68749	6.31914	6.5407	7.01272	6.26456	6.55251	6.46773	6.84928	6.35846	5.951	6.6384	5.70947	6.09907	6.53618
ENSG00000025770	NCAPH2	11.8203	12.5631	11.4783	11.4745	12.0051	11.4332	11.7196	11.8742	11.6417	11.5356	11.6008	12.3022	11.7823	11.8008	12.9966	11.5242	11.8171	12.3337	11.4941	11.7267	11.8117	12.4248	12.5006	11.9907	12.3317	11.4809	11.388	11.3698	11.4436	11.347	11.3965
ENSG00000025772	TOMM34	10.1115	10.6359	10.9806	10.6555	10.2522	11.0017	10.5224	10.2638	10.0863	10.9625	10.674	11.1013	10.4827	10.2742	11.2147	10.4283	10.1525	11.3745	10.7926	10.135	10.1233	10.8481	10.7389	10.5641	10.629	11.1567	11.2932	11.1284	11.1635	11.1048	11.1674
ENSG00000025796	SEC63	12.335	11.4183	12.1273	12.6451	12.3868	12.1555	12.5583	12.5047	12.5563	12.0948	12.5568	12.2629	12.4939	12.4522	13.2351	12.6225	12.3268	12.25	12.3596	12.5171	12.3793	12.8448	12.842	12.5007	12.922	12.4861	12.4632	12.3367	12.5277	12.5378	12.4928
ENSG00000025800	KPNA6	12.5298	12.0992	12.6007	12.3901	12.5949	12.5217	12.4109	12.56	12.5126	12.5332	12.4276	12.6287	12.4286	12.5196	16.0446	12.4828	12.49	12.7528	12.3439	12.5187	12.4378	12.7845	12.818	12.6099	12.8165	12.3364	12.4654	12.354	12.5011	12.3926	12.4411
ENSG00000026025	VIM	15.0875	15.4638	11.6289	15.032	15.7188	11.9585	15.3493	15.6613	15.4903	11.8918	15.1394	11.5718	15.3307	14.964	12.3323	15.2557	13.1036	11.889	14.9853	15.414	15.2135	14.1545	13.9672	15.9268	13.95	13.7156	13.3175	13.3322	13.2247	13.4002	13.1717
ENSG00000026036	RTEL1-TNFRSF6B	7.96967	8.58266	7.71623	7.76031	6.38557	7.79471	7.86655	6.25956	7.64615	7.68738	7.59596	7.69813	7.54143	8.01175	5.7171	7.15089	8.02489	7.1944	7.64208	7.67121	8.41319	7.2888	7.17291	6.99788	7.11847	7.70256	6.89616	7.51847	6.61869	7.65667	6.99063
ENSG00000026103	FAS	7.63581	7.16522	5.80557	8.22041	7.9848	5.37703	7.80195	7.94242	8.13055	5.20273	8.6553	6.8142	7.84356	7.72718	5.45992	7.81484	7.10741	6.35934	8.58859	8.20443	7.78033	9.70421	9.41456	7.80206	9.74172	6.59614	4.99044	5.12502	5.02947	4.43433	5.369
ENSG00000026297	RNASET2	9.53555	10.5013	9.91077	9.3949	9.55635	9.85204	9.26766	9.25285	9.26853	9.82484	9.11104	9.17434	9.38639	9.27053	9.6469	9.28854	9.54748	9.37391	9.32079	9.32504	9.31563	8.34316	8.07877	9.54399	8.19344	9.2984	9.60165	9.5413	9.4193	9.37919	9.55462
ENSG00000026508	CD44	8.52567	8.04213	9.78077	9.65845	8.6697	9.77419	8.70672	8.64652	8.18871	9.70224	10.2841	10.7689	8.94817	8.63713	9.83819	9.36517	7.663	10.8562	9.65602	8.53607	8.47917	9.95927	8.75667	8.24328	9.5106	9.74726	10.0677	9.8496	10.135	9.96954	10.0221
ENSG00000026559	KCNG1	9.51566	10.6969	7.63392	9.82728	10.3381	7.07555	9.80372	10.1917	10.0089	7.28255	9.58098	9.88941	10.0103	9.99184	10.4621	9.48253	8.26868	10.1465	8.60616	9.86407	10.1147	9.29351	8.88702	10.2611	9.0432	7.51187	6.97483	6.70707	6.75744	7.60854	7.03168
ENSG00000026652	AGPAT4	12.1675	12.3791	12.4738	12.3953	11.8955	12.4454	12.3594	11.9627	12.1192	12.5546	12.3989	12.6265	12.1646	12.2136	13.2174	11.891	12.3925	12.624	12.2126	12.1362	12.1372	11.6246	11.6122	11.9144	11.7497	12.8423	12.8046	12.8984	12.8471	12.9698	12.8517
ENSG00000026751	SLAMF7	3.49506	4.38533	3.49506	3.49506	4.47818	3.49506	3.49506	3.49506	3.49506	4.33593	3.49506	4.46193	3.49506	3.49506	3.49506	4.00992	3.49506	5.45086	3.49506	3.49506	3.49506	3.49506	3.49506	3.49506	3.49506	3.49506	3.49506	3.49506	3.49506	3.49506	3.49506
ENSG00000026950	BTN3A1	9.97618	9.53194	10.3241	10.0803	9.96265	10.1776	9.83841	10.0965	9.89768	10.2459	9.92674	9.27981	10.0204	9.82488	8.50439	9.7096	10.5066	9.39988	10.0563	9.92498	9.73313	9.51738	9.36903	9.80668	9.30471	10.4455	10.4401	10.4749	10.1948	10.58	10.4529
ENSG00000027001	MIPEP	8.70629	9.02473	8.82404	9.31487	8.96126	8.86588	9.25166	8.77682	8.62143	8.76149	9.53722	8.48628	9.19012	8.94711	7.52524	9.16445	8.71052	8.7858	9.50516	8.79403	9.00467	6.77299	6.81062	8.93552	6.84928	8.88795	8.69492	8.60727	8.9692	8.98239	8.74468
ENSG00000027075	PRKCH	4.27622	4.38533	6.88705	5.41369	5.14039	7.0435	4.35013	4.63108	4.57177	7.06489	5.14434	8.24486	4.89852	5.00451	6.42649	4.62346	4.33262	8.13065	5.73158	5.03438	4.67472	4.99521	4.23456	4.38492	5.48338	4.97028	5.29132	5.12502	5.93254	4.98854	5.88883
ENSG00000027644	INSRR	4.58707	5.53603	4.60245	5.13201	4.68827	4.91143	4.68783	4.11336	4.57177	4.85805	4.86426	5.11481	4.76882	4.91989	3.49506	4.30286	5.19651	4.59552	4.51623	4.36549	4.99263	4.46859	4.23456	4.63248	4.24648	4.25636	4.26742	4.96704	4.20683	4.98854	3.96636
ENSG00000027697	IFNGR1	10.2604	9.47016	10.2563	10.57	10.2246	10.269	10.6438	10.2907	10.3981	10.2703	10.7258	11.5513	10.6047	10.3579	9.03783	10.6458	10.2356	11.7664	10.6645	10.2966	10.2261	11.9629	12.0303	10.3333	12.0567	10.6952	10.53	10.546	10.5532	10.7637	10.5681
ENSG00000027847	B4GALT7	10.4409	10.8311	10.1686	10.2914	10.6938	10.1014	10.4066	10.712	10.5023	10.2067	10.6326	9.91974	10.5681	10.3804	10.4704	10.531	10.3609	10.1939	10.7068	10.4542	10.7038	10.1941	10.0346	10.8069	9.96816	10.3042	10.1519	10.2337	9.9574	10.0615	10.0405
ENSG00000027869	SH2D2A	5.205	5.38045	6.16868	5.32682	4.77821	6.20528	4.68783	5.25333	4.8494	6.32303	4.97437	6.8142	4.62014	5.60115	5.7171	4.21942	5.31758	6.77034	4.69391	4.70868	5.18242	4.84798	3.49506	5.46843	4.24648	5.3929	5.91048	6.5413	5.74935	5.90775	6.11429
ENSG00000028116	VRK2	6.12605	5.96854	7.07433	5.89768	6.47807	6.87141	5.59913	6.41268	6.33978	6.76882	5.76909	7.76957	5.49068	6.80754	5.93207	6.09991	6.05658	7.21136	5.88926	6.58436	6.47325	5.18526	5.34395	6.37506	5.8554	6.66718	6.72435	6.72923	6.31773	6.60211	6.64665
ENSG00000028137	TNFRSF1B	6.22978	4.73559	5.4207	4.93008	5.55632	5.53241	4.47781	5.8081	5.21807	5.63032	4.74143	5.0302	5.05037	5.49719	7.45996	4.81769	4.66401	5.38853	4.41209	6.27257	4.84562	4.46859	3.49506	6.39238	3.49506	5.12855	5.15048	5.12502	5.48945	5.41525	5.369
ENSG00000028203	VEZT	12.2278	11.3428	12.5987	12.5294	12.0269	12.6863	12.4542	12.3386	12.4626	12.7063	12.4568	13.0128	12.4516	12.3723	13.456	12.5324	12.2802	12.761	12.3641	12.4014	12.2834	12.9878	13.0981	12.2197	13.1791	12.7036	12.7983	12.695	12.8344	12.7879	12.8018
ENSG00000028277	POU2F2	12.1464	11.4171	9.13783	10.2808	12.6097	8.92823	11.0913	12.5999	12.153	9.22296	10.1597	9.027	11.0037	11.6563	12.2177	11.2559	11.9031	8.95805	10.4431	12.5018	11.9829	10.1423	10.1097	12.7235	9.93396	8.65464	9.23636	8.73196	8.66998	8.88499	9.02254
ENSG00000028310	BRD9	11.5596	12.5525	11.1005	11.473	11.8816	10.8638	11.7722	11.814	11.7582	11.0025	11.565	11.1235	11.6965	11.712	16.2223	11.6387	11.6578	11.2713	11.4601	11.7031	11.8925	12.5416	12.5694	11.8851	12.4618	11.2242	11.224	11.2327	11.0518	11.2201	11.0892
ENSG00000028528	SNX1	12.1401	12.4269	11.4935	12.0629	12.1735	11.5178	11.9572	12.2651	12.4298	11.5298	11.928	12.1658	11.9235	12.2904	9.26429	11.9433	11.7742	12.0517	11.8462	12.354	12.2949	12.4733	12.6251	12.3861	12.6428	11.5621	11.3224	11.4675	11.2769	11.511	11.3205
ENSG00000028839	TBPL1	10.485	8.7775	10.9242	10.4692	10.5282	11.0192	10.4688	10.5972	10.406	10.8744	10.3576	12.091	10.5523	10.4575	11.2915	10.6307	10.7576	12.0517	10.549	10.4462	10.3792	11.6601	11.8556	10.676	11.7444	11.0817	11.1044	11.1428	11.1206	11.3314	11.1841
ENSG00000029153	BMAL2	9.5306	9.0124	10.5287	10.1129	9.22677	10.4694	9.97525	9.61592	9.40779	10.5142	9.87724	10.3947	10.0432	9.8337	8.35127	10.0539	10.0762	10.2149	9.89431	9.5164	9.49631	9.08262	9.50453	9.30904	9.20496	9.97854	10.2014	10.1056	10.2406	10.2783	10.1647
ENSG00000029363	BCLAF1	12.8567	12.1661	12.4697	13.2462	12.7279	12.6138	13.1615	12.9027	13.1907	12.5929	13.1736	12.4912	13.0444	13.1093	14.7489	13.2362	12.9236	12.2998	12.9574	13.1169	13.1378	13.755	14.0282	12.9474	14.0198	13.1806	13.022	13.1286	13.0643	13.3639	12.9853
ENSG00000029364	SLC39A9	11.8441	11.7064	11.9416	11.9644	11.8611	11.9611	11.9232	12.0357	12.0541	11.8733	12.0152	12.4735	11.8733	11.9451	10.4745	11.9597	12.1787	12.4653	11.9759	11.9244	11.9998	12.5384	12.7613	11.8218	12.824	12.2619	12.3962	12.3754	12.4914	12.5013	12.3431
ENSG00000029534	ANK1	11.1856	11.2408	12.8063	10.8301	10.8433	12.3593	10.7341	10.5695	10.6971	12.7293	10.9293	12.6678	10.5899	10.9605	13.0094	10.634	11.5743	12.5416	10.8323	10.7015	10.9308	9.40837	9.15193	10.5242	9.59183	11.6368	11.6271	11.712	11.7354	11.6111	11.7864
ENSG00000029559	IBSP	5.24099	4.99339	5.99926	4.6819	4.47818	5.71403	4.77774	4.5505	3.49506	5.56835	4.60145	5.46612	4.50623	4.96301	7.81331	4.62346	5.27855	5.77205	4.6093	4.4953	4.46683	3.49506	3.49506	4.66788	3.49506	3.49506	3.49506	3.49506	4.20683	4.26637	3.49506
ENSG00000029639	TFB1M	8.31141	8.33762	9.11985	8.05486	8.38829	9.07718	8.05199	8.45647	8.36115	9.11686	7.98472	8.95748	7.87943	8.2567	9.94305	8.10125	8.53908	8.99747	8.20055	8.50558	8.4244	7.83671	8.27514	8.62791	8.01268	8.89771	8.58722	8.62492	8.70915	8.905	8.85478
ENSG00000029725	RABEP1	12.7773	12.7338	13.6801	13.1658	12.6445	13.7023	13.0567	12.8464	12.8352	13.6688	13.0938	13.7231	12.9298	12.9586	13.0222	13.1677	13.207	13.5505	13.0078	12.7908	12.9158	13.2406	13.4731	12.5671	13.5033	13.6127	13.7207	13.5598	13.7135	13.6457	13.6833
ENSG00000029993	HMGB3	13.2986	13.197	13.261	13.0494	13.5144	13.1521	13.2063	13.5399	13.2982	13.232	12.957	12.4746	13.197	13.1009	13.3495	13.1813	12.9487	12.512	12.8864	13.3735	13.0841	12.5064	12.7691	13.681	12.6222	12.9152	13.1467	12.9387	13.1568	12.9695	13.1104
ENSG00000030066	NUP160	11.391	11.1022	10.0491	11.5357	11.3194	10.0552	11.4992	11.4525	11.5088	10.0981	11.4448	10.5654	11.4503	11.606	8.981	11.4662	10.8368	10.3917	11.0068	11.73	11.5099	11.9293	12.2448	11.6621	12.2146	10.5357	10.4572	10.3229	10.4886	10.4684	10.4665
ENSG00000030110	BAK1	9.49548	9.16504	9.50719	9.13715	9.66189	9.66599	9.03316	9.64842	9.38135	9.38693	9.19794	10.4143	9.32767	9.54837	11.512	8.96721	9.00215	10.61	9.31546	9.47554	9.3454	10.7364	10.4341	9.84885	10.4694	9.42184	9.18394	9.17285	9.24377	9.18829	9.33621
ENSG00000030304	MUSK	3.49506	4.38533	3.49506	3.49506	4.35045	3.49506	4.35013	3.49506	4.0427	3.49506	4.33993	5.33742	3.49506	3.49506	5.45992	4.00992	3.49506	5.10173	3.49506	3.85489	3.98778	4.99521	4.23456	3.79586	3.49506	3.49506	3.49506	3.49506	3.49506	3.49506	3.49506
ENSG00000030419	IKZF2	9.33824	8.91637	10.0722	9.44828	8.89681	10.3711	8.95624	9.16571	9.52515	10.089	9.3376	9.37238	8.92694	9.9828	9.33855	9.18439	9.83209	9.16695	9.24157	9.39017	9.68971	6.45533	6.32201	9.06975	6.76794	10.7873	10.9022	10.9522	11.0384	11.0983	11.0048
ENSG00000030582	GRN	11.9001	12.8621	11.637	12.1623	12.527	11.5763	11.8497	12.2402	11.9664	11.717	12.449	11.1873	12.0693	11.7481	10.8205	11.9738	11.4533	11.5701	12.5509	11.9859	11.9648	12.2179	12.1466	12.3303	12.0098	11.8338	11.6414	11.6835	11.7128	11.4738	11.5126
ENSG00000031003	FAM13B	10.7966	10.5275	11.2731	11.9054	10.3517	11.5372	11.7487	10.499	10.7127	11.6066	11.9812	11.7563	11.5949	10.6496	10.2857	11.8035	10.6738	11.5884	11.9443	10.6886	10.5203	11.9629	11.9991	10.3089	12.0777	12.4629	11.4559	12.3492	11.5818	12.3394	11.5047
ENSG00000031081	ARHGAP31	8.38277	8.792	6.16868	10.0182	9.16996	5.37703	9.66443	8.90899	8.72885	5.43464	10.316	7.02467	9.57557	8.64575	3.49506	9.60994	7.73775	7.032	10.5017	8.61089	8.94369	7.98861	7.52238	8.25495	8.30482	7.1676	5.35605	4.6766	5.58199	4.80184	5.369
ENSG00000031691	CENPQ	8.35316	7.70088	6.85815	8.83585	8.28498	6.92526	8.55842	8.70589	8.32458	6.99926	8.61191	6.92334	8.79254	8.37207	8.82179	8.40634	7.14799	6.90197	9.12464	8.61089	8.4244	7.11829	7.21788	8.92971	7.6228	6.88103	6.91624	6.75105	7.26064	6.65093	6.88997
ENSG00000031698	SARS1	13.6684	14.0648	14.3604	13.5928	13.9015	14.1678	13.6673	13.8933	13.6758	14.2736	13.5498	15.051	13.6457	13.7471	15.3415	13.5514	13.7069	15.0805	13.3958	13.6305	13.7963	14.7044	14.6424	13.9567	14.6958	13.802	13.7752	13.8608	13.7184	13.8789	13.7629
ENSG00000031823	RANBP3	12.2258	12.3272	12.3006	12.1023	12.5599	12.0586	12.2122	12.4725	12.1892	12.2249	12.1409	12.805	12.3094	12.104	12.2862	12.1017	11.948	12.8276	12.043	12.2687	12.2907	12.7834	12.7521	12.6048	12.802	11.7366	11.6332	11.7805	11.6507	11.4872	11.6842
ENSG00000032219	ARID4A	11.2095	10.7554	10.7377	11.5083	10.9223	11.1165	11.8334	11.106	11.3175	11.0101	11.4564	11.6379	11.7911	11.0301	15.925	11.9462	11.2816	11.8659	11.5815	11.1141	11.1498	13.0884	12.9423	11.0758	12.9835	10.9508	10.9799	10.8891	10.9411	10.9169	10.95
ENSG00000032389	EIPR1	10.6507	10.8623	11.0253	10.6014	11.1266	10.8831	11.0042	11.0441	10.7607	10.9865	10.8515	11.3602	11.0633	10.595	9.55645	10.8694	10.6049	11.5002	10.9529	10.8058	10.6606	9.49356	9.10111	11.208	8.98646	10.9636	10.9633	11.0104	10.9483	11.0145	10.9954
ENSG00000032444	PNPLA6	12.0247	12.4194	12.7473	11.6129	12.2104	12.5312	11.8489	11.9805	11.8478	12.6943	11.9712	12.3368	11.9301	11.7863	13.7833	11.8068	12.1989	12.5794	11.9763	11.7953	11.8875	11.5165	11.4554	11.897	11.2559	12.3827	12.5641	12.4671	12.4194	12.2635	12.5214
ENSG00000032742	IFT88	9.38651	8.50552	9.1057	9.80327	8.97694	9.20859	9.81574	9.14977	9.26661	9.13214	9.81009	9.1389	9.76688	9.2405	9.22567	9.8387	9.13851	9.199	9.87634	9.36107	9.2479	8.36084	8.01252	9.25196	8.44107	9.32395	9.21642	9.37056	9.18596	9.52206	9.28658
ENSG00000033011	ALG1	9.17658	9.43364	9.57034	9.20779	9.11081	9.43709	9.12387	9.13904	8.94172	9.5051	9.37915	9.30201	9.26646	9.17653	9.01537	9.46782	9.13349	9.51298	9.5936	8.96262	9.30051	9.397	9.55187	9.36609	9.37099	9.74726	9.63206	9.92511	9.45717	9.65501	9.55695
ENSG00000033030	ZCCHC8	10.2014	9.88291	8.57394	10.2948	9.95871	8.86588	10.2527	10.3147	10.1915	8.70808	10.0209	10.2085	10.3016	10.1546	10.1786	10.2044	9.75913	10.1617	9.74981	10.356	10.1872	11.8398	11.8372	10.3905	11.8256	9.2984	9.24819	9.26949	8.70432	9.18829	9.22935
ENSG00000033050	ABCF2	11.4199	11.7339	11.6025	11.5684	11.4044	11.4584	11.605	11.5103	11.3856	11.476	11.5801	11.7877	11.65	11.4227	11.2098	11.597	11.1753	11.9204	11.5848	11.4261	11.4522	13.1489	13.2111	11.6606	13.2443	11.5256	11.5336	11.5321	11.5281	11.5911	11.5399
ENSG00000033100	CHPF2	11.375	11.7746	11.8663	11.2845	11.3009	11.7173	11.2935	11.2966	11.1893	11.8508	11.5596	12.2754	11.4023	11.4732	10.5191	11.3224	11.3091	12.1674	11.6144	11.344	11.3634	12.954	13.0316	11.4364	13.0155	11.5781	11.4083	11.4813	11.4421	11.4391	11.5023
ENSG00000033122	LRRC7	10.1952	9.51892	9.57621	10.2687	10.0504	10.0076	10.7722	9.88501	10.2364	9.92034	10.4877	9.62861	10.5681	10.2509	9.04894	10.7437	10.8666	9.3962	10.3998	10.0778	10.3691	9.16201	9.28397	9.52774	9.31184	10.4719	10.307	10.5085	10.4872	10.389	10.4162
ENSG00000033170	FUT8	11.484	11.4529	10.9149	11.7783	11.751	10.8791	11.7702	11.879	11.6641	10.8827	11.9739	10.2825	11.8413	11.3534	9.6469	11.9078	10.8628	10.3665	11.8225	11.7037	11.4288	8.54734	8.26095	11.552	8.45402	11.2765	10.9085	11.0855	10.8543	11.1369	10.9816
ENSG00000033178	UBA6	11.3869	11.0534	11.1745	11.8537	11.1231	11.493	11.7914	11.5478	11.8153	11.2183	11.7514	11.255	11.6978	11.5243	11.3532	11.9072	11.5114	11.0284	11.7083	11.5859	11.6083	11.8858	11.9156	11.2685	12.0583	11.5682	11.8672	11.6459	11.84	11.7722	11.8385
ENSG00000033327	GAB2	12.8904	12.8539	13.243	12.7091	12.9807	13.083	12.6217	13.0481	12.952	13.0451	12.8567	13.284	12.4915	12.851	12.3604	12.5897	12.9787	13.0529	12.3975	12.878	12.8589	11.5694	11.4445	12.8645	11.6287	13.1595	13.1689	13.086	13.264	13.1628	13.2031
ENSG00000033627	ATP6V0A1	13.9349	13.8526	14.8027	13.6847	13.813	14.7824	13.7291	13.588	13.593	14.8023	13.8499	14.8149	13.655	13.8868	16.0658	13.8084	14.4169	14.8734	13.8836	13.5795	13.7705	14.5357	14.6808	13.5587	14.579	14.7475	14.8008	14.7833	14.7721	14.7436	14.7234
ENSG00000033800	PIAS1	11.5523	10.3404	10.7998	11.1383	11.5105	10.9147	11.2074	11.7738	11.8872	10.8306	11.2497	10.1913	10.9416	11.6348	12.9381	11.3326	11.6995	9.83326	10.9469	11.7826	11.6386	10.3348	10.5318	11.556	10.7829	11.4136	11.3391	11.3066	11.4616	11.4442	11.3081
ENSG00000033867	SLC4A7	11.0423	10.8328	9.82583	10.7047	10.6246	10.0117	10.459	11.0239	11.3365	9.61612	10.3943	9.52088	10.4489	11.3039	14.0674	10.5139	11.1741	9.16911	10.1003	11.4094	11.3458	10.0708	10.0512	10.9418	10.4026	10.6396	11.0957	10.6079	11.1696	10.8895	11.1359
ENSG00000034053	APBA2	13.1103	13.4382	13.5553	13.101	13.4967	13.3914	13.2258	13.3839	13.1819	13.5565	13.0777	13.0351	13.2929	13.0031	13.0528	13.1934	13.3671	13.0151	12.9817	13.1426	13.2276	11.6878	11.685	13.1852	11.7601	13.1124	13.2842	13.1574	13.1623	13.1132	13.2647
ENSG00000034152	MAP2K3	9.61249	9.73318	9.64767	9.1606	10.0725	9.49119	9.42434	9.864	9.59585	9.62695	9.42268	10.0083	9.45916	9.35176	10.7744	9.47077	9.37984	10.4291	9.07192	9.68902	9.52521	10.9084	10.9656	9.95921	10.8915	9.22668	9.14229	9.54748	9.38345	9.34298	9.4558
ENSG00000034239	CLXN	5.08999	5.20257	5.30313	5.95434	5.64192	5.83544	5.75989	5.3375	5.21807	5.36208	6.8573	5.74048	5.8164	5.38399	6.11738	6.30364	5.39212	5.99047	6.79329	5.83242	4.99263	5.62342	5.55772	4.66788	4.76949	6.23823	6.99384	6.66167	6.71917	6.62673	7.23259
ENSG00000034510	TMSB10	15.9626	16.6848	17.1595	15.8508	16.4754	16.9512	16.095	16.11	15.6267	17.0789	15.9091	16.4427	16.2924	15.7008	18.9109	16.1616	16.0256	16.6374	16.2604	15.6902	15.6299	15.437	15.4232	16.0848	15.2009	16.5146	16.6674	16.676	16.5853	16.5095	16.6621
ENSG00000034533	ASTE1	7.2571	6.29538	7.82406	7.37923	7.2638	8.21179	7.0485	7.25876	7.02342	7.8382	7.57346	7.25031	7.09045	6.73324	5.13631	7.48041	7.60607	7.079	7.79569	7.08567	7.0713	7.63806	7.65878	7.04737	6.88827	7.82035	7.78489	7.91337	7.96743	7.89593	8.06892
ENSG00000034677	RNF19A	10.9428	10.7628	11.6072	11.5399	10.9924	11.6042	11.3237	11.1319	11.208	11.5729	11.758	11.3703	11.1991	11.0097	9.525	11.3162	11.2274	11.1404	11.3884	11.1553	11.1009	11.4894	11.6254	10.7026	11.6323	11.5366	11.5788	11.4732	11.6444	11.488	11.5161
ENSG00000034693	PEX3	9.0692	8.43331	9.31863	9.36115	9.20031	9.3697	9.36459	9.12008	9.27238	9.46744	9.41744	9.69417	9.42929	9.17057	6.28056	9.48837	9.51123	9.36075	9.55572	9.17293	9.05239	8.99106	9.01925	9.06047	9.00855	9.54489	9.43572	9.4084	9.6581	9.67262	9.57314
ENSG00000034713	GABARAPL2	12.2825	12.6899	12.8336	12.4767	12.4492	13.0927	12.6959	12.4059	12.2516	13.0215	12.6405	12.7212	12.7974	12.1484	13.469	12.7746	12.429	13.057	12.8473	12.194	12.1097	12.7258	12.8358	12.3947	12.6921	13.0971	13.3371	13.1345	13.284	13.2771	13.1635
ENSG00000035115	SH3YL1	10.1816	10.4404	9.8838	10.6683	10.1384	9.83704	10.6778	10.2033	10.5339	9.72593	10.5688	9.37619	10.6409	10.4069	6.89352	10.638	10.4228	9.28513	10.4023	10.4521	10.3864	10.6031	10.6709	10.0604	10.7919	9.85382	9.81548	9.87193	9.85422	9.94559	9.79049
ENSG00000035141	FAM136A	10.6778	10.2488	10.7681	10.7795	10.6662	10.6993	10.7462	10.5505	10.4473	10.8445	10.707	10.3411	10.9213	10.6925	9.86983	10.6839	10.3938	10.5738	10.822	10.5013	10.5778	11.3319	11.3796	10.8242	11.209	10.7393	10.901	10.7406	10.6215	10.776	10.8699
ENSG00000035403	VCL	12.0606	12.3216	12.7467	12.6447	12.0358	12.6517	12.1645	11.9646	11.9843	12.6677	12.743	12.2812	12.1694	12.2044	13.039	12.1326	11.9477	12.0835	12.4887	12.0924	11.9796	11.5801	11.223	11.7658	11.7179	12.4293	12.248	12.2937	12.4098	12.4207	12.3661
ENSG00000035499	DEPDC1B	9.44378	9.36741	6.03487	9.32917	9.1869	5.69266	8.45033	9.59646	9.23938	5.99774	8.54234	6.95451	8.75448	9.36748	3.49506	8.24296	7.15795	7.00303	8.20055	9.66792	8.63199	5.70325	5.74092	9.98045	6.30039	7.48614	6.26983	6.35324	6.48778	6.32864	6.35219
ENSG00000035664	DAPK2	6.60668	6.94773	6.62601	7.15704	6.99623	6.54335	7.31947	6.66108	7.16329	6.46084	7.17001	7.87048	7.39395	7.05372	8.55202	7.12092	6.14112	7.80874	7.5541	6.59507	6.61883	5.44724	5.34395	6.83183	5.63557	7.29181	6.91624	7.58026	7.0312	7.42604	6.87499
ENSG00000035681	NSMAF	10.1027	9.77026	9.84298	10.4413	10.0942	9.87822	10.4618	10.2276	10.2704	9.99744	10.4017	10.5968	10.5079	10.2807	8.65738	10.5074	10.1263	10.4046	10.1918	10.373	10.1302	11.0656	10.9667	10.1894	11.0669	10.0059	9.81017	10.095	10.0442	9.95761	9.89538
ENSG00000035687	ADSS2	11.063	11.0788	11.4325	11.2961	11.0884	11.5167	11.4033	11.1292	11.0413	11.4195	11.3044	11.3874	11.3736	11.0007	9.9549	11.4839	11.1959	11.2551	11.3183	10.9951	10.9249	11.0958	11.2375	11.0918	11.3856	11.4153	11.7136	11.5468	11.6285	11.7195	11.6144
ENSG00000035720	STAP1	4.05075	3.49506	3.49506	3.49506	3.49506	3.49506	3.99351	4.11336	3.49506	3.49506	3.922	4.98542	4.00834	4.0336	3.49506	3.49506	4.33262	5.53895	3.49506	3.49506	3.49506	5.3991	3.49506	3.91969	3.49506	4.03647	4.80354	4.78268	3.49506	3.49506	4.42565
ENSG00000035862	TIMP2	13.6348	14.3094	14.2516	14.6695	14.0639	14.2803	14.3203	13.9735	13.8649	14.3484	14.8792	13.9111	14.284	13.772	13.4254	14.2892	14.063	13.9577	14.8487	13.655	13.9203	13.2479	13.243	13.5943	13.1704	14.2411	14.1314	14.1854	14.1184	14.1397	14.0559
ENSG00000035928	RFC1	11.5773	11.2578	10.7662	11.9468	11.6678	10.8954	11.7778	11.7325	11.8083	10.7512	11.9022	11.0822	11.6934	11.8063	12.6984	11.7253	11.1692	11.002	11.8211	11.8751	11.5829	11.2772	11.084	11.8269	11.3323	11.1678	11.0526	11.0391	11.1368	11.1453	10.9988
ENSG00000036054	TBC1D23	10.2484	9.89639	10.2861	10.9062	10.2618	10.2534	10.8603	10.5167	10.6057	10.31	10.8796	10.6544	10.7603	10.4444	9.05996	10.9313	10.2816	10.5173	10.964	10.5503	10.3763	11.5309	11.6487	10.3072	11.6563	10.7352	10.74	10.6124	10.7001	10.8908	10.6791
ENSG00000036257	CUL3	12.015	12.1444	12.1805	12.3215	12.0544	12.0406	12.3349	12.3186	12.3634	12.0909	12.3472	12.3708	12.2796	12.2987	9.38309	12.3195	12.1461	12.2331	12.2069	12.3221	12.2649	12.6161	12.8001	12.1669	12.7697	12.1181	12.2939	12.0369	12.2465	12.2233	12.1948
ENSG00000036448	MYOM2	8.45773	9.2929	11.4171	9.12974	8.58528	11.6528	9.15689	8.54856	8.72325	11.6147	9.14947	9.53288	9.29325	8.18355	10.6155	9.23045	8.77633	9.71414	9.48395	8.55243	8.4952	8.80999	8.71566	8.62251	8.8561	8.27483	8.31444	8.24578	8.62972	8.51996	8.62103
ENSG00000036473	OTC	4.05075	3.49506	3.49506	4.14206	4.19682	4.38355	4.35013	3.49506	3.49506	4.33593	4.09668	4.28929	4.00834	3.49506	3.49506	4.00992	3.49506	4.52742	4.14886	4.00263	3.49506	3.49506	3.49506	3.91969	3.49506	3.49506	3.49506	3.49506	4.20683	3.49506	4.30436
ENSG00000036530	CYP46A1	11.1913	11.2617	11.8756	10.654	10.9847	11.7626	10.5952	10.6539	10.4405	11.9129	10.8374	11.6755	10.7084	10.8486	12.2637	10.7203	11.5076	11.8377	11.1317	10.5631	10.6488	10.523	10.3712	10.4999	10.2627	11.6155	11.8401	11.7818	11.8037	11.567	11.7809
ENSG00000036549	ZZZ3	10.8598	10.7738	10.1696	11.1235	10.7878	10.2473	11.0855	11.1719	11.2927	10.1033	11.1177	10.3026	10.9479	11.0169	8.62805	11.1525	10.9992	9.99896	10.7409	11.2385	11.1666	10.8668	10.8996	10.9001	10.9348	11.1769	10.9072	10.9776	11.0442	11.2778	10.9438
ENSG00000036565	SLC18A1	5.3099	5.38045	4.40637	5.85356	5.46462	4.01338	5.83347	5.16285	4.9424	4.09379	5.63919	4.60494	5.51514	5.29179	7.16419	5.80296	5.76578	5.1801	6.03033	5.19824	5.12254	4.84798	5.34395	4.96696	5.24691	4.78557	4.26742	3.49506	4.49194	3.49506	3.49506
ENSG00000036672	USP2	7.48657	8.52303	7.34725	8.6536	8.13223	6.94277	8.21621	7.93	7.98338	7.20719	8.78303	8.21109	8.3219	7.68868	7.24407	8.57245	7.73112	8.17435	8.72344	7.73963	8.121	7.87827	7.54604	7.98444	7.70103	6.95827	7.08522	7.24055	7.44667	7.13396	7.18495
ENSG00000036828	CASR	4.05075	3.49506	6.30512	6.84339	4.86088	6.09813	6.61554	4.63108	4.16381	6.26761	7.33994	4.38034	6.45028	4.41748	3.49506	6.65983	3.49506	4.82785	6.61182	4.79998	4.18857	5.53836	4.0208	4.28253	5.58681	4.25636	4.43559	4.25459	4.20683	4.26637	4.62551
ENSG00000037042	TUBG2	10.7255	10.4358	11.869	10.4305	10.659	11.6505	10.4436	10.5665	10.5395	11.7794	10.6312	11.5751	10.7994	10.7274	10.8237	10.6569	11.2867	11.7514	10.8736	10.4943	10.6922	10.9134	10.7157	10.3557	10.6985	10.974	10.9245	11.0802	10.9564	10.9461	11.0509
ENSG00000037241	RPL26L1	9.78445	9.59944	9.952	10.1294	10.1947	10.2595	10.3171	10.1483	9.87386	10.2829	10.2248	10.4198	10.3495	9.93088	10.971	10.2913	9.90889	10.5892	10.4649	9.9784	9.84779	10.795	10.8951	10.2195	10.6614	10.4085	10.3733	10.264	10.2068	10.46	10.2521
ENSG00000037280	FLT4	8.16991	8.39579	6.33369	7.33333	8.13223	5.87357	7.72968	7.93	7.56677	6.17	7.11378	6.42459	7.71043	8.31193	7.45996	7.09031	7.3953	6.06882	7.1109	8.14809	8.18833	7.04686	6.50448	8.76645	6.20979	6.92018	6.83415	6.81456	7.15054	6.69811	6.62883
ENSG00000037474	NSUN2	11.3154	11.4889	11.6015	11.665	10.903	11.4359	11.6524	11.2211	11.2703	11.5216	11.6427	11.851	11.6149	11.4663	10.1376	11.7225	11.2126	11.7398	11.609	11.4361	11.3965	12.6353	12.6821	11.2523	12.6617	11.1898	11.1228	11.2241	11.1449	11.3128	11.0657
ENSG00000037637	FBXO42	11.4651	11.6105	11.7998	11.5103	11.6299	11.6767	11.6328	11.7173	11.6105	11.7208	11.5505	12.6869	11.5075	11.4574	11.8923	11.5232	11.6336	12.6624	11.389	11.5244	11.5564	12.1523	12.1364	11.6511	12.1983	11.8146	11.7964	11.8484	11.83	11.8387	11.7699
ENSG00000037749	MFAP3	10.6719	10.0965	10.2239	10.7503	10.5068	10.5317	10.6072	10.8166	10.8744	10.1352	10.7953	10.7667	10.4233	10.9332	7.39156	10.5851	11.0938	9.99044	10.6381	10.7892	10.8532	10.2362	10.778	10.4301	10.9209	11.2839	11.0848	11.2452	11.3043	11.3562	11.0964
ENSG00000037757	MRI1	9.57614	10.0759	9.77695	9.44111	9.49237	9.58262	9.49672	9.49498	9.59278	9.67816	9.57346	9.14337	9.54943	9.72136	8.21977	9.51867	9.90448	9.13858	9.61109	9.6754	9.92077	10.3123	10.6079	9.54684	10.3238	9.42522	9.09066	9.33527	9.0928	9.11716	9.34432
ENSG00000037897	METTL1	8.42963	8.15877	8.78399	8.62014	8.29126	8.41844	8.28708	8.01472	7.85063	8.61685	8.63377	7.30758	8.47903	8.50754	7.6765	8.1865	8.34445	7.97623	8.5068	8.07062	8.32023	8.084	7.84176	8.47859	8.0727	8.38306	7.89957	8.20722	8.23927	8.24152	8.37394
ENSG00000037965	HOXC8	4.05075	3.49506	3.49506	4.72125	3.49506	3.49506	3.49506	4.5505	3.49506	3.49506	3.49506	3.49506	3.49506	3.49506	4.68517	3.49506	3.49506	3.49506	3.49506	3.49506	3.49506	3.49506	3.49506	4.22538	3.49506	3.49506	3.49506	3.49506	3.49506	3.49506	3.49506
ENSG00000038002	AGA	8.48529	8.00521	7.17901	8.83767	8.56986	6.62193	8.79772	8.6728	8.22885	7.06489	8.98638	7.3856	8.82274	8.34055	7.24407	8.80338	7.03348	7.34019	9.29396	8.6418	8.22726	7.50627	7.5922	8.71161	7.31657	7.66869	7.49744	7.06096	7.32538	7.27978	7.17279
ENSG00000038210	PI4K2B	7.90984	8.01762	6.71491	7.29126	7.36299	7.01071	7.35601	7.66367	7.72136	6.49326	7.24805	8.59497	7.59101	7.88625	7.16419	7.51529	7.14799	8.59977	7.4986	7.66619	7.74495	8.70323	8.39041	7.76982	8.44107	6.62022	7.15433	6.85537	7.01556	7.15092	7.0451
ENSG00000038219	BOD1L1	12.9612	12.9284	13.3748	13.0285	12.7107	13.3893	12.948	12.7448	13.0819	13.3148	12.8935	13.6056	12.7484	12.9909	16.1531	12.9315	13.1453	13.5275	12.7713	12.887	12.8707	14.036	13.9076	12.7598	14.0925	13.2367	13.2223	13.2942	13.2683	13.3521	13.2323
ENSG00000038274	MAT2B	11.2346	10.5931	9.95313	11.0255	11.2662	9.81246	10.9621	11.4978	11.357	9.81856	10.6231	10.621	10.9647	11.2583	8.96936	10.7667	10.0271	10.6004	10.5981	11.5504	11.126	11.0061	11.1422	11.8779	11.1811	10.1269	10.0017	9.82945	9.84765	10.066	9.90637
ENSG00000038295	TLL1	8.08684	8.3177	9.76928	11.2267	6.99623	9.79703	9.7749	7.65614	7.72699	9.82327	10.6312	8.56187	10.1478	8.00282	6.67929	10.2273	7.46105	8.00072	10.5399	8.05538	7.42521	6.8081	7.3848	7.63666	7.43921	9.64962	8.55582	8.58339	8.95705	8.76418	8.7929
ENSG00000038358	EDC4	12.0779	12.6933	12.0576	11.8347	12.1207	11.9478	11.8385	12.015	12.1703	11.936	12.0095	11.7942	11.8747	12.2278	5.13631	11.7179	12.2309	11.6379	11.7699	12.1779	12.2688	12.7592	12.8851	12.1645	12.814	12.1869	12.1516	12.2086	12.0972	12.1029	12.182
ENSG00000038382	TRIO	13.7831	13.8906	14.0654	13.9249	13.7721	13.9721	14.008	13.6626	13.8919	13.9978	13.9733	14.3714	13.6657	13.8284	11.8229	13.7676	14.2431	14.0294	13.4742	13.729	13.9602	12.76	12.9157	13.4149	13.0883	14.1656	13.9768	14.1512	14.0196	14.117	13.9532
ENSG00000038427	VCAN	12.1954	11.9871	8.45139	13.5189	12.1477	8.15699	12.562	12.2632	12.3922	8.02474	12.8547	8.47565	12.4094	12.3111	9.186	12.6785	11.1698	8.0104	12.2961	12.5206	12.2174	10.3243	10.542	12.4896	11.0001	10.0081	8.13898	8.23048	8.14236	7.79209	7.9744
ENSG00000038532	CLEC16A	11.7536	11.995	11.6007	11.8013	11.9476	11.4775	11.8301	11.7634	11.8136	11.4879	11.8661	11.8016	11.7985	11.7007	11.0993	11.7259	11.8726	11.6096	11.529	11.7786	11.9876	10.0491	10.0052	11.7001	10.0662	11.9008	11.7	11.8389	11.7289	11.8125	11.738
ENSG00000038945	MSR1	4.86816	4.73559	5.651	4.83085	4.35045	5.19941	4.19655	3.49506	3.88346	5.11436	4.92071	6.8142	5.36076	4.48869	6.55858	4.90256	4.33262	7.06972	5.59028	4.36549	4.46683	4.46859	3.49506	4.47553	3.49506	4.55991	5.68712	4.96704	5.48945	4.80184	5.22333
ENSG00000039068	CDH1	4.44619	3.49506	7.15553	4.45586	5.3132	5.91064	5.00875	4.46197	4.26503	7.11736	4.80466	6.31563	4.50623	4.25238	5.7171	4.00992	3.91822	6.74716	5.43161	4.20927	4.18857	4.99521	4.53003	4.43148	4.54637	3.49506	3.49506	4.25459	3.49506	4.26637	4.53121
ENSG00000039123	MTREX	11.794	11.5899	11.7713	11.922	11.6893	11.765	11.8038	11.8939	11.9136	11.7451	11.9108	11.5945	11.7699	11.9079	12.6518	11.9657	11.789	11.612	11.813	11.9687	11.9274	11.5244	11.5546	11.8944	11.7666	11.9396	12.0707	11.9275	12.13	12.0898	12.1357
ENSG00000039139	DNAH5	6.26269	6.3761	5.94402	6.80634	6.54363	6.11396	6.85708	6.39443	6.91859	5.95104	7.65072	6.70822	6.2134	5.91107	7.64749	6.4812	6.62122	6.63786	7.1109	6.40087	6.20849	5.34903	4.75004	5.70278	5.58681	6.23823	6.55467	6.75105	6.65975	6.16866	6.00624
ENSG00000039319	ZFYVE16	11.1719	10.1254	10.6658	11.1979	10.6419	11.0243	10.9753	11.0048	11.3245	10.8804	10.9909	10.6154	10.9154	11.2686	10.1582	11.0186	11.5917	10.2316	10.9409	11.3063	11.1971	10.6612	10.6856	10.7111	11.0285	11.1928	11.1774	11.1087	11.2331	11.236	11.1123
ENSG00000039523	RIPOR1	8.86153	9.01858	8.8582	8.28325	8.44012	8.91949	8.77998	8.37191	8.61842	9.19897	8.56148	8.77032	8.575	8.61389	10.6267	8.58342	9.10561	8.64082	8.18309	8.73075	8.79194	9.12113	8.81121	8.41548	8.71276	8.5778	8.58722	8.74815	8.36116	8.68536	8.65187
ENSG00000039537	C6	4.27622	4.73559	3.49506	4.21695	3.49506	4.38355	5.00875	3.49506	4.26503	4.33593	4.22929	5.11481	4.21723	4.25238	3.49506	3.49506	4.79374	4.59552	4.14886	4.20927	3.49506	3.49506	3.49506	4.0142	3.49506	4.78557	4.90102	4.55747	5.28112	4.98854	5.57936
ENSG00000039560	RAI14	11.7722	11.5489	10.6436	11.3011	11.5112	10.4924	10.5251	11.7307	11.5386	10.5526	10.6932	11.4393	10.6193	11.6743	12.8911	10.5373	10.5201	11.304	10.6739	12.0444	11.3656	9.18532	8.6189	11.7492	8.62396	11.7001	11.4465	11.7877	11.5923	11.783	11.4914
ENSG00000039600	SOX30	5.24099	5.85866	6.01718	5.2574	4.86088	6.48439	4.93708	5.11489	4.8969	6.47714	4.83488	5.8127	4.93848	5.22623	3.49506	5.01861	5.15328	6.10636	5.79691	5.47122	4.9216	3.49506	5.0851	4.94056	4.24648	5.96071	6.20511	5.91695	5.78806	5.77839	6.06134
ENSG00000039650	PNKP	10.9802	11.4856	10.7132	10.795	10.7495	10.6493	10.8523	10.7111	10.7352	10.6724	10.7708	10.483	10.8772	11.1454	12.292	10.632	10.7429	10.6163	10.8943	10.9067	11.0692	11.2818	11.2438	10.9364	11.2336	10.0955	10.0721	10.0325	9.96752	9.95761	10.0372
ENSG00000039987	BEST2	4.58707	4.38533	4.54182	4.6819	4.47818	4.22424	4.97349	4.5505	4.43272	4.66852	4.6384	5.26768	4.67225	4.41748	3.49506	4.81769	4.73097	5.10173	4.69391	4.84276	5.12254	6.64275	6.72973	4.88579	6.00842	4.25636	3.49506	4.55747	3.49506	4.43433	4.42565
ENSG00000040199	PHLPP2	10.6786	10.693	10.7079	10.7922	10.5308	10.8328	10.535	10.6754	10.8157	10.7577	10.6434	10.9076	10.4376	10.7909	8.29638	10.4959	10.8719	10.7164	10.3871	10.759	10.8758	10.9332	11.2546	10.5491	11.1831	10.8299	10.8346	10.6473	10.7396	10.7678	10.8078
ENSG00000040275	SPDL1	10.2014	9.95554	9.78331	10.4774	9.91465	9.63027	10.0993	10.1695	10.2295	9.73096	10.2006	10.5976	10.105	10.3162	9.26429	10.1288	9.63697	10.388	10.1142	10.3412	10.0052	10.6754	11.0223	10.246	11.0721	9.57863	9.62603	9.52574	9.68044	9.85851	9.68378
ENSG00000040341	STAU2	12.2326	11.4345	12.8546	12.36	12.1512	12.9739	12.3709	12.2703	12.2096	12.932	12.4192	12.386	12.371	12.1446	13.3673	12.5749	12.2943	12.4545	12.4816	12.1893	11.9605	11.1569	11.1962	12.0732	11.1246	12.9578	13.2525	13.0407	13.3416	13.1589	13.243
ENSG00000040487	SLC66A1	10.3123	10.6892	10.6603	10.1144	10.5804	10.4709	10.2422	10.5125	10.0363	10.7577	10.3663	11.6204	10.3795	10.121	12.8934	10.1721	9.99981	11.7946	10.2333	10.2167	10.1806	11.4025	11.1906	10.5585	11.1898	10.0976	10.1892	10.2678	10.2638	10.0748	10.2142
ENSG00000040531	CTNS	9.71927	9.85556	9.61524	10.0214	9.86499	9.38565	10.085	9.79224	9.70221	9.57198	10.2795	8.80184	10.0706	9.6967	7.78697	9.92632	9.33251	8.83832	10.1654	9.7936	10.0366	9.55877	9.66114	9.85347	9.5106	9.05421	9.29456	9.26199	9.10753	9.30207	9.23226
ENSG00000040608	RTN4R	10.7088	11.0773	10.4997	10.2626	11.3528	10.3735	10.4281	11.1726	11.0077	10.4878	10.6001	7.6735	10.8208	10.5958	6.28056	10.6839	10.8734	7.85786	10.4757	10.8631	10.9483	9.03206	9.34235	11.1489	9.11418	10.4068	10.7649	10.4119	10.7861	10.2176	10.5853
ENSG00000040633	PHF23	11.5773	11.6929	11.987	11.4366	11.7135	11.8671	11.541	11.6959	11.4455	12.028	11.5023	9.43399	11.6959	11.403	9.32034	11.5114	11.142	9.26508	11.6311	11.5776	11.4323	11.7622	11.8438	11.8826	11.7199	11.5397	11.4969	11.495	11.4165	11.4963	11.4902
ENSG00000040731	CDH10	10.1182	9.64807	10.3189	10.4413	10.2163	10.558	10.7467	10.1826	10.1058	10.4608	10.6452	9.27165	10.616	10.0417	7.64749	10.9334	10.3436	9.20322	10.5603	10.1158	9.93062	9.56894	9.61452	9.74763	9.74172	10.7133	10.6802	10.627	10.6317	10.597	10.6225
ENSG00000040933	INPP4A	12.3905	12.5731	12.9615	12.4385	12.3341	12.8596	12.3677	12.4355	12.5237	12.8311	12.52	12.7024	12.3212	12.528	10.6487	12.5008	12.9796	12.384	12.3459	12.3569	12.5625	11.605	11.6562	12.0496	11.6458	12.9405	13.0052	12.9266	13.0826	13.0114	12.9968
ENSG00000041353	RAB27B	10.8076	9.64807	11.7209	10.64	10.2147	11.893	10.3408	10.4575	10.5146	11.6368	10.7096	11.4538	10.2159	10.9017	10.7474	10.5926	11.4723	11.0832	10.9581	10.4528	10.5564	9.45571	9.75514	10.1133	9.86786	12.0217	12.2886	11.9889	12.4079	12.2494	12.3013
ENSG00000041357	PSMA4	12.4875	11.438	12.7301	12.579	12.8072	12.7294	12.6758	12.6562	12.4313	12.8154	12.407	13.3239	12.7128	12.4954	15.7671	12.6177	12.2954	13.4377	12.6227	12.5856	12.4078	14.1101	14.0831	12.9668	14.1128	12.3161	12.6224	12.4165	12.5025	12.4823	12.4499
ENSG00000041515	MYO16	11.5745	11.3696	10.943	11.3674	11.2291	11.2104	11.0613	11.2512	11.2269	10.8227	11.4703	10.3176	10.9971	11.3626	10.1684	11.0257	11.4871	10.153	11.118	11.2177	11.193	8.14652	7.91615	10.9785	8.03871	12.0881	12.4277	12.1034	12.5039	11.9464	12.4297
ENSG00000041802	LSG1	10.683	10.7811	11.2221	10.9417	10.6071	11.1407	10.9353	10.6387	10.4958	11.143	11.1132	10.8676	11.0057	10.8159	11.131	11.0029	10.8065	11.0895	11.0682	10.6429	10.7378	12.264	12.1576	10.725	12.3517	11.3024	11.0207	11.2037	11.1413	11.3305	11.036
ENSG00000041880	PARP3	8.25647	7.90185	8.89627	8.36634	8.42876	8.70725	8.2195	8.16522	8.24068	8.96013	8.51119	9.08869	8.66753	8.22251	8.3332	8.32042	8.42877	9.24475	8.30646	7.93561	8.32622	8.1397	7.92518	8.21006	8.23903	8.2214	8.09593	8.23815	8.48485	7.83453	8.64312
ENSG00000041982	TNC	11.0924	12.9374	9.48551	15.2351	12.527	9.11788	14.508	12.181	12.4676	9.0325	15.2259	12.863	14.2721	12.4054	11.9905	14.1589	11.0899	12.6938	14.6571	11.261	12.5653	12.8472	11.6017	11.518	12.307	11.046	7.56227	7.42721	7.69188	7.54599	7.41898
ENSG00000041988	THAP3	9.55355	10.5079	9.7795	9.60604	10.067	9.68545	9.82874	10.0197	9.74707	9.70565	9.7346	10.0987	10.0363	9.61131	10.7677	9.87817	9.59929	10.3457	9.71585	9.81973	9.65448	11.3071	11.2995	9.98255	11.1206	9.45855	9.52917	9.5226	9.59157	9.5025	9.21468
ENSG00000042062	RIPOR3	6.10797	6.41476	5.17305	6.22968	5.36574	5.37703	6.21991	5.49044	5.94469	5.06755	5.8491	7.17314	6.24181	5.96905	8.981	5.86035	5.73843	7.08822	5.97565	5.75595	6.4059	7.10428	6.40315	5.77239	6.1128	4.67928	5.07324	5.32812	4.79571	4.98854	5.22333
ENSG00000042088	TDP1	10.3679	10.3503	9.85993	10.0531	10.2981	9.93245	9.95761	10.4092	10.3516	9.76239	9.93263	9.80572	9.82884	10.3081	8.94579	9.92524	10.0995	9.72445	9.89965	10.5421	10.2608	9.46118	9.41135	10.6716	9.39801	10.367	10.5187	10.3029	10.615	10.3711	10.6673
ENSG00000042286	AIFM2	8.46467	8.59925	9.23756	8.69636	8.55427	8.95842	8.8645	8.26241	8.10489	9.26747	9.06622	11.447	8.50506	8.3686	11.4358	8.41251	8.29138	11.2942	9.03351	8.11907	8.10017	11.4569	11.0658	8.0503	11.2969	8.38306	8.76249	8.75885	8.63989	8.3032	8.64312
ENSG00000042304	C2orf83	3.49506	3.49506	3.49506	4.21695	4.19682	3.49506	4.10404	3.93392	3.88346	4.33593	3.7975	5.0302	3.49506	3.49506	6.55858	3.49506	3.49506	5.25362	3.49506	3.49506	3.49506	4.76599	4.23456	3.49506	3.49506	4.25636	4.04442	4.25459	3.49506	4.69436	3.49506
ENSG00000042317	SPATA7	9.84283	9.12551	9.98328	9.75595	9.75798	10.0014	9.72363	9.93546	9.8877	10.0746	9.53625	9.99723	9.63044	9.66173	9.45995	9.63649	9.79449	10.1244	9.64969	9.8476	9.61348	8.56269	8.95024	9.99025	8.90873	10.1454	10.0699	9.9649	10.1896	10.318	10.1354
ENSG00000042429	MED17	10.5622	10.7609	9.84298	10.99	10.7404	9.93136	11.0832	10.7946	10.9062	9.94362	10.9906	10.3615	11.1186	10.8019	9.32034	11.1424	10.3306	10.3552	10.8655	10.788	10.9219	11.857	11.8396	10.9361	12.0299	10.5373	10.3387	10.4119	10.4001	10.4241	10.411
ENSG00000042445	RETSAT	10.3881	10.2723	11.0995	10.7077	10.632	11.0344	10.6748	10.4927	10.4129	11.1151	10.9227	10.8871	10.5912	10.3623	9.54081	9.9729	10.2191	10.9243	11.0125	10.3046	10.1505	11.4335	11.4232	10.3713	11.3112	10.6483	10.7147	10.4684	10.802	10.6364	10.6313
ENSG00000042493	CAPG	6.29484	7.31405	5.55371	5.53368	7.67399	5.19941	5.46395	6.66108	6.24716	5.68947	5.69852	5.33742	5.05037	6.43035	7.24407	5.36585	5.35541	5.53895	6.3619	6.6057	5.77495	4.84798	4.53003	7.11079	5.10889	5.26791	5.58597	4.25459	4.20683	4.5736	4.79012
ENSG00000042753	AP2S1	11.9476	12.3964	13.1882	11.9667	12.3406	12.9462	12.0888	12.0661	11.6387	13.1028	12.0816	12.8152	12.2243	11.7004	14.8678	12.091	11.913	13.072	12.4013	11.7425	11.6678	12.0897	12.0318	12.203	11.9999	12.4356	12.4913	12.5701	12.5116	12.5209	12.574
ENSG00000042781	USH2A	5.70865	5.85866	6.37547	6.33866	5.41615	6.48439	5.55563	5.06487	5.41226	6.55594	5.82296	7.46677	5.8355	5.72036	5.13631	5.86035	5.91902	7.27722	6.27502	5.54271	5.57825	5.1253	4.93038	5.22294	5.24691	6.17394	6.55467	6.51594	7.10695	6.97149	6.91947
ENSG00000042832	TG	5.3099	5.38045	8.01811	6.42006	5.2008	7.94902	5.57756	5.25333	5.14575	7.869	5.8097	8.50729	6.06181	5.25945	8.76905	5.78326	5.27855	8.58367	6.46338	5.10271	4.84562	5.18526	5.01039	5.13623	5.24691	5.65996	6.26983	6.0307	5.74935	5.63501	6.11429
ENSG00000042980	ADAM28	4.51945	3.49506	4.3292	4.89801	4.35045	5.23087	4.93708	4.36302	3.49506	5.32414	4.74143	6.37894	5.18435	4.82814	7.45996	4.81769	4.51401	6.28006	4.14886	4.43295	4.18857	4.46859	4.23456	4.66788	3.49506	5.5065	5.29132	5.55548	4.87936	5.14841	4.71123
ENSG00000043039	BARX2	3.49506	3.49506	3.49506	3.49506	4.68827	3.49506	4.19655	4.11336	3.49506	3.49506	3.49506	6.9128	3.49506	3.49506	5.7171	3.49506	3.49506	7.15112	3.49506	3.49506	3.49506	4.84798	4.23456	3.91969	3.49506	4.25636	3.49506	3.49506	3.49506	3.49506	3.49506
ENSG00000043093	DCUN1D1	10.5775	10.0965	10.3004	10.8586	10.4973	10.6227	10.757	10.7774	10.8617	10.4986	10.7585	10.6653	10.6934	10.556	10.3897	10.8998	10.4513	10.5541	10.8925	10.7736	10.5461	11.3897	11.3828	10.6453	11.4337	10.786	10.8605	10.8282	10.9796	10.9401	10.8577
ENSG00000043143	JADE2	9.32115	9.63606	9.74733	8.72418	9.23982	9.76079	8.57138	9.11735	9.04193	9.69025	8.79601	9.72587	8.66497	9.20596	8.62805	8.7064	10.0723	9.60356	9.19593	8.86341	9.25732	7.68568	7.12647	8.78911	7.47786	9.07586	9.55797	9.71607	9.5355	9.50578	9.64492
ENSG00000043355	ZIC2	10.2149	10.3576	4.65936	11.2308	10.3274	4.01338	10.7427	10.1839	10.0329	4.09379	11.0261	6.59361	10.604	9.92853	6.28056	10.638	8.90841	6.43435	10.4456	10.0965	10.009	9.45571	9.24849	10.5943	10.1219	8.9074	4.26742	4.25459	3.49506	4.26637	4.79012
ENSG00000043462	LCP2	4.27622	3.49506	6.51878	4.96124	4.35045	5.87357	4.41648	4.46197	4.0427	5.95104	4.60145	6.75631	4.37509	4.55445	6.42649	4.50924	4.33262	6.50552	3.49506	4.20927	3.49506	4.84798	3.49506	4.33546	4.24648	3.49506	4.57503	4.78268	4.79571	3.49506	5.05749
ENSG00000043514	TRIT1	9.8705	9.79206	9.18472	9.68598	9.66673	9.3074	9.76479	9.82104	9.82631	9.23716	9.5545	9.89207	9.80925	9.78644	8.19997	9.62725	9.72289	10.0514	9.598	9.93437	9.69665	10.7939	10.6397	9.99304	10.6247	9.80801	9.73652	9.66014	9.54364	9.78214	9.77657
ENSG00000043591	ADRB1	4.91623	5.53603	4.40637	4.50585	5.59983	4.51586	5.13981	5.5605	5.31899	4.79869	5.37011	6.49751	5.51514	4.55445	7.81331	5.41955	4.59205	6.47748	4.91192	4.96168	5.44406	5.53836	5.34395	5.01794	5.48338	4.25636	4.26742	4.78268	4.00088	3.49506	4.79012
ENSG00000044090	CUL7	11.9423	12.6267	11.6772	11.5801	12.016	11.5795	11.6816	11.9839	12.0367	11.6694	11.6237	11.3452	11.6558	11.9166	10.7406	11.5331	11.9137	11.2688	11.5914	12.0223	12.0064	12.1042	12.1624	12.0133	12.1295	11.5319	11.5352	11.5398	11.5699	11.5004	11.6421
ENSG00000044115	CTNNA1	13.2244	13.7851	11.9903	13.5965	13.6595	11.7248	13.5351	13.7007	13.558	11.8775	13.7293	12.2572	13.4137	13.2479	10.4868	13.3348	12.2262	12.4318	13.4739	13.5742	13.3342	12.3494	11.902	13.6543	12.2836	12.0639	11.5158	11.4902	11.5424	11.5795	11.5481
ENSG00000044446	PHKA2	10.2968	10.6439	9.60235	10.3746	10.2793	9.34869	10.3048	10.389	10.3972	9.45129	10.5149	9.28184	10.2859	10.2872	9.43479	10.1014	10.0658	8.79981	10.1594	10.4765	10.2051	9.09674	9.11299	10.3284	9.09366	9.76602	9.54524	9.76197	9.54635	9.76856	9.72576
ENSG00000044459	CNTLN	9.16386	8.181	8.85337	9.56709	9.26875	8.70471	9.2009	9.39711	9.38491	8.72499	9.39523	7.92362	9.17759	9.13633	10.2184	9.23045	8.22689	8.0104	9.29125	9.51501	9.17018	6.73699	6.29387	9.42098	6.43936	8.79702	8.55582	8.78001	8.74729	8.71967	8.65187
ENSG00000044524	EPHA3	11.756	10.6419	9.76028	10.1646	11.3906	9.9993	9.97817	11.851	12.025	9.56824	10.0557	8.9852	9.48408	11.663	5.45992	10.191	11.253	8.60935	10.6645	11.6788	11.419	6.10195	6.26515	11.151	6.96315	10.9438	10.9355	10.4894	10.9256	10.5612	10.8416
ENSG00000044574	HSPA5	14.3032	14.4354	14.3255	14.6459	14.5121	14.2689	14.6219	14.4235	14.3216	14.3303	14.8743	15.0341	14.7063	14.4708	14.9188	14.7374	14.2444	15.0683	14.9147	14.3017	14.519	15.5167	15.4713	14.3178	15.514	14.5141	14.4706	14.4027	14.5121	14.4519	14.4517
ENSG00000046604	DSG2	10.3142	9.29799	9.95087	9.4625	10.2824	9.78265	8.87499	10.6109	10.5506	9.70224	9.38668	9.71237	8.80888	10.1576	13.1449	8.96512	9.01584	9.39066	9.33401	10.6762	9.73763	8.91736	8.9008	10.3931	9.05598	9.21502	9.03256	9.03006	8.79358	8.905	9.0259
ENSG00000046647	GEMIN8	9.24061	8.8761	9.09347	9.17506	8.96126	9.13875	9.3631	9.19189	9.37064	9.16223	9.29482	8.67761	9.24261	9.18049	8.82179	9.32492	9.14101	8.98036	9.49342	9.17996	9.24158	8.86468	8.87311	9.10112	8.66904	9.37373	9.22443	9.33884	9.28646	9.11716	9.21762
ENSG00000046651	OFD1	10.069	10.0789	9.8442	10.3645	9.6	10.0096	10.2333	9.93391	10.1669	9.83421	10.1061	10.1148	10.1751	10.0982	12.299	10.1043	9.98737	10.0986	10.1772	10.1813	9.91085	10.8439	10.8985	10.0199	10.9463	10.1918	9.93494	10.0259	10.2205	10.1459	10.0119
ENSG00000046653	GPM6B	13.6694	13.757	10.4997	15.8377	14.2935	10.6354	15.4812	14.4013	14.4366	10.5025	15.8241	10.0813	15.4643	13.9155	11.9152	15.5359	13.1831	10.0254	15.7424	14.0216	14.2593	13.8966	13.786	13.8406	13.8586	12.6953	11.2942	11.278	11.3661	11.3351	11.2667
ENSG00000046889	PREX2	9.50728	8.62379	7.84372	8.67208	9.1179	7.36817	8.53215	9.48442	9.40605	8.10449	8.93451	8.07687	8.01458	9.20596	7.70492	8.50194	7.45299	7.93106	8.67434	9.86188	9.05239	5.84972	5.22149	9.60907	5.58681	6.57164	6.33166	5.79269	6.21029	5.90775	6.06134
ENSG00000047056	WDR37	12.0442	12.3701	12.7275	12.006	12.0913	12.6479	12.1995	12.084	12.1362	12.6209	12.2116	12.7709	12.0628	12.2634	10.7372	12.2009	12.7077	12.7379	11.9674	11.9662	12.2923	12.635	12.8568	11.8751	12.8684	12.4481	12.681	12.4499	12.7627	12.4242	12.6672
ENSG00000047188	YTHDC2	10.9946	10.733	9.94294	11.1357	10.6008	10.2595	11.0326	10.7766	11.1132	9.99047	10.9846	11.3247	10.8436	11.0047	9.98411	11.0317	10.9009	11.0467	10.7714	11.0957	11.0503	12.1211	12.3894	10.7077	12.5404	11.0138	10.7663	10.7338	10.8845	11.0687	10.8454
ENSG00000047230	CTPS2	11.7518	11.2695	11.3123	11.8203	11.9053	11.2397	11.6799	11.957	11.9027	11.2664	11.837	10.7674	11.6581	11.5482	9.12435	11.79	11.3969	10.7877	11.6613	11.8448	11.6631	9.48285	9.71412	11.9724	9.87989	11.3188	11.2468	11.2537	11.2622	11.3858	11.3503
ENSG00000047249	ATP6V1H	12.0459	12.3839	12.5815	11.9617	12.075	12.6532	12.1743	12.0725	12.0696	12.6786	12.1414	12.6669	12.1993	11.9307	12.6187	12.3311	12.2365	12.9928	12.4219	11.8824	11.8809	11.9768	12.109	12.0827	11.98	12.905	13.1562	12.9886	13.081	13.0393	13.0465
ENSG00000047315	POLR2B	12.6449	12.4528	12.6088	12.787	12.6646	12.5616	12.8562	12.7976	12.7901	12.6218	12.7756	12.2899	12.7355	12.7133	9.11382	12.8906	12.7476	12.2413	12.5917	12.7832	12.7269	13.1993	13.3766	12.7254	13.4796	12.9858	13.0738	12.948	13.0779	13.0337	13.0949
ENSG00000047346	ATOSA	10.5262	10.5079	10.77	10.6591	10.249	10.7127	10.5959	10.5125	10.8058	10.7934	10.6823	12.1335	10.3818	10.673	8.62805	10.6241	10.8898	11.4581	10.5682	10.6549	10.7164	11.5159	11.6426	10.2852	11.7091	11.251	11.0367	11.1356	11.0355	11.2949	10.9988
ENSG00000047365	ARAP2	8.05958	8.19199	5.80557	9.32787	8.0604	6.62193	9.22404	8.65784	8.96328	5.99774	9.46594	8.9852	8.85682	8.47243	7.76014	9.19515	7.73775	8.55091	9.5936	8.14809	8.48988	7.82826	7.26148	7.83981	7.79573	8.12491	8.03341	7.56811	8.23927	8.32566	7.99518
ENSG00000047410	TPR	12.969	12.8834	12.0296	13.2349	12.8279	12.1131	12.9374	12.9868	13.2013	11.9792	13.0306	11.5168	12.6091	13.1153	12.2943	12.7361	12.6054	11.2233	12.5884	13.187	13.1654	12.7661	12.7012	13.0041	12.9824	12.6433	12.5273	12.5211	12.6469	12.6606	12.5596
ENSG00000047457	CP	9.13589	8.99996	3.49506	9.8856	10.0978	4.01338	8.81743	10.2021	9.45251	4.33593	10.1351	4.46193	8.60205	10.1786	4.34817	8.27038	7.77049	4.3727	8.71132	10.0143	9.31262	6.54173	6.26515	8.65282	6.56572	5.61081	4.26742	3.49506	3.49506	3.49506	3.49506
ENSG00000047578	KATNIP	10.5598	10.9359	10.2959	10.5568	10.597	10.0127	10.4907	10.5444	10.6935	10.0263	10.6375	10.6441	10.4073	10.5764	7.64749	10.1901	10.4	10.4506	10.4852	10.601	10.6748	8.03342	7.5808	10.4697	8.17009	10.2894	10.105	10.2299	10.1511	10.1119	10.1182
ENSG00000047579	DTNBP1	10.116	10.2196	10.7872	9.88384	10.329	10.6599	10.3468	10.2123	9.98338	10.8614	10.2054	9.99103	10.1894	9.78773	11.2245	10.2123	10.0578	10.338	10.5365	9.9092	9.73763	9.07906	8.91446	10.1126	8.58919	10.562	10.5154	10.4813	10.3926	10.4785	10.4466
ENSG00000047597	XK	9.22027	8.7992	10.0701	9.25213	8.35267	10.3089	8.85182	8.80424	8.72885	10.2091	9.16581	9.44491	8.77363	9.17653	7.91409	8.98179	9.76401	9.51976	9.40091	8.87647	8.67485	8.09108	8.52708	8.71499	8.44107	10.9212	10.9764	10.8952	11.1305	11.0133	11.0242
ENSG00000047617	ANO2	7.04074	7.18746	6.55544	6.75279	7.44448	6.4723	6.81373	7.38269	6.89867	6.71512	7.20956	8.43967	6.88398	6.96402	6.98959	6.94378	6.12047	8.56738	7.24091	7.27597	6.59894	5.53836	5.55772	7.49777	4.24648	7.21545	6.81286	7.14541	6.93463	7.23281	6.26189
ENSG00000047621	C12orf4	9.8705	9.58702	10.5104	10.4994	9.67876	10.691	10.4507	9.70405	9.90265	10.5881	10.5522	10.6049	10.4127	9.906	9.69008	10.5401	10.2827	10.7485	10.5017	9.91553	9.8205	10.7852	10.7504	9.74349	10.9255	11.0438	10.8643	11.0115	10.939	11.203	11.0242
ENSG00000047634	SCML1	9.50055	8.80636	8.29266	9.30964	8.85924	8.74981	9.03503	9.28726	9.49423	8.49204	8.97502	8.34166	9.12264	9.77862	7.39156	9.13495	9.22352	8.68073	9.03998	9.72673	9.49896	9.92802	10.0737	9.64054	9.74961	8.88795	9.65	9.01229	9.40447	9.21258	9.39984
ENSG00000047644	WWC3	10.8794	11.4183	9.19621	10.8559	10.9943	9.32571	10.7694	10.9621	11.1434	9.20139	10.9112	10.1718	10.5939	10.9053	8.43834	10.7129	10.2691	9.62887	10.4805	11.2556	10.9733	9.69264	9.82905	11.0287	9.81371	9.31669	9.00027	9.50366	9.12573	9.33562	9.12338
ENSG00000047648	ARHGAP6	8.03179	8.34748	9.29211	7.63583	6.54363	9.0534	6.38471	7.14478	7.34298	9.18683	7.15995	9.99723	6.84797	8.31193	9.60239	6.88244	8.75037	9.87618	7.03465	7.60461	7.83182	6.43287	5.74092	7.28111	5.72794	9.37023	9.13806	9.32811	9.34357	9.36481	9.42554
ENSG00000047662	FAM184B	7.37274	8.08992	10.1172	8.33058	7.31426	9.68674	7.98377	7.21836	7.62219	9.7738	8.35981	9.16115	7.99428	7.71629	7.58767	7.89638	8.45715	8.62517	8.25726	7.47863	7.85689	7.77644	7.12647	7.0952	7.49051	9.03666	8.581	8.99882	8.5128	8.88499	8.75689
ENSG00000047849	MAP4	14.5287	14.3118	15.0067	14.5291	14.7264	14.9371	14.4976	14.6588	14.5825	14.9845	14.6217	14.7588	14.4042	14.5316	14.6055	14.4436	14.4179	14.7993	14.5165	14.5268	14.5505	13.4532	13.4066	14.5846	13.4928	14.6883	14.9137	14.6375	14.9181	14.6925	14.8155
ENSG00000047932	GOPC	11.7105	11.6074	11.9764	11.6955	11.551	12.0501	11.7424	11.794	11.9488	11.9518	11.7016	11.8765	11.804	11.9313	14.4995	11.9748	12.0987	11.5827	11.7474	11.8106	11.8966	11.9004	12.1355	11.6309	12.1425	12.276	12.3949	12.3707	12.422	12.545	12.4118
ENSG00000047936	ROS1	3.49506	3.49506	3.49506	3.49506	3.49506	3.49506	3.49506	3.49506	4.0427	3.49506	3.49506	5.26768	3.49506	3.49506	3.49506	3.49506	3.49506	5.51026	3.95933	3.49506	3.49506	4.46859	3.49506	4.09345	3.49506	3.49506	3.49506	3.49506	3.49506	3.49506	3.49506
ENSG00000048028	USP28	9.64032	9.14823	7.82406	9.84185	9.2463	7.94902	9.71548	9.62171	9.59278	7.91693	9.77612	8.05799	9.65904	9.52677	9.21586	9.77559	8.45313	8.19571	9.39335	9.79474	9.6305	9.49623	9.50152	9.67046	9.37099	8.17396	7.48412	7.7618	7.85824	7.75942	7.7317
ENSG00000048052	HDAC9	10.8123	10.6399	9.80473	11.0006	10.3335	10.3139	10.6627	10.8383	10.8901	9.91887	10.7422	8.91095	10.5722	10.5846	9.73201	10.729	10.2108	8.71661	10.7548	10.7898	10.5866	7.19952	7.42366	10.6755	6.9262	10.4768	11.0738	10.5841	11.3383	10.8267	11.2308
ENSG00000048140	TSPAN17	12.5603	12.8203	13.6807	12.2393	12.7162	13.5827	12.2744	12.5827	12.2649	13.6562	12.4129	13.0975	12.3293	12.459	14.1389	12.2438	12.692	13.3033	12.6623	12.3528	12.37	12.5861	12.5153	12.5132	12.3795	13.3081	13.4239	13.2812	13.3672	13.2492	13.3487
ENSG00000048162	NOP16	8.93329	8.89638	9.0264	8.7534	8.76759	8.75473	8.78221	8.61589	8.80247	8.99677	8.87765	7.63575	9.00195	8.66849	8.79566	9.09529	8.63447	8.19147	8.92577	8.92752	8.84293	9.97464	9.92655	8.95569	9.70703	9.01441	9.10374	9.02564	8.85161	9.16358	9.11075
ENSG00000048342	CC2D2A	9.82273	10.0062	9.28316	10.304	9.81575	9.35356	10.2479	10.1375	10.2569	9.33725	10.4716	8.86558	10.2598	9.85491	8.74193	10.1999	9.59018	8.90979	10.6187	10.0492	10.1319	8.77088	8.37073	10.1113	8.84141	10.1248	9.74767	9.92511	9.75248	10.0277	9.85622
ENSG00000048392	RRM2B	10.985	10.5785	11.3781	11.3375	10.9071	11.4696	11.0033	11.1387	11.2851	11.3949	11.3457	11.3807	10.972	11.0918	9.57193	11.0347	10.9958	11.0402	11.4822	11.0882	10.98	12.3876	12.4236	10.7475	12.5404	11.4	11.5982	11.3174	11.5949	11.4963	11.5975
ENSG00000048405	ZNF800	9.84814	9.92298	8.95155	9.82636	9.63992	9.21038	9.65229	10.0241	10.1261	9.05138	9.91118	9.63339	9.64611	10.0197	8.05312	9.61262	9.92203	9.18626	9.29936	10.0182	10.0329	10.3569	10.6037	9.74763	10.6017	9.53867	9.48986	9.37404	9.5355	9.44558	9.49031
ENSG00000048462	TNFRSF17	4.17358	3.49506	3.49506	4.21695	4.47818	4.01338	4.35013	4.36302	4.9424	3.91993	4.43642	4.83902	3.49506	4.48869	4.68517	4.7253	4.59205	4.52742	3.49506	4.20927	4.57668	4.46859	4.0208	4.51743	4.66437	3.49506	3.49506	4.25459	4.20683	3.49506	3.49506
ENSG00000048471	SNX29	11.0012	11.378	11.3402	11.2538	11.0602	11.1654	11.0507	11.1224	11.1989	11.1747	11.2214	11.9431	10.8739	11.0902	10.656	11.0436	11.171	11.5421	10.897	11.0769	11.2703	7.5686	7.18806	11.0276	7.65685	11.2765	11.1012	11.2827	11.2034	11.2826	11.2146
ENSG00000048540	LMO3	10.1518	10.4008	5.23984	10.6279	10.5919	5.58025	11.377	10.956	11.4895	4.79869	10.8331	5.78906	11.1423	10.3649	6.11738	11.1251	9.67713	5.01769	11.0507	10.7672	10.913	7.74981	8.62445	10.9211	8.49216	7.57423	6.70133	6.75105	7.17887	7.046	6.78161
ENSG00000048544	MRPS10	10.522	9.75554	10.7935	10.7508	10.5135	10.842	10.7015	10.5198	10.4958	10.795	10.5923	11.1432	10.7041	10.6076	13.1876	10.7203	10.5505	11.1774	10.6391	10.3988	10.6283	10.8196	10.6397	10.7491	10.7636	10.9152	11.0184	10.9591	11.0801	11.094	11.0318
ENSG00000048545	GUCA1A	6.03316	6.52472	7.50395	5.57129	7.14329	7.33554	5.75989	7.3173	6.86826	7.88113	5.88737	7.94947	6.12447	6.6548	3.49506	5.89729	6.8361	8.081	6.55798	6.6057	6.65779	5.91733	5.93909	6.97531	5.58681	6.71262	6.79125	7.09535	7.2339	6.8096	7.09756
ENSG00000048649	RSF1	12.8793	12.8119	12.4812	13.1899	13.0268	12.4648	13.3082	13.107	13.2333	12.413	13.192	12.1987	13.1823	12.9213	16.0164	13.3439	12.7462	12.1188	13.025	13.0866	13.1293	13.015	12.9467	12.9623	13.1124	12.7126	12.5358	12.6736	12.6973	12.7083	12.6181
ENSG00000048707	VPS13D	12.0337	12.4292	12.3389	12.4286	12.1167	12.4759	12.1535	11.9156	12.332	12.2598	12.3998	12.4295	11.8237	12.3145	10.8838	11.9388	12.1941	12.0319	11.9125	12.1265	12.5353	10.4846	10.4853	12.0176	10.7107	12.3056	12.2297	12.2154	12.3885	12.2861	12.3535
ENSG00000048740	CELF2	12.0623	12.2079	10.7185	12.9081	12.4821	10.975	12.9212	12.5423	12.806	10.711	12.902	11.3593	12.8117	12.3826	13.7724	12.9977	12.1124	10.9782	12.5942	12.5285	12.6485	11.1374	11.1737	12.4574	11.3402	11.8837	11.5504	11.7365	11.5308	11.7925	11.5516
ENSG00000048828	FAM120A	11.5068	11.6012	11.5246	11.9951	11.3899	11.4789	11.6802	11.4851	11.527	11.4987	12.094	10.5478	11.7764	11.6152	9.32947	11.6135	11.1482	10.2753	12.1478	11.6556	11.6009	10.2817	10.22	11.3639	10.146	11.5058	11.5702	11.4561	11.5579	11.3965	11.6054
ENSG00000048991	R3HDM1	12.2463	10.6795	12.4564	12.2928	12.0572	12.4936	12.1959	12.11	12.1069	12.3632	12.1663	12.5474	12.0437	12.103	10.7844	12.2828	12.2162	12.3648	11.8664	12.1832	11.9965	11.6584	11.7893	12.076	11.8281	12.4857	12.5078	12.4565	12.5782	12.5189	12.5031
ENSG00000049089	COL9A2	7.85271	8.82058	6.55544	7.26975	8.56986	6.59992	7.37987	8.38105	7.98338	6.87045	7.64354	7.02467	7.36254	7.60844	6.98959	7.21609	7.44489	7.16859	7.72497	8.21818	8.32023	7.00221	6.40315	8.35601	6.8092	5.5065	6.06575	5.95594	5.22303	5.14841	5.41397
ENSG00000049130	KITLG	10.7233	9.71046	10.0019	11.9069	10.2147	10.6105	11.1329	10.3581	10.4908	10.2007	11.6886	11.7752	11.1705	11.3175	9.9725	11.2347	11.2856	11.2912	11.6775	10.5229	10.5965	11.2395	10.8905	10.1152	11.3592	12.639	12.4134	12.6075	12.4428	12.8852	12.3538
ENSG00000049167	ERCC8	9.08278	8.5317	8.54127	9.0906	8.81196	8.57982	9.05176	9.05309	9.09714	8.34667	9.14694	8.6337	9.10762	9.04591	11.2536	9.03467	8.88772	8.75162	9.09074	9.13723	8.95146	9.96698	9.89707	9.17422	10.0683	9.29471	9.39374	9.11159	9.44852	9.58232	9.16975
ENSG00000049192	ADAMTS6	7.3276	7.23091	5.39233	8.93609	6.93285	5.23087	8.17603	7.60234	7.60396	5.50325	8.40925	5.58293	8.03061	7.59065	5.93207	8.31385	6.89706	5.90732	8.65759	7.84096	7.85689	4.84798	5.45535	7.22974	4.95222	6.1065	5.29132	5.6065	5.82567	5.63501	5.82605
ENSG00000049239	H6PD	11.6422	12.0668	9.68484	11.398	11.8452	9.72487	11.377	11.9355	11.9264	9.79155	11.6128	10.6839	11.302	11.5394	11.7138	11.1721	10.6415	10.55	11.3269	11.8773	11.7124	10.9034	10.5406	11.921	10.667	10.2876	9.61084	10.0325	9.87157	9.87888	9.86376
ENSG00000049245	VAMP3	9.88479	9.51456	9.86713	10.4031	9.98025	9.85319	10.3063	9.95852	9.99738	9.85278	10.4812	11.1116	10.3049	9.87336	9.78607	10.2796	9.6754	11.1541	10.5893	9.90177	9.84571	11.7885	11.7905	9.88083	11.6915	9.60269	9.56744	9.51632	9.37129	9.75484	9.56159
ENSG00000049246	PER3	8.71796	9.24099	9.70909	9.37249	8.96912	9.39672	8.83687	9.03295	9.0576	9.51095	9.27411	8.68991	8.89669	8.92131	7.31972	8.83354	9.33032	8.38238	9.18137	9.08385	8.8554	8.97585	9.1973	8.56177	9.41464	8.58989	8.72346	8.41772	9.03618	8.35507	8.83188
ENSG00000049247	UTS2	9.86789	9.67178	11.5749	11.2687	7.9848	11.6564	10.408	8.16522	8.37909	11.6585	10.9337	12.45	10.991	11.4181	12.5105	10.751	11.6157	12.4082	11.3229	8.42493	10.3706	11.0611	10.6547	9.23085	10.2954	12.7339	12.9791	12.9428	12.9756	12.9866	13.0256
ENSG00000049249	TNFRSF9	10.191	9.00619	10.2258	9.48008	7.70262	10.1479	8.70201	7.64858	7.91608	10.0746	9.33316	11.6651	9.04397	10.8305	12.95	8.78924	10.7698	11.5847	9.10625	8.96058	10.0164	8.86054	8.91446	9.07766	8.51704	10.698	10.1287	10.6314	10.2947	10.7841	10.1934
ENSG00000049283	EPN3	5.93346	6.29538	6.27594	5.41369	5.59983	6.31833	5.62034	5.62693	5.18246	6.44434	5.38871	5.33742	5.73715	5.85048	6.11738	5.2509	6.34991	5.48091	4.91192	5.61043	5.57825	4.18985	4.53003	5.50225	4.02936	5.20026	4.80354	5.26414	4.36254	5.82292	5.41397
ENSG00000049323	LTBP1	11.0435	11.7837	7.05752	10.7941	11.1977	6.54335	10.6493	11.0019	10.8579	6.80779	10.7211	8.46495	10.7452	11.0185	8.79566	10.6148	8.28234	8.46911	10.2682	11.5739	10.8809	6.10195	5.97544	11.9659	5.7718	8.1332	6.10194	6.10155	6.63937	6.20218	6.85985
ENSG00000049449	RCN1	13.1337	13.0521	11.5939	13.3921	13.4952	11.4267	13.3284	13.6028	13.3756	11.4594	13.3535	12.093	13.3352	13.1962	12.9351	13.1879	12.1597	12.1014	13.1846	13.4471	13.2372	13.8899	13.8386	13.6428	13.9383	12.1516	11.757	11.8161	11.7472	12.0153	11.6852
ENSG00000049540	ELN	8.54216	9.32317	7.38134	9.18796	8.99629	7.62718	8.97	8.91843	8.57861	7.55718	9.32087	7.26691	9.16495	8.71838	7.16419	9.01253	9.34341	7.06038	9.22746	8.64943	8.38478	7.90264	7.34487	9.13561	7.61126	8.64887	8.90882	9.15676	8.98125	8.78593	8.84338
ENSG00000049541	RFC2	10.5196	10.2276	10.1392	10.3106	10.6058	10.028	10.337	10.634	10.2236	10.0195	10.3058	10.2743	10.3638	10.5111	10.8042	10.2703	9.72622	10.25	10.4517	10.5201	10.264	10.3377	9.91302	11.0201	10.1717	9.62341	9.60779	9.58402	9.37738	9.62517	9.52163
ENSG00000049618	ARID1B	13.2699	13.0521	12.8528	13.0124	13.1526	12.7873	12.9468	13.1783	13.2871	12.7853	12.9351	12.1836	12.7778	13.2695	14.6761	12.9275	13.2916	11.8952	12.6407	13.3172	13.3092	10.6964	10.6909	13.157	10.9757	13.2049	13.1862	13.1845	13.2421	13.1108	13.1369
ENSG00000049656	CLPTM1L	12.041	12.5815	12.5389	12.1566	12.1246	12.2512	12.1401	12.0555	11.8962	12.4609	12.276	12.0884	12.3352	12.1784	11.5593	12.2818	12.2177	12.1459	12.3466	12.0535	12.1097	12.4542	12.6074	12.1988	12.4594	12.3197	12.4462	12.3483	12.339	12.1793	12.409
ENSG00000049759	NEDD4L	12.9899	12.8715	12.5026	13.1074	13.1955	12.6238	13.1976	13.2188	13.3756	12.4529	13.0582	13.2511	13.0677	13.0364	15.3946	13.2611	13.3523	12.9823	12.5659	13.0993	13.3277	11.8704	12.0484	12.9294	12.1998	13.1077	12.9959	13.0457	13.1119	13.2134	13.018
ENSG00000049768	FOXP3	6.05225	5.96854	5.9059	5.89768	6.17974	5.77613	5.96949	6.37595	5.55379	5.85248	5.97265	6.2149	6.01284	6.00636	5.93207	6.35672	6.07821	6.23021	5.97565	6.24542	6.23477	6.41003	6.01084	6.34868	5.97176	5.92168	5.41757	5.99383	5.74935	5.82292	5.88883
ENSG00000049769	PPP1R3F	10.7569	11.5574	11.9611	10.6342	10.7778	11.7395	10.7255	10.7997	10.4966	11.9133	10.756	11.9796	10.9079	10.6127	10.5967	10.5926	11.0958	12.0437	10.7459	10.516	10.6841	10.4451	10.6628	10.6824	10.4176	11.0261	11.4753	11.278	11.3453	11.0907	11.3946
ENSG00000049860	HEXB	10.4321	10.9982	10.2672	10.7299	10.6283	10.2526	10.5709	10.7504	10.5624	10.2471	11.0064	11.4483	10.6448	10.5658	10.997	10.4944	10.3382	11.4686	10.8239	10.3768	10.4886	11.6731	11.3664	10.401	11.4999	10.5559	10.3787	10.4618	10.415	10.431	10.329
ENSG00000049883	PTCD2	9.64643	9.36256	9.82829	9.70105	9.58219	9.94003	9.59638	9.75586	9.67053	9.94506	9.70396	9.39509	9.50858	9.96914	9.50901	9.72329	9.99706	9.3049	9.81729	9.70252	9.87048	9.53564	9.62009	9.53541	9.77301	10.0282	9.90287	9.9649	10.2899	10.1934	10.1307
ENSG00000050030	NEXMIF	10.9341	10.8311	10.4187	11.265	11.124	10.7624	11.4829	11.1587	11.5254	10.6246	11.4847	10.0278	11.3669	11.0786	10.5967	11.6118	11.6207	9.38881	10.9279	11.032	11.4692	10.6789	10.9246	10.5072	10.9968	10.9104	11.1324	10.9855	11.2137	11.0564	11.0276
ENSG00000050130	JKAMP	10.6316	9.84864	10.9684	10.9965	10.6456	10.9602	11.0128	10.7513	10.8275	11.1131	11.0584	11.1835	11.1228	10.8185	9.35653	11.0905	10.7003	11.3375	11.2988	10.7713	10.809	12.3338	12.4032	10.7797	12.3778	11.1878	11.2932	11.2241	11.285	11.3507	11.2445
ENSG00000050165	DKK3	14.5254	14.8259	15.6056	14.3333	14.6421	15.4241	14.166	14.541	14.393	15.5486	14.5208	15.2357	14.2265	14.403	13.9248	14.3024	14.8947	15.2465	14.8003	14.2708	14.3256	13.5196	13.5266	14.2452	13.5333	15.2807	15.3528	15.263	15.3788	15.2475	15.2942
ENSG00000050327	ARHGEF5	5.43715	3.49506	6.48113	5.67798	4.9376	6.87141	4.5888	4.90004	4.16381	6.79492	5.59286	6.90218	5.30474	4.61574	6.42649	4.7253	5.31758	7.032	5.34412	5.16725	4.46683	4.46859	4.23456	5.01794	3.49506	6.57164	5.99034	6.38171	6.67984	6.44453	6.7325
ENSG00000050344	NFE2L3	8.11359	7.87481	8.56805	8.40861	7.77629	8.60186	8.37546	7.87278	7.88624	8.54251	8.04584	7.66728	8.44656	8.16366	8.09663	8.37511	8.59852	7.91569	8.11106	8.07062	8.36164	9.05032	9.14036	7.31287	9.20878	8.93609	8.97201	9.1323	8.87763	9.09556	8.86984
ENSG00000050393	MCUR1	11.4494	11.2288	11.7617	11.6768	11.4066	11.988	11.663	11.4107	11.4438	11.7923	11.8276	11.4681	11.5949	11.5157	11.5957	11.6912	11.5306	11.439	11.8443	11.4105	11.4281	11.4432	11.382	11.3864	11.4612	11.966	12.0723	11.9393	12.1146	11.9903	12.0639
ENSG00000050405	LIMA1	10.0993	10.0907	8.55323	10.724	10.1366	8.36467	10.4044	10.323	10.2952	8.41495	10.8715	7.63575	10.3189	10.1546	6.55858	10.2541	9.07194	7.78072	10.8845	10.323	10.0384	9.19192	8.80144	10.1839	9.12635	9.61456	8.65399	9.04761	8.87333	9.35757	8.6475
ENSG00000050426	LETMD1	11.2203	11.0013	11.3646	11.1446	11.5205	11.3584	11.0832	11.4568	11.3236	11.3455	11.0415	11.3394	10.9595	11.2141	11.522	11.1843	11.5631	11.4416	11.1377	11.2057	11.3793	10.4506	10.9156	11.4069	10.7053	11.9014	11.8786	11.9227	11.7941	11.9927	11.7794
ENSG00000050438	SLC4A8	12.8994	12.9768	12.2458	12.7277	12.9799	12.3144	12.7198	13.0689	13.2186	12.2358	12.6874	11.7346	12.5335	12.9981	12.1511	12.7427	13.204	11.4169	12.1126	12.9987	13.1737	12.2292	12.5104	12.787	12.669	12.9517	12.9865	12.8358	13.1089	12.9483	12.9572
ENSG00000050555	LAMC3	5.24099	6.11825	5.17305	5.45496	5.72224	4.63076	5.00875	5.5605	5.28627	4.66852	5.60849	5.69004	5.75741	5.15689	4.68517	4.50924	5.35541	5.06048	5.59028	5.54271	5.44406	4.18985	4.53003	6.00801	5.37077	5.12855	3.49506	4.96704	5.02947	4.26637	4.93196
ENSG00000050628	PTGER3	10.7897	9.74067	12.1982	11.4212	10.0852	12.4831	10.094	10.3028	10.0193	12.2627	10.6348	12.0112	10.1386	10.8999	10.5892	10.4502	11.511	11.4554	10.4492	10.366	10.3472	9.71111	10.0221	9.88983	10.2273	11.9665	12.0801	11.9352	12.3011	12.0199	12.1691
ENSG00000050730	TNIP3	5.65872	4.38533	6.89655	5.32682	4.77821	6.68595	4.93708	5.94222	5.38194	6.39364	5.37011	6.67104	5.30474	5.29179	9.87608	5.08982	5.15328	6.89146	5.43161	5.16725	5.69978	5.1253	6.17522	5.28409	5.7718	6.20646	6.52866	6.40961	6.26505	6.38779	6.19007
ENSG00000050748	MAPK9	12.3433	12.3833	13.3545	12.3186	12.0841	13.3814	12.3387	12.1662	12.2021	13.3261	12.4463	13.0807	12.3494	12.5188	11.227	12.4346	13.0927	13.1296	12.5367	12.1988	12.3826	12.8799	12.9665	11.9329	12.9197	13.1663	13.5618	13.2477	13.6227	13.3004	13.4865
ENSG00000050767	COL23A1	6.05225	6.83923	6.98822	6.22968	7.66432	6.853	6.38471	6.31898	6.30959	7.06489	5.91229	6.26618	6.40102	6.57173	7.07957	6.50481	8.54287	6.58641	6.59411	6.24542	7.02759	5.77851	5.97544	5.90153	5.7718	5.96071	6.26983	5.12502	5.82567	5.73231	5.82605
ENSG00000050820	BCAR1	12.2475	12.9069	12.3946	11.6696	12.4389	12.2047	12.1591	12.2904	12.1333	12.4182	12.1537	13.0788	12.3518	12.1645	11.9848	12.12	12.3276	13.083	12.1041	12.2164	12.2861	13.3905	13.3364	12.4611	13.2284	12.3188	12.1626	12.3129	12.2141	12.1429	12.2346
ENSG00000051009	FHIP1B	10.8014	11.2114	10.6324	10.8306	10.6831	10.6573	10.8465	10.7057	10.9715	10.6522	10.8244	10.2713	10.8231	10.9011	9.01537	10.7358	11.1364	10.2316	10.7179	10.8478	10.9988	11.4994	11.8028	10.6528	11.6535	10.8159	10.7133	10.7766	10.7206	10.6542	10.795
ENSG00000051108	HERPUD1	11.1457	11.1051	11.0487	11.2808	11.2462	11.1824	11.5764	11.3032	11.265	11.1221	11.3641	12.0796	11.4819	11.167	12.1316	11.5916	11.2985	12.317	11.084	11.2014	11.3808	13.1778	13.3733	11.1865	13.2069	11.4994	11.3252	11.5029	11.1599	11.5143	11.3756
ENSG00000051128	HOMER3	10.727	10.852	8.65113	10.1854	11.0257	8.14578	10.4022	11.0449	10.4541	8.45604	10.2474	8.68377	10.4466	10.3482	9.82534	10.1005	9.36281	8.91495	10.3169	10.7631	10.3907	10.3759	10.2845	11.478	10.2972	9.06724	8.52372	8.74277	8.60915	8.69688	8.62103
ENSG00000051180	RAD51	8.2842	8.23512	5.57872	8.46624	8.48468	5.62639	8.22608	8.52814	8.26405	5.99774	8.362	5.33742	8.17102	8.64861	7.45996	8.32697	6.43532	4.97322	8.60178	8.55785	8.66543	6.23876	5.86331	9.12038	6.00842	6.49546	4.99044	5.26414	4.95696	5.47384	4.99648
ENSG00000051341	POLQ	8.95808	8.37666	5.33359	8.69234	8.57502	5.06444	7.64868	8.6616	8.72325	4.91428	8.04312	6.6457	7.64416	8.95406	6.42649	7.51529	5.94294	6.49157	7.96882	9.2618	8.66543	6.54173	5.55772	8.93697	5.89532	6.17394	4.43559	3.49506	3.49506	3.49506	4.15869
ENSG00000051382	PIK3CB	10.3953	9.75554	11.3919	10.8883	10.1728	11.3241	10.5946	10.3685	10.3616	11.4007	10.7932	10.8851	10.5299	10.5228	9.69008	10.7619	10.9402	10.6783	10.9546	10.2998	10.4147	8.55248	8.60213	10.0464	8.9181	11.128	11.4284	11.227	11.5871	11.2864	11.388
ENSG00000051523	CYBA	7.90474	8.74804	9.13584	6.68899	7.85488	8.59912	6.3606	7.81993	7.89626	8.77128	6.78685	8.18523	7.21548	7.84686	10.8462	7.04313	7.10741	8.44435	7.04765	8.21476	8.15506	7.01725	6.8494	9.08028	6.41265	7.91002	7.32872	7.89406	7.38731	7.64479	7.32334
ENSG00000051596	THOC3	10.4116	10.7293	10.3492	9.52819	10.5532	10.328	9.56176	10.5136	10.1409	10.1541	9.57817	10.3615	9.72569	10.2386	9.73201	9.82952	10.2622	10.519	9.70571	10.419	10.1822	9.74737	9.68522	10.6125	9.67977	10.4522	10.4757	10.6065	10.6544	10.4752	10.4813
ENSG00000051620	HEBP2	10.4071	10.7738	11.1721	10.6816	10.7138	10.9639	10.5016	10.6138	10.254	11.1505	10.5125	11.337	10.5702	10.2367	11.3054	10.5513	10.1636	11.4895	10.7714	10.6055	10.1182	11.6524	11.5495	10.827	11.657	10.5849	10.3182	10.6814	10.5424	10.6394	10.6597
ENSG00000051825	MPHOSPH9	9.99545	9.47467	8.39598	9.91346	9.52471	8.63162	9.61776	10.0168	10.0654	8.23776	9.57252	9.05104	9.59723	10.0654	9.99563	9.34277	9.29485	8.94046	9.26938	10.3768	10.0145	9.49356	9.44935	9.99025	9.56824	8.72211	8.7064	8.55298	8.75198	8.67374	8.4461
ENSG00000052126	PLEKHA5	11.4296	10.5785	11.8232	11.4029	11.0509	11.8044	11.3056	11.2531	11.2736	11.822	11.3162	12.356	11.0792	11.3076	11.9228	11.3547	11.5936	12.2028	11.1096	11.3393	11.1337	10.9381	10.9937	10.9789	11.0595	12.0886	11.96	12.07	11.9493	12.1371	11.9217
ENSG00000052344	PRSS8	4.81783	5.38045	6.75734	4.99154	4.77821	6.74719	4.35013	4.36302	3.88346	6.41075	4.92071	6.2322	4.76882	4.77909	7.70492	4.50924	4.51401	6.34384	4.14886	4.75536	5.18242	4.84798	4.53003	4.85732	4.95222	4.97028	5.35605	4.25459	5.33657	4.80184	5.1706
ENSG00000052723	SIKE1	11.6241	10.7591	12.1195	11.8734	11.3581	12.156	11.6597	11.6499	11.7441	12.11	11.8839	12.18	11.7155	11.7834	10.0846	11.758	12.0359	11.9674	11.8355	11.5961	11.7147	12.7801	13.1572	11.512	13.0666	12.26	12.4002	12.2579	12.4216	12.4647	12.4421
ENSG00000052749	RRP12	11.1819	11.7709	11.8801	11.0757	11.1493	11.5784	11.0746	10.9031	10.8203	11.8314	11.2591	12.2293	11.1186	11.2677	13.7936	10.8822	11.3518	12.3716	11.1654	10.9433	11.2523	12.0247	11.7236	11.1604	11.7686	11.6819	11.501	11.7331	11.4523	11.6903	11.4675
ENSG00000052795	FNIP2	11.7951	11.7207	11.1303	11.4841	11.8695	11.2506	11.6294	12.0608	12.0336	11.1329	11.4751	12.1174	11.4522	11.8625	12.8094	11.7392	12.2779	11.5215	11.1816	11.8566	12.0354	11.0042	11.3918	11.6599	11.466	12.094	12.0528	12.134	12.0921	12.2327	12.1026
ENSG00000052802	MSMO1	13.5437	12.537	14.1546	13.5882	13.7712	14.4081	13.903	13.8516	13.7932	14.2528	13.9616	12.6927	13.954	13.634	12.8693	13.9896	13.8872	12.6357	14.0626	13.6502	13.7556	13.546	13.7133	13.6082	13.5167	12.5958	13.9204	12.6623	13.8971	12.7566	13.7909
ENSG00000052841	TTC17	12.092	11.551	11.6665	12.0635	11.9165	11.6989	12.1427	12.0314	12.1869	11.6102	12.1213	12.2251	11.9097	12.0467	11.4999	12.1703	12.1282	12.049	11.8826	12.1912	12.0308	12.6461	12.6897	12.0707	12.8465	12.2007	11.9407	12.1335	11.9935	12.277	12.0148
ENSG00000052850	ALX4	4.96226	5.20257	4.02698	5.07786	5.55632	4.01338	4.77774	5.49044	5.18246	3.49506	4.67396	4.72883	4.50623	4.96301	3.49506	4.37773	5.56114	4.2824	4.6093	5.03438	5.7379	5.49361	4.75004	4.88579	5.37077	3.49506	4.69593	4.25459	4.20683	4.26637	5.05749
ENSG00000053108	FSTL4	9.05777	8.367	9.9281	9.27514	9.07121	9.94434	8.97196	8.93713	9.06427	9.67642	9.38882	10.3947	8.60472	8.8732	9.12435	9.08568	9.8087	9.97202	8.98401	8.66456	8.97831	6.18566	6.55251	8.00119	7.30227	9.80282	9.42534	9.58101	9.88232	9.68713	9.52639
ENSG00000053254	FOXN3	11.9207	11.8699	12.2018	12.0891	12.0075	12.1528	11.9811	12.1988	12.1864	12.0971	11.9794	11.5177	11.7914	11.8461	13.8978	12.0244	11.7342	11.3447	11.5892	12.145	12.004	9.70882	10.0388	12.1003	10.1911	11.9325	11.8276	11.9084	11.9721	11.9921	11.8781
ENSG00000053328	METTL24	4.44619	3.49506	5.33359	4.89801	3.49506	5.60353	4.35013	4.36302	4.69234	5.32414	4.52279	5.23126	4.12208	4.61574	3.49506	4.21942	3.91822	4.82785	4.14886	4.20927	3.49506	4.46859	4.0208	4.43148	4.54637	4.78557	5.53227	5.12502	5.44052	3.49506	5.41397
ENSG00000053371	AKR7A2	10.7334	10.9793	10.1252	10.5944	11.2316	9.92045	10.5863	11.1673	10.8124	10.1059	10.7589	9.37428	10.8311	10.7602	10.5428	10.5401	10.2332	9.84141	10.737	10.8686	10.7209	9.45297	9.61452	11.2157	9.26123	10.3775	10.2035	10.4051	10.1896	10.2116	10.2405
ENSG00000053372	MRTO4	11.0924	11.1634	11.1362	11.0183	11.2622	11.1847	11.2527	11.2287	10.9235	11.0509	11.2045	10.965	11.3861	11.1044	13.4355	11.1947	10.9629	11.0804	11.2585	11.0915	11.1732	11.7416	11.732	11.5188	11.7438	11.1239	10.9917	11.0802	10.8455	11.0486	10.9178
ENSG00000053438	NNAT	14.8556	14.0622	16.3344	15.1327	15.5666	16.2992	15.2515	15.0956	14.3189	16.4506	15.0104	15.6398	15.465	14.6645	15.8534	15.6246	15.5151	15.7699	15.2961	14.468	14.7879	14.8092	14.9828	14.7547	15.1293	14.9796	14.9062	14.9242	14.8391	14.779	14.791
ENSG00000053501	USE1	9.76492	10.2034	10.2416	10.0238	10.1279	9.88833	10.4387	9.88341	9.80657	10.1959	10.1591	10.3891	10.4376	9.69255	12.8345	10.4569	9.592	10.519	10.3289	9.80729	9.8013	11.1753	11.1431	9.97411	11.1216	9.32395	9.03711	9.1927	8.97724	9.10424	9.21468
ENSG00000053524	MCF2L2	10.4636	10.7901	11.3035	10.0609	10.1244	11.419	9.80372	9.97971	10.0238	11.2802	10.0943	10.5579	9.71706	10.4236	8.58292	9.91226	11.0691	10.358	10.08	10.2287	10.2388	8.04806	7.89791	9.68174	7.98617	11.5954	11.6629	11.619	11.6481	11.5934	11.5941
ENSG00000053702	NRIP2	7.94504	8.20289	7.47269	7.36409	8.0456	7.49765	7.73891	8.13851	8.30593	7.54195	7.59224	7.3393	7.62842	8.01619	6.42649	7.46859	8.01945	7.032	7.21814	8.07818	8.29602	7.34931	7.55772	8.14626	7.42609	8.09125	7.99643	8.03292	7.89273	8.17708	7.74813
ENSG00000053747	LAMA3	6.08965	6.78169	7.08267	6.92853	6.17974	6.70666	6.75988	5.99234	6.27873	6.76882	7.17001	8.29003	6.79217	6.34674	3.49506	6.76096	7.19714	7.94122	7.17147	5.90474	6.61883	5.84972	5.22149	5.37967	5.68257	5.92168	5.58597	6.06658	5.48945	5.77839	5.45738
ENSG00000053770	AP5M1	11.3769	10.8169	11.6208	11.7472	11.1579	11.9659	11.6579	11.4091	11.5603	11.7183	11.7659	12.1117	11.5477	11.5371	12.5781	11.7163	11.718	11.9101	11.5859	11.4572	11.5327	12.9716	13.3542	11.0836	13.2713	12.3387	12.432	12.285	12.5511	12.4677	12.4421
ENSG00000053900	ANAPC4	10.0192	9.80998	9.69026	10.1933	9.43963	9.98366	10.3017	9.72392	9.96688	9.84816	10.2491	9.50008	10.0618	9.95766	9.16574	10.0637	9.91036	9.47684	10.1294	10.0531	9.91085	10.4966	10.3876	9.75586	10.5025	10.0327	9.85984	9.95098	10.0632	10.0548	10.0863
ENSG00000053918	KCNQ1	6.31064	6.25318	6.42931	5.79237	6.47807	6.59992	5.28544	6.35722	6.04081	6.50919	5.5448	6.08722	5.90926	6.68896	5.13631	5.61413	6.98945	6.17849	5.29794	6.3382	6.51641	4.46859	4.93038	5.91379	4.66437	5.75306	5.78102	5.79269	5.96635	5.35378	5.53998
ENSG00000054116	TRAPPC3	11.0318	11.4218	11.4904	11.3236	11.4044	11.561	11.5331	11.3672	11.1832	11.5882	11.3179	11.4743	11.6166	10.919	11.7448	11.5391	11.0566	11.6159	11.5837	11.1233	11.1191	11.9139	11.9207	11.3602	11.6997	11.1228	11.2399	11.2308	11.0894	11.1474	11.1234
ENSG00000054118	THRAP3	13.0629	13.0525	12.4408	13.0108	13.2701	12.3978	13.0531	13.1385	13.1629	12.3782	12.9445	12.8339	12.9325	13.1376	13.4024	12.8217	12.676	12.6738	12.8081	13.2527	13.0576	13.234	13.2911	13.3595	13.4844	12.4898	12.2963	12.284	12.415	12.4081	12.3353
ENSG00000054148	PHPT1	12.8915	12.3439	12.6129	12.5495	13.4531	12.1541	12.8035	13.2022	12.7844	12.4496	12.7607	12.0814	12.9597	12.68	12.9493	12.8214	12.3074	12.1489	13.0339	12.8219	12.65	12.9057	12.8138	13.4275	12.5929	12.211	12.0483	12.168	11.9339	11.8942	12.0441
ENSG00000054179	ENTPD2	6.24634	6.5935	7.03193	6.7292	7.23789	7.12995	6.66532	6.81886	6.02213	7.01042	6.71271	6.04845	6.85706	6.17898	5.7171	6.5395	6.53135	6.12475	7.20661	5.90474	6.47325	6.21247	6.04534	5.75876	5.42833	5.75306	5.15048	4.96704	5.16198	4.89922	5.97783
ENSG00000054219	LY75	4.27622	3.49506	4.60245	4.50585	4.5892	5.0281	4.5888	3.49506	4.0427	4.59631	4.09668	5.46612	4.21723	4.25238	6.28056	4.86097	4.59205	6.26364	4.41209	4.4953	3.49506	6.52063	6.40315	4.28253	6.46556	4.25636	4.04442	5.04876	5.28112	4.69436	4.62551
ENSG00000054267	ARID4B	11.4507	11.5306	10.6555	11.9466	11.2638	10.8478	12.0505	11.5764	11.8195	10.7741	11.6447	11.1566	12.0183	11.4513	15.3315	12.0024	11.1389	11.2647	11.63	11.7152	11.5243	12.1085	11.9431	11.578	12.0824	11.1618	11.0115	11.1509	11.0034	11.1016	10.869
ENSG00000054277	OPN3	6.50116	6.20966	6.56745	6.43969	6.54363	6.16038	6.59512	6.84574	6.24716	6.04289	6.56702	7.25864	5.94468	6.17898	5.45992	6.46924	5.98955	7.21976	5.82841	6.65765	5.44406	6.36322	6.70876	6.61461	6.84928	6.20646	6.91624	6.26415	6.5977	6.02575	6.9048
ENSG00000054282	SDCCAG8	9.79687	9.60355	9.58934	9.9858	9.78493	9.72863	10.0967	9.89779	10.0032	9.71244	9.92231	10.0144	10.056	9.6856	12.0511	9.96873	9.61556	10.305	9.9572	9.86843	9.93454	8.64673	8.82573	10.0152	8.83153	9.68948	9.88278	9.79611	9.86725	9.69864	9.97412
ENSG00000054356	PTPRN	14.238	13.745	15.4963	13.3925	13.6609	15.2973	13.1952	13.4088	13.081	15.4995	13.6027	15.7566	13.3777	14.1053	15.022	13.3942	14.8217	15.7617	13.8103	13.4074	13.8687	14.2952	14.2702	13.6025	14.173	15.0745	15.3301	15.11	15.3392	14.9575	15.3592
ENSG00000054392	HHAT	8.65869	8.98109	9.0264	9.08601	8.8465	8.62894	8.60705	8.84442	8.95134	9.23244	9.21615	8.35718	8.61273	8.65432	8.05312	8.64491	8.49284	8.44078	9.05923	8.63925	8.42997	6.15832	6.20585	8.85347	6.58968	9.30208	8.76249	9.22776	8.95705	9.0603	8.71162
ENSG00000054523	KIF1B	15.4856	15.7165	15.3207	15.4359	15.5181	15.403	15.2285	15.5038	15.6055	15.2898	15.4147	15.052	15.0832	15.5802	14.5674	15.2014	15.5593	14.7117	15.0177	15.5085	15.5907	14.0961	14.2548	15.3794	14.4264	15.6785	15.7558	15.6404	15.8837	15.6786	15.7333
ENSG00000054598	FOXC1	6.98352	6.02029	4.02698	6.94224	6.72372	3.49506	5.9032	6.27965	6.02213	4.33593	5.60849	5.11481	5.99612	6.58391	5.45992	6.19094	6.96691	5.10173	5.73158	6.5627	6.31071	6.8081	6.8494	6.33977	7.06856	5.5065	3.49506	4.78268	4.49194	3.49506	4.42565
ENSG00000054611	TBC1D22A	10.5011	10.8623	10.7929	10.0803	10.6819	10.6651	10.0372	10.6225	10.2056	10.747	10.1471	11.1087	10.1615	10.4077	11.4734	9.97186	10.5542	11.1986	10.1565	10.3791	10.2467	7.67628	7.26148	10.6581	7.59964	11.0806	11.0022	11.2612	10.9676	11.0452	11.0418
ENSG00000054654	SYNE2	12.1995	12.5381	9.60235	12.4945	12.4068	9.44015	11.9613	12.1059	12.32	9.44722	11.9317	9.61578	11.7743	12.2671	8.1179	11.7486	10.4269	9.51298	11.3427	12.5096	12.4967	10.3946	10.6642	12.5598	10.6711	10.3931	9.49318	9.465	9.19633	9.56041	9.3497
ENSG00000054690	PLEKHH1	10.491	10.4655	10.0938	10.1485	9.78715	10.0412	10.1632	9.90414	10.46	9.8907	10.1509	10.2875	10.0353	10.4729	7.70492	10.0569	10.5626	9.89976	9.82668	10.5284	10.448	9.43918	9.24489	10.1655	9.26123	10.5969	10.3515	10.7673	10.2818	10.6645	10.4226
ENSG00000054793	ATP9A	15.0688	15.4169	15.9139	15.0549	15.217	15.7884	15.1566	15.1374	15.2084	15.8766	15.1959	15.3736	14.9209	15.2063	14.5263	15.1235	15.6059	15.0849	14.9453	15.0322	15.2382	13.9774	14.252	14.8702	14.3354	15.6574	15.7634	15.6629	15.8378	15.6713	15.7539
ENSG00000054803	CBLN4	10.1247	9.63204	9.20571	7.92716	10.7598	9.23526	9.87124	10.1865	10.1864	9.24889	9.8464	7.52993	9.37859	10.6814	8.05312	10.1455	12.0068	7.28525	10.368	9.85969	10.5678	7.19952	7.27572	8.81141	7.55216	8.55331	8.65991	8.57736	9.00111	8.65021	8.6948
ENSG00000054938	CHRDL2	4.70917	4.87225	4.40637	4.4027	5.76063	4.68331	4.93708	5.06487	4.79967	4.51799	5.07455	5.23126	5.05037	5.04454	5.45992	5.2509	5.56114	5.25362	4.29248	4.79998	5.23943	4.18985	5.22149	4.88579	4.76949	4.97028	4.26742	4.25459	4.87936	4.5736	4.71123
ENSG00000054965	FAM168A	13.3866	13.5702	13.6882	13.6389	13.6533	13.6794	13.8203	13.6924	13.849	13.6222	13.9111	13.2834	13.7383	13.5883	11.4857	13.6475	13.7182	13.0967	13.7846	13.5467	13.7706	12.6446	12.8382	13.4016	12.8723	13.5171	13.4276	13.4478	13.521	13.5461	13.5129
ENSG00000054967	RELT	9.21822	9.55762	9.06868	8.84312	9.03424	9.10058	8.73693	9.04162	9.23938	9.11942	8.92124	9.90926	9.00195	9.06959	7.58767	8.65274	9.55874	9.98433	8.84304	9.00682	9.22566	10.6517	10.7655	9.19132	10.5439	9.2228	9.33948	9.44196	9.25373	9.00111	9.32259
ENSG00000054983	GALC	11.0619	10.8415	11.7334	11.2994	11.1843	11.8074	11.2008	11.1967	11.2539	11.6962	11.3948	11.6821	11.0233	11.1695	10.5349	11.3195	11.5514	11.4536	11.562	11.0522	11.1209	10.373	10.5624	10.9526	10.5271	12.0737	12.1384	12.0614	12.1453	12.1439	12.0765
ENSG00000055044	NOP58	11.5202	11.1759	10.8092	11.4408	11.3847	10.7297	11.4394	11.4904	11.3776	10.7733	11.2798	12.3064	11.5708	11.5684	16.5648	11.4495	11.1881	12.4714	11.2599	11.5605	11.2711	13.0919	13.0753	11.8288	13.0893	10.9946	11.0793	11.077	11.0288	11.0742	10.9954
ENSG00000055070	SZRD1	12.3957	12.2707	11.055	12.3166	12.7221	10.9344	12.1715	12.728	12.3937	10.8713	12.2751	11.8707	12.173	12.3039	10.9145	12.0057	11.4998	11.765	12.1749	12.5779	12.318	12.1331	12.0643	12.9485	12.1983	11.0699	10.9392	10.8282	10.938	10.8358	10.869
ENSG00000055118	KCNH2	13.2595	13.4638	13.9825	12.4221	13.4218	13.8053	12.3528	13.2026	13.0723	13.966	12.5125	13.3501	12.5718	13.0473	11.6423	12.4609	13.4678	13.3834	12.5212	13.0844	13.1097	12.1828	12.2253	13.3145	12.1979	13.7166	13.7002	13.7033	13.7059	13.4886	13.6403
ENSG00000055130	CUL1	11.9611	11.5795	12.2263	12.242	11.9703	12.1738	12.364	12.0393	11.9592	12.2828	12.3082	12.5332	12.3112	11.8857	11.4464	12.3429	11.8506	12.6086	12.2198	12.0176	11.8885	12.6861	12.7227	12.2146	12.7053	12.146	12.2347	12.0966	12.2655	12.2272	12.1888
ENSG00000055147	FAM114A2	9.6031	9.63204	9.58206	10.1434	9.57191	9.50586	10.1623	9.82439	9.79326	9.73263	10.0765	9.89207	9.95476	9.77339	10.3318	9.94556	9.34123	9.70524	9.94518	9.77746	9.84571	9.63816	9.42731	9.79634	9.79351	9.77927	9.4426	9.67433	9.6927	9.61305	9.56391
ENSG00000055163	CYFIP2	14.2223	14.0784	14.8825	14.1101	14.1867	14.751	14.0632	14.2041	14.1666	14.76	14.19	14.4327	13.8945	14.2676	15.0889	14.0907	14.4972	14.2755	14.0211	14.102	14.2201	13.4382	13.5001	14.0743	13.6477	14.6493	14.8012	14.6352	14.8542	14.7179	14.774
ENSG00000055208	TAB2	11.3144	10.8311	11.3944	11.7328	11.2574	11.334	11.5198	11.467	11.5258	11.3832	11.8317	12.1403	11.4794	11.3778	10.5967	11.6221	11.3609	11.9159	11.6051	11.472	11.3355	11.8287	11.9711	11.3765	12.0065	11.6111	11.552	11.4577	11.6607	11.6397	11.597
ENSG00000055211	GINM1	10.2292	10.6658	10.5423	10.8786	10.6771	10.4284	10.864	10.6539	10.6484	10.6074	10.9216	10.8871	10.9574	10.3368	12.0689	10.8279	10.2036	10.9319	11.0847	10.4943	10.4357	11.0448	11.1	10.4592	11.069	10.059	10.4957	10.2901	10.3561	10.2841	10.2083
ENSG00000055332	EIF2AK2	11.8104	11.148	12.0893	12.4484	11.633	12.1422	12.1436	11.8328	12.0242	12.1446	12.4811	12.4434	11.9229	12.0612	14.3663	12.2197	11.6876	12.1357	12.3038	11.9267	11.9284	12.5679	12.5463	11.6431	12.709	11.9665	11.8894	12.0137	12.022	11.9685	11.9194
ENSG00000055483	USP36	11.1511	11.5616	10.8522	11.146	10.9583	10.7854	11.1425	11.0991	11.2917	10.8054	11.1834	12.5631	11.086	11.3197	14.5882	11.0237	11.1631	12.5337	10.9529	11.2983	11.3458	12.2041	12.238	11.1917	12.224	10.7022	10.5948	10.7844	10.6125	10.7706	10.7326
ENSG00000055609	KMT2C	12.225	12.18	11.0898	12.5693	12.1577	11.2671	12.2756	12.3198	12.6631	11.0562	12.3882	11.8185	12.0198	12.4522	14.1084	12.0869	12.0105	11.248	11.7704	12.5402	12.711	11.2403	11.1831	12.2804	11.5728	11.7748	11.3907	11.5818	11.445	11.5568	11.4223
ENSG00000055732	MCOLN3	4.05075	4.73559	4.24316	4.6819	3.49506	3.49506	4.47781	4.36302	3.49506	4.51799	4.33993	5.52586	4.00834	4.0336	8.13886	4.50924	4.51401	6.1429	4.91192	4.36549	3.49506	4.18985	3.49506	3.91969	4.76949	4.55991	4.26742	3.49506	3.49506	3.49506	4.62551
ENSG00000055813	CCDC85A	10.0109	10.8709	11.6426	9.94334	9.36716	11.6262	9.38527	9.33503	9.66031	11.6129	9.88029	10.7029	9.36287	10.0856	5.13631	9.48983	10.6521	10.1811	9.97925	9.50944	9.66632	7.63806	7.7224	9.31128	7.59964	11.4874	11.5255	11.4618	11.6588	11.4621	11.5504
ENSG00000055917	PUM2	12.6102	12.0934	12.0115	12.8924	12.5876	12.1664	12.7864	12.8263	12.8579	11.9855	12.7901	12.229	12.7431	12.7783	11.3688	12.8431	12.7328	11.9502	12.5928	12.8174	12.8433	12.5107	12.5976	12.6237	12.6589	12.8258	12.8711	12.7951	12.8802	12.9763	12.7932
ENSG00000055950	MRPL43	10.8359	10.2928	10.9811	10.6078	11.2884	10.7297	10.7733	11.1759	10.8502	11.006	10.8456	10.2996	10.9288	10.5973	9.96079	10.9004	10.4792	10.3908	10.97	10.8794	10.644	10.9901	10.887	11.1917	10.7308	10.698	10.7827	10.6716	10.6594	10.5373	10.7024
ENSG00000055955	ITIH4	6.1615	4.99339	5.76322	5.37101	5.0093	5.64886	5.46395	4.7744	5.44186	5.56835	5.42511	5.76499	5.60855	5.76517	8.72818	5.44557	5.89467	5.8414	5.24995	5.69555	6.03934	6.04316	5.90174	5.30381	6.6592	5.3929	5.07324	5.32812	4.70468	4.98854	5.79351
ENSG00000055957	ITIH1	4.70917	4.38533	6.91536	5.07786	4.77821	6.44779	4.5888	4.36302	3.88346	6.61593	4.80466	5.78906	4.21723	4.96301	5.93207	4.50924	4.33262	5.69887	5.03599	4.43295	3.49506	4.84798	4.23456	4.43148	4.02936	3.49506	3.49506	3.49506	5.02947	4.80184	3.49506
ENSG00000056050	HPF1	10.3361	10.4149	10.5602	10.6263	10.548	10.7661	10.8465	10.451	10.4156	10.5798	10.5978	10.6869	10.9516	10.327	10.7199	10.7805	10.1275	10.8251	10.726	10.4492	10.2499	11.4103	11.4778	10.7035	11.3514	10.3511	10.6975	10.3742	10.4773	10.5017	10.5032
ENSG00000056097	ZFR	12.9932	12.5929	13.0726	13.2624	12.9954	12.937	13.2295	13.2105	13.3124	13.0162	13.3409	13.3606	13.1235	13.0699	11.7719	13.2749	12.8987	13.0353	13.0962	13.2359	13.0973	13.5436	13.7316	13.0669	13.8935	13.1906	13.1478	13.0826	13.2119	13.198	13.1764
ENSG00000056277	ZNF280C	9.24263	8.39579	7.67841	8.79146	8.9652	7.78991	8.55321	9.29211	9.28764	7.56473	8.49734	7.88663	8.59668	9.17851	6.28056	8.79868	8.86672	7.37817	8.30646	9.34395	9.10206	8.86054	8.83054	9.45879	9.25385	8.34788	7.88951	8.19938	8.21905	8.12679	8.10122
ENSG00000056291	NPFFR2	4.05075	4.73559	6.98822	5.67798	4.68827	6.78659	5.31257	4.83909	4.79967	6.76882	5.86198	7.37033	5.65284	4.55445	3.49506	5.49604	5.35541	7.27722	6.1335	4.36549	4.18857	4.18985	4.84406	4.43148	4.41037	6.62022	5.73491	6.38171	5.89785	6.49905	5.61758
ENSG00000056487	PHF21B	12.3025	12.86	7.63956	12.0357	12.6631	7.91858	12.1507	12.8466	12.7527	7.59455	11.7499	8.58182	12.2252	12.0923	8.65738	12.0347	10.8065	8.85182	11.2778	12.792	12.4536	10.3845	10.2616	13.1481	10.4109	10.3386	9.47316	9.83704	9.38345	9.95522	9.37894
ENSG00000056558	TRAF1	7.40206	7.07264	8.89392	7.74484	6.20721	8.68678	7.41492	6.59902	6.79464	8.72834	7.45121	8.90305	7.26393	7.15438	8.65738	7.25796	7.56184	8.74585	7.75683	7.21532	6.95162	6.8081	6.17522	6.40095	6.49128	8.00349	7.94881	8.05046	8.12796	7.86556	8.25842
ENSG00000056586	RC3H2	12.148	11.6754	11.8969	12.2642	11.9728	12.1768	12.1294	12.1927	12.3983	11.9579	12.091	12.3299	12.0024	12.3129	13.6683	12.2	12.2303	12.017	11.9964	12.2563	12.3933	12.3286	12.6606	12.0767	12.7083	12.5686	12.7123	12.6458	12.7502	12.7658	12.658
ENSG00000056736	IL17RB	8.13552	7.83326	8.37253	8.46389	7.65458	8.21179	8.29335	7.85975	7.88121	8.08889	8.63738	7.69813	8.17823	8.13943	6.79046	8.20082	8.43285	7.26104	8.30107	7.94391	8.17511	7.81975	8.1803	7.90061	8.31904	8.63143	8.35151	8.39732	8.79813	8.36233	8.63873
ENSG00000056972	TRAF3IP2	7.53366	7.18746	7.78393	8.15471	7.65458	7.60548	7.77078	7.41876	7.66972	7.88716	8.15829	8.93182	7.88385	7.35784	9.28321	7.99837	7.26322	8.94551	8.40007	7.44385	7.60389	7.97336	7.24709	7.77956	7.65685	7.74652	7.0311	7.34408	7.27383	7.59624	7.01813
ENSG00000056998	GYG2	11.6093	11.8008	12.2577	11.3877	11.8063	12.1959	11.297	11.7073	11.2309	12.2733	11.93	11.5652	11.4395	11.3451	11.9511	11.1447	11.324	11.6441	12.0547	11.5689	11.1131	9.9689	9.60052	11.561	9.53515	11.7668	12.0001	11.8019	11.9172	11.8151	11.8902
ENSG00000057019	DCBLD2	12.3083	11.9003	11.6761	11.7783	12.1722	11.6521	11.6135	12.3734	12.3013	11.5864	11.6779	11.8782	11.4921	12.4822	11.11	11.7166	11.7966	11.5984	11.4173	12.5332	12.2266	11.5471	11.2147	12.3624	11.4115	11.698	11.5101	11.452	11.6008	11.5934	11.4469
ENSG00000057149	SERPINB3	4.05075	3.49506	3.49506	4.14206	4.47818	4.22424	4.19655	4.2495	3.49506	4.09379	4.22929	5.52586	4.00834	4.0336	3.49506	4.21942	3.91822	5.62137	4.14886	4.20927	4.76376	4.18985	3.49506	3.91969	4.24648	4.25636	4.04442	5.12502	4.36254	5.14841	4.30436
ENSG00000057252	SOAT1	9.95541	9.65602	9.46033	10.4896	10.0129	9.52616	10.0316	10.1589	10.2106	9.44315	10.3863	10.1216	9.96417	10.2195	9.40917	9.98948	9.80713	9.88408	10.4395	10.0702	10.1937	10.6754	10.7466	9.94488	10.8333	9.56645	9.7111	9.48123	9.66807	9.61609	9.57084
ENSG00000057294	PKP2	8.13986	8.16992	6.97035	7.70543	8.27866	7.18236	8.04084	8.32058	8.33197	7.06489	7.96759	6.97491	7.94437	8.05989	7.49297	7.93548	8.26409	6.67524	8.00903	8.33948	8.10715	5.62342	5.74092	8.00949	6.54134	8.10818	7.5874	7.6739	8.0689	8.0021	7.88069
ENSG00000057468	MSH4	4.51945	4.38533	5.0652	5.30412	4.35045	5.13387	5.07615	4.2495	4.26503	4.73571	4.60145	5.61055	4.81386	4.67327	4.68517	5.22038	5.01308	5.77205	5.14783	4.75536	5.23943	6.31477	7.04554	4.63248	6.8092	5.45098	5.15048	4.78268	5.58199	5.58349	5.11542
ENSG00000057593	F7	7.44494	7.41159	9.46825	7.44303	6.91656	9.14626	6.42011	6.72051	6.94796	9.16471	7.5885	8.71722	6.75371	7.41294	7.70492	6.92652	7.64897	8.3861	7.431	7.04746	6.495	5.91733	5.97544	7.03106	6.1128	8.86326	8.45728	8.72106	8.59876	8.21769	8.2755
ENSG00000057608	GDI2	13.9925	13.6432	13.9969	13.857	14.1395	13.9417	13.8643	14.2878	14.0534	14.0024	13.7674	13.8972	13.8485	13.8976	14.2947	13.9199	13.6107	14.0163	13.7652	14.1942	13.9042	13.6736	13.7268	14.4681	13.7931	14.0392	14.212	14.0596	14.2272	14.2215	14.1084
ENSG00000057657	PRDM1	6.47349	6.11825	3.49506	5.45496	6.70481	4.01338	5.3651	6.23918	5.90424	3.49506	5.7272	5.58293	5.05037	6.37517	6.11738	5.18906	5.73843	6.1429	5.14783	6.66782	6.1544	6.41003	6.88714	6.2851	6.88827	4.55991	4.04442	4.25459	3.49506	4.26637	3.96636
ENSG00000057663	ATG5	9.25668	9.14258	8.96728	9.47891	9.13197	9.32405	9.55134	9.36064	9.31956	9.11686	9.51287	9.83647	9.29159	9.17653	9.55645	9.68818	9.26994	10.0849	9.49106	9.26677	9.2479	9.88798	9.85523	9.46985	9.8435	9.66398	9.84693	9.76992	10.0726	9.78484	9.91365
ENSG00000057704	TMCC3	9.15745	8.57429	10.6004	9.65329	9.10726	10.4559	9.45121	9.11187	9.12928	10.4887	9.51189	11.0521	9.38483	8.8732	13.0855	9.49565	9.62987	10.7456	9.67278	9.01274	8.95918	8.48424	8.78667	8.52175	8.9595	10.1186	9.73091	10.0631	9.87588	10.2783	9.87873
ENSG00000057757	PITHD1	12.0448	12.2617	12.6417	12.1541	12.3436	12.4598	12.467	12.2241	12.0504	12.6971	12.3392	13.5859	12.4883	12.0666	13.4276	12.528	12.5986	13.7873	12.5376	11.956	12.0184	13.8318	13.8938	12.1277	13.8216	12.8293	12.7254	12.8543	12.6694	12.8043	12.6822
ENSG00000057935	MTA3	12.0485	12.2327	12.0793	11.9077	12.2112	11.9272	11.9915	12.1966	12.0721	12.1276	11.9631	12.0602	11.8863	11.9381	10.3941	11.7844	12.002	12.0405	12.0329	12.04	11.9494	10.4792	10.3105	12.2305	10.4962	12.2652	12.1981	12.3255	12.2456	12.3887	12.2251
ENSG00000058056	USP13	10.7583	10.9522	10.7885	11.003	10.6949	10.8004	10.7027	10.835	10.8945	10.7982	10.7782	10.933	10.7196	11.1215	13.128	10.8377	10.7197	10.8319	10.6046	11.0173	10.9828	9.52784	9.80483	10.9226	9.88467	11.0183	11.0693	10.7909	11.0288	11.1091	11.0259
ENSG00000058063	ATP11B	10.4961	10.4924	9.9281	10.6937	10.3726	10.023	10.2916	10.702	10.9271	9.90411	10.4721	11.1549	10.2272	10.8121	7.76014	10.4061	10.4673	10.6615	10.1475	10.868	10.6464	10.8057	11.0576	10.4511	11.184	10.2519	10.2532	10.3011	10.4031	10.2745	10.2303
ENSG00000058085	LAMC2	5.52478	6.02029	6.66001	6.56097	5.72224	6.57756	6.5848	5.91645	5.775	6.87045	6.81288	12.6833	6.61017	6.31771	11.3666	6.33044	7.055	12.6008	6.3619	5.77548	7.02759	9.4112	9.24849	5.9499	9.09779	6.49546	6.52866	7.04346	6.34333	7.23281	6.35219
ENSG00000058091	CDK14	11.0755	11.2208	10.6161	11.9715	11.482	10.6716	11.8065	11.493	11.5262	10.6246	11.8696	10.2475	11.733	11.174	10.7268	11.9208	11.017	10.2743	11.7088	11.4883	11.3829	8.27019	8.60774	11.2038	8.73413	10.7447	10.5122	10.5211	10.6793	10.6572	10.5425
ENSG00000058262	SEC61A1	13.3499	13.5332	13.3304	13.8447	13.6514	13.2485	13.867	13.5748	13.4178	13.3306	14.0468	13.6085	13.8199	13.4246	13.6049	13.8671	13.3242	13.7838	14.0245	13.3962	13.5859	14.8512	14.7734	13.5405	14.8616	13.6406	13.4912	13.5655	13.3788	13.5108	13.4166
ENSG00000058272	PPP1R12A	11.6806	11.0322	11.3053	11.752	11.573	11.4926	11.735	11.6881	11.8755	11.4012	11.6022	11.7133	11.7315	11.7055	14.967	11.8357	11.5467	11.7303	11.645	11.7508	11.69	11.9996	11.8527	11.7192	12.0423	11.4865	11.5125	11.3828	11.5404	11.5927	11.4804
ENSG00000058335	RASGRF1	10.5799	9.82768	11.5174	10.1397	10.1574	11.6369	10.2028	10.0299	10.2714	11.5822	10.5159	10.3643	10.0204	10.4929	8.3332	10.242	11.2867	10.0408	10.5273	10.1565	10.1872	8.09108	8.22485	9.67741	8.31195	11.1475	11.5788	11.2222	11.7265	11.2161	11.6606
ENSG00000058404	CAMK2B	13.0174	13.0271	14.3734	12.6488	12.8712	14.3319	12.8841	12.519	12.3607	14.3905	12.8034	13.9145	12.8698	12.8504	16.0583	12.9545	13.6564	13.9465	13.0772	12.4516	12.804	12.1561	12.1776	12.4321	11.958	13.5213	13.7821	13.6995	13.7688	13.6164	13.8117
ENSG00000058453	CROCC	11.4946	12.8123	10.6125	11.3256	11.4044	10.5803	11.3164	11.1765	11.3129	10.7371	11.0282	9.82815	11.4953	11.2466	8.78242	10.8861	10.8808	9.78763	11.0531	11.634	11.3561	10.3243	10.4038	11.6318	10.3168	10.5803	10.1414	10.6138	10.0384	10.2879	10.272
ENSG00000058600	POLR3E	11.2517	11.3415	11.1223	11.1697	11.1977	10.9511	11.1229	11.1614	11.2495	11.1851	11.0319	11.0006	11.2462	11.2395	9.98411	11.057	11.3711	11.0997	11.0076	11.3207	11.268	11.4307	11.446	11.2133	11.4255	10.9188	10.8847	10.8496	10.7289	10.8056	10.8445
ENSG00000058668	ATP2B4	13.2416	13.4485	13.7945	13.8352	13.5004	13.7161	13.1311	13.4822	13.6024	13.7346	13.6464	13.686	13.188	13.3699	13.0747	13.2437	13.3074	13.3506	13.438	13.5386	13.4596	11.845	11.9173	13.1346	11.9546	13.4956	13.0791	13.4228	13.2329	13.4686	13.1766
ENSG00000058673	ZC3H11A	12.5203	12.3537	11.7926	12.7456	12.1849	12.0391	12.6343	12.4142	12.7535	11.9834	12.4791	12.4291	12.6361	12.5461	10.238	12.6681	12.1859	12.3646	12.3922	12.7205	12.5757	13.0015	13.2203	12.4746	13.2883	12.3179	12.1976	12.3914	12.2543	12.3609	12.2225
ENSG00000058729	RIOK2	9.89637	9.37706	9.56001	10.0971	9.88589	9.58124	10.1206	10.0285	10.0632	9.50314	9.91639	10.0327	10.0303	10.0351	9.4263	10.0371	9.81185	10.1704	10.0059	9.95399	9.99588	11.3622	11.373	10.1876	11.3147	10.501	10.5493	10.5211	10.5785	10.6394	10.4566
ENSG00000058799	YIPF1	10.5095	10.7103	11.1377	10.6142	10.6961	11.062	10.6091	10.6772	10.5202	11.148	10.7692	11.3817	10.8168	10.3135	11.5901	10.8479	10.4553	11.679	10.9059	10.4086	10.3662	11.2756	11.0627	10.7379	10.9757	11.2755	11.1763	11.2115	11.181	11.3516	11.0706
ENSG00000058804	NDC1	10.485	9.43826	9.08525	10.8914	10.3517	9.44015	10.4535	10.4842	10.449	9.2182	10.6984	8.60149	10.579	10.6156	7.86458	10.5366	9.74934	8.57066	10.416	10.6055	10.331	8.40126	8.72085	10.6121	9.09366	10.0282	9.92269	9.97868	9.91198	10.1054	9.8843
ENSG00000058866	DGKG	5.89143	6.11825	8.75579	7.38424	6.23414	8.53757	6.62564	6.35722	5.94469	8.77128	7.35764	10.5687	7.0672	6.25777	9.1759	6.57336	7.47702	10.5241	6.96782	5.51932	6.20849	7.42994	6.95973	5.64432	7.13472	6.86104	7.9391	7.14541	7.84068	7.18424	7.59299
ENSG00000059122	FLYWCH1	12.2906	13.0973	12.7675	11.9779	12.4219	12.5918	12.0709	12.3512	12.2146	12.7887	12.0396	12.9392	12.1172	12.2184	11.1543	11.8085	12.4468	12.9373	11.9602	12.2788	12.301	13.6624	13.5705	12.3211	13.5941	12.3015	12.3	12.3183	12.2154	12.1381	12.3561
ENSG00000059145	UNKL	10.5831	11.2734	11.8579	10.2428	10.8326	11.597	10.1945	10.7635	10.7871	11.8794	10.2881	12.61	10.3669	10.4361	14.8929	10.1712	10.4482	12.5474	10.2654	10.7027	10.6806	11.9204	11.9884	10.6694	12.0423	10.4339	10.5154	10.6168	10.3359	10.2454	10.3452
ENSG00000059377	TBXAS1	6.73992	7.04852	7.27653	6.52476	6.8834	7.27484	6.46596	6.33823	6.82666	7.33656	6.46349	8.42133	6.68377	6.80754	7.76014	6.3171	6.29602	8.57718	6.46338	6.99218	6.55828	5.98171	5.65253	6.93494	5.8554	5.92168	6.41952	6.10155	6.41743	6.16866	6.39523
ENSG00000059378	PARP12	5.73292	6.45238	5.36331	6.061	6.00224	4.99055	5.31257	6.25956	5.75218	5.01874	6.05287	6.26618	5.46575	6.14615	8.00826	5.61413	5.39212	6.19595	5.62707	6.24542	6.1544	5.70325	5.34395	6.09611	5.7718	5.12855	4.26742	4.55747	5.53656	4.26637	4.15869
ENSG00000059573	ALDH18A1	11.9488	12.2669	11.3544	12.0684	12.0953	11.241	12.0435	12.0976	11.9034	11.3843	12.0195	10.7455	11.9978	12.0513	9.14519	12.0001	11.4115	10.6623	11.9985	12.1171	11.9445	11.5244	11.5705	12.3406	11.6963	11.524	11.4413	11.4503	11.4472	11.5036	11.4644
ENSG00000059588	TARBP1	11.0504	11.2046	9.80473	11.26	9.71424	10.2111	11.3001	10.3254	11.4366	9.6868	10.9367	9.24064	11.0481	11.3626	9.49284	11.3005	11.6991	9.10739	10.7209	11.219	11.4522	10.6055	10.6301	9.95779	10.3976	10.1977	9.85211	10.0059	9.63288	9.93347	9.65582
ENSG00000059691	GATB	10.1486	10.5361	11.1692	10.5923	10.0797	10.9855	10.5177	10.3558	10.0709	11.1304	10.5488	11.0545	10.5453	10.1024	10.4868	10.5031	10.0736	11.3065	10.731	10.0074	10.0673	9.2812	9.10904	10.3245	9.1223	10.8837	11.1001	10.9718	11.1032	11.1316	10.9911
ENSG00000059728	MXD1	10.399	10.2514	10.3389	10.0978	10.4615	10.3854	10.5914	10.6359	10.8137	10.424	10.3444	12.6694	10.3511	10.5605	11.6349	10.5281	10.8696	12.4387	9.91909	10.5732	10.6677	13.1419	13.4638	10.494	13.3664	10.4051	10.5509	10.602	10.6304	10.6409	10.4972
ENSG00000059758	CDK17	11.6007	11.7718	11.1258	11.665	11.792	11.4538	11.8371	12.031	12.049	11.3428	11.8041	10.8615	11.8058	11.8254	10.42	11.9523	11.992	10.7693	11.7868	11.9083	11.9796	10.8543	10.9513	11.642	11.1457	11.9924	12.0684	11.8805	12.1537	12.1045	12.0667
ENSG00000059769	DNAJC25	8.55523	7.41159	8.87974	8.99436	8.13922	8.78152	9.01051	8.5445	8.70629	8.9078	8.80888	9.12084	8.99177	8.90705	8.62805	8.86309	8.93459	9.2386	8.96712	8.62127	8.7789	10.6588	10.9435	8.80348	10.6835	8.48372	8.97201	8.50294	8.82957	9.1842	8.88103
ENSG00000059804	SLC2A3	12.4011	11.593	13.7876	11.7966	12.1925	13.5576	11.3899	12.1626	11.7555	13.6317	11.6736	14.2855	11.4165	12.6628	13.8177	11.5697	12.5743	14.2223	11.7329	12.1607	12.1278	12.8689	12.863	11.9703	12.8684	12.683	12.9298	12.7106	12.8369	12.7101	12.8441
ENSG00000059915	PSD	13.0646	13.3564	13.8958	12.1637	13.3589	13.814	12.8927	13.0614	12.8722	13.92	12.6226	13.1905	12.8939	12.871	14.2531	12.7725	13.6595	13.3679	12.6993	12.7539	12.9789	12.5945	12.7547	12.7917	12.5753	13.5297	13.6428	13.5992	13.59	13.4863	13.6792
ENSG00000060069	CTDP1	10.764	11.7645	10.4989	10.5446	11.0144	10.4161	10.6843	10.9438	10.8801	10.4966	10.6339	10.5662	10.7434	10.7792	9.20597	10.5659	10.6112	10.723	10.3705	10.9906	11.0257	10.7917	10.7209	11.1998	10.5767	10.3582	10.3912	10.3897	10.3941	10.389	10.2289
ENSG00000060138	YBX3	11.4555	11.6538	9.08937	11.0159	11.7578	8.87269	10.6166	11.7236	11.1949	9.07266	10.8962	9.08869	10.652	11.5528	9.49284	10.4146	9.63874	9.04527	10.6423	11.6254	11.1832	12.1271	11.7924	11.8547	12.0503	9.49114	8.77889	8.59538	8.2526	8.70832	8.34726
ENSG00000060140	STYK1	7.40929	7.31405	10.1589	8.04227	6.72372	10.0096	7.48804	6.81886	6.92845	10.0968	8.13802	10.5646	7.89703	7.23316	10.6705	7.75779	7.66996	10.6132	8.54373	7.15915	6.87135	9.82152	9.95764	7.00903	10.0704	9.34549	9.48986	9.49089	9.79858	9.58852	9.62287
ENSG00000060237	WNK1	13.5567	13.4181	13.0508	13.829	13.6593	13.1118	13.5415	13.7225	13.9633	13.0157	13.7986	13.186	13.289	13.7858	11.528	13.4374	13.3595	12.6622	13.2895	13.8284	13.9642	12.8992	12.9177	13.624	13.1835	13.0311	12.9344	12.8084	13.094	12.9277	12.9989
ENSG00000060339	CCAR1	12.1783	11.5077	11.6025	12.0855	11.8259	11.8494	12.0985	11.9277	12.0245	11.7967	11.9581	12.3272	12.0712	11.9863	15.8823	11.9673	11.4371	12.4139	11.9889	12.1882	11.7334	12.8764	12.6552	12.2265	12.8061	11.9625	11.8887	11.9233	11.9564	12.0193	11.8646
ENSG00000060491	OGFR	11.6245	12.5986	11.9625	11.263	11.8479	11.8894	11.467	11.7023	11.5709	11.9203	11.4546	11.8356	11.6455	11.434	12.2873	11.3671	11.4528	11.967	11.5608	11.6865	11.5835	12.4723	12.4809	11.7963	12.429	11.542	11.4753	11.5514	11.3305	11.3598	11.5316
ENSG00000060558	GNA15	3.49506	3.49506	3.49506	3.49506	4.47818	3.49506	3.99351	4.11336	4.0427	4.09379	3.49506	5.0302	3.49506	3.49506	6.11738	3.49506	4.33262	4.82785	3.49506	4.00263	4.18857	3.49506	3.49506	3.49506	4.02936	3.49506	3.49506	4.03519	3.49506	4.26637	4.42565
ENSG00000060566	CREB3L3	5.16789	4.99339	6.45546	5.02105	4.86088	6.52006	4.77774	4.70534	4.57177	6.52495	4.67396	5.07329	4.37509	4.55445	3.49506	4.50924	5.10841	5.99047	5.59028	4.70868	4.67472	3.49506	3.49506	4.96696	4.24648	5.70734	5.82559	5.50236	5.48945	6.0629	5.53998
ENSG00000060642	PIGV	8.55523	8.74804	8.91493	8.72418	8.76759	8.62894	8.81743	8.84442	8.87251	8.47215	8.8623	8.69602	8.87689	8.62265	8.09663	8.87875	8.52383	8.82742	9.01719	8.79632	8.68885	7.7043	7.7633	8.83493	8.02141	8.87319	8.61795	8.37662	8.4961	8.34778	8.78498
ENSG00000060656	PTPRU	11.7701	11.511	12.3886	10.6932	11.803	12.2407	10.8476	11.3826	11.2573	12.3079	11.136	11.723	10.897	11.8659	11.0422	10.7302	12.5453	11.8092	11.229	11.4755	11.6064	9.94178	9.89478	11.2839	10.0725	12.3427	12.249	12.2757	12.2064	12.1508	12.2338
ENSG00000060688	SNRNP40	11.0365	11.2114	10.2211	10.9149	11.196	10.1949	10.8277	11.2966	11.0413	10.1578	10.704	10.3205	11.0807	11.0019	10.1166	10.8388	10.4998	10.4691	10.6996	11.1668	10.8798	11.5726	11.5051	11.5826	11.4612	10.3133	10.357	10.1751	10.2017	10.2375	10.2492
ENSG00000060709	RIMBP2	11.4265	11.6328	12.833	10.831	11.3393	12.6572	11.4058	11.2337	11.5658	12.7933	11.2241	12.3646	11.2551	11.3821	11.682	11.4499	12.0596	12.176	11.2361	11.2548	11.5059	9.67157	9.7802	10.8953	9.8435	11.8935	12.0511	11.9457	12.0403	11.8587	12.0511
ENSG00000060718	COL11A1	10.7154	11.1951	8.35554	11.0567	10.9344	7.30888	10.4302	10.8275	10.7477	8.01927	11.2574	7.79262	10.1733	10.5884	6.55858	10.0241	8.81756	7.26104	10.9918	11.0608	10.4766	8.16676	7.46148	9.99095	8.02141	8.86823	7.32872	6.66167	6.99974	6.83088	7.11038
ENSG00000060749	QSER1	11.6433	10.9778	9.86713	11.9797	11.6311	10.1994	11.7315	11.8547	12.1224	9.9174	11.8795	11.1404	11.4537	11.8257	9.14519	11.6814	11.3052	10.7884	11.2995	11.9299	12.0285	11.4279	11.4554	11.7917	11.7634	10.8763	10.5316	10.6329	10.5532	10.8462	10.4874
ENSG00000060762	MPC1	10.1732	10.3404	10.7072	11.0414	10.4334	10.7854	11.1764	10.4832	10.5194	10.7153	11.2748	10.39	11.3037	10.4009	10.5739	11.3244	10.4683	10.5241	11.5151	10.1874	10.6247	11.5179	11.5028	10.3836	11.366	10.2802	10.6685	10.1468	10.6494	10.2706	10.6135
ENSG00000060971	ACAA1	10.587	11.6627	11.531	10.7022	10.5054	11.403	10.8016	10.4237	10.391	11.4609	10.9828	11.3053	10.8904	10.3933	9.1555	10.8899	10.594	11.6305	11.2812	10.3776	10.4398	11.4719	11.4136	10.4975	11.414	11.0849	11.1681	11.0609	11.1931	11.0202	11.3074
ENSG00000060982	BCAT1	12.956	12.1834	12.3172	12.9531	12.6426	12.5132	12.5483	12.895	12.7219	12.4534	12.8786	13.4072	12.4497	13.2836	14.8673	12.5673	12.2545	13.1004	12.4905	13.143	12.8791	12.0706	11.8609	12.9246	12.1184	13.2161	13.0416	13.1338	13.1659	13.3266	12.9991
ENSG00000061273	HDAC7	11.8159	12.1978	10.6111	11.2758	11.5794	10.849	11.569	11.5376	11.8284	10.6793	11.4894	11.0239	11.6043	11.8076	10.674	11.4356	11.4895	11.0308	11.2599	11.9713	11.7502	11.9479	12.0525	11.8526	11.7814	11.0785	10.4924	11.2251	10.3437	10.9365	10.9703
ENSG00000061337	LZTS1	11.314	11.79	11.6778	10.9019	11.3811	11.7068	10.9141	11.2996	10.9106	11.6637	11.0768	11.4278	11.0308	11.2069	10.0738	10.8666	11.5378	11.2778	10.6101	11.1637	11.1148	10.673	10.5768	11.2435	10.7013	12.4	12.0042	12.4449	12.1004	12.3658	12.1228
ENSG00000061455	PRDM6	5.93346	5.67474	6.24614	5.64338	5.46462	5.55655	5.77867	5.25333	5.58031	6.0205	5.71294	6.00853	5.36076	5.65015	7.16419	5.41955	5.35541	6.23021	5.43161	5.10271	5.49038	4.84798	5.28425	5.24367	4.76949	5.12855	5.63753	5.26414	5.09762	5.68456	5.65471
ENSG00000061492	WNT8A	4.17358	3.49506	3.49506	4.59805	4.68827	4.22424	4.5888	4.63108	4.74743	4.43199	4.43642	4.06016	4.37509	4.41748	3.49506	4.37773	5.01308	5.06048	4.14886	4.43295	4.67472	5.81459	5.28425	4.22538	5.17991	4.42228	4.69593	4.25459	4.49194	3.49506	4.42565
ENSG00000061656	SPAG4	7.55338	6.72171	8.63995	6.45905	6.28648	8.68935	6.67506	6.46601	6.82666	8.35538	6.37829	7.57053	6.5325	7.71629	6.35544	6.26245	8.62378	7.45125	6.57616	6.88343	7.49085	7.21262	6.72973	6.53146	6.72545	7.4731	7.69533	7.93242	7.45825	7.62072	7.94621
ENSG00000061676	NCKAP1	13.3102	13.2173	13.3123	13.7813	13.3778	13.3832	13.7913	13.5647	13.7347	13.263	13.8617	13.6313	13.6684	13.5521	11.8846	13.8079	13.6015	13.2374	13.6706	13.5464	13.6991	13.7228	13.8474	13.2765	13.9526	13.5122	13.7031	13.4867	13.7329	13.6241	13.6798
ENSG00000061794	MRPS35	10.747	10.5827	10.9493	11.0937	10.874	11.1947	11.1853	11.0048	10.9019	11.0642	11.119	11.1769	11.3326	10.9355	11.3995	11.2173	10.8846	11.3703	11.3163	10.9152	10.7744	11.7297	11.8527	11.0781	11.6702	11.3225	11.5272	11.3628	11.5219	11.5842	11.5065
ENSG00000061918	GUCY1B1	9.91548	9.2357	10.1657	10.2721	10.1762	10.3614	10.6297	10.1747	10.0676	10.2067	10.6384	10.2308	10.5777	10.2079	8.00826	10.9053	10.889	10.0849	10.7199	10.0759	10.3619	10.94	11.467	9.64675	11.2915	9.91992	10.1831	9.8793	10.2323	9.84821	10.1859
ENSG00000061936	SFSWAP	11.8074	12.1101	11.4442	11.7792	11.5152	11.2606	11.801	11.5619	11.937	11.3602	11.7683	12.1836	11.8159	11.7778	14.1814	11.7559	11.6331	12.1216	11.8064	11.9176	11.7651	12.3615	12.3829	11.7802	12.4109	11.2222	10.8346	11.0951	10.9204	11.094	10.9545
ENSG00000061938	TNK2	12.6217	13.3231	12.7342	12.1491	12.2921	12.6232	12.3558	12.1348	12.5399	12.7969	12.3898	12.1963	12.4235	12.5074	10.7059	12.1993	12.9532	12.2036	12.5756	12.5033	12.6175	12.5612	12.6546	12.1884	12.42	12.3467	12.1802	12.463	12.152	12.2533	12.3671
ENSG00000061987	MON2	11.1097	11.0964	10.5786	11.5555	10.8844	10.8093	11.3351	11.0845	11.5067	10.4907	11.4683	10.8506	11.1326	11.4877	8.84746	11.4238	11.218	10.3712	11.2382	11.2804	11.5935	11.4125	11.3894	10.9382	11.6223	11.1699	11.1185	11.0684	11.1599	11.1443	11.0932
ENSG00000062038	CDH3	8.58419	8.41467	9.89324	7.92373	8.64047	9.73736	7.96423	8.63893	8.29463	9.78028	7.69654	9.34736	7.66488	8.234	8.65738	7.65736	8.93459	9.33213	7.47961	8.49997	8.25893	7.81975	7.83218	8.6062	8.03871	9.01889	9.94224	9.11159	9.93693	8.98709	9.73401
ENSG00000062096	ARSF	4.27622	4.38533	4.94615	3.95446	5.0093	5.06444	5.4155	4.70534	5.28627	4.33593	4.86426	4.93877	4.89852	4.0336	6.28056	5.47105	4.0914	5.01769	5.24995	4.00263	4.84562	3.49506	3.49506	5.32321	4.24648	3.49506	3.49506	4.25459	3.49506	3.49506	4.15869
ENSG00000062194	GPBP1	12.123	12.1366	11.5253	12.3795	12.2223	11.6362	12.4421	12.3972	12.363	11.5085	12.2732	11.9752	12.3364	12.1652	11.0751	12.3871	12.0632	12.0402	12.1624	12.3029	12.2873	12.9883	13.0397	12.3272	13.1104	11.8075	11.864	11.6241	11.9477	11.9023	11.8532
ENSG00000062282	DGAT2	7.37274	7.5029	9.0477	7.71736	7.83779	8.81492	7.75266	7.55456	7.22041	8.9342	7.69307	8.4792	7.51312	7.43307	8.29638	7.63111	8.4491	8.77733	8.20632	7.34676	7.56381	7.32541	6.97731	7.44149	7.16669	9.39799	9.00957	9.37056	9.05909	9.12997	9.06241
ENSG00000062370	ZNF112	8.62192	8.11324	8.14224	9.0535	8.42305	8.21894	9.03503	8.52814	8.99619	8.32908	8.92715	7.88127	8.75688	8.5843	6.67929	9.11242	8.58021	7.86855	8.78641	8.80545	8.64642	9.10025	9.37562	8.81141	9.38794	8.76005	8.3368	8.54063	8.57775	8.66789	8.62991
ENSG00000062485	CS	13.3175	12.6665	13.0176	13.0078	13.462	13.0924	13.0967	13.4883	13.3251	13.0749	13.0956	12.742	13.0804	13.2184	12.0865	13.2294	13.1523	13.0575	13.046	13.409	13.231	13.2422	13.2998	13.6106	13.21	13.3095	13.4659	13.3566	13.5037	13.3982	13.4643
ENSG00000062524	LTK	5.3099	4.99339	4.98725	4.83085	3.49506	4.51586	4.5888	4.5505	5.06869	4.33593	4.80466	5.11481	4.89852	4.77909	6.42649	4.81769	4.42832	4.77462	4.14886	5.10271	4.99263	5.44724	5.0851	4.59571	5.10889	4.97028	4.57503	4.78268	4.70468	4.5736	4.79012
ENSG00000062582	MRPS24	5.27593	5.20257	5.39233	5.13201	5.07671	4.99055	5.51061	5.37753	4.35345	5.285	5.2522	4.7854	5.33307	4.96301	4.68517	4.37773	5.23823	4.77462	4.84419	5.06906	5.39598	5.74142	5.60599	5.22294	5.48338	3.49506	4.26742	4.55747	4.49194	3.49506	4.99648
ENSG00000062598	ELMO2	11.9305	11.9045	12.2895	12.0807	11.8685	12.138	12.1907	11.9965	12.1243	12.1348	12.2529	12.2502	12.1824	11.9877	10.5428	12.2767	12.1285	12.2707	12.1768	11.9454	12.0535	12.8832	12.8894	11.9805	12.9734	12.1496	12.1568	12.1029	12.0852	12.192	12.22
ENSG00000062650	WAPL	11.6418	11.3983	10.3696	11.7443	11.5903	10.3671	11.57	11.8477	12.0082	10.2294	11.5356	11.2973	11.4859	11.8351	10.1166	11.3984	11.0796	11.0068	11.3042	11.9796	11.8537	12.0603	12.1495	11.8772	12.2668	10.8477	10.5808	10.5414	10.4858	10.7855	10.575
ENSG00000062716	VMP1	11.5612	11.0199	12.133	11.8818	11.5451	12.0254	11.8494	11.6504	11.5717	12.1642	11.9907	13.1097	11.9331	11.6725	12.1	11.9489	11.7799	13.0644	12.0059	11.4929	11.4665	12.7207	12.6576	11.5456	12.5958	12.0377	12.0612	12.0142	11.9821	12.0555	12.0548
ENSG00000062725	APPBP2	12.0549	11.6498	11.6874	12.2973	11.9718	11.8271	12.2772	12.1859	12.262	11.6928	12.3363	11.7054	12.0959	12.2373	10.5815	12.2803	12.0658	11.3552	12.1594	12.2271	12.2342	12.1068	12.2839	12.1032	12.2627	12.252	12.2504	12.0919	12.3484	12.3339	12.248
ENSG00000062822	POLD1	11.2487	11.3876	8.92647	10.5673	11.2151	8.84062	10.2511	11.1367	10.6712	9.03521	10.2789	8.28193	10.4769	11.1184	6.98959	10.0028	9.71452	8.3674	10.1126	11.2536	11.0825	8.58792	8.52708	11.7986	8.58331	9.04107	8.64804	8.58339	8.50726	8.75318	8.6948
ENSG00000063015	SEZ6	10.9266	10.5468	11.9193	11.7067	11.4409	11.7892	11.6681	11.0929	11.0441	11.8794	11.86	12.0706	11.7802	11.2471	11.1466	11.8877	12.2376	11.9114	12.0543	10.6954	11.6272	11.7853	11.9673	10.5194	12.0054	11.0438	11.3889	11.0237	11.5137	11.0852	11.5346
ENSG00000063046	EIF4B	14.3336	14.4683	13.5139	14.1015	14.7217	13.3747	14.0468	14.7705	14.6051	13.3737	13.9242	13.4947	13.9892	14.1339	10.8557	13.9229	13.7957	13.439	13.7648	14.5977	14.2463	13.9657	14.1019	14.8018	14.1617	13.9812	13.8611	14.0155	13.7885	14.0875	13.7547
ENSG00000063127	SLC6A16	8.0224	7.79047	4.60245	7.85699	7.77629	5.13387	7.66331	7.89211	7.9597	5.56835	7.55826	5.37086	7.41247	7.8318	5.13631	7.54935	5.46245	5.32293	7.33911	8.34888	7.83182	6.71864	7.09465	8.15626	6.63641	5.12855	4.26742	4.25459	3.49506	4.80184	4.93196
ENSG00000063169	BICRA	11.2131	11.5774	9.89794	10.678	11.4253	9.89838	10.89	11.2331	11.2309	10.1033	10.7456	9.94561	10.9458	11.0834	8.68612	10.8883	10.7421	9.91142	10.4829	11.3684	11.2757	10.4859	10.2182	11.5325	10.3061	10.1898	9.83391	10.2734	9.80988	9.92859	9.9776
ENSG00000063176	SPHK2	10.9471	11.1109	12.036	10.63	10.6747	11.8168	10.6669	10.5854	10.3822	11.9859	10.7572	11.814	10.7386	10.9685	9.87608	10.632	11.1022	12.0393	10.9322	10.6991	10.8312	10.9566	10.7953	10.8945	10.859	11.2932	11.6466	11.4068	11.5712	11.1755	11.6724
ENSG00000063177	RPL18	14.8675	15.222	13.803	14.3124	15.667	13.6786	14.4736	15.4371	14.9133	13.6661	14.196	14.0268	14.6224	14.7588	14.9882	14.4651	14.1226	14.2241	14.2264	15.0819	14.9111	15.0759	15.2077	15.8554	15.038	13.836	13.7184	13.832	13.6111	13.7659	13.6743
ENSG00000063180	CA11	11.019	11.552	12.455	10.983	11.5542	12.3978	11.2382	11.185	11.0169	12.348	10.9407	11.732	11.2167	11.0019	11.738	11.1115	11.6045	11.8748	10.9818	10.9262	11.0221	10.619	10.6534	11.1607	10.5164	11.0104	10.8656	11.1108	11.0201	10.9593	10.9624
ENSG00000063241	ISOC2	10.5386	11.2248	10.6246	9.9126	10.73	10.546	10.152	10.6186	10.1874	10.5545	10.1685	9.73331	10.3254	10.1546	12.4635	10.1901	10.2191	10.1366	10.3394	10.3599	10.2451	9.32385	9.02345	10.8266	8.98646	10.6147	10.6508	10.5211	10.5274	10.2879	10.6202
ENSG00000063244	U2AF2	13.5227	13.8069	12.9488	13.4632	13.7166	12.7386	13.6072	13.6261	13.4927	12.8585	13.5305	12.8158	13.6587	13.4897	9.77943	13.5508	12.9696	12.8021	13.5607	13.618	13.6373	13.9414	13.9688	13.928	13.8973	12.7844	12.3913	12.6831	12.3433	12.4643	12.3928
ENSG00000063245	EPN1	13.6489	14.2141	13.8898	13.1883	14.2286	13.7712	13.3592	13.8746	13.5194	13.9156	13.4058	13.9496	13.4559	13.4796	14.4119	13.3683	13.6527	14.0545	13.4077	13.5569	13.7296	13.63	13.625	13.9625	13.5202	13.5661	13.6032	13.5927	13.6021	13.3464	13.6722
ENSG00000063322	MED29	12.1712	12.195	12.2641	12.1079	12.4449	12.2036	12.1613	12.3828	12.2992	12.293	12.3013	12.2073	12.2358	12.2088	13.2223	12.2258	12.4371	12.3216	12.3192	12.1609	12.2926	12.6075	12.5474	12.3637	12.7367	12.3692	12.3869	12.3961	12.371	12.3139	12.3641
ENSG00000063438	AHRR	9.20378	9.93282	10.4373	9.93996	9.47868	10.313	9.78716	9.46309	9.50733	10.3233	9.89619	9.32191	9.2201	8.99736	8.29638	9.40279	8.85763	9.48553	9.83972	9.33295	9.16352	7.26386	7.0621	8.53521	7.37238	9.21892	9.06413	9.03886	9.02458	8.7751	9.16059
ENSG00000063515	GSC2	4.27622	4.38533	5.10227	4.96124	4.19682	4.68331	4.5888	4.46197	4.26503	4.79869	4.86426	4.72883	4.30042	3.49506	3.49506	4.50924	5.31758	4.59552	4.6093	4.2916	4.67472	4.67681	3.49506	4.47553	3.49506	4.55991	4.99044	4.55747	4.49194	4.5736	4.71123
ENSG00000063587	ZNF275	10.9952	11.1051	10.0085	11.1227	11.0811	10.1721	11.2495	11.1928	11.3745	9.93493	11.3559	10.7876	11.0158	11.2324	11.6641	11.2494	11.3007	10.5996	10.9581	11.1562	11.4014	12.3815	12.5557	11.0177	12.6092	10.6698	10.6946	10.6573	10.8802	10.6587	10.7841
ENSG00000063601	MTMR1	10.7604	10.7368	10.537	10.9896	10.9193	10.4199	11.0232	10.9461	11.0429	10.2987	10.9948	10.933	10.9751	10.8336	9.92509	11.0697	10.7818	10.7679	10.9156	10.9141	11.1312	11.1678	11.2768	10.9644	11.2697	10.6367	10.5477	10.7093	10.5759	10.8082	10.4007
ENSG00000063660	GPC1	13.6325	14.4532	14.1796	13.7739	13.6181	14.0785	13.6418	13.5349	13.6208	14.2501	13.8076	13.9431	13.8758	13.6388	14.5562	13.6726	13.8437	14.1132	13.8368	13.6155	13.7831	13.6356	13.458	13.6502	13.4721	13.8233	13.798	13.8441	13.6347	13.6762	13.8983
ENSG00000063761	ADCK1	9.13154	9.39617	9.3291	9.29382	9.43397	9.11405	9.46654	9.14173	9.19958	9.28352	9.4629	9.0558	9.38794	8.97017	8.47174	9.40742	9.16577	9.3049	9.48869	9.07066	9.18013	7.25122	7.66958	9.25429	7.28783	9.04107	9.21642	9.0212	9.04002	9.07362	9.17279
ENSG00000063854	HAGH	11.6532	12.3259	12.5997	11.3122	11.7986	12.4372	11.5534	11.6761	11.4624	12.6406	11.5159	12.3617	11.5732	11.5098	11.8923	11.442	11.6743	12.4684	11.8064	11.4438	11.476	11.8064	11.7041	11.8115	11.5853	12.0233	12.2381	12.0248	12.0489	11.8935	12.1676
ENSG00000063978	RNF4	11.8247	11.7873	11.5665	11.7908	12.0032	11.434	11.9037	12.0375	11.9099	11.5437	11.8818	12.4771	11.8641	11.8532	10.1582	11.8713	11.5608	12.4338	11.8206	11.9338	11.9215	12.7999	12.9148	12.1144	12.9217	11.6029	11.532	11.4716	11.5095	11.5425	11.4914
ENSG00000064012	CASP8	6.29484	5.38045	5.76322	6.29609	6.1231	6.16038	6.19272	6.0642	6.02213	5.71807	6.23006	6.97491	5.94468	6.50924	8.88512	6.30364	5.81884	6.47748	6.57616	6.101	5.88029	7.03213	7.12647	5.55137	6.99916	5.5065	5.63753	5.8768	5.99934	5.52984	6.06134
ENSG00000064042	LIMCH1	12.6852	13.2973	12.9149	13.3709	12.8995	12.9922	13.0878	13.0328	13.2552	12.9048	13.2194	12.4043	13.0884	13.0071	15.5367	13.1509	12.4014	12.1492	13.0498	13.071	13.0094	10.9312	11.0688	13.0403	11.0919	12.503	12.6167	12.4589	12.7399	12.5362	12.652
ENSG00000064102	INTS13	9.64338	9.47915	9.63507	9.9568	9.58474	9.5715	9.90846	9.60427	9.67199	9.39961	9.84328	10.5067	9.9283	9.55143	10.4786	10.0048	9.36495	10.2662	9.92959	9.75762	9.65448	9.76074	10.1038	9.60269	9.91538	9.97163	9.75598	10.0036	9.81662	10.1097	9.78653
ENSG00000064115	TM7SF3	11.4354	11.5077	11.3018	11.5413	11.4702	11.2774	11.4181	11.7249	11.601	11.2881	11.7991	10.8716	11.475	11.5146	10.4071	11.5677	11.1276	10.9751	11.8406	11.533	11.4162	10.8801	10.9424	11.4808	11.0414	11.268	11.3746	11.2134	11.3607	11.2161	11.4049
ENSG00000064195	DLX3	4.58707	3.49506	4.94615	4.4027	4.5892	4.63076	3.99351	4.11336	4.57177	5.01874	4.60145	4.46193	4.37509	4.55445	6.28056	4.37773	4.51401	4.71847	5.14783	4.36549	4.18857	4.46859	5.0851	4.33546	4.24648	4.55991	4.80354	5.12502	5.38963	4.98854	4.62551
ENSG00000064199	SPA17	8.24038	7.70088	6.56745	8.14591	8.44012	6.6543	8.05568	8.39013	8.60324	6.75558	8.18323	6.17961	7.97784	8.2567	7.39156	7.93548	7.764	6.26364	7.86308	8.66707	8.09316	7.46315	7.79322	8.58045	7.95005	7.56197	7.06741	7.32974	7.26064	7.15092	7.33429
ENSG00000064201	TSPAN32	6.08965	6.07015	6.92468	5.91207	6.28648	6.89859	6.07822	5.65892	5.44186	6.63053	5.8097	5.26768	5.77737	6.25777	3.49506	5.82236	7.01164	5.74811	5.94746	6.25906	5.97794	5.0621	4.23456	5.64432	4.86477	5.92168	5.99034	5.6065	5.93254	5.68456	5.97783
ENSG00000064205	CCN5	5.34296	4.73559	4.47678	3.95446	5.41615	4.45232	4.5888	4.70534	4.57177	4.51799	3.49506	4.83902	3.85896	4.72758	5.7171	4.37773	4.33262	4.17898	3.49506	5.06906	4.67472	3.9887	3.49506	4.94056	4.54637	4.42228	4.26742	4.87882	4.79571	3.49506	4.71123
ENSG00000064225	ST3GAL6	7.52036	7.18746	7.57041	7.95093	7.28925	7.16758	8.04456	7.66367	7.59783	7.04335	8.07012	9.62861	8.04252	7.19432	9.5796	8.13894	6.82359	9.40721	7.60754	7.69109	7.54334	9.49089	9.13259	7.84601	9.60927	6.57164	6.85513	6.46378	6.36847	6.60211	6.84454
ENSG00000064270	ATP2C2	6.6566	6.52472	9.94181	7.49949	5.97027	9.68158	6.70391	5.89017	6.05925	9.80273	7.01107	9.93144	7.17259	6.84831	10.5892	7.35113	6.78537	9.85219	7.20661	6.38856	6.71429	7.5584	6.64391	6.43474	6.32932	8.73305	8.6658	8.96689	8.78444	8.86979	8.55731
ENSG00000064300	NGFR	13.324	13.4661	15.4787	12.7276	12.4013	15.2273	11.9088	12.2279	12.3366	15.4667	12.5698	15.1469	12.3186	13.0885	13.5247	12.13	14.0207	15.3846	13.2511	12.5138	12.6233	11.4927	11.52	13.2191	11.1714	15.0966	15.2343	15.1628	15.1941	15.1552	15.1994
ENSG00000064309	CDON	9.67959	9.53194	9.29745	10.2003	9.76702	9.3697	10.1259	9.89938	9.77442	9.22296	9.66912	9.6206	10.0052	9.85985	7.58767	10.14	10.1034	9.40355	9.33665	9.96523	9.94818	10.3047	10.5639	9.78753	10.7334	9.37722	9.121	9.12818	9.31212	9.29829	9.12338
ENSG00000064313	TAF2	11.0219	10.6736	10.866	11.1566	10.9254	10.8848	11.0632	11.0606	11.1979	10.8887	11.0943	11.6905	10.9458	11.1465	10.7811	11.076	10.9735	11.3143	10.8554	11.191	11.202	11.6356	11.9241	11.0263	12.0332	11.0688	10.9585	10.6659	11.0829	10.9772	11.1194
ENSG00000064393	HIPK2	14.0722	14.032	12.8972	14.1355	14.2629	13.0012	13.8988	14.3166	14.4386	12.8537	14.0328	13.4708	13.7347	14.206	15.9441	13.8698	13.7428	12.8602	13.4959	14.3329	14.4248	12.4702	12.4965	14.3041	12.71	13.2596	13.1681	13.1448	13.2597	13.1089	13.1829
ENSG00000064419	TNPO3	12.4974	12.6221	12.8247	12.6676	12.6123	12.6684	12.6636	12.7109	12.658	12.7364	12.6262	13.6497	12.5272	12.5532	15.4394	12.6674	12.4399	13.4918	12.5099	12.6137	12.5835	13.2086	13.234	12.7155	13.3497	12.5145	12.4896	12.4885	12.5267	12.5862	12.5237
ENSG00000064490	RFXANK	10.6515	11.3129	9.42659	10.3417	11.2267	9.16487	10.4387	11.1313	10.6163	9.34164	10.4877	8.90041	10.5811	10.5839	10.1007	10.2677	9.59929	9.26104	10.5388	10.7852	10.7311	9.75852	9.42413	11.4919	9.43435	9.48144	9.32838	9.34595	9.27019	9.20856	9.21172
ENSG00000064545	TMEM161A	10.1115	10.8726	9.45396	9.688	10.7484	9.39987	9.87647	10.3111	10.1965	9.3569	9.88258	10.1641	9.90895	10.0075	10.4028	9.88594	9.50154	10.5819	9.82668	10.2614	10.2577	11.1852	11.0054	10.5851	11.1246	9.14302	9.34684	9.08634	9.20663	9.04234	9.21468
ENSG00000064547	LPAR2	11.4874	11.569	11.3497	11.635	10.7722	11.3705	11.8076	10.7609	11.4612	11.4579	11.6164	10.8264	12.0725	11.2428	12.2202	11.8542	11.2542	10.8462	11.7249	11.5912	11.4148	12.0603	11.9771	11.1185	11.9247	11.2605	11.0207	11.3619	10.7746	11.3138	11.2774
ENSG00000064601	CTSA	10.8781	10.7498	11.1759	11.3602	10.9573	10.8707	11.3021	10.8367	10.7545	11.1227	11.6096	11.3345	11.1656	10.9378	11.0615	11.2159	10.5885	11.5345	11.7728	10.7742	10.8281	11.3048	10.9557	10.7962	11.1477	10.6133	10.2803	10.3354	10.1078	10.2116	10.2987
ENSG00000064607	SUGP2	13.7763	13.9278	13.8674	13.638	13.3876	13.8803	13.6437	13.4047	13.71	13.8904	13.5897	13.54	13.5766	13.7937	14.5511	13.5805	13.9395	13.5137	13.5623	13.7262	13.7476	13.4534	13.4603	13.507	13.5055	13.7707	13.7711	13.7304	13.7457	13.7645	13.7627
ENSG00000064651	SLC12A2	10.7074	10.7027	10.4677	11.0163	10.5893	10.5975	10.9937	10.8622	10.9844	10.5573	11.0577	9.81558	10.8899	11.0781	11.3284	11.0624	10.7322	9.65529	11.0026	10.9072	11.0948	9.95927	10.0918	10.6198	10.299	10.7091	10.7636	10.5871	10.8543	10.7472	10.6619
ENSG00000064652	SNX24	9.83883	9.61583	10.0628	10.1732	9.77152	10.1739	10.1355	10.0285	9.96094	10.2424	10.3305	10.1318	10.2315	9.9862	11.8082	10.2922	9.86421	10.2222	10.4541	9.95911	9.75104	8.71702	8.67346	10.0138	8.36774	10.3475	10.4349	10.4974	10.3684	10.5164	10.3533
ENSG00000064655	EYA2	7.43079	7.63788	5.36331	8.3764	8.10393	5.26154	7.85386	7.71526	8.08752	5.285	8.30408	6.79133	7.8021	7.09653	7.76014	7.91824	6.0995	6.7588	8.1172	8.2318	7.01272	4.46859	4.53003	8.57114	4.76949	6.29965	5.15048	6.0307	4.87936	5.63501	4.93196
ENSG00000064666	CNN2	11.933	11.4018	7.8631	11.6548	12.2399	7.0435	11.7413	12.1966	11.6995	7.48735	12.0103	7.06327	11.6406	11.7438	6.89352	11.5193	9.555	7.3169	11.8732	12.1849	11.6824	11.9119	11.9646	12.215	12.018	8.85827	5.41757	6.26415	5.74935	6.26686	5.53998
ENSG00000064687	ABCA7	11.1882	11.552	11.851	10.815	10.4809	11.7289	11.0133	10.4789	10.7932	12.0643	10.9728	11.3477	11.1163	11.167	13.0549	10.8998	11.6652	11.5215	10.8952	10.9444	11.0082	11.9263	11.9247	10.4383	11.7942	11.1648	11.3187	11.2762	11.3336	11.0874	11.5281
ENSG00000064692	SNCAIP	10.6439	11.2939	7.55855	11.5205	11.1902	7.5945	11.7467	11.4262	11.5544	7.57224	11.8698	7.11926	11.7288	10.8505	7.31972	11.6034	9.74277	7.3169	11.7379	11.2423	11.1832	9.71341	9.64758	11.1022	9.83364	9.27613	8.42288	8.21501	8.23927	7.9644	8.24114
ENSG00000064703	DDX20	10.2373	10.0551	10.0753	10.2861	10.1314	10.0907	10.2284	10.1878	10.2714	10.0507	10.255	9.80431	10.2462	10.364	8.13886	10.3276	10.1238	9.68728	10.2248	10.3325	10.1872	11.264	11.4593	10.2755	11.441	10.2931	10.1414	10.2086	10.4253	10.2196	10.1647
ENSG00000064726	BTBD1	11.8645	11.7254	12.4951	12.2552	11.8479	12.4541	12.3357	12.0931	12.0996	12.5499	12.4323	12.2835	12.4023	12.0068	10.7542	12.3764	12.2209	12.1129	12.5344	11.9157	12.0508	11.9807	12.0826	11.8892	12.0444	12.6433	12.6846	12.6491	12.7277	12.7312	12.6669
ENSG00000064763	FAR2	9.56327	8.65587	12.4869	10.5193	8.96912	12.2585	9.85757	8.80424	9.16072	12.391	10.2967	11.6778	9.96729	9.70084	9.82534	10.0608	9.66502	11.6596	10.6112	9.19567	9.20308	9.03573	8.96343	9.16806	8.86097	11.4339	11.3647	11.4237	11.5053	11.4305	11.4786
ENSG00000064787	BCAS1	4.81783	4.99339	4.24316	5.02105	4.68827	4.01338	5.31257	4.95774	5.25265	4.43199	4.77354	5.55471	5.01429	5.08321	5.13631	5.12385	4.79374	4.92689	4.77181	5.06906	4.9216	3.49506	4.53003	4.88579	4.66437	5.12855	3.49506	4.03519	4.49194	4.26637	3.49506
ENSG00000064835	POU1F1	4.17358	3.49506	4.3292	4.6819	4.35045	4.57511	4.53503	3.49506	3.49506	4.91428	4.83488	4.98542	4.30042	4.55445	4.68517	4.37773	4.33262	4.77462	3.95933	4.20927	3.49506	4.57862	5.01039	4.16291	4.66437	4.8819	4.99044	4.55747	5.16198	4.5736	4.71123
ENSG00000064886	CHI3L2	3.49506	3.49506	3.49506	3.49506	4.77821	3.49506	4.19655	4.2495	4.0427	3.49506	4.33993	4.60494	3.49506	3.49506	6.11738	3.49506	4.22289	5.21742	3.49506	4.00263	4.18857	4.67681	4.23456	4.09345	4.24648	3.49506	3.49506	3.49506	3.49506	3.49506	3.49506
ENSG00000064932	SBNO2	10.9133	11.5919	12.2497	10.4953	10.9991	11.6538	10.3928	10.9103	10.8111	12.0589	10.7868	13.6857	10.4972	11.2751	12.0757	10.2988	10.4083	13.6746	10.4661	11.1296	10.9619	11.2395	10.6895	11.1338	10.6766	10.4881	10.4176	10.5367	10.453	10.173	10.485
ENSG00000064933	PMS1	10.1291	9.59944	9.75382	10.2531	9.7625	9.83122	10.2766	9.97519	10.2146	9.75089	10.2812	9.04866	10.2159	10.1536	8.3332	10.2386	10.0338	9.12084	10.2361	10.1368	10.0973	9.37689	9.40492	9.91945	9.47616	10.1475	10.2552	10.2047	10.3011	10.2276	10.3864
ENSG00000064961	HMG20B	11.0862	11.9095	8.80666	11.2477	11.5444	8.94341	11.0586	11.4525	11.2703	9.20621	11.3157	9.81277	11.3294	10.9748	10.744	11.0687	8.96877	10.25	11.3583	11.5902	11.0745	10.7885	10.3088	11.8493	10.3909	9.19538	8.62402	8.01516	8.72357	8.10963	8.62548
ENSG00000064989	CALCRL	7.38747	7.09635	7.92436	8.61166	7.08628	8.06473	8.1658	7.34569	8.04317	7.76149	8.76169	8.8547	8.50219	7.78044	8.50439	8.72632	8.14448	8.65322	8.92577	7.62026	7.71782	7.46315	7.27572	7.2202	7.81595	7.58638	7.23625	6.83512	7.41135	6.8725	7.65533
ENSG00000064995	TAF11	10.0518	10.6075	9.96661	10.1797	10.1505	10.0662	10.1485	10.1917	10.095	10.1264	9.99373	9.85433	10.3439	9.99746	11.3329	10.1602	10.0957	10.2181	10.2982	10.2004	9.84362	10.545	10.4669	10.4445	10.2882	10.4719	10.4123	10.6329	10.4787	10.7192	10.5032
ENSG00000064999	ANKS1A	12.5822	12.9902	13.0034	12.254	12.7826	12.8347	12.4472	12.805	12.8397	12.9836	12.4364	12.4423	12.301	12.5078	10.9145	12.3505	12.7014	12.3218	12.1881	12.6861	12.6702	11.4954	11.842	12.5934	11.815	12.6298	12.7314	12.5938	12.707	12.6263	12.7286
ENSG00000065000	AP3D1	13.992	14.5972	14.4421	13.807	14.1048	14.2295	13.9005	13.9886	13.8425	14.3938	14.0257	14.3593	13.8865	13.981	17.9763	13.704	14.1046	14.4291	13.8591	13.8576	14.1067	13.8633	13.756	13.9725	13.7633	14.0888	14.1639	14.1521	14.1931	14.1112	14.1548
ENSG00000065029	ZNF76	11.1596	11.2682	10.7012	11.0259	10.8164	10.5488	11.1003	11.0499	11.1386	10.5918	11.0791	10.879	11.1153	11.1378	9.22567	10.9641	10.9082	10.9249	10.934	11.2828	11.246	10.6976	10.7966	11.3835	10.8271	10.6162	10.3368	10.6329	10.2736	10.5017	10.4899
ENSG00000065054	SLC9A3R2	10.5711	11.4688	11.7235	9.87146	10.7114	11.5286	10.243	10.5695	10.1985	11.7685	10.3383	10.9174	10.5418	10.3864	12.0703	10.482	10.9466	11.2128	10.5535	10.2572	10.313	9.81085	9.70368	10.3633	9.53819	11.0666	11.314	11.1691	11.343	11.0179	11.2858
ENSG00000065057	NTHL1	9.34577	10.3984	9.46982	9.15039	9.61009	9.4217	9.2756	9.34906	9.08189	9.40801	9.37915	8.87639	9.62254	9.31262	12.1791	9.42581	9.28358	9.42539	9.62407	9.36107	9.41443	9.40554	8.98084	9.75504	9.05174	9.70066	9.78604	9.51	9.77572	9.44558	9.70492
ENSG00000065060	BLTP3A	11.5396	11.6627	11.0975	11.5407	11.5185	11.1322	11.357	11.7677	11.9395	11.1436	11.4433	11.4501	11.1492	11.7908	8.43834	11.3281	11.5278	11.0296	10.8863	11.7864	11.893	11.2073	11.2706	11.5785	11.4596	11.4962	11.4643	11.4111	11.5199	11.5457	11.5856
ENSG00000065135	GNAI3	12.5574	12.1231	12.3777	12.8106	12.8429	12.5208	12.8804	12.8727	12.6984	12.3705	12.8764	12.1386	12.8246	12.6025	13.5552	12.911	12.5481	12.2057	12.7971	12.7198	12.6944	13.3178	13.5224	12.828	13.5479	12.6963	12.8169	12.5826	12.8831	12.6965	12.7868
ENSG00000065150	IPO5	13.6127	13.5628	12.5061	13.7069	13.6447	12.5684	13.509	13.8395	13.7005	12.4745	13.6615	12.1558	13.3941	13.6634	11.518	13.2981	12.9829	12.173	13.3415	13.8255	13.5782	13.3174	13.3106	13.8819	13.5178	13.1342	13.0771	12.96	13.1459	13.1529	13.0076
ENSG00000065154	OAT	11.9429	11.2656	13.1038	12.3055	11.8732	13.1373	12.1728	11.8161	11.7295	13.1652	12.3287	12.7225	12.2835	11.9951	11.6127	12.2885	12.2861	12.7955	12.7052	11.8459	11.7978	12.3897	12.6358	11.8274	12.4429	12.9712	13.1969	13.0654	13.2582	13.1019	13.211
ENSG00000065183	WDR3	10.8069	10.9327	11.0821	11.1947	10.8272	11.0856	11.0382	10.8031	10.8508	11.0833	11.1506	10.8984	11.1228	11.1292	10.9205	11.126	11.0305	10.8841	11.1594	10.9109	11.0248	11.2679	11.6364	10.8464	11.5215	11.4356	11.4022	11.179	11.4009	11.6171	11.359
ENSG00000065243	PKN2	10.6416	10.4902	8.64834	11.0614	10.474	8.86815	10.6766	10.8482	11.0328	8.48412	10.7638	8.90832	10.7047	10.9489	9.49284	10.8094	9.78812	8.69279	10.5569	11.0769	10.8869	10.2217	10.1097	10.7797	10.5025	9.47494	8.85309	9.15271	8.9448	9.24826	9.07871
ENSG00000065268	WDR18	11.4651	11.9472	10.8827	10.914	11.9757	10.6929	11.0246	11.7936	11.3579	10.8607	11.129	10.9181	11.3751	11.298	12.2445	11.1034	10.9888	11.125	10.9927	11.4568	11.5773	11.3132	11.1585	11.9856	11.242	10.8689	10.9159	10.9741	10.7086	10.7164	11.0141
ENSG00000065308	TRAM2	10.0598	10.3478	9.00696	10.7215	10.2919	8.59638	10.5677	10.3628	10.3525	8.71148	10.79	10.4724	10.6279	10.2471	9.75929	10.6294	9.34558	10.2139	10.5157	10.3973	10.385	8.73067	8.73118	10.193	8.90402	8.64308	8.19717	8.64813	8.19163	8.48713	8.24114
ENSG00000065320	NTN1	12.8939	13.7598	7.81911	13.4393	13.6125	7.87847	13.1583	13.4146	13.1004	7.66648	13.8928	7.8153	13.2976	12.8738	7.07957	12.8145	11.2108	8.10378	14.2573	13.2422	13.1444	9.69728	9.66921	13.3361	9.57713	10.6854	7.80643	7.99718	7.56919	7.86556	8.22364
ENSG00000065325	GLP2R	3.8892	3.49506	5.10227	4.59805	3.49506	4.51586	3.49506	4.46197	3.49506	5.11436	3.49506	4.83902	3.49506	4.0336	3.49506	3.49506	3.49506	4.59552	4.41209	3.49506	3.49506	3.49506	3.49506	3.49506	3.49506	4.25636	3.49506	4.78268	3.49506	3.49506	4.15869
ENSG00000065328	MCM10	10.0239	9.6796	5.30313	9.84728	9.65217	4.38355	9.30381	9.79907	9.42343	4.91428	9.51385	7.97989	9.40339	10.0739	9.99563	9.19515	6.97823	8.09471	9.23876	10.1168	9.71044	7.63806	7.0621	10.2692	6.88827	6.99537	4.57503	4.25459	3.49506	4.26637	3.49506
ENSG00000065357	DGKA	8.93079	8.62379	10.0375	9.14599	8.28498	9.96997	8.77998	8.48642	8.63344	10.0981	8.97359	9.2859	8.63647	8.74803	7.61789	8.88541	9.35422	8.92009	9.26662	8.73792	8.61253	8.56269	8.02937	8.24562	8.36774	9.03224	9.36143	9.04761	9.33733	8.90996	9.36572
ENSG00000065361	ERBB3	5.04899	5.20257	4.40637	5.04981	6.15171	5.37703	5.3651	5.69014	4.8969	5.285	5.16671	5.74048	5.41435	5.35401	8.3332	5.05477	5.86987	5.53895	5.29794	5.22845	5.23943	5.77851	6.62161	5.37967	6.20979	4.55991	5.15048	5.50236	4.79571	5.63501	4.93196
ENSG00000065371	ROPN1	3.49506	3.49506	4.40637	4.14206	3.49506	4.73318	3.99351	3.49506	4.16381	4.91428	4.09668	4.06016	4.00834	4.0336	3.49506	4.00992	3.91822	4.2824	4.41209	4.00263	3.49506	3.49506	3.49506	4.47553	3.49506	4.55991	4.26742	4.42014	3.49506	4.26637	4.42565
ENSG00000065413	ANKRD44	6.54167	5.67474	6.27594	6.32814	5.93753	6.50827	6.60537	6.27965	6.58557	6.49326	6.99416	6.8142	6.55514	6.54707	10.1531	6.73137	7.12784	6.32817	6.00327	6.24542	6.51641	6.07287	5.69747	5.87668	5.97176	6.95827	6.91624	7.06096	6.86639	6.76605	6.53618
ENSG00000065427	KARS1	12.5065	12.6457	12.5498	12.5256	12.8211	12.4494	12.593	12.7718	12.5656	12.5387	12.5415	12.3782	12.5704	12.5392	12.1854	12.6496	12.2915	12.5493	12.4724	12.5961	12.5947	13.0884	13.1316	12.985	13.1767	12.6734	12.7523	12.6027	12.7803	12.6846	12.746
ENSG00000065457	ADAT1	10.5279	10.4768	10.9293	10.5809	10.3426	10.9015	10.3618	10.6349	10.6238	10.8607	10.4374	10.935	10.2742	10.6765	14.9135	10.3293	10.8143	10.9198	10.2941	10.5812	10.7061	9.95346	10.0094	10.5213	10.0407	10.9068	10.9343	10.8915	11.0162	10.887	10.9816
ENSG00000065485	PDIA5	9.57614	10.2671	8.65946	9.89786	10.3902	8.63696	9.99461	10.4358	10.1576	8.63126	10.5085	7.804	9.95685	9.6967	9.39184	9.84782	8.8637	7.77504	10.5134	9.8911	9.95206	7.19952	6.70876	9.75093	6.9448	8.63727	8.24523	8.22277	8.47352	8.33307	8.49551
ENSG00000065491	TBC1D22B	10.221	9.95554	10.3372	10.2667	10.2997	10.3542	10.4549	10.3685	10.2066	10.284	10.3521	11.2013	10.3221	10.1262	10.437	10.3527	10.4104	11.2592	10.4185	10.1601	10.2035	10.8923	10.7718	10.2147	10.969	10.3024	10.1435	10.2808	10.3714	10.3218	10.3425
ENSG00000065518	NDUFB4	11.2341	9.80642	11.7219	11.5247	11.5199	11.7844	11.7332	11.4957	11.3282	11.8392	11.5154	11.4592	11.7525	11.1485	10.3941	11.7076	11.0278	11.6214	11.7883	11.246	11.1217	11.6398	11.855	11.7091	11.6295	11.2671	11.6234	11.3229	11.4914	11.4288	11.3985
ENSG00000065526	SPEN	13.408	13.721	12.2004	13.3971	13.6465	12.2128	13.2057	13.6176	13.7635	12.1206	13.3087	11.8349	12.9469	13.5175	11.6659	13.0317	13.1963	11.2818	12.6027	13.6608	13.7955	12.7281	12.725	13.6488	13.0339	12.4124	12.196	12.3083	12.3119	12.2837	12.3162
ENSG00000065534	MYLK	9.34389	9.44745	9.88617	9.18939	9.02296	9.75834	8.57138	8.64652	8.62445	9.81856	8.89283	10.0661	8.63385	9.00853	10.4908	8.3432	8.58389	9.92681	8.92227	9.18522	8.48988	6.43287	6.26515	9.17053	6.1459	9.10983	9.36867	9.04324	9.43398	9.16358	9.37894
ENSG00000065548	ZC3H15	11.9528	11.9496	12.5132	12.2101	11.8616	12.4962	12.404	11.9109	11.8313	12.5475	12.2131	12.4053	12.4746	11.9219	15.6308	12.459	12.0572	12.5903	12.4537	11.9038	11.7496	13.2135	13.1959	11.9611	13.117	12.3923	12.7044	12.4829	12.6153	12.5181	12.5877
ENSG00000065559	MAP2K4	11.9803	11.2033	12.7512	12.2001	11.6323	12.8553	12.1129	11.8559	11.9105	12.8493	12.1696	13.0372	12.0971	12.1126	12.8021	12.231	12.4089	13.0701	12.3358	11.8972	11.9269	12.1968	12.4288	11.8111	12.3339	12.9308	13.2405	12.9752	13.3357	13.1218	13.1999
ENSG00000065600	PACC1	10.4592	10.8116	10.1764	10.5928	10.6468	10.0034	10.7783	10.6196	10.5347	10.0263	10.8822	9.93014	10.9421	10.4444	8.92183	10.8604	10.3415	9.85756	10.8718	10.6153	10.5281	10.1875	10.249	10.6936	9.99052	10.6952	10.6845	10.6884	10.8521	10.7541	10.8502
ENSG00000065609	SNAP91	13.3406	12.7772	14.6914	13.2275	13.0112	14.756	13.2471	13.0033	13.0655	14.6867	13.4269	14.2616	13.2826	13.3729	13.56	13.4753	13.933	14.0352	13.5749	13.0259	13.1273	12.3346	12.5777	12.762	12.4829	14.3444	14.7316	14.3969	14.7718	14.4856	14.7255
ENSG00000065613	SLK	11.5896	11.8961	12.5263	11.9004	11.4813	12.3911	11.6144	11.6329	11.8446	12.3782	11.7997	12.1581	11.3708	11.7591	11.9644	11.5089	11.5945	11.8599	11.5405	11.7431	11.7739	11.6124	11.693	11.6241	11.9363	12.3052	12.2991	12.2551	12.4131	12.4576	12.3531
ENSG00000065615	CYB5R4	9.78445	9.46112	9.83932	9.77696	9.30954	9.97841	9.70377	9.33972	9.4286	9.79635	9.72021	10.2053	9.80228	9.83118	9.88849	9.71459	9.87176	10.0514	9.67486	9.68532	9.57128	9.84052	9.76522	9.46484	9.75745	10.5263	10.8618	10.6153	10.8856	10.695	10.797
ENSG00000065618	COL17A1	7.8097	7.62168	9.80972	7.57586	6.56482	9.6673	6.49939	6.55061	6.59804	9.95368	7.12417	9.47365	6.95338	7.60254	9.08174	6.77068	8.1643	9.62259	7.74893	7.11552	7.24657	6.54173	6.40315	7.4083	6.46556	9.75265	9.87772	9.83199	9.98358	9.83784	9.8218
ENSG00000065621	GSTO2	7.53366	7.57198	8.87736	8.08586	7.2638	9.10251	7.29457	7.35503	7.53504	8.96582	7.75766	9.08404	7.46664	7.56657	8.82179	7.4203	7.88848	9.27914	7.72497	7.35303	7.28413	7.31331	7.34487	7.14652	7.05152	8.98268	9.14229	9.38788	9.25373	9.27156	9.06569
ENSG00000065665	SEC61A2	11.4668	11.0579	12.155	11.7759	11.608	12.1333	11.9604	11.4883	11.604	12.247	12.0664	11.9952	12.0476	11.6648	9.70419	12.2546	12.0044	11.9797	12.0956	11.4128	11.7004	11.9024	11.9425	11.4845	11.9772	11.8204	11.9713	11.7673	12.0518	11.7613	11.9934
ENSG00000065675	PRKCQ	6.98352	6.45238	7.97423	7.49487	6.93285	7.7851	7.60387	6.98513	6.70553	8.10449	7.68959	7.82651	7.36254	7.49182	6.11738	7.48628	7.42031	7.96631	7.508	7.09319	6.9825	6.21247	5.97544	6.73416	6.00842	8.07412	7.5998	7.92292	7.71135	7.92568	7.44949
ENSG00000065717	TLE2	10.461	10.7572	11.1382	8.98618	11.5659	11.1575	10.7553	11.0747	10.9392	11.2141	10.5164	10.5545	10.7276	10.7694	9.67583	10.5618	12.097	10.7318	10.5181	10.5034	11.1979	10.7555	10.7453	9.67915	10.7255	8.73849	8.93345	9.32811	8.97724	8.58965	9.06895
ENSG00000065802	ASB1	11.8081	12.5278	12.5295	12.0943	11.8479	12.4588	11.8454	11.8831	11.9908	12.4968	12.1379	12.9116	11.9633	11.9088	12.9441	11.7814	11.7585	12.8082	12.0342	11.8456	11.971	12.961	13.1389	11.803	13.0844	12.3391	12.3988	12.3255	12.4109	12.3993	12.3816
ENSG00000065809	FAM107B	11.2401	11.4856	9.94067	11.5877	11.426	10.2801	11.6796	11.5719	11.5752	10.0277	11.4909	12.8659	11.6106	11.3003	12.3106	11.6842	11.4969	12.8322	11.3466	11.4386	11.4746	11.6542	11.675	11.5339	11.6963	11.0591	11.0826	10.762	11.0735	11.0396	10.8996
ENSG00000065833	ME1	9.54703	8.96838	11.9368	9.99398	8.61565	12.1392	9.45541	8.71314	8.82358	12.0539	10.1165	12.9352	9.69086	9.44357	12.0552	9.77917	9.86572	13.0036	10.5052	9.10063	9.05239	9.98037	9.93996	9.15567	9.69347	11.3966	11.7938	11.4153	11.8189	11.483	11.7251
ENSG00000065882	TBC1D1	11.0101	11.1037	9.01347	11.0378	11.1205	9.01493	10.7501	11.3815	11.0713	9.0858	11.1651	9.92104	10.7306	10.774	9.37429	10.7504	9.62987	9.9433	10.9657	11.2898	10.6665	8.03342	7.79322	11.3531	8.02141	10.1227	9.80217	9.89876	9.81662	10.0593	9.80427
ENSG00000065883	CDK13	11.5223	11.9235	11.0759	11.7127	11.6243	11.0694	11.5719	11.6598	11.7961	11.0462	11.599	11.3237	11.5581	11.6993	10.2572	11.6676	11.3759	11.0625	11.2839	11.7386	11.7761	11.3549	11.4716	11.6588	11.5616	11.1134	11.0593	11.077	11.135	11.14	11.0787
ENSG00000065911	MTHFD2	10.7696	10.2826	11.802	11.0722	10.6902	11.8253	11.0128	10.7644	10.6492	11.6426	10.8955	12.9745	10.9057	11.2971	13.8327	10.8227	11.933	12.8705	10.5284	10.6423	11.4719	13.4886	13.7646	10.6085	13.6852	11.9272	11.7652	11.9422	11.7265	12.146	11.6404
ENSG00000065923	SLC9A7	11.8635	11.5648	12.7029	11.8678	11.7321	12.7571	11.8239	11.7119	11.6787	12.7224	11.9337	12.4735	11.6715	11.979	12.7739	11.836	12.6216	12.4503	11.964	11.6118	11.9145	11.2749	11.4808	11.4491	11.3566	12.8168	12.9859	12.9448	13.1345	13.0371	13.0302
ENSG00000065970	FOXJ2	10.7074	11.0428	10.5204	10.8671	10.9962	10.5502	10.9308	10.9735	11.1538	10.5074	10.9881	10.5282	10.8954	11.0497	9.6469	10.9302	11.1594	10.3342	10.6884	10.9387	11.0754	11.5851	11.8761	10.8837	11.8269	10.4068	10.6508	10.5069	10.6607	10.4651	10.7087
ENSG00000065978	YBX1	16.3707	14.8979	16.5421	15.928	16.8372	16.3844	16.2048	16.5957	16.2928	16.5467	16.1088	16.3671	16.3134	16.1445	14.5007	16.298	15.8508	16.3926	16.1913	16.4326	16.1246	16.5188	16.6496	16.7187	16.5361	16.0607	15.9883	16.0063	15.9046	15.905	15.817
ENSG00000065989	PDE4A	10.6823	10.5013	11.1755	9.76363	10.8272	11.2127	10.0967	10.8359	10.7483	11.1845	10.0394	9.06999	10.27	10.5801	11.3329	10.2686	11.1698	9.10288	9.90321	10.4694	10.6853	9.11073	9.28397	10.5651	9.09779	10.7595	10.8028	10.787	10.8043	10.7651	10.8587
ENSG00000066027	PPP2R5A	9.12717	9.9426	7.55259	9.93402	9.32799	7.72098	9.87751	9.38581	9.25111	6.91866	10.2024	8.56187	10.1021	9.01963	8.50439	10.1307	8.21268	8.40089	10.3654	9.33295	9.37167	8.68464	8.02097	9.54209	8.0558	7.65722	7.51065	6.95253	7.88418	7.23281	7.34515
ENSG00000066032	CTNNA2	12.9842	13.1176	13.5468	12.9462	12.8754	13.5485	12.9219	12.8638	12.7233	13.5312	13.0749	13.1337	12.9411	12.7956	11.9891	13.0455	13.1747	13.1047	12.971	12.7674	12.6129	11.0825	11.2662	12.6432	11.1586	13.4115	13.7056	13.3811	13.6609	13.4413	13.6624
ENSG00000066044	ELAVL1	12.5867	12.597	11.3398	12.3476	12.8017	11.3892	12.3951	12.9031	12.6941	11.239	12.2931	11.7838	12.3901	12.5243	11.5319	12.3728	12.0896	11.5433	12.1041	12.7313	12.6411	12.6038	12.6088	12.9929	12.7947	11.8565	11.7639	11.6814	11.77	11.8058	11.7011
ENSG00000066056	TIE1	5.5527	4.99339	4.24316	4.4027	5.68269	4.01338	4.47781	5.16285	4.63397	3.49506	3.922	4.93877	3.49506	4.875	5.45992	4.50924	4.33262	4.59552	3.49506	5.67478	4.99263	4.67681	5.0851	5.78588	4.54637	3.49506	3.49506	3.49506	3.49506	3.49506	3.49506
ENSG00000066084	DIP2B	12.1347	12.512	12.0018	12.6842	12.1688	12.0213	12.4232	12.3714	12.6397	11.8442	12.6457	12.5295	12.2908	12.5252	10.4786	12.3605	12.428	12.0263	12.2011	12.3573	12.6687	10.8228	11.0401	12.1294	11.1347	12.4073	12.432	12.4308	12.4257	12.5486	12.3757
ENSG00000066117	SMARCD1	13.0227	13.0533	11.8585	12.5336	13.1633	11.9286	12.6111	13.2406	13.0647	11.8462	12.4755	12.6424	12.5745	12.9013	11.5593	12.6128	12.3972	12.6742	12.2636	13.1776	13.0242	13.2294	13.2226	13.4788	13.2566	12.3745	12.4316	12.271	12.358	12.3298	12.3879
ENSG00000066135	KDM4A	12.1547	12.8335	11.6676	12.3443	12.3425	11.5102	12.3959	12.3997	12.3329	11.6134	12.3351	12.1677	12.2564	12.1012	10.1836	12.1178	11.8853	11.9883	11.9644	12.3187	12.3131	13.1213	13.2948	12.409	13.3538	12.0629	11.8472	11.9369	11.7964	12.0107	11.7908
ENSG00000066136	NFYC	11.3135	10.3503	10.8333	11.3353	11.3899	10.7998	11.5241	11.617	11.4133	10.694	11.3846	11.0172	11.5351	11.156	9.99563	11.4788	11.0265	11.1848	11.3322	11.4056	11.2318	11.4089	11.4632	11.7607	11.5609	11.2367	10.9858	11.2771	10.9584	11.3081	10.8774
ENSG00000066185	ZMYND12	5.65872	4.73559	5.4207	4.96124	5.72224	5.77613	5.2002	4.95774	5.14575	5.59971	5.16671	6.12493	4.97703	5.57594	6.73597	4.98126	5.49621	6.51933	5.38863	5.03438	4.67472	5.53836	5.60599	5.26405	5.42833	5.12855	5.47622	5.99383	5.78806	4.80184	6.28502
ENSG00000066230	SLC9A3	9.00642	9.50138	9.67529	8.98782	8.66487	9.34052	8.81743	8.59642	9.22953	9.32843	8.86692	7.61002	8.62596	9.10751	5.7171	8.21147	8.95178	7.42971	8.82815	8.91282	9.19001	6.73699	7.31761	8.52175	7.58791	8.55331	8.45728	8.50294	8.08389	8.35507	8.43601
ENSG00000066248	NGEF	9.24263	9.78483	11.4426	9.73853	9.71424	11.2265	10.6597	9.33738	9.21364	11.3575	10.6015	12.0038	10.4688	10.5445	9.78607	10.4007	11.0802	11.9929	10.4613	8.94208	10.2702	11.0393	11.3047	8.90918	11.1606	10.0698	9.95672	10.1448	10.0112	10.0503	10.0136
ENSG00000066279	ASPM	11.1024	10.3478	5.10227	11.1167	10.5242	4.99055	9.74092	10.987	11.1964	4.66852	10.2163	5.11481	9.40646	10.9582	6.11738	9.58289	7.78978	4.82785	9.45276	11.4615	10.4644	7.00221	6.50448	11.1591	6.54134	8.07412	4.80354	5.38893	5.02947	4.98854	5.53998
ENSG00000066294	CD84	4.05075	3.49506	4.40637	3.49506	3.49506	4.22424	3.49506	4.11336	3.49506	4.51799	3.49506	4.72883	3.49506	3.49506	6.42649	3.49506	3.49506	5.25362	3.49506	3.49506	3.49506	4.18985	3.49506	4.09345	3.49506	3.49506	3.49506	3.49506	4.20683	3.49506	3.49506
ENSG00000066322	ELOVL1	9.52564	9.20352	10.2079	9.54499	9.73282	9.9993	9.51694	9.64274	9.36165	10.0746	9.94579	9.56828	9.51286	9.72408	10.6487	9.57604	9.35637	9.78341	9.89787	9.76932	9.49099	10.4271	10.0094	9.65205	10.006	9.68667	9.72809	9.61082	9.72409	9.61912	9.84484
ENSG00000066336	SPI1	4.81783	4.99339	5.23984	4.14206	4.19682	5.5078	3.99351	3.49506	4.35345	5.56835	4.33993	5.58293	4.37509	4.96301	5.13631	4.50924	5.15328	5.53895	5.03599	4.20927	4.34049	4.67681	5.0851	4.79799	4.86477	4.67928	5.41757	5.38893	4.49194	4.98854	3.49506
ENSG00000066379	POLR1H	7.89448	9.63204	6.89655	7.94418	8.43445	6.90754	8.01449	8.3488	7.95492	7.11736	7.77747	6.60681	8.3413	7.90555	7.91409	8.22205	7.73112	6.85944	7.96201	8.13002	7.86515	8.42386	8.37732	8.74178	8.50465	7.36428	7.5874	7.82436	7.81393	7.70325	7.77243
ENSG00000066382	MPPED2	9.87831	9.55762	10.8352	11.6992	9.56415	10.9517	11.239	9.61011	10.0204	10.9073	11.6075	10.0566	11.4263	9.53452	10.9326	11.4758	10.194	9.85219	11.8097	9.67665	9.68506	8.97585	9.09712	9.84885	9.09779	11.6699	11.4853	11.4536	11.3851	11.5288	11.3965
ENSG00000066405	CLDN18	4.96226	4.99339	4.65936	5.13201	4.9376	4.78069	4.47781	4.36302	4.16381	4.73571	4.60145	4.28929	4.21723	4.91989	3.49506	4.50924	4.42832	4.3727	4.51623	4.84276	4.46683	4.67681	3.49506	4.55741	4.24648	3.49506	4.26742	3.49506	3.49506	3.49506	3.96636
ENSG00000066422	ZBTB11	9.9418	9.64008	10.4581	10.5188	9.91261	10.491	10.4373	10.1185	10.3616	10.3863	10.3587	10.4152	10.363	10.1972	9.54081	10.5103	10.3673	10.2336	10.3628	10.268	10.1489	11.6524	11.9185	9.73935	12.0272	10.4849	10.357	10.4204	10.6544	10.5501	10.5176
ENSG00000066427	ATXN3	10.7291	10.1677	10.4276	10.4872	10.5701	10.6427	10.486	10.6744	10.8314	10.5383	10.335	10.053	10.4195	10.7341	12.4739	10.4314	10.9487	9.8237	10.3693	10.7654	10.5915	10.7148	10.7183	10.6292	10.7701	10.691	10.5651	10.6968	10.615	10.705	10.7202
ENSG00000066455	GOLGA5	10.4461	10.0247	10.5189	10.7503	10.5995	10.5209	10.8369	10.7766	10.758	10.5307	10.8359	11.3573	10.7276	10.5898	10.0846	10.8888	10.7429	11.2708	10.8117	10.5964	10.6618	11.5776	11.6024	10.7018	11.6716	10.8898	10.8398	10.6898	10.9746	10.9119	10.8587
ENSG00000066468	FGFR2	11.4655	11.9128	5.94402	10.3404	11.4409	5.81596	10.4729	11.8008	11.7361	6.12893	10.4812	8.77898	10.2513	11.2639	9.77275	10.4023	10.0853	8.85451	10.6434	11.8618	11.2531	6.10195	6.88714	11.8909	6.9262	7.35008	6.70133	6.46378	6.88376	5.98755	6.66424
ENSG00000066557	LRRC40	11.4055	10.5952	11.9291	11.6311	11.3256	12.0142	11.475	11.4454	11.494	11.9225	11.5433	11.6588	11.5295	11.5305	9.09251	11.6676	11.7658	11.4055	11.6681	11.4157	11.419	11.5179	11.677	11.2836	11.6626	12.0355	12.3296	12.0903	12.4493	12.2616	12.3545
ENSG00000066583	ISOC1	9.96888	9.55762	9.61524	9.92805	10.3043	9.78505	10.2766	10.1062	9.85605	9.85124	10.1778	9.16996	10.2089	9.90481	7.16419	10.3227	10.1426	9.10062	10.4098	9.99444	9.92077	9.91214	10.3412	10.1568	10.152	9.98084	9.89788	9.8521	9.77341	9.82477	9.85622
ENSG00000066629	EML1	11.0991	10.9261	11.6703	11.0903	11.0191	11.5098	10.9131	11.2343	11.2597	11.6996	11.0171	11.0384	10.811	11.1038	8.62805	10.9446	10.9236	10.9935	10.9495	11.2061	11.1183	9.22122	9.32882	11.1968	9.23898	11.6273	11.5718	11.6109	11.6137	11.7287	11.6093
ENSG00000066651	TRMT11	9.48017	9.10242	8.76611	9.28584	9.63499	8.96906	9.47621	9.864	9.95019	8.73503	9.25309	9.02458	9.46948	9.80834	6.89352	9.43642	9.35852	9.00716	9.24157	9.7763	9.51477	9.86135	9.80727	9.81064	10.0212	9.13067	8.9956	9.28437	9.40149	9.40049	9.15138
ENSG00000066654	THUMPD1	10.9741	10.7405	10.3705	11.2994	10.9759	10.391	11.3491	11.1831	11.2998	10.3649	11.121	11.7913	11.1647	10.9985	13.4238	11.2674	10.7147	11.7517	11.1065	11.3111	11.2012	12.3677	12.49	11.2902	12.3959	10.8874	10.8489	10.7325	10.7361	10.7949	10.6434
ENSG00000066697	MSANTD3	10.6771	10.0521	11.4826	10.7338	10.6997	11.2688	10.9075	10.88	10.7007	11.3965	10.685	11.868	10.8448	10.6953	11.1998	10.8949	10.8868	11.6828	10.7945	10.7383	10.6332	11.4507	11.548	10.7128	11.4556	10.7608	10.8694	10.8219	11.0763	10.7541	10.9536
ENSG00000066735	KIF26A	11.3773	11.4722	10.7494	9.36115	11.1501	10.8797	9.75461	10.9583	10.5919	10.7854	9.67	9.43216	9.8391	10.7974	7.96194	9.55532	11.2315	9.41815	9.70571	11.0368	10.7678	8.41824	8.1953	10.8893	8.0039	11.5751	11.5819	11.768	11.591	11.5135	11.6426
ENSG00000066739	ATG2B	11.0789	10.9129	10.9436	11.2308	10.9484	11.0273	11.1823	10.9384	11.3456	10.9381	11.1963	11.4209	10.909	11.3206	9.82534	11.0024	11.2227	11.0711	10.8536	11.2393	11.334	11.6895	11.9308	10.8464	12.0218	11.4793	11.314	11.4329	11.4843	11.4979	11.4594
ENSG00000066777	ARFGEF1	12.0998	11.7064	12.5483	12.14	11.8873	12.6466	11.9544	12.0526	12.2231	12.5323	12.0903	12.2016	11.7482	12.2508	10.843	12.0347	12.2654	11.9621	11.9125	12.1927	12.1691	11.1869	11.094	11.9137	11.4483	12.7662	12.9237	12.7304	12.9392	12.9064	12.9107
ENSG00000066813	ACSM2B	3.49506	3.49506	4.02698	3.49506	3.49506	4.01338	3.49506	3.49506	3.49506	3.49506	3.49506	5.46612	3.49506	3.49506	9.525	3.49506	3.49506	6.21318	3.49506	3.49506	3.49506	3.49506	4.23456	3.91969	3.49506	3.49506	3.49506	4.25459	4.20683	3.49506	4.15869
ENSG00000066827	ZFAT	8.40819	8.73308	8.75579	8.71629	8.63554	8.61004	8.56621	8.61589	8.45887	8.56145	8.53849	8.84097	8.69039	8.49487	7.70492	8.76777	8.26868	8.7745	8.51147	8.52506	8.54739	5.1253	5.34395	8.70652	5.48338	8.42417	8.42983	7.93242	8.19163	7.9644	8.31459
ENSG00000066855	MTFR1	9.948	9.54055	9.69162	9.74242	9.67636	9.79225	9.5721	10.0854	9.9199	9.73763	9.65049	8.99762	9.57694	9.83496	8.68612	9.59512	9.41124	9.06859	9.40091	10.1332	9.86638	8.78403	8.57372	9.95135	8.90873	9.18347	9.44945	9.0212	9.56247	9.21658	9.52163
ENSG00000066923	STAG3	10.1421	9.26718	9.81966	9.84547	9.86289	9.8737	9.84162	9.76111	10.1904	9.84043	9.72361	9.027	9.72937	10.1272	7.93822	9.61262	10.2622	8.76311	9.58478	10.0162	10.3575	9.87575	9.90621	9.99652	10.0407	9.54489	9.62905	9.64292	9.58106	9.43186	9.59369
ENSG00000066926	FECH	10.4178	10.3181	11.0524	10.7396	10.5714	10.9032	10.6603	10.527	10.5355	10.9546	10.7753	11.8244	10.7537	10.4361	11.0198	10.8371	10.6415	11.7614	10.8527	10.5013	10.5268	12.0467	12.0986	10.2892	12.1072	10.8042	10.7649	10.8842	10.8077	10.8858	10.833
ENSG00000066933	MYO9A	11.8434	11.4956	12.7071	11.9506	11.6199	12.8295	11.5151	11.6141	11.8057	12.7472	11.8173	12.8057	11.3931	11.9453	14.7423	11.3183	12.1383	12.4277	11.5376	11.7861	12.0064	10.4243	10.4451	11.4956	10.5708	12.6196	12.7137	12.6401	12.8935	12.7822	12.7587
ENSG00000067057	PFKP	13.2708	13.3875	15.0476	12.8736	13.2367	14.8135	12.5677	12.9065	12.6394	14.9703	12.9412	14.5621	12.6189	13.175	12.1355	12.775	13.7311	14.6002	13.293	12.8419	12.9755	12.4332	12.2944	12.7018	12.3633	13.8183	14.14	13.8592	14.0733	13.7601	14.1357
ENSG00000067064	IDI1	12.8941	12.4217	13.3142	13.1105	12.8381	13.5848	13.2237	12.9808	12.8888	13.5739	13.23	12.0528	13.2683	13.0904	11.6108	13.22	13.0223	12.2444	13.3142	12.9377	12.9284	12.935	13.1646	12.9363	13.0094	12.3274	13.6175	12.4507	13.5614	12.5132	13.4421
ENSG00000067066	SP100	4.58707	4.73559	5.52819	4.6819	5.2008	5.62639	4.35013	4.90004	4.43272	5.285	4.43642	6.10621	4.00834	4.25238	7.81331	4.7253	4.22289	5.72372	4.69391	4.11514	4.46683	4.46859	4.23456	4.63248	4.24648	4.78557	4.26742	4.87882	4.36254	4.89922	3.49506
ENSG00000067082	KLF6	12.1439	12.3761	12.1904	12.3152	12.586	12.2974	12.4629	12.5296	12.4258	12.3354	12.5212	13.7309	12.3127	12.2184	17.5321	12.3409	12.3094	13.7179	12.4595	12.2991	12.3594	13.4561	13.3749	12.2359	13.4739	12.0026	12.0662	11.9186	12.0599	11.9554	11.993
ENSG00000067113	PLPP1	9.44027	9.93935	10.9734	9.45659	9.7282	10.7824	9.05176	9.5117	9.2433	10.866	9.40161	10.1474	9.30317	9.33942	7.70492	9.37939	9.7477	10.2087	9.66861	9.37493	9.28831	8.25766	8.34406	9.55819	8.1059	10.3115	10.4907	10.2827	10.4268	10.4498	10.4653
ENSG00000067141	NEO1	13.7269	13.5316	12.893	13.5846	14.044	12.9137	13.7021	13.9355	14.016	12.8839	13.8632	12.59	13.4346	13.7157	10.4285	13.6685	13.725	12.4554	13.5398	13.8535	13.9231	11.7776	11.9475	13.5843	12.0808	13.1236	12.7902	12.8164	12.9086	12.9104	12.7838
ENSG00000067167	TRAM1	11.4521	10.6096	10.6706	11.7084	11.5352	10.7209	11.4952	11.6775	11.6245	10.4798	11.7306	11.5369	11.4305	11.5359	9.08174	11.4035	10.9573	11.2144	11.7304	11.6847	11.498	12.191	12.1963	11.6436	12.3778	10.9164	10.6685	10.7726	10.7804	10.8945	10.7762
ENSG00000067177	PHKA1	9.357	9.24627	9.70909	9.48357	9.22677	9.82422	9.50889	8.98284	9.4286	9.58685	9.67878	9.86792	9.36287	9.63746	8.84746	9.59377	9.77692	9.61785	10.0402	9.36416	9.42003	7.86179	7.85127	9.27964	7.913	10.1597	10.2765	10.2164	10.4283	10.3124	10.4391
ENSG00000067182	TNFRSF1A	10.6882	11.1022	10.8969	11.2315	11.3055	10.7044	11.3562	11.1798	10.7247	10.6802	11.8179	11.4955	11.1583	10.9576	10.7811	11.2164	10.1807	11.7474	11.6444	10.7875	10.907	12.5284	12.2042	10.8871	12.2668	10.3133	10.0919	10.0717	9.98158	9.99542	9.99143
ENSG00000067191	CACNB1	12.4476	12.2733	13.6833	12.0067	12.4237	13.4927	12.0333	12.2974	12.2251	13.6186	12.0174	12.4925	12.0491	12.363	10.8269	12.0738	12.8301	12.4955	12.0682	12.1858	12.3922	12.1674	12.2484	12.2545	12.2391	12.8661	13.1134	12.9144	13.1041	12.7966	13.1522
ENSG00000067208	EVI5	9.74939	9.75554	9.63084	10.2109	10.0091	9.8612	10.0118	10.1321	10.1782	9.74262	10.3592	10.7037	9.98485	9.93675	12.0034	10.1611	9.6263	10.6084	10.3129	10.089	10.0973	8.69861	8.26095	10.0138	8.56554	9.7924	10.0063	9.78307	9.91826	9.94317	9.93528
ENSG00000067221	STOML1	11.0136	11.6176	12.4146	10.9088	11.2176	12.2025	10.9869	11.0796	10.7085	12.48	10.9746	12.284	11.1437	10.953	12.2803	11.0044	11.6764	12.5318	11.2785	10.7584	10.8869	11.1382	11.1109	11.0088	10.9957	11.9912	12.0756	12.0802	12.0551	12.0398	12.0278
ENSG00000067225	PKM	15.0469	15.634	15.6965	14.9756	15.3146	15.5028	14.9345	15.0781	14.7117	15.6833	15.04	15.3943	15.029	14.964	14.7108	14.9887	14.6818	15.6548	15.0927	14.9446	14.935	14.964	14.9426	15.3831	14.9401	15.1484	15.3544	15.1468	15.2696	15.108	15.2257
ENSG00000067248	DHX29	10.9297	10.5702	11.2235	11.3417	10.7032	11.2331	11.3198	10.9705	11.0277	11.1948	11.2202	11.8636	11.0874	10.985	13.8793	11.3675	11.0074	11.8545	11.2098	10.9891	10.9367	12.2784	12.3498	10.9637	12.4299	11.4678	11.5125	11.3768	11.6632	11.5927	11.5298
ENSG00000067334	DNTTIP2	11.1316	11.1196	11.4712	11.4242	11.0389	11.4512	11.4856	11.2064	11.1699	11.4679	11.3857	12.6094	11.374	11.217	14.3878	11.4622	11.0245	12.6773	11.3859	11.1459	11.2625	13.9796	13.9372	11.3645	14.0765	11.4238	11.5959	11.2743	11.5679	11.3589	11.4594
ENSG00000067365	METTL22	10.2674	10.3576	10.2508	9.93996	10.0393	10.076	10.1198	10.1144	10.2685	10.3055	9.76626	10.899	10.0927	10.3787	11.3732	10.0966	10.4959	11.1244	9.63694	10.2762	10.319	11.3394	11.4616	10.2721	11.3626	10.0081	9.78604	9.97868	9.74779	9.69864	9.88615
ENSG00000067369	TP53BP1	13.2052	13.531	13.2792	13.3143	13.0145	13.2074	13.1851	13.0472	13.2475	13.1678	13.3777	12.7723	12.9648	13.369	12.6654	13.0346	13.5053	12.405	12.9456	13.2141	13.3972	13.2023	13.4008	12.9109	13.5787	13.5467	13.5531	13.4835	13.5942	13.5325	13.565
ENSG00000067445	TRO	13.299	13.668	13.3972	13.1503	12.9036	13.4811	13.4615	12.9422	13.2765	13.416	13.2745	12.3339	13.3608	13.2644	11.9303	13.4451	13.7251	12.3917	13.3547	13.2252	13.2631	13.6166	13.8495	12.937	13.7056	13.6284	13.7618	13.6362	13.8141	13.6713	13.8438
ENSG00000067533	RRP15	10.0701	9.87952	9.82829	10.4485	10.183	9.99514	10.2916	10.2212	10.2462	9.86959	10.2006	9.99723	10.3205	10.4295	12.6735	10.236	10.1868	9.87882	10.155	10.2647	10.372	10.5177	10.5406	10.2051	10.6656	10.2652	10.1329	10.2027	10.2323	10.4275	10.2564
ENSG00000067560	RHOA	13.6574	13.7799	13.4872	13.9126	14.0533	13.4693	13.8636	14.0062	13.7862	13.4972	13.9986	12.9474	13.9522	13.7311	12.0289	13.8812	13.254	12.9938	14.1429	13.8103	13.7136	13.1557	13.1653	14.057	13.1526	13.3571	13.3245	13.2852	13.3507	13.2643	13.3009
ENSG00000067596	DHX8	11.3737	11.9633	11.3097	11.5329	11.4167	11.1696	11.4323	11.374	11.431	11.2898	11.4976	11.0944	11.3884	11.4381	10.2184	11.258	11.3024	10.9376	11.241	11.4306	11.4426	11.7951	11.97	11.4466	12.0588	11.4572	11.2779	11.2251	11.3391	11.4339	11.261
ENSG00000067601	PMS2P2	8.3791	7.86109	9.0477	8.18078	8.52257	8.69449	8.29335	8.4478	8.26018	8.49599	8.02392	8.45777	8.25527	8.1023	5.13631	8.25673	8.48891	8.39351	8.29024	7.99674	8.15506	7.51685	6.9239	8.25728	7.30227	8.35499	8.51067	8.41772	8.46782	8.33307	8.2755
ENSG00000067606	PRKCZ	11.7235	11.875	13.5732	11.42	11.8821	13.304	11.6864	11.7091	11.3231	13.5642	11.5777	13.3372	11.6893	11.457	9.86983	11.5967	12.0054	13.4209	11.7234	11.4131	11.4543	11.8435	11.7831	11.6956	11.8649	12.2633	12.5057	12.365	12.4009	12.2885	12.4524
ENSG00000067704	IARS2	11.8407	11.8309	12.3565	12.2031	11.8019	12.2919	12.1187	11.9612	11.8972	12.3984	12.1424	11.8755	12.1132	11.899	11.2147	12.1141	11.7654	12.1045	12.1267	11.9361	11.7794	11.3169	11.3547	12.0193	11.277	12.3978	12.7674	12.4258	12.7798	12.564	12.6878
ENSG00000067715	SYT1	14.2444	13.8452	15.4484	14.345	13.8041	15.514	14.0495	13.9212	13.9792	15.4224	14.2664	14.9166	13.9692	14.3231	17.4699	14.2636	14.9037	14.7438	14.3413	13.9722	14.1166	11.7348	11.7461	13.7787	11.7744	15.4211	15.6181	15.4092	15.703	15.5736	15.5833
ENSG00000067798	NAV3	11.5745	11.4322	11.5892	11.62	11.2954	11.8846	11.3986	11.39	11.5658	11.5701	11.4907	12.0892	11.2172	11.8329	11.8293	11.5313	12.3883	11.6262	11.2375	11.3483	11.7413	8.44611	8.46656	10.9134	8.6579	12.5169	12.5514	12.4	12.7775	12.6127	12.6631
ENSG00000067829	IDH3G	11.3796	11.131	11.5434	11.2018	11.6911	11.3789	11.3733	11.4654	11.2407	11.4038	11.4154	11.3113	11.4859	11.2333	12.5264	11.511	11.3641	11.6634	11.4486	11.2548	11.3656	11.7505	11.6603	11.6079	11.5169	11.4179	11.5125	11.3174	11.4268	11.3406	11.5759
ENSG00000067836	ROGDI	12.2625	12.6938	13.2129	11.8912	12.5137	13.0052	12.2503	12.2641	12.1517	13.141	12.1537	12.6439	12.3934	12.1245	13.0123	12.4004	12.5759	12.7717	12.3534	12.1371	12.235	12.4515	12.4881	12.3455	12.347	12.5724	12.5123	12.5564	12.4783	12.3436	12.5911
ENSG00000067840	PDZD4	14.3813	15.3124	14.5061	14.0312	14.8974	14.4009	14.6329	14.7172	14.5621	14.4866	14.2886	14.0523	14.6129	14.2655	15.3603	14.4656	14.8477	14.0652	14.2586	14.3761	14.5928	14.6878	14.8493	14.4232	14.6773	14.2533	14.3663	14.2647	14.2751	14.1447	14.3278
ENSG00000067842	ATP2B3	11.3626	11.6074	13.0503	11.2775	11.0001	12.8717	11.019	10.8141	10.8288	12.9432	11.2743	12.4588	11.0093	11.3327	11.805	11.1852	11.9923	12.2969	11.4041	10.9204	11.1422	10.7103	10.783	10.6807	10.9712	12.4514	12.4269	12.4499	12.5198	12.3811	12.5573
ENSG00000067900	ROCK1	10.7849	10.9392	8.70038	11.1194	10.6333	8.79832	11.0927	10.9476	11.1994	8.65262	11.0088	10.5376	10.94	10.9017	13.7012	11.0412	9.97901	10.3438	10.7528	11.1629	10.9512	10.9164	10.7196	10.9411	11.0177	9.2984	8.82703	9.17285	8.95298	9.0603	8.84338
ENSG00000067955	CBFB	12.2843	11.7755	14.3244	12.7203	11.2413	14.3184	11.745	11.424	11.5752	14.3263	12.2078	13.8322	12.0818	12.4649	11.9076	11.9712	13.0103	13.6221	12.7391	11.6414	12.0281	11.4705	11.3959	11.9236	11.3746	14.5169	14.7127	14.7238	14.7639	14.7846	14.6916
ENSG00000067992	PDK3	8.34189	8.10163	8.32095	8.14002	8.31614	8.25417	7.36799	8.39465	8.31342	8.09931	8.15829	7.7343	7.58014	8.27905	6.67929	7.44465	8.09886	7.66892	7.48914	8.27518	8.26517	7.64771	7.54604	8.18586	7.37238	8.11657	8.18078	7.77241	8.31744	7.64479	8.41561
ENSG00000068001	HYAL2	10.3651	10.7274	8.8582	10.046	10.8844	8.94125	10.3118	10.8589	10.4684	8.98839	10.3383	6.75631	10.546	10.2752	6.28056	10.3227	9.72955	7.032	10.3196	10.502	10.4439	9.11767	9.29444	10.9569	9.13038	9.84124	9.69679	9.80387	9.82333	9.56356	9.39984
ENSG00000068024	HDAC4	11.2946	11.7918	11.8008	11.2497	11.3148	11.7144	11.1364	11.3014	11.3314	11.8224	11.1351	12.2845	11.1597	11.4992	11.9862	11.091	11.4473	12.0358	10.964	11.45	11.5666	8.91736	8.83533	11.1594	8.39484	11.0731	11.1701	11.2375	11.1853	11.1379	11.2496
ENSG00000068028	RASSF1	10.2763	10.5426	10.6693	10.1016	10.3814	10.541	10.2687	10.1267	9.91745	10.5545	10.1312	11.0563	10.2419	10.0866	11.3995	10.0211	10.2793	11.2853	10.1096	10.054	10.0726	11.2243	11.1831	10.4177	11.1002	10.667	10.4018	10.6616	10.1722	10.5049	10.3084
ENSG00000068078	FGFR3	13.1958	14.1248	5.44844	11.7506	13.8407	5.26154	12.2689	14.2157	14.1709	5.63032	11.8264	6.06797	12.0178	12.807	4.68517	11.9568	10.2906	6.59945	12.1324	13.971	13.6295	9.89001	10.7105	13.9181	10.138	9.79502	6.02857	5.83541	5.74935	6.02575	5.369
ENSG00000068079	IFI35	5.68392	6.75202	5.4207	5.67798	6.54363	5.4827	5.4155	6.13246	6.02213	5.285	6.15985	4.93877	5.65284	5.89118	7.07957	6.13093	5.56114	5.90732	6.31914	5.90474	6.33513	6.18566	5.65253	5.62928	6.04411	4.8819	4.90102	4.55747	5.16198	4.69436	4.99648
ENSG00000068097	HEATR6	10.3872	10.4924	9.76286	10.5108	10.4091	9.68029	10.4408	10.5635	10.6462	9.74759	10.5095	9.51571	10.2402	10.562	6.55858	10.1892	10.2484	9.2386	10.2163	10.6365	10.6113	10.7171	10.783	10.5998	10.7241	10.3079	10.1072	10.163	10.1757	10.1247	9.91909
ENSG00000068120	COASY	11.3005	11.5552	11.7132	11.1855	11.7152	11.5408	11.2547	11.6955	11.4041	11.7895	11.2792	12.4343	11.3439	11.2602	13.1603	11.1553	11.1513	12.7195	11.2927	11.3653	11.3943	12.5902	12.6327	11.4751	12.5098	10.9531	11.2497	11.1417	11.3139	11.1209	11.3523
ENSG00000068137	PLEKHH3	10.9	11.7497	11.0009	10.5457	11.3521	10.8099	10.7335	11.2923	10.8951	11.0231	10.6563	9.48781	10.8168	10.789	8.3332	10.6034	10.9286	9.83054	10.5648	11.0291	11.0221	12.209	12.3767	11.2502	12.2474	10.4571	10.6208	10.529	10.6304	10.1995	10.6034
ENSG00000068305	MEF2A	10.9496	10.338	11.2835	11.0493	10.7507	11.3797	10.8833	11.0115	11.1238	11.1966	10.9381	11.2347	10.6539	11.076	8.79566	10.8377	11.2221	10.7863	10.7616	10.9505	10.9638	10.4953	10.8637	10.7813	10.8903	11.6148	11.5528	11.5195	11.65	11.6648	11.5793
ENSG00000068308	OTUD5	12.3573	12.7841	13.0976	12.2941	12.6667	12.89	12.4889	12.5517	12.3693	13.0383	12.4777	13.3894	12.5055	12.2939	14.0904	12.4506	12.394	13.4015	12.5218	12.3862	12.5421	13.4594	13.4903	12.6059	13.4625	12.6531	12.5024	12.5739	12.4931	12.4512	12.5252
ENSG00000068323	TFE3	11.6364	11.7645	12.3456	11.7999	11.8748	12.172	11.8468	11.7932	11.539	12.4112	12.0834	13.0091	11.8841	11.6035	11.0778	11.8056	11.8598	13.0896	12.0092	11.5895	11.591	13.2364	13.1959	11.6793	13.1845	11.9147	11.9069	11.859	11.8234	11.8413	11.8855
ENSG00000068354	TBC1D25	10.7541	10.8895	11.7129	10.6907	10.8968	11.4557	10.7444	10.7477	10.4625	11.6097	10.5796	10.7573	10.694	10.5884	9.82534	10.636	11.046	10.7721	10.6003	10.4484	10.698	10.7555	10.6988	10.7077	10.5499	11.3983	11.3619	11.3602	11.418	11.3894	11.3503
ENSG00000068366	ACSL4	12.8875	12.2374	14.1209	12.896	12.4961	14.214	12.7872	12.6196	12.6606	14.1263	12.8875	13.6852	12.8266	13.0436	12.0635	12.9424	13.7005	13.4116	13.0319	12.6173	12.7127	11.9897	12.2843	12.162	12.2122	13.8594	14.4452	13.9464	14.4672	14.0646	14.3598
ENSG00000068383	INPP5A	11.0823	11.3366	11.786	10.9375	11.2209	11.4786	11.3271	11.2076	11.0823	11.7009	11.2933	12.129	11.2246	11.1338	10.0127	11.3463	11.4336	12.1733	11.1691	11.1328	11.0974	9.46663	9.52544	11.1831	9.48878	11.36	11.5897	11.5266	11.5572	11.4654	11.4544
ENSG00000068394	GPKOW	10.5402	11.3403	10.6624	10.4936	10.7495	10.5064	10.5703	10.7335	10.5411	10.6636	10.5026	10.7448	10.618	10.5197	9.5796	10.5735	10.431	10.9452	10.735	10.4858	10.6039	10.8111	10.5184	10.8211	10.8058	10.4489	10.6313	10.4388	10.4843	10.4752	10.5623
ENSG00000068400	GRIPAP1	12.6443	13.1162	13.1421	12.5131	12.401	13.064	12.6956	12.4437	12.6108	13.1609	12.5008	13.0277	12.6134	12.6192	12.5185	12.4227	12.9139	13.0112	12.65	12.5908	12.7244	13.2503	13.2139	12.4071	13.1122	12.6699	12.5426	12.748	12.5123	12.6233	12.6696
ENSG00000068438	FTSJ1	10.563	10.716	10.7344	10.458	10.6842	10.7709	10.7132	10.6041	10.4718	10.8196	10.5964	10.6073	10.7794	10.5445	9.75252	10.716	10.8838	10.8155	10.5433	10.5517	10.4993	11.4328	11.5996	10.6833	11.4818	11.0116	11.1461	10.8964	11.0365	10.8069	11.0916
ENSG00000068489	PRR11	11.0107	10.0339	6.60288	10.4178	11.0629	6.4723	9.86073	11.1143	10.9459	6.42764	10.1165	6.42459	9.9579	10.7001	10.3766	9.60053	8.26868	6.58641	9.95206	11.2313	10.4006	7.15948	6.88714	11.5272	6.70371	8.25218	6.47516	6.06658	6.831	6.20218	6.03407
ENSG00000068615	REEP1	13.4624	13.1963	14.8374	13.6506	13.2452	14.9201	13.7681	13.3485	13.2666	14.9138	13.8094	14.542	13.7644	13.4212	13.5177	13.9601	14.128	14.5104	13.9946	13.1875	13.2423	13.2977	13.5024	13.0002	13.4483	14.9615	15.161	15.0069	15.1795	15.0874	15.0801
ENSG00000068650	ATP11A	12.6451	12.8817	13.3446	12.5973	11.8888	13.2853	11.8008	11.9436	12.2848	13.228	12.3961	12.7387	11.7859	12.8145	9.33855	11.8394	12.702	12.2655	12.1271	12.3887	12.4071	9.38555	9.37562	12.2005	9.45057	13.5596	13.581	13.5767	13.6418	13.5397	13.5909
ENSG00000068654	POLR1A	12.2712	12.5354	11.9213	12.329	12.2318	11.8798	12.1196	12.1277	12.195	11.9301	12.357	11.2705	11.9794	12.444	10.5584	11.9981	12.0945	10.9559	12.0285	12.3395	12.3714	11.7388	11.5553	12.3588	11.8411	12.144	11.9755	12.0593	12.022	12.119	11.9934
ENSG00000068697	LAPTM4A	12.0612	11.3192	11.9687	12.4508	12.4759	12.1293	12.4576	12.3342	12.1841	11.9921	12.5607	12.0324	12.4396	12.0817	10.7744	12.4753	12.106	12.1666	12.6927	12.0547	12.0666	13.0833	13.061	12.1788	13.0916	12.6854	12.6003	12.5712	12.5929	12.6539	12.4096
ENSG00000068724	TTC7A	10.0949	10.5231	9.78585	9.68598	10.0615	9.86462	10.0128	10.0371	10.0786	9.95081	9.96888	9.39321	10.0363	10.0208	8.50439	10.0079	10.1892	9.52145	9.80023	10.0909	10.1673	8.57284	8.78171	10.0697	8.64103	9.66684	9.41489	9.71881	9.30894	9.59161	9.45829
ENSG00000068745	IP6K2	12.5063	12.5251	12.2344	12.3714	12.5645	12.2123	12.7507	12.6409	12.7014	12.1521	12.4442	12.2924	12.7178	12.3861	10.5967	12.6388	12.6623	12.3525	12.3734	12.5242	12.5411	13.1362	13.4091	12.6305	13.2908	12.554	12.4535	12.4965	12.4987	12.5221	12.3856
ENSG00000068781	STON1-GTF2A1L	4.70917	4.38533	4.02698	4.4027	3.49506	3.49506	4.35013	4.36302	4.50502	3.49506	4.86426	3.49506	4.21723	3.49506	5.93207	4.37773	4.33262	4.0552	4.14886	5.06906	3.49506	3.49506	3.49506	4.16291	3.49506	4.03647	3.49506	3.49506	3.49506	3.49506	3.49506
ENSG00000068784	SRBD1	10.1093	9.88291	9.83075	10.4105	10.2147	9.75097	10.3317	10.1995	10.2742	9.74428	10.4802	9.36664	10.2045	10.3063	7.76014	10.2728	9.92493	8.92521	10.3731	10.2295	10.2404	7.37282	7.55772	10.3665	7.58791	9.84376	9.9276	9.74862	9.97958	9.97428	9.62952
ENSG00000068796	KIF2A	12.4787	12.1043	13.0742	12.6948	12.3444	13.1498	12.5095	12.5441	12.6272	13.0365	12.7323	12.944	12.3653	12.8134	10.9205	12.6655	13.0136	12.5284	12.5756	12.5344	12.6813	12.7303	13.0595	12.1723	13.0552	13.1746	13.3117	13.1071	13.4001	13.2653	13.3231
ENSG00000068831	RASGRP2	9.77472	10.0848	10.9543	9.28184	9.46207	11.0455	9.31155	9.00369	9.26853	11.166	9.53044	9.64607	9.68834	9.57718	10.2857	9.54133	10.3917	10.0135	9.87815	9.26677	9.48833	8.83969	8.31001	8.86722	8.34707	10.6147	10.3751	10.6701	10.3043	10.2917	10.6576
ENSG00000068878	PSME4	11.7013	11.5165	11.8525	11.7136	11.5071	11.8192	11.4291	11.5754	11.7351	11.8596	11.5761	12.6655	11.5011	11.7979	11.9106	11.5625	11.5425	12.4732	11.3446	11.818	11.808	12.7837	12.7002	11.7055	12.9345	11.5969	11.8355	11.5705	11.8845	11.6903	11.8998
ENSG00000068885	IFT80	9.57453	7.9284	9.5806	9.72287	9.30334	9.79584	9.4484	9.47166	9.57578	9.61249	9.49806	9.31993	9.52703	9.41865	8.82179	9.57192	9.2188	9.40721	9.5914	9.63758	9.30658	7.97336	7.74299	9.50251	8.2613	9.9413	9.96869	9.74862	10.0346	10.0615	9.96187
ENSG00000068903	SIRT2	12.0093	11.9713	12.3309	12.1742	12.3436	12.2932	12.3977	12.3091	12.1415	12.3263	12.4815	12.1461	12.479	11.9914	11.5516	12.3125	12.3393	12.2862	12.4057	12.0398	12.1278	12.9352	12.8477	12.0427	12.8428	12.1373	12.3337	12.1575	12.285	12.0387	12.2951
ENSG00000068912	ERLEC1	11.3024	11.0337	11.751	11.6337	11.324	11.7561	11.5228	11.4756	11.434	11.7911	11.6862	11.7286	11.6357	11.4877	11.4631	11.701	11.6841	11.789	11.8112	11.3742	11.3138	11.0931	10.9458	11.4053	11.1377	11.9182	12.0364	11.8854	12.0394	11.9868	11.9507
ENSG00000068971	PPP2R5B	12.6861	13.0578	13.722	12.4686	12.8522	13.5817	12.5892	12.663	12.4147	13.756	12.6461	13.5025	12.3862	12.5074	11.8099	12.2746	13.1423	13.652	12.5264	12.4503	12.4145	12.7015	12.6963	12.6192	12.7317	13.6536	13.5213	13.6997	13.5081	13.5747	13.4584
ENSG00000068976	PYGM	6.51479	5.20257	7.93813	5.95434	6.47807	7.90533	6.19272	6.23918	5.96447	7.81941	6.11806	7.41565	6.1844	6.21103	7.45996	5.6585	7.22583	7.46542	6.40338	6.1606	6.20849	7.4411	7.24709	6.42637	6.61324	6.41489	6.44761	6.83512	6.86639	6.78799	6.68162
ENSG00000069011	PITX1	4.81783	5.53603	4.24316	4.14206	4.86088	4.01338	4.19655	5.16285	4.79967	4.09379	3.49506	4.72883	4.21723	5.29179	6.89352	4.21942	4.90894	4.97322	3.49506	5.03438	4.99263	4.67681	3.49506	5.59868	3.49506	4.78557	5.15048	3.49506	4.87936	4.80184	4.42565
ENSG00000069018	TRPC7	4.86816	4.38533	6.90599	5.55262	5.07671	6.89859	5.33911	5.06487	5.25265	6.88266	5.57704	7.61002	5.38784	4.875	3.49506	5.56819	5.98955	7.77504	5.88926	4.84276	4.99263	4.18985	5.22149	4.51743	5.42833	6.66718	6.70133	6.16892	5.70947	6.65093	6.62883
ENSG00000069020	MAST4	11.7715	12.0495	10.7012	11.0703	11.426	10.9803	11.4556	11.3746	11.6579	10.8046	11.5426	12.0881	11.0506	11.6781	14.5892	11.2614	12.0609	11.6383	11.1483	11.6215	11.7119	9.58906	9.7802	11.3307	10.0082	12.3784	12.3993	12.3558	12.4612	12.2317	12.3973
ENSG00000069122	ADGRF5	4.17358	4.38533	5.30313	5.39254	3.49506	5.43098	4.47781	3.49506	4.43272	5.36208	4.86426	8.10933	4.50623	4.67327	10.3588	4.50924	4.0914	7.95633	5.34412	3.49506	4.18857	4.84798	5.34395	4.43148	5.58681	5.12855	4.99044	4.78268	4.49194	4.89922	3.49506
ENSG00000069188	SDK2	13.6814	13.8927	12.4152	13.1413	14.0066	12.1625	12.8106	13.8228	13.9454	12.2213	13.0096	11.8808	12.7298	13.7699	10.9266	12.6472	12.9495	11.6824	12.5087	13.9444	13.9848	8.69397	8.44162	14.0134	8.76041	12.1124	11.6957	11.6487	11.7116	11.608	11.7173
ENSG00000069206	ADAM7	4.27622	3.49506	5.88642	4.14206	3.9937	6.08212	3.99351	4.11336	3.49506	5.82666	4.22929	5.49634	3.49506	4.0336	5.93207	4.50924	4.0914	5.35616	4.77181	4.20927	3.49506	4.18985	3.49506	4.28253	4.76949	4.42228	4.99044	4.96704	4.79571	4.04367	3.96636
ENSG00000069248	NUP133	11.6471	11.7682	11.4142	11.9297	11.7146	11.3896	11.8291	11.8257	11.9136	11.4065	11.9599	11.064	11.8216	11.7895	9.61738	11.8769	11.5949	11.0986	11.7498	11.8969	11.9056	11.4907	11.5869	11.8167	11.7252	11.917	12.0347	11.8301	12.0244	12.0159	11.9481
ENSG00000069275	NUCKS1	14.6077	14.1358	13.8108	14.7395	14.6903	13.9343	14.5891	14.7964	14.7139	13.8177	14.5065	13.6098	14.5154	14.6189	17.9502	14.5579	14.2827	13.5762	14.3732	14.825	14.5433	14.5703	14.6209	14.8989	14.6969	14.0076	14.0875	13.9602	14.0941	14.0845	13.9885
ENSG00000069329	VPS35	13.0259	12.914	13.8061	13.4186	13.0128	13.7848	13.2841	13.0692	13.0677	13.8031	13.4643	13.3838	13.2727	13.1343	14.9025	13.3914	13.189	13.4341	13.4743	13.0483	12.989	13.4624	13.5933	13.0277	13.6916	13.5826	13.8569	13.5912	13.9306	13.7294	13.7842
ENSG00000069345	DNAJA2	12.2586	12.0646	12.7152	12.3941	12.386	12.6859	12.5281	12.4701	12.4071	12.6386	12.453	12.9022	12.4534	12.3073	12.6654	12.5121	12.5005	13.0233	12.4864	12.3506	12.3195	13.4069	13.4853	12.4738	13.4537	12.7133	12.9001	12.7459	12.8336	12.832	12.8118
ENSG00000069399	BCL3	7.96967	7.66972	9.18087	7.3742	8.24018	8.74487	7.11411	7.85975	7.89126	8.97433	7.61445	7.76375	7.38772	8.02504	6.4941	7.64691	8.21268	7.78072	7.76469	7.88476	7.68084	7.81119	7.3848	8.05832	6.99916	8.22916	7.87939	8.40415	8.41548	8.28802	8.38971
ENSG00000069424	KCNAB2	11.8853	11.9997	14.4625	11.7159	11.8366	14.1359	11.3536	11.5907	11.5354	14.4406	11.6422	14.012	11.4896	11.8231	12.4321	11.4104	12.2847	14.0984	12.0092	11.4441	11.6672	10.6505	10.5508	11.7403	10.5782	12.8159	12.9941	12.8866	13.0051	12.8198	13.0666
ENSG00000069431	ABCC9	8.30369	8.37666	6.16868	9.52481	8.29752	5.64886	8.632	8.47793	8.68914	6.08659	9.88105	7.21653	8.79019	8.47888	6.98959	9.24605	6.40178	6.72359	9.98765	8.70902	8.20793	4.99521	5.55772	8.25263	5.7718	6.52132	5.41757	4.78268	5.02947	5.14841	4.15869
ENSG00000069482	GAL	7.23281	8.39579	10.1302	7.80574	7.27658	9.89949	7.33786	6.27965	6.59804	10.1327	7.85719	10.1497	8.07767	7.5966	9.92509	7.53242	8.25488	10.3419	8.32779	6.68793	7.34461	8.21293	7.92518	7.07414	7.33073	8.5656	8.80048	8.52191	8.40954	8.09225	8.8995
ENSG00000069493	CLEC2D	7.59835	6.75202	6.16868	7.8995	6.64651	6.55485	7.63884	7.07854	7.34298	6.55594	7.67558	6.90218	7.38147	6.88794	6.11738	7.50954	6.0995	7.01275	7.40102	7.36548	6.55828	7.87005	7.71199	6.99788	7.74389	6.17394	5.91048	6.46378	6.53279	7.1168	6.69878
ENSG00000069509	FUNDC1	9.48358	8.92955	9.96325	9.79861	9.45929	9.95186	10.0013	9.63894	9.54434	10.1097	9.92895	9.49483	10.0715	9.20596	8.68612	10.0995	9.21643	9.78482	10.1816	9.34708	9.5278	9.75629	10.0594	9.79314	9.54122	9.5997	9.80751	9.5226	9.78948	9.74932	9.78851
ENSG00000069535	MAOB	7.48657	7.57198	11.4207	7.9374	8.32229	11.0187	7.89985	8.4478	8.21693	11.4059	8.72483	11.2237	8.21025	7.39253	9.86356	7.86071	7.64191	11.2243	9.28853	7.68118	7.41397	6.8081	6.8494	7.44966	6.84928	8.12491	7.5998	8.31993	7.8049	7.69175	8.11394
ENSG00000069667	RORA	8.91315	8.20289	8.33141	11.2326	8.78105	8.76209	9.83089	9.01839	9.42688	8.3335	9.85262	9.98481	9.85828	8.81834	9.13481	9.95297	9.3038	9.52651	9.03998	8.99689	9.29137	9.05395	8.75161	8.79231	9.45057	9.19538	8.83228	9.20057	9.15793	9.25607	9.1421
ENSG00000069696	DRD4	8.22411	7.74637	6.38913	6.81383	8.75855	6.57756	7.58861	8.22229	7.91115	6.0205	7.0768	7.64845	7.49587	7.72718	9.45995	7.50376	8.104	7.58058	7.08594	8.24529	8.09316	8.51087	7.7224	8.49246	7.88457	7.06678	6.99384	7.22513	6.65975	6.95224	6.55521
ENSG00000069702	TGFBR3	7.46591	6.65906	5.82625	7.6147	6.98065	6.44779	6.31108	7.0326	7.10378	5.80034	6.9244	6.48323	6.47427	8.11892	8.68612	6.19094	7.37838	5.97016	6.88324	7.45554	7.32072	4.34203	4.53003	7.25332	4.54637	7.71368	8.2214	8.05915	8.2054	8.03885	7.94621
ENSG00000069764	PLA2G10	4.76495	4.38533	4.40637	4.93008	5.3132	4.99055	4.47781	5.52595	4.9424	5.32414	4.67396	5.37086	4.81386	5.35401	4.68517	5.2509	5.19651	5.69887	4.14886	5.25791	4.9216	6.73699	6.94193	4.85732	6.6592	4.97028	4.90102	4.78268	4.79571	4.26637	4.99648
ENSG00000069812	HES2	5.99416	5.38045	6.16868	5.6608	5.59983	5.9644	5.00875	5.49044	5.52672	5.95104	5.68394	4.83902	5.69567	5.38399	5.93207	5.6585	5.01308	4.82785	5.85918	5.61043	4.99263	5.53836	4.84406	5.68841	4.24648	4.55991	4.80354	4.96704	5.02947	5.28911	4.62551
ENSG00000069849	ATP1B3	12.1744	11.8449	12.3817	12.3638	12.2248	12.4297	12.5192	12.1695	11.9533	12.5265	12.4339	12.0921	12.5551	12.1074	12.5205	12.6185	12.4272	12.2469	12.4943	12.0444	12.0472	12.6758	12.7862	12.0394	12.6921	12.4821	12.7492	12.4853	12.7304	12.5434	12.7239
ENSG00000069869	NEDD4	9.03931	8.33762	8.16193	8.99436	9.1179	8.02446	9.10618	9.22269	9.67634	8.02474	9.07423	9.71237	8.91405	9.29447	6.94237	8.94826	8.24561	9.20953	8.44957	9.34708	9.31864	8.16005	7.92518	8.9798	8.34707	8.86823	8.51721	8.79568	8.1495	9.1801	8.32556
ENSG00000069943	PIGB	7.78769	7.55502	7.77884	7.86773	7.76729	7.77055	7.76175	7.8466	7.87109	7.75491	7.87568	7.46677	8.10821	7.88138	5.93207	7.95675	7.89443	7.66279	8.20632	8.01261	7.76275	7.68568	7.01184	7.84292	7.59964	7.9387	8.00576	7.71852	7.99149	7.73721	8.04254
ENSG00000069956	MAPK6	12.9929	12.5862	13.1912	12.9735	12.9092	13.4008	12.9407	13.159	13.1773	13.2441	12.9756	13.6813	12.819	13.1261	12.5254	13.0789	13.3741	13.4051	12.8353	13.1457	13.0495	13.6589	13.8792	12.9177	13.9347	13.5709	13.7637	13.5481	13.7975	13.6876	13.7504
ENSG00000069966	GNB5	12.1189	12.2505	12.9572	11.6293	11.8716	12.8647	11.6219	11.8008	11.6966	12.8688	11.7081	12.6671	11.5657	12.066	13.2019	11.6433	12.6121	12.6257	11.7454	11.7461	11.7602	11.9663	12.2028	11.6586	12.0428	12.7484	12.9667	12.6919	12.9172	12.7744	12.9018
ENSG00000069974	RAB27A	7.53366	6.86714	6.93393	7.09716	6.83215	7.01071	7.14233	7.14478	7.50258	7.08611	7.22894	8.61769	7.11333	7.74337	11.6496	7.27845	7.41202	8.76024	6.98144	7.41421	7.30863	7.25122	7.3848	7.42499	7.19795	6.97694	7.25208	6.70707	6.91788	6.65093	6.76543
ENSG00000069998	HDHD5	11.1321	11.8852	10.8951	10.9299	11.4051	10.9043	10.9753	11.3556	10.9786	10.8969	10.9067	10.1159	11.1606	11.1209	9.33855	11.0633	11.0197	10.3361	11.0297	11.0816	11.1873	11.2818	11.1069	11.6879	11.1792	11.2193	11.3547	11.2366	11.1314	11.1662	11.1781
ENSG00000070010	UFD1	10.949	10.6579	11.7262	10.9698	11.0528	11.6379	11.0274	10.9181	10.9483	11.7284	10.9411	12.6906	11.0486	11.0047	12.2978	11.0677	11.0122	12.6725	11.0987	10.9199	11.0799	13.3419	13.2554	11.2714	13.2517	10.8451	11.0322	10.9912	10.9235	10.9058	11.1351
ENSG00000070018	LRP6	11.9669	12.1094	10.259	11.9979	12.0222	10.3639	11.7199	12.0962	12.4995	10.2817	11.827	9.94047	11.6529	12.169	11.4959	11.838	11.4452	9.31663	11.3492	12.3434	12.4004	10.6203	10.8269	12.0137	10.9913	10.8502	10.5839	10.6212	10.7206	10.6229	10.7024
ENSG00000070019	GUCY2C	3.49506	4.38533	3.49506	4.28425	3.9937	4.22424	3.49506	3.49506	3.49506	3.91993	4.1665	4.83902	4.00834	3.49506	3.49506	4.12399	3.49506	5.14157	4.14886	4.00263	3.49506	3.49506	3.49506	4.0142	4.54637	4.03647	3.49506	4.03519	4.00088	4.26637	3.96636
ENSG00000070031	SCT	5.16789	5.10268	4.40637	4.4027	5.0093	4.68331	3.49506	5.01257	5.6063	4.33593	4.4807	5.43516	4.21723	5.49719	8.3332	4.37773	5.39212	4.82785	3.49506	5.58825	5.49038	5.24235	5.15526	5.78588	4.24648	4.55991	5.07324	4.25459	4.20683	3.49506	4.71123
ENSG00000070047	PHRF1	12.1407	13.0991	11.6631	11.8519	12.3379	11.3932	11.8848	12.1338	12.0891	11.5928	11.8607	12.1484	11.9323	11.9773	10.8205	11.5139	11.7301	11.9956	11.7772	12.1726	12.1291	12.9807	12.8589	12.3626	12.9342	11.5177	11.3924	11.4437	11.363	11.2807	11.3375
ENSG00000070061	ELP1	12.1828	12.5429	12.9392	12.5488	11.7797	12.8897	12.4753	11.8645	12.0746	12.9459	12.4534	12.6845	12.3633	12.2046	11.1388	12.439	12.4593	12.4716	12.375	12.0713	12.1815	12.6884	12.8983	11.8441	12.9408	12.7768	12.7667	12.7958	12.8239	12.8524	12.8545
ENSG00000070081	NUCB2	10.9826	10.3527	10.9639	11.2895	11.0829	11.0645	11.537	11.104	11.1637	10.9322	11.357	10.935	11.4384	11.003	14.1849	11.4699	11.0638	11.0809	11.6057	10.9314	10.9913	11.2427	11.275	11.098	11.1546	11.3024	11.3818	11.2193	11.2987	11.3652	11.3184
ENSG00000070087	PFN2	13.9853	13.6047	14.2946	14.3127	14.2262	14.453	14.3266	14.2182	14.0554	14.3783	14.3495	14.2621	14.3816	13.9905	12.911	14.4063	14.2054	14.343	14.4663	14.0297	13.9454	14.7311	14.9742	14.1006	14.8979	14.3452	14.6485	14.2779	14.6361	14.3993	14.5336
ENSG00000070159	PTPN3	9.43321	8.84861	10.9074	9.07062	8.97694	10.9371	8.65166	9.07858	9.31398	10.8812	9.10193	10.2558	8.62333	9.1261	9.3019	8.99417	9.96074	10.2233	9.33665	8.91282	8.72102	6.54173	7.0621	8.88235	6.9448	10.7873	11.1419	10.6884	11.0375	10.8757	11.0124
ENSG00000070182	SPTB	10.637	11.2927	11.7186	10.6263	10.5727	11.6039	9.94771	10.3419	9.99156	11.5346	10.738	10.7097	9.74522	10.2926	5.45992	9.58425	10.9156	10.2139	10.6904	10.2505	10.1505	8.67054	8.62445	9.86569	8.59504	11.0558	11.1835	11.0315	11.3297	11.0731	11.2058
ENSG00000070190	DAPP1	4.58707	4.73559	3.49506	4.50585	4.19682	4.51586	4.47781	4.36302	4.26503	3.49506	4.33993	5.98812	3.49506	4.48869	4.68517	4.21942	4.0914	6.37467	4.41209	4.70868	4.57668	5.9499	6.5287	4.33546	6.1128	4.55991	4.80354	3.49506	4.49194	3.49506	4.93196
ENSG00000070193	FGF10	5.52478	4.38533	4.94615	5.37101	5.3132	4.99055	5.59913	5.3375	5.63177	4.09379	5.7963	5.8127	5.53913	6.00636	3.49506	6.21999	5.96645	5.28876	5.55242	5.73612	5.12254	5.91733	4.84406	4.70203	5.63557	4.25636	4.26742	5.04876	4.70468	3.49506	4.15869
ENSG00000070214	SLC44A1	10.8041	10.4968	9.301	10.855	10.9112	9.38088	10.6469	11.1149	11.1392	9.24187	10.8476	9.48604	10.579	10.8261	9.91299	10.7888	10.3129	9.0847	10.6925	11.076	10.9229	8.81854	8.38388	10.9001	8.89457	9.5756	9.45966	9.5413	9.53277	9.51557	9.32806
ENSG00000070269	TMEM260	9.35326	8.98109	9.5481	9.63248	8.87187	9.76079	9.30846	9.20994	9.54116	9.59422	9.55068	10.4715	9.30646	9.54837	8.62805	9.45445	9.72622	10.3871	9.43077	9.48125	9.45322	9.82576	9.97944	9.19011	9.86059	9.98999	9.89788	9.90118	10.0442	10.0277	9.95483
ENSG00000070366	SMG6	11.2971	12.039	10.6686	11.3946	11.5679	10.5367	11.348	11.5268	11.5449	10.6182	11.5483	11.0233	11.2302	11.4402	9.33855	11.174	11.1501	10.7008	11.2084	11.5049	11.5007	10.1372	9.94883	11.6418	10.2292	11.0902	10.5333	10.9393	10.723	11.0475	10.6202
ENSG00000070367	EXOC5	12.3678	12.2823	12.0394	12.7976	12.3088	12.2376	12.7103	12.6261	12.749	12.1026	12.7413	12.4229	12.571	12.6086	11.8293	12.7894	12.4551	12.0236	12.5125	12.6217	12.6341	13.0901	13.3204	12.3722	13.4812	12.6538	12.6744	12.5406	12.8219	12.7979	12.6256
ENSG00000070371	CLTCL1	9.90405	9.95554	10.3127	9.62513	9.7827	10.1215	9.6215	9.58465	9.61564	10.2151	9.78509	9.8625	9.51428	9.7416	10.2428	9.73316	10.2	9.96334	9.49812	9.64903	9.75548	8.68464	8.48498	9.36286	8.67458	9.99454	10.1287	9.82692	10.048	9.66677	10.1023
ENSG00000070388	FGF22	6.38703	6.89451	7.96529	6.42991	6.26056	7.74598	6.5848	5.69014	6.27873	7.99715	6.81288	6.67104	6.67349	6.58391	8.29638	6.70116	7.00059	6.92277	6.99493	6.42517	6.65779	7.21262	7.18806	6.41795	6.56572	6.84077	6.33166	6.40961	6.69964	6.72113	6.53618
ENSG00000070404	FSTL3	9.97253	10.3105	11.1476	9.97095	10.0779	10.9436	9.8681	9.89142	9.80657	11.253	10.0591	9.87332	10.1724	9.95881	10.3454	9.80046	10.1413	10.18	10.2846	9.70861	9.87661	9.65496	9.9198	9.9642	9.65758	9.99908	10.1582	10.2144	10.135	10.0024	9.99315
ENSG00000070413	DGCR2	13.6213	14.0773	13.5517	13.3346	13.9376	13.4346	13.3619	13.7613	13.5121	13.5389	13.5051	13.0731	13.413	13.4664	13.0882	13.4306	13.5367	13.1496	13.5464	13.536	13.6146	12.7697	12.7869	13.7323	12.7807	13.8382	13.7694	13.7626	13.7958	13.6427	13.7724
ENSG00000070423	RNF126	11.6762	12.0152	11.595	11.0788	12.0498	11.2545	11.3248	11.9513	11.5872	11.5465	11.245	11.8483	11.5147	11.6203	12.0703	11.3305	11.7326	12.0197	11.234	11.6509	11.713	12.511	12.4759	12.0545	12.2391	11.509	11.4039	11.4854	11.3099	11.311	11.4075
ENSG00000070444	MNT	11.592	11.7562	11.8148	11.3027	11.8595	11.732	11.3588	11.6068	11.6718	11.8094	11.4089	10.4207	11.2699	11.5521	10.2036	11.2412	11.7482	10.4925	11.1385	11.634	11.6725	11.3438	11.5043	11.6019	11.4198	11.1082	11.1968	11.1346	11.2883	11.1326	11.2998
ENSG00000070476	ZXDC	10.6971	11.2578	9.92695	10.7391	10.7699	9.72236	10.7834	10.7946	11.0746	9.83732	10.7708	10.3528	10.7294	10.9314	7.86458	10.5471	10.7544	9.88671	10.5376	10.8052	11.1183	11.3438	11.624	10.7279	11.6316	10.344	10.2803	10.3655	10.3699	10.331	10.0912
ENSG00000070495	JMJD6	10.7096	10.693	11.0513	10.9945	10.838	10.9708	11.2438	10.7504	10.7497	11.0115	10.9718	12.3523	11.2619	10.7301	11.4059	11.3647	11.171	12.3705	10.9495	10.6886	10.8563	13.7616	14.0053	10.5576	13.905	10.6555	10.8424	10.7366	10.8597	10.8122	10.9304
ENSG00000070501	POLB	9.99665	9.89639	10.1908	10.27	10.1436	10.3189	10.5244	10.2364	10.0476	10.2055	10.2835	10.2589	10.5022	10.0329	9.96666	10.3686	10.4228	10.2642	10.3459	10.0473	10.0762	11.2331	11.2662	10.2994	11.2402	10.5743	10.7731	10.746	10.6964	10.7486	10.7871
ENSG00000070526	ST6GALNAC1	4.05075	3.49506	3.49506	3.49506	4.35045	3.49506	3.49506	4.11336	3.49506	3.49506	3.49506	4.60494	4.00834	4.0336	4.93394	3.49506	3.49506	4.59552	4.14886	4.00263	3.49506	3.49506	3.49506	4.22538	3.49506	4.25636	3.49506	3.49506	3.49506	3.49506	3.49506
ENSG00000070540	WIPI1	9.65252	9.62396	9.95087	9.57366	10.096	10.0045	10.0166	10.1062	10.1833	9.98628	9.92748	9.60283	9.97971	10.0075	6.89352	9.83297	9.82434	9.28114	9.66233	9.78209	10.1623	9.1142	8.55641	9.76323	8.99534	9.40142	9.66479	9.55056	9.84765	9.45918	9.80231
ENSG00000070601	FRMPD1	6.31064	6.52472	9.79091	7.92716	5.86955	9.36488	7.32562	6.43068	6.32477	9.66421	7.88179	8.58512	7.40015	6.14615	8.53632	7.01078	6.7724	8.90203	8.2235	6.11615	5.97794	5.49361	5.74092	6.41795	5.48338	8.28974	8.56846	8.52818	8.47352	8.3032	8.25842
ENSG00000070610	GBA2	12.4522	12.5456	12.9794	12.3546	12.2652	12.8605	12.3713	12.1829	12.1823	12.9475	12.4031	12.915	12.4055	12.3452	11.6033	12.3109	12.6112	12.9497	12.4394	12.2349	12.309	12.9678	13.0753	12.1246	12.9097	12.601	12.8477	12.6204	12.8017	12.5233	12.8213
ENSG00000070614	NDST1	13.38	13.8662	13.1735	13.3067	13.6153	13.1121	13.1413	13.4904	13.3062	13.187	13.4197	12.7428	13.1554	13.3203	11.2147	13.0143	13.2548	12.603	13.1877	13.4428	13.3572	12.4121	12.4927	13.4604	12.4868	13.4051	13.4215	13.3847	13.4397	13.3767	13.3441
ENSG00000070669	ASNS	12.6759	12.2466	12.5656	12.806	12.6009	12.6458	13.0013	12.7451	12.6505	12.6152	12.7079	13.8594	12.8373	12.8815	14.4367	12.821	12.9148	14.0422	12.292	12.6925	12.9389	14.9231	15.0148	12.6939	14.8991	12.9026	12.9547	12.9626	13.0273	13.1027	12.9819
ENSG00000070718	AP3M2	11.0184	10.876	10.9453	11.4601	11.1432	11.0104	11.656	11.2185	11.361	10.9603	11.5363	10.7919	11.5742	11.159	13.2057	11.5659	11.3213	10.7728	11.5284	11.1454	11.3251	11.9095	11.9185	11.0469	11.8721	11.3467	11.1712	11.3794	11.1845	11.3379	11.1226
ENSG00000070729	CNGB1	10.3209	10.2723	9.16342	8.37138	10.2114	9.17776	8.78221	10.1213	10.0961	8.96866	8.6174	8.7262	8.44357	9.99634	10.6341	8.96512	10.6858	8.3254	9.16072	10.1538	9.94235	8.36668	8.33731	9.71843	8.46044	10.4439	10.1414	10.3776	10.1187	10.261	10.1229
ENSG00000070731	ST6GALNAC2	4.86816	4.73559	4.859	4.59805	5.83422	4.51586	4.68783	5.52595	5.81948	5.11436	5.65428	5.1937	5.41435	5.35401	3.49506	5.30972	4.96223	4.65896	4.6093	5.19824	4.9216	7.22561	7.42366	5.22294	6.30039	4.97028	4.57503	5.44692	5.16198	5.47384	4.42565
ENSG00000070748	CHAT	7.39478	7.3341	8.04381	6.42006	5.83422	7.96187	5.81545	6.15447	6.24716	8.14528	6.67056	6.63286	6.02936	7.29319	3.49506	6.30364	7.13795	6.41966	7.08594	6.70776	6.18171	5.81459	4.23456	6.5158	3.49506	7.35008	7.98703	7.6739	7.64203	7.43988	8.07544
ENSG00000070756	PABPC1	15.3725	15.2652	14.3691	15.1139	15.6628	14.3569	15.101	15.6696	15.3883	14.3528	14.9939	14.6492	15.0345	15.3317	15.0266	15.0538	14.5815	14.564	14.7544	15.6559	15.2308	15.1249	15.1632	15.9238	15.1064	14.8665	14.7684	14.851	14.7728	14.9018	14.6974
ENSG00000070759	TESK2	6.05225	5.80014	6.03487	5.45496	5.55632	4.73318	5.59913	5.83602	5.92461	5.59971	5.05032	7.0441	5.60855	5.69737	3.49506	5.47105	5.46245	7.40785	5.34412	6.05453	5.811	5.70325	5.34395	6.01934	5.97176	5.61081	5.29132	5.50236	5.28112	3.49506	4.93196
ENSG00000070761	CFAP20	11.3439	10.9079	11.9106	11.3259	11.6224	11.7011	11.4486	11.5644	11.4076	11.8485	11.3698	11.5241	11.5959	11.3923	10.791	11.5121	11.324	11.7064	11.5221	11.4456	11.2445	11.7983	12.1548	11.8327	11.8368	11.6088	11.6302	11.6459	11.4652	11.633	11.5638
ENSG00000070770	CSNK2A2	12.2395	12.3433	11.8833	12.2183	12.44	11.7653	12.2939	12.5206	12.4948	11.7774	12.1291	12.5835	12.1183	12.2097	11.8721	12.1624	11.8088	12.6923	11.9563	12.4594	12.4608	13.1125	13.0861	12.6752	13.0888	11.9895	12.0233	12.0934	11.9068	12.1313	11.9883
ENSG00000070778	PTPN21	10.6993	11.3792	9.74472	11.0175	10.7173	9.80773	10.8191	10.9212	10.9862	9.84507	11.1697	10.2053	10.5966	10.828	7.07957	10.4798	10.0918	9.85354	10.5826	11.0129	10.9239	9.61627	9.4368	10.7371	9.5889	9.97394	9.67942	9.80387	9.72409	9.73262	9.66015
ENSG00000070785	EIF2B3	10.288	10.1111	11.2388	10.3519	10.6541	10.9202	10.5767	10.5094	10.0775	11.1845	10.4264	10.9305	10.5502	10.3216	12.7194	10.5624	10.5903	10.9917	10.6476	10.1645	10.325	9.45297	9.34571	10.5627	9.49817	10.8664	11.1302	10.8346	11.0838	10.976	10.925
ENSG00000070808	CAMK2A	10.7066	10.845	11.1696	9.51119	11.0537	11.1924	10.5456	10.9825	10.978	11.2961	10.0591	10.4617	10.3099	10.526	9.87608	10.3366	11.3246	10.4717	9.93307	10.7383	10.9229	9.97846	10.1811	10.4787	10.0953	10.9402	10.4071	11.038	10.3453	10.8642	10.4276
ENSG00000070814	TCOF1	12.3585	12.5773	11.8564	11.6584	12.4624	11.6056	11.6986	12.2644	12.0679	11.7619	11.5992	11.3118	11.6902	12.222	14.4213	11.551	11.9286	11.3833	11.3654	12.3291	12.1861	11.9357	11.6596	12.5961	11.7744	11.3573	11.34	11.3256	11.4465	11.3814	11.4463
ENSG00000070831	CDC42	13.9827	13.0484	14.4446	14.1341	14.2497	14.4764	14.3925	14.1668	13.9935	14.4968	14.2332	14.1499	14.2551	14.0116	13.8593	14.3074	14.2681	14.2079	14.2907	13.9257	13.9718	14.0204	14.1169	14.0905	14.0357	14.3642	14.5	14.3263	14.4228	14.4368	14.405
ENSG00000070882	OSBPL3	9.73512	9.33806	7.76859	9.52819	9.31264	7.79471	8.72074	9.57871	9.52354	7.36283	9.27411	9.99352	8.67264	9.77601	8.50439	8.61316	8.14946	9.97325	9.03026	9.88035	9.69665	8.60779	8.2538	9.93549	8.0558	7.40607	6.74701	6.51594	6.63937	6.74377	6.94836
ENSG00000070886	EPHA8	11.1047	11.108	12.6351	10.2551	10.9943	12.3535	9.98109	10.8284	10.5927	12.613	10.1547	11.6867	10.2479	10.7903	10.8962	10.3702	11.3891	11.796	10.6144	10.5374	10.5072	8.79274	8.76674	10.92	8.61246	11.6469	11.7375	11.6701	11.6594	11.3287	11.7261
ENSG00000070915	SLC12A3	3.49506	4.73559	6.40265	4.83085	4.19682	6.37157	4.5888	3.49506	4.79967	6.49326	4.80466	6.55323	4.50623	3.49506	5.13631	4.21942	4.33262	6.90197	4.51623	4.11514	3.49506	4.99521	3.49506	4.51743	3.49506	4.25636	3.49506	3.49506	4.20683	3.49506	3.49506
ENSG00000070950	RAD18	9.53884	8.57429	8.72704	9.44828	9.31264	8.90627	9.03876	9.42607	9.26468	8.67715	9.32199	8.95748	9.06161	9.56966	8.43834	9.19515	9.28584	8.95054	9.04642	9.56959	9.45322	7.95794	7.70151	9.52195	8.0558	8.95022	8.83751	8.83159	9.21685	8.7751	9.11392
ENSG00000070961	ATP2B1	12.4691	11.9887	13.4385	12.9025	12.1025	13.587	12.7065	12.1927	12.2325	13.4063	12.934	12.974	12.5947	12.7212	16.773	13.0056	13.1065	12.711	12.9678	12.2999	12.5482	11.9396	12.2769	11.9924	12.319	13.0685	13.5144	13.1302	13.516	13.1812	13.4663
ENSG00000070985	TRPM5	4.36585	5.38045	4.90345	4.14206	4.35045	4.51586	3.49506	4.11336	4.63397	5.11436	4.22929	4.72883	4.37509	4.25238	3.49506	4.00992	4.42832	4.71847	3.49506	4.6597	4.18857	4.18985	4.23456	4.47553	4.24648	4.42228	4.04442	4.55747	3.49506	3.49506	3.49506
ENSG00000071051	NCK2	11.8111	12.2817	11.1362	11.8196	12.1577	10.8667	12.0359	12.091	11.861	11.0374	12.0051	11.5883	12.2163	11.6495	9.45995	12.1678	11.6274	11.5404	12.0394	11.9115	11.7983	11.1951	11.2184	12.1318	11.1753	11.4695	11.4836	11.5391	11.4523	11.3025	11.276
ENSG00000071054	MAP4K4	14.4287	14.6352	13.8283	14.6836	14.6381	13.7444	14.6699	14.737	14.7828	13.8113	14.5641	13.8942	14.6058	14.6031	16.7813	14.5244	14.1923	13.5745	14.2289	14.7455	14.7697	14.063	14.2114	14.7514	14.3649	14.2073	14.0736	14.1196	14.0644	14.2224	13.9839
ENSG00000071073	MGAT4A	11.4857	11.0891	11.9033	11.2535	10.9474	12.1027	10.9177	11.2851	11.2674	11.8925	11.1152	11.3491	10.9336	11.3911	11.0913	11.0833	11.9083	11.1188	11.2069	11.3673	11.285	9.77617	9.91075	10.8238	9.90364	12.242	12.3384	12.3156	12.441	12.3735	12.3424
ENSG00000071082	RPL31	14.3198	13.6193	13.8524	14.3563	14.6651	13.8529	14.5339	14.7333	14.5197	13.9955	14.2092	14.1356	14.7346	14.3493	13.7969	14.4987	13.7512	14.1371	14.4177	14.5808	14.3205	14.8923	15.0499	15.1201	14.722	14.0905	14.1129	14.1863	13.9814	14.3046	14.0136
ENSG00000071127	WDR1	13.2778	13.3074	14.1974	13.5995	13.3291	13.8987	13.5174	13.2218	13.0274	14.1475	13.8307	14.2849	13.4833	13.3833	12.4531	13.5461	13.5236	14.2985	13.7967	13.0693	13.2242	13.8379	13.7266	13.1926	13.8114	14.184	14.0975	14.1479	14.0094	14.1221	14.0202
ENSG00000071189	SNX13	10.7611	10.3721	11.0145	11.3484	10.4946	11.0227	11.1533	10.9674	11.2105	10.8164	11.3592	11.2509	11.0353	11.1002	9.57193	11.0953	11.0332	10.6445	11.2948	11.0378	10.9667	10.878	10.9786	10.5651	11.2308	11.105	11.2769	11.0674	11.3218	11.3175	11.0996
ENSG00000071205	ARHGAP10	7.70791	7.58874	6.34776	7.18031	7.89676	6.48439	7.81946	7.61792	7.77121	6.49326	7.26691	8.18957	7.34978	7.52344	9.33855	7.60976	6.40178	8.30589	6.95407	7.78195	7.65247	5.1253	5.22149	8.22439	4.95222	7.32124	6.65412	6.81456	6.99974	7.15092	6.49734
ENSG00000071242	RPS6KA2	13.7215	14.0652	14.5585	13.1207	13.4531	14.5177	12.8386	13.4213	13.227	14.4072	13.0302	13.8889	12.8694	13.7337	14.6078	12.9267	14.2452	13.6164	13.0476	13.411	13.5707	11.249	11.2925	13.4209	11.3523	14.5741	14.9097	14.5151	14.9239	14.5618	14.8721
ENSG00000071243	ING3	9.22231	8.00521	8.5292	9.65845	8.94939	8.69449	9.59003	9.30656	9.3435	8.34229	9.49408	9.76852	9.42929	9.3984	11.3951	9.65219	8.70038	9.7376	9.47443	9.35487	9.21924	9.88392	9.9664	9.51712	10.0619	8.62557	8.21337	8.61906	8.56178	8.78593	8.52912
ENSG00000071246	VASH1	12.2443	12.909	13.2455	12.079	12.2536	13.1343	12.0352	12.1476	12.0972	13.2	12.0068	12.3412	11.9304	12.1512	10.7164	11.6498	12.2822	12.1808	12.0264	12.1029	12.1807	11.5322	11.6199	12.1378	11.5661	12.5754	12.833	12.6057	12.8222	12.5679	12.8736
ENSG00000071282	LMCD1	9.70908	9.34791	6.95226	8.45916	9.89417	6.95144	8.89161	9.72929	9.23348	7.02148	8.95635	7.52993	8.87468	9.62589	7.2824	8.82894	9.37772	7.88443	9.14279	9.58026	9.57379	6.66211	6.72973	9.44766	6.32932	8.68877	8.80048	8.80603	8.52932	8.8337	8.51481
ENSG00000071462	BUD23	11.3672	11.462	11.4446	11.3677	11.6786	11.1965	11.3971	11.6414	11.3803	11.3542	11.4716	11.7708	11.6855	11.5228	13.0706	11.4857	11.2362	12.0299	11.5512	11.3765	11.4447	12.6521	12.6011	11.7543	12.377	11.0216	11.0837	11.0014	11.0717	11.0087	11.0351
ENSG00000071537	SEL1L	12.3645	12.5316	12.5481	12.9307	12.3635	12.6079	12.7477	12.6094	12.878	12.4604	12.8858	12.6372	12.5944	12.7181	11.2915	12.7579	12.7039	12.1432	12.565	12.5854	12.7594	12.7948	13.0425	12.2378	13.0092	12.7834	12.6814	12.7013	12.827	12.8614	12.7345
ENSG00000071539	TRIP13	9.52895	9.45202	7.54058	9.29382	9.56155	7.18236	8.8645	9.27507	9.16899	7.63814	9.24955	7.61002	8.83875	9.59657	4.68517	8.86534	7.59148	7.34786	8.97728	9.64014	9.18672	7.36111	6.77075	9.92165	7.19795	7.88075	7.04937	7.48007	7.39938	6.97149	7.44949
ENSG00000071553	ATP6AP1	13.8883	13.8958	14.7316	13.5604	14.1748	14.5986	13.6545	13.879	13.615	14.6767	13.8025	14.5793	13.7186	13.7911	14.9726	13.7663	14.1577	14.6522	13.9835	13.6474	13.8017	13.9799	14.0403	13.9002	13.928	14.4301	14.4749	14.4569	14.4074	14.3652	14.4447
ENSG00000071564	TCF3	13.5398	14.0887	10.1402	13.2934	13.9663	10.0392	13.0726	13.8667	13.564	9.98768	13.174	9.84886	13.2597	13.38	8.40414	12.9662	11.4983	9.84816	12.912	13.8725	13.602	12.4522	12.2944	14.2095	12.3137	11.1424	10.2315	10.3863	10.2086	10.2176	10.1494
ENSG00000071575	TRIB2	13.8158	13.9576	14.2308	14.2982	14.0199	14.1925	14.4919	13.9742	13.9512	14.1814	14.4415	13.4865	14.3623	14.0275	12.8678	14.5788	14.1604	13.3653	14.4525	13.7433	14.0199	13.894	14.1542	13.6196	14.1536	13.9825	13.8764	13.7911	13.858	13.8186	13.8335
ENSG00000071626	DAZAP1	12.1888	12.4816	12.0631	11.9245	12.2174	11.9775	12.0263	12.181	12.1467	12.0961	11.8615	12.1688	12.1279	12.1981	12.4923	11.9286	12.0792	12.1915	11.8239	12.282	12.1861	12.5241	12.4386	12.4886	12.5032	11.5781	11.7802	11.5983	11.539	11.5764	11.6964
ENSG00000071655	MBD3	12.0629	12.6357	11.389	11.8806	12.4133	11.3524	12.0088	12.1842	11.9413	11.4017	11.8932	11.506	12.1362	11.9889	12.9186	11.9681	11.5599	11.6797	11.9417	12.1091	12.1196	12.2082	12.0556	12.5665	12.074	11.344	11.3898	11.3075	11.3684	11.0271	11.3253
ENSG00000071794	HLTF	11.8684	11.3415	11.2108	11.851	11.5205	11.3813	11.6897	11.8017	12.0674	11.1857	11.6747	11.2988	11.6703	11.9627	9.63221	11.8024	11.8707	11.0549	11.5832	11.939	11.945	11.6106	11.8162	11.8092	11.764	12.02	12.1579	11.9322	12.2217	12.1633	12.0842
ENSG00000071859	FAM50A	11.8658	12.3185	12.6501	12.0935	12.0132	12.3591	12.2964	11.8883	11.8365	12.5401	12.1148	12.3744	12.2532	11.8171	14.5772	11.9852	11.7926	12.5639	12.0995	11.8146	11.9165	12.3912	12.2	12.0164	12.0756	11.7648	11.9491	11.75	11.8839	11.764	11.8428
ENSG00000071889	FAM3A	11.1002	11.823	11.6928	10.9166	11.5411	11.5058	11.1016	11.3758	10.9531	11.6363	11.1296	11.273	11.288	11.0356	12.9455	11.1534	11.4027	11.5257	11.2866	11.0291	11.154	10.5217	10.2704	11.3219	10.4405	11.1259	11.1815	11.0813	11.3099	10.923	11.3198
ENSG00000071894	CPSF1	13.4152	13.845	12.2835	12.92	13.3469	12.2117	13.1148	13.2591	13.3075	12.3235	12.9811	12.152	13.1785	13.3676	11.7311	12.8528	12.9821	12.1679	12.8941	13.4728	13.4159	13.5248	13.5877	13.5533	13.4808	12.507	12.3282	12.5874	12.2004	12.4181	12.4392
ENSG00000071909	MYO3B	4.05075	4.73559	3.49506	6.061	4.68827	3.49506	5.39055	4.90004	4.57177	4.51799	5.83609	6.67104	4.89852	4.25238	8.67182	5.74298	4.0914	6.40483	5.03599	4.4953	3.49506	4.18985	3.49506	4.22538	4.24648	4.25636	3.49506	4.96704	3.49506	3.49506	4.42565
ENSG00000071967	CYBRD1	8.54216	8.19199	6.03487	9.81255	8.87187	5.06444	9.21417	9.09254	9.08627	6.04289	9.89091	5.96741	9.36287	8.8732	6.89352	9.2374	7.32638	5.45086	9.80594	8.9317	8.93589	8.3725	7.91615	8.76155	8.23153	6.52132	4.26742	4.55747	5.28112	4.98854	5.05749
ENSG00000071991	CDH19	3.49506	3.49506	3.49506	4.59805	4.19682	3.49506	3.99351	3.49506	3.49506	3.49506	3.49506	4.46193	4.00834	4.25238	5.13631	3.49506	3.49506	4.82785	3.49506	3.49506	4.18857	3.49506	3.49506	4.09345	3.49506	3.49506	3.49506	3.49506	3.49506	3.49506	3.49506
ENSG00000071994	PDCD2	10.9946	11.3378	11.0231	11.2805	11.073	11.1445	11.3133	11.052	11.0779	11.2408	11.2331	10.8299	11.5309	11.0113	10.527	11.4015	11.0278	11.0355	11.4468	11.0585	11.062	11.6726	11.9991	11.3615	11.7627	11.4752	11.3665	11.4085	11.3592	11.3982	11.4394
ENSG00000072041	SLC6A15	11.0567	10.5318	12.1597	11.1164	10.8207	12.1653	10.9136	10.9967	11.1062	12.0762	11.013	12.0971	10.8191	11.24	9.49284	11.0794	11.7092	11.9452	11.172	10.9689	11.0584	10.3788	10.7274	10.7504	10.6161	12.4221	12.8402	12.6465	12.8829	12.854	12.7465
ENSG00000072042	RDH11	12.3438	11.5456	13.1759	12.5732	12.3402	13.1514	12.773	12.2804	12.1821	13.1363	12.8055	12.9246	12.7851	12.3062	14.8541	12.8758	12.5387	13.1613	12.8992	12.2203	12.2166	13.3419	13.3484	12.3216	13.3067	12.7735	13.2567	12.7906	13.1831	12.8918	13.1628
ENSG00000072062	PRKACA	13.4993	13.1771	14.4519	13.1238	13.4	14.3697	12.9182	13.3767	13.1615	14.3762	13.1545	13.8424	13.0254	13.4817	11.9629	13.0415	13.7714	13.856	13.3135	13.3759	13.2725	12.7235	12.8062	13.5598	12.6361	13.92	14.1223	13.9344	14.156	13.9489	14.1054
ENSG00000072071	ADGRL1	14.3179	14.6206	15.1694	14.082	14.4514	15.0959	14.181	14.1328	14.0954	15.1485	14.1467	14.5549	14.2662	14.2057	16.363	14.2493	14.8758	14.6253	14.088	14.0172	14.3638	13.9575	14.0243	14.0946	13.9358	14.6827	14.7978	14.7619	14.7755	14.6251	14.786
ENSG00000072110	ACTN1	12.0398	12.0129	12.133	11.7927	12.0535	11.9948	11.5577	11.827	11.5449	12.1058	11.9299	12.0947	11.5203	12.1247	11.1569	11.478	11.5926	12.094	11.6806	12.0528	11.6819	10.2378	9.9355	11.974	10.2571	11.6207	11.5408	11.6502	11.3569	11.5377	11.5713
ENSG00000072121	ZFYVE26	10.5711	10.9967	10.1744	10.7255	10.2229	9.91826	10.656	10.2785	10.7064	9.96936	10.7847	10.6338	10.553	10.6959	8.82179	10.5081	10.3018	10.447	10.4023	10.4694	10.7907	11.0701	10.8905	10.4265	11.1073	10.2153	9.94466	10.163	9.88446	10.0946	10.0388
ENSG00000072133	RPS6KA6	10.6583	9.94585	10.9894	10.5596	10.4685	11.2524	10.5364	10.5615	10.6957	11.1623	10.4181	10.6551	10.3033	10.7429	12.4043	10.6724	10.6565	10.3197	10.3525	10.6288	10.6464	10.0235	10.2598	10.5571	10.3465	11.2765	11.4686	11.2413	11.5226	11.3858	11.4501
ENSG00000072134	EPN2	11.3992	11.6813	11.5196	11.3942	11.6181	11.3377	11.433	11.5843	11.5493	11.3726	11.6285	10.9587	11.4849	11.3318	11.0449	11.5363	11.5645	10.7303	11.6203	11.3765	11.4385	10.5256	10.8039	11.38	10.8542	11.3836	11.3818	11.3716	11.2931	11.384	11.2991
ENSG00000072135	PTPN18	11.103	10.9079	11.7136	10.5716	10.8164	11.5732	10.5541	10.8776	10.7736	11.5776	10.619	10.6274	10.5993	10.7522	10.8269	10.6014	11.0332	10.5924	10.7626	10.9046	10.5891	9.93786	9.90621	10.9866	9.72315	11.4629	11.4388	11.5021	11.4566	11.3849	11.3919
ENSG00000072163	LIMS2	7.858	8.67165	9.16732	7.20886	7.69314	8.97329	7.09979	7.6786	7.47607	9.09102	7.55443	8.65268	7.51883	7.66054	10.3318	7.25796	7.8151	9.02396	7.7725	7.94804	7.60389	6.18566	5.69747	8.32532	6.27084	7.85087	7.56227	8.02407	8.14236	7.59624	7.52781
ENSG00000072182	ASIC4	10.5508	10.0611	8.68687	9.4625	10.9444	8.91729	9.35863	10.5423	10.0665	8.82244	9.8323	8.45056	9.77996	10.0632	9.32034	9.86476	11.0068	8.53425	9.8508	10.3568	10.3009	9.03573	9.10111	10.022	8.97753	9.89822	9.7779	9.867	9.60979	9.75484	9.91365
ENSG00000072195	SPEG	12.5147	13.0563	12.572	12.0594	12.2046	12.4885	12.2175	12.2414	12.5383	12.6565	12.2547	12.054	12.3524	12.2451	11.2608	12.0103	12.9301	12.017	12.288	12.4628	12.417	12.3327	12.2804	12.1531	12.1692	12.2381	12.074	12.2607	12.0234	11.9944	12.2789
ENSG00000072201	LNX1	7.65418	7.44882	7.8917	8.34601	7.76729	7.52682	9.07195	7.87925	8.22489	7.77457	9.00606	10.0999	8.87023	7.98932	5.13631	9.0466	8.35311	10.1344	8.77092	7.7107	8.25265	9.24994	9.43364	7.55949	9.59767	7.82035	7.5998	8.0062	8.04611	7.78128	7.91018
ENSG00000072210	ALDH3A2	11.5425	11.9194	12.3701	11.9531	11.3317	12.3634	11.6819	11.475	11.401	12.4657	11.9125	12.1509	11.7588	11.6395	11.508	11.7376	11.6841	12.2632	11.8772	11.4759	11.5197	11.9149	11.842	11.464	11.9397	12.4443	12.7055	12.5262	12.6021	12.5446	12.5789
ENSG00000072274	TFRC	11.5912	11.3623	10.3722	11.4954	11.6869	10.558	11.122	11.934	11.8398	10.32	11.3595	8.94727	11.3041	11.8458	7.81331	11.2382	10.9373	8.88898	11.1287	12.0252	11.8281	11.0292	11.2046	11.8511	11.1625	10.6512	10.3787	10.5491	10.5095	10.5737	10.4213
ENSG00000072310	SREBF1	10.9862	11.4264	11.1417	10.8214	11.3125	11.0704	10.7716	11.1627	10.9519	11.2081	10.7589	9.19175	10.9884	10.8443	8.53632	10.6595	10.5848	9.53156	10.729	11.068	11.0887	9.64539	9.46489	11.1051	9.44411	10.2443	10.8055	10.167	10.7838	10.1332	10.8811
ENSG00000072315	TRPC5	8.90553	8.2975	10.6011	8.75725	8.64047	10.4566	7.71571	8.55261	8.61842	10.3606	8.68526	9.7958	7.45478	9.08022	7.16419	7.86071	9.26077	8.70475	8.4051	8.68696	8.72555	5.98171	5.65253	7.72343	6.72545	9.65538	9.36506	9.59301	9.80988	9.75759	9.71329
ENSG00000072364	AFF4	12.8415	12.7478	12.0317	13.3094	12.9552	12.2096	13.1976	13.2023	13.5128	12.0064	13.3344	13.148	12.9033	13.2163	11.4295	13.2256	12.9939	12.6097	12.7337	13.1828	13.4483	13.4614	13.5759	12.8824	13.8565	12.6276	12.3962	12.4989	12.5765	12.6561	12.5157
ENSG00000072401	UBE2D1	10.7647	10.0611	10.2526	10.872	10.78	10.6227	11.0009	10.9181	10.8813	10.4126	10.9242	11.3311	11.0486	10.7104	9.74571	11.0765	10.9895	11.2388	10.9138	10.8278	10.7875	11.5851	11.7837	10.8199	11.5861	11.1557	11.2923	11.187	11.2238	11.376	11.1171
ENSG00000072415	PALS1	10.6568	10.2593	9.76672	11.4191	10.737	9.67251	11.288	11.0268	11.0642	9.6712	11.5324	10.4599	11.1279	10.8166	11.0198	11.2876	9.8087	10.049	11.4492	10.978	10.9327	10.4243	10.3462	10.7487	10.5753	9.8488	9.74489	9.79351	9.74779	9.90146	9.66015
ENSG00000072422	RHOBTB1	10.4418	10.4427	9.78077	10.5912	10.5348	9.90171	10.4209	10.6321	10.6208	9.8217	10.4358	10.023	10.2666	10.3518	9.66144	10.2703	10.3705	9.90754	10.1816	10.5665	10.4806	9.00984	9.20472	10.4812	9.20496	10.1818	10.5333	10.0148	10.473	10.1832	10.5704
ENSG00000072501	SMC1A	13.3332	13.5744	12.9406	13.1792	13.2292	12.8886	12.9464	13.1794	13.3565	12.8635	13.0204	12.6086	12.7235	13.4236	12.0456	12.7495	12.8539	12.3133	12.7103	13.4722	13.3464	12.2195	12.243	13.3526	12.4494	12.9807	12.9231	12.8808	12.9783	12.9639	12.9278
ENSG00000072506	HSD17B10	11.3202	11.9863	11.7295	11.3665	11.7792	11.5243	11.5124	11.5206	11.1142	11.7446	11.5085	11.3986	11.8043	11.2366	12.5886	11.6449	10.5775	11.6809	11.7969	11.2946	11.2555	11.3349	11.1237	11.8862	11.1377	11.3052	11.3519	11.1701	11.2431	11.2778	11.4075
ENSG00000072518	MARK2	12.1841	12.41	12.5932	11.775	12.3154	12.4446	11.7961	12.2216	12.1336	12.6294	11.883	12.3422	11.8697	12.0682	15.1021	11.7775	12.0809	12.2677	11.7508	12.1308	12.1832	11.8367	11.7594	12.3298	11.8411	12.0585	12.0623	12.1237	12.0773	11.9798	12.0148
ENSG00000072571	HMMR	9.23859	8.25622	6.78834	9.05975	8.66003	6.853	8.12065	9.0445	8.79715	6.72874	8.23661	6.34764	8.19611	8.75867	6.79046	7.66255	6.92073	6.17849	7.7169	9.39924	8.14831	7.2888	7.89791	9.49957	7.49051	7.3066	7.41557	6.23313	7.26064	6.67472	7.27868
ENSG00000072609	CHFR	11.392	12.3785	11.2448	11.3279	11.5424	11.2073	11.4918	11.5304	11.5362	11.1997	11.4241	11.3679	11.5432	11.4728	9.58724	11.4268	11.4463	11.2758	11.4179	11.4936	11.586	12.1519	12.238	11.56	12.0995	11.2577	11.3409	11.2134	11.2179	11.1124	11.202
ENSG00000072657	TRHDE	7.45196	6.94773	7.18676	7.54043	8.07506	7.46183	8.68542	7.64098	8.03865	7.11736	8.05938	8.60475	8.29562	7.75406	7.64749	8.77257	8.81129	8.45147	7.99575	7.65104	8.32023	6.43287	5.74092	6.74758	5.81426	7.24649	7.15433	7.46704	7.09212	7.43988	7.01813
ENSG00000072682	P4HA2	9.76492	9.98739	11.6211	10.0664	9.85655	11.3729	9.79602	9.68021	9.6559	11.5612	9.92748	13.2708	9.71087	9.8487	10.814	9.57741	10.3284	13.2888	9.89252	9.42463	9.72862	11.1694	11.0369	9.58709	11.1437	10.5939	10.7622	10.7271	10.7654	10.7136	10.8521
ENSG00000072736	NFATC3	9.5568	9.72942	7.73214	9.42305	9.4537	7.47985	8.8729	9.60817	9.63517	7.56473	9.21736	8.8547	8.83647	9.69255	6.94237	8.75085	8.41643	8.44791	8.76312	9.76465	9.56876	8.97585	8.59649	9.88083	9.03892	8.1578	7.37281	7.78295	7.98351	7.88588	7.82758
ENSG00000072756	TRNT1	10.018	9.94585	10.4422	10.2558	9.63004	10.4784	10.118	9.86563	9.78522	10.4115	10.2145	10.1663	10.0113	10.2659	8.94579	10.0764	10.2827	9.97202	10.3209	9.88788	9.88677	10.6683	10.6051	9.74184	10.7427	10.4522	10.5477	10.2527	10.6047	10.431	10.4315
ENSG00000072778	ACADVL	12.7023	13.1765	13.2304	12.9396	12.4151	13.1269	13.1917	12.4637	12.6619	13.3283	13.1081	13.7753	13.1706	12.8115	13.3959	13.1442	12.8357	13.9353	13.2918	12.7263	12.8096	15.296	15.4267	12.5654	15.2484	12.6956	12.3193	12.68	12.1363	12.5557	12.4543
ENSG00000072786	STK10	10.0792	10.2619	10.1172	9.49283	10.0615	9.99514	9.45541	9.90888	9.8902	9.99744	9.63613	9.81558	9.38015	10.0568	10.1986	9.47225	10.0257	9.70226	9.55119	10.0454	9.82261	8.39555	8.18782	9.77462	8.34011	9.64962	9.54844	9.55364	9.48845	9.61305	9.66663
ENSG00000072803	FBXW11	12.6084	12.7922	12.8851	12.832	12.701	12.9455	12.8753	12.816	12.8231	12.8966	12.9372	13.1369	12.8609	12.7318	11.2679	12.9738	12.8279	13.0394	12.9096	12.7425	12.8075	12.24	12.5755	12.6526	12.5079	13.1766	13.2897	13.2353	13.3497	13.321	13.2491
ENSG00000072818	ACAP1	8.61881	8.58266	8.87498	7.86416	8.18722	8.76941	8.10289	8.15992	8.69202	8.75821	8.19308	8.74401	8.36992	8.59917	12.5559	7.80549	9.11072	8.80259	7.96882	8.59781	8.76575	7.62834	7.80306	8.1235	7.56418	7.56197	7.9391	8.03292	7.48114	7.70325	7.62004
ENSG00000072832	CRMP1	16.0276	16.2918	16.4774	15.5667	16.4671	16.3277	15.9231	16.2515	15.9639	16.4216	15.7869	15.8299	15.9559	15.8442	14.2901	15.9996	16.339	15.8604	15.6631	15.9166	15.9258	15.3062	15.4775	16.0298	15.4315	16.0842	16.2645	16.0646	16.2251	15.9917	16.1482
ENSG00000072840	EVC	10.4374	10.8828	10.7271	10.548	10.1471	10.5129	9.75688	10.1865	10.0709	10.5723	10.4757	10.2784	9.74036	10.4493	9.186	9.41664	10.2414	9.86423	9.96232	10.2941	10.1147	8.01864	7.94308	10.0769	8.29766	10.6527	10.5493	10.2471	10.6137	10.331	10.6982
ENSG00000072849	DERL2	10.6919	9.79926	10.5265	10.9226	10.665	10.8672	10.8776	10.7371	10.8327	10.6504	10.9168	10.3264	10.932	10.8267	9.85093	10.9009	10.8779	10.4664	11.0595	10.7695	10.8249	11.7666	12.0453	10.7557	11.8996	11.0591	11.0826	10.9935	10.9676	11.0259	10.9295
ENSG00000072858	SIDT1	10.5003	9.69511	11.3097	9.88648	9.40819	10.974	9.36905	9.43706	9.51059	11.3334	9.92305	10.5153	9.30974	10.4295	9.67583	9.74907	11.0211	10.4173	10.5399	10.0014	10.085	8.24502	8.42899	9.90989	8.17009	12.621	12.3662	12.7058	12.4098	12.7242	12.438
ENSG00000072864	NDE1	9.97618	10.2088	5.71947	9.90221	10.2097	5.60353	9.51023	10.4412	10.2206	5.85248	9.66382	6.74444	9.25969	9.95996	8.05312	8.98179	7.32638	6.37467	9.27488	10.3852	9.65448	7.37282	6.75039	10.7246	7.57609	7.45994	4.26742	5.50236	5.48945	5.98755	5.369
ENSG00000072952	IRAG1	7.86327	8.367	7.76859	9.07834	7.83779	8.04876	8.10646	7.62565	7.72699	7.91693	8.42605	7.77537	8.11198	7.66621	7.88955	7.68823	7.656	7.76935	8.03522	7.90191	7.48012	5.44724	4.53003	7.77632	5.68257	7.9387	7.34357	7.7511	7.33798	7.38371	7.35593
ENSG00000072954	TMEM38A	9.5665	9.343	11.2526	9.78075	9.4024	11.1732	9.41862	9.29211	9.14194	11.3157	9.80849	10.8437	9.83227	9.32161	13.8323	9.65998	9.63164	11.1934	10.0956	9.19219	9.31563	9.87984	9.88788	9.22612	9.70973	10.2347	10.3368	10.3138	10.4998	10.1955	10.3666
ENSG00000072958	AP1M1	12.9438	13.0128	13.2076	12.4723	13.2641	13.123	12.6385	13.1392	12.808	13.1361	12.5949	12.936	12.6896	12.9055	14.3644	12.7627	13.2272	13.1055	12.5873	12.8601	13.0189	12.6837	12.7068	13.1405	12.6154	13.2278	13.3865	13.3138	13.3505	13.1719	13.3121
ENSG00000073008	PVR	10.8028	10.9793	12.0545	10.7435	10.5868	11.7799	10.6402	10.6642	10.7014	11.9522	10.8619	11.7046	10.7325	11.0486	12.4406	10.7492	11.3135	11.6131	10.9006	10.612	10.7983	11.1245	11.2175	10.5309	11.1927	11.7508	11.7043	11.7318	11.6444	11.6508	11.7069
ENSG00000073050	XRCC1	11.3528	11.4699	10.8023	10.8988	11.7064	10.4207	10.9601	11.5995	11.1969	10.7651	10.8932	10.4198	11.0792	11.0765	9.26429	10.8677	10.917	10.7384	10.837	11.4752	11.1799	10.1575	10.0179	11.8599	9.99052	10.9426	10.9355	10.8571	10.8781	10.7787	10.8464
ENSG00000073060	SCARB1	10.5245	10.6892	10.6562	10.2186	10.7778	10.6546	10.1082	10.6463	10.4751	10.5393	10.3103	10.1805	10.4316	10.468	10.527	10.1856	10.3737	10.455	10.3693	10.5732	10.4725	9.38555	9.37233	10.7233	9.18182	10.3529	10.4088	10.3655	10.3297	10.259	10.4213
ENSG00000073067	CYP2W1	5.52478	5.29474	5.17305	4.99154	5.79793	5.4571	4.6396	4.5505	5.21807	5.36208	4.86426	5.07329	4.62014	5.80851	3.49506	4.21942	5.91902	4.82785	4.14886	5.92223	5.77495	4.76599	5.28425	5.32321	4.76949	5.55971	4.04442	5.38893	5.66835	4.69436	5.27384
ENSG00000073111	MCM2	12.3355	12.6793	8.83878	11.9502	12.5422	8.73493	11.6678	12.4347	11.808	8.85351	11.8173	8.57851	11.7882	12.3421	6.42649	11.2885	10.171	8.60935	11.5586	12.5553	12.1687	9.99552	9.97294	13.0049	10.132	9.94366	9.12955	9.28437	9.03232	9.30207	9.12651
ENSG00000073146	MOV10L1	6.35698	6.25318	6.33369	6.07377	6.58569	6.58879	5.85124	6.01671	6.50835	6.58625	6.22025	6.75631	6.19898	6.75487	5.7171	6.30364	6.51579	6.54655	5.59028	6.17511	6.57876	5.9499	5.74092	6.33081	5.48338	6.77815	6.41952	6.93362	6.93463	6.47206	6.87499
ENSG00000073150	PANX2	11.0201	11.3142	11.7252	10.3255	11.1707	11.5333	10.5927	10.84	10.7028	11.7529	10.6962	11.8338	10.6133	10.4378	12.1106	10.4321	11.0156	11.7971	10.8135	10.8006	10.5203	12.4733	12.5525	10.7052	12.3603	11.0623	11.0288	11.2027	10.9513	10.8109	11.1429
ENSG00000073169	SELENOO	10.3046	10.9179	10.2708	9.96431	10.0578	9.88272	10.1503	10.1213	10.2838	10.1995	10.0449	10.1827	10.3	10.4001	11.2915	10.11	10.541	10.3523	10.1126	10.3498	10.5423	11.5605	11.4039	10.1845	11.2119	9.60269	9.63807	9.75931	9.65058	9.5025	9.83144
ENSG00000073282	TP63	4.27622	4.38533	4.02698	4.50585	4.77821	4.22424	3.49506	3.49506	3.49506	4.51799	4.22929	6.39432	3.49506	4.15277	3.49506	4.00992	3.49506	6.74716	4.14886	3.49506	3.49506	3.49506	3.49506	3.91969	4.24648	3.49506	3.49506	4.25459	4.20683	3.49506	4.42565
ENSG00000073331	ALPK1	6.1615	6.11825	5.02689	6.42006	6.72372	4.82609	6.6555	6.9108	6.75079	4.91428	6.7469	7.32353	6.38843	5.98783	3.49506	6.57336	5.94294	6.9534	6.27502	6.28595	5.97794	5.24235	4.93038	5.92593	4.54637	5.75306	4.57503	4.25459	4.20683	4.80184	4.62551
ENSG00000073350	LLGL2	5.24099	5.73893	4.02698	4.34577	5.2583	4.51586	4.19655	5.37753	4.63397	4.91428	4.74143	5.37086	5.01429	4.67327	7.31972	4.50924	5.01308	5.59448	5.14783	4.92347	4.57668	5.44724	4.53003	5.18038	4.24648	4.25636	4.26742	3.49506	4.20683	4.26637	5.05749
ENSG00000073417	PDE8A	9.1892	8.56587	8.48615	9.42668	8.47367	8.70471	9.23385	8.72754	8.75381	8.59862	9.27758	9.22593	9.28493	9.31442	8.64279	9.36358	9.03747	9.23242	8.97051	8.92334	9.08452	9.11767	8.56797	8.54666	8.66348	8.61377	8.49751	8.71558	8.66501	8.68536	8.85099
ENSG00000073464	CLCN4	12.6199	12.3463	13.9987	12.4442	12.528	13.9237	12.454	12.5535	12.5215	13.9206	12.6465	13.1254	12.3306	12.6217	12.4677	12.5379	13.2092	12.9701	12.5614	12.435	12.5542	11.7896	11.9319	12.1961	12.0855	13.6754	13.6818	13.66	13.7496	13.6753	13.6725
ENSG00000073536	NLE1	11.08	11.6617	11.2884	10.77	11.0929	11.1459	10.8926	11.1587	10.8832	11.3285	10.8807	10.9994	10.9516	11.0169	10.5815	10.8216	11.1257	11.0491	10.9191	10.8998	11.01	11.6884	11.9202	11.2297	11.7575	11.4588	11.388	11.4321	11.4172	11.4637	11.4817
ENSG00000073578	SDHA	12.7049	12.9724	13.5106	12.4348	12.9729	13.2001	12.4594	12.8193	12.5215	13.4303	12.5146	13.0581	12.5095	12.5813	12.3083	12.4119	12.7664	13.2213	12.6297	12.5872	12.6211	12.9661	13.0167	12.8619	13.0067	12.8608	13.1895	12.9212	13.0451	12.8469	13.1142
ENSG00000073584	SMARCE1	11.7318	10.9327	10.9706	11.6389	11.815	11.1463	11.6712	12.0458	11.953	10.9293	11.5026	11.6276	11.7192	11.8301	11.1646	11.6615	11.4856	11.4082	11.4204	11.9475	11.826	11.8123	11.9525	12.1946	11.9535	11.374	11.4004	11.4026	11.4407	11.4175	11.4501
ENSG00000073598	FNDC8	4.58707	4.99339	4.94615	4.6409	4.86088	4.57511	4.77774	5.06487	4.8494	4.73571	4.6384	4.46193	4.81386	4.67327	3.49506	4.7253	4.66401	4.3727	4.91192	4.43295	4.84562	5.88395	6.17522	4.55741	5.48338	4.67928	4.90102	5.19661	4.87936	4.89922	5.1706
ENSG00000073605	GSDMB	9.19963	8.80636	8.5798	9.23842	7.90499	8.78875	9.22732	8.27718	9.21164	8.70468	8.87917	9.39884	9.12636	9.11373	8.21977	9.27508	9.68057	9.14078	8.81689	9.28156	9.03422	10.6141	10.5464	8.16372	10.3534	7.64565	7.44339	8.10183	7.61126	7.91583	7.76437
ENSG00000073614	KDM5A	11.4937	12.2267	9.99647	11.5711	11.6354	10.0137	11.3218	11.8612	12.0524	9.98768	11.3809	11.6817	11.1181	11.7431	16.4133	11.1525	11.0413	11.3912	10.9589	11.8816	11.8449	11.9189	11.9111	11.8387	12.2022	10.5954	10.2375	10.5305	10.3027	10.5406	10.4264
ENSG00000073670	ADAM11	12.6407	12.4023	15.0009	12.179	11.6286	14.7067	11.6691	11.6362	11.7358	14.9806	12.1528	14.1867	11.9748	12.6311	13.8789	11.8018	13.2188	14.2339	12.6436	12.0058	12.2469	11.0575	11.094	12.0309	10.9139	13.8952	13.8073	13.9476	13.7214	13.8043	13.8503
ENSG00000073711	PPP2R3A	11.3125	10.992	10.5483	11.4461	11.4395	10.774	11.7121	11.6622	11.8372	10.6706	11.6255	10.26	11.5636	11.5336	9.58724	11.7358	11.431	10.1432	11.1661	11.6004	11.6326	10.6953	11.0647	11.4277	11.2541	11.2615	11.3446	11.183	11.4253	11.3249	11.317
ENSG00000073712	FERMT2	11.0924	11.3254	11.1947	12.3395	11.1501	11.1036	11.9638	11.2911	11.4624	11.1291	12.4722	12.1865	11.9484	11.3974	12.0539	12.0692	10.812	12.0194	12.3602	11.2414	11.4419	11.7533	11.6474	11.0516	11.7718	11.2793	11.236	11.1701	11.1115	11.3634	11.1366
ENSG00000073734	ABCB11	4.27622	4.99339	3.49506	4.50585	4.19682	3.49506	5.2002	3.49506	4.57177	3.49506	5.2522	4.72883	4.72171	3.49506	3.49506	5.36585	4.0914	4.2824	5.85918	4.60809	3.49506	4.18985	3.49506	3.49506	4.76949	3.49506	3.49506	3.49506	3.49506	3.49506	3.49506
ENSG00000073737	DHRS9	3.49506	4.12949	4.24316	4.59805	4.19682	4.73318	3.99351	3.49506	4.0427	3.49506	4.52279	8.82154	4.00834	3.49506	7.81331	4.21942	3.49506	9.31858	3.49506	4.00263	3.49506	7.03213	6.23582	4.0142	5.8554	3.49506	4.57503	3.49506	3.49506	4.26637	4.42565
ENSG00000073756	PTGS2	4.44619	3.49506	3.49506	4.59805	4.68827	3.49506	4.35013	4.83909	4.63397	4.09379	4.22929	7.10084	4.62014	4.96301	6.98959	4.00992	4.90894	6.62517	4.77181	4.70868	4.99263	5.77851	5.97544	4.33546	6.76794	4.78557	4.26742	4.25459	3.49506	4.26637	4.42565
ENSG00000073792	IGF2BP2	12.9362	12.8771	10.8738	11.9552	13.0268	10.8678	12.0643	13.1794	13.0238	10.7042	12.0041	11.365	11.854	12.8283	12.9041	11.9849	12.2088	11.0906	11.6566	13.1771	12.8605	10.8647	10.6301	13.0951	10.9139	11.6029	11.5076	11.5109	11.5632	11.4946	11.5574
ENSG00000073803	MAP3K13	11.3621	10.7046	10.8253	11.2569	11.426	10.9618	11.2268	11.4224	11.4098	10.9176	11.18	11.0043	11.2929	11.3242	13.4884	11.3088	11.3426	11.0002	11.172	11.4287	11.3385	11.2146	11.26	11.5246	11.1084	10.9878	11.1077	10.9311	11.135	10.9677	11.0443
ENSG00000073849	ST6GAL1	11.113	10.5681	12.9083	11.5126	11.0001	12.889	11.275	10.9189	10.7871	12.9367	11.4141	12.1726	11.2855	10.8474	11.2048	11.2737	11.4089	12.1965	11.3459	10.9659	10.6946	9.03206	9.28046	10.9615	9.42781	12.9784	12.9897	12.9735	12.9041	13.0978	12.8677
ENSG00000073861	TBX21	3.49506	4.73559	3.49506	3.95446	5.0093	3.49506	4.19655	4.11336	4.0427	3.49506	3.922	4.60494	3.49506	3.49506	3.49506	4.00992	3.49506	4.82785	4.6093	4.2916	4.46683	4.67681	4.53003	4.22538	5.48338	4.25636	3.49506	3.49506	3.49506	3.49506	4.15869
ENSG00000073905	NA	5.04899	4.73559	5.47559	5.10525	5.51129	4.68331	5.07615	5.16285	5.10786	5.39889	5.07455	4.93877	5.11928	4.96301	3.49506	5.36585	5.01308	5.1801	5.73158	4.36549	4.57668	5.3991	5.22149	4.59571	4.95222	4.97028	5.68712	5.12502	5.58199	5.41525	4.93196
ENSG00000073910	FRY	12.3348	12.072	13.2963	12.4009	12.0913	13.2311	12.3924	11.9995	12.3697	13.2873	12.4694	13.0496	12.0676	12.4457	10.8992	12.4221	12.9822	12.6744	12.1523	12.1816	12.5279	10.8047	11.1841	11.9466	11.2411	13.431	13.4897	13.3978	13.5883	13.4797	13.4921
ENSG00000073921	PICALM	12.609	11.7809	12.9214	13.0337	12.6676	12.9785	13.0443	12.8059	12.9236	12.9736	13.1095	12.9256	12.9181	12.8239	12.8957	13.1376	12.9168	12.8629	13.045	12.7891	12.8173	12.811	12.8199	12.7036	12.8938	13.0222	13.153	12.9278	13.2308	13.1011	13.1597
ENSG00000073969	NSF	12.6259	12.1209	14.009	12.8124	12.3477	13.8843	12.7527	12.425	12.3713	13.9646	12.8095	13.4458	12.7899	12.6654	11.8066	12.9539	13.0396	13.4508	13.0966	12.3326	12.4205	11.7617	12.0156	12.4176	11.9839	13.7187	14.1634	13.8143	14.1753	13.8759	14.1179
ENSG00000074047	GLI2	12.1363	12.2407	8.70575	11.6579	11.9342	8.57147	11.0904	11.8702	11.7544	8.82557	11.3061	9.44128	11.4019	11.9363	7.24407	10.9145	9.77852	9.31273	10.9156	12.2947	11.801	6.45533	6.59895	12.3689	6.61324	9.92709	9.23636	9.29175	9.30575	9.11287	9.21762
ENSG00000074054	CLASP1	13.2708	13.1287	13.393	13.2243	13.2599	13.4112	13.1592	13.2814	13.3863	13.3976	13.1416	13.4404	13.0705	13.282	12.0034	13.2212	13.3298	13.3154	12.8088	13.3291	13.3281	12.371	12.5514	13.1834	12.6917	13.4514	13.4529	13.4577	13.5109	13.5248	13.4565
ENSG00000074071	MRPS34	11.5429	11.9178	11.972	11.2487	11.7286	11.6893	11.4489	11.6481	11.1735	11.9672	11.4004	11.7799	11.6552	11.2953	13.4762	11.5377	11.046	11.9287	11.7864	11.4748	11.3055	12.0616	12.0066	11.8841	11.8081	11.5272	11.5392	11.4797	11.3919	11.3589	11.5281
ENSG00000074181	NOTCH3	13.6788	14.7311	8.58564	13.2639	14.0647	8.10002	12.8457	13.8392	13.8499	8.59126	13.2839	8.10013	13.0931	13.6258	7.31972	12.7387	11.2233	7.90534	13.0248	14.0996	13.8097	11.4202	11.2891	14.2015	11.4842	10.5373	7.17109	7.40004	7.44667	7.78128	7.42922
ENSG00000074201	CLNS1A	11.7217	12.1323	10.7225	12.0618	12.1012	10.7013	12.1116	12.1563	12.0032	10.6425	11.9911	10.6769	12.1842	11.7703	10.9826	12.0397	10.8651	10.6798	12.067	12.0892	11.7745	11.587	11.6323	12.4214	11.5353	10.9555	10.9134	10.8806	10.7514	11.0179	10.9518
ENSG00000074211	PPP2R2C	12.818	12.3197	14.6578	12.5463	12.6564	14.4623	12.4443	12.562	12.1524	14.6777	12.73	14.2522	12.4136	12.7391	14.4847	12.5423	13.5983	14.1566	12.94	12.3261	12.5013	12.0196	12.1714	12.1077	12.2255	13.6606	13.9319	13.7639	13.908	13.7269	13.8484
ENSG00000074219	TEAD2	11.4715	11.2408	5.50216	11.2412	11.6218	5.87357	10.9172	11.5694	11.1954	5.87781	10.9556	5.52586	11.1191	11.203	3.49506	10.5906	8.47708	4.65896	10.9041	11.6757	11.2238	9.45845	9.11299	12.1439	9.49192	8.00349	4.26742	4.42014	4.87936	4.98854	4.8634
ENSG00000074266	EED	9.9418	9.55337	9.65878	9.99479	9.96658	9.53477	10.23	9.95394	9.769	9.65366	9.75052	9.4285	10.0888	9.67582	8.36911	10.0271	9.50542	9.45046	9.89787	10.0843	9.96745	10.7532	10.7655	10.0617	10.6945	9.29471	9.2831	9.48123	9.27672	9.05135	9.16975
ENSG00000074276	CDHR2	9.17235	8.9491	9.76157	8.99109	8.62563	9.79823	8.99905	8.57269	8.76749	9.72425	9.02134	9.70178	8.76887	9.07385	10.4827	9.1608	9.53613	9.60675	8.77481	8.92124	9.13993	8.78839	9.1634	8.77134	9.1223	9.73915	9.56113	9.68838	9.77572	9.58232	9.73812
ENSG00000074317	SNCB	11.4646	11.6125	13.1141	11.3455	11.7606	12.9917	11.1974	11.1454	10.7282	12.9946	11.55	12.7529	11.5387	11.2797	13.128	11.2951	12.0251	13.0077	12.008	10.933	11.1507	10.8057	10.7377	11.123	10.4566	12.2699	12.483	12.3884	12.4486	12.1659	12.3954
ENSG00000074319	TSG101	11.5351	11.1924	11.6126	11.4818	11.962	11.7081	11.6799	11.8927	11.6981	11.6215	11.5527	12.0433	11.7897	11.5879	11.2868	11.838	11.7305	12.1489	11.6171	11.681	11.6554	12.2033	12.3494	11.9194	12.2845	11.9402	12.0911	11.9393	12.0403	12.0578	11.9458
ENSG00000074356	NCBP3	12.0967	12.1458	11.3372	11.846	11.9017	11.4151	11.7933	11.998	12.1933	11.3656	11.7153	11.6123	11.8078	12.1247	11.5319	11.8733	12.1276	11.4205	11.525	12.2014	12.1235	12.698	12.9222	11.9491	12.8434	11.9952	11.8492	11.8614	11.885	12.0561	11.9753
ENSG00000074370	ATP2A3	7.70204	7.74637	9.99647	6.67258	8.00024	9.61682	6.27274	7.26869	6.81607	9.88018	6.71961	8.81594	6.40102	6.77618	10.2857	6.30364	7.83998	9.21998	7.26332	7.67121	7.34461	5.98171	6.11182	7.79246	6.27084	8.1659	8.45047	8.11855	8.17772	8.02975	8.47595
ENSG00000074410	CA12	10.9083	11.6617	6.37547	13.299	11.549	6.33183	12.8311	11.3516	11.4717	6.34102	13.147	7.58382	12.7695	11.6326	8.89746	12.9343	11.492	7.66892	13.2743	10.7613	11.9318	9.93982	9.75261	10.8964	9.906	10.5969	7.31372	7.5435	7.28689	7.82404	6.94836
ENSG00000074416	MGLL	8.44726	8.50552	11.3582	9.36872	7.51081	11.1842	8.78666	7.22857	7.56677	11.4096	9.3175	11.8972	9.02411	8.46595	13.0123	9.17536	9.06142	12.0846	9.74585	8.02831	7.92168	7.89456	7.80306	8.05565	7.59964	9.75533	10.2156	9.97639	10.1332	10.0254	10.0221
ENSG00000074527	NTN4	9.40465	9.96836	7.07433	9.23428	9.66432	6.56625	9.04063	9.88662	9.8902	6.95377	8.95201	6.33173	9.14303	9.4001	4.68517	9.23914	8.46914	6.43435	8.44957	9.95194	9.60612	6.31477	5.74092	9.96704	6.32932	5.79726	5.82559	5.38893	5.38963	5.28911	4.62551
ENSG00000074582	BCS1L	10.5965	10.9079	11.1951	10.6441	10.6938	10.9597	10.8566	10.6205	10.5178	11.1549	10.7083	10.6684	10.9563	10.6424	10.42	10.9323	10.7874	10.76	10.729	10.5208	10.6934	10.9479	10.9872	10.7379	10.9791	10.7514	10.6918	10.7974	10.6444	10.7389	10.6876
ENSG00000074590	NUAK1	11.5081	11.2876	11.2964	10.99	11.2267	11.3036	10.9039	11.2948	11.212	11.2224	10.9367	11.2597	10.7693	11.2103	11.9	10.8175	11.5931	11.1054	10.6976	11.4848	11.0931	10.9174	11.3047	11.0751	11.1357	11.058	11.5027	11.2855	11.631	11.2892	11.6122
ENSG00000074603	DPP8	11.2351	10.2774	11.9572	11.5717	10.8348	12.1415	11.1118	11.1407	11.2368	12.0133	11.4112	12.1846	11.0988	11.4808	12.8583	11.1924	11.6751	11.8137	11.4751	11.2427	11.2957	11.6855	11.8246	10.9324	11.86	11.9878	12.1326	11.951	12.1604	12.1772	12.0598
ENSG00000074621	SLC24A1	8.0224	8.02993	7.26195	8.28592	8.47367	7.23998	8.2649	8.23747	8.48893	7.03246	8.28808	7.25031	8.14549	8.09392	10.1007	7.94828	7.62051	6.91241	8.16542	8.23518	8.33218	7.06143	6.94193	8.15377	6.68163	6.99537	7.17109	6.97119	7.07713	6.8725	7.20897
ENSG00000074657	ZNF532	13.4596	13.3869	12.5826	13.5143	13.4124	12.7026	13.4437	13.6282	13.7567	12.6075	13.4046	12.5151	13.3142	13.4846	10.5506	13.3901	13.2982	12.304	13.0864	13.7249	13.5669	12.242	12.3185	13.4954	12.5604	13.1265	13.0972	13.1273	13.2194	13.121	13.0633
ENSG00000074660	SCARF1	6.89312	7.90185	6.42931	6.6643	7.10075	6.62193	7.42068	6.93601	7.66972	6.14962	6.97704	8.43602	7.05937	7.38566	5.7171	7.13599	7.13795	8.4264	6.76198	7.34676	7.39122	8.68464	8.82573	7.11595	8.69652	6.46912	6.52866	6.23313	5.86225	6.69811	6.35219
ENSG00000074695	LMAN1	11.7673	11.2747	11.4317	11.8602	11.6404	11.5153	11.569	11.9262	11.9206	11.3356	11.8177	11.8812	11.5004	11.9124	12.6573	11.6842	11.9243	11.6328	11.603	11.9212	11.9328	12.2846	12.3792	11.7471	12.5125	11.9491	11.9796	11.8793	12.0297	12.0583	12.0126
ENSG00000074696	HACD3	13.7964	13.2752	14.0328	13.7278	13.8315	14.0981	13.6997	13.7973	13.6797	14.0062	13.7879	13.6597	13.6617	13.8272	12.2421	13.8098	13.9749	13.6673	13.8939	13.759	13.7093	13.8859	13.9116	13.8137	14.0094	14.3928	14.5546	14.4231	14.5757	14.4931	14.471
ENSG00000074706	IPCEF1	7.57283	6.11825	8.21565	6.82128	6.66622	8.17549	6.81373	6.67617	6.92845	8.23304	6.97704	8.21109	6.49785	7.16246	8.21977	7.04313	7.60607	8.30981	7.19499	7.05519	7.16834	6.10195	5.74092	7.03652	5.93408	8.50303	8.49088	8.23815	8.37949	8.34044	7.85058
ENSG00000074755	ZZEF1	12.0019	12.4562	12.4275	12.1207	11.9104	12.3617	12.0953	11.8481	12.1592	12.3849	12.1658	12.8264	11.9181	12.1056	11.11	11.9127	12.1698	12.6503	11.8714	12.0694	12.2865	12.0307	12.0071	11.8696	12.0979	12.1003	12.0221	12.0866	12.2247	12.156	12.095
ENSG00000074771	NOX3	3.49506	3.49506	3.49506	3.49506	3.49506	4.01338	3.49506	3.49506	3.49506	3.49506	3.49506	5.26768	3.49506	3.49506	3.49506	3.49506	3.49506	4.82785	3.49506	3.49506	4.18857	3.49506	3.49506	4.22538	3.49506	3.49506	3.49506	4.25459	4.20683	4.5736	4.15869
ENSG00000074800	ENO1	14.9802	14.909	15.1526	15.0734	15.3948	14.9582	14.8349	15.0773	14.5365	15.0373	14.938	15.0501	14.9535	14.9419	15.5512	14.8903	14.4329	15.2502	14.8992	14.8789	14.9709	15.765	15.5935	15.4589	15.7191	14.7357	14.8384	14.7168	14.7835	14.6592	14.7432
ENSG00000074803	SLC12A1	5.37515	5.38045	7.17901	6.82869	5.64192	7.91418	6.31108	5.45392	5.35087	7.78106	6.59739	7.3856	5.97919	5.38399	3.49506	6.21999	5.81884	7.61911	7.04765	5.34226	4.9216	6.62312	6.17522	5.01794	6.35765	6.75664	6.60527	7.30063	7.07713	6.93272	6.94836
ENSG00000074842	MYDGF	11.745	12.259	12.6994	11.6524	12.1845	12.551	11.7878	12.0462	11.6476	12.5781	11.8005	12.4892	11.9248	11.8136	12.6168	11.7997	11.7666	12.731	12.1527	11.7013	11.7745	12.3041	12.2312	12.2024	12.148	11.83	12.0522	11.9775	11.9041	11.8587	11.9176
ENSG00000074855	ANO8	13.0252	13.6904	13.1751	12.4929	12.4714	13.0885	12.7727	12.5509	13.0088	13.1922	12.6511	12.6154	12.6725	12.9803	9.28321	12.5067	13.2582	12.4583	12.5264	12.8937	12.9829	13.0194	13.2212	12.6336	13.0149	12.8023	12.7373	12.8921	12.65	12.6346	12.8108
ENSG00000074935	TUBE1	9.82273	8.3177	9.09552	10.0963	9.17336	9.36004	10.0913	9.33972	9.98104	8.90484	9.74216	10.2496	9.96833	9.98733	8.36911	9.98018	10.1976	10.023	9.5692	9.97234	9.93062	11.9189	12.179	9.34114	12.0683	9.37722	9.22842	9.26199	9.37434	9.73262	9.33621
ENSG00000074964	ARHGEF10L	12.4184	13.0301	12.2893	12.2377	12.3311	12.0789	12.3528	12.2209	12.2822	12.2343	12.3409	12.3789	12.3843	12.3071	10.9266	12.1537	12.6213	12.3255	12.3028	12.3661	12.3951	10.9957	10.9601	12.3082	10.8333	12.4732	12.3268	12.564	12.281	12.4319	12.3227
ENSG00000074966	TXK	4.05075	3.49506	4.40637	3.95446	4.19682	4.73318	3.99351	3.49506	3.49506	4.79869	4.28674	4.83902	4.21723	4.25238	5.93207	4.37773	4.42832	5.1801	4.77181	4.20927	4.18857	3.49506	4.396	3.49506	4.54637	4.25636	4.57503	4.55747	4.70468	4.26637	4.62551
ENSG00000075035	WSCD2	9.98825	9.75924	10.278	9.38125	9.8692	10.2359	9.04249	9.87374	9.36165	10.2055	9.33316	9.39509	8.89231	10.0449	9.22567	9.0972	10.6608	9.06396	9.15477	9.50104	9.82684	6.94041	7.09465	9.2785	7.1824	10.295	10.4332	10.4797	10.4573	10.3711	10.5271
ENSG00000075043	KCNQ2	14.8031	15.5825	15.3399	14.3469	15.1051	15.1958	14.4495	14.9085	14.7299	15.2905	14.4555	14.4857	14.4701	14.6806	14.396	14.2763	15.1625	14.4572	14.3996	14.6942	14.8756	13.3721	13.5071	14.8562	13.4296	15.1268	15.0783	15.1329	15.0433	15.0085	15.0289
ENSG00000075073	TACR2	6.32626	6.29538	7.42121	6.30686	5.14039	7.65386	5.31257	5.11489	5.41226	7.55718	5.88737	7.57719	5.8164	6.53457	4.68517	5.91538	6.70568	7.3631	5.66284	5.71599	5.91363	5.84972	6.57592	5.99658	6.78872	6.7348	7.20404	6.9896	7.13616	6.8725	6.88997
ENSG00000075089	ACTR6	10.3872	9.98107	10.6118	10.7131	10.4973	10.8495	10.8874	10.5805	10.5146	10.8329	10.7667	10.8451	10.9905	10.3881	10.997	10.8604	10.522	10.9332	10.9426	10.5174	10.4549	11.7988	11.9569	10.4747	11.938	10.9508	11.1398	10.9263	11.0829	11.1284	10.979
ENSG00000075131	TIPIN	8.12679	7.44882	7.11551	8.69837	8.13922	7.30214	8.25529	8.33946	8.23675	7.55718	8.56338	7.66103	8.41639	8.13127	8.3332	8.12773	7.44489	7.58707	8.62351	8.48584	8.10017	7.79392	7.26148	8.4134	7.83589	7.3066	7.20404	7.22513	7.54768	7.63281	7.41898
ENSG00000075142	SRI	11.503	10.7554	11.9276	11.9441	11.8156	11.9072	11.9946	11.7656	11.675	12.1016	12.1599	11.4024	12.0816	11.7089	11.8082	12.1481	11.7109	11.6661	12.4194	11.6622	11.5171	11.5732	11.673	11.7245	11.5076	12.2671	12.4851	12.2076	12.4179	12.3847	12.4316
ENSG00000075151	EIF4G3	13.5357	13.2784	14.2296	13.7266	13.3467	14.1891	13.6072	13.367	13.5694	14.1409	13.6415	14.1303	13.4277	13.6915	11.7015	13.6231	13.7385	13.8282	13.5206	13.5578	13.6743	11.6755	11.7518	13.4529	11.8331	14.0398	14.129	13.952	14.1539	14.02	14.0898
ENSG00000075188	NUP37	8.45773	8.71035	6.46836	8.60312	8.42876	6.66493	8.41338	8.72036	8.62745	6.82055	8.34663	7.26691	8.36677	8.50754	8.96936	8.29061	7.36125	7.41518	8.21207	8.7017	8.56775	7.49561	7.11065	9.08813	7.35863	7.15129	6.91624	6.79371	6.88376	7.09943	6.35219
ENSG00000075213	SEMA3A	10.5353	9.82768	8.71377	10.3372	10.2761	9.02515	10.8661	10.5525	10.9739	8.80982	10.7896	8.67452	10.8151	10.546	9.16574	11.0525	10.3501	8.42278	10.7189	10.5339	10.5449	8.54734	8.53299	10.0664	8.86581	9.90308	10.1265	9.82183	10.2572	9.66677	10.1261
ENSG00000075218	GTSE1	10.7973	10.4565	5.57872	10.4855	10.7564	5.09967	9.51694	10.8116	10.5023	5.36208	9.81089	6.6457	9.566	10.364	8.72818	8.88097	7.42855	6.9534	9.61327	10.9078	9.77529	6.62312	6.90564	11.2563	6.76794	7.78917	4.57503	5.38893	5.16198	4.26637	4.93196
ENSG00000075223	SEMA3C	9.48358	8.88289	12.3348	10.2116	9.2751	12.0823	9.48308	9.3256	8.70345	12.3077	9.65939	11.7364	9.40646	9.64464	11.2774	9.63649	10.0578	11.3847	10.1918	9.17293	8.95918	7.94236	8.02937	8.24562	8.0039	9.57863	9.53884	9.57497	9.53004	9.94559	9.48543
ENSG00000075234	TTC38	9.75788	10.2902	9.82336	9.91863	10.087	9.74356	9.63636	10.1878	9.77442	9.97502	9.90445	9.52775	9.92188	9.78773	9.9725	9.69956	9.07717	9.86823	10.0972	10.027	9.86433	10.3407	9.95324	10.1809	10.0787	9.74456	9.36867	9.64869	9.43982	9.65796	9.54293
ENSG00000075239	ACAT1	10.5137	10.2619	11.6036	11.0438	10.2586	11.6103	11.0133	10.4564	10.2126	11.6354	11.0189	11.1179	11.0574	10.4077	10.5662	11.0986	10.6841	11.381	11.3169	10.495	10.2593	10.4899	10.2472	10.4224	10.3185	11.5804	11.6324	11.5491	11.638	11.6239	11.636
ENSG00000075240	GRAMD4	11.5519	12.3494	11.7697	11.5934	11.7504	11.7128	11.7416	11.6673	11.697	11.7338	11.581	11.5945	11.6893	11.5305	9.71817	11.6281	11.7742	11.5823	11.5376	11.6578	11.6338	10.4003	10.4576	11.7682	10.5241	11.6324	11.6369	11.7752	11.5871	11.6034	11.6442
ENSG00000075275	CELSR1	11.4797	12.4316	8.20431	12.5358	12.0686	7.68005	11.7361	11.9172	11.7239	8.08889	12.4928	9.5716	11.7425	11.6517	11.7584	11.1223	10.1072	9.51298	12.0072	11.7664	11.8128	9.85305	9.47414	11.2862	9.45057	9.0887	6.67792	6.77254	6.55476	6.65093	6.5169
ENSG00000075290	WNT8B	4.70917	4.73559	4.3292	4.72125	5.07671	4.99055	5.25769	4.7744	4.43272	4.33593	4.74143	4.06016	5.08534	4.67327	7.61789	5.18906	4.90894	4.71847	4.77181	5.10271	4.46683	4.34203	4.53003	5.24367	5.10889	4.25636	4.43559	4.25459	3.49506	3.49506	3.49506
ENSG00000075292	ZNF638	12.7469	12.713	12.2106	13.0862	12.4649	12.28	13.0453	12.613	12.8614	12.1818	12.9635	13.131	12.8821	12.774	13.4935	12.7418	12.5641	13.1329	12.7158	12.8845	12.7827	13.1447	13.1046	12.7263	13.2427	12.5845	12.5995	12.527	12.6402	12.6631	12.5729
ENSG00000075303	SLC25A40	9.67362	8.16992	9.83443	9.83458	9.48964	10.2057	9.67886	9.66347	9.70931	9.9056	9.67264	9.24689	9.78115	9.82866	9.01537	9.85122	10.1451	9.12084	9.87995	9.81634	9.73763	8.81427	9.03183	9.57876	8.84141	9.81831	10.3145	9.92748	10.3171	10.0682	10.2592
ENSG00000075336	TIMM21	10.399	9.65602	11.0188	10.8586	10.3961	10.8904	10.8326	10.4661	10.3715	11.1215	10.9131	10.9663	10.8482	10.4945	10.6267	10.9488	10.3652	10.8802	11.0619	10.4011	10.3821	11.4342	11.4531	10.6716	11.4378	10.4604	10.5777	10.4051	10.4224	10.6168	10.5944
ENSG00000075340	ADD2	13.9696	14.0786	14.6288	13.9383	14.0238	14.5536	13.8709	13.9671	13.8738	14.5826	13.9558	14.1244	13.81	13.9988	13.6291	13.8888	14.2944	13.9036	13.7601	13.8392	13.9942	13.3389	13.475	13.8352	13.5313	14.4854	14.5246	14.5179	14.5705	14.5324	14.5352
ENSG00000075391	RASAL2	12.7184	12.3628	12.4742	12.7506	12.4262	12.6157	12.558	12.6011	13.03	12.48	12.4562	12.5179	12.3643	12.8078	13.3517	12.5625	12.6468	11.9602	12.2001	12.9287	12.8104	11.4941	11.7942	12.6634	11.7718	12.7494	12.6079	12.6708	12.731	12.7126	12.7128
ENSG00000075399	VPS9D1	11.2182	11.5317	11.5786	10.9677	11.3286	11.4996	11.334	11.1245	11.1164	11.6097	11.2088	11.6775	11.4263	11.0208	13.2125	11.2687	11.4959	11.8505	11.2354	11.0344	11.2765	11.4125	11.4907	11.1901	11.2797	11.0742	11.1639	11.2612	11.1377	11.1145	11.29
ENSG00000075407	ZNF37A	10.6606	9.59117	11.0392	10.9912	10.2698	11.127	10.7558	10.3777	10.3972	11.0977	10.7203	11.5994	10.5418	10.5973	13.7808	10.6653	10.324	11.4232	10.654	10.5367	10.4467	11.7804	11.5748	10.2965	11.6577	10.8004	10.7047	10.8219	10.7572	10.9291	10.7449
ENSG00000075413	MARK3	12.5499	12.5578	12.5633	12.6806	12.6173	12.5037	12.8362	12.6885	12.6966	12.498	12.7445	13.104	12.7741	12.5921	12.449	12.7775	12.6251	13.1321	12.6008	12.6452	12.5904	13.1372	13.1284	12.6459	13.1588	12.4898	12.4509	12.4643	12.4537	12.4041	12.5112
ENSG00000075415	SLC25A3	14.1456	14.206	13.9556	14.0391	14.3975	14.0256	14.1126	14.3695	14.1438	14.0331	14.0717	13.9422	14.1853	14.1253	13.8966	14.1184	14.0207	14.1371	14.0831	14.2637	14.1044	14.522	14.7387	14.5795	14.5907	14.0344	14.3533	14.0093	14.2794	14.0457	14.2553
ENSG00000075420	FNDC3B	11.113	10.9762	9.93497	11.4945	11.0929	9.77661	11.1636	11.3388	11.5619	9.98207	11.6139	10.552	10.8767	11.4389	11.3732	11.2473	10.7914	9.9941	11.3163	11.4302	11.3728	8.55759	7.87943	10.9626	8.2613	10.2913	9.98762	9.7883	10.0575	9.96954	9.888
ENSG00000075426	FOSL2	9.73369	10.003	10.1608	9.84547	9.52205	9.90725	9.29447	9.47593	9.21563	10.0263	10.0598	12.0988	9.27657	10.343	11.0141	9.08568	10.2713	11.8438	9.44303	9.40975	9.62808	11.7594	11.8289	9.14818	11.8194	10.8184	10.9621	10.9239	11.0394	10.9095	10.9824
ENSG00000075429	CACNG5	7.84208	8.88965	9.5674	8.73007	8.27232	8.9754	7.24344	8.25249	8.36115	9.42258	8.34221	8.32991	7.51312	8.08126	5.45992	7.16564	8.46914	7.53428	7.76469	8.29478	8.07903	6.31477	5.90174	7.6859	6.76794	7.76801	7.53669	7.7618	7.74006	7.70325	7.61108
ENSG00000075461	CACNG4	13.2935	13.7276	13.418	13.3229	13.7638	13.2387	13.6311	13.6357	13.3754	13.3891	13.6854	12.3319	13.6653	13.2262	11.0056	13.6144	13.4938	12.3413	13.4522	13.3533	13.461	12.367	12.6313	13.4585	12.4852	13.558	13.4397	13.5667	13.4459	13.4268	13.4158
ENSG00000075539	FRYL	11.5421	11.6002	10.0428	11.7489	11.5179	10.2491	11.4184	11.7387	12.0701	10.0825	11.5462	10.617	11.2623	11.8373	12.5637	11.4165	11.1175	10.2449	11.0035	11.9811	11.9852	10.0124	10.0858	11.807	10.3132	10.6103	10.6071	10.4862	10.5706	10.6	10.4391
ENSG00000075568	TMEM131	12.1496	12.1359	11.1904	12.4272	12.25	11.2113	12.3096	12.3808	12.7161	11.1157	12.5592	11.2852	12.0928	12.3082	11.1671	12.3344	11.6969	11.1272	12.1727	12.5079	12.6384	10.8271	10.5199	12.3794	11.0067	11.5459	11.218	11.1066	11.285	11.3194	11.2738
ENSG00000075618	FSCN1	15.0354	15.2311	14.9302	14.4772	15.4871	14.8609	14.5451	15.2519	14.7959	14.9656	14.6615	14.3611	14.7119	14.8409	13.4056	14.5868	15.1145	14.4766	14.5718	14.9502	15.0163	14.8023	15.0246	15.2931	14.9269	15.0887	15.1672	15.1014	15.1459	14.9171	15.1381
ENSG00000075624	ACTB	17.5851	17.823	17.5238	17.3449	17.8215	17.5904	17.4096	17.7558	17.4336	17.5623	17.4805	17.1019	17.5582	17.4948	18.2088	17.5889	17.3466	17.4107	17.5673	17.5421	17.5491	16.8265	16.9386	17.767	16.8252	17.5864	17.6284	17.5675	17.6006	17.499	17.4875
ENSG00000075643	MOCOS	5.8699	6.45238	5.80557	5.86843	6.43258	5.32064	6.10775	5.96751	5.90424	5.63032	5.8097	7.26691	5.99612	5.85048	7.49297	5.86035	5.19651	6.68749	4.91192	5.85087	6.09808	5.0621	5.15526	5.64432	4.76949	4.97028	4.26742	4.87882	4.60438	4.26637	4.15869
ENSG00000075651	PLD1	6.87223	6.65906	6.46836	7.38424	7.12925	5.73505	6.56393	6.92347	6.77289	5.85248	6.90641	6.12493	6.47427	6.96402	5.30878	6.59548	7.3953	6.04965	6.96782	7.00021	6.63845	4.67681	4.75004	6.27577	4.76949	5.88148	5.91048	5.38893	6.26505	5.28911	5.369
ENSG00000075673	ATP12A	6.03316	5.91472	6.55544	5.76069	6.33691	6.58879	5.79719	5.65892	5.90424	6.67346	6.01907	6.28286	5.92709	5.69737	3.49506	5.74298	6.43532	6.06882	5.88926	5.56568	5.53507	5.34903	5.22149	5.65918	4.95222	5.88148	6.55467	6.35324	6.34333	6.2349	5.79351
ENSG00000075702	WDR62	9.99066	10.1871	8.06905	9.57911	9.65947	7.90976	8.84756	9.93701	9.54116	8.41495	9.21615	11.8161	9.23399	9.99297	12.1929	8.53056	7.64897	11.9524	8.99737	10.1057	9.56117	8.68931	8.37073	10.3111	8.2088	7.66869	6.81286	6.87535	6.831	6.65093	7.3123
ENSG00000075711	DLG1	11.1013	10.5827	11.9493	11.3004	10.7933	11.6793	11.0429	11.0434	11.1228	11.7137	11.2163	11.5463	11.0032	11.1281	10.8269	10.9927	10.3641	11.5578	11.0117	11.2083	11.0913	9.05032	8.70523	11.029	9.02598	10.6555	10.8002	10.5826	10.7986	10.6453	10.75
ENSG00000075785	RAB7A	13.9781	13.9742	14.9234	14.1378	14.1484	14.7513	14.1869	14.1774	14.0139	14.8025	14.3174	14.806	14.1172	14.0381	13.397	14.2291	14.1695	14.7336	14.2837	13.9353	14.0347	13.8656	13.8374	14.0264	13.8738	14.3847	14.4621	14.3948	14.4881	14.4119	14.3858
ENSG00000075790	BCAP29	10.5902	9.45202	11.408	11.2312	10.329	11.4394	10.9358	10.5342	10.5561	11.3367	11.228	11.271	10.8877	10.9011	10.4868	11.0673	10.747	11.1498	11.2585	10.5752	10.6368	10.5604	10.508	10.5772	10.3431	11.6397	11.6511	11.7037	11.7372	11.8328	11.6746
ENSG00000075826	SEC31B	9.71636	10.0155	8.49238	9.83367	8.46257	8.91509	10.2615	8.79744	9.90636	8.72834	9.73123	8.5518	9.99508	9.71182	8.65738	10.0301	9.77531	8.41188	9.66861	9.8487	9.9404	10.9853	11.1286	8.9614	10.8209	8.5409	8.31444	8.68786	8.25922	8.57098	8.4461
ENSG00000075856	SART3	11.8533	12.4385	11.329	11.9252	12.0042	11.2104	11.993	11.9018	11.9661	11.2721	11.9216	12.6126	11.9151	11.8738	13.0264	11.8691	11.432	12.4951	11.7916	12.0337	11.9269	13.1729	13.3296	12.0758	13.4052	11.2895	11.0345	11.0674	10.9965	11.1432	11.0484
ENSG00000075884	ARHGAP15	4.91623	4.99339	4.859	5.32682	4.68827	4.73318	4.5888	4.5505	4.79967	5.01874	4.80466	5.26768	5.18435	4.67327	4.68517	4.81769	4.42832	5.56701	4.14886	4.4953	4.18857	4.46859	3.49506	4.91352	3.49506	4.67928	4.99044	4.25459	5.02947	4.80184	5.05749
ENSG00000075886	TUBA3D	6.0138	4.99339	5.92509	5.37101	5.64192	5.85464	5.51061	5.49044	5.63177	5.68947	5.21022	5.33742	5.33307	5.65015	4.68517	5.6585	5.89467	5.64772	5.85918	5.44646	5.29386	6.18566	5.50756	5.34232	5.7718	5.26791	5.29132	5.6065	5.09762	5.98755	5.65471
ENSG00000075891	PAX2	9.48017	10.4358	7.55259	11.0536	10.4419	7.74101	11.0484	10.1563	10.5506	7.44704	11.2286	7.39317	11.3996	10.0197	7.86458	11.4703	11.5899	7.41518	11.3136	9.97132	11.1599	10.3318	10.4591	9.99513	10.3603	8.2214	8.00576	7.85464	7.78667	7.77039	8.08839
ENSG00000075914	EXOSC7	10.399	11.3513	10.3956	10.2987	10.6345	10.1591	10.2679	10.5962	10.2704	10.3552	10.1766	9.94433	10.4058	10.289	9.91299	10.2438	10.1123	10.0206	10.4589	10.3722	10.4006	10.1009	10.1564	10.8602	10.2046	10.026	10.1158	10.1035	9.9955	10.1311	10.2521
ENSG00000075945	KIFAP3	12.9501	12.3713	13.6429	13.0327	12.8349	13.7649	13.1511	12.8926	12.8152	13.7455	13.044	13.4919	13.092	12.9241	13.9925	13.2919	13.4301	13.5351	13.2536	12.7703	12.7306	12.7539	12.9367	12.6527	12.7842	13.8204	14.1415	13.9251	14.1451	14.0265	14.0857
ENSG00000075975	MKRN2	11.0154	11.1648	10.9322	11.132	11.2606	10.8915	11.1211	11.3062	11.3745	11.0183	11.1525	11.5263	11.0098	11.1394	8.70027	11.1534	11.0506	11.3481	11.0611	11.2423	11.1557	12.2784	12.507	11.3354	12.5536	11.0966	11.2039	11.077	11.0384	11.2111	11.1537
ENSG00000076003	MCM6	11.6747	11.5721	9.95764	11.553	11.6243	9.94542	11.3585	11.7383	11.361	9.66946	11.5227	9.19175	11.4248	11.7148	8.68612	11.2313	10.4762	9.14956	11.4673	11.8528	11.5898	9.91413	9.89936	12.0596	9.87027	10.1248	10.5667	9.88663	10.4268	10.3439	10.411
ENSG00000076043	REXO2	9.24867	9.03696	10.3154	9.58236	9.05653	10.3238	9.44981	9.00073	8.90506	10.2748	9.53432	10.4812	9.47534	9.33055	11.9482	9.47372	9.26077	10.4925	9.91909	9.11171	8.91618	10.8923	10.9612	9.09074	10.7479	9.93184	10.0339	10.0347	10.0229	9.92614	9.79247
ENSG00000076053	RBM7	9.09177	8.13618	8.14224	9.14892	9.29399	8.29195	9.26288	9.40384	9.40079	8.26577	9.23414	9.06527	9.31955	9.2079	9.70419	9.27845	9.06406	9.01918	9.42584	9.42611	9.15682	10.3333	10.1754	9.51518	10.4241	9.44531	9.42881	9.39818	9.41042	9.54137	9.3497
ENSG00000076067	RBMS2	10.14	9.50579	8.89627	10.0294	10.2506	8.71232	9.92368	10.2798	10.3525	8.77454	9.70653	7.9849	9.89263	10.1128	8.00826	9.73439	9.1877	8.35227	9.60892	10.4382	10.1489	8.80999	8.68413	10.5892	8.2613	8.62557	8.63006	8.50929	8.43898	8.51996	8.63873
ENSG00000076108	BAZ2A	12.937	13.0907	11.9059	12.3553	13.0004	11.9367	12.2105	13.0059	13.1121	11.8063	12.1319	12.4724	12.1569	12.8732	15.7712	12.1557	12.5083	12.0723	11.7543	13.1637	13.0154	13.1691	13.4555	13.12	13.4663	11.7886	11.7487	11.668	11.8172	11.6042	11.7659
ENSG00000076201	PTPN23	12.5867	12.8137	12.5674	12.3274	12.6616	12.4406	12.3025	12.5195	12.6076	12.5046	12.4761	12.448	12.2748	12.5534	10.9326	12.2524	12.7328	12.3979	12.1731	12.5799	12.7345	13.3091	13.3254	12.6162	13.3643	12.3644	12.2958	12.3867	12.3714	12.32	12.4421
ENSG00000076242	MLH1	11.067	11.2262	10.8904	11.3356	11.0389	10.8432	11.2963	11.0513	10.9909	10.9674	11.3674	10.8696	11.4015	11.0535	8.71429	11.2155	10.5153	10.999	11.2941	11.1169	10.9705	10.8004	10.8389	11.3293	10.8096	10.8539	10.9621	10.7961	10.9483	10.9936	10.8867
ENSG00000076248	UNG	11.3067	11.4171	10.6289	11.0811	11.5199	10.5838	10.9709	11.5604	11.1683	10.5094	10.9703	10.6314	11.1606	11.2527	9.75929	10.972	10.933	10.7471	11.0777	11.5038	11.3123	11.6619	11.7081	11.8066	11.6094	11.296	11.2712	11.3794	11.2506	11.358	11.2625
ENSG00000076258	FMO4	5.49624	5.91472	3.49506	5.88314	5.68269	4.30821	6.00145	5.69014	5.63177	4.33593	6.29687	4.06016	5.8164	5.04454	3.49506	6.29004	4.90894	3.49506	6.1335	6.02264	5.84609	4.67681	4.75004	5.717	4.54637	4.55991	4.26742	4.03519	4.20683	3.49506	4.15869
ENSG00000076321	KLHL20	10.5394	10.1024	10.9276	10.7761	10.4973	10.8976	10.5799	10.6416	10.7878	10.7982	10.7066	11.1371	10.6403	10.6973	12.7229	10.748	10.5701	10.9527	10.7058	10.5631	10.6783	10.8902	11.2129	10.6085	11.3514	10.9636	11.0626	10.9638	11.0509	11.1326	11.0673
ENSG00000076344	RGS11	11.0083	10.9506	12.3202	10.5678	9.47593	12.2932	9.91253	9.73998	10.2384	12.3406	10.4772	11.9771	10.0412	10.7515	11.0226	9.95191	11.2374	11.8955	11.0084	10.5765	10.3677	10.3917	10.2328	9.70063	10.1775	11.8401	11.3826	12.0303	11.0698	11.6794	11.7533
ENSG00000076351	SLC46A1	7.95987	7.87481	8.28191	8.09503	7.89676	8.08835	7.96423	8.12769	8.06551	8.38121	8.05668	8.45417	8.28564	7.99383	9.1032	8.2533	8.46914	8.34846	7.92044	7.95217	8.31422	8.55759	8.72603	8.21963	8.72349	8.3761	8.37329	8.57736	8.3976	8.02059	8.36332
ENSG00000076356	PLXNA2	13.0338	14.0479	13.8969	13.2725	13.5774	13.7161	12.899	13.3453	13.5927	13.7433	12.8111	13.3478	12.9591	13.3007	14.5183	12.8748	13.2497	13.042	12.3166	13.5576	13.7218	11.0466	11.199	13.7174	11.4057	11.3143	11.1398	11.1468	11.2971	11.1453	11.2168
ENSG00000076382	SPAG5	10.5095	10.4149	7.74265	10.2967	9.80701	8.06075	9.76366	10.1995	10.1833	7.80674	9.85804	8.11847	9.68202	10.2253	8.55202	9.30021	8.58389	8.25796	9.67901	10.5625	9.83735	9.18202	9.21579	10.706	9.00855	8.61968	8.16421	8.57736	7.98351	8.3981	8.17592
ENSG00000076513	ANKRD13A	10.9502	10.7368	10.0867	10.9281	10.8175	10.1619	10.907	11.0122	11.0186	9.94362	10.7489	10.3739	10.6629	10.821	11.6052	10.8388	11.0893	10.2013	10.3833	11.0252	10.8354	10.8791	10.8137	10.9244	11.0188	11.0116	11.1163	11.0522	11.2398	11.0753	11.1674
ENSG00000076554	TPD52	10.9478	9.8521	12.0088	11.0853	10.4685	12.219	10.4853	10.4715	10.4311	12.1985	10.8723	12.152	10.8122	10.7179	11.903	10.8175	11.3361	12.2805	11.3846	10.5222	10.4301	9.94958	10.0284	10.6777	10.0364	12.6364	12.8618	12.7831	12.8297	12.9869	12.7751
ENSG00000076555	ACACB	9.01589	9.52327	7.88223	9.13863	9.15281	7.63256	8.58933	8.93403	8.92473	7.63097	9.16706	7.3856	8.49066	8.71565	7.07957	8.36561	7.90626	7.02241	8.85777	9.13723	8.70732	5.62342	5.65253	8.991	6.43936	7.57423	7.32872	7.20954	7.27383	7.15092	7.30119
ENSG00000076604	TRAF4	11.9442	12.3482	10.888	11.8166	12.1224	10.7501	12.0083	12.2056	11.9601	10.8736	11.9699	9.70784	12.2165	11.9491	9.96079	11.988	11.6004	10.0918	11.9872	12.0276	11.9805	12.4356	12.3245	12.3087	12.3702	11.7814	11.759	11.7106	11.5478	11.6118	11.5298
ENSG00000076641	PAG1	11.364	11.0964	12.2758	12.265	11.1902	12.2738	11.6697	11.4168	11.4425	12.1415	12.1007	12.5814	11.6123	11.4529	13.9568	11.683	11.81	12.2333	11.9005	11.1897	11.5766	10.9233	10.8389	10.5391	10.8699	11.801	11.9594	11.764	11.9846	11.8657	11.9582
ENSG00000076650	GPATCH1	9.74797	9.57029	9.62519	9.62618	9.76927	9.32074	9.90641	9.55873	9.65884	9.63947	9.72615	9.8934	9.82311	9.71455	12.3083	9.76239	9.72622	9.84276	9.31546	9.65788	9.75769	10.3802	10.5065	9.73769	10.5439	9.5997	9.41138	9.51946	9.37434	9.40401	9.19089
ENSG00000076662	ICAM3	4.17358	4.38533	4.65936	4.28425	4.5892	4.57511	4.10404	3.93392	3.49506	4.33593	4.01701	4.06016	4.44324	4.15277	3.49506	4.7253	4.66401	4.0552	4.69391	4.4953	4.46683	5.49361	4.93038	4.22538	4.41037	3.49506	3.49506	4.6766	4.00088	3.49506	3.96636
ENSG00000076685	NT5C2	11.1311	10.049	11.6015	11.4765	11.0811	11.4135	11.4489	11.2394	11.3273	11.4963	11.4627	11.7438	11.2804	11.3103	5.13631	11.4732	11.3954	11.3303	11.2764	11.2722	11.2664	11.7449	11.9235	11.0476	12.1305	11.524	11.3826	11.5156	11.468	11.5818	11.4569
ENSG00000076706	MCAM	12.446	12.8948	14.893	13.2941	11.5698	14.676	12.5645	11.6803	11.7964	14.863	13.186	14.3937	12.7547	12.4327	14.6343	12.4716	12.451	14.5832	13.4522	11.9128	11.9796	11.9673	11.7172	12.1811	11.5184	14.2428	14.3642	14.2971	14.3233	14.2781	14.3095
ENSG00000076716	GPC4	12.598	12.8016	6.62601	12.3039	12.9305	5.87357	11.9611	12.8806	12.5933	6.32303	12.3717	6.12493	11.9618	12.6173	3.49506	11.9541	10.2553	5.77205	12.1523	12.9564	12.3288	8.62739	7.75318	12.7549	8.45402	9.82344	5.78102	4.78268	5.48945	5.28911	5.05749
ENSG00000076770	MBNL3	8.40098	7.23091	4.60245	8.61591	8.13223	4.01338	7.22378	8.43908	8.35391	4.09379	8.15325	4.93877	7.67001	8.76132	5.13631	7.46859	6.31422	5.25362	8.02872	8.83026	8.4952	4.84798	5.50756	8.73346	6.07889	5.26791	4.26742	3.49506	3.49506	4.26637	4.62551
ENSG00000076826	CAMSAP3	12.6323	13.3187	13.0495	11.9663	12.8655	12.883	12.444	12.5573	12.4863	12.9904	12.2414	12.5531	12.4645	12.4762	12.7358	11.9097	13.0596	12.6222	12.1377	12.4777	12.6897	12.8789	12.9959	12.5067	12.7957	12.7615	12.897	12.8611	12.9151	12.6657	12.8986
ENSG00000076864	RAP1GAP	11.9252	11.6725	14.13	11.9888	11.8161	13.7725	11.9564	11.516	11.5181	14.0969	12.2856	13.3274	12.0943	11.7614	10.7744	12.0847	12.5474	13.3748	12.5154	11.507	11.7113	11.0329	11.0044	11.5831	10.8879	13.0961	13.2818	13.1569	13.3055	13.1369	13.2658
ENSG00000076924	XAB2	11.852	12.5418	11.2103	11.3846	12.2767	10.9109	11.4853	12.123	11.8765	11.2349	11.4285	11.9787	11.649	11.7307	14.0209	11.335	11.5477	12.116	11.3615	11.968	11.9391	12.7983	12.7989	12.3438	12.7561	11.2046	11.1887	11.2144	11.2026	11.0145	11.2087
ENSG00000076928	ARHGEF1	11.3588	11.9601	11.0582	11.1848	10.3829	11.1313	11.0641	10.4618	11.1989	11.1826	11.1707	10.5461	11.1678	11.2366	10.0296	10.9377	11.5645	10.3207	11.2647	11.1809	11.2397	10.9566	10.9699	10.6457	10.8431	10.8971	10.3697	11.0813	10.1278	10.8642	10.7336
ENSG00000076944	STXBP2	7.02192	7.25215	7.49153	6.47814	6.45551	7.16013	7.17	6.33823	6.59804	7.2264	6.63445	8.94983	6.87507	6.96402	11.0141	6.87346	7.54679	9.12084	6.61182	6.7937	6.76861	8.36668	8.51517	6.32179	8.19344	6.49546	7.01259	6.79371	6.91788	6.91293	6.85985
ENSG00000076984	MAP2K7	11.9663	11.4654	11.9302	11.3797	12.1176	11.7616	11.3446	12.0117	11.7783	11.7221	11.24	11.8565	11.4	11.8279	13.4217	11.2058	11.8771	11.789	11.1542	11.9793	11.8037	11.946	11.8638	12.1048	11.7477	11.6812	11.4439	11.6694	11.4297	11.5764	11.5907
ENSG00000077009	NMRK2	5.00646	4.99339	6.61449	4.28425	5.07671	6.37157	4.27748	4.36302	4.69234	6.70137	4.33993	5.83592	4.72171	4.41748	8.56755	4.67571	5.06173	6.19595	4.51623	4.88387	4.46683	5.34903	4.93038	4.96696	4.66437	5.33199	5.15048	6.0307	4.87936	5.22082	5.27384
ENSG00000077044	DGKD	12.7834	13.1365	13.4402	12.5586	12.7212	13.2068	12.8542	12.526	12.5095	13.3113	12.8467	13.3372	12.7595	13.0047	11.4103	12.6689	13.552	13.2379	12.592	12.59	13.0064	12.7856	12.9015	12.4442	12.7564	13.452	13.3683	13.5275	13.3813	13.3778	13.3652
ENSG00000077063	CTTNBP2	9.94924	10.4427	9.07076	10.0214	9.94683	9.39987	10.2061	10.2822	10.5443	9.24889	10.1054	9.26345	10.1228	9.9179	10.3766	10.3446	10.2238	9.03347	9.90321	10.303	10.2436	9.31481	9.61731	10.0457	9.67702	9.60269	9.41489	9.478	9.46862	9.52853	9.49274
ENSG00000077080	ACTL6B	11.6795	11.4345	12.5883	11.4639	12.0516	12.3593	12.0307	11.9125	11.6583	12.4906	11.7338	12.2208	12.2659	11.5282	12.993	12.1982	12.0996	12.3158	11.9142	11.4615	11.6434	11.9878	11.8934	11.6124	11.7653	12.078	12.1584	12.1237	12.0098	11.9548	12.1396
ENSG00000077092	RARB	6.90345	6.72171	6.10341	6.91469	7.08628	6.16038	7.34393	7.39179	7.14654	6.44434	7.23374	6.26618	7.38147	6.57173	3.49506	7.33167	6.92073	6.59945	7.07329	7.12288	6.85474	5.29685	5.90174	7.41667	4.86477	6.99537	6.65412	6.83512	5.99934	6.09907	6.9048
ENSG00000077097	TOP2B	14.0444	14.445	12.9539	14.3862	14.2872	13.0582	14.5536	14.341	14.5055	12.9374	14.3614	12.4782	14.2922	14.1222	10.7943	14.5575	13.9832	12.3365	14.0119	14.3308	14.3072	13.779	14.0046	14.2638	14.0802	13.6331	13.7515	13.4776	13.7268	13.6477	13.6347
ENSG00000077147	TM9SF3	13.1116	13.1622	13.124	13.4351	13.125	13.2866	13.3677	13.2451	13.3959	13.1944	13.4896	13.5316	13.2715	13.3456	12.7194	13.3825	13.2194	13.3475	13.4522	13.305	13.3133	13.6453	13.8016	13.1189	13.7554	13.6397	13.6615	13.6671	13.7123	13.7208	13.6306
ENSG00000077150	NFKB2	9.31156	10.0819	7.36099	9.2738	9.87129	7.10689	9.33452	9.60622	9.62919	7.08611	9.33427	8.1939	9.30152	9.28898	7.70492	8.83125	7.79615	8.29405	9.23594	9.70861	9.33949	11.0402	10.7118	10.0369	10.9451	7.26175	5.91048	6.51594	6.26505	6.20218	6.30777
ENSG00000077152	UBE2T	9.99785	8.50552	9.68075	9.85808	10.0186	9.87144	9.62398	9.95699	9.51384	9.63591	9.58004	9.17871	9.90244	9.93088	10.3181	9.60591	9.60835	9.63825	9.74189	9.94782	9.61836	8.8688	8.76171	10.1997	8.6523	9.77663	10.0765	9.66867	9.91826	9.78214	10.1008
ENSG00000077157	PPP1R12B	11.5963	11.4744	11.9371	11.6335	11.4102	11.903	11.3118	11.399	11.5771	11.7504	11.4939	11.5297	11.1106	11.5239	11.4796	11.243	11.8384	11.3571	11.0847	11.5326	11.5978	9.275	9.72964	11.2136	9.62651	12.1197	12.1838	12.0533	12.3131	12.2042	12.2505
ENSG00000077232	DNAJC10	12.2024	12.0458	11.854	12.5004	11.962	12.0456	12.5046	12.2687	12.515	11.8035	12.5293	11.2316	12.4562	12.5229	9.92509	12.435	12.3088	11.1238	12.4305	12.4223	12.5086	11.6081	11.8289	12.0891	11.8043	12.3653	12.5442	12.2541	12.5552	12.505	12.5353
ENSG00000077235	GTF3C1	13.0048	13.787	12.8588	12.9477	13.1199	12.7258	12.956	12.9489	13.0305	12.8211	13.0542	12.3139	12.8631	13.0466	11.7345	12.6413	12.7794	12.2094	12.8302	13.0598	13.1084	12.8136	12.6943	13.1197	12.8385	12.8664	12.7471	12.785	12.7769	12.7441	12.7394
ENSG00000077238	IL4R	6.69291	6.72171	8.90563	6.59626	7.14329	8.42464	6.23331	6.97301	6.6706	8.80665	6.47174	9.17871	5.75741	7.045	8.13886	5.78326	7.57673	9.30097	6.62932	7.0397	6.95162	6.73699	6.26515	7.00346	6.51654	7.26175	7.54954	7.93242	7.42322	7.55872	7.07157
ENSG00000077254	USP33	12.2268	12.1647	12.0389	12.3508	12.1666	12.2871	12.3618	12.4297	12.5166	12.0863	12.376	12.1509	12.2806	12.275	11.7601	12.4688	12.37	12.0281	12.2954	12.3946	12.3214	12.7853	12.9498	12.2743	13.0446	12.7467	12.8733	12.6828	12.893	12.83	12.7771
ENSG00000077264	PAK3	13.7977	13.2327	14.4355	13.8432	13.6514	14.5745	14.2507	13.6701	13.7372	14.4542	14.1655	14.1048	13.8726	13.7731	15.7854	14.1401	14.3236	13.9804	13.8916	13.6915	13.5806	13.8937	14.0554	13.2706	14.0451	14.2948	14.3343	14.2817	14.4119	14.3595	14.3426
ENSG00000077274	CAPN6	4.44619	4.73559	4.859	4.75911	4.19682	4.51586	5.07615	4.95774	4.43272	5.20273	5.21022	5.0302	4.81386	4.55445	3.49506	4.62346	5.19651	5.45086	4.6093	4.60809	4.46683	6.31477	6.34959	4.91352	6.58968	5.26791	3.49506	3.49506	4.20683	4.98854	3.49506
ENSG00000077279	DCX	16.0827	15.5879	15.1372	15.9664	16.3379	15.4327	16.1538	16.3554	16.4045	15.1759	15.9578	14.5934	15.8921	16.1249	16.6258	15.9978	16.5883	14.2698	15.4054	16.2142	16.2499	14.9526	15.2867	16.0449	15.3158	16.129	16.0638	16.0798	16.1987	16.1933	16.0472
ENSG00000077312	SNRPA	11.4529	11.5381	9.5674	10.6347	12.0363	9.64228	10.5612	11.8156	11.318	9.64481	10.5154	8.85743	10.9084	11.0986	10.8205	10.6452	10.0352	9.09154	10.654	11.6613	11.1371	9.94958	9.69052	12.234	9.73908	9.92947	10.0086	9.98097	10.0191	9.78214	9.90454
ENSG00000077327	SPAG6	5.82579	5.20257	4.40637	4.99154	5.90397	3.49506	5.72151	6.0642	6.24716	4.33593	6.07495	5.33742	5.41435	5.3233	3.49506	6.06817	5.15328	4.92689	6.3619	5.71599	5.34598	4.67681	5.0851	6.25693	5.7718	4.97028	3.49506	5.12502	4.20683	4.5736	4.15869
ENSG00000077348	EXOSC5	9.1162	9.65602	9.39205	8.58806	9.76024	9.26144	8.66139	9.2603	9.03742	9.30165	8.64278	8.81313	9.0301	9.22525	8.36911	9.01051	9.21168	8.89943	8.96712	9.13361	9.19982	8.13286	8.06249	9.80589	8.03871	9.53555	9.40082	9.43864	9.32163	9.48931	9.65147
ENSG00000077380	DYNC1I2	13.4626	13.4023	13.5471	13.4856	13.7059	13.6644	13.608	13.6723	13.561	13.5883	13.5309	13.5802	13.6479	13.3399	16.5763	13.6743	13.4028	13.6767	13.5564	13.4846	13.4413	13.4108	13.4958	13.6324	13.4392	13.8566	13.9756	13.8521	13.9551	13.9722	13.8987
ENSG00000077420	APBB1IP	4.27622	3.49506	5.67422	4.28425	4.47818	4.63076	4.5888	3.93392	4.26503	5.50325	4.22929	5.66408	4.50623	3.49506	5.13631	4.50924	3.49506	5.48091	4.6093	3.85489	4.18857	3.49506	4.75004	4.22538	3.49506	4.55991	3.49506	3.49506	4.20683	3.49506	3.49506
ENSG00000077454	LRCH4	9.76773	9.75554	9.89206	9.23013	9.17336	9.6906	9.21582	9.29694	9.6965	9.86197	9.32982	9.29196	9.22706	9.67862	5.13631	8.92474	9.80082	9.299	9.03998	9.75055	9.93258	10.0564	10.442	9.56101	10.064	9.27613	8.87869	9.20448	9.18248	9.24434	9.1421
ENSG00000077458	FAM76B	10.0621	9.42436	8.5292	10.2721	9.50053	8.85674	10.3596	9.82607	10.3919	8.61322	10.0354	9.38567	10.1219	10.1179	7.45996	10.4115	10.084	9.21789	9.96572	10.3372	10.1387	11.3041	11.7152	9.89431	11.6528	9.66684	9.59549	9.73785	9.80311	9.86873	9.63614
ENSG00000077463	SIRT6	10.9397	11.5198	10.8576	10.6067	11.2494	10.6794	10.8936	11.097	10.8782	10.7312	10.7451	11.0323	10.8772	10.8653	10.9205	10.8354	10.8476	11.2531	10.6003	10.8945	10.917	12.2021	12.2412	11.2356	11.9988	10.8726	10.4401	10.7673	10.638	10.5924	10.6434
ENSG00000077514	POLD3	9.9701	9.48809	8.64834	10.1861	9.89003	8.64229	10.146	10.0615	9.97043	8.60958	10.0381	8.75284	10.1331	10.1475	10.1479	10.0261	9.53613	8.86787	10.0191	10.1707	10.0201	9.68798	9.39846	10.3761	9.61216	8.77601	8.76798	8.54682	8.81618	8.71967	8.80078
ENSG00000077522	ACTN2	7.62964	7.57198	7.73741	7.6147	6.90008	7.68523	7.64377	6.97301	7.48938	8.14024	7.72403	9.20252	7.21548	7.63762	8.59812	7.65214	8.70038	9.10739	7.94138	7.32142	7.69945	7.88644	7.42366	6.33081	7.63424	7.72471	7.41557	8.25337	7.45825	8.1853	7.62004
ENSG00000077549	CAPZB	13.5128	13.1301	14.1821	13.381	13.7724	13.9927	13.4937	13.5824	13.2937	14.1686	13.4758	13.8603	13.5282	13.3778	14.3586	13.4763	13.2408	13.9895	13.5629	13.4529	13.356	12.1194	12.1437	13.7667	12.135	13.3916	13.5515	13.4987	13.5255	13.3747	13.5327
ENSG00000077585	GPR137B	9.08278	10.0965	7.30524	10.1947	9.85231	7.31559	10.2892	9.91046	10.0753	7.33656	10.3948	9.06527	10.3058	9.45995	7.64749	10.4479	8.76341	9.08698	10.5626	9.64903	9.85194	9.45845	9.52247	9.70659	9.17011	8.4707	7.94881	8.02407	7.61126	8.14375	7.81983
ENSG00000077616	NAALAD2	9.63264	8.38626	8.11422	8.62014	8.59548	8.76209	9.04621	9.08976	9.49587	8.40659	8.63738	10.1652	8.90322	9.34296	10.1886	9.13681	9.17067	9.88145	8.51147	9.62604	9.24474	11.2171	11.5683	8.95139	11.533	8.85827	8.78432	8.61906	8.52383	9.01498	8.69056
ENSG00000077684	JADE1	10.6823	10.8258	10.6651	10.6067	10.5817	10.6454	10.4729	10.6406	10.5919	10.6309	10.3991	10.7718	10.3638	10.556	12.0662	10.4509	10.7617	10.7813	10.2928	10.68	10.5828	11.1106	11.1412	10.6777	11.2942	10.803	10.5761	10.8927	10.7572	10.868	10.663
ENSG00000077713	SLC25A43	6.95402	7.84724	8.62302	7.90646	6.84944	8.76453	7.48804	7.21836	6.93824	8.5727	8.06207	8.53825	7.35617	7.06238	5.30878	7.54935	6.56195	8.55091	8.2178	7.02403	6.95162	5.70325	5.65253	6.74089	6.20979	7.72471	7.84858	7.97897	7.89273	7.68015	7.68977
ENSG00000077721	UBE2A	11.456	10.9682	12.1599	11.894	11.443	12.2376	11.9285	11.5508	11.4271	12.2848	11.9744	12.0994	11.9833	11.4808	10.1986	12.0555	11.618	12.1652	12.0455	11.4655	11.4488	12.8211	12.8601	11.48	12.7515	12.1176	12.3254	12.1904	12.2671	12.2625	12.2965
ENSG00000077782	FGFR1	13.6922	14.1598	12.3881	13.8354	13.9682	12.3412	13.6562	13.8573	13.6621	12.4353	13.9484	12.5606	13.668	13.6029	12.3152	13.5335	12.8363	12.4864	13.8228	13.8484	13.7163	12.6482	12.5694	13.8074	12.6364	12.607	11.9766	12.0652	11.8978	11.9909	11.9674
ENSG00000077935	SMC1B	4.51945	4.38533	4.60245	4.34577	4.77821	4.99055	4.35013	4.90004	4.26503	5.285	4.43642	4.28929	5.36076	4.82814	6.11738	4.56814	4.51401	4.65896	4.41209	4.4953	4.57668	5.3991	5.01039	4.63248	4.41037	5.05215	4.04442	4.96704	4.79571	4.26637	4.53121
ENSG00000077942	FBLN1	12.3673	12.8668	10.0867	11.3731	12.7585	10.0721	11.3064	12.6491	11.9452	9.8877	11.3565	9.72138	11.609	11.8754	10.1986	11.3984	10.6166	9.85354	11.5467	12.5383	11.7159	9.9359	9.62563	12.7896	9.95457	10.5169	10.3423	10.2808	10.3699	10.0503	10.0992
ENSG00000077943	ITGA8	5.43715	5.20257	4.65936	4.89801	4.86088	3.49506	4.86039	4.36302	4.43272	4.91428	5.29278	5.11481	4.81386	5.19206	5.93207	5.41955	6.41865	5.45086	5.85918	5.22845	4.99263	5.1253	4.53003	4.99274	4.24648	5.45098	6.26983	5.26414	5.89785	6.38779	5.61758
ENSG00000077984	CST7	4.86816	4.38533	4.02698	3.82058	4.47818	3.86255	3.99351	3.49506	4.50502	4.43199	4.09668	4.46193	4.00834	4.15277	5.7171	4.50924	4.22289	3.89237	4.14886	4.60809	4.18857	4.18985	4.53003	4.0142	4.95222	4.25636	4.26742	3.49506	3.49506	4.26637	3.96636
ENSG00000078018	MAP2	15.833	15.4876	15.9706	16.3685	15.8315	16.022	16.293	15.9611	16.2	15.8641	16.458	16.2368	16.0671	16.177	15.2661	16.2084	16.4302	15.7546	16.0596	15.9223	16.2606	15.9409	16.0643	15.5027	16.2857	16.3362	16.388	16.19	16.5001	16.3771	16.3762
ENSG00000078043	PIAS2	10.7349	9.86244	10.7429	10.8716	10.4973	10.7896	10.812	10.5655	10.8065	10.6854	10.8363	10.7602	10.7059	10.7654	11.738	11.076	10.8816	10.6171	10.9217	10.6886	10.7885	10.4979	10.1735	10.4921	10.3586	10.5544	10.6932	10.6602	10.9099	10.8578	10.7077
ENSG00000078053	AMPH	12.7063	12.4023	13.4451	12.5632	12.7025	13.3107	12.6037	12.7212	12.6144	13.3914	12.6439	12.8128	12.4761	12.5274	10.5815	12.7333	12.9117	12.7343	12.7337	12.5739	12.5568	10.8334	11.0525	12.5784	11.0371	12.847	13.1509	12.8205	13.1269	12.9033	13.1043
ENSG00000078061	ARAF	10.6185	10.9359	9.19048	10.5552	10.9885	8.67903	10.5599	10.8342	10.7338	8.96298	10.73	9.84886	10.6636	10.543	9.35653	10.5274	9.62452	9.782	10.5848	10.7149	10.7412	10.7114	10.6882	11.0191	10.7294	9.19142	8.67752	8.83159	8.73311	8.87488	8.62991
ENSG00000078070	MCCC1	10.2871	10.2462	10.332	10.6041	10.3666	10.2315	10.5547	10.4478	10.3706	10.2656	10.6528	10.0254	10.618	10.289	8.9097	10.634	9.97201	10.1886	10.7792	10.5041	10.3054	9.44747	9.51353	10.4208	9.40135	10.2913	10.2649	10.2394	10.3139	10.2076	10.2477
ENSG00000078081	LAMP3	5.5527	6.20966	5.651	7.07248	6.09387	5.16709	6.40841	6.50047	6.70553	4.43199	6.76702	7.96476	5.8912	6.09539	6.28056	6.16126	5.01308	7.65044	5.85918	5.97337	6.47325	5.44724	5.55772	5.50225	5.37077	4.55991	4.80354	4.78268	4.49194	4.5736	4.42565
ENSG00000078098	FAP	4.76495	4.38533	4.60245	5.37101	4.47818	4.45232	5.04295	4.5505	4.63397	4.66852	5.18866	5.74048	4.89852	5.19206	5.13631	4.86097	4.51401	6.26364	4.91192	4.4953	3.98778	3.49506	3.49506	4.96696	4.02936	6.1065	6.52866	5.38893	6.23794	6.09907	5.88883
ENSG00000078114	NEBL	11.1913	10.7368	11.9944	11.5077	10.7944	12.119	11.0891	11.0754	11.3268	12.0669	11.4884	12.4325	10.9714	11.2466	11.7819	11.0441	11.413	12.1154	11.2599	10.935	11.0816	8.64192	9.06892	10.3676	9.02164	11.9952	12.1495	12.027	12.2477	12.2292	12.2648
ENSG00000078124	ACER3	10.8742	10.233	10.6032	11.096	11.0407	10.7998	11.1264	11.1197	11.0603	10.7659	11.2864	10.4804	11.1021	11.2797	14.0894	11.2451	10.5994	10.5105	11.2148	11.1141	10.9503	10.5217	10.3191	10.963	10.3655	10.6294	10.6641	10.4958	10.6073	10.5277	10.752
ENSG00000078140	UBE2K	12.5481	11.5077	13.4654	12.8601	12.4913	13.4638	12.8497	12.578	12.6208	13.4287	12.8065	13.367	12.8012	12.7322	11.9644	13.0152	13.0038	13.1314	12.8647	12.5538	12.6284	12.8919	12.8819	12.4334	12.9782	13.2598	13.3027	13.2745	13.3367	13.4268	13.3387
ENSG00000078142	PIK3C3	11.2487	11.0847	10.6097	11.6145	11.18	10.6872	11.6085	11.4405	11.6743	10.5335	11.6585	10.8857	11.3763	11.5161	11.9659	11.6081	11.1971	10.6012	11.3042	11.4445	11.7507	11.4658	11.5156	11.3507	11.5875	11.2923	11.1917	11.2105	11.1914	11.3212	11.0681
ENSG00000078177	N4BP2	10.9552	10.5035	9.44757	11.1186	10.7415	9.89281	10.7643	11.1333	11.3497	9.49134	10.8588	10.9726	10.5425	11.1873	12.82	10.7222	10.8552	10.4769	10.3249	11.1584	11.246	10.3107	10.6315	10.6488	10.8831	10.6854	10.4193	10.4304	10.7206	10.7719	10.5319
ENSG00000078237	TIGAR	9.82138	9.79926	9.97663	10.0849	9.78493	9.90282	9.94672	10.0168	9.93331	9.93638	10.1503	9.41374	9.99916	10.0097	8.21977	9.82376	9.6405	9.20322	10.1309	9.95399	10.0127	11.3811	11.5466	10.0193	11.6976	9.97394	9.75598	9.92748	9.97958	9.99776	9.94598
ENSG00000078246	TULP3	10.3697	9.7812	8.82651	10.7561	10.6008	8.73742	10.5224	10.6253	10.3998	8.59494	10.7518	9.43582	10.4406	10.4069	9.49284	10.3883	9.54371	9.30686	10.3196	10.5611	10.4779	10.66	10.4054	10.7279	10.6917	8.72759	8.84272	8.30541	8.63481	8.59582	8.81642
ENSG00000078269	SYNJ2	8.70922	8.80636	7.06595	8.77256	8.54378	6.88959	8.46707	8.5116	8.65126	6.67346	9.00885	9.68652	8.25868	8.87808	8.62805	8.75085	8.53148	9.46985	8.8541	8.53333	8.55251	7.17296	7.3848	8.05832	6.98127	7.36428	6.60527	7.09535	6.67984	7.32525	6.71574
ENSG00000078295	ADCY2	10.4089	10.5952	11.0681	11.393	11.0342	10.8825	11.3909	11.0107	11.0384	10.971	11.4386	10.7768	11.2215	10.4993	9.34757	11.3824	11.0211	11.0254	11.3972	10.4929	10.8291	8.77088	8.99376	10.4156	8.84141	11.1008	11.1897	11.176	11.1206	11.1379	11.0501
ENSG00000078304	PPP2R5C	12.6563	12.2558	12.8836	12.8219	12.7034	12.8308	12.8381	12.8033	12.8363	12.8445	12.9026	12.6211	12.778	12.6539	11.8033	12.8797	12.6859	12.5709	12.9023	12.7273	12.5891	12.2479	12.3882	12.8507	12.3825	12.9491	13.1029	12.8661	13.1488	13.0444	13.0214
ENSG00000078319	NA	9.31924	9.00619	10.1725	9.02183	9.34016	9.77903	9.12913	9.30416	9.0329	10.0942	9.12525	9.67883	9.33414	9.32698	8.53632	9.17717	9.43384	9.67213	9.28036	9.18172	9.18672	8.42386	8.47887	9.33015	8.72882	9.3911	9.65	9.63424	9.38042	9.48599	9.59369
ENSG00000078328	RBFOX1	12.9385	11.3452	13.97	12.3447	12.72	13.954	12.1369	12.5272	12.3791	13.9463	12.3253	13.9045	12.3024	12.8569	15.15	12.454	13.6529	13.8579	12.6868	12.4662	12.5757	10.6742	10.6439	12.2656	10.5009	14.0103	14.031	14.0767	14.0328	14.1199	13.9253
ENSG00000078369	GNB1	15.6642	15.742	16.4666	15.6121	15.8337	16.3214	15.6783	15.8279	15.7265	16.402	15.7034	16.2063	15.639	15.7341	15.0822	15.4825	15.9289	16.0619	15.7165	15.6506	15.7448	15.0702	15.2379	15.7038	15.2117	15.9855	16.1521	15.9984	16.133	15.9377	15.9921
ENSG00000078401	EDN1	5.75676	4.99339	5.52819	5.10525	4.86088	5.62639	5.31257	4.83909	5.06869	5.95104	5.44291	5.92499	5.46575	5.15689	6.42649	5.61413	5.19651	6.06882	5.59028	5.86907	4.46683	4.99521	4.93038	5.81246	5.48338	4.25636	5.15048	4.25459	4.49194	4.5736	4.93196
ENSG00000078403	MLLT10	11.1321	10.4381	9.97552	10.9949	11.0766	9.9868	10.8942	11.2777	11.4396	9.96226	10.7313	10.216	10.8476	11.2635	11.1284	10.8965	10.6157	9.9127	10.4876	11.5226	11.2381	9.93786	10.0471	11.4006	10.0169	10.5326	10.4	10.3047	10.4414	10.4481	10.4541
ENSG00000078487	ZCWPW1	7.21638	7.62168	7.28376	7.62741	6.8834	7.18969	7.80195	7.40084	7.43536	7.48735	7.75434	7.3393	7.64937	7.18642	10.7811	7.61512	7.26322	7.63799	7.42108	7.22902	7.60389	6.36322	6.62161	7.21541	6.49128	6.84077	6.95557	6.79371	7.10695	6.99049	7.11038
ENSG00000078549	ADCYAP1R1	12.7018	13.257	12.9316	13.2149	12.7926	12.8138	12.9015	12.7824	12.9719	12.7865	13.2811	12.7815	12.9369	12.6527	10.8714	13.018	12.9427	12.4743	13.2413	12.6331	12.8763	11.1374	11.3422	12.5302	11.3695	13.1829	13.1451	13.1688	13.1546	13.1896	13.0875
ENSG00000078579	FGF20	4.70917	3.49506	5.99926	5.28098	3.49506	6.16038	5.31257	4.70534	4.0427	5.50325	5.12154	5.46612	5.08534	4.96301	4.68517	5.41955	5.46245	5.01769	5.66284	4.70868	4.46683	4.84798	4.23456	5.09036	4.54637	6.23823	5.91048	5.79269	5.89785	6.09907	6.47751
ENSG00000078596	ITM2A	6.05225	4.99339	4.40637	5.77662	5.93753	3.49506	5.8861	5.4163	5.35087	4.51799	5.78276	4.72883	5.71658	5.78701	5.13631	5.52054	6.3847	4.45363	6.22944	6.00642	5.91363	5.62342	5.0851	5.62928	5.8554	4.78557	3.49506	4.55747	4.49194	3.49506	4.62551
ENSG00000078618	NRDC	12.7536	13.0753	13.4412	12.8549	12.7066	13.3887	12.8277	12.7589	12.7184	13.3955	12.8185	13.1524	12.7032	12.8239	13.5296	12.786	12.8812	13.093	12.7151	12.7639	12.6894	13.3575	13.3383	12.7107	13.4444	12.9176	13.2644	12.8906	13.3017	12.9907	13.2584
ENSG00000078668	VDAC3	12.6744	12.6665	13.9914	12.9383	12.7951	13.9222	13.0123	12.7246	12.5178	14.0356	12.9773	13.6008	13.0717	12.5969	11.992	13.0823	12.9446	13.7828	13.1873	12.5448	12.3958	13.4462	13.5014	12.768	13.3788	13.3886	13.7639	13.4728	13.7124	13.5512	13.6737
ENSG00000078674	PCM1	13.3424	13.2564	12.66	13.4356	13.2355	12.7648	13.3523	13.4386	13.5801	12.624	13.3898	12.6358	13.097	13.5093	13.0929	13.3835	13.2711	12.2942	12.9813	13.5226	13.5091	13.3313	13.3648	13.3626	13.5897	13.2338	13.1969	13.146	13.2913	13.2546	13.1768
ENSG00000078687	TNRC6C	12.2194	12.2314	11.576	11.7973	12.4477	11.6896	12.0331	12.3521	12.627	11.5202	11.822	11.9815	11.9076	12.2534	15.4281	12.1703	12.6092	11.4808	11.5748	12.4053	12.6296	11.8812	11.9959	12.1569	12.1599	11.4678	11.3728	11.3567	11.3971	11.4035	11.4817
ENSG00000078699	CBFA2T2	12.1026	12.2714	11.1016	11.8205	12.0604	11.1742	11.9062	12.2184	12.374	11.0728	11.8376	11.0972	11.9092	12.1012	12.9493	11.9707	12.0275	11.0906	11.7279	12.2973	12.2362	11.7081	11.7172	12.0575	11.6847	11.5405	11.4379	11.495	11.4392	11.4863	11.3246
ENSG00000078725	BRINP1	11.438	11.3574	12.3873	11.2463	11.5185	12.4471	11.5251	11.4729	11.211	12.5076	11.5208	11.0932	11.5715	11.2834	9.47649	11.9754	11.985	11.0349	11.7169	11.2709	10.9609	9.46118	9.64486	11.2267	9.66872	13.0319	12.9447	13.0278	12.8863	13.0317	12.912
ENSG00000078747	ITCH	10.2594	9.21433	8.99386	10.3982	10.2327	9.63295	10.311	10.6435	10.5251	9.44926	10.2414	10.1739	10.4188	10.3465	10.4285	10.5103	9.99014	10.1886	10.3022	10.5645	10.3864	10.1859	9.91302	10.4921	10.1219	9.82344	9.88278	9.7513	9.89723	9.91878	9.83144
ENSG00000078795	PKD2L2	4.91623	4.38533	4.94615	4.6409	4.47818	4.9517	4.41648	4.2495	4.26503	5.01874	4.33993	5.15492	4.67225	4.41748	5.13631	4.21942	4.51401	5.1801	3.95933	4.11514	4.84562	5.44724	5.0851	4.73504	4.86477	5.26791	4.69593	4.96704	4.95696	4.69436	4.93196
ENSG00000078804	TP53INP2	12.2013	11.8707	13.2611	12.3845	12.1904	13.132	12.47	12.0252	12.0577	13.2543	12.5594	13.4055	12.3514	12.3266	11.11	12.161	12.5624	13.3008	12.3972	11.861	12.1456	12.7829	13.0077	11.8667	12.8765	12.6592	13.0769	12.6821	13.0984	12.6502	13.0172
ENSG00000078808	SDF4	12.6575	13.6374	12.568	12.6374	12.9405	12.4086	12.867	12.8227	12.7066	12.5482	12.9067	12.445	12.9354	12.6302	10.89	12.7112	12.6204	12.4732	12.9661	12.7237	12.7747	13.3157	13.3892	12.8499	13.2783	12.5505	12.4385	12.5124	12.3745	12.3121	12.4477
ENSG00000078814	MYH7B	7.97454	8.5143	7.74265	7.56267	7.53225	7.45578	7.28196	7.21836	8.02503	7.68045	7.03332	7.62294	7.1942	8.01619	10.1633	6.76096	8.19834	7.2029	7.51734	7.86302	8.34404	7.42994	7.11065	7.76	7.19795	6.95827	7.20404	6.43696	7.01556	6.91293	7.0451
ENSG00000078900	TP73	6.22978	6.29538	4.24316	5.55262	6.43258	4.01338	5.81545	6.27965	6.02213	4.51799	5.8097	5.23126	5.58582	6.7441	9.81237	5.52054	5.52909	5.25362	5.38863	6.37614	6.00899	5.0621	4.53003	6.5158	4.76949	4.25636	4.80354	4.55747	3.49506	3.49506	4.42565
ENSG00000078902	TOLLIP	12.339	12.9015	13.2316	12.2913	12.7348	12.9868	12.4166	12.4379	12.2044	13.2301	12.514	13.4364	12.5515	12.1978	13.3795	12.4463	12.429	13.5337	12.6327	12.2111	12.3296	13.0062	13.112	12.5085	12.9899	12.8819	12.8123	12.8747	12.6845	12.7354	12.7371
ENSG00000078967	UBE2D4	9.12279	9.42436	9.43954	9.72287	9.3462	9.58953	9.64741	9.53029	9.27046	9.39117	9.70137	8.99018	9.6984	9.21564	10.0071	9.74785	9.2881	9.16045	9.77911	9.07444	9.34245	9.29351	9.26988	9.36932	9.15831	9.54799	9.53884	9.52886	9.61495	9.54137	9.70492
ENSG00000079101	CLUL1	6.6566	6.41476	8.19287	6.00872	6.60626	8.28516	7.07803	6.61479	6.45439	7.98596	6.62712	7.3856	6.79217	6.40304	6.42649	7.0511	7.46906	7.26104	6.66368	6.51834	6.00899	5.81459	5.65253	5.93797	6.20979	7.54961	7.41557	7.55586	7.77747	7.86556	7.72341
ENSG00000079102	RUNX1T1	12.6346	11.9456	12.9315	12.841	12.6646	13.1058	12.7797	12.6337	12.7237	12.8699	12.4685	12.4921	12.6358	12.5938	15.0392	12.9846	13.1927	12.0697	12.0792	12.5539	12.6955	12.3079	12.4636	12.2297	12.7026	12.7688	12.7359	12.7553	12.8172	12.9423	12.7498
ENSG00000079112	CDH17	4.05075	4.38533	5.30313	4.6819	4.35045	4.45232	3.99351	4.11336	4.43272	5.11436	4.4807	5.85875	4.67225	4.15277	6.79046	4.50924	4.59205	5.94954	4.6093	4.00263	4.18857	3.9887	4.0208	4.33546	4.95222	4.25636	4.57503	4.25459	4.20683	4.04367	4.42565
ENSG00000079134	THOC1	10.2997	9.85556	8.90329	10.7067	9.67876	9.19235	10.7699	9.83606	10.3516	9.23952	10.3905	9.56828	10.5899	10.2872	8.2776	10.5471	9.97201	9.70672	10.2501	10.5055	10.2325	11.5864	11.5876	10.1979	11.6123	9.70622	9.1124	9.49409	9.39249	9.51557	9.49517
ENSG00000079150	FKBP7	8.70629	7.4851	7.62258	8.70835	9.07485	7.27484	8.76877	9.19189	8.87251	7.79396	8.34	7.42307	8.84102	8.86338	7.2824	9.04462	9.12342	7.59354	8.4051	8.96466	8.95918	8.73067	8.83054	9.07503	9.00855	9.0009	9.23239	9.09902	9.20663	9.10856	9.27248
ENSG00000079156	OSBPL6	10.789	10.5035	11.097	11.1672	10.5701	11.0939	11.0014	10.7264	10.9204	11.0629	10.9959	11.7084	10.891	10.8273	13.2241	10.9488	11.1181	11.6948	10.6801	10.8653	10.8428	10.568	10.4974	10.5818	10.4947	11.1948	11.1185	11.2366	11.223	11.2864	11.1743
ENSG00000079215	SLC1A3	12.3648	13.7431	4.76407	14.9812	13.3773	4.38355	14.9593	13.4298	13.9314	5.01874	15.2256	5.92499	14.761	12.8286	3.49506	14.9648	11.2443	6.24702	15.3354	13.0117	13.7006	12.5538	12.6983	12.9927	12.8333	10.9367	4.99044	5.26414	6.09376	5.58349	5.65471
ENSG00000079246	XRCC5	13.9355	14.1109	12.8951	13.9129	14.0482	13.0396	13.8689	14.1668	14.0282	12.8944	13.7898	12.5835	13.9508	14.0539	12.1106	13.9079	13.6159	12.5928	13.582	14.1513	14.0869	12.9266	13.0029	14.3665	13.1563	13.7717	13.7567	13.6592	13.8113	13.7662	13.6975
ENSG00000079257	LXN	5.60679	5.38045	5.47559	5.23335	4.77821	5.43098	4.68783	6.04066	4.57177	5.74607	5.14434	5.8812	5.11928	5.19206	3.49506	5.2509	5.06173	6.40483	5.43161	4.96168	4.99263	4.84798	5.0851	5.30381	4.54637	6.75664	6.55467	6.16892	6.15326	6.69811	6.06134
ENSG00000079263	SP140	4.86816	5.20257	5.23984	4.6819	4.47818	4.73318	4.77774	4.5505	4.69234	4.33593	4.33993	5.1937	4.89852	4.0336	3.49506	4.77253	5.06173	5.53895	4.77181	4.88387	5.05943	4.46859	4.23456	4.91352	3.49506	4.78557	4.26742	4.03519	4.20683	4.5736	4.8634
ENSG00000079277	MKNK1	9.38285	8.9491	10.2145	9.51347	9.06022	10.2315	9.21252	9.00959	9.16899	10.2482	9.39416	10.0278	9.23917	9.22334	11.0282	9.2005	9.33032	10.0895	9.53295	9.18172	9.27908	9.09674	8.65189	9.06975	8.86581	9.6322	9.60165	9.71607	9.60979	9.56671	9.81598
ENSG00000079308	TNS1	10.3853	10.7405	12.7365	10.9694	10.6961	12.3861	10.673	10.2798	10.7449	12.711	11.1484	12.0861	10.8516	10.0866	12.3715	10.7601	10.7593	11.9477	11.3673	10.323	10.5294	9.45022	9.72964	10.1979	9.73114	11.2319	10.8618	11.1397	11.066	11.1209	10.9936
ENSG00000079313	REXO1	12.2117	12.6768	12.0908	11.3681	12.4336	11.8537	11.3942	12.2749	12.1053	12.0586	11.3573	12.234	11.577	12.0507	8.19997	11.339	12.2138	12.1541	11.2654	12.1056	12.1988	11.9835	11.9235	12.4295	11.9107	12.144	11.9884	12.1407	12.0034	11.9458	11.9857
ENSG00000079332	SAR1A	12.3484	12.0742	12.3187	12.5822	12.5174	12.4101	12.615	12.6072	12.5097	12.3475	12.6068	12.6825	12.6074	12.4604	13.141	12.6347	12.4249	12.6776	12.6515	12.5032	12.481	13.5518	13.6551	12.6478	13.6191	12.5058	12.7119	12.3837	12.6556	12.5824	12.5683
ENSG00000079335	CDC14A	8.16139	7.14263	5.17305	8.18651	7.86336	4.63076	7.58349	8.39915	8.13478	4.79869	7.80989	6.52565	7.78801	7.95732	3.49506	7.65214	6.14112	6.9534	7.24091	8.46294	8.00625	4.92407	4.93038	8.25495	5.48338	6.57164	4.80354	5.19661	5.62589	6.09907	5.1706
ENSG00000079337	RAPGEF3	7.57283	8.13618	9.0477	7.88547	7.46693	8.87269	7.99151	7.26869	7.54782	8.74169	7.7643	9.43399	7.85261	7.80635	10.4285	7.8195	8.49284	9.14078	8.48797	7.43207	7.84023	7.74981	7.31761	7.19606	7.27324	8.12491	8.14744	8.49656	8.13518	8.09225	8.40012
ENSG00000079385	CEACAM1	5.16789	4.73559	5.0652	4.59805	5.55632	5.4571	4.35013	5.01257	4.35345	5.11436	4.43642	5.85875	3.49506	4.55445	7.64749	4.21942	4.51401	6.01049	4.41209	5.13543	5.34598	4.18985	3.49506	5.04259	4.95222	4.8819	5.63753	4.78268	5.16198	4.5736	5.49935
ENSG00000079387	SENP1	10.0529	9.60355	8.47989	9.93317	9.988	8.62356	9.91558	10.4048	10.2354	8.2887	9.85727	9.81978	9.84703	10.1992	8.36911	9.94343	9.79607	9.77493	9.35233	10.2638	10.2341	9.97081	10.2633	10.39	10.3517	9.62047	9.25992	9.44528	9.5273	9.51882	9.32806
ENSG00000079393	DUSP13	5.37515	5.91472	6.06957	5.95434	4.5892	5.4827	4.93708	4.5505	4.69234	5.99774	5.18866	7.57053	5.30474	5.95	7.35609	5.12385	4.90894	7.93106	5.59028	4.92347	4.99263	5.84972	6.04534	5.09036	5.24691	6.1065	5.68712	5.44692	6.44127	5.82292	5.6908
ENSG00000079432	CIC	13.645	14.0411	13.6794	13.3103	13.6524	13.5493	13.3994	13.5151	13.6533	13.6924	13.5408	12.8313	13.2517	13.6858	11.9541	13.0997	13.7342	12.6702	12.9815	13.6598	13.8556	13.4394	13.5498	13.5349	13.4782	13.2858	13.1772	13.2948	13.2198	13.0607	13.2638
ENSG00000079435	LIPE	9.63725	9.84864	9.90262	9.39984	9.8692	9.63562	9.34813	9.67465	9.49258	9.93057	9.27411	8.799	9.71335	9.50956	8.35127	9.32492	9.51316	8.87582	9.54665	9.61959	9.69665	9.00984	9.19357	9.88459	8.86097	9.07156	9.36867	9.14458	9.31847	9.01958	9.37631
ENSG00000079459	FDFT1	14.417	14.3123	14.8962	14.0212	14.8095	14.7445	14.2866	14.789	14.453	14.8677	14.1937	14.0795	14.3576	14.4255	13.258	14.2455	14.2476	14.145	14.1379	14.5818	14.4378	13.2593	13.4072	14.8815	13.523	13.1529	14.3331	13.1453	14.2397	13.1891	14.1671
ENSG00000079462	PAFAH1B3	11.735	12.6601	11.6388	11.35	12.2968	11.6521	11.7928	12.0931	11.6185	11.7039	11.5349	11.0909	11.9576	11.5578	13.3399	11.9028	11.7637	11.6714	11.6444	11.6688	11.7673	11.6069	11.7159	12.1551	11.4699	12.0753	12.2728	12.1149	12.2369	12.0084	12.2269
ENSG00000079482	OPHN1	10.0724	10.3004	10.1441	11.2419	10.2047	10.147	10.906	10.2895	10.3981	9.94506	11.1481	9.35124	10.6272	10.1159	6.84293	11.009	10.4228	8.91237	11.1808	10.0946	10.2764	7.17296	6.55251	9.76241	7.47786	10.8849	10.9964	10.8952	11.0968	11.0339	11.0183
ENSG00000079616	KIF22	11.6954	11.8492	10.2654	11.0579	11.7035	10.1721	10.7884	11.7378	11.3628	10.1628	10.777	9.18089	11.0452	11.4118	9.98988	10.3984	10.4052	9.37951	10.6613	11.7336	11.3123	10.5781	10.6356	12.1511	10.5723	10.1165	9.85984	10.0674	9.9574	9.72702	9.91365
ENSG00000079689	SCGN	9.25868	9.04303	14.3258	10.2828	8.34059	13.8121	9.28821	8.14389	8.07876	14.3548	10.1028	13.7458	9.59454	8.80301	14.0377	9.19336	9.40293	14.1864	10.6791	8.54428	8.28376	8.34316	8.31688	8.82086	8.1857	11.4068	11.2468	11.5021	11.3003	11.3787	11.3959
ENSG00000079691	CARMIL1	9.85739	10.2435	10.0722	10.8582	10.2682	9.78626	10.9095	10.1721	10.6003	9.96083	11.18	10.0825	10.8017	10.1354	7.76014	10.8682	9.47405	9.89194	11.2198	10.0103	10.2841	7.40736	7.23256	9.83338	6.99916	9.68948	9.46305	9.64004	9.49406	9.49921	9.56391
ENSG00000079739	PGM1	10.3084	10.8169	10.6429	10.7111	10.5122	10.5782	10.673	10.5745	10.3121	10.7651	10.9268	10.0661	10.7519	10.1972	9.47649	10.7667	9.99014	10.2893	10.9077	10.4183	10.3458	9.37399	8.90537	10.7829	9.08537	10.5435	10.7133	10.6343	10.6842	10.5309	10.7662
ENSG00000079785	DDX1	12.9251	12.5354	13.5641	13.1325	12.9179	13.3557	13.1887	12.9868	12.8309	13.4935	13.1241	13.4103	13.1377	12.955	11.5748	13.1729	12.8108	13.4765	13.1099	12.9365	12.8524	13.4215	13.4139	13.0831	13.5293	13.0574	13.2847	13.135	13.2882	13.1765	13.2215
ENSG00000079805	DNM2	12.6203	12.6759	12.0962	12.2953	12.8618	11.8958	12.3359	12.7537	12.662	12.0283	12.5144	12.347	12.4278	12.6076	11.244	12.2473	12.3537	12.2924	12.4419	12.6643	12.6967	11.6855	11.4271	12.8664	11.6159	12.065	12.0123	11.8945	11.9036	11.6946	11.967
ENSG00000079819	EPB41L2	11.0481	10.2619	8.76354	10.5239	11.1054	8.56868	10.45	11.0499	10.9235	8.52717	10.6308	9.32979	10.3033	10.8647	6.55858	10.343	9.72622	9.03584	10.6306	11.2615	10.6319	7.62834	8.38388	11.1457	7.8653	8.83814	8.45047	8.34856	8.30471	8.46032	8.5196
ENSG00000079841	RIMS1	11.9248	11.8379	13.805	12.0481	11.5145	13.6812	11.6266	11.515	11.6249	13.7047	12.0353	13.2812	11.5515	11.9319	14.1366	11.8841	12.642	12.7492	12.0463	11.5652	11.7734	9.31783	9.58069	11.2636	9.48563	13.5078	13.7002	13.6496	13.7948	13.7454	13.7488
ENSG00000079931	MOXD1	11.9954	12.5562	8.98505	11.6501	12.25	8.86132	12.4894	12.6855	13.017	8.97997	12.1052	8.92663	12.3526	12.3125	8.74193	12.3316	10.2713	9.01678	12.1687	12.5733	12.6792	10.63	10.9579	12.6199	10.7321	9.3807	8.7064	8.36966	8.55104	8.60197	8.59407
ENSG00000079950	STX7	12.2806	11.6637	12.8454	12.556	12.3988	12.9279	12.6737	12.389	12.4356	12.876	12.6104	12.4115	12.6113	12.3071	11.5555	12.7304	12.8223	12.2159	12.6209	12.2689	12.3214	12.4984	12.663	12.0294	12.7334	12.8414	12.9292	12.8013	13.0343	12.9249	12.931
ENSG00000079974	RABL2B	10.7828	9.91638	10.4904	10.7052	10.745	10.682	11.0373	10.7774	10.868	10.545	10.8057	10.2329	10.8306	11.0063	9.43479	10.9699	11.1771	10.2922	10.6842	10.8599	11.0367	11.2872	11.4335	10.8053	11.2843	10.4489	10.554	10.3011	10.5679	10.2668	10.6202
ENSG00000079999	KEAP1	11.828	12.4687	11.7442	11.7474	12.0935	11.5631	11.8655	12.0973	11.7285	11.8197	11.8145	12.1386	11.9892	11.7293	12.4257	11.7508	11.522	12.2847	11.8804	11.9057	11.8255	12.7366	12.7061	12.2536	12.7046	11.6397	11.7354	11.727	11.6462	11.5927	11.6133
ENSG00000080007	DDX43	5.78017	4.73559	6.95226	5.45496	5.46462	6.88053	4.81988	5.5605	5.06869	7.27334	5.83609	6.68354	4.89852	4.67327	5.45992	4.94261	5.52909	6.93305	5.59028	5.25791	4.57668	5.1253	4.93038	5.37967	5.53614	7.56197	7.92932	7.72946	7.69188	8.16882	7.99518
ENSG00000080031	PTPRH	10.9165	10.6439	11.8931	10.0094	9.88796	11.8077	9.48582	9.93856	9.57733	11.9155	10.1041	11.5936	9.69463	10.7948	9.71817	9.44396	11.1408	11.5045	10.0642	10.1556	10.4006	9.36527	9.37891	10.4358	9.34692	11.828	11.9479	11.951	11.9457	11.7523	11.8655
ENSG00000080166	DCT	4.91623	5.20257	3.49506	7.29126	5.36574	4.51586	6.12229	5.06487	6.05925	4.79869	5.98441	7.31558	6.40102	5.65015	9.03783	5.61413	5.10841	6.73543	6.10843	4.75536	5.62003	5.24235	4.93038	4.70203	4.76949	5.3929	4.57503	5.8768	4.20683	6.0629	4.62551
ENSG00000080189	SLC35C2	11.281	11.5011	11.154	11.0872	11.6156	11.0012	11.2591	11.4632	11.3026	11.1449	11.1644	11.1997	11.2564	11.3424	11.6891	11.1497	11.399	11.416	11.137	11.3611	11.4218	11.02	10.9087	11.596	11.096	11.0763	11.0782	10.9969	10.877	11.1188	11.1257
ENSG00000080200	CRYBG3	9.13154	9.64807	7.66742	10.4562	9.24953	7.82787	9.56694	9.49077	9.70931	7.41394	9.727	7.69813	9.54246	9.50168	3.49506	9.50576	7.19714	6.98339	9.11853	9.50104	9.76211	7.99618	8.1575	9.24963	8.84632	7.29181	5.47622	5.12502	6.21029	4.89922	5.49935
ENSG00000080224	EPHA6	8.53229	8.67947	10.3889	8.49652	8.01552	10.328	7.89985	8.1113	8.53126	10.1072	8.64816	9.14561	7.89703	8.60212	6.28056	8.47569	9.12846	8.64703	8.52076	8.53058	8.52153	6.18566	6.11182	7.63308	6.54134	8.97348	9.14651	8.83159	9.57312	8.87994	9.39204
ENSG00000080293	SCTR	4.76495	5.20257	4.81262	4.55313	5.46462	4.22424	4.10404	5.01257	5.55379	4.09379	4.22929	4.5363	4.37509	4.875	5.45992	4.00992	4.66401	4.82785	4.14886	4.88387	3.49506	3.49506	3.49506	4.82808	4.66437	4.25636	5.07324	5.38893	4.87936	5.35378	5.32234
ENSG00000080298	RFX3	11.5314	11.4148	8.5292	12.14	11.6336	8.96481	11.8926	12.0444	12.3913	8.90187	11.9359	9.23015	11.7838	11.7341	9.14519	12.0057	10.9134	8.7745	11.6873	12.0306	12.075	10.1508	10.2273	11.7523	10.455	10.2595	9.65889	9.95331	9.62009	9.98841	9.71538
ENSG00000080345	RIF1	11.5412	11.3983	10.6897	11.8201	11.2478	11.0425	11.4618	11.5518	11.8423	10.7553	11.5467	11.3242	11.4092	11.8763	11.5844	11.4439	11.369	10.8509	11.2578	11.8211	11.8454	12.0683	12.2426	11.5736	12.4101	11.4539	11.4145	11.4262	11.3986	11.5167	11.3314
ENSG00000080371	RAB21	12.1202	11.6968	12.5764	12.2843	12.2273	12.6428	12.3599	12.2822	12.363	12.5924	12.304	13.3284	12.2555	12.2852	14.054	12.386	12.3027	13.0655	12.2504	12.2201	12.324	13.6526	13.734	12.2355	13.8153	12.1633	12.2212	12.1217	12.3414	12.2376	12.2284
ENSG00000080493	SLC4A4	10.6262	10.5144	8.1263	11.8214	10.5454	8.4911	11.6515	10.6292	11.0048	8.20438	12.2127	7.72234	11.4997	10.8057	9.39184	12.0098	10.9243	7.66279	12.7133	10.4264	10.7896	5.3991	6.01084	9.67307	5.93408	10.2347	8.82176	8.60134	8.98125	8.6383	8.87731
ENSG00000080503	SMARCA2	11.2502	11.4183	12.0159	11.9935	11.3935	11.8291	12.0537	11.366	11.4746	11.8775	12.178	12.4176	11.8529	11.3639	12.4531	11.9159	11.5392	12.2349	12.1153	11.2427	11.3915	11.8601	12.051	10.9605	12.1092	10.9912	11.0615	10.9	11.0986	11.0553	10.985
ENSG00000080511	RDH8	3.49506	3.49506	3.49506	3.49506	4.5892	4.01338	3.49506	3.49506	4.0427	3.49506	3.7975	6.10621	3.49506	3.49506	3.49506	3.49506	3.49506	5.53895	3.49506	3.49506	4.18857	3.49506	3.49506	4.43148	3.49506	3.49506	3.49506	3.49506	4.20683	3.49506	3.49506
ENSG00000080546	SESN1	10.2919	10.1925	9.76543	10.3119	10.3167	9.7669	10.4436	10.481	10.549	9.65013	10.4112	9.79864	10.3058	10.3314	8.05312	10.3812	10.2344	9.74195	10.3985	10.4183	10.281	11.3267	11.3107	10.4388	11.3358	10.3079	10.3032	10.1387	10.3328	10.259	10.2777
ENSG00000080561	MID2	8.92828	9.25676	10.4974	8.88772	8.59039	10.3346	8.61709	8.79402	8.83921	10.2494	9.17949	10.2213	8.33486	9.27609	3.49506	9.02867	9.79607	9.3664	8.71941	8.7802	9.08452	8.58792	8.93246	8.20525	9.27222	9.91513	10.0063	9.81416	10.2802	9.93833	10.1525
ENSG00000080572	DNAAF6	3.49506	3.49506	3.49506	3.49506	3.49506	3.49506	3.49506	3.49506	4.26503	3.49506	3.922	4.60494	4.50623	4.0336	3.49506	4.21942	4.0914	5.10173	3.49506	3.49506	4.18857	3.49506	3.49506	3.49506	3.49506	3.49506	3.49506	3.49506	3.49506	3.49506	3.49506
ENSG00000080573	COL5A3	7.06851	7.20935	7.66189	6.80634	7.22475	8.06075	6.61554	7.4712	6.90867	7.57224	7.6543	7.71029	6.63159	6.38918	8.00826	6.88244	7.01164	7.78072	8.1172	7.47863	6.80369	7.22561	6.50448	6.55463	6.38542	6.20646	6.79125	7.07826	6.95119	6.57705	6.62883
ENSG00000080603	SRCAP	8.59371	8.86242	7.74265	8.39877	8.86347	7.62179	8.35761	8.71314	8.97747	7.23592	8.3707	7.63575	7.58559	8.86829	6.98959	7.68313	8.53908	6.89146	7.84838	8.71145	8.98967	8.65152	8.81121	8.64929	8.84632	7.94814	7.41557	7.80381	7.67215	7.69175	7.62894
ENSG00000080608	PUM3	9.66762	9.46565	9.53158	9.62934	9.55374	9.34379	9.55916	9.59253	9.40954	9.57943	9.52168	8.70817	9.62517	9.69808	11.7397	9.67671	9.45207	8.85451	9.46243	9.71347	9.64254	9.71798	9.26634	9.69379	9.44086	9.38764	9.58309	9.28066	9.49126	9.14267	9.47808
ENSG00000080618	CPB2	5.16789	5.38045	4.859	4.75911	4.68827	4.73318	4.68783	4.36302	4.63397	5.01874	4.01701	5.94637	4.37509	5.00451	3.49506	4.67571	5.15328	5.62137	4.14886	4.79998	4.57668	4.92407	4.64637	4.82808	4.76949	5.96071	5.35605	5.99383	5.48945	6.41645	5.85781
ENSG00000080644	CHRNA3	9.08504	8.86242	9.66293	9.14305	8.50645	9.69573	8.70201	8.89949	9.12503	9.70224	8.83741	9.66176	8.68281	9.14446	9.08174	9.05844	9.3756	9.47684	9.1458	8.89154	8.86776	8.36084	8.41624	9.13182	8.77595	9.95538	10.0407	10.0887	9.94515	10.3421	10.0944
ENSG00000080709	KCNN2	6.86166	6.99902	6.66001	7.92716	7.10075	7.30888	8.20959	7.30771	7.6402	6.82055	8.37504	6.61989	8.39798	7.08807	5.13631	8.4369	7.30862	6.81559	8.31182	7.05519	7.43636	5.84972	5.15526	7.20577	5.89532	7.29181	7.08522	7.37233	6.7947	7.27978	7.3878
ENSG00000080802	CNOT4	10.9328	10.073	11.1779	11.1464	11.131	11.1719	11.0586	11.1224	11.173	11.1536	11.15	11.0886	10.9584	11.0669	12.431	11.1557	11.075	11.0601	10.9742	11.1256	11.1815	11.0799	11.2591	11.1173	11.2242	11.0339	11.0184	11.1539	11.1957	11.2241	11.102
ENSG00000080815	PSEN1	11.8892	11.8605	11.6717	12.0666	12.0056	11.5539	11.9118	12.1959	12.1174	11.6915	12.0579	11.7777	11.8459	11.9953	11.2318	11.8688	11.8057	11.7423	11.9134	12.0906	12.0944	12.0936	12.0427	12.1082	12.2193	11.9502	11.7228	11.9741	11.8295	11.9506	11.7261
ENSG00000080819	CPOX	10.2772	11.0107	10.9004	10.2179	10.3229	10.7102	10.1597	10.4159	10.2809	10.8523	10.226	11.5077	10.3326	10.3579	10.5191	10.1381	10.5037	11.3485	10.2846	10.555	10.3516	10.8345	10.9524	10.4162	10.859	10.4604	10.6787	10.5367	10.5838	10.743	10.5807
ENSG00000080822	CLDND1	11.3764	10.6892	11.2722	11.9898	11.4181	11.4812	12.008	11.5966	11.7024	11.388	12.1005	11.9871	12.099	11.4772	10.0954	12.1703	11.4807	12.0319	12.2297	11.4901	11.4071	13.195	13.365	11.4009	13.2315	11.6599	11.918	11.7085	11.8328	11.8529	11.8697
ENSG00000080823	MOK	9.70616	9.97473	9.77823	10.0318	9.54325	9.90503	10.1047	9.3537	9.72341	9.78995	10.1987	10.3215	10.1404	9.66173	10.6005	10.1014	10.0298	10.2962	10.2019	9.56825	9.79268	10.9739	10.8835	9.34223	11.0056	9.68948	9.5548	9.76462	9.47147	9.58542	9.74834
ENSG00000080824	HSP90AA1	16.2016	16.1214	17.1457	16.7459	16.0714	17.2096	16.7855	16.0822	15.8509	17.2306	16.7959	18.6067	16.7511	16.1551	23.1203	16.779	16.2696	18.8859	16.8671	16.0291	16.0147	19.5918	19.52	16.1242	19.5991	16.9526	17.1387	16.9642	17.1441	17.0439	17.0277
ENSG00000080839	RBL1	9.38285	8.84861	6.41604	9.87943	9.06022	7.08345	9.55786	9.03585	9.23348	6.58625	9.77284	6.12493	9.37389	9.62008	7.81331	9.47225	7.62051	6.19595	9.5692	9.46262	9.18343	7.46315	8.05428	9.44664	8.1059	7.64565	6.87579	6.81456	6.63937	6.62673	6.78161
ENSG00000080845	DLGAP4	13.0709	12.8634	13.3165	12.9036	13.1976	13.16	13.0646	13.1039	13.0857	13.2607	12.9581	12.5865	13.0109	13.0043	13.1851	12.9401	13.1168	12.4979	12.7146	13.0517	13.1431	12.1707	11.9618	13.1953	12.1107	13.0712	13.1105	12.9963	13.1368	12.9504	13.0987
ENSG00000080854	IGSF9B	11.4145	11.8902	12.2176	10.8831	11.3102	11.9102	10.0175	11.2716	11.6798	11.988	10.9853	12.0758	9.45175	11.5502	9.29259	9.31837	11.925	10.8722	9.75178	11.3788	11.4509	9.35356	9.87863	11.0482	9.8435	12.0076	11.8511	11.9066	12.0513	11.9494	11.9153
ENSG00000080947	CROCCP3	9.37735	10.0339	9.07906	9.28451	8.56986	9.1236	8.91212	8.7664	9.31584	9.07793	9.1832	8.17212	9.09625	9.24429	8.31491	8.92689	9.31933	8.17004	8.95347	9.37799	9.18343	8.83969	8.94582	8.73346	9.0432	8.81258	8.42288	9.00333	8.35499	8.70261	8.75689
[truncated: 28,891 more rows]
