# Supplementary material for: c-Jun inhibition mitigates chemotherapy-induced neurotoxicity in iPSC-derived sensory neurons
Source: Cell Death Discov. 2025 Nov 13;11:529. doi: 10.1038/s41420-025-02847-5 (PMC12615653; doi:10.1038/s41420-025-02847-5)
Supplement: Supplementary file 3 — Dataset [file 41420_2025_2847_MOESM3_ESM.zip › Supplemental Files (to be zipped)/(Figure 5 and S6) RNAseq/DESeq2.all.rld.blind_sorted.xlsx]

## Sheet: DESeq2.all.rld.blind
gene_id	symbol	1-264A-DMSO-1-4800-48h-220722	1-264A-DMSO-1-4800-48h-290722	2-264A-DMSO-1-4800-48h-220722	3-264A-DMSO-1-4800-48h-220722	2-264A-SP600125-10uM-48h-290722	4-264A-SP600125-10uM-48h-220722	5-264A-SP600125-10uM-48h-220722	6-264A-SP600125-10uM-48h-220722	CS03_20-264-DMSO	CS03_22-264-DMSO	CS03_24-264-DMSO	CS03_19-264-PTX	CS03_21-264-PTX	CS03_23-264-PTX	3-264A-DMSO-DMSO-48h-290722	7-264A-DMSO-DMSO-48h-220722	9-264A-DMSO-DMSO-48h-220722	4-264A-PTX100nm-SP60012510uM-48h-290722	10-264A-PTX100nm-SP60012510uM-48h-220722	11-264A-PTX100nm-SP60012510uM-48h-220722	12-264A-PTX100nm-SP60012510uM-48h-220722	5-264A-H2O-DMSO-16h-290722	6-264A-H2O-DMSO-16h-290722	7-264A-H2O-DMSO-16h-290722	1-VCR-50nM	2-VCR-50nM	3-VCR-50nM	8-264A-Vinc50nm-SP60012510uM-16h-290722	9-264A-Vinc50nm-SP60012510uM-16h-290722	10-264A-Vinc50nm-SP60012510uM-16h-290722	1-264a-DMSO	2-264a-DMSO	3-264a-DMSO	4-264a-BTZ	5-264a-BTZ	6-264a-BTZ	7-264a-BTZ-SP	8-264a-BTZ-SP	9-264a-BTZ-SP	4-NaCl-DMSO	5-NaCl-DMSO	6-NaCl-DMSO	7-CDDP-10uM	8-CDDP-10uM	9-CDDP-10uM	10-CDDP-SP10uM	11-CDDP-SP10uM	12-CDDP-SP10uM
ENSG00000000003	TSPAN6	10.9391	10.4924	11.2907	11.3752	11.4244	10.9597	11.1182	11.1354	9.79681	9.63796	9.63393	10.3115	9.98553	10.1417	11.205	11.2902	11.5358	11.0762	11.1606	11.1502	11.3783	10.8678	9.97341	11.1498	11.3407	11.4702	11.4882	11.0989	11.2677	10.872	9.11784	9.15373	9.22296	9.52432	9.90079	9.68878	9.62579	9.6705	9.83748	11.5122	11.5659	11.5535	11.1611	11.1393	11.2336	11.0503	10.931	11.0391
ENSG00000000005	TNMD	3.8892	3.49506	3.49506	4.5505	4.30111	3.49506	4.34732	5.21648	4.26742	4.20683	3.49506	3.49506	4.25459	4.5736	4.8494	4.2916	4.66788	4.66237	4.34481	3.49506	4.40342	4.55445	4.33262	4.46683	6.40015	7.36799	6.84475	4.21168	4.11607	4.2809	3.87224	4.22424	3.49506	4.28929	3.49506	3.49506	4.62955	4.41137	4.70122	7.42469	7.20186	7.68413	6.4992	6.23582	6.1459	6.12912	5.9043	5.62691
ENSG00000000419	DPM1	10.2261	9.84864	10.295	10.2564	10.3288	10.107	10.4138	10.1546	10.1414	10.1224	10.1463	9.97854	10.1243	10.173	10.172	10.2884	10.6166	10.2588	10.2421	10.2198	10.5109	10.2099	9.74277	10.106	10.3223	10.4181	10.2591	10.3438	10.456	10.2333	10.104	10.1931	10.3552	11.5751	9.12435	11.7307	11.636	11.815	11.8024	10.5777	10.3284	10.4661	11.7605	11.9922	11.764	11.7574	11.817	11.8156
ENSG00000000457	SCYL3	8.82426	8.90307	8.51184	9.03585	8.9753	8.54826	8.88847	8.69412	9.17571	9.10386	9.07546	9.08443	9.26575	9.44899	9.0709	8.93378	8.81457	8.73316	8.86462	8.81218	8.74793	9.08656	8.94607	9.09857	9.19649	9.13088	8.91084	9.15035	9.21717	9.0907	8.90563	8.70216	8.91076	10.4003	10.295	10.1843	10.409	10.0379	10.2805	9.10762	9.12185	8.79025	9.38842	9.56635	9.43435	9.36397	9.24463	9.53844
ENSG00000000460	C1orf112	8.16139	7.63788	8.00024	7.90485	7.89566	7.83596	7.6227	7.86161	6.10194	6.18207	6.16527	6.90074	6.23313	6.02575	7.82988	8.42493	8.34294	7.0585	7.82855	8.21405	8.13333	8.37553	7.30862	8.20143	8.36634	7.7343	8.14057	8.35185	8.34674	8.19475	6.12002	6.27701	5.95104	6.5395	3.49506	6.65043	6.30226	6.00162	6.69752	7.64416	7.57161	7.58995	6.73699	6.20585	6.99916	7.29647	6.9029	7.24874
ENSG00000000938	FGR	4.27622	4.38533	4.35045	3.49506	4.30111	4.48593	4.10201	4.28193	4.26742	5.02947	4.42565	3.49506	3.49506	4.98854	4.43272	4.00263	4.47553	4.70746	4.34481	3.49506	4.21753	4.41748	4.33262	3.98778	3.49506	3.99351	4.09668	4.00436	4.11607	4.59348	4.02698	4.22424	4.33593	5.33742	3.49506	4.52742	4.38259	3.49506	4.70122	3.85896	4.00992	3.49506	4.46859	4.53003	4.24648	4.08238	4.08703	4.55049
ENSG00000000971	CFH	6.0138	5.38045	5.14039	5.8081	4.92647	5.06632	4.81569	4.59488	6.79125	6.91788	6.91947	6.84077	6.79371	7.54599	5.14575	5.34226	5.20185	4.70746	4.68059	5.44754	5.2587	5.87098	5.56114	5.34598	6.03511	5.00875	5.2314	5.54876	5.26032	5.47756	6.48113	6.90754	6.49326	6.06797	5.93207	5.92859	5.71194	6.31738	5.85635	5.46575	5.74298	5.97565	4.84798	4.23456	4.76949	4.49898	4.65577	5.41628
ENSG00000001036	FUCA2	10.3314	10.3055	10.2793	10.3969	9.97545	10.0554	10.2686	9.91098	10.6961	10.7561	10.7742	10.5342	10.3408	10.6123	9.81976	10.3166	10.2489	9.9013	9.939	10.3085	10.2731	10.1676	10.0618	9.97699	10.3951	10.1127	10.4374	10.0865	10.0726	10.1937	10.3931	10.4384	10.5152	10.6877	10.024	10.6004	10.5534	10.6078	10.6199	10.2045	10.1838	10.609	10.2266	9.7802	9.87509	9.8222	9.45915	9.90569
ENSG00000001084	GCLC	9.99785	9.64008	9.76476	10.1721	10.1772	9.62454	9.87629	10.0057	10.1913	10.2103	10.1708	10.2251	10.1988	10.2764	10.2364	10.2287	10.2051	9.39742	10.1274	10.0876	9.81395	10.1496	10.0067	10.1336	10.2828	10.1708	10.3389	10.1618	10.3357	10.1178	10.2563	10.1628	10.2318	10.5696	9.40917	10.4506	10.9377	10.5376	10.8713	10.3262	10.2905	10.4504	11.4202	11.5111	11.6847	11.6953	11.6206	11.7
ENSG00000001167	NFYA	10.8781	10.6439	10.9444	10.9252	11.0002	10.4318	10.7873	10.8771	10.5777	10.5178	10.4174	10.5788	10.4926	10.6199	11.103	11.0769	10.9255	10.1994	10.7187	10.8394	10.6402	10.8121	10.5514	10.9923	11.1844	10.9591	11.0557	10.9154	10.9982	10.7306	10.4708	10.3639	10.4507	10.9832	9.40053	10.5491	10.79	10.1631	10.5023	10.9144	11.0277	10.6945	11.2138	11.4655	11.4288	11.523	11.3672	11.5401
ENSG00000001460	STPG1	9.70762	8.86242	10.1694	9.71853	9.07694	9.76875	10.1071	9.49245	10.604	10.6021	10.6565	10.3564	10.5101	10.3199	9.38491	9.2962	9.30568	9.75985	9.73428	9.53846	9.50893	9.61424	10.4543	9.5637	9.7317	9.35264	9.73544	9.56304	9.44949	9.79335	11.1213	10.9692	11.1131	10.7529	9.94899	10.959	10.7202	10.7846	10.7392	9.38639	9.55671	10.0305	9.01729	9.24489	8.98646	9.10812	8.85826	9.05306
ENSG00000001461	NIPAL3	11.0913	10.8589	10.8927	10.9055	10.8992	10.6967	10.91	10.8027	11.9984	12.0782	12.0307	12.0812	12.0929	12.1591	10.8636	10.8549	10.7684	10.8469	10.8621	11.2003	10.9458	10.9143	11.4663	10.7689	11.2011	10.7033	11.1376	11.0966	10.8716	11.0049	12.7144	12.5535	12.7533	12.547	15.816	12.5833	12.6259	12.7143	12.6456	10.7788	10.7351	11.2853	10.9672	11.0286	11.0542	11.5198	11.354	11.3922
ENSG00000001497	LAS1L	11.5713	11.8353	11.0565	11.1811	11.5336	11.532	10.9869	11.4821	10.6743	10.6073	10.8839	11.0239	10.9626	11.011	11.5525	11.6144	11.4894	11.7048	11.4504	11.4342	11.2882	11.6431	11.5622	11.5916	11.5349	11.5094	11.4394	11.5442	11.4899	11.754	11.1899	11.0734	11.0866	11.1235	10.9266	11.1634	11.1262	11.1263	11.1504	11.4721	11.3001	11.3262	11.6032	11.6323	11.6	11.6213	11.5055	11.5823
ENSG00000001561	ENPP4	9.06007	8.16992	8.71715	9.07013	9.04275	8.05222	9.0238	8.86353	10.2315	10.2834	10.2549	10.1718	9.98553	10.3124	9.22558	9.02841	8.69628	8.42477	8.87394	8.95865	8.43995	9.28531	9.74277	9.22566	9.71299	9.494	9.77612	9.15934	9.19121	8.95518	9.43793	9.80773	9.60521	9.64607	8.68612	9.299	9.55716	9.30785	9.55065	9.54246	9.59783	9.86363	9.22444	9.50152	9.38456	9.56864	9.27186	9.43483
ENSG00000001617	SEMA3F	9.79136	10.4655	10.0261	9.86888	9.64746	9.94642	9.80458	9.69905	10.5667	10.3986	10.356	10.6029	10.5164	10.259	9.89893	9.7763	9.67307	10.3088	9.69627	9.81519	9.8241	9.73757	10.5636	10.1026	10.2768	10.606	10.2278	9.62402	9.41851	9.70274	10.0204	10.0311	9.95368	9.06763	10.1986	9.25901	9.21264	9.47216	9.13977	10.7746	10.5302	10.0158	9.32385	9.50754	9.50129	9.63547	9.65964	9.37896
ENSG00000001626	CFTR	5.84803	4.99339	4.68827	4.95774	5.68315	5.83797	4.81569	5.79441	5.78102	5.28112	5.49935	6.1065	5.8768	5.94824	5.68127	5.71599	5.01794	4.5393	5.52206	5.93732	5.30544	5.67397	6.27758	4.84562	5.62573	5.33911	5.46047	5.78201	5.60214	6.00655	5.13819	5.29145	5.20273	5.83592	6.11738	5.77205	5.79405	5.43024	5.51965	5.65284	5.52054	5.14783	5.49361	4.64637	5.68257	5.3302	5.09752	4.95772
ENSG00000001629	ANKIB1	11.7465	11.6891	11.6068	11.8653	12.1016	11.1889	11.8175	11.9355	12.246	12.3546	12.2616	12.2198	12.1371	12.244	12.2181	11.9073	11.5015	11.1603	11.8261	11.7886	11.328	12.0369	12.1872	12.1265	12.4948	12.4154	12.6314	12.0932	12.1684	12.0081	11.9013	12.0476	11.9852	12.1641	10.9296	11.7351	12.153	11.2125	11.7386	12.2071	12.4081	12.4256	11.8648	12.0841	12.264	12.3912	12.1327	12.2539
ENSG00000001630	CYP51A1	11.3574	12.8039	11.1596	11.2838	11.0229	10.7424	11.0708	10.824	10.6025	10.7289	11.0301	10.1102	10.2919	10.1853	11.079	11.1575	10.9785	9.48438	10.6812	10.7855	10.2717	11.5051	11.5812	11.334	11.0926	10.8054	11.199	11.2322	11.3788	11.1393	12.4756	12.0913	12.2478	11.5344	7.07957	10.7657	11.0528	9.54892	10.6762	10.6984	10.4959	11.037	10.2567	10.4545	10.8333	10.6298	10.4883	10.7129
ENSG00000001631	KRIT1	10.3632	10.6853	10.4263	10.7539	10.7172	10.0504	10.347	10.5548	9.2831	9.21004	9.36307	9.32033	9.26199	9.39696	10.8262	10.7478	10.4822	9.57379	10.4254	10.3998	10.1324	10.546	10.1021	10.7378	10.6379	10.4887	10.5125	10.627	10.7657	10.4627	9.72372	9.52328	9.59054	10.1056	10.0464	9.50103	9.86941	9.10708	9.47858	10.3205	10.5878	10.2832	9.86548	9.79257	10.144	10.2558	9.81882	10.0965
ENSG00000002016	RAD52	9.19963	8.86927	8.61565	8.78028	9.26803	9.05802	8.43555	9.02704	8.17252	8.35499	8.4053	8.54712	8.77475	8.54569	9.27621	9.08946	8.83648	9.06698	9.40212	9.08841	8.6723	9.19034	9.32594	9.28524	9.27514	9.29759	9.14947	9.29437	9.05968	9.52107	8.31393	8.43388	8.47615	8.54504	7.61789	8.84913	9.11286	8.47149	9.16886	9.16314	9.2129	8.86143	9.77617	10.0115	10.0891	10.1455	9.98015	10.1878
ENSG00000002079	MYH16	4.96226	4.38533	5.14039	5.45392	5.29172	5.30823	4.53166	4.71776	4.80354	5.44052	5.11542	4.8819	5.12502	5.14841	5.18246	5.28668	5.20185	4.92504	4.23356	5.10695	5.35047	4.67327	5.39212	5.66051	4.86496	4.10404	4.56297	5.10773	4.77975	5.25057	4.98725	4.82609	5.11436	6.31563	5.45992	6.12475	5.31883	5.82684	5.68347	4.37509	4.44608	4.84419	4.57862	4.53003	3.49506	4.08238	4.32656	4.24949
ENSG00000002330	BAD	9.66912	10.4946	9.90034	9.75586	9.47874	10.4182	10.2057	9.66585	10.2434	10.144	10.1949	10.0238	9.98097	9.979	9.22359	9.45104	9.88759	10.3025	9.67155	9.84374	10.2452	9.45832	9.581	9.52	9.23704	9.39986	9.41007	9.47796	9.56918	9.6621	10.0969	10.0392	10.1072	10.1541	12.4563	10.3684	10.1382	10.8365	10.3651	9.77641	9.42276	9.66861	10.1269	9.99237	10.0912	9.83273	10.1364	9.98267
ENSG00000002549	LAP3	10.7356	10.7368	10.902	10.9	10.6838	10.3927	10.7325	10.4488	10.699	10.6989	10.6597	10.6755	10.6401	10.7909	10.815	10.8372	11.1844	10.5004	10.5244	10.4964	10.6975	10.8411	10.362	10.7401	11.0283	11.0998	11.1116	10.7445	10.7814	10.6674	10.9739	10.7315	10.8736	11.5029	10.106	11.5429	11.2695	11.1157	11.2748	11.0118	11.0247	11.1705	11.8293	11.8556	11.8913	11.6758	11.4687	11.7077
ENSG00000002587	HS3ST1	8.62811	7.95446	8.29126	8.39915	7.91383	8.35849	8.77292	8.26442	10.7511	10.7218	10.6532	10.3386	10.4321	10.2256	7.79282	8.16238	8.1107	8.26013	8.53314	8.77312	8.43031	9.364	9.92783	8.4244	9.39984	9.1875	9.68141	8.90953	8.46419	8.82753	9.99428	9.7448	10.0399	8.64005	8.09663	8.62517	8.96385	8.66377	8.6291	9.51996	9.59918	10.0627	8.9253	8.95905	8.59504	9.0577	9.08752	9.0701
ENSG00000002726	AOC1	4.27622	4.38533	4.68827	3.93392	3.49506	3.49506	4.10201	4.05486	3.49506	4.20683	3.49506	3.49506	4.25459	3.49506	4.0427	4.00263	3.49506	3.84047	3.49506	4.15493	4.14258	3.49506	3.49506	3.49506	3.49506	3.49506	3.49506	3.85612	3.93586	3.49506	3.49506	4.01338	3.49506	4.38034	5.7171	3.49506	4.77934	3.49506	3.49506	3.49506	4.00992	4.14886	3.49506	3.49506	3.49506	4.08238	3.9151	3.49506
ENSG00000002745	WNT16	4.44619	3.49506	4.86088	3.49506	4.30111	3.49506	3.49506	3.49506	3.49506	4.70468	3.49506	4.25636	5.26414	3.49506	4.0427	3.49506	4.22538	3.84047	4.1002	3.49506	4.59892	3.49506	4.66401	4.18857	4.45586	4.5888	4.52279	4.00436	3.49506	4.17768	4.54182	3.49506	4.09379	5.58293	4.68517	5.72372	4.98901	5.24868	5.74365	4.00834	4.21942	4.6093	4.46859	4.53003	4.76949	4.08238	4.78469	4.36301
ENSG00000002746	HECW1	11.5404	11.5208	11.3317	11.3358	11.0275	11.0005	11.4945	11.3629	12.5322	12.5645	12.5573	12.3427	12.3624	12.3739	11.3953	11.3123	11.0171	10.7843	11.2634	11.5133	11.171	11.4406	12.0714	11.4847	11.4124	11.3393	11.4038	11.455	11.3385	11.4013	12.4424	12.4136	12.3515	12.001	11.2122	11.6363	11.783	11.0902	11.5364	11.0323	11.3322	10.9674	8.78839	8.50317	8.73413	9.15444	8.74299	9.0125
ENSG00000002822	MAD1L1	11.2612	11.9903	11.5871	11.4345	11.2061	11.6682	11.4792	11.2016	11.0925	10.893	11.0234	11.0093	11.0204	10.9156	11.1791	11.2168	11.6017	11.7561	11.3499	11.3968	11.7752	11.0502	11.0258	11.2158	10.9023	11.0764	11.0227	11.2775	11.2165	11.2419	11.4494	11.2274	11.3488	11.4654	12.0539	11.6748	11.6176	11.9489	11.7159	11.1624	10.9371	10.9993	7.89456	8.04603	7.72262	8.08329	7.81433	8.07228
ENSG00000002834	LASP1	13.5995	13.8176	14.1279	13.903	13.5738	13.7972	13.9088	13.595	13.5837	13.5521	13.5272	13.4468	13.3235	13.343	13.6679	13.593	13.7463	13.6184	13.5698	13.4999	13.7218	13.5014	13.7363	13.7207	13.4566	13.608	13.6796	13.5725	13.6045	13.5521	13.5499	13.5007	13.6075	12.7942	9.37429	12.6993	12.7125	12.6563	12.6046	13.5078	13.5095	13.5183	13.2342	13.3733	13.5339	13.4845	13.5138	13.4938
ENSG00000002919	SNX11	10.2333	10.5532	10.4973	10.4553	10.4969	10.4163	10.6051	10.2816	10.6611	10.6507	10.7066	10.6698	10.643	10.6704	10.2511	10.2966	10.6175	10.4538	10.3639	10.4868	10.5822	10.232	10.1562	10.242	10.2961	10.2916	10.2538	10.3311	10.3891	10.2678	10.638	10.4976	10.5909	10.4865	10.2572	10.5779	10.6619	10.6358	10.5633	10.4286	10.2601	10.2403	11.0861	11.0317	11.0056	10.9729	11.0086	10.9929
ENSG00000002933	TMEM176A	7.76535	7.27309	7.44448	7.40084	7.09386	7.55309	7.36245	7.06823	8.32938	8.39159	8.16984	8.28974	8.08491	7.87576	6.58557	7.43207	8.05298	7.25646	7.19463	8.24866	8.61391	7.84686	8.01945	7.22096	8.4135	7.34999	7.99039	7.52132	7.12296	7.64542	11.1908	10.7359	10.9935	10.7255	10.89	10.8663	10.9881	11.0241	10.8665	7.79272	7.95675	8.08622	6.73699	6.40315	6.9262	7.17809	6.29807	6.48332
ENSG00000003056	M6PR	11.516	11.1662	11.6471	11.7087	11.5975	11.3616	11.638	11.5206	11.3656	11.3783	11.357	11.5358	11.3646	11.4822	11.543	11.6228	11.8088	11.1031	11.585	11.6408	11.7908	11.6588	11.2833	11.5112	11.4751	11.2535	11.5409	11.5927	11.673	11.5706	11.6951	11.4756	11.5114	11.8044	7.16419	11.6877	11.7008	11.1489	11.5571	11.2721	11.2451	11.4395	12.5238	12.7221	12.7351	12.773	12.5591	12.745
ENSG00000003096	KLHL13	10.9453	10.479	11.1775	11.446	11.298	10.7973	11.322	11.2655	11.4567	11.4787	11.492	11.7181	11.7352	11.8638	11.3776	11.1513	11.0422	10.8831	11.2903	11.124	10.9989	10.843	10.9798	10.958	11.3668	11.8668	11.6157	11.1036	11.2003	10.8831	11.2384	11.4436	11.3084	10.1541	8.25858	10.0325	10.5792	9.8938	10.3223	11.7847	12.0314	11.7404	10.2925	10.652	10.5664	10.9125	10.9182	10.8572
ENSG00000003137	CYP26B1	12.5446	14.7411	12.4082	12.3236	13.1469	12.4909	11.7588	12.4176	6.60527	6.44127	6.7325	10.0481	6.23313	6.74377	13.1322	13.0753	13.2142	12.8873	11.8324	12.7881	12.7006	13.0664	10.5486	13.5201	13.8567	14.1925	13.8875	13.1832	12.8027	12.2262	7.479	7.62179	7.43059	8.64005	5.45992	8.29405	7.79179	7.52455	7.63929	14.7441	14.5724	13.6133	10.6312	10.5725	10.4274	10.5528	10.0964	10.4047
ENSG00000003147	ICA1	9.59364	9.64408	9.38195	9.39486	9.51244	9.35883	9.69954	9.40551	10.6055	10.7061	10.7212	10.4784	10.264	10.3819	9.44912	9.3932	9.44052	9.72318	9.48553	9.55926	9.52373	9.51741	9.87476	9.2698	9.45422	9.48992	9.6496	9.62012	9.48837	9.61082	10.9033	10.7483	10.8399	10.7565	11.7345	10.7735	10.7738	10.8103	10.755	9.53407	9.70333	9.75178	8.11212	7.83218	7.92235	8.20888	7.98335	8.42144
ENSG00000003249	DBNDD1	12.1393	11.7837	12.3307	12.0661	11.4887	12.5351	12.3694	11.9247	13.0744	13.0254	12.9987	12.8229	12.8068	12.7469	11.6816	11.7742	11.9201	12.1888	12.0273	12.0784	12.2849	11.7788	12.3856	11.6842	11.5185	11.4004	11.561	11.6898	11.6716	11.5767	13.5066	13.4304	13.5486	12.9264	11.9452	13.1349	12.8601	13.0467	12.9034	11.6275	11.6615	11.7777	11.5573	11.4128	11.4652	11.4226	11.6233	11.4787
ENSG00000003393	ALS2	11.4903	11.6298	11.4833	11.5793	11.6403	11.2002	11.5215	11.5445	11.6392	11.5858	11.6426	11.569	11.4237	11.6867	11.6616	11.6945	11.3688	11.0519	11.4115	11.4864	11.3619	11.5528	11.4588	11.5773	11.7884	11.8052	11.864	11.7022	11.8401	11.5419	11.7102	11.584	11.596	11.5998	9.85093	11.3523	11.6886	10.8522	11.4958	11.6594	11.7197	11.6439	12.7916	12.8648	13.0309	13.0995	12.9457	12.9839
ENSG00000003400	CASP10	4.70917	3.49506	5.41615	4.83909	4.5271	5.44633	5.08748	4.45306	3.49506	4.70468	4.79012	4.55991	4.55747	4.5736	4.26503	3.85489	4.63248	4.75058	4.52865	4.42047	4.83188	4.0336	4.73097	4.34049	4.14206	4.47781	4.33993	4.61173	4.11607	4.2809	5.17305	4.73318	4.66852	4.83902	6.28056	5.77205	5.62436	5.51199	5.85635	4.62014	4.62346	4.41209	4.57862	4.75004	5.10889	5.40182	5.60949	5.75041
ENSG00000003402	CFLAR	11.0024	10.479	10.5584	10.499	10.599	10.6838	10.456	10.6773	11.6703	11.6756	11.6299	11.6096	11.7653	11.8045	10.7545	10.9324	10.5271	10.361	10.7127	10.5859	10.3713	10.9714	11.1257	10.6174	11.0575	10.5735	10.8456	10.8308	10.5941	10.7101	11.5779	11.586	11.5974	12.1068	13.0278	11.734	11.937	11.5226	11.7011	10.4271	10.5838	10.734	11.5599	11.2794	11.5208	11.7117	11.3218	11.6867
ENSG00000003436	TFPI	7.89962	7.87481	8.56468	8.86735	8.31443	7.2183	7.87442	7.95972	5.15048	5.16198	5.11542	6.29965	5.12502	4.5736	8.89761	8.0857	7.61866	8.10519	7.57724	7.15856	7.24445	8.10648	7.63481	8.50579	10.321	9.76141	10.532	8.09481	7.71953	8.25274	5.47559	5.29145	4.66852	6.90218	8.13886	6.50552	6.09581	5.58883	6.18985	9.39878	9.91768	10.7704	7.61855	7.23256	7.51549	7.27001	6.61855	7.70797
ENSG00000003509	NDUFAF7	9.36072	9.45658	9.11436	9.12552	9.26803	9.12627	9.05436	9.36282	9.34317	9.39849	9.4357	9.44863	9.5444	9.64909	9.40779	9.42167	9.34878	9.39603	9.22655	9.19864	9.0193	9.41193	9.42361	9.29442	9.60497	9.54479	9.41639	9.38603	9.26772	9.46266	9.50257	9.45384	9.61612	10.0459	9.09251	10.1421	9.88518	9.64105	9.9453	9.56049	9.67415	9.60892	10.6215	10.7157	10.7558	10.669	10.6867	10.7424
ENSG00000003756	RBM5	12.2695	12.4771	11.7129	11.9242	12.3566	12.2659	11.7016	12.3659	11.6362	11.5081	11.6333	11.7332	11.7092	11.7357	12.4369	12.3796	12.0633	12.5607	12.3152	12.1681	11.9027	12.1009	12.0737	12.1749	12.296	12.5031	12.2745	12.1634	12.0245	12.1851	11.3035	11.4108	11.3263	11.4154	11.4755	11.4611	11.5012	11.5675	11.6396	12.5068	12.5089	12.1583	13.0978	12.9962	12.9074	12.884	13.089	12.8591
ENSG00000003987	MTMR7	10.3706	9.54911	9.6176	10.0798	10.0511	9.56958	10.3141	10.2038	11.8925	11.8759	11.7709	11.5598	11.6623	11.7565	10.2501	10.1556	9.76568	9.07309	10.1859	10.3099	9.74183	10.4889	11.0115	10.2084	10.4311	10.0686	10.3964	10.316	10.444	10.3258	11.8702	11.8832	11.8353	11.1791	9.1759	10.9856	11.2237	10.3566	10.8673	9.99406	10.2762	10.3249	9.71798	10.0818	10.1077	10.4114	10.2729	10.3604
ENSG00000003989	SLC7A2	7.2967	7.14263	7.2509	7.57067	7.522	6.38744	6.81451	7.07751	5.91048	5.89785	5.22333	6.52132	5.95594	5.82292	7.54144	7.54026	7.34831	6.59345	6.76749	7.49392	7.52902	7.76467	6.16146	7.56381	7.73705	7.47703	7.92385	7.25786	7.33799	7.5158	6.20019	6.21993	5.50325	6.5395	7.58767	6.37467	6.73455	5.91707	6.79673	7.40015	7.66772	8.09869	5.24235	4.53003	4.95222	5.91228	5.48333	6.11005
ENSG00000004059	ARF5	12.6571	13.0918	13.086	12.9497	12.7138	13.1264	13.1089	12.6342	12.8714	12.7864	12.8517	12.7748	12.7506	12.6554	12.548	12.5948	13.1024	13.1735	12.7768	12.7582	13.0585	12.4132	12.5552	12.4018	12.2591	12.4316	12.4552	12.4918	12.507	12.4522	12.8976	12.8264	12.9192	12.5499	12.0689	12.774	12.5366	13.0833	12.6174	12.6664	12.5699	12.6182	12.3379	12.3151	12.2344	11.9545	12.2258	12.0593
ENSG00000004139	SARM1	11.4603	12.0427	11.3796	11.2771	11.3631	11.4808	11.2136	11.3353	11.6681	11.8339	11.7173	11.7501	11.8994	11.6449	11.3673	11.4529	11.4056	11.1334	11.2734	11.4688	11.4407	11.3424	11.3588	11.5829	11.2741	11.1568	11.2632	11.529	11.4549	11.2657	11.9088	11.919	12.029	11.3968	10.6005	11.3547	11.2139	10.9845	11.0238	11.0759	10.9339	11.0925	10.8047	10.8293	10.8333	11.1072	11.1269	11.0761
ENSG00000004142	POLDIP2	12.2551	12.5364	12.5478	12.4701	12.3379	12.5189	12.6342	12.3288	12.4863	12.4268	12.3996	12.3978	12.3469	12.3251	12.2482	12.2412	12.6062	12.6305	12.4323	12.4486	12.7053	12.2249	12.3483	12.3851	12.2644	12.3558	12.3774	12.3746	12.488	12.463	12.7362	12.5199	12.6973	12.8485	12.6178	12.9464	12.9182	13.0743	12.9353	12.4823	12.4046	12.4138	13.2892	13.2948	13.2329	13.1493	13.2837	13.2415
ENSG00000004399	PLXND1	10.5028	10.5554	10.5441	10.4521	10.3877	10.2558	9.73769	10.126	7.63637	7.33798	7.18495	7.81003	6.79371	6.8725	10.1513	10.5097	10.5348	9.88554	9.70674	10.4327	10.5581	10.5734	9.22588	10.1112	8.51939	9.0181	9.28104	10.1609	9.99227	10.4379	8.14224	7.58898	7.92281	8.37253	8.79566	8.33312	8.02558	8.16916	7.86334	8.74723	8.47274	8.86873	9.56387	8.78171	8.94583	8.88336	8.52641	8.66904
ENSG00000004455	AK2	11.4358	11.4264	11.3803	11.4196	11.4313	11.2826	11.4281	11.3281	11.1815	11.1914	11.2387	11.2251	11.3487	11.392	11.2898	11.534	11.6871	11.2817	11.3621	11.5008	11.4386	11.5352	11.0717	11.3612	11.3526	11.2206	11.3038	11.5119	11.4576	11.5092	11.3981	11.2033	11.3575	11.6901	11.1492	11.6922	11.7982	11.859	11.8775	11.3221	11.1516	11.3209	11.3818	11.251	11.2879	11.307	11.2125	11.2887
ENSG00000004468	CD38	4.17358	4.38533	4.19682	4.36302	4.85814	4.75877	5.03816	4.28193	3.49506	4.20683	4.15869	3.49506	4.25459	5.14841	4.26503	4.00263	4.22538	4.61507	4.34481	5.04928	4.45662	4.25238	3.49506	4.46683	3.95446	4.77774	4.77354	4.92801	4.25279	4.05412	4.02698	3.49506	3.49506	4.06016	3.49506	4.92689	4.8247	3.49506	4.54686	4.50623	4.37773	5.03599	3.49506	3.49506	5.24691	4.32011	4.32656	3.49506
ENSG00000004478	FKBP4	12.9682	13.0438	13.1573	12.9631	12.8599	13.3002	13.2937	12.9445	13.5975	13.5246	13.5737	13.2851	13.3787	13.3963	12.6934	12.8434	13.2816	13.1566	12.9876	13.0224	13.272	12.9216	12.9756	12.8486	12.871	12.8957	12.875	12.857	12.8155	12.7911	14.0477	13.8716	14.0315	15.4686	15.4203	15.6189	15.6434	16	15.825	12.9835	13.0537	13.108	14.6908	14.7128	14.7759	14.6876	14.8075	14.7593
ENSG00000004487	KDM1A	13.6291	14.0023	13.8942	13.9332	13.8134	13.7942	13.8123	13.743	13.2549	13.2543	13.2448	13.2886	13.2032	13.2651	13.72	13.8416	14.1078	13.7352	13.7841	13.795	13.9647	13.5763	13.2692	13.7574	13.3341	13.4897	13.3027	13.6529	13.7587	13.5501	12.7928	12.7993	12.7803	12.5041	13.0376	12.6539	12.6493	12.8253	12.7772	13.5148	13.5517	13.1786	13.3481	13.3642	13.4164	13.3151	13.4745	13.3482
ENSG00000004534	RBM6	12.6428	12.5877	12.2407	12.3685	12.7704	12.5234	12.2185	12.7258	11.7263	11.749	11.8318	11.9444	11.7837	11.8484	12.7112	12.7103	12.5005	12.7907	12.69	12.6381	12.4236	12.5761	12.3588	12.5947	12.907	13.0377	12.8249	12.6842	12.5883	12.7349	12.2772	12.1131	12.1949	12.2419	12.7988	12.2073	12.264	12.2249	12.33	12.9357	12.8655	12.7184	12.9365	12.8542	12.9576	12.9308	13.0151	12.8271
ENSG00000004660	CAMKK1	10.1005	10.4768	10.0299	10.0212	9.89744	10.4279	10.2278	10.1676	10.6071	10.5692	10.7108	10.5169	10.5781	10.6214	9.95617	9.93541	9.90768	10.3318	10.3077	10.1875	10.0695	9.76683	10.3436	9.91879	9.95763	9.97915	9.97175	9.9921	9.93244	10.2115	11.3246	11.1778	11.2733	10.7847	10.6954	10.959	11.0523	11.3968	11.0396	10.2742	10.0928	10.1609	10.0235	9.91754	10.0513	10.2636	10.2996	10.2858
ENSG00000004700	RECQL	9.29025	9.57449	9.03798	9.41277	9.46282	8.51952	9.25187	9.26742	8.68334	8.63481	8.42074	8.68877	8.68786	8.3032	9.55542	9.50525	9.13939	7.93344	9.12093	9.11677	8.65379	9.32876	8.76665	9.33653	9.83002	9.27243	9.80448	9.60442	9.52623	9.36473	8.75061	8.75719	8.67715	9.00256	6.55858	8.76881	8.65246	7.77039	8.66667	9.45324	9.6086	9.62623	9.49356	9.70629	9.80617	9.81615	9.34417	9.72568
ENSG00000004766	VPS50	10.4026	10.1283	10.265	10.3674	10.4146	9.94911	10.3425	10.3373	11.5686	11.5988	11.5298	11.5034	11.5219	11.6164	10.5048	10.455	10.1815	9.86759	10.3495	10.3356	9.99386	10.4688	10.6004	10.3235	10.8716	10.9488	10.9614	10.5333	10.5981	10.3908	10.9109	11.1194	11.0183	10.8924	8.88512	11.0026	11.1413	11.0941	11.2814	10.9935	10.9921	11.1881	10.7387	10.6149	10.6361	11.0025	10.9585	10.7963
ENSG00000004776	HSPB6	5.37515	6.33632	5.46462	4.7744	5.33914	5.97578	5.49324	5.77089	4.80354	4.79571	4.99648	5.12855	5.6065	4.69436	5.25265	5.22845	5.09036	5.69831	5.41697	5.64416	5.7782	5.15689	5.15328	5.57825	5.13201	5.04295	4.52279	5.57178	5.75884	5.90348	6.0866	5.67094	5.92707	6.16163	5.45992	5.69887	5.99682	5.73006	5.93505	4.81386	4.62346	4.91192	6.01278	6.5287	6.43936	6.26272	6.12556	6.29943
ENSG00000004777	ARHGAP33	13.5194	13.8372	13.6845	13.4255	13.3818	13.944	13.4787	13.6087	12.9085	12.8762	13.0049	13.0183	13.0887	12.8588	13.4979	13.4871	13.3777	13.8853	13.5462	13.4685	13.4534	13.406	13.6689	13.6017	13.0185	13.3211	13.1727	13.3579	13.2622	13.4155	12.8928	12.8956	12.936	12.2145	11.4547	12.0875	12.0837	11.7039	11.9162	13.3154	13.2265	12.8835	13.2933	13.5272	13.3266	13.3005	13.6069	13.4869
ENSG00000004779	NDUFAB1	10.982	11.1979	11.1125	11.1467	10.9762	11.2059	11.1533	10.8377	11.926	11.7636	11.9441	11.7257	11.7338	11.8283	10.8938	10.9946	11.3914	11.3346	10.9447	10.984	11.3331	10.9616	11.0466	10.8281	11.1272	11.2955	11.1335	11.0616	11.1035	10.9453	11.1248	11.4782	11.435	11.4933	12.9676	11.8278	11.6112	12.2192	11.76	11.4779	11.3134	11.5603	12.0293	11.97	11.798	11.6467	11.8613	11.6659
ENSG00000004799	PDK4	6.27886	4.99339	7.02688	6.74932	6.05286	6.17827	6.23934	6.46189	3.49506	4.20683	3.49506	4.25636	4.25459	4.5736	5.68127	6.2992	5.87668	5.71712	6.61091	6.4646	6.25395	5.87098	5.6528	6.1544	5.72823	5.25769	5.44291	5.78201	5.69839	5.96626	4.94615	4.38355	5.01874	4.72883	6.42649	4.59552	4.62955	4.60843	4.83457	5.41435	5.47105	5.43161	5.84972	5.45535	5.37077	5.70951	4.65577	5.49042
ENSG00000004809	SLC22A16	3.49506	3.49506	4.19682	3.49506	3.49506	4.48593	3.49506	3.49506	3.49506	3.49506	3.49506	3.49506	3.49506	3.49506	3.49506	3.49506	3.91969	3.84047	3.49506	3.49506	3.49506	3.49506	3.91822	3.49506	3.49506	3.49506	3.49506	3.49506	3.49506	4.05412	4.02698	4.01338	4.09379	4.06016	3.49506	4.45363	4.22344	5.03484	4.54686	3.49506	3.49506	3.49506	3.49506	3.49506	3.49506	3.49506	4.32656	4.11335
ENSG00000004838	ZMYND10	6.90345	7.41159	7.35097	7.12304	7.15648	7.35524	7.32632	7.0589	5.82559	6.41743	6.26189	6.14064	6.38171	5.58349	7.30579	7.22218	6.77404	7.81333	7.19463	6.9345	7.06826	6.93597	6.60663	6.78626	7.53143	7.28828	7.68959	6.94289	6.88272	7.16379	6.96134	6.90754	7.07554	6.51165	7.78697	6.97346	6.7143	7.29427	6.9398	7.29757	7.38928	8.08622	9.6089	9.72964	9.25755	9.56142	10.0565	9.87209
ENSG00000004846	ABCB5	3.49506	4.12949	4.77821	4.36302	4.42193	3.49506	3.49506	4.45306	3.49506	3.49506	3.49506	4.25636	3.49506	3.49506	4.0427	4.11514	4.28253	4.03928	4.23356	3.49506	4.28489	4.33942	3.49506	3.49506	3.49506	4.47781	3.49506	3.49506	3.49506	3.49506	3.49506	3.49506	3.49506	3.49506	3.49506	4.2824	4.38259	3.49506	3.49506	4.00834	3.86008	3.49506	3.49506	4.23456	3.49506	4.08238	3.49506	3.49506
ENSG00000004848	ARX	7.49339	7.73137	8.36464	7.99102	8.00812	7.64928	7.6375	7.76205	3.49506	3.49506	3.49506	5.12855	4.25459	3.49506	7.95492	8.19751	6.61461	7.87464	8.13839	6.15315	7.11137	6.80754	5.94294	7.29643	5.18376	6.69436	7.29013	7.89806	7.68265	7.52931	3.49506	4.01338	3.49506	4.60494	4.68517	4.45363	4.22344	3.49506	4.35999	6.0935	6.13093	7.58107	5.91733	6.81062	6.00842	6.31625	6.67469	6.93598
ENSG00000004864	SLC25A13	11.4385	10.9904	11.1009	11.1935	11.0345	10.8601	11.238	11.0654	12.4085	12.3619	12.3234	12.2501	12.2197	12.355	10.9459	11.266	11.3422	10.6094	11.1851	11.3378	11.3338	11.3264	11.3442	11.0072	11.1682	10.7884	11.1865	11.1691	11.2003	11.0013	11.9201	11.9912	12.0084	11.4814	9.97831	11.3968	11.5563	11.1241	11.4286	10.856	10.9901	11.4141	8.56777	8.57945	8.40154	8.95949	8.49593	9.03581
ENSG00000004866	ST7	10.2919	9.58702	10.4959	10.4842	10.3792	10.4509	10.495	10.3657	10.7147	10.6086	10.7024	10.5712	10.7766	10.8002	10.4285	10.4101	10.5538	10.5428	10.6058	10.4087	10.5319	10.2556	10.433	10.3935	10.5148	10.7637	10.5608	10.4927	10.6001	10.429	10.0364	10.2886	10.1825	10.4706	9.94899	10.7471	10.3607	10.4481	10.5752	10.5327	10.5338	10.2529	10.5705	10.6935	10.6347	10.4829	10.701	10.527
ENSG00000004897	CDC27	11.5912	10.7901	11.416	11.6466	11.6514	11.0414	11.4403	11.5168	12.123	12.2149	12.0878	11.966	11.9084	12.0404	11.7403	11.7252	11.5731	10.8244	11.4781	11.6435	11.3521	11.7614	11.6569	11.656	11.9062	11.724	11.8717	11.7913	11.8974	11.5547	11.83	11.9061	11.8496	12.1536	11.4506	11.9649	12.0499	11.4929	11.8747	11.6026	11.6915	11.7037	12.2252	12.2799	12.3753	12.3595	12.1873	12.2946
ENSG00000004939	SLC4A1	3.8892	3.49506	4.68827	4.11336	4.15599	4.97307	3.49506	4.05486	3.49506	4.49194	3.49506	3.49506	4.25459	3.49506	3.88346	4.36549	4.22538	4.33141	4.1002	4.92431	4.99268	3.49506	4.51401	3.49506	3.95446	3.49506	4.09668	4.00436	4.36678	5.01498	4.02698	4.01338	3.49506	4.60494	6.11738	4.0552	4.01281	3.49506	4.11116	4.72171	4.21942	4.14886	4.46859	4.23456	4.24648	4.08238	4.50674	5.06485
ENSG00000004948	CALCR	5.00646	3.49506	4.5892	4.11336	4.30111	3.49506	3.49506	4.28193	3.49506	3.49506	3.49506	3.49506	4.25459	3.49506	3.49506	4.20927	4.0142	3.84047	4.34481	4.52548	4.50665	4.55445	4.33262	4.46683	4.6819	6.20638	5.7272	4.84707	4.36678	3.49506	5.02689	4.63076	4.33593	5.15492	3.49506	5.38853	5.66888	5.34279	5.48422	5.77737	6.3171	8.25169	4.18985	4.23456	5.68257	4.88881	5.09752	4.70532
ENSG00000004961	HCCS	9.81868	9.75554	9.94284	9.97217	9.94051	9.84593	10.007	9.72713	10.2434	10.2238	10.1103	10.1207	10.116	10.1771	9.79193	9.79474	10.1796	9.65624	9.81389	9.94031	10.0633	9.82235	9.90154	9.74211	9.82085	9.63759	9.62163	9.93883	9.92301	9.88122	10.4105	10.2784	10.2247	11.2452	9.99563	11.2459	11.1742	10.9878	11.1986	9.82196	9.7515	9.65392	11.1669	11.3012	11.2402	11.2504	11.2259	11.2716
ENSG00000004975	DVL2	12.0666	12.0875	12.2512	12.2298	12.1483	12.3344	11.9419	12.1499	10.1498	9.99748	10.4887	10.5909	10.2164	10.0704	12.1021	12.2391	12.4864	12.1587	12.0095	12.09	12.2322	11.9228	11.3775	12.0454	11.6584	11.71	11.6692	11.9089	11.9645	11.8646	10.3154	10.2604	10.3508	10.3185	8.00826	10.0038	9.88741	9.75932	9.66453	11.8116	11.6118	11.5715	11.7252	11.6296	11.4692	11.4802	11.5608	11.5857
ENSG00000005001	PRSS22	4.05075	3.49506	4.68827	3.49506	3.96443	4.07454	4.81569	4.05486	5.15048	4.20683	4.79012	3.49506	4.25459	4.98854	3.49506	4.00263	4.09345	4.72925	3.49506	4.78313	3.95483	4.0336	4.51401	4.18857	3.49506	3.49506	3.49506	4.36839	4.11607	3.49506	4.02698	4.30821	4.09379	5.11481	3.49506	5.10173	4.62955	5.19874	4.11116	4.21723	3.49506	4.14886	4.18985	3.49506	3.49506	4.08238	3.49506	3.49506
ENSG00000005007	UPF1	12.9203	13.5923	13.1875	12.9985	13.1933	13.2267	12.9906	13.132	12.3393	12.251	12.2555	12.5141	12.4279	12.3307	13.1512	13.1393	13.2861	13.1753	13.0306	13.1141	13.296	12.9371	12.6869	13.0603	12.761	12.8169	12.941	13.1213	13.2433	12.9693	12.5143	12.2345	12.4762	13.0858	11.0532	12.8356	12.9217	12.7208	12.674	12.8744	12.7375	12.8243	13.6362	13.7099	13.6786	13.8078	13.7767	13.8778
ENSG00000005020	SKAP2	9.81326	8.792	8.86347	9.06447	8.85846	8.88307	9.40414	8.75571	11.1618	11.3607	11.2146	11.0093	11.0887	11.1124	9.06648	9.38105	9.10885	8.73866	9.18472	9.65043	9.29744	9.72679	9.93936	9.03787	10.5667	9.62895	10.3261	9.39061	9.19383	8.93762	11.0015	11.0866	11.1796	10.7768	13.6853	10.6783	10.6814	10.7836	10.6474	9.81735	9.91335	10.7429	7.89456	7.09465	7.96823	8.0055	7.34252	7.83994
ENSG00000005022	SLC25A5	12.4962	12.4591	12.8928	12.8116	12.5305	12.5431	12.6308	12.336	12.6788	12.5768	12.5112	12.3261	12.3278	12.4172	12.4508	12.5529	13.0628	12.6557	12.3809	12.4883	12.792	12.4812	12.0909	12.4536	12.6549	12.744	12.6374	12.3864	12.4094	12.1591	12.3709	12.2405	12.4574	12.1955	11.3951	12.4467	12.2267	12.5663	12.3647	12.8791	12.878	12.7297	12.3933	12.5134	12.3633	12.1912	12.3328	12.2212
ENSG00000005059	MCUB	8.91821	8.9937	8.94143	8.95559	8.71899	8.64453	8.58774	8.53594	9.51945	9.56247	9.56391	9.39799	9.1405	9.64016	8.4823	8.92334	8.98681	8.27384	8.4566	8.61418	8.74793	8.75867	7.96397	8.3558	9.95512	9.03503	9.8894	8.70618	8.49848	8.51211	9.13186	9.19235	9.31287	8.96256	7.39156	9.12974	8.84447	9.23087	9.12636	9.33414	9.14238	9.90498	7.61855	7.82254	7.49051	7.11003	7.67136	7.65611
ENSG00000005075	POLR2J	10.944	10.534	11.5199	11.255	10.9698	11.7329	11.3065	10.9529	10.2115	10.0968	10.3084	10.3511	10.279	10.1332	10.7655	11.0436	11.5492	11.6799	11.0368	11.19	11.6659	10.7588	10.2132	10.6583	10.3846	10.6072	10.5811	10.9133	10.9355	10.889	11.3948	11.1213	11.2864	11.5129	13.2155	11.547	11.475	12.0036	11.548	10.6265	10.5824	10.7733	10.941	10.7978	10.6822	10.5618	10.7217	10.702
ENSG00000005100	DHX33	10.8272	10.992	10.6208	10.8896	10.9737	10.5553	10.7196	10.8295	10.2784	10.1948	10.1509	10.5153	10.388	10.4868	10.9155	10.9816	11.0371	10.4793	10.8065	10.8507	10.7642	11.0119	10.4633	11.0476	10.8962	10.722	10.7696	11.0232	11.0482	10.9213	9.96884	9.85319	9.63591	9.98106	14.1229	9.69628	9.92711	9.87766	10.0095	10.7645	10.6511	10.6381	10.8079	10.9862	10.9735	10.8612	10.8024	10.9772
ENSG00000005102	MEOX1	4.05075	3.49506	4.77821	4.11336	3.49506	4.30925	3.49506	4.28193	4.26742	3.49506	3.49506	3.49506	3.49506	3.49506	3.49506	4.20927	4.09345	4.09053	3.49506	4.42047	3.49506	4.0336	4.33262	4.18857	3.49506	3.49506	3.49506	3.49506	3.49506	3.49506	4.40637	4.51586	4.33593	3.49506	3.49506	3.49506	4.73187	4.60843	3.49506	3.49506	3.49506	3.49506	4.46859	3.49506	3.49506	4.32011	3.49506	3.49506
ENSG00000005108	THSD7A	12.5454	12.8128	12.2664	12.326	12.6725	11.8304	12.4342	12.7148	13.3396	13.4247	13.3499	13.354	13.3741	13.5222	12.7258	12.5866	12.2194	11.7759	12.431	12.7849	12.2496	13.0132	13.0236	12.8748	13.0256	12.6937	12.9167	12.8096	12.8534	12.5769	12.3537	12.5565	12.2473	11.7242	14.8661	11.1854	11.5103	11.3592	11.2711	12.5815	12.9007	12.3315	9.80871	9.67724	9.9883	10.268	9.73818	9.88818
ENSG00000005156	LIG3	11.3192	11.48	11.3774	11.4584	11.4225	11.2415	11.2031	11.4492	10.3126	10.5545	10.4678	10.5169	10.4136	10.4014	11.3887	11.4673	11.5909	11.0035	11.1975	11.2488	11.2565	11.4472	10.9665	11.4834	11.1697	10.9222	11.0695	11.2086	11.3356	11.2047	10.8413	10.5831	10.717	10.7352	8.74193	10.3419	10.1494	9.61748	10.0682	10.9363	10.9446	10.733	10.8047	10.8305	10.7414	10.8561	10.4883	10.729
ENSG00000005175	RPAP3	10.8657	10.0308	10.7564	10.9545	10.9462	10.5972	10.9848	10.9863	11.2389	11.3398	11.2823	11.1658	11.2037	11.2556	11.0197	10.9167	10.884	10.2622	10.8991	10.8432	10.7536	11.1439	11.0433	10.9259	10.9814	10.8234	10.8153	11.0706	11.1615	10.9788	11.0129	11.041	11.0361	11.6736	11.371	11.5096	11.4839	11.2436	11.5257	10.722	10.927	10.7965	11.9288	11.8432	11.9917	12.0241	11.8062	11.8253
ENSG00000005187	ACSM3	4.96226	4.73559	4.86088	4.36302	5.36219	5.44633	5.08748	4.77389	5.22296	5.02947	4.79012	5.20026	5.50236	5.22082	5.38194	5.13543	5.15851	5.27621	5.21934	5.16191	5.15941	5.44186	4.79374	4.99263	5.32682	4.73379	4.80466	5.63847	5.30327	5.05771	5.33359	4.78069	5.15937	6.2322	7.03529	5.77205	5.89003	6.10674	5.65232	5.11928	4.7253	5.43161	5.29685	4.75004	5.3104	4.71307	5.54796	5.25331
ENSG00000005189	REXO5	8.51234	8.5317	8.47918	8.6876	8.68561	8.51952	8.57245	8.42836	7.69533	7.56919	7.70669	7.96683	7.80381	7.99277	8.61236	8.58726	8.7368	8.71208	8.66071	8.43048	8.84176	8.30106	8.25488	8.42997	8.46389	8.28393	8.46316	8.30399	8.36079	8.62928	7.55855	7.5945	7.89316	7.93402	8.56755	8.10378	8.14279	8.17505	8.07958	8.47318	8.37511	8.50212	7.6087	7.47387	7.64559	7.1396	7.37651	7.53003
ENSG00000005194	CIAPIN1	11.8743	12.3946	11.9639	11.9616	11.8496	11.9794	12.0677	11.7661	12.3503	12.236	12.2634	12.21	12.2518	12.17	11.7183	11.8596	12.2294	11.9516	11.8096	11.8856	12.1512	11.7843	11.5972	11.6981	11.7154	11.676	11.6771	11.8703	11.8204	11.7389	12.2886	12.095	12.293	12.0726	11.4337	12.23	12.1211	12.3258	12.1746	11.774	11.7571	11.7753	11.669	11.5954	11.5038	11.4835	11.5334	11.5355
ENSG00000005206	SPPL2B	12.1812	12.815	11.6193	11.6054	12.1944	12.6384	11.4461	12.1926	11.1535	10.9686	11.4114	11.5209	11.6131	11.3277	12.12	12.2431	11.958	12.7823	12.1621	12.0204	11.8759	12.1697	12.0668	12.1832	11.6816	11.8478	11.7584	12.1359	11.8707	12.3348	11.4084	11.4046	11.4401	11.4283	11.3864	11.575	11.408	11.709	11.4154	11.9124	11.656	11.8285	12.3413	12.1184	12.1148	12.2104	12.3269	12.3357
ENSG00000005238	ATOSB	11.3211	11.4426	11.263	11.2031	11.2641	11.4171	11.1011	11.1431	11.6437	11.5739	11.6756	11.3134	11.4495	11.4331	11.2955	11.3342	11.3542	11.4476	11.2251	11.1456	11.0942	11.2083	11.308	11.1148	11.1182	11.0419	11.1797	11.1367	11.1635	11.1583	11.9065	11.7484	11.8585	11.6981	10.9084	11.6167	11.3836	11.3358	11.3982	11.3261	10.7757	11.2619	11.7297	11.5848	11.5208	11.6282	11.4838	11.7118
ENSG00000005243	COPZ2	6.07108	5.85866	6.20721	5.65892	6.1186	5.9314	6.11524	6.02897	5.58597	5.58199	5.45738	4.97028	5.04876	4.5736	5.92461	5.51932	5.88917	6.17175	5.87352	5.74925	6.44153	5.41326	5.91902	6.1544	6.08641	5.39055	5.94883	6.23896	6.11933	6.3704	7.0233	6.26296	6.46084	6.95451	8.62805	7.3631	6.99968	7.27237	7.44479	5.75741	5.52054	6.3828	5.3991	5.65253	5.53614	5.3302	5.34322	5.52593
ENSG00000005249	PRKAR2B	13.3127	13.2765	13.0586	13.2342	12.9375	12.7903	13.4969	13.2225	14.6944	14.6728	14.4742	14.4651	14.4805	14.5506	13.1909	13.1617	12.8598	12.496	13.2839	13.1015	12.8067	13.2555	13.9707	13.1986	13.1555	13.1488	12.9659	13.233	13.3874	13.1396	13.0047	13.3294	13.0623	12.4001	10.5506	12.039	12.3364	11.7578	12.2049	13.1147	13.3296	13.0266	12.1641	12.5411	12.3922	12.5489	12.5447	12.619
ENSG00000005302	MSL3	10.3017	10.5253	10.1031	10.2339	10.3844	10.1498	10.2044	10.2885	11.1206	11.0307	11.1328	11.0014	11.0587	11.0122	10.2961	10.349	10.3476	9.98598	10.4359	10.4062	10.1792	10.343	10.3534	10.1455	10.6806	10.5863	10.6267	10.4827	10.4129	10.3411	10.6665	10.8707	10.8576	10.2423	12.0539	10.4813	10.2948	10.2296	10.3867	10.6674	10.7029	10.541	10.9758	10.9369	10.9678	11.1035	10.9855	10.9944
ENSG00000005339	CREBBP	13.0919	12.9981	13.239	13.1031	13.2335	13.2082	13.0899	13.3933	12.0181	11.9915	11.9857	12.1874	12.1463	12.1243	13.2219	13.2493	13.2649	12.8301	13.1441	13.3507	13.2987	13.1385	12.9068	13.3333	13.1693	13.0214	13.1066	13.2513	13.2518	13.1035	12.0028	11.9499	11.9356	12.9642	13.3348	12.5545	13.0418	12.2464	12.6592	12.8199	12.8791	12.4507	12.9352	12.8955	13.106	13.2937	13.3747	13.2507
ENSG00000005379	TSPOAP1	12.1717	12.6948	11.7725	11.7983	12.1193	12.3344	11.7234	12.2238	12.3694	12.2622	12.4176	12.3471	12.5498	12.2823	12.1283	12.0504	11.4843	12.2462	12.1573	12.0154	11.714	12.0325	12.6702	12.2282	11.6462	12.0208	11.8598	12.0894	11.8942	12.2972	12.521	12.5148	12.5762	11.1455	10.0352	11.0508	11.2387	10.9159	11.0686	12.0797	11.8652	11.9572	11.6093	11.7756	11.6826	11.8543	12.1414	12.0047
ENSG00000005381	MPO	4.05075	4.38533	5.46462	3.49506	4.30111	3.49506	4.68401	4.82709	5.63753	5.48945	5.45738	5.5065	5.26414	5.28911	4.43272	4.4953	4.33546	4.79194	4.68059	4.15493	4.6418	4.41748	4.59205	4.18857	3.95446	4.19655	3.49506	4.36839	4.11607	3.89161	5.47559	5.13387	5.95104	5.58293	7.24407	5.77205	5.79405	5.79536	5.29038	4.50623	3.49506	3.49506	4.18985	3.49506	4.24648	4.08238	4.50674	4.55049
ENSG00000005421	PON1	4.36585	3.49506	4.47818	4.2495	4.30111	3.49506	4.10201	4.37218	4.43559	3.49506	4.15869	4.25636	4.25459	4.5736	4.26503	4.36549	4.0142	4.09053	4.1002	4.52548	3.95483	4.55445	3.91822	4.84562	4.4027	4.35013	4.01701	3.85612	4.11607	4.37104	4.47678	4.22424	4.91428	4.28929	5.7171	4.82785	4.30732	4.29185	4.89534	4.21723	4.7253	3.49506	3.49506	3.49506	3.49506	4.08238	3.49506	3.49506
ENSG00000005436	GCFC2	9.59522	8.46987	9.34016	9.50754	9.49809	9.09255	9.40414	9.51806	9.50637	9.5994	9.4508	9.3526	9.49409	9.49592	9.59738	9.53435	9.52774	9.04408	9.51362	9.36284	9.50779	9.52832	9.37348	9.44499	9.79767	9.44137	9.44859	9.69618	9.49899	9.48008	8.78399	9.00256	8.63485	9.62381	12.6672	9.43259	9.55435	9.97864	9.712	9.56187	9.61529	9.46002	10.1423	9.72448	9.70973	9.72218	9.71688	9.73817
ENSG00000005448	WDR54	10.8702	10.8258	11.3663	11.1686	10.845	11.2382	11.1635	10.7859	10.7731	10.6805	10.583	10.4913	10.422	10.331	10.7925	10.8631	11.3493	11.0107	10.8433	10.8535	11.1626	10.7522	10.5124	10.7907	10.3815	10.4486	10.369	10.6101	10.7156	10.6893	10.9949	10.8016	10.8947	10.3605	12.554	10.4977	10.3445	11.0403	10.458	10.4907	10.3859	10.5501	9.4027	9.34235	9.29036	9.24959	9.28528	9.40381
ENSG00000005469	CROT	9.00404	8.86242	8.86768	9.23029	9.34085	8.6839	9.02099	9.11692	9.43917	9.55443	9.60048	9.45195	9.5226	9.59777	9.21962	9.07633	9.17053	9.14273	9.26719	9.13537	9.2129	9.08867	9.08239	9.22246	9.55719	9.52495	9.58659	9.2911	9.38455	9.27772	9.30808	9.50878	9.4101	8.89776	9.33855	8.73714	8.73435	8.5046	8.9272	9.53407	9.52437	9.79259	9.88392	9.58922	9.65758	9.68613	9.60004	9.61008
ENSG00000005471	ABCB4	5.27593	4.38533	5.41615	5.37753	5.66527	5.30823	5.18025	5.32194	5.82559	5.99934	5.76015	4.78557	5.12502	5.14841	5.31899	5.51932	5.55137	5.10625	5.08309	4.98854	4.99268	4.72758	4.42832	4.99263	4.86496	5.48749	5.35123	5.54876	5.16956	5.35297	6.40265	6.99403	7.05416	6.52565	5.7171	6.50552	6.40772	6.51908	6.25184	5.46575	5.28066	4.6093	4.99521	4.93038	4.95222	5.03977	5.00273	5.11487
ENSG00000005483	KMT2E	12.7893	12.0359	12.8042	12.9727	13.0043	12.454	12.7367	12.9694	12.2282	12.3718	12.1937	12.2548	12.2154	12.2932	13.1543	13.0037	12.8561	12.8436	12.9338	12.7164	12.6589	12.7748	12.8326	12.9701	12.7623	12.8828	12.6595	12.7346	12.821	12.6882	11.8005	12.0416	11.8903	10.9832	14.6956	10.9268	11.1787	11.6637	11.2434	12.6761	12.9527	12.4262	12.934	12.8814	13.0089	13.0025	13.111	12.9163
ENSG00000005486	RHBDD2	13.2835	13.2465	13.7263	13.5	13.1787	13.7006	13.7093	13.275	13.7591	13.7692	13.7424	13.6531	13.7583	13.6273	13.1213	13.104	13.53	13.6444	13.4513	13.4422	13.8281	13.2685	13.643	13.4639	12.8977	13.0818	13.1746	13.3621	13.357	13.501	13.9054	13.7404	13.8549	14.6737	15.9695	14.9479	14.8118	15.1222	14.8677	13.1498	13.233	13.2862	14.7158	14.846	14.7887	14.5764	14.774	14.7341
ENSG00000005513	SOX8	9.61093	11.5742	10.1813	10.1839	10.4933	9.54129	9.58054	9.88105	8.95286	8.95298	8.76899	9.98542	9.16483	8.69113	10.7177	9.90602	10.0356	11.1953	9.30672	9.50548	10.064	10.1055	9.29035	10.5816	11.3896	11.3685	11.5534	10.0799	9.63419	9.78075	8.69769	8.85674	8.65262	7.13745	7.31972	7.3631	7.45899	7.52455	7.69138	11.6438	11.3101	11.9365	10.2234	10.1997	9.9749	10.2846	10.0262	10.3788
ENSG00000005700	IBTK	11.2706	10.876	11.082	11.4659	11.5034	10.5624	11.2216	11.2401	11.4508	11.537	11.3543	11.317	11.2125	11.4314	11.6457	11.4784	11.1786	10.7219	11.2972	11.1233	10.9538	11.5325	11.4156	11.5436	11.6134	11.6639	11.6827	11.5359	11.5891	11.3558	10.5423	10.8328	10.4507	11.1813	10.2762	10.9433	10.9676	10.6485	11.0425	11.4739	11.7671	11.3763	11.3593	11.6582	11.7232	11.7227	11.4613	11.5477
ENSG00000005801	ZNF195	10.6941	10.225	10.3607	10.7451	10.8464	10.5123	10.5555	10.7704	10.5105	10.473	10.5164	10.6265	10.491	10.8175	10.91	10.8907	10.8837	10.6601	10.9403	10.7607	10.6743	10.7008	10.4146	10.7777	10.8676	10.9865	10.7679	10.7984	10.9425	10.7807	9.92234	10.0382	10.0693	10.5595	10.6341	10.5623	10.6235	10.5501	10.6854	10.9149	10.9291	10.677	12.4125	12.1898	12.2796	12.2352	12.2673	12.2129
ENSG00000005810	MYCBP2	12.9015	13.0506	12.7028	12.6522	12.7585	12.2921	12.8993	13.0037	13.6444	13.8045	13.7503	13.5672	13.4973	13.6845	13.017	12.8481	12.4683	12.2558	12.7479	12.8646	12.5046	13.1382	13.4327	13.2	13.0439	12.8683	12.9669	12.9785	13.1694	12.9583	13.5542	13.6721	13.4492	12.9376	17.0975	12.6252	13.0243	12.7724	12.6919	12.5063	12.7857	12.5087	12.2632	12.3228	12.6146	12.874	12.8309	12.7286
ENSG00000005812	FBXL3	9.99785	9.31315	9.96854	10.304	10.2674	9.3507	10.1097	10.2027	10.4401	10.4429	10.3042	10.3564	10.2697	10.4752	10.1955	10.1076	10.047	9.66203	10.0168	9.92792	9.66488	10.095	10.1326	10.085	10.5278	10.4611	10.4285	10.1839	10.2948	10.068	9.89559	10.1821	10.048	9.6318	8.25858	9.51298	9.76618	9.58692	9.70299	10.4279	10.5611	10.5284	10.1859	10.4989	10.4502	10.4333	10.2191	10.4014
ENSG00000005844	ITGAL	5.08999	3.49506	5.51129	4.70534	5.0516	5.62876	4.68401	5.17918	3.49506	3.49506	3.96636	4.25636	4.78268	4.5736	4.63397	4.55346	5.22294	5.3152	4.60771	5.26472	5.47653	4.33942	5.49621	5.23943	4.34577	4.81988	4.77354	4.61173	5.12144	5.47756	4.76407	4.51586	4.96774	4.98542	6.42649	5.1801	5.34732	5.09208	5.55412	5.01429	4.21942	4.69391	5.1253	5.55772	5.58681	5.13027	5.60949	5.72061
ENSG00000005882	PDK2	9.65555	9.71807	10.2014	10.0472	9.91014	10.0604	9.92219	9.77604	8.88375	9.32793	9.17279	9.48468	9.42863	9.29829	9.88017	9.82646	10.1324	10.1263	9.82193	9.83997	10.1077	9.422	9.21405	9.76652	9.67584	9.79602	9.98809	9.62012	9.815	9.63591	9.46667	9.4674	9.62515	9.01483	7.81331	9.35507	9.18379	9.31852	9.21014	9.8594	9.86139	10.069	8.94495	9.00656	8.85122	8.67499	9.05655	8.76985
ENSG00000005884	ITGA3	12.1004	12.1137	11.8441	11.5493	11.3246	11.8485	11.6439	11.4616	12.9218	12.9413	12.9978	12.8004	12.8623	12.7634	11.4928	11.642	11.512	11.6518	11.6894	11.83	11.8097	12.3086	12.7988	11.9001	11.5524	11.4192	11.7847	11.7479	11.6118	11.9937	13.5377	13.1558	13.4049	13.0227	12.0648	12.9442	12.9522	12.8846	12.8933	11.5428	11.4831	11.8499	11.3423	11.2715	11.2157	11.271	11.2381	11.3786
ENSG00000005889	ZFX	10.7807	10.7756	10.6096	10.8141	11.0187	10.4375	10.6367	10.8089	9.96152	9.88659	9.888	10.0568	9.91797	10.1955	10.9955	10.8961	10.8636	10.2224	10.8322	10.8175	10.6176	10.6918	10.3141	10.9288	11.2477	11.0691	11.0791	10.9929	10.9982	10.7393	9.49639	9.7072	9.47545	10.0518	8.67182	10.0002	10.2632	9.89202	10.0946	10.9019	10.961	10.6904	11.0611	11.0779	11.2532	11.1553	11.0491	11.2368
ENSG00000005893	LAMP2	11.9094	11.2101	12.0786	12.2913	12.2292	11.3575	11.9556	12.0443	12.3207	12.4882	12.3383	12.348	12.2351	12.412	12.4121	12.1949	11.98	11.4076	11.8921	11.9123	11.6538	12.2543	12.0596	12.2582	12.5567	12.3419	12.6676	12.2141	12.2818	12.0767	11.8281	12.0821	11.879	11.7305	8.94579	11.5283	11.6921	10.5422	11.2802	12.1871	12.4139	12.5931	12.7201	12.7776	12.9519	12.9304	12.6186	12.7591
ENSG00000005961	ITGA2B	8.11801	7.91518	7.36299	7.20808	7.75362	8.35035	6.90343	7.98446	6.72435	6.831	7.19701	6.8202	7.37233	6.57705	7.56677	7.78658	7.3307	7.9411	7.68026	7.43486	7.31452	7.61433	8.014	7.69018	7.4041	7.64377	7.33549	7.41688	7.1983	7.80367	8.13429	8.04876	8.12503	7.34712	8.83468	7.76935	7.58611	7.98692	7.91428	7.58014	7.32513	7.22957	8.47345	7.66958	8.37456	8.29854	8.75912	8.24246
ENSG00000005981	ASB4	3.8892	3.49506	4.47818	4.11336	4.42193	3.49506	4.53166	4.05486	4.69593	3.49506	4.15869	4.25636	3.49506	3.49506	3.88346	4.00263	3.91969	4.18106	4.87182	4.42047	3.49506	4.25238	4.0914	4.18857	4.14206	5.00875	4.56297	4.00436	4.25279	4.17768	4.24316	4.01338	4.22579	4.06016	4.68517	4.0552	4.51477	4.77084	4.35999	4.37509	4.62346	5.51341	4.67681	3.49506	4.24648	3.49506	4.08703	3.49506
ENSG00000006007	GDE1	11.8863	11.6418	11.8409	11.8378	11.7583	11.7133	11.9753	11.7428	12.9508	12.948	12.9179	12.8072	12.8571	12.8965	11.7701	11.9353	12.0419	11.8291	11.8088	12.042	12.1204	12.0099	12.0612	11.8042	11.9806	11.7612	12.0471	11.9405	12.0104	11.8703	12.577	12.5813	12.5795	12.5184	13.7056	12.7202	12.6323	12.615	12.6777	11.8841	11.957	12.1925	12.1811	12.3414	12.2945	12.4028	12.3209	12.323
ENSG00000006015	REX1BD	11.2557	12.2059	11.2907	11.1231	10.7397	11.5754	11.1603	10.8843	11.5788	11.5081	11.6105	11.5575	11.7209	11.5028	10.8547	10.9826	11.2068	11.624	10.971	11.0178	11.2449	10.9725	11.2519	10.8428	10.7997	10.9192	10.8917	10.926	10.7604	11.0851	11.6261	11.6141	11.6483	11.5879	13.8323	11.8669	11.451	12.2341	11.6934	11.1894	11.0441	11.1983	11.8617	11.8633	11.7942	11.2973	11.3819	11.3411
ENSG00000006016	CRLF1	7.17446	7.66972	7.44448	7.02088	6.73115	7.23615	6.63286	6.99177	7.71825	7.90967	7.62894	7.4731	7.22513	7.50712	7.05969	7.13021	7.27652	7.48119	6.95638	7.24146	7.35087	6.81785	7.42031	7.0713	5.51445	5.77867	5.96079	6.75462	6.65607	6.89732	7.21731	7.50353	7.70797	6.6457	8.45514	6.71166	6.4453	7.36836	6.72659	6.07775	6.20554	6.10843	6.38682	6.57592	6.51654	6.35081	6.26156	6.83234
ENSG00000006025	OSBPL7	9.88608	10.2488	9.54588	9.60817	9.94757	10.2094	9.35366	10.0602	9.92023	9.83443	10.0831	10.0282	10.0972	10.0748	10.2146	10.0579	9.76731	10.5072	10.0168	9.90823	9.65561	10.1746	10.3512	10.0903	9.90395	10.2061	10.034	9.86166	9.62259	10.3392	10.1841	10.0582	10.2103	10.234	10.4028	10.3138	10.0116	10.0492	9.94071	9.98485	9.99256	9.92435	11.9455	12.0536	11.8594	11.8113	11.9409	12.0106
ENSG00000006042	TMEM98	11.6019	12.2241	12.0465	11.9939	11.9059	11.8391	11.887	11.8213	9.98055	10.0894	9.83336	10.5697	10.3637	10.2629	11.8241	11.9057	12.2791	11.7546	11.6973	11.723	11.9954	11.5582	10.3152	11.6386	11.6866	11.846	11.8417	11.6849	11.8736	11.4726	8.49858	8.65552	8.74169	8.68069	7.07957	8.47261	8.4762	8.25508	8.39839	11.9378	11.7312	11.87	10.941	10.9268	10.9463	10.9558	10.8965	10.9613
ENSG00000006047	YBX2	9.17447	8.88965	9.00778	8.79744	8.53205	9.4718	9.15777	9.15005	9.04617	8.89472	9.10121	8.22916	8.71007	8.3032	8.84954	8.73075	8.18097	9.38906	9.17972	8.76517	8.57071	8.90465	10.0325	8.71647	8.27251	8.59187	8.66771	8.91591	8.70344	9.31316	10.1232	10.1601	10.1251	9.09795	8.09663	9.01918	8.92514	9.45049	9.24034	8.89231	9.11431	8.80173	8.21293	7.91615	8.17791	8.26779	8.1975	8.17573
ENSG00000006059	KRT33A	4.05075	3.49506	4.35045	3.49506	3.96443	4.97307	4.53166	3.49506	3.49506	3.49506	3.49506	3.49506	3.49506	3.49506	3.49506	3.49506	4.28253	3.7396	4.34481	4.15493	3.82085	3.49506	3.49506	3.49506	3.49506	3.49506	3.7975	3.49506	3.49506	3.49506	3.49506	3.49506	3.49506	3.49506	3.49506	4.52742	4.62955	4.14834	4.11116	3.49506	3.49506	3.49506	3.49506	3.49506	3.49506	3.49506	4.08703	3.49506
ENSG00000006062	MAP3K14	8.73527	9.10823	8.72645	8.71314	8.50598	8.87742	8.67617	8.75571	7.47067	7.56919	7.59299	8.14964	8.03292	8.21769	8.4823	8.79173	8.56927	8.63162	8.76125	8.28246	8.58597	8.7211	8.72058	8.69349	8.74567	8.84969	8.78954	8.58329	8.64343	8.96264	8.05227	8.05277	7.99156	12.046	9.67583	12.0116	11.5986	11.3012	11.4561	8.67009	8.50771	8.53916	11.1467	10.9469	11.0166	10.8896	11.1824	10.9583
ENSG00000006071	ABCC8	9.98102	9.48809	9.26875	9.21505	9.71413	10.0504	9.213	10.0889	10.1414	10.0054	10.4441	10.2192	10.3637	10.3765	9.87765	9.78325	9.31574	10.1196	9.94785	10.0225	9.37605	9.88796	10.8499	9.9443	9.72582	9.80262	9.69359	9.63179	9.19644	10.0471	11.1837	11.0714	11.0177	10.012	8.00826	10.2893	10.179	10.0266	10.0974	9.75489	9.70584	9.85814	9.48285	9.18609	9.20878	9.46414	9.44327	9.34902
ENSG00000006116	CACNG3	7.80423	7.43033	7.27658	7.13396	8.13424	8.5972	8.61036	8.31208	8.57474	8.73785	8.66488	9.60864	9.63133	9.418	7.26762	7.53477	7.44149	8.69181	8.34479	9.35228	9.37479	8.52945	8.58389	8.01369	8.33058	8.62953	8.95924	8.84859	8.63959	8.86517	10.3931	10.0199	10.0981	10.5359	10.4028	10.6948	10.9452	10.9937	11.0172	8.7375	8.65535	9.27488	8.07688	8.21752	8.0727	8.41134	8.40863	8.35806
ENSG00000006118	TMEM132A	14.4996	15.0523	14.7562	14.4976	14.2268	14.9553	14.6091	14.3971	14.5856	14.5146	14.6018	14.8817	14.9345	14.6549	14.2007	14.3283	14.5853	14.8105	14.533	14.628	14.9034	14.216	14.5844	14.3675	14.0185	14.2998	14.4795	14.2808	14.1801	14.351	14.098	13.989	14.2036	14.3222	13.1345	14.4211	14.2999	14.5109	14.2625	14.4523	14.2274	14.4579	14.6044	14.6008	14.4846	14.4593	14.6049	14.6053
ENSG00000006125	AP2B1	15.1485	14.793	15.2746	15.2656	15.0238	14.8873	15.216	15.0145	15.9708	16.0109	15.9331	15.8388	15.8122	15.8513	15.2767	15.0992	15.0572	14.797	14.9674	14.8882	14.8601	15.1846	15.5035	15.2314	15.1653	15.2203	15.3018	15.119	15.2402	14.9981	15.4881	15.5611	15.4861	15.3437	16.5909	15.3546	15.3794	15.1892	15.1347	15.0195	15.2434	15.0958	14.7864	14.9666	15.0614	15.0524	15.0956	15.0077
ENSG00000006128	TAC1	12.6891	12.4721	12.4558	12.575	12.2644	12.3334	12.4444	12.2602	14.3378	14.4083	14.268	13.91	13.9269	13.979	12.3161	12.3917	12.5889	12.6141	12.3429	12.7281	12.692	12.486	12.8416	12.1708	13.2303	12.7439	13.0654	12.3976	12.2825	12.2036	14.7676	14.7557	14.8683	14.6342	14.0209	14.9264	14.6006	15.1399	14.9045	13.0792	13.1049	13.2544	13.008	12.9325	12.6254	12.5386	12.3713	12.5685
ENSG00000006194	ZNF263	10.8499	11.4878	10.8803	10.9915	10.9806	10.9888	10.9811	10.9155	10.8897	11.0326	10.9729	11.0138	11.1489	11.1209	10.8907	10.9836	11.0381	10.7191	11.0457	10.86	10.8955	10.9296	11.017	10.89	10.7264	10.7834	10.681	11.0261	11.1324	11.0731	11.0717	10.9597	11.0983	11.2612	11.1594	11.42	11.5063	11.4858	11.5005	10.8311	10.7388	10.6592	12.6026	12.7559	12.5363	12.6834	12.795	12.7871
ENSG00000006210	CX3CL1	10.0192	11.0519	10.9494	10.7327	10.5984	10.6125	10.5976	10.3092	8.39475	8.4621	8.40012	9.29471	8.67662	8.71967	10.6791	10.2909	10.4373	11.0583	10.4401	10.1651	10.6086	10.1923	10.3545	10.5032	10.2828	10.8613	10.8989	10.1962	10.3057	10.3044	9.69162	9.74727	9.76729	9.15673	8.09663	9.18839	8.9532	9.66633	9.37349	10.8419	10.8152	10.9147	10.9967	11.1383	11.0034	10.9884	11.0615	11.183
ENSG00000006282	SPATA20	11.3283	11.6754	11.2486	11.1394	11.0091	11.4649	11.1957	11.0189	11.7938	11.6866	11.8012	11.667	11.8769	11.711	11.0519	11.1472	11.2899	11.3913	11.1926	11.2545	11.4308	11.1918	11.511	11.0904	11.0414	10.8347	11.2477	11.0881	10.9174	11.2541	12.517	12.338	12.4177	11.9084	11.1747	12.1503	11.8895	12.2792	12.066	11.1195	10.6984	11.3705	10.5032	10.288	10.3203	10.4971	10.3203	10.5585
ENSG00000006283	CACNA1G	10.0926	11.0337	10.7091	10.5362	10.5741	10.2273	10.3014	10.6598	8.9815	9.19633	9.05255	8.77601	8.50294	8.19347	11.0203	10.0778	10.0124	10.8462	10.2373	10.0341	9.8296	10.264	11.1923	10.9376	10.5651	10.5137	10.4311	10.0808	10.1609	10.3972	9.84663	9.77903	9.68335	9.97856	8.87268	10.1865	10.3273	10.1749	10.211	10.6053	10.3341	9.94173	10.0546	9.95324	10.2954	10.1406	10.0708	10.4291
ENSG00000006327	TNFRSF12A	8.87721	9.59944	9.41396	9.15244	7.99794	8.34217	7.9941	8.23175	7.47067	7.50366	7.74813	8.69438	8.39046	8.21769	8.75106	9.13723	8.9924	8.59329	8.61697	8.53697	9.12757	9.63458	8.52766	8.89621	9.97839	9.90334	10.6893	9.58053	9.01005	9.53614	9.28675	9.29055	9.16718	11.9846	10.4579	12.1579	10.6521	10.9185	10.6744	9.30482	9.33954	9.93307	12.0014	11.3038	11.5421	10.4656	9.70195	10.4661
ENSG00000006377	DLX6	4.05075	3.49506	4.35045	4.5505	4.70649	3.49506	4.4446	3.49506	3.49506	4.20683	4.42565	4.78557	3.49506	4.26637	4.63397	4.20927	4.22538	4.36458	4.52865	4.42047	4.89909	4.0336	4.0914	3.49506	4.6819	4.47781	5.12154	4.71262	4.11607	4.2809	3.49506	4.38355	4.09379	4.06016	5.13631	4.45363	4.38259	4.41137	4.11116	5.05037	4.50924	5.34412	4.18985	4.53003	4.24648	4.77503	4.08703	5.49042
ENSG00000006432	MAP3K9	12.5124	12.666	12.2656	12.2402	12.2354	12.3053	12.2826	12.3836	13.0411	13.207	13.1497	12.9263	12.9855	12.9138	12.4149	12.3549	12.0464	12.1442	12.2455	12.3342	12.1832	12.5256	12.9968	12.5096	12.2693	12.1964	12.3776	12.3687	12.2552	12.2844	12.9812	12.8936	12.8398	13.1642	15.5867	12.7714	12.9345	12.3413	12.6288	11.993	12.2853	11.9339	12.1844	12.6182	12.7077	12.9916	12.82	12.9192
ENSG00000006451	RALA	12.0895	11.3366	12.1619	12.2072	11.9588	11.8536	12.1903	12.0141	13.0774	13.0664	12.983	12.7658	12.8256	12.9332	12.092	12.136	12.1223	11.7141	12.0802	11.9399	11.9108	12.1764	12.3969	12.0603	12.4058	12.4004	12.3648	12.1499	12.2254	12.0243	12.9036	12.9644	12.9939	13.3215	15.2471	13.233	13.1873	13.0704	13.1373	12.3366	12.4211	12.4425	12.7107	12.9467	12.8608	12.8698	12.7658	12.7691
ENSG00000006453	BAIAP2L1	7.88933	8.02993	7.56383	7.21836	7.35089	7.87055	7.84288	7.5461	9.44603	9.55174	9.54761	9.3911	9.56891	9.50905	7.32822	7.52372	7.59307	7.70043	7.93348	7.9868	8.08191	7.39253	8.12943	6.93592	7.93399	7.19041	7.7709	7.62388	7.39391	7.71201	10.5066	10.2253	10.4838	10.0387	9.98411	10.3148	10.1707	10.5053	10.2901	7.50164	7.81018	8.51147	6.92454	6.86839	6.51654	6.90697	6.71538	6.898
ENSG00000006459	KDM7A	10.0367	10.1898	10.0015	10.4181	10.6785	9.87739	9.89329	10.524	9.07303	9.0553	8.86233	8.98268	8.92477	8.86979	10.7184	10.5625	10.2869	9.70926	10.2057	10.1786	10.164	10.2424	9.53042	10.2994	10.2346	10.0382	9.83544	10.385	10.638	10.0056	8.24916	8.39654	8.16028	10.4918	11.1998	10.1443	10.2433	9.72565	10.1111	9.85154	10.1005	9.21608	9.9974	10.1697	10.4192	10.3841	10.0381	10.1076
ENSG00000006468	ETV1	11.2666	10.591	11.2781	11.5279	11.4313	10.426	10.9386	10.9302	10.2394	10.2289	10.2318	10.7447	10.2202	10.4447	11.9817	11.3742	11.1905	11.0232	10.8838	10.8346	10.6465	11.7028	10.491	11.9552	11.7971	12.1371	11.8939	11.4229	11.4636	10.9257	10.332	10.6294	10.2829	9.70784	11.0028	9.65375	9.87167	9.6218	9.79063	11.991	12.1051	12.1779	9.28429	9.41456	9.71511	9.26523	9.20987	9.23278
ENSG00000006530	AGK	10.9076	10.5952	10.7933	10.9644	10.9051	10.6428	10.9326	10.8889	11.2663	11.2842	11.3005	11.2125	11.1539	11.4322	10.8813	10.8527	10.8529	10.8604	10.817	10.7727	10.7747	11.0024	10.9916	11.0156	10.7488	10.9473	10.8315	10.9731	11.033	10.8845	10.8986	11.0505	10.8614	10.774	8.82179	10.8468	10.7756	10.558	10.7852	10.9448	11.0638	10.9734	10.3213	10.4638	10.2535	10.4114	10.3851	10.3442
ENSG00000006534	ALDH3B1	7.69615	9.32815	9.15281	9.00959	8.67926	8.40637	7.84288	8.14667	4.80354	5.09762	4.42565	6.14064	3.49506	4.69436	9.19351	8.24529	8.15377	9.07569	7.95122	7.43486	8.06018	7.90075	7.21633	8.5728	8.83403	9.09187	9.51483	8.39818	8.09538	8.3993	5.62735	5.85464	5.46941	5.37086	6.11738	5.69887	4.90996	4.91085	5.24768	9.0161	8.87875	9.46243	7.51685	6.95973	6.88827	7.49976	6.99361	7.02085
ENSG00000006555	TTC22	4.27622	4.38533	4.68827	3.49506	3.49506	5.23291	4.10201	4.05486	4.57503	4.87936	4.93196	4.25636	4.55747	4.98854	4.43272	4.20927	4.22538	4.51256	4.34481	4.15493	4.59892	3.49506	4.33262	4.18857	4.50585	4.35013	4.52279	4.49861	4.11607	4.37104	5.36331	5.26154	5.36208	5.8812	5.13631	5.64772	5.25977	5.69615	5.15744	3.49506	4.21942	3.49506	3.49506	3.49506	4.24648	4.08238	3.49506	4.11335
ENSG00000006576	PHTF2	10.2654	9.47016	10.1419	10.281	10.3172	9.76569	10.2898	10.2655	10.5855	10.6619	10.5472	10.4962	10.4503	10.5675	10.3607	10.2004	10.0417	9.61918	10.3858	10.2357	9.70037	10.2339	10.673	10.2245	10.3294	10.3722	10.2175	10.2727	10.3615	10.344	10.0063	10.2861	10.2412	10.3215	11.0532	10.1355	10.1643	10.0315	10.1407	10.1769	10.4199	10.146	10.2104	10.3646	10.2954	10.5609	10.4098	10.4125
ENSG00000006606	CCL26	4.05075	3.49506	3.9937	3.49506	3.49506	4.07454	3.49506	3.49506	4.57503	3.49506	4.62551	4.25636	3.49506	4.89922	3.49506	4.00263	4.09345	3.49506	3.49506	3.96367	3.95483	4.0336	4.0914	4.18857	3.95446	3.49506	3.49506	3.49506	3.49506	4.05412	3.49506	4.38355	4.09379	5.23126	8.00826	5.74811	5.19769	5.03484	5.24768	3.49506	4.00992	3.49506	3.49506	4.23456	4.76949	3.49506	3.49506	3.49506
ENSG00000006607	FARP2	10.8062	10.9888	10.6926	10.9591	10.9506	10.5123	10.6422	10.8377	10.9306	10.9141	10.9833	10.9717	10.9084	10.8668	11.0658	11.0924	10.9827	10.4518	10.7161	10.8299	10.743	10.9714	10.5007	10.9686	10.9027	10.5573	10.8689	10.8978	11.0315	10.6923	10.7662	10.7259	10.7195	10.7082	12.1842	10.5689	10.5618	10.1822	10.3788	10.5264	10.516	10.6697	10.3168	9.91528	10.1756	10.48	9.96356	10.193
ENSG00000006611	USH1C	4.05075	3.49506	4.19682	4.11336	4.15599	3.49506	4.53166	3.49506	4.57503	4.00088	4.15869	4.25636	4.25459	4.26637	4.35345	4.00263	4.0142	3.9176	3.49506	4.15493	4.28489	4.25238	4.66401	3.49506	4.14206	3.99351	4.22929	3.49506	3.49506	4.05412	5.02689	5.23087	4.91428	6.06797	6.55858	5.69887	4.86818	5.91707	5.55412	4.21723	3.49506	4.14886	3.49506	4.23456	3.49506	4.08238	3.49506	3.49506
ENSG00000006625	GGCT	9.42079	9.8312	9.44246	9.48654	9.35684	9.53054	9.26855	9.27944	9.08187	8.86034	8.97109	8.87319	9.01229	8.94904	9.16692	9.48267	9.72432	9.40366	9.25773	9.29277	9.59764	9.33765	9.0049	9.20632	9.54388	9.75575	9.82044	9.35664	9.25525	9.25765	9.5496	9.42787	9.6712	10.2885	11.1949	10.4291	9.65892	10.0102	9.67931	9.85041	9.78512	9.94173	9.30572	9.08912	8.90402	8.67164	8.81264	8.94636
ENSG00000006634	DBF4	9.64338	8.66378	9.39075	9.59057	9.49207	9.50147	9.38896	9.68406	8.02426	7.72098	7.87322	8.04804	7.92292	7.98337	9.36165	9.87169	9.95135	9.15921	9.65903	9.99054	9.81857	9.40856	8.31373	9.1297	9.20779	9.03503	8.83427	9.71215	9.83357	9.23113	7.29812	7.32227	7.08611	7.46677	8.00826	6.89146	7.36535	7.41902	7.31779	8.76169	8.86084	8.93969	8.40694	8.78171	8.57741	8.67499	8.28035	8.53631
ENSG00000006638	TBXA2R	4.44619	4.99339	5.07671	4.11336	4.15599	4.63217	4.68401	4.05486	4.26742	4.70468	4.93196	3.49506	4.55747	3.49506	4.0427	4.36549	4.43148	4.29671	3.49506	5.04928	4.76009	4.41748	4.51401	4.18857	4.50585	3.99351	4.80466	4.21168	4.11607	4.2809	6.21568	5.75575	5.95104	5.69004	6.89352	5.38853	5.06284	6.0552	5.55412	4.00834	4.50924	4.51623	4.18985	4.23456	4.76949	3.49506	4.65577	4.11335
ENSG00000006652	IFRD1	11.2834	11.5066	11.3271	11.4638	11.7483	11.5815	11.7277	11.782	11.6234	11.4723	11.5233	11.5287	11.5344	11.5036	11.5477	11.4827	11.4222	11.6492	11.8612	11.8546	11.7823	11.4398	11.5524	11.4597	11.8175	12.0811	11.9199	12.052	12.0852	11.8788	11.3268	11.5062	11.3933	12.747	11.8341	12.779	12.3829	12.2971	12.523	11.9691	12.0159	11.7404	13.3808	13.5561	13.4699	13.2697	13.2356	13.3166
ENSG00000006659	LGALS14	4.05075	3.49506	4.19682	3.49506	3.96443	4.07454	3.49506	4.05486	3.49506	4.20683	3.49506	4.42228	3.49506	3.49506	4.0427	3.49506	3.91969	3.9824	3.49506	4.15493	4.76009	4.25238	3.49506	4.34049	3.49506	3.99351	3.922	4.21168	4.71044	4.45183	3.49506	3.49506	3.49506	3.49506	3.49506	3.49506	3.49506	3.49506	3.49506	3.49506	4.00992	3.95933	3.49506	3.49506	3.49506	3.49506	3.49506	3.49506
ENSG00000006695	COX10	10.1931	9.71807	10.3502	10.2761	9.96766	10.1822	10.3955	10.2635	10.6597	10.7712	10.6759	10.4703	10.6109	10.6107	10.0621	10.203	10.3212	10.0716	10.3054	10.274	10.4286	10.1415	10.2668	10.1421	9.92976	9.86179	9.94068	10.1456	10.3009	10.2506	10.3662	10.4137	10.3873	11.1807	10.1886	11.2315	11.2578	10.9651	11.2063	9.8254	9.99564	9.79259	9.73162	9.89018	9.96364	10.0864	10.1002	9.88978
ENSG00000006704	GTF2IRD1	11.1835	11.6002	11.4584	11.3973	11.31	11.5996	11.3203	11.3315	11.0299	10.9766	10.9772	11.0149	11.0674	10.9119	11.2741	11.3684	11.3257	11.443	11.3764	11.2992	11.4506	11.2108	11.4305	11.3481	11.0769	11.2667	11.0295	11.2271	11.1648	11.2921	10.9015	10.6618	10.7643	10.9726	9.74571	11.0105	10.8771	10.796	10.8413	11.2363	11.1451	10.8908	9.97273	9.99451	9.80112	9.73827	10.1115	9.67832
ENSG00000006712	PAF1	11.6668	12.3574	12.0705	11.819	11.6525	11.9468	11.729	11.6871	11.1763	11.0432	11.0657	11.2046	11.117	10.9437	11.6431	11.7122	12.0835	12.085	11.7254	11.7519	12.0628	11.49	10.9909	11.6064	11.9644	12.1125	11.9512	11.5884	11.7237	11.534	11.6972	11.5746	11.8466	11.6782	13.2038	11.9627	11.6377	12.2768	11.9379	12.0044	11.9069	11.9602	12.303	12.3043	12.3478	12.1205	12.2891	12.1988
ENSG00000006715	VPS41	12.2603	12.297	12.2933	12.439	12.465	11.9689	12.4073	12.364	12.5281	12.5318	12.4818	12.5327	12.4375	12.5091	12.4872	12.3898	12.134	12.0817	12.3069	12.2578	12.1242	12.3764	12.4251	12.4577	12.6709	12.6392	12.7347	12.454	12.4882	12.4171	12.2846	12.3806	12.3338	11.9345	11.8721	11.7774	11.9237	11.64	11.8843	12.5276	12.5833	12.6329	11.5106	11.6296	11.6295	11.8358	11.7617	11.6612
ENSG00000006740	ARHGAP44	10.7406	10.549	10.284	10.3639	10.3328	10.7094	10.7631	10.6019	11.4379	11.4253	11.5352	11.3529	11.406	11.376	10.2895	10.3568	10.2213	10.4887	10.675	10.7806	10.6604	10.5491	11.1606	10.3531	10.3633	10.4274	10.5006	10.5285	10.3568	10.5303	12.2871	12.1697	12.2796	12.6142	11.755	12.4723	12.546	12.3511	12.4466	10.295	10.4517	10.5052	10.1925	10.3344	10.3025	10.48	10.6186	10.5745
ENSG00000006744	ELAC2	11.7557	12.244	11.8763	11.748	11.6584	11.6617	11.7095	11.6276	12.1057	12.1087	12.1419	11.9935	11.9878	11.9809	11.5564	11.7143	11.9361	11.6586	11.6224	11.7871	11.8912	11.7263	11.7678	11.7312	11.6829	11.5508	11.7293	11.7302	11.7861	11.7718	12.0584	11.9938	12.0715	11.7398	11.8341	11.9496	12.0097	12.2383	12.0768	11.6975	11.5017	11.7349	12.5254	12.3527	12.3496	12.4111	12.3441	12.4327
ENSG00000006747	SCIN	4.44619	3.49506	4.5892	4.36302	4.70649	3.49506	4.53166	4.05486	3.49506	3.49506	3.49506	4.55991	3.49506	4.5736	4.69234	4.36549	3.91969	4.8317	4.81194	4.61932	4.28489	4.15277	4.90894	4.67472	5.41369	4.93708	5.14434	4.43606	4.11607	4.82543	3.49506	3.49506	4.09379	4.28929	6.11738	4.45363	4.73187	4.41137	4.11116	4.72171	5.12385	4.6093	4.46859	4.93038	5.10889	5.17302	4.8992	4.90002
ENSG00000006756	ARSD	10.3094	10.4902	10.0355	10.2414	10.0633	9.98892	9.81597	9.77037	10.6961	10.7572	10.7171	10.926	10.973	10.9913	10.1524	9.99444	10.0637	9.96971	9.8615	10.1191	10.0554	10.1953	10.3705	10.0991	10.4703	10.2876	10.4353	10.0376	9.8133	9.78636	10.4935	10.3387	10.3713	11.0462	13.2616	11.059	10.5806	10.7836	10.586	10.241	9.95297	10.7607	9.34766	9.09712	9.5044	9.3743	9.03022	9.37439
ENSG00000006757	PNPLA4	8.98728	8.23512	9.00013	8.97079	8.85846	8.84306	9.28738	8.90811	9.51945	9.67055	9.50002	9.35968	9.42863	9.7242	8.66009	8.75686	8.91213	8.83932	9.15445	8.95865	9.07291	8.74001	9.40085	8.8219	8.00708	7.80195	8.28117	9.08582	9.0993	8.96512	9.78838	9.7386	9.80432	9.84611	9.20597	10.141	9.92384	9.85586	9.88286	7.60716	8.13521	8.66599	7.27638	7.71199	7.22854	7.67774	7.3339	7.61789
ENSG00000006788	MYH13	3.49506	4.38533	3.49506	3.49506	3.96443	4.87129	4.34732	3.49506	3.49506	4.20683	4.62551	4.25636	4.25459	3.49506	3.49506	3.49506	3.79586	4.45649	3.49506	3.49506	4.6418	3.49506	3.49506	4.34049	3.49506	3.99351	3.49506	4.00436	3.49506	4.2809	4.94615	4.63076	5.285	6.40954	8.40414	6.79315	6.42036	6.76008	6.75506	3.49506	3.49506	3.49506	4.18985	3.49506	4.54637	3.49506	4.08703	4.55049
ENSG00000006831	ADIPOR2	11.8314	11.1814	11.9099	11.9711	11.7829	11.6393	11.8966	11.7076	12.1273	12.1927	12.1105	11.9781	11.9399	11.995	11.788	11.9233	12.0145	11.4564	11.6877	11.7703	11.8314	11.8896	11.6927	11.8329	11.999	11.9116	12.0273	11.8323	11.8305	11.7715	12.2663	12.2279	12.1584	12.5132	10.9326	12.5286	12.5018	12.2978	12.4786	11.8683	11.7571	12.078	12.1573	12.1135	12.2654	12.3197	12.1636	12.226
ENSG00000006837	CDKL3	6.66881	6.94773	6.28648	6.33823	6.3755	6.94155	6.44141	6.69821	6.72435	6.39316	6.81343	6.6439	6.51594	6.74377	6.72834	6.78441	6.42637	6.84911	6.90842	6.90566	6.64107	6.70016	6.79822	6.87135	6.61358	6.89914	6.25909	6.73531	6.51047	6.87623	7.15553	6.52006	6.98803	7.32353	6.79046	7.06972	7.26515	7.27237	6.81035	6.48611	6.73137	6.76198	7.27638	7.31761	6.96315	7.41385	7.53527	7.60231
ENSG00000007001	UPP2	5.49624	5.96854	5.36574	5.65892	5.57199	5.62876	5.77223	6.10509	5.58597	5.62589	5.82605	5.96071	5.91695	5.68456	5.21807	5.4955	5.09036	5.55852	5.17565	5.40429	5.13323	5.52398	6.40178	5.57825	5.18376	5.51061	5.49488	5.40117	5.53375	5.61785	6.06957	6.37157	6.28633	7.26691	6.84293	6.96347	7.11956	6.86671	7.06975	5.67443	5.44557	4.84419	5.9499	5.90174	5.63557	6.04648	6.71538	6.11005
ENSG00000007047	MARK4	13.1299	13.1661	13.4615	13.3182	13.0422	13.4587	13.2852	13.1194	13.4154	13.358	13.3717	13.2463	13.2233	13.1737	13.0835	13.0171	13.2086	13.5298	13.1593	13.1745	13.4136	13.0009	13.4804	13.1704	12.6854	12.8277	12.7825	12.9816	12.9389	13.0051	13.7627	13.6623	13.7081	13.52	12.3447	13.4134	13.3966	13.3518	13.3275	12.799	12.7428	12.7171	12.4706	12.4621	12.5118	12.5051	12.4881	12.4343
ENSG00000007062	PROM1	10.9178	10.461	10.8937	10.8784	10.6891	10.4045	10.7152	10.6983	5.07324	4.87936	4.15869	8.5959	4.25459	4.80184	10.5577	11.0222	10.7536	9.83462	10.4464	10.5226	10.5702	10.9696	8.79551	10.8079	10.6831	10.4116	10.8777	10.9908	11.1694	10.8812	5.10227	4.63076	4.59631	6.39432	7.61789	6.08772	6.03063	5.94584	5.85635	10.3245	9.95824	10.8267	7.14588	6.57592	6.74686	7.05934	7.10956	7.31727
ENSG00000007080	CCDC124	12.5273	12.6807	12.9532	12.6997	12.4116	13.0703	12.8241	12.4686	12.4402	12.3324	12.4738	12.3075	12.3505	12.2123	12.274	12.3932	12.9053	13.1007	12.5517	12.601	13.0737	12.2363	12.0977	12.4163	12.0187	12.344	12.14	12.3474	12.4436	12.3004	13.2528	12.9866	13.1071	12.8138	13.9372	12.9669	12.9103	13.484	12.9803	12.3434	12.1855	12.2087	12.0612	12.1055	12.0353	11.7774	12.0359	11.8677
ENSG00000007129	CEACAM21	6.54167	5.91472	6.26056	6.0642	6.56457	6.87453	7.19213	6.46189	6.81286	6.95119	7.25582	6.93935	6.79371	7.27978	6.33978	5.97337	5.92593	6.28057	6.80734	6.75191	6.24274	6.36103	7.57673	6.69571	5.77662	6.01716	5.86198	6.63458	6.54416	6.99832	6.97035	6.72707	6.17	6.10621	3.49506	5.81868	6.2746	5.58883	6.03331	5.11928	5.56819	5.85918	5.70325	6.14389	6.04411	6.35081	6.36833	5.77956
ENSG00000007168	PAFAH1B1	14.3078	14.595	14.2407	14.3419	14.2292	13.8798	14.3003	14.1848	15.1843	15.2431	15.1666	15.0198	15.0561	15.1156	14.3726	14.2662	14.1244	13.6764	14.1993	14.2026	14.013	14.3949	14.6898	14.4074	14.3772	14.3642	14.4368	14.3391	14.4111	14.2441	15.0592	15.0358	15.0405	15.0065	14.0626	14.8249	14.9257	14.5257	14.7291	14.2788	14.4706	14.402	14.2008	14.3543	14.4476	14.5211	14.4591	14.4356
ENSG00000007171	NOS2	6.77418	7.04852	6.47807	6.7635	6.44817	7.12552	6.04871	6.38849	8.19717	7.84949	7.89551	7.91002	8.07637	8.14375	6.48163	6.5627	6.73416	6.38717	5.97265	6.81543	6.90269	6.6548	6.71928	6.55828	6.45905	5.66175	6.29687	6.8916	6.47596	6.55555	7.98311	7.69553	7.65238	8.2196	8.3332	8.37116	7.91563	7.37864	7.59309	6.38843	6.40786	6.62932	5.62342	5.45535	5.58681	5.59509	5.97455	5.91642
ENSG00000007174	DNAH9	8.15282	8.41467	8.20064	8.00883	7.78554	8.20449	8.35297	8.37327	8.69492	9.03232	9.07871	8.7918	8.81631	8.76965	7.92099	7.72524	8.06365	8.10178	8.23808	8.29907	8.43995	7.84686	8.30929	7.52258	8.4037	8.67586	9.1832	7.95294	7.69752	7.842	8.95831	8.99634	8.67715	8.90569	8.17989	8.90979	9.18196	8.84081	9.0545	8.62333	8.59159	9.31813	8.36668	8.55059	8.6523	8.7563	8.77824	8.66156
ENSG00000007202	BLTP2	12.4582	12.7436	12.3889	12.4289	12.5165	12.2507	12.3544	12.5492	12.2915	12.2128	12.3356	12.2572	12.1325	12.1612	12.5301	12.6103	12.406	11.9584	12.2356	12.3485	12.2434	12.5165	12.3041	12.615	12.6977	12.5529	12.7292	12.5653	12.595	12.4113	12.5306	12.4435	12.3881	11.7275	11.4016	11.6763	11.8679	11.7729	11.6902	12.4304	12.2531	12.4057	12.3331	12.4308	12.4718	12.635	12.3957	12.6099
ENSG00000007216	SLC13A2	3.49506	3.49506	3.49506	3.49506	3.49506	3.49506	3.49506	3.49506	3.49506	3.49506	3.49506	3.49506	3.49506	3.49506	3.49506	3.49506	3.49506	3.49506	4.1002	4.42047	3.49506	3.49506	3.49506	3.49506	3.49506	3.49506	3.49506	3.49506	3.49506	3.49506	3.49506	3.49506	3.49506	6.6457	6.28056	6.51933	6.7143	6.96587	6.1026	3.49506	3.49506	4.41209	3.49506	3.49506	3.49506	4.08238	3.49506	4.24949
ENSG00000007237	GAS7	10.7498	10.6677	10.824	10.7156	10.6901	10.7609	10.9955	10.7176	11.226	11.3218	11.3321	10.7147	10.8409	10.8945	10.7092	10.5353	10.4866	10.6604	10.7983	10.9345	10.8118	10.8064	11.0796	10.6051	11.3681	10.9428	11.6141	10.681	10.5892	10.6945	11.3066	11.4901	11.3213	11.0833	11.3146	10.8808	11.1946	10.8008	10.8721	11.0353	10.8998	11.5975	9.00984	8.65731	8.73413	9.296	8.62123	9.2099
ENSG00000007255	TRAPPC6A	10.0227	10.591	10.9101	10.6425	10.2645	10.6277	10.2106	10.0033	9.44945	9.32793	9.36572	9.16743	9.11991	9.19643	10.3507	10.2438	11.0164	10.6311	9.939	9.96304	10.4855	9.89881	9.64931	10.1404	9.28584	9.34662	9.24246	10.1698	10.1715	10.2021	9.72504	9.35031	9.53797	9.11401	11.2147	9.29702	8.98908	9.74949	9.44439	9.5878	9.07989	9.6412	7.87005	7.73273	7.61126	7.63009	8.05833	7.60231
ENSG00000007264	MATK	9.1206	9.77757	9.67876	9.20223	8.51314	9.9192	9.85751	9.15223	9.73371	9.5678	9.82759	9.28731	9.52574	9.34664	8.93204	8.86123	8.60984	9.60722	9.36955	8.91625	9.2213	8.84353	9.69765	8.83035	8.72418	9.14655	9.13805	8.89884	8.71442	9.27772	10.8204	10.7703	10.9184	9.88407	11.6089	10.3889	10.1569	10.8374	10.2136	9.27824	9.20405	9.5692	8.21941	8.08684	8.51704	8.44706	8.59989	8.22733
ENSG00000007306	CEACAM7	3.49506	3.49506	3.9937	3.49506	3.49506	3.49506	3.49506	3.49506	3.49506	3.49506	3.49506	3.49506	3.49506	3.49506	3.49506	3.49506	3.49506	3.49506	3.49506	3.49506	3.82085	3.49506	4.0914	3.49506	3.49506	3.49506	3.49506	3.49506	3.49506	3.49506	4.02698	3.49506	3.49506	4.46193	5.7171	4.2824	3.49506	3.49506	4.54686	3.49506	3.49506	3.49506	3.49506	4.23456	3.49506	4.08238	3.49506	3.49506
ENSG00000007314	SCN4A	6.31064	5.67474	5.14039	5.3375	6.48806	6.67851	6.78804	6.51795	7.97757	8.05375	7.63779	7.37835	7.2709	7.63281	5.28627	5.90474	5.87668	6.38145	5.899	7.49392	7.48769	6.00636	6.41865	5.69978	6.33866	5.2002	5.98441	7.18186	6.64062	6.83308	8.4673	8.17916	8.58757	9.11629	8.17989	9.10964	8.85137	8.88815	8.97888	4.97703	5.12385	5.97565	5.62342	4.93038	4.95222	5.21427	5.60949	5.62691
ENSG00000007341	ST7L	9.37735	8.98109	9.34016	9.4523	9.4517	9.36691	9.51614	9.33235	9.33579	9.48845	9.33078	9.54178	9.61082	9.57297	9.48267	9.46262	9.50837	9.31301	9.36735	9.41451	9.45297	9.4485	9.42976	9.23205	9.34204	9.23059	9.2389	9.33618	9.4005	9.43433	9.55407	9.5715	9.40801	9.22593	9.01537	9.04762	9.17831	8.89885	9.00844	9.30646	9.38723	9.5759	9.38842	9.25922	9.38794	9.50798	9.42924	9.59053
ENSG00000007350	TKTL1	7.79323	8.19199	7.87178	8.03224	7.84734	7.2712	7.3535	7.26763	3.49506	3.49506	3.49506	4.25636	3.49506	3.49506	8.35028	8.26197	8.93117	7.73392	6.85878	7.55063	7.34573	7.67749	5.94294	8.40189	9.92206	8.78888	8.82163	7.99377	7.98473	8.12103	4.02698	4.01338	4.09379	4.72883	6.28056	5.48091	4.73187	4.14834	4.83457	9.27489	8.26016	7.8992	7.97336	7.79322	7.77522	8.64797	7.48946	8.33473
ENSG00000007372	PAX6	12.999	12.1493	13.0455	13.3009	13.2974	12.8639	12.7554	13.0747	9.08627	9.19288	9.03928	9.59071	9.29543	9.0999	13.366	13.3296	13.3021	12.8751	13.0105	12.7416	12.7632	12.7152	11.4503	12.918	11.7146	11.9785	12.0304	12.8191	13.0147	12.7511	9.301	9.11979	9.23952	8.0292	10.3766	8.3861	8.79763	8.78802	8.9241	11.7973	11.9589	12.2805	9.58155	9.62286	9.58597	9.62339	9.78773	9.71127
ENSG00000007376	RPUSD1	10.4687	11.2168	10.7473	10.5545	10.3152	11.0627	10.6558	10.3563	10.7047	10.6719	10.639	10.6713	10.7311	10.6092	10.2961	10.3928	10.7536	10.9194	10.5055	10.5971	10.9964	10.2917	10.2895	10.4508	10.035	10.102	10.1395	10.4153	10.5032	10.493	10.8105	10.5762	10.6389	10.4536	11.2821	10.7245	10.6168	11.1945	10.6275	10.4218	10.2123	10.3276	10.6707	10.4529	10.4142	10.1753	10.5161	10.4002
ENSG00000007384	RHBDF1	10.0724	10.4079	10.011	9.93856	10.0154	9.91093	9.36035	9.65819	7.28323	7.01556	7.93908	8.67181	7.88431	7.41207	10.2116	10.1681	9.98396	10.2026	9.89086	9.75032	9.55397	10.1656	8.8637	9.92275	9.97178	9.72594	10.1604	9.93465	9.65523	9.97023	8.28191	7.86484	8.16028	8.82712	7.07957	8.86787	8.9702	8.8033	8.55489	9.63306	9.44095	10.0109	10.3672	10.0325	10.152	10.0352	9.69191	10.1482
ENSG00000007392	LUC7L	12.2563	12.7092	11.4542	11.6319	12.1489	12.2942	11.3834	12.1807	11.6429	11.5039	11.6911	11.7386	11.7304	11.6852	12.1928	12.2571	11.8024	12.5012	12.2097	12.0448	11.6728	12.2133	12.2677	12.1439	12.2953	12.6125	12.2306	12.2011	11.9572	12.2298	11.7291	11.8479	11.8427	12.2145	12.3737	12.3444	12.2974	12.7462	12.5497	12.4863	12.5011	12.3249	13.4295	13.2835	13.3122	13.2003	13.3688	13.1788
ENSG00000007402	CACNA2D2	12.0468	12.485	12.2712	12.1206	12.1937	12.2873	12.1577	12.288	12.0409	12.1101	12.0862	12.0547	11.9821	11.8854	12.4465	12.1201	12.0747	12.5117	12.0992	12.1415	12.1346	12.0878	12.5759	12.4032	12.0676	12.4459	12.3365	11.9498	11.9725	11.9611	12.6417	12.5114	12.5373	12.1299	10.1376	11.9652	12.0477	11.5495	11.7517	12.3127	12.3525	12.116	10.8068	11.0473	10.944	11.1601	11.2478	11.2102
ENSG00000007516	BAIAP3	12.7674	13.0544	12.527	12.414	12.3256	12.9352	12.3356	12.6141	12.7959	12.7337	12.9501	12.465	12.6408	12.4685	12.5579	12.5275	12.0258	12.8315	12.6609	12.2975	12.045	12.7296	13.78	12.9058	11.7583	12.3568	12.4679	12.566	12.3494	13.0131	12.4027	12.3433	12.4503	11.3467	10.3588	11.4182	11.4664	11.6574	11.3632	12.2682	12.223	12.5295	12.3208	12.5408	12.2558	12.3861	12.7202	12.6552
ENSG00000007520	TSR3	11.5035	12.671	12.0236	11.8051	11.6441	12.2209	11.8515	11.5789	11.6615	11.617	11.6327	11.6339	11.6459	11.4722	11.4271	11.5084	11.8966	12.155	11.8002	11.7463	12.1372	11.3504	11.3588	11.496	11.1901	11.4545	11.4852	11.6271	11.7009	11.6012	11.7497	11.737	11.8388	11.5631	12.4511	11.9233	11.696	12.2679	11.8851	11.6357	11.4062	11.5837	11.3854	11.3159	11.1733	11.0542	11.3011	11.2018
ENSG00000007541	PIGQ	11.4954	12.0601	11.4395	11.3074	11.4193	11.9086	11.0496	11.4287	11.22	11.1484	11.4761	11.2271	11.3273	11.0237	11.4032	11.4601	11.3685	12.1278	11.4284	11.3074	11.4083	11.5475	11.6076	11.7826	11.17	11.4131	11.4254	11.463	11.2782	11.5904	11.1152	11.0058	11.2519	10.9037	13.4565	11.1266	10.89	11.6077	11.0252	11.5892	11.3519	11.4456	11.1374	11.147	11.0166	10.8487	11.0583	10.9126
ENSG00000007545	CRAMP1	10.5508	11.2128	10.4192	10.48	10.7151	10.8254	10.2956	10.6342	10.0587	10.1041	9.96363	10.2783	10.3247	10.1585	10.6087	10.6531	10.7115	10.748	10.5546	10.5926	10.6181	10.4889	10.2725	10.6271	10.2727	10.5311	10.3277	10.6296	10.5345	10.474	9.96661	9.98261	9.94073	10.9414	11.7984	10.9211	11.1992	11.3688	11.257	10.4481	10.3487	10.3577	10.7906	10.6479	10.6849	10.7796	10.8079	10.9149
ENSG00000007866	TEAD3	10.3642	10.4126	10.602	10.634	10.5284	10.6838	10.2662	10.3788	4.57503	5.09762	5.369	7.08409	3.49506	4.98854	10.4042	10.788	10.8336	10.4753	10.3661	10.3674	10.6485	10.0814	8.0937	10.0903	9.86879	9.81465	10.007	10.235	10.1215	9.9566	5.80557	5.09967	5.15937	6.69593	5.93207	6.51933	6.18811	5.79536	6.55875	10.0063	9.51581	9.83786	10.1338	9.39846	9.93856	9.80549	9.33559	9.88658
ENSG00000007923	DNAJC11	11.281	11.8186	11.2283	11.2324	11.1655	11.0935	11.3094	11.1772	11.3354	11.3139	11.3212	11.3387	11.3802	11.3867	11.104	11.2456	11.4446	11.0433	11.1587	11.4578	11.5032	11.3211	11.2144	11.3086	11.3471	11.2008	11.3075	11.275	11.3862	11.2429	11.8195	11.6208	11.6576	12.0394	8.31491	11.8216	12.0663	11.4469	11.743	11.2427	11.0422	11.2785	11.3025	11.2037	11.3643	11.5328	11.3369	11.3978
ENSG00000007933	FMO3	3.49506	3.49506	4.47818	3.49506	3.49506	3.49506	4.23576	3.49506	3.49506	3.49506	3.49506	3.49506	3.49506	3.49506	3.49506	3.49506	3.49506	3.49506	3.49506	3.49506	4.14258	3.49506	4.0914	3.49506	3.49506	3.49506	4.09668	3.85612	3.49506	4.05412	3.49506	3.49506	3.49506	5.37086	5.45992	5.25362	5.06284	4.91085	4.83457	3.49506	3.49506	3.49506	4.18985	3.49506	4.24648	3.49506	3.49506	4.11335
ENSG00000007944	MYLIP	8.12679	8.19199	7.80297	7.91748	7.93532	7.46515	7.82361	7.79601	9.51619	9.38948	9.47808	9.38764	9.36006	9.23251	8.07876	7.88044	7.7828	8.06545	7.95122	7.93102	8.07264	7.90075	8.75364	7.75388	8.24807	8.29647	8.57849	7.69997	7.54965	7.81472	7.81911	8.16071	7.9345	9.12538	11.3644	9.23035	9.05429	9.02476	8.89591	8.28897	8.5614	8.57528	10.0546	10.231	10.0745	9.96306	9.84019	10.1891
ENSG00000007952	NOX1	4.70917	3.49506	4.77821	4.46197	4.62107	5.23291	4.4446	4.87773	4.04442	4.79571	4.53121	4.78557	5.50236	5.14841	4.57177	3.85489	4.33546	5.51564	5.37989	4.52548	4.93118	5.12063	4.59205	4.46683	5.10525	5.62034	5.07455	4.75943	4.90585	4.82543	4.24316	4.73318	4.91428	5.58293	5.7171	5.21742	5.31883	5.88766	5.24768	5.56269	5.3381	5.47317	6.52063	6.37663	5.72794	5.81475	6.68839	6.39441
ENSG00000007968	E2F2	9.78445	9.47016	9.3462	9.47166	9.599	9.79594	9.50412	9.3871	3.49506	4.49194	3.49506	5.88148	3.49506	3.49506	9.23742	9.7763	10.2189	8.90923	9.49763	10.0489	10.1899	9.68977	6.66408	9.36297	8.95801	8.35761	8.43645	9.71703	9.70192	9.30536	3.49506	3.49506	3.49506	3.49506	4.68517	3.49506	4.51477	4.91085	4.83457	8.36992	8.07037	8.4689	6.31477	6.34959	6.49128	6.9852	5.83017	6.51735
ENSG00000008018	PSMB1	11.9485	12.0608	12.1819	12.2712	12.0189	12.2825	12.3111	11.9538	11.9648	11.8684	12.0499	11.8508	11.8756	11.8335	11.9379	12.0535	12.5769	12.4939	12.048	12.0796	12.3881	11.943	11.5816	11.889	11.8892	11.9323	11.852	12.095	12.1419	11.9452	11.878	11.911	11.888	12.8535	14.3482	13.0356	12.8396	13.3388	12.9948	12.1049	11.9197	12.0511	12.98	12.8633	12.8678	12.6744	12.6571	12.6207
ENSG00000008056	SYN1	12.995	12.6352	13.0687	12.7548	12.2254	12.827	12.7619	12.3913	13.7687	13.8573	13.7898	13.4683	13.5287	13.4604	12.6298	12.5788	12.504	12.5596	12.4895	12.5331	12.5263	12.9373	13.7241	12.9311	12.5121	12.6947	12.8558	12.6598	12.4808	12.6942	13.9347	13.9	13.9097	13.8089	14.3008	13.8276	13.5895	13.3854	13.4686	12.5582	12.8457	12.7528	12.4104	12.5795	12.4364	12.5266	12.6522	12.5974
ENSG00000008083	JARID2	12.3742	12.617	12.5022	12.5146	12.4608	12.2686	12.3136	12.4023	11.7382	11.6569	11.7001	11.7413	11.5901	11.7174	12.4793	12.4605	12.4414	12.2268	12.3249	12.3119	12.4373	12.2373	12.1631	12.3602	11.8921	11.8603	11.8534	12.2199	12.272	12.126	11.335	11.3653	11.256	11.8524	13.4439	11.5341	11.7468	11.5455	11.6187	11.8775	11.902	11.7159	10.2583	10.2616	10.3875	10.4284	10.4341	10.3324
ENSG00000008086	CDKL5	11.1829	10.8205	11.116	11.1857	11.1932	10.711	11.2885	11.3111	11.5804	11.8127	11.6852	11.7202	11.7547	11.7537	11.4599	11.2775	10.8176	10.5928	11.103	11.1225	10.7723	11.299	11.6871	11.4253	11.2532	11.1255	11.253	11.2305	11.2966	11.1691	11.3259	11.5279	11.223	11.1371	12.6573	10.7564	11.081	10.6315	10.7911	10.8566	10.9854	10.8646	9.73388	9.95324	10.2809	10.4952	10.114	10.2526
ENSG00000008118	CAMK1G	9.13371	8.59098	9.29712	9.40832	8.86965	9.35883	9.47361	9.0151	9.83653	10.0632	9.95306	9.46841	9.86205	9.7956	8.89263	9.18347	9.02001	9.14107	9.37612	9.13845	9.24896	8.91657	9.65106	8.97831	8.54413	8.30891	8.38151	8.89884	9.01598	8.90702	10.1372	9.90614	9.9594	9.66799	8.89746	9.87882	10.0856	10.0572	10.0428	8.46141	8.37195	8.94659	8.66106	9.0851	8.84632	8.92896	8.90249	9.27012
ENSG00000008128	CDK11A	5.8699	7.04852	5.2583	5.3375	6.09268	5.97578	5.71518	5.98924	5.29132	4.95696	5.22333	4.67928	5.19661	4.80184	5.84118	5.90474	5.48545	6.0823	5.64999	5.99457	5.23463	5.87098	6.18151	6.06902	5.74456	5.86879	5.7272	6.15312	5.95109	5.90348	5.10227	5.16709	5.32414	6.4688	7.03529	6.17849	6.35599	6.53773	6.54245	5.69567	5.82236	5.09326	7.66682	7.30378	7.43921	7.75591	7.77036	7.85972
ENSG00000008130	NADK	11.721	12.2012	11.8057	11.8278	11.7156	11.8355	11.637	11.7009	11.1732	11.1323	11.0884	11.2793	11.2575	11.0687	11.6984	11.8615	11.9024	11.5091	11.7289	11.6893	11.6248	11.7229	11.3912	11.7717	11.4509	11.4921	11.6054	11.6689	11.6167	11.7101	11.0354	10.7661	10.946	11.797	9.4263	11.7023	11.8701	11.5467	11.7478	11.5578	11.4644	11.598	12.6661	12.7081	12.6439	12.7344	12.681	12.7192
ENSG00000008196	TFAP2B	11.6649	10.824	12.1735	11.8559	11.3086	12.028	12.6303	12.0866	11.5304	11.6712	11.5275	11.3485	11.2183	11.1305	11.1089	11.4004	11.3216	11.2829	12.1897	11.7153	11.6799	11.5417	12.8891	11.7418	12.755	12.54	12.0027	11.7538	11.7879	12.3595	11.215	11.3129	11.182	9.78007	11.4464	9.60993	10.3306	10.169	10.197	12.6182	12.8425	12.063	11.4542	11.5669	11.6021	11.9682	11.8228	11.7289
ENSG00000008197	TFAP2D	5.65872	5.10268	5.2008	5.01257	4.99078	5.9314	4.93257	5.14066	7.01259	6.90092	6.81343	6.95827	6.56621	6.85184	5.06869	5.44646	5.55137	5.19425	5.37989	5.40429	5.74611	5.29179	5.81884	5.29386	4.96124	4.5888	5.05032	5.17242	5.34476	4.92431	6.55544	6.91643	6.70137	6.94419	8.13886	6.38983	6.4453	7.25014	6.75506	4.72171	4.86097	5.14783	4.99521	4.64637	4.76949	4.49898	4.42162	4.11335
ENSG00000008226	DLEC1	5.97423	6.52472	5.41615	5.45392	5.45032	5.78869	5.38493	5.64661	5.47622	5.62589	4.8634	5.20026	4.87882	4.5736	5.63177	5.95654	5.78588	5.82463	5.68009	5.40429	5.7782	6.04267	5.52909	5.53507	5.64338	5.55563	5.93676	5.74257	5.30327	6.25946	5.99926	5.26154	6.08659	5.26768	5.7171	4.87851	5.06284	4.69299	4.35999	5.51514	5.28066	5.76465	5.0621	5.74092	5.3104	5.25416	5.66823	5.49042
ENSG00000008256	CYTH3	11.5064	11.5753	11.4514	11.5773	11.5944	11.3726	11.4684	11.5449	12.1036	12.159	12.1786	11.8287	11.9952	12.0358	11.5998	11.5635	11.5499	11.2597	11.4493	11.5872	11.4768	11.5699	11.666	11.4927	11.63	11.4705	11.6178	11.6381	11.6025	11.5787	12.6853	12.5827	12.6846	12.3087	9.87608	12.0946	12.2276	11.8392	12.0904	11.5831	11.5639	11.5433	11.2057	11.2856	11.3022	11.4216	11.4514	11.4295
ENSG00000008277	ADAM22	11.6649	11.551	11.2837	11.3809	11.4364	10.764	11.4817	11.4563	12.7599	12.9515	12.8775	12.6928	12.7453	12.8261	11.6413	11.4802	11.1125	10.6834	11.3986	11.4584	11.0873	11.7148	12.1175	11.6524	12.0105	11.5812	11.9046	11.621	11.6499	11.4604	13.4676	13.2714	13.4053	12.6944	11.2147	12.3566	12.5655	11.9663	12.2513	11.4031	11.7906	11.9473	9.76737	9.96421	10.132	10.4214	10.0862	10.428
ENSG00000008282	SYPL1	9.69589	9.20352	9.99955	10.2613	10.2055	9.41447	9.7013	9.86783	8.2609	8.27889	8.16984	8.2214	8.10183	8.10963	10.2146	10.1494	10.2021	9.65275	9.76799	9.69916	9.89582	9.90361	8.48498	9.89685	10.2687	10.3423	10.5474	9.85283	9.95728	9.68482	7.92897	8.10775	8.1503	9.11629	8.53632	9.29109	9.2738	9.38094	9.24532	10.28	10.2246	10.5948	10.6361	10.3479	10.4192	10.4471	10.0591	10.2834
ENSG00000008283	CYB561	12.0514	12.0237	11.7088	11.5175	11.2471	11.9141	12.0245	11.3964	13.056	13.0712	13.0887	12.6893	12.757	12.6825	11.1502	11.435	11.599	11.5522	11.6726	11.7383	11.8693	12.0504	12.636	11.7875	11.812	11.5857	11.9203	11.7193	11.5615	11.7967	13.4431	13.4408	13.394	13.0028	14.0816	13.0045	12.9759	13.0706	12.9774	11.6883	11.8265	12.2294	11.7121	11.8679	11.7897	11.9562	11.9098	11.9065
ENSG00000008294	SPAG9	14.0041	13.9495	13.8495	14.1033	14.1651	13.3052	13.7401	13.9918	14.0461	14.0657	14.0475	14.1028	14.009	14.1442	14.3798	14.3055	13.9957	13.2124	13.8045	13.844	13.5122	14.1158	13.9279	14.0998	14.3023	14.1126	14.1965	14.145	14.1772	13.9038	13.7354	13.7071	13.6755	13.1083	12.0289	12.7549	12.9134	12.2355	12.59	13.8758	13.9667	13.8462	12.6398	12.7666	12.9664	12.9489	12.6987	12.8189
ENSG00000008300	CELSR3	13.4931	14.1499	13.4731	13.2345	13.634	13.5763	13.0961	13.6024	12.8961	12.8877	12.9752	13.156	13.1159	12.9642	13.7508	13.6313	13.6215	13.4237	13.1367	13.5723	13.4486	13.6334	13.4845	13.8611	13.5182	13.5724	13.4248	13.5697	13.5177	13.5045	13.0297	12.9518	12.9394	12.7705	11.6459	12.4642	12.5827	12.0487	12.2055	13.3884	13.1789	12.9087	13.1651	13.4357	13.2524	13.2718	13.408	13.3796
ENSG00000008311	AASS	10.3908	10.0093	9.5485	9.99762	10.7146	9.30936	9.39332	10.2736	7.66025	7.87559	7.93191	8.3045	7.68519	7.62072	10.6646	10.9444	10.1107	8.78828	10.0279	10.2299	9.37354	10.7172	8.54665	10.3964	10.6678	10.1878	10.4802	10.6373	10.5651	10.3142	6.45546	5.85464	6.28633	6.73247	5.7171	6.29628	6.43288	6.02867	6.33038	10.0927	10.0706	9.97757	9.72026	9.85759	10.0191	10.2636	9.4768	10.0486
ENSG00000008323	PLEKHG6	4.96226	4.73559	4.19682	5.01257	4.89284	5.51007	5.34664	4.82709	4.57503	4.49194	4.79012	4.78557	4.96704	4.5736	4.57177	4.4953	4.59571	4.85103	5.17565	4.61932	5.18501	4.77909	5.15328	5.05943	4.6819	4.81988	4.38964	4.75943	4.71044	4.71622	5.36331	4.68331	5.56835	5.49634	4.68517	4.77462	5.48077	5.29664	5.51965	4.00834	4.37773	4.91192	5.44724	5.34395	5.24691	5.68183	4.8992	5.37751
ENSG00000008324	SS18L2	9.4904	9.25153	9.74202	9.52412	9.42793	9.45674	9.63852	9.31688	9.85984	9.72648	9.6471	9.65826	9.43864	9.76856	9.29711	9.50804	9.84731	9.91301	9.54117	9.51261	9.71927	9.45995	9.44197	9.28524	9.37499	9.58621	9.43828	9.3582	9.40276	9.28765	9.40531	9.58677	9.39329	8.38394	13.4565	8.84644	8.93816	9.69936	9.16098	9.67057	9.70207	9.57367	10.085	10.1754	10.1969	10.0737	10.0849	9.99611
ENSG00000008382	MPND	10.4496	11.2394	10.7564	10.6368	10.3654	10.7958	10.5001	10.401	9.88783	9.76182	10.0238	9.57256	9.80387	9.59469	10.2876	10.5006	10.8274	10.691	10.4191	10.41	10.8006	10.2659	10.2273	10.3935	10.1338	10.2333	10.0381	10.2727	10.4341	10.3843	11.3886	10.9792	11.0794	10.7983	11.2844	10.7296	10.4722	10.8531	10.3351	10.3107	10.0241	10.2234	9.68331	9.77273	9.47616	9.52478	9.62312	9.62744
ENSG00000008394	MGST1	9.04395	7.95446	9.76476	9.90414	9.50528	9.22295	9.11097	9.35715	5.41757	5.16198	5.82605	6.75664	4.96704	4.5736	9.77983	9.36571	9.48082	9.79086	9.00978	8.55551	9.19595	9.22334	7.72445	9.5433	10.3765	10.2986	10.6203	9.03789	9.34978	9.23319	5.62735	5.91064	5.95104	6.5395	6.98959	6.37467	6.26055	6.31738	5.80119	10.3503	10.2762	10.7974	10.523	10.0073	10.5559	10.0801	9.54346	10.06
ENSG00000008405	CRY1	10.0904	10.5122	10.4946	10.607	10.489	10.09	10.187	10.4301	9.99466	10.1775	10.1769	9.95538	9.80129	9.90891	10.4809	10.5236	10.412	9.91204	10.2008	10.2169	10.2335	10.3126	10.0445	10.3589	10.5678	10.6712	11.0057	10.4398	10.5971	10.5837	8.8582	8.95201	8.83495	11.2431	9.71817	11.306	11.2356	11.0436	11.2844	10.6292	10.6484	10.5307	11.8037	11.7391	11.9563	11.7755	11.8208	11.8211
ENSG00000008438	PGLYRP1	5.70865	5.80014	5.0093	4.83909	5.64714	5.51007	4.23576	5.01684	4.57503	4.20683	4.53121	5.26791	4.55747	4.98854	4.74743	5.56568	5.39793	4.94278	4.87182	5.10695	5.15941	5.35401	5.59242	4.9216	4.72125	4.5888	4.22929	5.07398	5.07125	5.13868	4.02698	5.13387	4.33593	4.66886	3.49506	4.59552	4.8247	3.49506	4.35999	3.49506	4.12399	4.77181	4.46859	4.64637	3.49506	4.08238	4.08703	4.83907
ENSG00000008441	NFIX	7.03136	9.29799	8.99629	8.88672	8.3415	7.71424	7.44055	8.37327	4.26742	3.49506	4.42565	6.52132	4.25459	4.98854	8.84697	7.43207	7.36571	8.80619	7.66599	7.39409	7.87346	7.27842	6.40178	8.78326	11.5839	11.1974	12.4191	8.14278	7.77664	8.30458	5.30313	4.9517	4.91428	5.58293	3.49506	4.92689	5.50585	5.43024	4.83457	11.2289	11.147	12.4361	6.97165	6.9239	6.68163	7.76223	6.43521	7.57063
ENSG00000008513	ST3GAL1	10.2025	10.1953	9.93484	10.091	9.71103	10.0579	10.2827	10.098	10.4824	10.515	10.3851	10.6498	10.6473	10.4785	9.7346	9.91869	9.80112	10.0646	10.1274	9.99054	10.2161	10.1475	10.622	10.1199	9.88031	10.3468	10.0463	9.835	9.8436	10.1256	11.0009	10.7334	10.8999	11.2226	14.696	11.2253	11.0251	10.7475	10.7775	10.0183	10.1024	9.91734	9.76958	9.53135	9.75484	9.65764	9.6284	9.70402
ENSG00000008516	MMP25	7.30449	7.62168	5.97027	5.59414	6.67205	7.68861	5.87947	6.81415	6.70133	6.61869	6.76543	6.62022	6.95253	6.85184	6.58557	6.50703	5.91379	7.44655	6.29087	6.86126	6.36127	7.071	7.62768	7.28413	6.552	6.70391	6.30616	6.87409	6.47596	7.49531	8.06069	7.93605	8.10449	6.42459	7.12251	6.74716	6.51754	6.77581	6.33038	6.43812	6.61726	6.74607	6.56253	6.11182	6.17822	6.20704	6.41879	6.0873
ENSG00000008517	IL32	5.43715	4.99339	5.2583	4.95774	5.16437	5.23291	5.34664	5.41906	5.53227	4.79571	5.22333	4.78557	5.12502	4.69436	4.8969	5.22845	5.56733	5.37756	5.58761	6.42416	5.84013	5.69737	5.39212	4.18857	5.18376	4.86039	4.97437	4.92801	5.30327	5.3853	7.21731	6.70666	6.98803	7.21653	7.35609	7.29323	6.75452	7.38884	6.95212	4.72171	5.05477	5.66284	4.99521	4.93038	4.76949	4.99169	4.65577	4.70532
ENSG00000008710	PKD1	13.9393	14.6826	13.2826	13.3673	14.1326	14.3869	13.2172	14.1513	13.6272	13.4746	13.876	13.892	13.9666	13.6879	14.0467	13.8988	13.4022	14.1319	13.8431	14.0652	13.5202	14.1167	14.5606	14.2256	13.4467	13.6587	13.6273	14.2038	13.9262	14.3961	13.8985	13.9012	13.8867	13.9056	14.1968	13.6339	14.0156	13.5049	13.7125	13.6699	13.2936	13.424	13.9762	14.158	14.0273	14.2209	14.2897	14.3516
ENSG00000008735	MAPK8IP2	14.3216	14.7856	14.4905	14.1346	13.8424	14.5572	14.2988	14.0207	14.9044	14.8348	14.7285	14.8328	14.8627	14.6914	13.9319	14.0203	14.2796	14.3248	14.0882	14.2463	14.4963	14.1145	14.566	14.1781	13.651	13.7545	13.8286	14.0392	13.9661	13.9621	15.1165	14.9818	15.1116	14.5481	15.1134	14.6005	14.5196	14.5917	14.411	13.9254	13.8834	13.8975	13.6146	13.7805	13.5926	13.7614	13.951	13.9637
ENSG00000008838	MED24	13.0744	13.4428	13.4223	13.2872	13.0303	13.2325	13.2186	13.0442	13.1343	13.0641	13.0656	13.105	13.0873	13.0399	13.0931	13.0323	13.2571	13.2126	13.0882	13.0161	13.206	12.995	13.0424	13.101	12.7975	12.9112	12.9683	13.0201	13.0297	12.9395	12.9885	12.8232	12.967	12.3983	11.4485	12.4843	12.4228	12.3879	12.2411	12.946	12.8674	12.8371	12.3994	12.5126	12.3833	12.4926	12.6717	12.5481
ENSG00000008853	RHOBTB2	11.9467	12.2046	12.233	12.0728	11.7777	12.3544	12.2682	12.0117	11.8633	11.8764	11.8716	11.8477	11.7824	11.781	11.7914	11.9004	12.0752	12.3175	12.1088	11.979	12.2554	11.8133	12.1962	12.0377	11.4562	11.8742	11.5728	11.9421	12.0307	11.9408	12.0821	11.8989	12.0334	10.7441	10.1633	10.8603	11.0672	11.2617	10.8657	11.8277	11.8065	11.7012	11.8632	12.0489	12.0508	12.068	12.381	12.1995
ENSG00000008869	HEATR5B	11.4788	11.1814	11.3102	11.4389	11.4398	10.9462	11.4508	11.4873	12.0106	12.1502	12.0651	12.095	12.0598	12.1397	11.6898	11.4859	11.2244	10.8937	11.3813	11.3564	11.075	11.6079	11.7576	11.6743	11.7745	11.6977	11.7908	11.5578	11.5781	11.5041	11.8966	11.9326	11.7725	10.9901	8.72818	10.7933	11.1037	10.5478	10.8624	11.4849	11.7841	11.4953	11.1184	11.467	11.5208	11.7178	11.6726	11.7005
ENSG00000008952	SEC62	12.8716	12.2989	12.9191	12.9499	12.9751	12.9029	13.0295	12.892	13.3357	13.359	13.284	13.2417	13.2752	13.4421	12.9716	12.8406	12.9355	13.3726	13.0163	12.8403	12.9087	12.921	13.2734	12.9696	13.1241	13.3316	13.1984	12.9814	13.0447	13.0036	12.9508	13.2041	13.138	13.39	16.8912	13.4823	13.4271	14.2096	13.6382	13.2708	13.4086	13.3561	14.0144	13.9847	13.9588	13.9546	13.9719	13.891
ENSG00000008988	RPS20	14.6392	15.1972	15.3555	15.0811	15.0385	15.1327	15.1072	14.8505	13.164	13.0494	13.1168	13.4113	13.252	13.2732	14.7427	14.8371	15.541	15.2113	14.8206	14.9641	15.3803	14.5693	13.6122	14.5602	14.466	14.6799	14.3823	14.6738	14.7635	14.5331	13.3024	13.2115	13.4526	13.8573	14.7281	13.961	13.8585	14.2749	14.0357	14.7897	14.5984	14.5143	15.0824	15.0517	15.0649	14.7731	14.9767	14.8178
ENSG00000009307	CSDE1	14.9887	14.6971	15.1688	15.2889	15.1663	14.8104	15.1669	15.1161	15.0495	15.0493	14.9205	15.0076	14.9416	15.0596	15.1607	15.1591	15.2545	14.6338	15.1045	15.0975	15.0517	15.0103	14.877	15.0368	15.0062	15.0195	14.9295	15.0835	15.2052	14.8993	14.8433	14.757	14.7919	14.8243	14.2443	14.6476	14.7674	14.4729	14.7097	14.8978	15.0212	14.7219	15.225	15.4035	15.4328	15.3416	15.3533	15.3168
ENSG00000009335	UBE3C	11.7669	11.6478	11.5807	11.7137	11.5997	11.4649	11.5937	11.6791	12.625	12.7006	12.5491	12.6085	12.5912	12.6135	11.6808	11.7461	11.6765	11.303	11.652	11.8099	11.6392	11.9118	12.0526	11.8122	11.977	11.8417	12.0209	11.9421	11.9702	11.8147	12.555	12.5114	12.5325	12.6787	11.0532	12.5709	12.6051	12.2411	12.5482	11.8907	11.9321	12.0244	11.9377	11.947	12.1265	12.263	12.0885	12.1325
ENSG00000009413	REV3L	11.8434	11.7404	11.8674	12.0742	12.0528	11.3443	11.9832	12.1326	12.4675	12.6575	12.5285	12.4563	12.4148	12.5773	12.3235	12.0284	11.5466	10.9426	11.9611	11.8167	11.3103	12.1416	12.6409	12.4057	12.2837	12.2384	12.2501	12.0267	12.2439	12.188	11.921	12.1464	11.9294	11.9575	10.2857	11.4981	11.8766	10.9308	11.4827	11.8405	12.1719	11.8285	11.8781	12.1272	12.362	12.4914	12.2718	12.3165
ENSG00000009694	TENM1	10.2544	9.7812	10.1745	9.74175	9.98662	9.88866	10.5487	10.4585	10.7567	10.8278	10.7871	11.251	10.9741	11.0994	10.5624	10.0871	8.57487	9.30266	10.4443	9.42714	8.63294	10.7515	11.6144	10.8239	11.2559	11.2963	11.2244	10.5464	10.4766	10.844	11.5505	11.597	11.3051	11.0728	11.5593	10.2883	10.8572	10.0777	10.2136	10.8783	11.5121	10.9555	8.55759	8.37732	8.2613	9.30899	9.11534	8.99178
ENSG00000009709	PAX7	11.2547	12.3402	11.7584	12.1141	12.4996	12.0439	11.606	12.1971	8.14744	7.8229	8.02244	8.50942	8.43117	8.20966	12.1548	12.2051	12.7239	11.5683	11.6538	12.1109	12.0125	11.5301	8.41643	12.1574	10.5678	10.9413	10.11	11.973	12.3459	11.0742	8.60013	8.33865	8.23776	8.14554	7.58767	8.27411	8.01741	7.38884	8.00519	10.9558	10.5824	9.7616	6.58302	6.64391	7.19795	7.10004	7.23543	6.69108
ENSG00000009724	MASP2	8.07781	6.11825	7.17097	7.25876	8.17394	7.46515	7.27034	8.28845	7.80643	7.56919	7.49894	7.59844	7.45389	7.59624	8.10489	8.19055	7.35704	7.53543	8.2138	7.73314	7.35599	8.12305	8.43693	8.16846	7.80201	7.84534	7.52737	8.27779	8.44234	8.60087	7.33339	7.5723	7.23592	6.59361	7.24407	6.59945	6.52922	5.8576	6.18985	7.51883	7.56608	7.46036	8.78839	8.91446	9.04747	9.26523	9.15244	9.25033
ENSG00000009765	IYD	3.8892	3.49506	4.19682	3.49506	3.82769	3.49506	4.10201	3.49506	3.49506	3.49506	3.49506	3.49506	3.49506	3.49506	4.0427	4.20927	3.49506	3.49506	3.49506	3.49506	4.34645	4.41748	4.33262	3.49506	3.49506	3.49506	4.09668	3.49506	4.11607	4.17768	3.49506	4.01338	3.49506	5.0302	5.93207	4.97322	5.40242	6.33891	6.29167	3.49506	4.00992	3.49506	4.46859	3.49506	4.24648	4.08238	4.08703	4.83907
ENSG00000009780	FAM76A	8.70043	8.25622	8.94939	9.21505	9.13063	8.58338	9.0238	8.95637	8.60574	8.57245	8.62548	8.17396	8.49656	8.45354	9.13983	8.9869	9.02547	8.82595	8.94641	8.74108	8.68248	8.97245	8.84235	9.06676	9.45777	9.42577	9.43931	9.00237	9.0654	9.15505	8.51703	8.42464	8.35103	7.18192	10.106	7.37817	7.31946	8.27715	7.91428	9.32929	9.4105	9.56696	8.95662	9.32542	9.02164	9.164	9.20752	9.25282
ENSG00000009790	TRAF3IP3	4.76495	4.87225	4.19682	4.83909	4.5271	4.63217	4.93257	4.59488	3.49506	4.60438	4.42565	4.25636	4.25459	4.5736	4.74743	4.79998	4.59571	4.63902	4.60771	4.15493	4.40342	4.67327	4.51401	4.46683	4.50585	4.68783	4.43642	4.75943	4.55501	3.89161	4.76407	4.63076	4.51799	4.46193	5.93207	4.0552	4.68205	4.91085	4.45862	4.62014	4.37773	4.14886	4.67681	4.396	4.24648	4.88881	4.08703	4.36301
ENSG00000009830	POMT2	11.4882	11.6567	11.4929	11.3758	11.3304	11.4984	11.348	11.3671	11.4336	11.4231	11.4872	11.4263	11.4127	11.3489	11.2932	11.4142	11.4269	11.3988	11.4305	11.4146	11.4963	11.363	11.4944	11.4611	11.4411	11.4408	11.647	11.4771	11.3614	11.4947	11.4462	11.3817	11.435	11.394	10.9326	11.4955	11.3613	11.3791	11.2434	11.4982	11.3769	11.4486	11.478	11.3828	11.5391	11.3822	11.374	11.3151
ENSG00000009844	VTA1	11.8924	10.8895	11.9835	12.0612	12.052	11.6949	12.1083	11.9647	12.5143	12.5998	12.516	12.4563	12.3793	12.5609	12.08	11.9608	11.897	11.54	11.9406	11.9691	11.8635	12.0204	12.1829	12.1053	12.28	12.4741	12.4033	12.1616	12.3162	12.1099	12.2515	12.2868	12.2376	12.3511	10.7744	12.2408	12.4057	11.979	12.3507	12.4686	12.4935	12.3397	12.6896	13.0169	12.9815	12.998	12.9623	12.9391
ENSG00000009950	MLXIPL	7.70204	7.63788	6.93285	6.83236	7.40852	8.05222	6.9399	7.68558	7.92932	7.90122	7.66402	7.35008	8.0062	7.64479	7.50913	7.27597	6.61461	7.9676	7.6223	7.39409	7.29332	7.85681	9.11581	7.75388	6.7683	7.34999	6.86974	7.7049	7.17718	8.58484	9.96661	10.0602	9.9651	9.10025	10.9205	9.42358	9.07997	9.40366	9.30369	6.43812	6.7413	6.912	6.36322	6.23582	6.20979	6.57138	6.87929	6.77752
ENSG00000009954	BAZ1B	13.0757	13.4333	13.1366	13.197	13.2495	13.0854	13.1633	13.2643	12.2046	12.3638	12.2155	12.4966	12.3206	12.4652	13.243	13.3079	13.3642	12.8777	13.0925	13.286	13.2099	13.1184	12.6033	13.1602	12.9259	12.8892	12.8335	13.3165	13.3984	13.1183	12.0352	12.072	11.9439	12.6265	15.864	12.4951	12.7851	12.6605	12.7086	12.7348	12.7074	12.4616	13.0686	13.1179	13.2991	13.3926	13.3558	13.2827
ENSG00000010017	RANBP9	11.8649	11.4018	11.9526	12.053	12.0264	11.7547	11.9937	11.9969	12.1384	12.0963	12.0114	11.9798	11.9251	12.013	12.0018	11.9753	11.8509	11.6276	11.9637	11.8759	11.896	12.0254	11.9784	11.8439	12.0624	12.0899	12.1211	12.1238	12.1048	12.0458	11.9712	11.9209	11.9911	12.1844	10.1735	12.0708	12.2322	11.9259	12.2383	12.0407	12.1879	12.0706	12.3049	12.3817	12.4777	12.5422	12.4426	12.4363
ENSG00000010030	ETV7	3.49506	4.73559	5.0093	4.5505	3.96443	4.63217	4.10201	4.05486	3.49506	4.20683	4.15869	3.49506	4.03519	4.5736	4.57177	4.2916	4.16291	4.18106	4.34481	4.78313	5.10646	4.55445	4.22289	4.34049	4.4027	4.10404	3.922	3.49506	4.36678	3.49506	4.40637	4.38355	4.09379	4.46193	4.68517	4.0552	4.90996	4.14834	5.05972	4.21723	4.37773	4.91192	3.49506	4.23456	3.49506	4.08238	3.49506	4.11335
ENSG00000010072	SPRTN	9.21411	9.4009	8.96912	9.58069	9.48482	9.19144	9.43402	9.34003	9.40787	9.39249	9.33078	9.35968	9.26949	9.60696	9.58198	9.59744	9.49761	8.86468	9.12354	9.38891	9.36092	9.31442	9.00215	9.37745	9.59317	9.46931	9.56117	9.38296	9.58919	9.16155	9.02425	9.0494	8.9196	9.19822	7.96194	8.94551	9.13752	8.77646	9.02299	9.46948	9.54694	9.30475	10.6251	10.7157	10.6972	10.737	10.4747	10.7565
ENSG00000010165	METTL13	10.7576	11.3378	10.9943	10.8507	10.7753	10.8342	10.8817	10.7271	10.9549	10.9736	10.8502	10.9832	10.9036	10.9772	10.6291	10.759	11.0239	10.5727	10.7092	10.8675	10.9185	10.8517	10.5967	10.7961	10.9324	10.9019	10.975	10.815	10.8527	10.7379	11.2258	10.8752	11.0367	10.5461	10.3766	10.8203	10.6428	10.8622	10.7903	11.0012	10.8888	10.9331	10.6883	10.773	10.8615	10.669	10.6535	10.6947
ENSG00000010219	DYRK4	8.22819	8.367	8.72181	8.83115	8.99416	8.7159	8.63631	8.52587	8.31444	8.2526	8.51481	8.28974	8.06779	8.31821	8.61842	8.57129	9.00627	9.17956	8.45246	8.64913	8.77673	8.5783	8.08332	8.29602	8.60953	8.8687	8.6174	8.4751	8.58878	8.53898	7.47269	7.73103	7.61651	8.30612	8.92183	8.83832	8.49101	8.9478	8.6291	8.82274	8.53622	9.027	9.14171	9.10904	8.83648	8.90634	8.90539	9.12004
ENSG00000010244	ZNF207	12.3131	11.2315	12.1546	12.2874	12.2121	11.8995	12.0298	12.2173	12.1171	12.126	12.0986	12.2271	12.1615	12.2002	12.3648	12.43	12.475	12.0562	12.0691	12.1666	12.1784	12.4473	12.1339	12.4389	12.3178	12.3521	12.3242	12.3717	12.4395	12.2952	11.3484	11.534	11.4221	11.4456	13.0445	11.6843	11.4369	11.7371	11.642	12.5184	12.4331	12.276	12.5927	12.642	12.6286	12.352	12.4671	12.5055
ENSG00000010256	UQCRC1	12.9879	13.259	13.2924	13.2071	12.9318	13.2026	13.2117	12.8438	13.1903	13.077	13.0658	12.9743	12.9117	12.8627	12.8384	12.9658	13.3844	13.2323	12.9016	12.889	13.2791	12.8248	12.8418	12.9249	12.7434	12.8515	12.8504	12.8387	12.9352	12.7991	13.2533	13.0534	13.149	13.1069	14.2994	13.3627	13.0194	13.6049	13.1966	12.9914	12.9049	12.9589	12.7804	12.793	12.5944	12.3288	12.4496	12.4379
ENSG00000010270	STARD3NL	11.9624	11.6637	12.1764	12.0986	12.0316	11.8982	12.1679	12.0555	12.9057	12.8578	12.8052	12.7137	12.7456	12.8839	12.0552	12.0063	12.0598	12.0609	12.1127	12.0623	12.0454	12.1147	12.3453	11.997	12.1175	12.3562	12.2676	12.1603	12.2864	12.1755	12.1084	12.3461	12.2399	12.4604	10.9504	12.5984	12.4376	12.3806	12.4954	12.3659	12.3938	12.4076	12.9809	13.1294	13.0114	12.8762	13.0839	12.9078
ENSG00000010278	CD9	6.41645	6.45238	6.33691	5.96751	6.07954	7.30541	6.6477	6.02897	3.49506	3.49506	3.49506	5.3929	4.55747	3.49506	6.05925	6.18946	7.04196	6.24945	5.45298	7.10893	7.30396	6.7223	5.8446	6.61883	10.2074	8.60705	9.29024	6.53731	6.47596	6.99832	6.34776	6.44779	6.88266	5.92499	6.28056	5.77205	4.98901	6.22771	5.48422	8.9054	8.68874	8.6991	7.00221	5.22149	6.8092	6.38454	5.72445	6.50044
ENSG00000010282	HHATL	4.91623	4.38533	4.19682	4.95774	4.36387	4.97307	3.49506	4.17857	4.80354	5.02947	5.22333	4.42228	4.42014	4.26637	4.8969	4.79998	4.43148	4.61507	4.44182	4.61932	4.76009	4.72758	4.59205	4.46683	5.55262	4.97349	5.49488	4.00436	4.25279	4.45183	7.68387	7.87394	7.84442	7.17314	7.39156	7.16859	7.05688	7.81638	7.20943	5.33307	5.72236	5.94746	4.67681	4.396	5.03325	4.77503	5.09752	5.6589
ENSG00000010292	NCAPD2	12.5182	12.5562	12.6694	12.6802	12.719	12.6426	12.5437	12.5403	9.89035	9.81213	9.85811	10.5544	9.88663	10.0117	12.4084	12.7818	13.1101	12.1793	12.5546	12.9264	12.9736	12.2606	10.3726	11.9786	11.8927	11.399	11.4771	12.4448	12.422	11.9565	10.1111	9.8737	10.1327	9.54646	6.89352	9.53825	9.56557	9.33701	9.40938	11.3257	11.1058	11.0043	9.90614	9.85523	10.1678	10.1358	10.0473	10.0529
ENSG00000010295	IFFO1	10.5254	11.1564	10.5	10.3535	10.4999	10.767	10.2167	10.3844	10.7961	10.7049	10.9421	10.9152	10.8683	10.8591	10.4268	10.5845	10.6053	10.7626	10.4116	10.434	10.5408	10.5506	10.4821	10.5977	10.4178	10.3438	10.4202	10.3972	10.285	10.5202	10.8696	10.8386	11.1259	11.3168	11.0913	11.4916	11.2014	11.5935	11.2656	10.4346	10.1175	10.5467	11.2686	11.3506	11.2942	11.2306	11.3662	11.3854
ENSG00000010310	GIPR	9.19129	8.74804	7.85488	8.17577	8.73132	9.03284	7.53847	8.78131	8.03341	8.2526	8.36864	8.24454	8.33432	8.16882	8.86998	8.97279	7.98163	9.17227	8.78451	8.5919	8.07264	9.1302	9.71788	8.96686	7.9543	7.54713	7.62907	8.6332	8.37932	9.09523	8.33488	8.30545	8.38972	7.5022	7.2824	7.25288	7.33272	7.69029	7.1142	7.78801	7.25796	7.78027	8.74868	8.47887	8.53542	8.42335	8.48821	8.54447
ENSG00000010318	PHF7	8.54216	8.88289	8.52257	8.52814	8.62525	8.3985	8.34849	8.25632	8.60574	8.49049	8.63873	8.4174	8.65387	8.60197	8.7593	8.59255	8.39029	8.07419	8.50541	8.6448	8.1214	8.52634	8.8269	8.56775	8.16635	7.97988	8.02392	8.30723	8.32301	8.41752	8.5292	8.5087	8.3202	7.34712	9.5796	7.24467	7.27892	7.35801	6.68276	7.75458	8.20082	8.02218	6.36322	7.12647	7.13472	6.91842	6.71538	6.8721
ENSG00000010319	SEMA3G	5.24099	5.67474	5.3132	4.83909	5.36219	4.87129	5.45816	5.17918	4.99044	4.87936	5.22333	5.12855	4.55747	5.52984	5.31899	5.16725	5.28409	5.18003	4.92853	5.56908	5.47653	5.04454	5.81884	4.84562	4.75911	4.86039	4.77354	5.50144	5.34476	5.85994	5.36331	5.37703	5.285	5.69004	3.49506	5.32293	5.42908	5.03484	5.05972	4.72171	4.50924	4.91192	4.76599	4.23456	4.95222	5.3302	4.32656	5.25331
ENSG00000010322	NISCH	14.3104	14.6442	14.4193	14.1724	14.0723	14.363	14.204	14.1856	14.3693	14.445	14.4162	14.3918	14.4371	14.3499	14.1581	14.2207	14.1313	14.1029	14.1635	14.1979	14.1785	14.1826	14.5237	14.2679	13.7029	13.8562	13.9872	14.1152	14.0237	14.0966	14.4438	14.2809	14.4179	13.7512	13.3131	13.7512	13.6607	13.6134	13.5505	13.8936	13.888	13.8679	14.0142	14.0527	14.0659	14.0689	14.2398	14.1703
ENSG00000010327	STAB1	5.3099	5.80014	5.14039	5.06487	4.99078	5.73751	4.53166	4.92608	4.99044	5.66835	5.27384	5.70734	5.38893	4.98854	5.31899	5.36914	5.26405	5.10625	5.13028	5.26472	5.18501	5.25945	5.49621	5.12254	4.6819	5.13981	4.86426	4.8883	5.16956	5.59099	5.52819	5.62639	5.68947	5.46612	6.84293	5.74811	5.34732	5.09208	5.37157	4.89852	4.37773	4.91192	5.24235	5.0851	5.42833	4.88881	5.26676	4.95772
ENSG00000010361	FUZ	9.41722	9.75184	9.84592	9.79566	9.60235	10.1357	9.7898	9.5777	8.38764	8.00731	8.24692	8.45756	8.06779	8.27269	9.34715	9.49823	9.85116	10.0359	9.51163	9.40432	9.99304	9.1923	9.06142	9.45048	9.31618	9.28506	9.3175	9.25802	9.4669	9.43612	8.40261	8.3743	8.38121	8.15446	10.3677	8.15267	7.97588	8.3776	7.95742	9.42778	9.30519	9.13374	7.81975	7.96952	7.81595	7.92327	8.04786	7.83329
ENSG00000010379	SLC6A13	5.08999	4.38533	4.19682	4.63108	4.47614	4.30925	4.93257	4.71776	4.57503	5.16198	4.71123	5.12855	4.78268	5.14841	4.26503	4.36549	4.28253	5.10625	4.81194	4.85606	4.40342	4.77909	4.96223	4.99263	4.99154	4.77774	4.52279	4.75943	5.07125	5.25057	5.44844	5.53241	5.80034	7.12838	6.98959	7.45835	7.15737	7.44858	7.3827	4.97703	4.21942	4.14886	6.95612	6.81062	6.99916	6.44964	7.00455	6.66105
ENSG00000010404	IDS	14.2361	13.3256	14.0692	14.0065	13.7616	13.7305	14.0444	13.8824	15.3476	15.3686	15.209	15.1811	15.2223	15.2905	13.9994	13.9362	13.7101	13.554	13.9194	13.9407	13.7807	14.204	14.7058	14.0154	14.2649	14.3378	14.4712	13.9726	13.9096	13.9564	15.1385	15.2807	15.2377	14.88	13.4601	14.8309	14.8656	14.6174	14.878	14.2264	14.4661	14.5442	14.6436	14.9012	14.7847	14.8127	14.7948	14.8049
ENSG00000010438	PRSS3	5.27593	4.99339	4.9376	5.4163	5.0216	5.68427	6.21942	5.38752	5.82559	6.06301	5.27384	5.33199	5.65559	5.52984	4.9424	4.84276	5.26405	5.50469	5.34168	5.78249	6.20857	5.67397	5.68197	5.23943	5.76069	5.00875	5.71294	5.3748	4.46613	5.25057	8.23808	7.90089	8.16525	8.08155	7.31972	8.38981	7.82494	8.86285	8.09621	5.60855	5.36585	5.94746	5.88395	5.22149	5.03325	5.91228	5.44974	5.99231
ENSG00000010539	ZNF200	9.26067	9.81354	9.34922	9.46523	9.44049	9.3507	9.35142	9.3362	9.55162	9.26363	9.30054	9.18745	9.18082	9.2907	9.35804	9.46981	9.5563	9.25129	9.42131	9.40688	9.4205	9.21178	9.15592	9.4614	9.2092	9.27876	9.13805	9.40277	9.5448	9.43254	8.90329	9.1869	8.97715	9.13665	9.78607	9.00474	9.34556	9.30785	9.24034	9.34378	9.45743	9.23876	10.1508	10.2418	10.0147	10.1953	10.0513	10.1267
ENSG00000010610	CD4	5.82579	5.67474	6.00224	6.0642	6.31004	5.8855	6.07125	5.64661	5.41757	5.16198	4.93196	4.78557	4.55747	4.80184	6.21485	6.05453	6.3127	6.23043	5.76647	5.71514	5.72977	6.14615	5.94294	6.03934	5.02105	4.81988	5.02557	5.76243	6.18553	6.02625	5.47559	5.09967	5.68947	5.0302	5.13631	4.77462	5.1654	5.43024	5.62041	5.38784	5.05477	5.19998	5.1253	5.15526	4.76949	4.83346	4.32656	4.70532
ENSG00000010626	LRRC23	8.45773	9.32317	8.96126	8.97079	9.09612	8.93836	8.91294	8.93371	7.80643	7.94296	7.8042	7.9292	7.66252	7.39796	9.10793	8.56593	8.58231	9.77758	8.85523	8.4355	8.85442	8.35113	8.24561	8.64642	8.919	8.95229	9.07157	8.83744	8.79248	8.84109	8.69499	8.38069	8.65615	7.98989	9.99563	8.47959	8.40919	9.03773	8.65924	8.96076	8.81506	9.31813	8.80999	8.88702	8.82158	9.16162	9.19098	9.07854
ENSG00000010671	BTK	4.27622	4.73559	4.47818	3.49506	4.36387	5.30823	4.75199	4.77389	4.57503	4.20683	3.49506	4.55991	4.25459	3.49506	4.69234	4.00263	4.09345	4.77147	4.7484	4.61932	4.93118	4.77909	4.42832	3.49506	4.83085	5.00875	4.52279	4.00436	4.36678	4.52549	4.54182	4.30821	4.66852	5.11481	6.55858	5.06048	5.53044	5.51199	5.74365	4.37509	4.00992	5.03599	5.88395	5.01039	5.24691	5.83981	5.57909	5.89015
ENSG00000010704	HFE	4.91623	3.49506	5.0093	4.90004	5.19094	3.49506	4.98661	5.05961	3.49506	3.49506	3.96636	3.49506	3.49506	4.43433	5.18246	5.22845	4.66788	4.75058	5.37989	4.52548	5.05099	4.82814	5.15328	4.67472	5.37101	5.33911	5.44291	5.26331	4.84468	5.21442	5.30313	4.63076	4.85805	4.7854	5.7171	4.77462	5.31883	5.09208	5.15744	4.21723	4.94261	5.24995	4.46859	4.53003	4.54637	5.13027	4.65577	4.95772
ENSG00000010803	SCMH1	11.7271	10.9602	11.9362	11.8489	11.6734	12.1289	11.946	11.8605	11.785	11.8094	11.6932	11.7099	11.6234	11.6612	11.5322	11.7276	11.9155	11.8767	11.9571	11.8546	12.0835	11.5639	11.6398	11.5829	11.1765	11.2939	11.2803	11.6821	11.6669	11.6068	11.7777	11.7261	11.7513	11.6905	10.1986	11.6398	11.6822	11.4291	11.6278	11.3082	11.3439	11.2668	10.4187	10.4198	10.4291	10.5112	10.7931	10.4585
ENSG00000010810	FYN	13.7056	13.8537	14.0728	13.9942	13.6967	13.8595	13.9766	13.8214	13.4358	13.4417	13.2374	13.5811	13.4505	13.424	13.6874	13.7654	13.8104	13.7624	13.8967	13.8062	13.9915	13.6711	13.6143	13.7609	14.2327	14.121	14.2588	13.8159	13.8639	13.7944	13.5316	13.3479	13.462	13.6595	11.7207	13.6055	13.5219	13.5141	13.582	14.1774	14.1313	14.0479	13.0596	13.0839	13.1699	13.0638	13.1971	12.9613
ENSG00000010818	HIVEP2	11.6991	11.6735	11.7135	11.5783	11.4859	11.4316	11.7722	11.6674	12.7571	12.8051	12.7463	12.4364	12.3421	12.5233	11.7944	11.6231	11.2939	11.0259	11.5301	11.7199	11.4092	11.9272	12.3049	11.8418	11.6248	11.2455	11.5773	11.6016	11.7155	11.8338	12.8768	12.9349	12.7671	12.8401	11.6313	12.2862	12.6163	11.7927	12.201	10.9895	11.258	11.0248	10.1165	10.0346	10.4142	10.5436	10.1413	10.3206
ENSG00000010932	FMO1	4.44619	3.49506	4.35045	4.11336	3.82769	3.49506	4.10201	4.65828	4.04442	4.20683	3.49506	4.25636	3.49506	3.49506	3.49506	3.49506	4.09345	4.29671	4.1002	3.49506	4.45662	4.0336	3.91822	3.49506	4.28425	4.35013	3.7975	3.49506	4.71044	3.49506	3.49506	4.22424	4.51799	4.60494	3.49506	4.2824	3.49506	4.41137	4.11116	4.37509	4.21942	4.6093	4.18985	4.23456	3.49506	4.49898	4.08703	4.36301
ENSG00000011007	ELOA	11.2401	11.7083	11.3573	11.4268	11.4034	11.1224	11.1514	11.2675	10.7161	10.8367	10.8224	10.8959	10.9957	10.854	11.3492	11.4	11.4243	11.0254	11.2563	11.2895	11.2643	11.3287	11.0519	11.4085	11.4059	11.3807	11.4576	11.3273	11.4004	11.201	10.6645	10.4873	10.5084	10.629	11.4755	10.3284	10.8002	10.3093	10.6161	11.3395	11.3236	11.2778	12.7087	12.8674	12.8096	12.9085	12.8756	12.9255
ENSG00000011009	LYPLA2	12.2877	12.5541	12.4484	12.1969	11.915	12.4373	12.3177	11.9724	12.8705	12.8344	12.8884	12.8265	12.9144	12.7852	11.9037	12.0675	12.4903	12.3751	12.148	12.214	12.5881	12.1878	12.3248	12.0962	11.7464	11.7736	11.793	12.0847	12.0557	12.024	12.6025	12.509	12.6027	12.017	12.6537	12.2815	12.0379	12.3268	12.0112	11.9986	11.8394	11.8813	12.2566	12.3485	12.2344	12.0427	12.2659	12.178
ENSG00000011021	CLCN6	12.7058	12.562	12.5347	12.4919	12.2872	12.2226	12.4289	12.3813	13.4961	13.5103	13.5062	12.8414	12.8138	12.8346	12.552	12.5458	12.418	12.0537	12.2195	12.2486	12.1657	12.8753	13.2089	12.7758	12.7897	12.7142	12.939	12.716	12.6692	12.7106	14.0845	13.8622	13.9747	13.521	12.5274	13.3577	13.4122	13.037	13.2647	12.6543	12.7301	12.6862	12.9463	13.0919	13.1286	13.2497	13.2445	13.28
ENSG00000011028	MRC2	13.767	14.8799	14.4895	14.2895	14.2754	14.076	13.5847	14.0611	7.41557	7.56919	7.33429	11.3688	7.31526	7.35478	14.1731	14.15	13.9846	14.2533	13.7007	13.7554	14.1057	13.9244	11.7654	13.9871	13.7426	13.9568	14.4425	14.0474	13.9358	14.0038	8.20431	7.43129	7.8506	8.20252	7.70492	8.3674	8.00508	8.00688	8.15031	13.7952	13.567	14.2699	13.0008	12.41	12.6714	12.8987	12.6453	12.7574
ENSG00000011083	SLC6A7	8.72952	8.52303	9.47317	8.86735	8.3117	9.26248	9.20063	9.00306	7.9391	8.08389	8.23533	8.03924	8.2759	8.07467	8.66009	8.47443	7.50954	9.35655	8.87394	7.97305	8.24204	8.70194	10.2838	9.14671	7.971	8.16922	8.22225	8.98831	8.9244	9.52946	10.0096	10.2048	10.1123	9.27165	9.66144	9.26508	9.06422	9.6788	9.32733	8.19255	8.20438	8.4689	8.14652	8.11078	8.1857	8.3072	8.17843	8.38102
ENSG00000011105	TSPAN9	12.6298	12.8265	12.2732	12.18	12.1464	12.5875	12.622	12.1982	13.1616	13.2104	13.2581	13.0615	13.1376	13.0268	11.9714	12.2203	12.4227	12.3501	12.3966	12.589	12.6988	12.3313	12.6258	12.0522	11.9064	11.6834	11.9518	12.2117	12.1286	12.009	13.1874	13.1238	13.1715	13.5664	12.9163	13.6216	13.2708	13.2008	13.1316	11.8305	11.6592	12.1712	11.253	10.9721	10.9946	10.7943	10.837	10.7713
ENSG00000011114	BTBD7	10.6674	10.7274	10.6902	10.9158	11.0095	10.6643	10.7445	10.9485	10.2493	10.3234	10.3139	10.5373	10.4034	10.431	11.0191	10.9293	10.7982	10.2584	10.7101	10.653	10.5669	10.9367	10.5344	11.0485	10.9273	10.5344	10.8264	10.8625	10.9095	10.78	10.248	10.147	10.072	10.0302	12.6618	9.67366	10.1606	9.5557	9.88922	10.4127	10.4291	10.5088	10.5515	10.5095	10.8258	10.6857	10.4251	10.607
ENSG00000011132	APBA3	9.40825	10.0247	9.27193	9.16571	9.40377	9.72541	9.11097	9.2654	8.2764	8.36116	8.49551	8.4443	8.87156	8.42608	9.21962	9.42019	9.33675	9.76901	9.3541	9.32283	9.31717	9.2329	9.16577	9.42003	9.00249	9.12738	9.07556	9.15035	9.10487	9.2104	8.63433	8.73244	8.68062	8.84922	7.96194	8.85182	8.8329	9.14654	8.69967	9.28493	9.07018	9.07822	9.68798	9.74245	9.42781	9.45637	9.77193	9.61008
ENSG00000011143	MKS1	9.87701	10.2979	9.988	10.0965	10.1515	10.0629	9.90248	10.0969	9.20837	9.17201	9.11708	9.21502	9.49729	9.32081	10.2704	10.0918	10.2123	10.1623	10.0852	10.0987	10.0246	9.98167	9.80398	10.1904	9.83093	9.86915	9.87724	10.0503	10.0755	10.1453	9.12386	9.14063	9.07793	8.38394	8.29638	8.51739	8.53453	8.49521	8.57084	9.93576	9.73193	9.86545	9.2812	9.45247	9.43109	9.64745	9.32913	9.63127
ENSG00000011198	ABHD5	8.86153	8.84861	8.8465	9.13635	9.02117	8.42198	9.13975	9.10345	9.05966	9.03232	8.91773	9.04546	9.1323	9.22854	9.21364	9.03425	8.91508	8.26776	8.87084	8.79278	8.55527	9.1923	9.25617	9.04515	9.35226	9.34058	9.727	9.23949	9.2702	9.02334	8.88211	9.02922	8.9544	10.9845	10.7059	10.7989	10.7395	9.9719	10.4929	9.11702	9.31837	9.57367	10.5667	10.7402	10.7321	10.8157	10.6578	10.8342
ENSG00000011201	ANOS1	11.3354	11.9521	11.636	12.1254	12.1681	10.3506	11.0392	11.3072	8.45047	8.55104	8.44106	9.41846	8.79047	9.22854	12.649	12.0687	11.3307	10.6382	11.0437	10.7597	10.3688	12.0467	10.9337	12.2532	11.1257	12.6792	12.3423	11.7404	12.1597	11.4835	8.58855	8.38388	8.64554	9.73776	7.07957	9.49932	9.34067	8.09653	8.74954	12.3504	12.416	12.504	8.28878	9.0108	8.90402	8.89777	8.76552	8.97378
ENSG00000011243	AKAP8L	11.9233	12.0616	11.9859	11.9973	12.1544	12.3163	11.6661	12.1441	11.3074	11.3383	11.39	11.2444	11.3558	11.2091	12.1383	12.0344	11.945	12.5452	12.0525	11.8433	11.8343	11.8649	12.0586	11.9244	11.5524	11.8534	11.7772	11.7741	11.6518	11.9174	11.5892	11.5344	11.6247	12.1737	10.2282	12.1928	12.2377	12.3879	12.4075	11.7678	11.6459	11.6338	13.112	13.248	13.1382	13.1717	13.4409	13.2633
ENSG00000011258	MBTD1	11.0464	10.7554	10.8927	11.3347	11.5435	10.6741	11.2252	11.426	10.0765	10.0856	9.9513	10.4322	10.185	10.2096	11.5104	11.5122	11.4173	10.4835	11.2086	11.4528	11.1142	11.1394	10.3295	11.044	11.2878	11.2157	11.0223	11.4282	11.5696	11.1088	8.91493	9.11979	8.88993	9.63339	7.07957	9.14078	9.61503	8.8592	9.40938	11.0898	11.2137	10.731	10.467	10.7592	10.7414	10.981	10.7542	10.8149
ENSG00000011260	UTP18	10.3046	11.0337	10.4891	10.499	10.3542	10.1309	10.4372	10.3013	10.3238	10.1983	10.2903	10.2114	10.0802	10.2296	10.3489	10.4455	10.7	10.0256	10.1821	10.4352	10.4262	10.464	10.0605	10.4576	10.4615	10.6091	10.5188	10.4258	10.5448	10.4018	9.88262	9.89615	9.99047	9.59957	9.44322	9.80855	9.82923	9.9168	9.96803	10.6565	10.3646	10.3328	10.3407	10.2164	10.27	10.2104	10.1014	9.97214
ENSG00000011275	RNF216	11.5326	12.0397	11.7378	11.6073	11.6702	11.8507	11.6809	11.6886	11.4031	11.468	11.4248	11.6317	11.4797	11.3742	11.5798	11.6176	11.7131	11.6809	11.6024	11.7158	11.8719	11.5436	11.4151	11.7524	11.6775	11.6807	11.8125	11.7311	11.7809	11.753	11.3827	11.2965	11.4309	12.3267	14.4498	12.3111	12.4935	12.5582	12.3964	11.7223	11.5472	11.6608	11.2291	11.0317	11.2043	11.2732	11.2911	11.1863
ENSG00000011295	TTC19	12.2655	12.6272	12.2313	12.2508	12.147	11.9893	12.2817	12.0954	13.133	13.1011	13.0919	13.0427	13.0748	13.088	12.1378	12.1951	12.3477	11.9717	12.1352	12.3305	12.2478	12.401	12.6829	12.2461	12.3098	12.1869	12.2279	12.2927	12.3864	12.3374	13.1426	13.1162	13.102	13.3072	13.2929	13.3468	13.1165	13.2342	13.1814	12.1374	12.2319	12.4357	12.7318	12.5834	12.6204	12.3608	12.4898	12.3833
ENSG00000011304	PTBP1	13.3792	13.1493	13.5068	13.4228	13.3651	13.55	13.2477	13.304	10.2355	10.2572	10.2362	11.3216	10.5599	10.3908	13.257	13.5867	13.8325	13.1612	13.1952	13.358	13.6048	13.3811	11.8225	13.3867	13.1852	12.9243	13.1287	13.456	13.4463	13.2716	10.5219	10.3815	10.5705	11.1359	10.9175	10.959	11.078	10.9185	10.9335	12.9768	12.8484	12.8631	12.9521	13.0469	13.0138	13.0357	12.824	13.0775
ENSG00000011332	DPF1	12.3298	12.7962	12.7414	12.5834	12.43	13.0988	12.8617	12.586	12.1278	11.966	12.016	11.92	11.8781	11.838	12.3269	12.3009	12.6506	13.1958	12.7354	12.5296	12.8803	12.2639	12.5951	12.4642	11.6965	12.3406	11.8793	12.2278	12.3593	12.2264	11.9847	11.955	12.0276	11.4461	14.1463	11.6	11.6957	12.2795	11.8332	12.4865	12.5398	11.9304	12.9716	13.0924	13.022	12.9096	13.3445	13.1106
ENSG00000011347	SYT7	13.2374	12.9819	13.0862	12.971	12.5567	13.1938	13.1859	13.035	13.7256	13.74	13.6653	13.4514	13.4526	13.3814	12.7261	12.8643	12.6847	12.6406	13.0834	12.9984	12.8524	13.1627	13.8179	12.9377	12.2289	12.394	12.5282	12.8419	12.7554	12.9732	13.6813	13.6185	13.5926	13.0906	13.7445	12.8922	13.0069	12.5226	12.7247	12.2724	12.3183	12.533	11.782	12.0572	11.9592	11.9848	11.9966	12.019
ENSG00000011376	LARS2	11.0107	11.5742	11.259	11.2796	11.0689	11.0121	11.2118	11.0826	11.0826	11.1051	11.1366	11.2086	10.9844	11.0929	11.1334	11.213	11.2044	10.711	11.0642	11.1464	11.1351	11.1814	10.7478	11.2625	11.3311	11.3087	11.4964	11.1152	11.3497	11.0282	11.1677	10.985	11.2111	10.747	9.12435	10.7238	10.9425	10.7227	10.7471	11.2504	11.2593	11.4222	9.02838	8.72085	9.32597	9.15444	9.12782	9.04446
ENSG00000011405	PIK3C2A	11.2868	10.7628	10.9982	11.4573	11.615	10.4754	11.0385	11.3126	10.8095	10.8951	10.8127	10.7635	10.4371	10.75	11.7306	11.5912	11.0297	10.2243	11.1213	11.0799	10.6287	11.5771	10.8905	11.5385	11.9613	11.5521	12.0088	11.5791	11.7073	11.3411	11.0681	11.1318	10.9618	11.1845	11.8469	10.6321	10.9005	10.1793	10.5362	11.3131	11.5573	11.6214	11.3702	11.3464	11.6245	11.8071	11.2375	11.5523
ENSG00000011422	PLAUR	6.51479	6.81075	6.90008	6.29946	6.35402	6.94155	5.85346	6.63645	4.57503	5.28112	5.05749	4.78557	4.55747	4.98854	6.48163	6.69788	6.59986	6.77327	6.58047	6.71905	7.0869	6.66628	5.52909	6.57876	6.6643	6.43172	6.09667	6.68585	6.51047	6.96877	5.99926	5.87357	5.87781	7.20795	8.29638	7.85786	7.68749	7.76258	7.84376	6.2134	6.40786	6.31914	6.98701	6.50448	6.54134	6.00321	5.26676	6.3382
ENSG00000011426	ANLN	10.069	9.40563	9.76024	10.1007	10.0843	9.44914	9.79803	9.77037	7.66025	7.90122	7.57466	7.9387	6.75105	7.046	10.017	10.3591	10.2343	8.69181	9.81711	10.2879	9.94567	10.0427	7.98084	9.55353	9.85628	9.04063	9.46899	10.1927	10.054	9.63435	7.67841	7.62179	7.81309	9.23015	7.24407	9.01678	9.48362	8.55513	9.26504	8.93547	8.94613	9.16072	7.95017	7.90706	7.79573	8.12801	7.77036	8.20691
ENSG00000011451	WIZ	13.2736	13.7041	13.6883	13.4777	13.3326	13.7462	13.4219	13.422	12.8727	12.8813	12.8826	12.9382	12.8842	12.772	13.3704	13.3811	13.6218	13.5281	13.2978	13.3918	13.6448	13.0928	12.9791	13.4101	12.8296	12.9737	13.0449	13.2142	13.2064	13.0054	12.6784	12.617	12.6646	12.3622	11.3732	12.418	12.2836	12.2039	12.1736	13.0652	12.973	12.7791	13.0751	13.1211	13.0584	12.9751	13.1083	13.1118
ENSG00000011454	RABGAP1	12.4729	12.5552	12.6368	12.6506	12.68	12.3905	12.5412	12.595	12.429	12.4428	12.4086	12.4584	12.2942	12.4981	12.7359	12.6276	12.4813	12.3553	12.5298	12.5418	12.4211	12.4602	12.3607	12.6332	12.8316	12.8406	12.8564	12.5888	12.6169	12.473	12.4614	12.4531	12.5248	12.2356	12.1394	12.1266	12.401	12.0863	12.3927	12.7293	12.9132	12.6837	12.0182	12.0453	12.2493	12.353	12.2802	12.2199
ENSG00000011465	DCN	5.3099	6.02029	4.86088	4.70534	4.30111	4.30925	5.22404	4.28193	3.49506	4.20683	4.15869	4.78557	3.49506	3.49506	4.43272	4.70868	5.68841	4.85103	4.34481	6.10231	5.80952	6.12944	5.01308	4.18857	8.94456	6.28564	6.20041	5.50144	3.49506	5.81494	4.02698	4.22424	4.51799	4.06016	3.49506	3.49506	4.22344	4.41137	4.11116	7.12838	6.79946	6.40338	4.46859	4.75004	4.76949	4.88881	5.00273	3.93392
ENSG00000011478	QPCTL	9.35139	9.41502	9.60505	9.2603	9.00435	9.74104	9.10035	8.88205	9.121	8.89472	9.16975	8.49019	8.69344	8.36956	8.9296	9.18871	9.46484	9.38135	8.88627	9.00659	9.1658	9.27424	9.29933	9.11595	8.90692	9.06097	9.11364	9.05918	9.06254	9.26169	9.37867	9.38088	9.46744	8.62411	8.88512	8.98036	8.54875	8.96488	8.79096	8.91405	8.97556	9.16072	9.19848	9.29096	9.15039	8.96498	9.20752	9.30172
ENSG00000011485	PPP5C	12.6247	12.6714	12.7328	12.6721	12.5247	12.8197	12.803	12.5914	12.7999	12.7778	12.758	12.6911	12.7984	12.6803	12.5231	12.5698	12.784	12.7369	12.5674	12.6899	12.7645	12.5708	12.5671	12.5669	12.3564	12.4623	12.4435	12.5803	12.5823	12.5362	13.2585	13.0215	13.1451	12.8814	9.98411	12.9023	12.8912	12.7797	12.842	12.5432	12.4004	12.5737	12.3684	12.3644	12.3487	12.2479	12.2952	12.2858
ENSG00000011523	CEP68	11.6524	11.8978	11.7589	11.9117	11.9413	11.4649	11.7597	11.7929	11.8091	11.8903	11.7568	11.8959	11.7778	11.9602	11.9601	11.8881	11.8501	11.2391	11.8241	11.8837	11.6948	11.7726	11.5254	11.8144	11.6514	11.542	11.6153	11.8774	11.9362	11.5775	11.406	11.5029	11.4416	11.2648	10.5967	11.1371	11.2295	10.9592	11.1155	11.5715	11.6433	11.5726	11.5669	11.7442	11.8799	12.0205	11.8201	12.0536
ENSG00000011566	MAP4K3	11.1793	11.2876	10.8369	11.134	11.133	10.3567	11.093	10.9936	11.8556	11.8624	11.8066	11.7161	11.7182	11.7769	11.205	11.173	10.9031	10.1693	11.1043	11.0019	10.6192	11.3704	11.4392	11.2649	11.2504	11.2095	11.2711	11.2508	11.3747	11.2187	11.1947	11.3689	11.2051	11.2384	8.79566	11.1087	11.3238	10.6538	11.2341	11.1265	11.2115	11.155	10.9614	10.8754	11.1407	11.1022	11.1063	11.0085
ENSG00000011590	ZBTB32	5.43715	6.02029	5.64192	5.77958	5.68315	5.8855	5.34664	5.81751	4.99044	4.87936	4.93196	5.3929	5.44692	5.35378	5.63177	5.36914	5.81246	5.8753	5.48799	5.84659	5.60933	5.87098	5.94294	6.1544	5.39254	5.13981	4.89285	5.59439	5.63502	5.92474	5.33359	6.08212	5.36208	5.33742	3.49506	5.42008	4.8247	5.09208	4.77007	4.97703	4.62346	5.47317	5.24235	5.65253	4.66437	5.03977	5.26676	5.4539
ENSG00000011638	LDAF1	10.337	9.74067	10.6711	10.48	10.296	10.5141	10.6376	10.237	10.7018	10.7242	10.5704	10.9104	11.0081	10.8883	10.1345	10.2304	10.4856	10.3759	10.3506	10.3248	10.4508	10.1323	10.2973	10.0034	9.92292	9.91862	10.0029	10.1962	10.0755	10.0863	10.426	10.2586	10.5268	10.5745	10.7406	10.7038	10.6782	10.8911	10.86	9.95685	9.97498	10.2276	10.7091	10.2455	10.4437	10.381	10.3312	10.2662
ENSG00000011677	GABRA3	12.3475	11.6217	12.0723	11.9378	11.586	11.6335	12.0745	11.7539	13.7532	13.8748	13.7984	13.59	13.6621	13.7078	11.8638	11.9181	11.9453	11.7701	11.9164	12.0374	12.0925	11.9942	12.5816	11.7485	12.2973	12.4524	12.4645	11.8866	11.7368	11.5286	13.5515	13.5237	13.4779	13.0003	13.2388	12.9886	12.9898	12.9792	12.8682	12.4583	12.4257	12.516	11.1902	11.3754	11.3686	11.6598	11.5492	11.5314
ENSG00000012048	BRCA1	10.3944	9.8693	10.0355	10.3454	10.3922	9.90817	10.2399	10.3209	6.06575	6.03155	6.16527	7.49906	5.95594	6.2349	10.0917	10.6663	10.7495	9.40988	10.0473	10.4844	10.4128	10.3804	8.04106	10.0938	10.2046	9.54084	9.79482	10.4501	10.554	9.85342	6.78834	6.59992	6.58625	6.12493	9.07089	6.38983	6.2885	6.77581	6.7409	9.6896	9.30353	9.36785	6.70005	6.01084	6.1128	6.04648	6.1855	6.27963
ENSG00000012061	ERCC1	11.0446	11.2539	11.275	11.2655	11.0337	11.3786	11.1571	11.0111	10.4315	10.1931	10.1799	10.3079	10.2375	10.1097	11.0174	11.1095	11.4466	11.3161	10.9388	11.0443	11.3932	10.9166	10.4381	10.9932	10.8113	10.9913	10.7126	10.9716	10.9626	10.8467	10.5004	10.491	10.5554	10.6489	11.8643	10.7238	10.2675	10.7034	10.4666	10.9678	10.7601	10.7993	10.9154	10.8801	10.6558	10.5436	10.5405	10.5615
ENSG00000012124	CD22	3.8892	4.38533	4.5892	4.11336	3.49506	4.97307	4.10201	3.49506	4.57503	3.49506	4.42565	4.55991	4.55747	4.26637	3.49506	4.00263	4.55741	3.9824	4.34481	3.49506	4.55396	4.33942	4.33262	4.18857	3.95446	3.99351	4.22929	4.61173	3.49506	4.05412	5.47559	4.99055	5.285	6.2322	7.39156	6.77034	5.79405	6.31738	5.68347	4.67225	3.49506	4.6093	4.46859	4.53003	4.24648	4.49898	4.65577	3.93392
ENSG00000012171	SEMA3B	8.39735	8.98741	8.24667	8.1546	8.2644	8.73477	7.9651	8.65464	7.26774	7.59038	7.81983	7.68007	8.0062	8.05687	8.32458	8.25865	7.90656	9.34723	8.76125	8.32633	8.33796	8.38586	9.0267	8.4244	7.94756	7.96029	8.09136	8.52048	8.23928	9.2208	8.15015	7.80426	7.78752	9.18307	9.78607	9.45046	8.79286	9.18495	8.8045	7.93588	8.09742	8.1172	7.7043	8.2394	8.13835	8.23637	8.48433	8.37645
ENSG00000012174	MBTPS2	11.2873	10.9586	11.2421	11.3305	11.3921	10.8342	11.4534	11.2574	12.3988	12.4187	12.3731	12.2415	12.2621	12.3962	11.3909	11.3456	11.1041	10.4991	11.3566	11.3987	11.2052	11.5654	11.8076	11.486	11.3004	11.2639	11.4804	11.5189	11.6532	11.4022	11.6617	11.7759	11.5437	11.3486	10.6848	11.2243	11.3982	10.8112	11.1916	11.2163	11.4352	11.355	10.2677	10.4914	10.5634	10.6815	10.2015	10.4895
ENSG00000012211	PRICKLE3	4.65007	4.38533	5.2583	4.70534	4.89284	5.30823	4.23576	5.35516	3.49506	4.36254	4.15869	4.25636	4.55747	4.26637	4.57177	4.36549	4.88579	4.75058	5.13028	3.49506	4.93118	5.08321	4.33262	4.46683	4.89801	4.77774	4.86426	4.49861	4.11607	5.17715	5.17305	4.82609	5.15937	5.8127	3.49506	5.81868	5.06284	5.38728	5.05972	4.72171	4.62346	4.41209	5.58159	5.40089	5.8554	6.57138	6.56006	6.39441
ENSG00000012223	LTF	3.49506	3.49506	4.19682	3.49506	3.49506	4.48593	4.10201	4.05486	3.49506	4.20683	4.42565	3.49506	3.49506	3.49506	3.49506	3.49506	3.49506	3.9824	4.1002	4.15493	4.72221	4.0336	3.49506	3.49506	3.49506	3.99351	3.49506	4.00436	4.11607	4.05412	5.76322	4.91143	5.20273	5.98812	5.7171	5.99047	5.53044	5.24868	5.80119	4.21723	4.00992	3.95933	3.49506	3.49506	4.24648	3.49506	4.08703	3.49506
ENSG00000012232	EXTL3	13.341	13.8823	13.8371	13.7509	13.523	13.4791	13.5744	13.4453	12.9956	13.0589	13.0331	13.1749	12.9988	12.9763	13.5788	13.4962	13.648	13.4201	13.3794	13.395	13.5815	13.3878	13.1918	13.6012	13.6724	13.782	13.9447	13.3432	13.5296	13.2203	13.1098	12.9009	13.0208	13.0889	12.7115	13.0827	12.9982	12.8656	12.8469	13.7051	13.6227	13.6428	13.2827	13.4076	13.4312	13.349	13.3342	13.2812
ENSG00000012504	NR1H4	4.05075	3.49506	4.19682	3.49506	3.49506	3.49506	3.49506	3.49506	4.26742	3.49506	4.79012	3.49506	3.49506	3.49506	3.49506	3.49506	4.16291	3.49506	4.34481	3.49506	4.05699	3.49506	3.49506	4.18857	3.49506	3.99351	3.922	3.49506	3.49506	4.2809	4.02698	3.49506	4.66852	4.06016	3.49506	3.49506	4.01281	4.14834	3.49506	4.72171	4.00992	4.91192	3.49506	3.49506	3.49506	3.49506	3.49506	3.49506
ENSG00000012660	ELOVL5	12.5124	11.5784	12.5809	12.7004	12.3745	11.9562	12.3891	12.3077	13.0122	12.9908	12.9308	12.3762	12.161	12.461	12.6157	12.621	12.6311	11.759	12.0729	12.2147	12.1512	12.7838	12.5008	12.6795	12.9985	12.8881	13.1612	12.6377	12.6477	12.4993	13.6136	13.6044	13.6227	14.0875	11.8115	14.1404	13.9119	13.6989	13.9468	12.8325	12.925	13.0504	13.2515	13.3613	13.5324	13.3321	13.1749	13.2589
ENSG00000012779	ALOX5	7.23281	6.11825	5.2008	5.86337	5.33914	6.01876	5.26629	5.32194	6.55467	6.5977	7.03168	6.32937	6.75105	6.44453	5.55379	5.88702	6.1988	5.32792	5.13028	6.22605	5.76225	7.18642	7.24465	6.61883	6.25218	5.64121	6.23981	6.29335	6.02576	6.15673	9.06451	8.43695	8.79709	8.22807	6.67929	8.27009	7.68233	8.30964	8.34838	5.71658	6.14618	6.27502	5.24235	5.0851	4.95222	5.40182	5.34322	5.25331
ENSG00000012822	CALCOCO1	11.6395	11.8886	11.5607	11.5764	11.9257	11.8157	11.4003	11.84	10.9022	10.8608	10.9232	11.2242	11.165	11.1908	11.9273	11.8566	11.5034	11.9512	11.7756	11.7886	11.6158	11.4244	11.543	11.5424	11.7778	11.8296	11.7053	11.775	11.6532	11.7946	11.3637	11.187	11.2796	11.0563	8.56755	10.9552	10.9214	10.64	10.7026	11.7025	11.6095	11.6592	11.1926	11.2741	11.296	11.6326	11.3272	11.4361
ENSG00000012963	UBR7	10.7442	10.499	10.8218	10.9537	10.7999	10.5868	10.8264	10.7718	10.5808	10.4687	10.4541	10.6294	10.6701	10.5722	10.6957	10.9072	11.0486	10.4601	10.6758	10.8088	10.9428	10.7515	10.3555	10.6368	11.1722	11.0645	11.1892	10.8691	10.9135	10.6521	10.2136	10.161	10.06	10.8243	9.004	10.6722	10.436	10.2436	10.5732	11.0378	11.0799	11.0682	11.6143	11.7081	11.6716	11.4638	11.4485	11.5633
ENSG00000012983	MAP4K5	11.232	10.9079	11.003	11.3014	11.4771	10.8371	11.2012	11.265	11.679	11.8378	11.7163	11.8769	11.7331	11.9452	11.5006	11.4353	11.1141	10.7499	11.3731	11.3948	11.0346	11.3596	11.369	11.3123	11.4533	11.367	11.4052	11.4444	11.5605	11.4113	10.9811	11.1398	11.1549	11.4583	9.55645	11.2808	11.269	10.8018	11.2378	11.2653	11.4116	11.137	10.9815	11.2384	11.243	11.3375	11.1381	11.0548
ENSG00000013016	EHD3	11.1981	11.2708	11.0509	10.9407	10.8721	10.9395	11.2118	10.9045	12.2347	12.2506	12.1914	12.1869	12.1745	12.1366	10.8321	10.8805	10.9248	10.7567	11.0187	11.1092	11.1724	11.1829	11.7649	11.0054	11.3423	11.0349	11.4438	11.0744	10.9937	11.0581	13.2513	12.8129	13.1427	12.9701	10.2184	12.8485	12.647	12.3012	12.5484	11.0903	11.2451	11.4822	10.8502	11.0617	10.9092	11.1643	10.9529	11.0362
ENSG00000013275	PSMC4	12.2896	11.8587	12.4831	12.4388	12.1523	12.4238	12.4502	12.1162	12.3351	12.3511	12.4022	12.3582	12.3403	12.313	12.1112	12.2761	12.5769	12.4147	12.203	12.2375	12.536	12.3111	12.2105	12.4201	12.3067	12.3629	12.4352	12.2405	12.2993	12.2362	12.8373	12.6185	12.7799	13.7589	12.6618	13.8814	13.6149	13.7097	13.6356	12.4984	12.4123	12.354	14.4537	14.4603	14.4278	14.1836	14.2832	14.2516
ENSG00000013288	MAN2B2	11.456	11.5467	11.5044	11.4405	11.2378	11.3195	11.472	11.277	11.9642	11.9896	11.9547	11.9302	11.8459	11.8948	11.3551	11.2958	11.2523	11.0406	11.2646	11.3929	11.2962	11.49	11.6986	11.4295	11.4633	11.3048	11.6722	11.374	11.4379	11.3396	12.134	11.9796	12.1323	11.8728	10.862	11.8186	11.8335	11.3495	11.5931	11.2788	11.3686	11.6738	10.8345	10.8847	10.9979	11.0638	11.0379	11.0935
ENSG00000013293	SLC7A14	10.789	10.1226	10.6382	10.5352	10.3993	10.2339	11.0055	10.6083	11.6135	11.7918	11.6884	11.8959	11.7916	11.9415	10.598	10.4323	10.0281	10.0084	10.6705	10.9113	10.475	10.8939	11.6446	10.7524	10.9883	11.2028	11.2444	10.7897	10.605	10.7263	11.965	12.0626	11.9184	12.6742	12.4257	12.2346	12.4799	11.8563	12.3215	10.9458	11.2985	11.1801	10.9806	11.2635	11.409	11.4883	11.0783	11.3973
ENSG00000013297	CLDN11	5.04899	3.49506	5.0093	4.95774	5.2673	5.15255	5.59305	5.17918	5.53227	5.38963	5.65471	5.5065	4.87882	5.41525	4.9424	4.88387	4.79799	4.79194	5.30225	4.29982	5.57276	5.62588	5.6528	5.84609	5.69494	5.13981	5.12154	4.8883	4.71044	5.0989	5.47559	5.71403	5.87781	5.8812	6.11738	6.40483	6.23203	5.94584	5.90933	4.97703	5.49604	5.85918	6.3392	6.07899	6.27084	6.02502	5.92813	5.836
ENSG00000013306	SLC25A39	11.9116	12.5104	12.0668	11.9382	11.7553	12.2632	11.8372	11.6968	12.2714	12.1422	12.2418	12.1176	12.1715	11.9667	11.6776	11.8275	12.0576	12.2228	11.8273	11.7584	12.0796	11.7905	11.8151	11.8428	12.0378	12.1453	12.2133	11.8393	11.7674	11.8755	12.7779	12.498	12.7399	12.3945	12.5205	12.5887	12.4123	12.8539	12.5484	12.2852	12.1456	12.4311	12.236	12.1709	11.9911	11.9713	12.0685	12.0721
ENSG00000013364	MVP	9.06235	10.0877	9.12143	9.07013	9.34753	9.4718	8.81573	9.09667	8.99092	9.0168	8.98844	8.93609	8.87648	9.02416	9.12291	9.05161	9.20702	9.75172	8.94935	9.36021	9.1874	9.48737	9.60835	9.39178	8.78015	8.62705	9.04055	9.333	9.06254	10.1724	9.95087	9.6906	9.8862	9.87062	10.2233	10.0278	9.9129	10.453	10.1097	8.58588	8.59159	9.02374	9.2812	9.32542	9.44086	9.67112	9.99248	9.74526
ENSG00000013374	NUB1	11.5026	11.0949	11.5444	11.4777	11.5803	11.571	11.6172	11.6904	11.615	11.5565	11.5155	11.4456	11.5667	11.5232	11.5075	11.5581	11.6632	11.564	11.5865	11.7158	11.64	11.443	11.4473	11.4225	11.3868	11.3633	11.3733	11.5861	11.6735	11.5808	11.7005	11.6212	11.6079	11.8707	11.5748	11.7571	11.8732	11.5985	11.8635	11.3249	11.2918	11.2825	11.9064	11.99	12.0038	12.1138	12.1012	12.1622
ENSG00000013375	PGM3	10.6868	10.0877	10.4163	10.7433	10.8212	10.305	10.5051	10.5366	10.5316	10.5612	10.6202	10.6541	10.5305	10.6199	10.9573	10.7584	10.5902	10.2932	10.6105	10.5471	10.3331	10.7227	10.4613	10.8354	11.3522	11.2998	11.3246	10.8876	11.1358	10.9001	10.0311	10.078	10.12	10.8904	9.63221	10.9198	10.5184	10.2727	10.5732	11.1078	11.2243	11.0972	11.7567	11.7159	11.7647	11.675	11.6184	11.7032
ENSG00000013392	RWDD2A	9.59837	9.54911	9.59493	9.78366	9.60347	9.64462	9.69778	9.57445	10.5154	10.4061	10.4653	10.344	10.4388	10.3457	9.62619	9.63118	9.59445	9.71373	9.71194	9.50309	9.76212	9.63602	9.97201	9.62323	9.85808	9.91049	9.92453	9.89217	9.72562	9.72922	9.85752	10.027	10.052	9.1299	6.67929	9.08698	8.94032	8.96827	9.10189	9.93788	9.95297	10.0531	10.3062	10.3827	10.3774	10.2922	10.3116	10.381
ENSG00000013441	CLK1	11.1311	10.8045	10.5308	10.9259	11.5336	10.9381	10.7757	11.3411	9.90038	9.90568	10.2434	10.4255	10.417	10.3218	11.4107	11.3765	11.096	11.4198	11.4923	11.3774	11.063	11.1675	11.0912	11.1252	11.5202	11.6766	11.1481	11.6522	11.5147	11.5265	10.1	10.4761	10.2851	12.9056	11.1388	12.8996	13.0985	12.861	13.0807	11.6817	11.6403	11.286	13.599	13.8169	13.5599	13.7587	13.6978	13.7523
ENSG00000013503	POLR3B	9.66612	9.29799	9.66915	9.55873	9.61791	9.36288	9.84803	9.48382	10.3013	10.4687	10.3385	10.4221	10.3283	10.5131	9.5897	9.67665	9.61361	8.95434	9.56821	9.6	9.45653	9.87825	9.85511	9.74211	10.0198	10.0241	10.0824	9.65612	9.83692	9.6788	10.3415	10.1647	10.139	9.92495	8.3332	9.58751	9.78311	9.46977	9.55666	9.92296	10.0539	10.0611	8.71702	8.95905	9.20496	9.12536	9.06695	8.98879
ENSG00000013523	ANGEL1	10.3266	10.5596	10.3547	10.2377	10.2367	10.1309	10.0112	10.209	10.384	10.2638	10.3276	10.2894	10.3966	10.2256	10.4285	10.4593	10.3841	10.1372	10.224	10.1238	9.76691	10.4094	10.6389	10.4939	10.1558	10.025	10.0851	10.0637	9.82853	10.1399	10.3048	10.1976	9.98908	9.75249	9.45995	9.5598	9.69002	9.18203	9.4849	10.1697	10.0559	10.0059	10.0582	10.3088	10.1599	10.3213	10.1741	10.202
ENSG00000013561	RNF14	11.0388	11.2656	11.0574	11.1046	11.083	10.7455	11.2667	11.0361	12.2421	12.2552	12.2609	12.0607	12.0457	12.2851	11.079	11.0252	10.949	10.8619	11.0437	11.0036	11.1006	11.2438	11.6216	11.1397	11.5396	11.4507	11.5941	11.2717	11.3344	11.3329	12.0728	12.1164	12.1045	12.1941	11.9659	12.2942	12.2921	12.2703	12.3207	11.4914	11.5974	11.6681	12.2268	12.4527	12.3517	12.4131	12.3867	12.436
ENSG00000013563	DNASE1L1	7.96967	7.83326	8.01552	7.94242	7.72096	7.75186	7.64484	7.4568	8.64804	8.74729	8.71996	8.34788	8.48372	8.69113	7.93563	7.73485	8.06365	8.15707	7.8027	7.71672	7.81533	7.83684	8.19834	7.83182	7.92029	7.70161	7.84473	7.98974	7.91018	8.07123	8.6787	8.54328	8.54631	8.35332	6.42649	8.44791	8.01741	8.41291	8.39392	7.75941	7.66772	7.79569	7.51685	6.8494	7.30227	6.97429	7.40147	6.69108
ENSG00000013573	DDX11	11.2028	11.523	10.8337	10.7309	11.0296	11.1774	10.6621	11.0997	9.61084	9.53004	9.72576	9.96932	9.9084	9.76309	10.9118	11.2347	11.2491	11.0561	10.8707	10.9686	10.7189	11.2083	10.558	11.1303	10.7609	10.6813	10.6819	10.967	10.8593	11.0919	9.57328	9.5909	9.52453	9.00994	9.04894	8.96801	8.78327	8.74515	8.87681	10.8711	10.3607	10.622	10.4805	10.6218	10.3221	10.4254	10.4159	10.4203
ENSG00000013583	HEBP1	9.66009	9.8382	10.087	9.9872	9.79459	9.99154	9.73255	9.62088	8.78973	8.82512	8.70743	8.8432	8.71007	9.25996	9.55227	9.70374	10.1203	9.83154	9.70326	9.54774	9.86309	9.22717	8.61301	9.07744	9.33691	9.31925	9.4578	9.35507	9.41178	9.17231	9.32038	9.15	9.23952	9.46652	8.82179	9.69928	9.37138	10.002	9.712	9.31302	9.31179	9.62407	9.42526	8.93246	9.11418	8.99208	8.59271	8.97076
ENSG00000013588	GPRC5A	4.70917	4.38533	5.55632	5.16285	4.78511	5.23291	4.81569	3.49506	3.49506	4.20683	3.49506	3.49506	3.49506	3.49506	4.79967	4.88387	5.26405	4.66237	4.68059	4.98854	5.28229	4.77909	4.51401	5.23943	5.37101	3.49506	5.07455	4.80418	4.55501	4.82543	4.24316	4.38355	4.51799	8.89244	7.58767	9.0847	8.20879	7.9936	7.83055	4.97703	4.62346	4.6093	7.74082	7.0621	7.50306	6.60023	5.80452	6.61477
ENSG00000013619	MAMLD1	9.39016	9.1706	9.47868	9.49918	9.41017	9.35477	9.50613	9.47861	8.91378	9.03618	9.01578	9.80023	9.48123	9.41102	9.49423	9.57227	9.49368	9.11002	9.2719	9.04972	9.08677	9.54684	9.81811	9.86433	9.85179	9.57981	10.0665	9.46353	9.4252	9.39995	8.67597	8.88846	8.64909	10.8871	9.1032	10.8353	10.3322	9.84851	10.1314	9.73793	9.91876	9.75572	9.72026	9.56635	9.44086	9.2178	9.13525	9.05306
ENSG00000013725	CD6	7.08672	6.99902	7.01164	6.83236	5.83401	6.17827	6.4752	6.12348	8.84272	8.73311	8.83188	8.46414	8.52818	8.67956	6.26303	6.78441	6.41795	6.41538	6.50135	6.78403	6.81578	6.40304	7.13795	6.28586	7.47623	7.10697	7.51167	5.99691	5.97644	5.85994	9.2468	9.04539	9.30615	8.71119	9.4263	8.99504	8.72186	9.05698	8.70329	7.11333	7.12847	8.18309	6.26456	5.0851	6.38542	6.48108	5.26676	6.23915
ENSG00000013810	TACC3	11.6452	12.1696	11.6036	11.5299	11.6153	11.9675	11.5408	11.4739	8.67752	8.35499	8.80862	9.67537	8.87156	8.57723	11.3133	11.7582	12.1371	11.7217	11.6942	12.1284	12.4296	11.3175	9.10817	10.909	11.2353	10.6078	10.6958	11.6743	11.5661	11.1984	8.99166	8.85445	9.3084	9.58648	10.0408	9.78903	9.59736	9.92031	9.93456	10.6331	10.0028	10.655	9.33878	9.09712	9.01729	9.32187	9.27186	9.3583
ENSG00000014123	UFL1	10.5336	9.75554	10.4462	10.8719	10.9087	9.81673	10.367	10.5947	10.2552	10.2979	10.137	10.0171	10.1035	10.303	11.0214	10.8918	10.6945	9.92077	10.4443	10.4477	10.0757	10.7035	10.4978	10.6319	10.6067	10.3032	10.5276	10.6153	10.7435	10.5261	9.91425	9.87144	9.85891	11.2368	13.7248	10.8795	10.8888	10.5342	10.8139	10.2901	10.3366	10.3769	10.9882	11.2617	11.3376	11.3868	10.9167	11.2838
ENSG00000014138	POLA2	9.78445	9.9426	9.89417	9.77503	9.56499	9.80489	9.59195	9.38895	8.10465	8.40358	8.63433	8.29714	8.25337	8.42608	9.42343	9.91131	10.2937	9.41743	9.45066	9.74023	9.94398	9.70497	8.72725	9.66867	9.63771	9.29759	9.30394	9.55897	9.56515	9.38708	8.45778	8.27147	8.64198	8.43602	9.37429	8.85987	8.47024	8.7648	8.81458	9.38172	9.19872	9.52606	8.20643	8.17274	8.01268	7.81794	7.86894	7.87922
ENSG00000014164	ZC3H3	11.1729	11.1662	11.5477	11.4675	11.2627	11.62	11.3807	11.2984	10.8656	10.9462	10.9807	10.7951	10.818	10.9058	11.2884	11.3247	11.6259	11.8064	11.2972	11.3974	11.7941	11.1348	11.1482	11.2788	10.6841	10.7966	10.8692	11.2043	11.2652	11.1594	10.6788	10.6723	10.5676	10.9618	10.8714	11.0444	10.8469	10.8956	10.9	10.8017	10.7022	10.4601	10.5705	10.3019	10.2918	10.4294	10.6186	10.3254
ENSG00000014216	CAPN1	13.1141	13.4946	13.2635	13.1333	12.7602	13.2536	13.0336	12.8455	13.8143	13.7293	13.7879	13.6373	13.6517	13.559	12.8937	12.8872	13.0528	13.1056	12.9514	12.8954	13.1282	12.9158	13.2153	12.9406	12.9398	12.9461	13.1295	12.8209	12.7984	12.7265	13.9337	13.8212	13.8972	13.0536	12.366	13.2953	13.1353	13.3199	13.098	13.0637	12.9417	13.1187	11.9944	11.7606	11.9154	11.9607	11.8942	12.0215
ENSG00000014641	MDH1	12.7582	12.9716	12.5687	12.6468	12.4415	12.5047	12.7859	12.4108	13.9997	14.0028	13.961	13.5956	13.7161	13.7785	12.496	12.5841	12.7417	12.566	12.5486	12.687	12.7195	12.673	12.9351	12.4089	12.7979	12.704	12.8132	12.7026	12.6891	12.5316	13.1608	13.5565	13.3559	13.116	11.9541	13.4494	13.2089	13.5233	13.3882	12.9077	12.8769	13.1307	12.7639	12.8776	12.63	12.6763	12.7582	12.6935
ENSG00000014824	SLC30A9	12.3877	11.4978	12.3849	12.5112	12.4105	12.0159	12.5488	12.4769	13.1741	13.1528	13.0568	13.072	12.9835	13.0967	12.4933	12.4471	12.3743	11.9361	12.4233	12.4483	12.2954	12.5123	12.5078	12.3206	12.6513	12.6078	12.5426	12.5769	12.6283	12.4304	12.596	12.7707	12.7007	12.5569	11.6605	12.4747	12.5791	12.1803	12.5332	12.4895	12.619	12.5157	12.0526	12.0956	12.1834	12.193	12.0753	12.0865
ENSG00000014914	MTMR11	7.64808	7.5029	7.41012	7.26869	7.84734	6.85146	6.31627	7.51241	6.87579	6.96756	7.50862	7.59844	7.40004	7.35478	7.866	7.53477	7.14147	7.64751	7.14388	7.18274	6.84535	7.83684	7.79615	7.78904	8.08892	7.56283	7.98756	7.61866	7.12296	8.04333	8.99166	8.87721	8.94289	8.05323	6.67929	7.94122	8.21237	7.97346	8.13965	7.4368	7.23718	7.65905	8.47345	8.17274	8.26864	8.56733	8.11462	8.26732
ENSG00000014919	COX15	11.125	11.148	11.1613	11.2242	11.4953	11.114	11.2797	11.2513	11.0615	11.0791	11.1916	11.2858	11.2385	11.2978	11.4985	11.2742	11.3558	11.1009	11.1763	11.2302	11.1597	11.2677	11.048	11.2687	11.153	11.1237	11.1522	11.4248	11.4439	11.2837	10.9351	10.9092	10.9474	11.0509	10.503	10.9953	11.1394	10.798	11.0665	11.0143	11.1218	11.1505	10.9517	10.9926	11.1772	11.2864	10.9923	11.2437
ENSG00000015133	CCDC88C	10.8305	11.7385	10.9798	11.0181	11.0308	11.0173	10.949	11.1496	9.97107	9.98955	9.90454	10.3242	10.4017	10.1097	11.0157	11.0484	11.0317	10.8502	11.0032	10.9755	11.0696	10.7805	10.4073	10.9367	11.226	11.0038	11.2148	10.9344	11.0072	10.8805	9.15951	9.03935	9.01612	8.87908	7.52524	8.4372	8.63657	7.86825	8.0571	11.0108	10.8245	11.0378	7.94236	7.99548	8.6579	8.7563	8.6935	8.76985
ENSG00000015153	YAF2	10.2654	9.80642	10.249	10.4821	10.4812	10.2094	10.5141	10.4435	10.8771	10.8791	10.8272	10.7284	10.8295	10.8345	10.2914	10.2876	10.4627	10.3653	10.3573	10.3921	10.4189	10.4452	10.488	10.3835	10.1718	10.4955	10.3075	10.4755	10.4862	10.5278	10.1589	10.4976	10.3144	10.6354	14.1541	10.8387	11.018	11.9031	11.2037	10.4233	10.521	10.4613	11.1271	11.1556	11.0012	11.0746	11.1101	11.1699
ENSG00000015171	ZMYND11	12.6828	12.4035	12.6534	12.8402	12.8377	12.4681	12.9656	12.8294	13.2885	13.2724	13.2294	13.1496	13.1021	13.1631	12.8782	12.775	12.4234	12.2476	12.859	12.7327	12.4869	12.8139	13.0597	12.8705	13.1022	13.1905	13.2447	12.9365	13.0418	12.8157	13.2077	13.1578	13.1068	12.8187	11.508	12.5209	12.7202	12.108	12.5706	12.9935	13.3214	13.1418	12.4847	12.7016	12.7899	12.9468	12.7546	12.7892
ENSG00000015285	WAS	7.24905	6.92137	7.41012	7.13396	7.07452	7.50979	7.25119	7.0589	6.44761	6.5764	6.79761	5.75306	5.79269	6.0629	6.98619	7.0082	7.4041	7.433	6.99132	7.08345	7.26093	6.84831	7.10741	6.93592	6.67258	6.60537	6.4552	6.85635	6.86957	7.18959	6.54333	6.68595	6.64499	6.65843	6.98959	6.84861	6.43288	7.07131	6.82384	6.77307	6.34364	6.52091	6.84236	6.57592	6.72545	6.69679	7.25385	6.9851
ENSG00000015413	DPEP1	4.81783	4.99339	4.77821	4.90004	4.74656	4.87129	4.87572	4.87773	3.49506	4.20683	4.8634	4.55991	4.55747	4.26637	4.26503	5.03438	4.91352	5.02746	4.7484	4.85606	4.83188	4.55445	5.15328	4.34049	3.49506	3.49506	4.38964	4.66349	4.55501	4.77228	4.47678	4.01338	4.33593	4.46193	3.49506	4.45363	4.45129	4.41137	3.49506	4.37509	4.50924	4.14886	4.46859	3.49506	4.76949	4.49898	4.65577	4.36301
ENSG00000015475	BID	9.81597	9.72564	9.9705	9.84598	9.89835	10.0997	10.0776	9.93018	10.8566	10.8178	10.795	10.8146	10.9048	10.9689	9.49916	9.73392	10.0281	10.4124	9.99841	10.1315	10.309	9.71592	9.77048	9.47223	9.8679	10.0922	10.0503	9.81239	9.63612	9.60606	10.7752	10.7986	10.9132	11.5047	10.8992	11.7517	11.8639	12.1952	11.984	10.2901	10.2677	10.1111	10.9834	10.7261	10.5424	10.4294	10.8347	10.4905
ENSG00000015479	MATR3	7.80423	6.48902	7.17097	7.1662	7.92461	7.28841	6.15787	7.57249	5.82559	6.09376	5.61758	5.65996	5.44692	5.58349	7.93563	7.76798	6.89339	6.67002	7.53071	6.90566	6.80829	7.75406	7.53158	7.92958	7.01535	7.24993	6.7469	7.61343	7.31885	7.34298	5.74153	5.67094	6.12893	5.69004	7.70492	5.59448	6.14274	5.38728	5.77273	6.49785	7.26482	6.85389	7.79392	7.96952	8.16222	7.78104	7.74463	7.9608
ENSG00000015520	NPC1L1	4.27622	3.49506	4.47818	4.46197	4.30111	4.30925	4.23576	4.71776	4.26742	3.49506	4.15869	4.25636	4.25459	4.26637	4.69234	4.20927	4.38492	4.3964	4.52865	4.92431	4.45662	4.33942	4.51401	4.57668	4.28425	4.35013	4.22929	4.49861	4.11607	4.65681	4.54182	4.22424	4.79869	5.1937	3.49506	5.38853	5.48077	5.79536	5.74365	4.89852	4.50924	3.49506	5.0621	4.75004	4.24648	5.56484	5.34322	5.25331
ENSG00000015532	XYLT2	10.559	10.9425	10.6121	10.5615	10.5011	10.6395	10.4287	10.4568	10.0248	9.91826	10.0521	9.96237	9.92035	9.84562	10.419	10.5651	10.5879	10.6851	10.4965	10.4526	10.5386	10.3596	10.3737	10.5216	10.3138	10.2373	10.3905	10.388	10.3142	10.4091	10.1411	10.1167	9.92473	8.86287	11.5995	8.88898	8.99116	9.30517	9.077	10.3049	10.1062	10.3473	10.1809	9.77273	9.87509	9.64062	9.74629	9.81765
ENSG00000015568	RGPD5	5.46704	4.73559	5.14039	5.69014	6.25302	5.30823	5.45816	6.15953	5.15048	5.82567	5.369	5.45098	4.87882	5.41525	6.27873	5.83242	5.90153	5.57944	6.0425	5.68013	5.37238	6.273	6.22075	5.7379	6.00872	6.23331	6.14952	6.19671	5.69839	5.64417	4.65936	5.53241	4.51799	5.40342	3.49506	4.97322	5.22913	4.91085	5.51965	5.65284	6.24844	5.55242	7.06143	6.77075	6.96315	7.15898	7.18833	7.18726
ENSG00000015592	STMN4	13.7926	14.3207	14.4226	14.1825	13.1259	13.4627	13.386	13.1356	14.1136	14.0666	14.1295	14.3973	14.5108	14.4332	13.8852	13.7121	13.8555	13.8568	13.2152	12.9544	13.3393	13.4494	14.1535	13.5804	13.8888	14.4119	14.0572	13.3561	13.5249	13.4784	14.3292	14.2404	14.3339	15.311	16.5897	15.4622	14.387	14.9646	14.593	13.6713	13.6114	13.5851	14.4164	14.3773	14.3014	12.8396	13.1963	12.9985
ENSG00000015676	NUDCD3	13.1819	13.5556	13.4245	13.3457	13.1265	13.3097	13.5264	13.1601	14.085	14.0541	14.0656	13.8726	13.9392	13.9306	13.0996	13.0166	13.1697	13.1472	13.2807	13.2406	13.3263	13.2057	13.6365	13.273	13.2294	13.2077	13.3151	13.1765	13.2907	13.2708	14.5189	14.2808	14.4741	14.3002	14.3516	14.2507	14.2641	14.2196	14.0888	13.2637	13.218	13.3942	13.1699	13.2005	13.2653	13.2247	13.3031	13.2801
ENSG00000016082	ISL1	11.5102	10.6756	10.4504	10.4916	10.2346	10.6494	10.9534	10.4381	13.3638	13.4005	13.3687	13.3639	13.4123	13.472	10.4354	10.9141	10.7813	10.2469	10.8815	11.1441	10.8867	10.9558	11.6045	10.4535	11.3709	10.5946	11.2772	10.9767	10.7631	10.3629	12.6938	12.8239	12.8363	11.3033	11.5593	11.3787	11.5358	11.3778	11.461	10.991	10.9746	11.5524	9.1519	9.13648	8.99976	9.4089	9.11785	9.62744
ENSG00000016391	CHDH	7.45196	7.66972	7.51081	7.32683	7.15034	7.40338	7.44055	7.20139	5.22296	5.16198	5.49935	5.61081	5.6065	5.63501	7.30579	7.34676	7.27191	7.08654	7.11253	7.01767	7.29332	7.18642	7.14799	7.18168	8.93949	8.27127	8.97216	7.28453	7.37551	7.19809	5.47559	5.29145	5.01874	8.50729	9.93709	8.34846	8.01741	7.58786	7.76959	8.41028	8.36561	8.98736	7.06143	6.81062	7.2436	7.26108	6.87929	7.1555
ENSG00000016402	IL20RA	3.49506	3.49506	4.19682	3.49506	3.49506	3.49506	3.49506	3.49506	3.49506	4.20683	4.15869	4.03647	3.49506	3.49506	3.49506	3.49506	3.49506	4.1375	3.49506	3.49506	4.59892	4.0336	3.91822	4.18857	4.4027	3.99351	4.33993	3.49506	3.49506	3.49506	4.40637	4.22424	4.09379	4.93877	5.13631	4.71847	4.62955	5.34279	4.95288	3.49506	4.00992	4.14886	3.49506	3.49506	3.49506	4.08238	3.49506	4.46196
ENSG00000016602	CLCA4	3.49506	3.49506	3.49506	3.93392	3.49506	3.49506	4.10201	4.05486	3.49506	4.20683	3.49506	3.49506	4.55747	3.49506	4.0427	4.00263	3.49506	4.42699	3.92451	4.15493	4.05699	3.49506	4.0914	4.18857	3.49506	3.99351	4.38964	4.11723	4.11607	4.37104	3.49506	3.49506	3.49506	5.46612	5.45992	5.25362	5.02652	4.60843	4.83457	4.00834	4.37773	3.49506	4.18985	3.49506	3.49506	3.49506	3.49506	3.49506
ENSG00000016864	GLT8D1	10.8974	10.7609	10.9543	11.1567	11.1166	11.0377	11.0823	11.0706	11.1503	11.1529	11.0892	11.1968	11.0446	11.0863	10.9069	11.0527	11.2214	11.3192	11.0299	11.0443	11.1821	10.9553	10.9207	11.01	11.2329	11.2479	11.2027	11.0044	11.1899	11.0964	10.6253	10.7746	10.7178	9.71237	8.79566	9.94456	9.87732	10.054	10.0066	11.256	11.3386	11.2234	11.3386	11.424	11.2605	11.3285	11.2822	11.1053
ENSG00000017260	ATP2C1	12.7879	12.8185	12.5029	12.6628	12.6611	12.3615	12.7942	12.7278	13.5998	13.6246	13.5474	13.4992	13.5007	13.6667	12.7736	12.8048	12.5532	12.135	12.6924	12.8584	12.6371	12.8239	13.0175	12.7073	13.016	13.0269	13.0523	12.81	12.8155	12.7207	13.3763	13.433	13.3655	13.7754	11.3995	13.6868	13.6878	13.0609	13.551	12.8655	13.0724	13.0364	13.2777	13.3745	13.394	13.4109	13.2382	13.252
ENSG00000017427	IGF1	3.49506	4.38533	3.49506	4.11336	3.49506	4.63217	3.49506	3.49506	3.49506	4.36254	3.96636	4.25636	3.49506	3.49506	4.0427	3.49506	3.79586	3.49506	3.49506	3.49506	3.95483	3.49506	3.49506	3.49506	3.95446	3.49506	4.52279	3.49506	3.49506	3.49506	4.24316	4.73318	4.43199	4.72883	5.93207	3.49506	4.62955	4.14834	4.70122	4.21723	3.49506	3.49506	3.9887	3.49506	3.49506	4.32011	3.49506	3.49506
ENSG00000017483	SLC38A5	5.08999	5.20257	5.0093	4.95774	4.85814	6.17827	4.68401	5.35516	4.57503	4.49194	5.27384	4.25636	5.12502	5.28911	5.25265	5.06906	5.04259	5.56902	5.34168	4.92431	5.80952	5.29179	5.49621	5.39598	5.07786	5.13981	5.05032	5.29215	5.30327	5.88189	5.36331	5.71403	5.50325	8.38015	10.761	8.78299	7.477	7.97346	7.73457	4.97703	4.90256	5.24995	6.04316	6.20585	6.1459	6.35081	6.10499	6.43065
ENSG00000017797	RALBP1	11.7195	11.8716	11.8553	11.7945	11.6856	11.8355	11.795	11.6563	11.9576	11.8951	11.9099	11.867	11.7955	11.8613	11.5756	11.7458	11.9312	11.7894	11.7306	11.7768	11.9256	11.5789	11.5986	11.5462	11.5532	11.3599	11.3943	11.5987	11.5554	11.5357	12.1742	12.0609	12.1518	11.9765	14.7249	11.9664	12.084	12.4171	12.1446	11.4357	11.4299	11.3947	11.4542	11.3614	11.4739	11.5193	11.4736	11.3729
ENSG00000018189	RUFY3	14.0748	13.9976	14.1152	14.1569	14.0317	13.7143	14.1668	14.0349	14.8707	14.8705	14.7623	14.6632	14.664	14.7744	14.2289	14.0419	13.9001	13.6692	14.086	13.9698	13.7926	14.1736	14.461	14.1511	14.4291	14.5258	14.5253	14.1235	14.1739	14.0396	14.5473	14.6194	14.5794	14.5273	14.8694	14.4575	14.5321	14.3769	14.5576	14.4729	14.6209	14.4982	14.678	14.8071	14.866	14.837	14.8363	14.7471
ENSG00000018236	CNTN1	14.1025	13.2363	13.311	13.4158	13.3574	12.7843	13.7205	13.3703	15.808	15.9026	15.7737	15.6443	15.6606	15.7977	13.6132	13.7017	13.194	12.242	13.467	13.7046	13.0651	14.1392	14.712	13.5762	14.2403	13.7877	14.2167	13.9488	13.7685	13.5524	15.5912	15.6547	15.5443	14.9361	13.0473	14.5741	14.8483	13.958	14.5629	13.7418	13.9742	14.3206	12.3513	12.5802	12.5944	13.057	12.5687	12.9533
ENSG00000018280	SLC11A1	5.00646	4.38533	5.2583	5.29614	4.70649	5.06632	5.26629	4.71776	5.29132	4.20683	4.42565	4.97028	5.12502	4.5736	4.57177	4.70868	4.51743	5.05962	4.1002	5.04928	5.49636	4.61574	5.68197	4.67472	4.14206	4.27748	4.33993	4.80418	4.71044	4.71622	4.40637	4.99055	4.09379	5.11481	10.238	5.86374	5.22913	6.74417	6.25184	4.62014	4.37773	4.41209	5.1253	4.75004	3.49506	4.88881	4.8435	5.16283
ENSG00000018408	WWTR1	9.82946	9.77026	10.2522	10.4456	10.2939	9.49411	9.8512	10.0866	4.99044	5.96635	5.85781	7.94814	5.8768	5.86601	10.3149	10.3606	9.92603	9.49156	9.80255	9.67606	9.74669	9.94491	8.29138	10.2514	10.3877	9.94672	10.4317	10.1465	9.90556	9.92641	6.34776	6.16038	6.95377	8.01947	6.28056	7.7347	7.80134	7.35801	7.60865	10.1669	10.0079	10.6013	9.44195	8.57372	9.00416	9.04998	8.11462	8.50322
ENSG00000018510	AGPS	11.916	11.8605	11.7458	11.9999	12.0495	11.4054	11.9581	11.9384	12.6969	12.8534	12.7465	12.5498	12.516	12.7015	12.0863	12.0313	11.8323	11.1961	11.9175	11.906	11.6738	12.1311	12.2286	12.0883	12.0657	11.9564	12.0898	12.1281	12.0675	11.9326	12.3697	12.4001	12.3071	11.9127	10.4949	11.6839	11.8381	11.3475	11.6792	11.9693	12.1697	12.0406	10.9263	11.084	11.1665	11.3183	11.0557	11.2654
ENSG00000018607	NA	5.49624	4.12949	5.55632	5.49044	4.99078	4.63217	4.98661	4.92608	5.53227	5.74935	6.08807	6.20646	5.32812	6.20218	5.44186	5.25791	4.85732	4.77147	4.60771	4.78313	4.99268	5.15689	5.35541	5.05943	5.30412	5.51061	5.16671	4.8883	4.90585	5.01498	5.94402	6.14508	6.10792	5.15492	3.49506	5.25362	5.48077	5.69615	5.58769	4.89852	5.2509	5.55242	4.76599	3.49506	3.49506	4.49898	4.50674	5.01256
ENSG00000018610	STEEP1	10.1005	10.2169	10.3335	10.4521	10.2143	10.5518	10.4838	10.1837	10.5808	10.3926	10.474	10.5651	10.5614	10.6349	10.2771	10.1494	10.54	10.4165	10.402	10.3516	10.5575	10.3438	10.2645	10.2019	10.249	10.3393	10.3305	10.3071	10.4484	10.3363	10.6083	10.5107	10.6246	10.3682	10.4028	10.4865	10.5597	10.7176	10.4634	10.4526	10.4658	10.3049	10.5334	10.5653	10.5987	10.5905	10.5891	10.5403
ENSG00000018625	ATP1A2	11.0365	11.6186	11.8701	11.5284	10.928	11.2568	11.7901	11.4721	5.41757	5.96635	5.88883	9.70622	5.50236	5.68456	10.9308	11.0227	10.7631	10.8264	10.8892	10.802	10.8721	10.843	10.9445	11.3296	14.1708	13.0918	13.87	10.949	10.5971	10.639	4.54182	4.22424	4.51799	7.18192	6.79046	6.69962	6.6084	6.53773	6.71213	13.2477	13.1168	13.9001	10.6276	10.2792	11.2052	11.3563	10.1215	11.5309
ENSG00000018699	TTC27	9.419	9.46112	9.29712	9.41055	9.37003	9.09255	9.31747	9.44875	9.37588	9.49406	9.42809	9.39454	9.59301	9.49262	9.35442	9.39623	9.51129	8.93914	9.11308	9.17186	9.38729	9.38645	9.26765	9.41443	9.51233	9.47069	9.63071	9.47221	9.51582	9.54776	8.92647	9.16117	8.86575	8.5518	8.65738	8.71956	8.63923	8.79186	8.80787	9.51854	9.43944	9.48633	7.5686	7.1576	7.42609	7.30518	7.65072	7.14475
ENSG00000018869	ZNF582	7.76535	8.23512	7.83779	7.95472	7.63592	7.72689	7.57737	7.70359	7.99643	7.79581	7.62894	7.90033	7.58026	7.78128	8.01588	7.87176	7.9359	7.58769	7.77638	7.78915	7.70356	7.97112	7.89443	8.121	7.83525	7.83246	7.68959	8.0683	7.92919	7.85812	7.68932	7.84184	7.53428	7.57719	8.72818	7.67502	7.69776	7.56107	7.69867	7.94859	8.13894	7.80333	8.86054	8.92349	8.85122	8.8949	8.79084	8.94943
ENSG00000019102	VSIG2	5.34296	5.91472	5.64192	5.49044	6.32116	5.78869	5.42208	5.69774	3.49506	3.49506	3.96636	3.49506	3.49506	3.49506	6.52152	5.67478	5.65918	6.94813	5.52206	5.60716	5.69648	5.12063	4.66401	6.31071	5.95434	6.91563	6.30616	6.10811	5.95109	5.81494	4.40637	4.57511	4.33593	4.28929	5.30878	4.59552	4.68205	4.51543	4.62719	6.5095	6.75116	5.88926	6.77299	6.5287	6.51654	7.331	6.91456	7.08977
ENSG00000019144	PHLDB1	12.6841	13.2577	12.5761	12.6176	12.7373	12.7786	12.3872	12.6212	12.4225	12.2744	12.5391	12.6174	12.6465	12.5314	12.817	12.7474	12.5337	12.7119	12.532	12.5508	12.5069	12.774	12.9954	12.872	12.246	12.4892	12.39	12.6343	12.5457	12.7389	12.0416	12.1415	11.954	12.282	10.1113	12.2256	11.9801	11.4638	11.8767	12.3706	12.2084	12.2487	12.1682	12.3878	12.2989	12.1892	12.2273	12.2113
ENSG00000019169	MARCO	5.12959	6.02029	5.2583	5.20894	5.5525	5.62876	5.26629	5.56593	3.49506	3.49506	3.49506	4.25636	3.49506	3.49506	4.57177	5.19824	5.50225	5.67924	5.08309	5.52984	6.99778	4.77909	4.0914	4.67472	4.28425	3.99351	4.28674	5.00336	4.11607	4.45183	3.49506	4.01338	3.49506	5.52586	6.11738	5.99047	4.98901	4.77084	4.54686	4.21723	4.00992	5.66284	4.18985	3.49506	3.49506	4.08238	3.49506	4.36301
ENSG00000019186	CYP24A1	5.49624	4.12949	5.55632	4.70534	5.16437	5.51007	5.38493	5.10084	5.29132	6.09376	5.76015	5.26791	5.38893	5.58349	5.35087	4.96168	4.91352	5.05962	4.92853	5.40429	5.37238	5.60115	6.07821	5.44406	5.02105	4.68783	4.60145	5.20349	4.55501	4.2809	7.13966	6.19048	7.26408	7.69813	3.49506	7.3247	7.94176	7.72287	7.82391	4.62014	4.81769	5.24995	4.18985	5.34395	5.42833	4.77503	4.50674	5.06485
ENSG00000019485	PRDM11	10.6107	11.1395	10.5982	10.6186	10.5094	10.481	10.6256	10.6765	11.0859	11.2655	11.2907	11.1008	11.1539	11.0542	10.7303	10.5752	10.6089	10.4069	10.3901	10.7497	10.6027	10.7727	10.8688	10.827	10.7865	10.6414	10.7543	10.7027	10.7283	10.5486	11.351	11.3904	11.2756	11.3902	9.44322	11.0975	11.4449	10.9098	11.0389	10.5306	10.6399	10.5704	9.8696	10.0284	10.0492	10.3871	10.2388	10.4036
ENSG00000019505	SYT13	14.1393	13.8112	13.9802	14.0045	13.4737	13.7316	14.3137	13.7476	15.3893	15.4775	15.368	15.1898	15.2203	15.2912	13.7295	13.7509	13.5128	13.426	13.9112	13.7965	13.5781	14.1725	15.0453	13.9698	13.5999	13.7772	13.7994	13.9191	13.8465	13.9667	14.31	14.4454	14.3317	13.645	12.8693	13.5102	13.6731	13.2849	13.5656	13.645	13.9672	13.796	13.2562	13.5164	13.5774	13.6819	13.7666	13.6364
ENSG00000019549	SNAI2	6.24634	3.49506	6.43258	6.01671	5.92586	5.8855	6.07125	5.44982	5.951	6.31773	5.88883	6.23823	5.6065	6.62673	5.86253	6.31232	5.82556	5.53726	6.23285	5.71514	6.44153	6.77618	6.3847	5.53507	5.57129	6.12229	5.74131	5.92903	5.87206	6.71906	5.52819	5.71403	5.50325	7.06327	6.67929	6.94326	6.81279	6.99297	6.9398	5.8164	5.82236	6.18231	6.97165	6.59895	6.43936	6.14902	5.41523	6.66105
ENSG00000019582	CD74	7.6663	7.27309	7.69314	7.22857	6.69768	7.2712	7.27983	6.79171	9.18394	9.17201	9.4076	9.48468	9.26575	9.00575	6.52152	7.12288	7.37433	7.18703	7.09125	7.40439	7.98311	7.2408	7.663	6.67688	8.10716	6.52123	8.04312	7.07123	6.47596	7.18104	8.55918	8.8007	8.73837	8.36871	8.40414	8.76024	8.48214	8.72924	8.70329	6.73408	8.29395	7.94138	6.70005	6.29387	6.00842	6.96329	6.1855	6.83234
ENSG00000019991	HGF	3.49506	4.38533	3.49506	4.11336	4.30111	4.07454	3.49506	3.49506	3.49506	3.49506	3.49506	3.49506	3.49506	4.26637	3.49506	3.49506	3.49506	3.9176	3.49506	4.15493	3.95483	3.49506	4.33262	3.49506	4.50585	3.84839	3.49506	4.00436	3.49506	4.45183	3.49506	3.49506	4.33593	7.83208	4.68517	7.06038	6.68336	6.79137	6.7409	4.00834	4.50924	3.49506	5.53836	5.22149	5.24691	4.64698	4.32656	4.70532
ENSG00000019995	ZRANB1	10.2292	10.5057	10.273	10.5291	10.5284	9.99154	10.4266	10.4917	10.3032	10.5478	10.2959	10.367	10.2956	10.3657	10.5687	10.5598	10.2313	9.54334	10.4243	10.3489	10.239	10.2519	10.4553	10.5045	10.3908	10.5063	10.3938	10.4369	10.5106	10.3113	9.92234	9.89392	9.85585	10.1957	6.42649	10.2128	10.4565	9.51221	10.2647	10.4421	10.7066	10.14	11.0584	11.4663	11.4107	11.6039	11.5854	11.5543
ENSG00000020129	NCDN	13.0029	13.4058	13.0753	12.835	12.4343	13.0248	12.9522	12.6524	13.8626	13.861	13.864	13.9675	14.0008	13.8463	12.6797	12.6942	12.7744	12.8742	12.7867	12.7649	12.9837	12.8989	13.4804	12.9827	12.8292	12.8336	13.0559	12.7475	12.7054	12.7362	14.1617	13.9384	14.227	14.1235	11.52	14.216	13.8159	13.8229	13.8062	12.9432	12.9647	13.1941	12.7653	12.7185	12.8099	12.712	12.6077	12.7295
ENSG00000020181	ADGRA2	9.05088	9.70664	9.36419	9.4016	9.55694	9.66114	9.02661	9.5548	6.02857	6.71917	6.9048	6.99537	6.85537	6.8725	9.51059	9.29943	9.46985	9.39394	9.27893	9.74428	9.46126	9.22142	8.81756	9.33357	7.40903	8.36953	7.6543	9.22929	9.35914	9.44679	7.1634	7.24702	7.62376	6.80281	5.93207	6.68749	7.29934	6.60996	6.75506	8.14549	8.03482	7.53584	7.73178	7.87943	7.88457	8.19493	8.16395	8.43027
ENSG00000020219	CCT8L1P	4.05075	4.38533	3.49506	3.93392	3.96443	4.30925	3.49506	3.49506	4.26742	3.49506	4.62551	3.49506	3.49506	3.49506	3.49506	3.49506	3.91969	4.18106	3.49506	4.15493	4.28489	4.0336	4.0914	4.18857	3.95446	3.49506	3.49506	3.49506	4.11607	4.17768	4.54182	3.49506	3.49506	4.46193	5.45992	4.45363	4.51477	4.60843	4.35999	4.00834	3.49506	3.49506	4.18985	4.75004	4.24648	4.32011	4.78469	3.49506
ENSG00000020256	ZFP64	10.8768	10.6519	11.1527	11.2777	10.9654	10.9408	11.2434	11.029	10.6626	10.694	10.5646	10.644	10.6256	10.4379	10.9398	11.0276	11.1131	10.7599	11.0131	11.063	11.052	10.8159	10.7105	10.8302	10.808	10.89	10.929	10.9213	11.0388	10.8647	10.9068	10.7322	10.9242	9.89606	8.59812	9.72445	9.9899	9.65795	9.79233	10.8975	10.8805	10.6687	10.413	10.5095	10.4852	10.4074	10.5255	10.5585
ENSG00000020426	MNAT1	8.93829	9.26718	9.27193	9.29453	9.28902	8.95454	9.06532	9.02704	8.32938	8.27236	8.06237	8.34788	8.24578	8.24938	9.16279	9.13723	9.33455	9.29969	9.10519	9.21622	9.22688	9.01742	8.71052	9.07033	8.95801	9.01999	8.89886	9.15215	9.32613	9.07702	8.28191	8.49993	8.56145	9.05818	10.7677	9.41815	9.30428	9.39361	9.53652	8.98767	8.96512	8.91525	8.02605	8.20275	8.14635	7.91194	7.8019	8.15456
ENSG00000020577	SAMD4A	10.8082	11.0276	10.9152	10.8646	10.6251	10.0654	10.2471	10.3401	10.604	10.5825	10.5188	10.8464	10.7106	10.4752	10.9868	10.9821	10.4347	9.79456	10.2776	10.2457	10.002	11.0546	10.826	10.9347	11.1361	11.041	11.4797	10.8729	10.6284	10.9466	11.0237	11.0048	11.0575	12.0791	10.8745	11.5566	11.5866	10.6283	11.2515	10.5905	10.7631	11.0158	9.23086	9.12478	9.13441	8.65477	8.28481	8.43905
ENSG00000020633	RUNX3	4.27622	4.12949	4.19682	4.36302	3.49506	3.49506	4.68401	3.49506	4.26742	4.20683	4.79012	4.55991	4.96704	3.49506	4.0427	4.20927	4.09345	4.1375	4.1002	4.70462	3.95483	4.25238	4.0914	3.49506	4.4027	3.49506	4.74143	3.49506	4.11607	4.2809	7.15553	6.96863	7.40555	6.89147	9.12435	7.64423	7.24423	7.6485	7.28905	4.50623	4.21942	4.41209	3.49506	4.23456	3.49506	3.49506	4.08703	3.49506
ENSG00000020922	MRE11	9.22436	9.10242	9.13895	9.31611	9.25814	8.741	8.99544	9.40734	8.6658	8.4621	8.49551	8.65464	8.8567	8.67374	9.19148	9.6299	9.66697	8.63162	9.11046	9.32553	9.25715	9.36051	8.14448	9.02689	9.27514	9.0369	9.16456	9.21729	9.29965	9.05858	8.16193	8.33865	8.08365	9.97354	9.45161	9.87618	9.05628	8.94435	9.01719	9.07132	8.96721	9.18721	7.95017	8.05428	8.23903	8.11819	8.1591	8.17047
ENSG00000021300	PLEKHB1	7.98424	7.84724	8.6841	8.5445	7.75765	7.92641	8.07231	7.89332	7.13736	7.56919	7.61108	7.26175	7.31526	7.16768	8.1092	7.98472	7.77956	7.99546	7.73597	7.49392	8.05392	7.72174	7.79615	8.00625	9.02503	8.51078	9.23771	7.66496	7.33799	7.57559	9.1057	8.57982	9.15974	8.7499	6.11738	8.98281	8.23366	9.09472	8.67407	8.55298	8.20082	9.8709	7.82826	7.48616	7.37238	7.64387	7.28103	7.67857
ENSG00000021355	SERPINB1	6.94405	6.45238	6.15171	5.75044	5.40703	5.68427	6.52439	6.0484	8.42288	8.69459	8.5986	8.45756	8.31269	8.48713	5.55379	6.64741	6.44306	5.9161	5.64999	6.65093	6.39191	6.68896	6.54673	5.53507	6.9892	6.33606	6.6918	5.89376	6.00132	5.90348	8.58564	8.81962	8.61685	8.75284	9.20597	8.88636	8.43699	8.9478	9.02877	6.88398	6.68065	7.56315	6.60321	6.59895	6.1459	6.35081	5.97455	6.04064
ENSG00000021461	CYP3A43	3.8892	3.49506	4.19682	3.49506	4.47614	4.30925	4.23576	4.37218	3.49506	4.00088	3.49506	3.49506	3.49506	4.26637	4.74743	4.2916	4.43148	4.56526	3.49506	4.52548	4.21753	4.15277	3.49506	4.9216	4.14206	4.35013	3.49506	4.00436	3.93586	4.45183	3.49506	3.49506	3.49506	3.49506	3.49506	4.0552	4.45129	3.49506	4.54686	4.00834	4.12399	3.49506	4.18985	4.23456	4.24648	4.32011	4.65577	4.11335
ENSG00000021488	SLC7A9	5.40654	3.49506	5.3132	4.83909	5.70079	5.9314	4.81569	5.28779	4.99044	4.70468	4.42565	3.49506	5.19661	4.69436	5.02814	4.75536	5.36113	5.51564	5.70952	4.98854	5.41508	5.19206	5.01308	5.29386	5.83853	5.75989	5.62393	5.65996	5.5684	5.76836	4.98725	5.43098	5.82666	5.69004	5.93207	6.19595	6.3821	6.08121	6.71213	5.77737	6.19094	5.73158	6.79066	6.55251	6.46556	6.58588	7.10956	6.91077
ENSG00000021574	SPAST	12.0105	12.2499	12.0989	12.4064	12.4444	11.8296	12.3128	12.2778	12.2901	12.3214	12.3044	12.3216	12.2032	12.3766	12.4607	12.2207	12.1077	11.5167	12.2777	12.2328	11.8373	12.1406	12.2467	12.4347	12.0769	12.2367	12.0872	12.2626	12.4716	12.0876	11.3488	11.5687	11.474	10.9789	10.7811	10.905	11.1081	10.6023	10.9234	12.2427	12.4181	11.937	11.7683	12.0365	11.99	12.0901	12.1184	12.1014
ENSG00000021645	NRXN3	11.2883	10.7774	11.271	11.3399	11.3817	11.0465	11.2344	11.4133	12.2455	12.2389	12.2429	12.1024	12.0226	12.1643	11.591	11.1535	10.9566	11.4755	11.2366	11.246	11.0402	11.5332	12.0228	11.6554	11.9592	11.7012	11.7213	11.3305	11.4511	11.3097	12.3601	12.3539	12.269	12.1694	14.0272	11.9852	11.9218	11.7792	11.7943	11.6968	11.7757	11.7144	8.30105	8.1953	8.56554	8.69493	8.53767	8.54853
ENSG00000021762	OSBPL5	12.0206	12.2772	11.815	11.8506	11.7356	12.1722	11.7256	11.8085	12.4028	12.2987	12.459	12.3604	12.5172	12.3824	11.8433	11.8741	11.7619	12.1869	11.8241	11.7117	11.7315	11.8174	12.1282	11.8814	11.4919	11.751	11.7211	11.719	11.5975	11.827	13.5209	13.2857	13.5353	12.3487	11.9717	12.5416	12.3973	12.3685	12.3056	11.8095	11.5207	11.8078	11.2307	11.2393	11.1487	11.1879	11.4534	11.3643
ENSG00000021776	AQR	11.2007	10.9408	11.1952	11.3122	11.4741	10.8151	11.3491	11.3281	11.3942	11.4709	11.4588	11.3879	11.4708	11.5369	11.5556	11.5493	11.3943	10.8691	11.2202	11.3358	11.1861	11.5251	11.0899	11.521	11.6517	11.4507	11.5622	11.5636	11.6201	11.3712	10.9362	11.0679	10.8698	11.1393	12.8393	11.0526	11.0761	10.7337	11.0496	11.3024	11.4431	11.2062	11.6283	11.7152	11.9648	12.1001	11.964	11.9627
ENSG00000021826	CPS1	9.14023	9.11401	9.57962	9.5547	9.45666	9.11672	9.17305	9.2162	6.06575	6.36847	6.16527	6.99537	6.46378	6.32864	9.26468	9.275	9.27736	8.52365	9.25773	8.81987	8.88118	8.8732	8.10912	8.77453	8.63068	8.04456	8.28808	9.11937	9.29478	8.94517	5.96268	6.14508	5.68947	6.29934	5.93207	6.40483	6.2885	5.66135	5.96029	7.82067	8.17928	8.45927	5.1253	5.82375	5.37077	5.76318	5.48333	5.91642
ENSG00000021852	C8B	3.49506	3.49506	3.49506	3.49506	3.49506	3.49506	3.49506	3.49506	3.49506	3.49506	3.49506	3.49506	3.49506	3.49506	3.49506	3.49506	3.49506	3.49506	3.49506	3.49506	3.82085	3.49506	4.0914	3.49506	3.49506	3.49506	3.49506	4.21168	3.49506	3.49506	3.49506	3.49506	3.49506	4.46193	3.49506	4.59552	4.38259	4.41137	4.70122	4.00834	4.00992	3.49506	3.49506	3.49506	3.49506	3.49506	4.50674	4.36301
ENSG00000022267	FHL1	12.7369	12.6226	12.8488	12.9491	12.9401	12.8477	12.8625	12.964	13.3194	13.2533	13.247	13.2266	13.2484	13.2663	13.0895	12.8485	12.6837	12.8422	12.8722	12.7299	12.5746	12.8296	13.2513	12.9513	13.3458	13.4878	13.7592	12.9724	12.964	12.9857	12.8365	12.9247	12.8937	12.8229	10.9175	12.8776	12.8306	12.4602	12.8591	13.5036	13.2527	13.6007	13.2074	13.3435	13.2912	13.2103	13.3063	13.29
ENSG00000022277	RTF2	11.6097	12.069	11.9771	12.0397	11.859	11.7547	11.9367	11.8002	11.7843	11.537	11.5609	11.6833	11.5014	11.6619	11.814	11.7464	12.1386	11.9106	11.7488	11.7738	12.0139	11.6214	11.4993	11.8218	11.8347	11.9944	11.8826	11.7971	11.9197	11.6787	12.2788	12.0103	12.1571	12.5571	11.9228	12.5711	12.5534	12.6335	12.5861	12.0328	12.0174	11.9964	12.4908	12.5246	12.4954	12.3776	12.4369	12.3705
ENSG00000022355	GABRA1	5.58003	6.02029	6.68565	6.48334	5.88072	6.38744	7.08791	6.14162	6.06575	6.44127	6.28502	6.77815	7.2709	7.16768	6.62264	5.79473	5.51884	6.15162	6.66989	5.90775	5.45637	6.06047	7.80881	6.83792	7.87485	8.18618	8.17579	6.59218	6.38573	6.89732	5.99926	6.11396	6.68749	7.66728	9.22567	7.45125	6.87786	7.18127	7.31779	7.93588	8.07815	8.44469	8.62739	8.73118	8.74995	8.32438	8.1296	8.2966
ENSG00000022556	NLRP2	6.63186	7.3341	7.19811	6.08733	6.14404	6.17827	6.49179	6.21189	9.13381	9.33107	9.12023	9.2072	9.05631	9.15525	6.00318	6.82122	6.56227	6.43204	6.65537	6.5039	6.40198	6.96402	6.94401	6.73263	6.061	6.64562	5.86198	6.40844	6.20691	6.75424	7.97423	7.81375	7.8506	7.29145	7.2824	7.46542	7.52396	7.70667	7.59309	5.51514	6.11551	7.15956	7.62834	5.74092	6.56572	7.11003	7.07886	7.02085
ENSG00000022567	SLC45A4	10.7505	11.1508	10.5348	10.3696	10.4455	10.7047	10.5071	10.4899	11.1206	11.0763	11.1788	11.0753	11.0359	10.9389	10.4499	10.6042	10.6703	10.229	10.4169	10.5836	10.6656	10.6897	10.7706	10.4966	10.489	10.4152	10.5622	10.56	10.4484	10.2567	11.4171	11.3689	11.4075	11.8083	11.6071	11.734	11.8092	11.7465	11.6778	10.4294	10.41	10.5088	10.9787	11.0181	11.0753	11.1409	11.3082	11.1999
ENSG00000022840	RNF10	13.0811	13.5887	13.3649	13.2433	13.0784	13.3209	13.3754	13.1966	13.4285	13.4732	13.4188	13.3782	13.3871	13.3553	13.0822	13.0387	13.1818	13.3692	13.2675	13.0912	13.3439	13.0594	13.2519	13.1478	13.0656	13.2368	13.2926	13.1051	13.1672	13.0452	13.548	13.3642	13.5231	13.6965	13.5375	13.8368	13.7334	13.8218	13.8105	13.2625	13.3074	13.2214	13.9217	13.7889	13.8567	13.8319	13.9088	13.8536
ENSG00000022976	ZNF839	8.53888	9.50138	8.51184	8.73112	8.85096	8.8943	8.50563	8.92353	8.04251	7.73055	7.63779	8.18198	7.81412	7.94517	8.83142	8.87213	8.93262	8.76476	8.88934	8.64913	8.83265	8.80814	8.53908	8.80056	8.71826	8.63941	8.58224	8.80801	8.86653	8.89147	8.1462	7.92297	7.9345	8.79046	7.39156	8.47959	8.58231	8.35184	8.39839	8.71538	8.55862	8.4689	8.1397	8.14982	8.51704	8.15707	8.37133	8.20691
ENSG00000023041	ZDHHC6	10.2792	10.1594	10.2457	10.3489	10.4254	10.3008	10.3593	10.317	10.4724	10.6793	10.6313	10.6684	10.6079	10.4885	10.4541	10.4455	10.5063	10.379	10.3694	10.3369	10.4135	10.4889	9.99153	10.3516	10.7969	10.7795	10.8089	10.4661	10.5822	10.3064	10.3328	10.5013	10.4557	10.7919	9.82534	10.8462	10.7196	10.549	10.7818	10.8237	10.8024	10.7078	11.5185	11.601	11.4747	11.3698	11.3439	11.3568
ENSG00000023171	GRAMD1B	11.2295	11.5847	10.8688	10.8458	10.8388	10.5123	10.6238	10.7183	12.7858	12.8531	12.7988	12.5544	12.593	12.5839	11.0642	11.1114	10.9686	10.7169	10.4783	10.8146	10.6308	11.2357	11.4998	11.12	11.758	11.489	11.7106	10.937	10.784	10.7975	12.9174	12.7816	12.827	12.4545	11.1126	12.2895	12.0112	11.633	11.8525	11.4695	11.3631	11.6187	9.45571	9.72448	9.66872	9.69605	9.45123	9.60619
ENSG00000023191	RNH1	12.1009	13.1394	12.4666	12.3949	12.1259	12.6157	12.2714	12.0748	12.1187	12.0972	12.1729	12.0416	12.0587	11.9227	12.0693	12.1408	12.5209	12.6457	12.1573	12.0448	12.5353	12.2034	12.1317	12.4043	12.0287	12.1479	12.2019	12.1707	12.2542	12.2581	12.0736	11.9707	12.1148	11.8234	12.6975	12.1163	11.9075	12.29	12.0046	12.3098	12.1034	12.2508	12.2807	12.1991	12.2055	12.0674	12.2678	12.1526
ENSG00000023228	NDUFS1	12.7089	12.5589	12.5274	12.6709	12.5942	12.2325	12.6106	12.6201	13.3231	13.4094	13.344	13.2205	13.2437	13.3063	12.7458	12.7244	12.6037	12.1419	12.4422	12.5357	12.3434	12.8859	12.9629	12.6681	12.8975	12.6533	12.8065	12.743	12.7874	12.5984	12.988	13.0674	13.0648	12.7876	12.0414	12.7777	12.7741	12.3566	12.7327	12.648	12.746	12.7186	12.5723	12.5353	12.6975	12.7156	12.4912	12.7029
ENSG00000023287	RB1CC1	12.0731	11.7691	11.9155	12.2311	12.3424	11.6981	12.2852	12.3128	12.985	13.0487	12.9242	12.8094	12.7676	13.0177	12.4749	12.2313	11.8879	11.5033	12.3689	12.2216	11.7892	12.265	12.4832	12.2142	12.4577	12.4945	12.4844	12.4489	12.566	12.2664	12.3676	12.571	12.3726	12.9475	15.3397	12.8269	12.972	13.101	13.0377	12.3082	12.4975	12.3811	13.5981	13.4613	13.6585	13.771	13.6002	13.6162
ENSG00000023318	ERP44	11.0941	10.1594	11.092	11.2172	11.2503	10.8166	11.1156	11.1425	11.4542	11.5288	11.5788	11.3897	11.4894	11.4797	11.3217	11.2156	11.1022	10.9467	11.1751	11.027	10.9964	11.2151	11.2991	11.2342	11.0703	11.1589	11.2585	11.2411	11.3503	11.2511	10.7265	10.9756	10.6802	11.5697	11.5359	11.4773	11.4931	11.2429	11.5	11.0888	11.2124	11.091	10.8111	10.5995	10.7584	10.5645	10.2179	10.4682
ENSG00000023330	ALAS1	11.4937	11.5899	11.9382	11.7902	11.4479	11.6385	11.8045	11.4439	11.7249	11.6323	11.6283	11.6148	11.5195	11.5552	11.5849	11.4887	11.7374	11.7739	11.5133	11.6687	11.7778	11.5849	11.8541	11.6089	11.4124	11.5599	11.5869	11.5598	11.5746	11.628	11.9027	11.8913	11.9188	12.7956	11.4918	12.9883	12.8358	12.8816	12.8142	11.5186	11.6731	11.6106	12.8131	12.8031	12.8855	12.8058	12.7362	12.8432
ENSG00000023445	BIRC3	4.70917	3.49506	4.86088	4.70534	4.15599	3.49506	4.34732	4.05486	5.63753	4.87936	4.79012	5.3929	4.96704	4.98854	4.26503	4.4953	4.91352	4.3964	4.52865	4.61932	4.72221	4.55445	5.01308	4.18857	5.18376	4.93708	4.67396	4.80418	4.36678	4.2809	5.57872	5.62639	5.43464	5.58293	7.58767	5.77205	5.79405	6.08121	5.68347	4.97703	4.86097	5.34412	4.18985	5.74092	4.95222	5.3302	4.65577	5.25331
ENSG00000023516	AKAP11	12.6092	12.2274	12.41	12.71	12.7607	11.8231	12.6285	12.7103	13.3649	13.463	13.3054	13.2227	13.1627	13.3587	12.9852	12.7169	12.2751	11.4581	12.5048	12.4501	12.0414	12.9016	13.1571	12.9736	12.9407	12.7668	12.9251	12.7605	12.8948	12.7711	12.4211	12.7181	12.4368	12.2129	10.2857	11.8285	12.1225	11.3239	11.9104	12.4719	12.866	12.6566	12.6069	13.0182	13.103	13.1056	12.7968	12.9679
ENSG00000023572	GLRX2	8.0271	7.70088	7.86336	7.61792	7.65334	7.62245	8.15164	7.69761	8.8888	8.87333	9.08194	8.66039	8.72106	8.86469	7.71571	7.84096	7.87357	7.75147	7.49075	8.00041	7.96318	8.19143	8.41643	7.72692	8.74567	8.2228	8.45499	8.27779	8.2342	7.8257	9.16342	9.32736	9.27207	9.55153	9.76604	9.51468	9.34067	9.87043	9.4849	8.4673	8.37511	8.71132	9.65018	9.4587	9.73379	9.43085	9.33559	9.27992
ENSG00000023608	SNAPC1	7.79874	8.181	8.0231	8.2018	8.29518	8.00113	7.9235	8.02318	7.45709	7.78667	7.35593	7.37835	7.35828	7.64479	7.9597	7.98472	8.1662	8.28441	7.73597	7.77337	8.00602	7.85681	7.48495	7.82337	8.10716	8.25529	8.12778	8.07212	8.16647	7.97602	7.33339	7.22579	7.23592	8.34944	11.0282	8.0764	7.67715	7.95987	7.84376	8.30553	8.06646	8.34882	8.24502	7.99548	7.97723	7.88901	7.97784	8.12221
ENSG00000023697	DERA	9.36628	8.57429	9.29399	9.55672	9.33414	9.05802	9.278	9.19942	7.47067	7.7495	7.50862	7.89057	7.85464	7.71466	9.10578	9.53983	9.97904	9.14024	9.00696	9.4221	9.59226	9.25559	7.74436	9.15682	9.48589	9.35713	9.4841	9.36132	9.41851	8.96264	7.90111	7.80426	7.9576	7.46677	7.24407	7.3555	7.44685	7.57898	7.43609	9.41564	9.13308	9.48395	6.31477	6.64391	6.43936	6.41747	6.66087	6.66105
ENSG00000023734	STRAP	13.0579	13.2227	13.2154	13.3027	13.1215	12.9494	13.2067	12.9925	13.6617	13.6891	13.5749	13.5279	13.5527	13.6185	13.1266	13.1394	13.4002	13.0105	13.1488	13.1653	13.3306	13.1233	13.0724	13.111	13.1269	13.2483	13.2193	13.1771	13.3252	13.1045	13.2334	13.3715	13.2586	13.7057	13.4056	13.9039	13.7751	13.7092	13.8827	13.2902	13.3521	13.3105	14.4236	14.5964	14.5047	14.3725	14.4351	14.4046
ENSG00000023839	ABCC2	5.04899	4.38533	5.0093	5.52595	5.19094	5.06632	5.45816	5.32194	4.26742	4.49194	4.42565	4.55991	4.96704	3.49506	5.25265	5.58825	5.61407	4.99435	5.70952	4.42047	5.18501	5.62588	4.79374	5.49038	5.15816	5.31257	5.2522	5.57178	5.12144	5.59099	4.24316	4.38355	4.09379	6.28286	6.11738	6.29628	6.06361	5.69615	5.82906	5.60855	5.56819	5.03599	5.58159	5.34395	5.42833	5.98105	5.09752	6.01669
ENSG00000023892	DEF6	6.37208	7.35387	6.26056	6.15447	6.19354	6.77991	6.37129	6.29496	7.25208	7.10695	7.03168	6.99537	7.42721	6.93272	5.86253	6.43716	6.3127	6.52801	6.76749	6.5039	6.25395	6.7223	6.94401	6.55828	6.18357	6.21991	6.65623	6.8202	6.81572	6.68298	7.26195	6.92526	6.9767	6.93381	6.11738	7.30905	7.14989	7.34758	7.28905	6.33689	5.86035	6.79329	6.66211	6.72973	6.78872	6.71006	6.60415	7.0442
ENSG00000023902	PLEKHO1	11.7933	12.701	12.1154	11.9692	11.8173	12.3865	11.9337	11.9126	11.0345	11.1124	11.0385	11.1103	11.188	11.0145	11.7063	11.9012	12.285	12.4634	12.0356	12.0374	12.4319	11.6736	11.551	11.7967	11.6589	11.9581	11.6431	11.856	11.8658	11.6509	11.6409	11.4267	11.6368	11.2988	12.4594	11.4141	11.0657	11.744	11.2391	12.1144	11.9028	11.5754	12.7124	12.7117	12.6311	12.397	12.7403	12.4445
ENSG00000023909	GCLM	9.32306	9.37224	9.32493	9.45013	9.55001	9.20953	9.35366	9.39634	10.0475	10.1041	10.1103	9.69787	9.57194	9.98606	9.60502	9.50525	9.29668	9.24744	9.49361	9.34963	9.38105	9.71728	9.48393	9.70586	10.1897	9.85121	10.3165	9.90718	9.79962	9.70423	10.5204	10.518	10.5258	12.9032	17.0634	12.8257	12.76	12.7566	12.7059	9.82081	9.91552	10.0642	12.8843	12.7915	12.9071	12.7879	12.4281	12.6408
ENSG00000024048	UBR2	11.0874	11.0802	10.8164	10.9553	11.2291	10.5747	10.7757	11.2775	10.9428	11.1758	11.0234	11.0796	11.0137	11.1358	11.4536	11.2898	10.9393	10.3202	10.9638	11.0847	10.6261	11.2333	11.1244	11.2342	11.2545	11.1321	11.2468	11.1471	11.1879	11.054	11.0096	11.0615	10.9795	11.9905	9.5796	11.7369	11.7685	11.1429	11.4448	11.0002	11.1516	11.0402	11.5738	11.6995	11.8817	12.0079	11.7545	11.8579
ENSG00000024422	EHD2	7.89962	8.88965	9.23657	9.14173	8.6384	8.11123	7.82361	8.41023	6.1372	5.44052	5.88883	6.49546	5.7029	5.14841	9.02608	7.88476	8.12605	8.93818	7.96876	7.96613	8.55083	8.5753	7.61331	8.93589	8.39631	8.4334	9.19549	8.2136	7.73402	8.61672	8.18135	7.33554	8.06782	7.42307	8.75555	7.45125	7.58057	7.32649	7.49595	8.51363	8.29061	8.8832	7.66682	6.88714	7.63424	7.32245	6.76787	6.9851
ENSG00000024526	DEPDC1	8.81886	6.9736	8.07506	8.85429	8.85471	7.71424	8.08314	8.33533	4.80354	3.49506	3.49506	6.6439	4.25459	3.49506	8.70913	9.03812	8.85653	7.67766	8.61697	8.95167	8.77482	8.47566	6.01226	7.83182	8.76684	7.91215	8.29725	9.01629	9.03069	8.49506	4.40637	4.91143	4.51799	5.58293	6.28056	5.48091	5.28966	5.55099	5.80119	7.61783	7.36396	8.0417	5.49361	5.97544	5.68257	5.76318	5.26676	5.69012
ENSG00000024862	CCDC28A	7.74836	8.07812	7.5845	8.06666	7.9565	7.66251	8.09389	7.87756	7.96805	7.5368	7.84296	7.89057	8.07637	7.90592	7.92099	7.67621	7.97317	7.98993	8.0588	8.07949	8.31458	7.57263	7.62051	7.57394	7.70142	7.72504	7.62907	7.87201	7.94172	7.88982	8.29623	7.99142	8.25183	9.46473	9.16574	9.43977	9.70913	9.82999	9.84896	7.59101	7.31855	8.03522	7.88644	7.96952	7.84576	8.06806	7.67818	7.85972
ENSG00000025039	RRAGD	11.8149	12.1144	12.4104	12.5097	12.5071	11.6158	12.0374	12.1334	10.8385	10.8748	10.9014	11.1134	10.9132	10.9807	12.7025	12.1235	12.0013	11.8943	11.96	11.6992	11.7541	11.8993	11.6665	12.344	12.5993	12.5903	13.0116	12.1069	12.3008	11.9713	9.99319	10.1711	9.96936	10.2308	9.63221	10.0038	10.0895	10.1377	10.0598	12.4595	12.558	12.968	11.2842	11.2384	11.4107	11.1779	10.9998	11.1231
ENSG00000025156	HSF2	10.6793	10.4745	10.7889	10.993	10.9663	10.5536	10.8708	10.9084	10.9905	10.9328	10.9729	10.7379	10.8658	10.9641	10.9405	10.83	10.8885	10.6882	10.9897	10.6519	10.7856	10.7022	10.7698	10.9327	10.6972	10.9433	10.6832	10.8581	10.9741	10.7807	9.8246	10.1601	9.95225	10.9776	11.3951	11.1222	11.0201	11.0902	11.1189	10.9848	10.8811	10.6624	12.1745	12.4617	12.2516	12.3344	12.3771	12.291
ENSG00000025293	PHF20	11.806	12.0705	11.9321	11.9203	11.8473	11.4929	11.7294	11.7971	12.0036	12.0374	12.0118	11.7886	11.8218	11.9097	11.9031	11.9353	11.8739	11.497	11.7994	11.7377	11.6766	11.8254	11.8707	11.8365	11.8875	11.8457	11.8411	11.8376	11.8047	11.673	11.7442	11.7583	11.8466	11.4841	14.9073	11.2947	11.4615	11.6647	11.3711	11.792	11.7977	11.6513	10.4382	10.5124	10.5944	10.6715	10.6918	10.6735
ENSG00000025423	HSD17B6	5.27593	5.53603	5.68269	5.72063	5.31566	6.01876	4.68401	5.25266	5.15048	4.79571	4.62551	5.05215	5.04876	5.52984	5.38194	5.63223	5.43367	4.99435	5.2615	5.16191	5.72977	5.25945	4.33262	5.34598	6.20682	5.57756	5.5448	5.4523	5.60214	5.3853	5.71947	5.06444	4.91428	5.52586	5.45992	5.59448	5.60151	6.40159	5.58769	5.77737	5.52054	5.76465	6.36322	6.04534	6.1459	5.93559	5.77837	5.96749
ENSG00000025434	NR1H3	8.4921	8.25622	9.13895	9.01547	8.98904	9.27542	9.03777	8.92353	7.9391	8.0689	8.04918	7.76801	7.46704	7.89593	8.47565	8.65196	8.93117	9.13024	8.94641	8.72888	8.99174	8.66567	8.60216	8.64642	8.05173	8.2129	8.34663	8.67893	8.78902	8.98966	8.37927	7.85109	8.16525	7.79262	8.36911	8.24162	8.13903	8.29349	8.12352	8.26885	8.30061	8.11106	7.5686	7.96952	7.79573	7.52232	7.94997	7.85972
ENSG00000025708	TYMP	7.11361	7.53786	6.03348	5.94222	6.98064	6.82801	6.37129	6.68607	5.951	5.70947	6.53618	6.35846	6.6384	6.09907	6.6706	6.5407	6.46773	6.9709	6.565	6.56086	6.99778	6.80754	6.79822	7.01272	6.07377	6.13667	6.00761	6.86525	6.86957	6.71906	6.92468	6.75714	7.14794	7.19065	8.61316	6.68749	7.04885	6.89575	6.40471	6.3629	5.96825	6.31914	6.26456	6.55251	6.84928	6.76192	7.06848	7.3735
ENSG00000025770	NCAPH2	11.8203	12.5631	12.0051	11.8742	11.6707	12.136	11.892	11.7672	11.388	11.4436	11.3965	11.4809	11.3698	11.347	11.6417	11.7267	11.9907	12.1117	11.9335	11.8253	12.0934	11.8008	11.8171	11.8117	11.4745	11.7196	11.6008	11.7656	11.8617	11.8321	11.4783	11.4332	11.5356	12.3022	12.9966	12.3337	12.2218	12.3863	12.2087	11.7823	11.5242	11.4941	12.4248	12.5006	12.3317	12.1924	12.5988	12.3567
ENSG00000025772	TOMM34	10.1115	10.6359	10.2522	10.2638	10.1847	10.3217	10.2615	10.0213	11.2932	11.1635	11.1674	11.1567	11.1284	11.1048	10.0863	10.135	10.5641	10.28	10.0785	10.1377	10.4971	10.2742	10.1525	10.1233	10.6555	10.5224	10.674	10.1971	10.3142	10.033	10.9806	11.0017	10.9625	11.1013	11.2147	11.3745	11.2725	11.343	11.2619	10.4827	10.4283	10.7926	10.8481	10.7389	10.629	10.7177	10.5664	10.721
ENSG00000025796	SEC63	12.335	11.4183	12.3868	12.5047	12.5416	12.0639	12.4707	12.5384	12.4632	12.5277	12.4928	12.4861	12.3367	12.5378	12.5563	12.5171	12.5007	12.1967	12.4935	12.5003	12.4939	12.4522	12.3268	12.3793	12.6451	12.5583	12.5568	12.5316	12.5806	12.4837	12.1273	12.1555	12.0948	12.2629	13.2351	12.25	12.2605	12.2853	12.3512	12.4939	12.6225	12.3596	12.8448	12.842	12.922	12.905	12.8286	12.8136
ENSG00000025800	KPNA6	12.5298	12.0992	12.5949	12.56	12.5595	12.4812	12.4916	12.4838	12.4654	12.5011	12.4411	12.3364	12.354	12.3926	12.5126	12.5187	12.6099	12.7967	12.4228	12.4201	12.6054	12.5196	12.49	12.4378	12.3901	12.4109	12.4276	12.4496	12.457	12.4518	12.6007	12.5217	12.5332	12.6287	16.0446	12.7528	12.7385	13.1302	12.8884	12.4286	12.4828	12.3439	12.7845	12.818	12.8165	12.8865	12.8208	12.8696
ENSG00000026025	VIM	15.0875	15.4638	15.7188	15.6613	15.3362	15.1119	14.947	14.9809	13.3175	13.2247	13.1717	13.7156	13.3322	13.4002	15.4903	15.414	15.9268	15.9121	14.9547	14.8894	15.5081	14.964	13.1036	15.2135	15.032	15.3493	15.1394	15.172	15.2492	14.8323	11.6289	11.9585	11.8918	11.5718	12.3323	11.889	11.5081	12.3682	11.8815	15.3307	15.2557	14.9853	14.1545	13.9672	13.95	13.6631	13.6525	13.6076
ENSG00000026036	RTEL1-TNFRSF6B	7.96967	8.58266	6.38557	6.25956	7.67482	7.56723	5.82693	7.58551	6.89616	6.61869	6.99063	7.70256	7.51847	7.65667	7.64615	7.67121	6.99788	7.64046	7.28166	7.1215	6.53577	8.01175	8.02489	8.41319	7.76031	7.86655	7.59596	7.80013	7.54143	7.97109	7.71623	7.79471	7.68738	7.69813	5.7171	7.1944	6.89592	6.40159	6.59079	7.54143	7.15089	7.64208	7.2888	7.17291	7.11847	6.9852	7.23543	7.1555
ENSG00000026103	FAS	7.63581	7.16522	7.9848	7.94242	8.21257	8.09183	7.65214	8.07016	4.99044	5.02947	5.369	6.59614	5.12502	4.43433	8.13055	8.20443	7.80206	7.72284	8.15379	8.00041	7.88411	7.72718	7.10741	7.78033	8.22041	7.80195	8.6553	8.22049	8.30375	7.80921	5.80557	5.37703	5.20273	6.8142	5.45992	6.35934	6.39497	6.93823	7.08099	7.84356	7.81484	8.58859	9.70421	9.41456	9.74172	9.66944	9.10277	9.6709
ENSG00000026297	RNASET2	9.53555	10.5013	9.55635	9.25285	9.47264	9.93831	9.45083	9.43985	9.60165	9.4193	9.55462	9.2984	9.5413	9.37919	9.26853	9.32504	9.54399	9.91641	9.3541	9.14764	9.49168	9.27053	9.54748	9.31563	9.3949	9.26766	9.11104	9.12305	9.19644	9.35909	9.91077	9.85204	9.82484	9.17434	9.6469	9.37391	9.03625	9.65795	9.09914	9.38639	9.28854	9.32079	8.34316	8.07877	8.19344	8.27664	8.34164	8.43466
ENSG00000026508	CD44	8.52567	8.04213	8.6697	8.64652	7.79734	7.10621	7.09868	7.88283	10.0677	10.135	10.0221	9.74726	9.8496	9.96954	8.18871	8.53607	8.24328	7.433	7.27225	7.73314	7.71554	8.63713	7.663	8.47917	9.65845	8.70672	10.2841	8.01773	7.66763	8.33558	9.78077	9.77419	9.70224	10.7689	9.83819	10.8562	10.062	9.79413	9.87646	8.94817	9.36517	9.65602	9.95927	8.75667	9.5106	8.52711	7.31649	8.33942
ENSG00000026559	KCNG1	9.51566	10.6969	10.3381	10.1917	10.2496	10.3808	9.62193	10.0021	6.97483	6.75744	7.03168	7.51187	6.70707	7.60854	10.0089	9.86407	10.2611	10.4319	9.7154	10.2213	10.4419	9.99184	8.26868	10.1147	9.82728	9.80372	9.58098	10.0021	9.99527	10.0517	7.63392	7.07555	7.28255	9.88941	10.4621	10.1465	10.3502	10.465	10.3617	10.0103	9.48253	8.60616	9.29351	8.88702	9.0432	8.79376	8.92267	8.88026
ENSG00000026652	AGPAT4	12.1675	12.3791	11.8955	11.9627	11.9377	11.8369	11.8272	11.939	12.8046	12.8471	12.8517	12.8423	12.8984	12.9698	12.1192	12.1362	11.9144	11.8075	11.938	11.9083	11.7288	12.2136	12.3925	12.1372	12.3953	12.3594	12.3989	11.9955	12.0274	11.9323	12.4738	12.4454	12.5546	12.6265	13.2174	12.624	12.1797	12.2039	12.2103	12.1646	11.891	12.2126	11.6246	11.6122	11.7497	11.6012	11.6347	11.5201
ENSG00000026751	SLAMF7	3.49506	4.38533	4.47818	3.49506	3.49506	3.49506	4.10201	3.49506	3.49506	3.49506	3.49506	3.49506	3.49506	3.49506	3.49506	3.49506	3.49506	3.9824	3.49506	3.49506	3.82085	3.49506	3.49506	3.49506	3.49506	3.49506	3.49506	3.49506	3.49506	3.49506	3.49506	3.49506	4.33593	4.46193	3.49506	5.45086	3.49506	4.60843	4.35999	3.49506	4.00992	3.49506	3.49506	3.49506	3.49506	3.49506	3.49506	3.49506
ENSG00000026950	BTN3A1	9.97618	9.53194	9.96265	10.0965	9.78969	9.72541	9.98409	9.91484	10.4401	10.1948	10.4529	10.4455	10.4749	10.58	9.89768	9.92498	9.80668	9.80821	9.90153	9.8475	9.56171	9.82488	10.5066	9.73313	10.0803	9.83841	9.92674	9.71337	9.67783	10.1497	10.3241	10.1776	10.2459	9.27981	8.50439	9.39988	9.56417	9.33963	9.4248	10.0204	9.7096	10.0563	9.51738	9.36903	9.30471	9.47954	9.59646	9.47589
ENSG00000027001	MIPEP	8.70629	9.02473	8.96126	8.77682	8.62085	8.65777	8.76286	8.74418	8.69492	8.9692	8.74468	8.88795	8.60727	8.98239	8.62143	8.79403	8.93552	8.55016	8.70317	8.60975	8.77101	8.94711	8.71052	9.00467	9.31487	9.25166	9.53722	8.8307	8.97092	8.9224	8.82404	8.86588	8.76149	8.48628	7.52524	8.7858	8.45824	8.43761	8.37133	9.19012	9.16445	9.50516	6.77299	6.81062	6.84928	7.08997	6.6328	7.1555
ENSG00000027075	PRKCH	4.27622	4.38533	5.14039	4.63108	4.47614	4.48593	4.10201	4.71776	5.29132	5.93254	5.88883	4.97028	5.12502	4.98854	4.57177	5.03438	4.38492	4.56526	4.81194	5.44754	4.28489	5.00451	4.33262	4.67472	5.41369	4.35013	5.14434	4.49861	4.25279	4.87601	6.88705	7.0435	7.06489	8.24486	6.42649	8.13065	8.31248	7.83884	8.41174	4.89852	4.62346	5.73158	4.99521	4.23456	5.48338	4.49898	4.95218	4.83907
ENSG00000027644	INSRR	4.58707	5.53603	4.68827	4.11336	3.82769	4.30925	4.10201	4.45306	4.26742	4.20683	3.96636	4.25636	4.96704	4.98854	4.57177	4.36549	4.63248	4.51256	4.1002	4.42047	4.28489	4.91989	5.19651	4.99263	5.13201	4.68783	4.86426	4.36839	4.36678	5.0989	4.60245	4.91143	4.85805	5.11481	3.49506	4.59552	4.38259	3.49506	5.05972	4.76882	4.30286	4.51623	4.46859	4.23456	4.24648	4.41448	4.50674	4.36301
ENSG00000027697	IFNGR1	10.2604	9.47016	10.2246	10.2907	10.2974	10.0949	10.3747	10.1502	10.53	10.5532	10.5681	10.6952	10.546	10.7637	10.3981	10.2966	10.3333	10.3553	10.2469	10.2198	10.2147	10.3579	10.2356	10.2261	10.57	10.6438	10.7258	10.3055	10.4363	10.2084	10.2563	10.269	10.2703	11.5513	9.03783	11.7664	11.2068	11.0484	11.2929	10.6047	10.6458	10.6645	11.9629	12.0303	12.0567	11.8343	11.6933	11.8072
ENSG00000027847	B4GALT7	10.4409	10.8311	10.6938	10.712	10.577	10.961	10.5545	10.5198	10.1519	9.9574	10.0405	10.3042	10.2337	10.0615	10.5023	10.4542	10.8069	11.0753	10.697	10.7089	10.8695	10.3804	10.3609	10.7038	10.2914	10.4066	10.6326	10.5097	10.4701	10.4155	10.1686	10.1014	10.2067	9.91974	10.4704	10.1939	9.96786	10.3093	9.88764	10.5681	10.531	10.7068	10.1941	10.0346	9.96816	9.96716	9.85976	9.91515
ENSG00000027869	SH2D2A	5.205	5.38045	4.77821	5.25333	4.62107	3.49506	4.81569	4.71776	5.91048	5.74935	6.11429	5.3929	6.5413	5.90775	4.8494	4.70868	5.46843	4.92504	4.81194	5.04928	5.32816	5.60115	5.31758	5.18242	5.32682	4.68783	4.97437	4.8883	4.46613	4.87601	6.16868	6.20528	6.32303	6.8142	5.7171	6.77034	5.64681	5.66135	5.48422	4.62014	4.21942	4.69391	4.84798	3.49506	4.24648	3.91178	3.49506	4.55049
ENSG00000028116	VRK2	6.12605	5.96854	6.47807	6.41268	6.71452	6.06042	6.74738	6.53163	6.72435	6.31773	6.64665	6.66718	6.72923	6.60211	6.33978	6.58436	6.37506	5.38966	6.58047	6.42416	6.16165	6.80754	6.05658	6.47325	5.89768	5.59913	5.76909	6.39612	7.15574	6.29208	7.07433	6.87141	6.76882	7.76957	5.93207	7.21136	7.21586	6.20435	6.91484	5.49068	6.09991	5.88926	5.18526	5.34395	5.8554	5.29277	4.72231	4.90002
ENSG00000028137	TNFRSF1B	6.22978	4.73559	5.55632	5.8081	4.70649	6.10084	6.31627	5.67242	5.15048	5.48945	5.369	5.12855	5.12502	5.41525	5.21807	6.27257	6.39238	5.19425	6.21296	5.44754	6.73904	5.49719	4.66401	4.84562	4.93008	4.47781	4.74143	5.34786	4.96375	5.17715	5.4207	5.53241	5.63032	5.0302	7.45996	5.38853	4.90996	5.24868	5.48422	5.05037	4.81769	4.41209	4.46859	3.49506	3.49506	3.49506	4.32656	4.36301
ENSG00000028203	VEZT	12.2278	11.3428	12.0269	12.3386	12.3544	11.7423	12.166	12.1953	12.7983	12.8344	12.8018	12.7036	12.695	12.7879	12.4626	12.4014	12.2197	11.6193	12.2662	12.2507	12.0127	12.3723	12.2802	12.2834	12.5294	12.4542	12.4568	12.3264	12.4635	12.0955	12.5987	12.6863	12.7063	13.0128	13.456	12.761	12.8479	12.4002	12.7544	12.4516	12.5324	12.3641	12.9878	13.0981	13.1791	13.1845	13.0343	13.0778
ENSG00000028277	POU2F2	12.1464	11.4171	12.6097	12.5999	12.301	13.1605	12.4502	12.8305	9.23636	8.66998	9.02254	8.65464	8.73196	8.88499	12.153	12.5018	12.7235	13.0977	12.892	12.7416	13.1825	11.6563	11.9031	11.9829	10.2808	11.0913	10.1597	11.6976	11.8874	12.0314	9.13783	8.92823	9.22296	9.027	12.2177	8.95805	9.07997	9.86134	9.40271	11.0037	11.2559	10.4431	10.1423	10.1097	9.93396	10.0273	10.6026	9.99759
ENSG00000028310	BRD9	11.5596	12.5525	11.8816	11.814	11.6864	11.8105	11.6407	11.589	11.224	11.0518	11.0892	11.2242	11.2327	11.2201	11.7582	11.7031	11.8851	11.9499	11.6293	11.4755	11.7369	11.712	11.6578	11.8925	11.473	11.7722	11.565	11.6274	11.7064	11.7386	11.1005	10.8638	11.0025	11.1235	16.2223	11.2713	11.2108	11.8022	11.4269	11.6965	11.6387	11.4601	12.5416	12.5694	12.4618	12.2826	12.4175	12.3057
ENSG00000028528	SNX1	12.1401	12.4269	12.1735	12.2651	12.4424	12.0682	12.0581	12.2845	11.3224	11.2769	11.3205	11.5621	11.4675	11.511	12.4298	12.354	12.3861	11.9185	12.1946	12.2627	12.1107	12.2904	11.7742	12.2949	12.0629	11.9572	11.928	12.3134	12.4759	12.2166	11.4935	11.5178	11.5298	12.1658	9.26429	12.0517	12.0903	11.7955	12.0921	11.9235	11.9433	11.8462	12.4733	12.6251	12.6428	12.7763	12.6846	12.6988
ENSG00000028839	TBPL1	10.485	8.7775	10.5282	10.5972	10.5278	10.6193	10.9379	10.6098	11.1044	11.1206	11.1841	11.0817	11.1428	11.3314	10.406	10.4462	10.676	10.6523	10.7109	10.5825	10.7613	10.4575	10.7576	10.3792	10.4692	10.4688	10.3576	10.6634	10.7156	10.6398	10.9242	11.0192	10.8744	12.091	11.2915	12.0517	12.2375	12.3096	12.2596	10.5523	10.6307	10.549	11.6601	11.8556	11.7444	11.6998	11.8565	11.7186
ENSG00000029153	BMAL2	9.5306	9.0124	9.22677	9.61592	9.46405	9.14049	9.74282	9.49589	10.2014	10.2406	10.1647	9.97854	10.1056	10.2783	9.40779	9.5164	9.30904	8.95622	9.34072	9.4887	9.09441	9.8337	10.0762	9.49631	10.1129	9.97525	9.87724	9.61098	9.63419	9.62498	10.5287	10.4694	10.5142	10.3947	8.35127	10.2149	9.98154	9.5557	10.1219	10.0432	10.0539	9.89431	9.08262	9.50453	9.20496	9.16876	9.24692	9.10634
ENSG00000029363	BCLAF1	12.8567	12.1661	12.7279	12.9027	12.9617	12.2175	12.7793	12.8425	13.022	13.0643	12.9853	13.1806	13.1286	13.3639	13.1907	13.1169	12.9474	12.0881	12.7815	12.8455	12.5925	13.1093	12.9236	13.1378	13.2462	13.1615	13.1736	12.9769	13.0959	12.7518	12.4697	12.6138	12.5929	12.4912	14.7489	12.2998	12.1959	11.8803	12.0674	13.0444	13.2362	12.9574	13.755	14.0282	14.0198	13.9369	13.7552	13.8726
ENSG00000029364	SLC39A9	11.8441	11.7064	11.8611	12.0357	12.0591	11.7267	12.223	11.9531	12.3962	12.4914	12.3431	12.2619	12.3754	12.5013	12.0541	11.9244	11.8218	11.5533	12.1206	12.0283	11.9318	11.9451	12.1787	11.9998	11.9644	11.9232	12.0152	12.222	12.1898	12.1166	11.9416	11.9611	11.8733	12.4735	10.4745	12.4653	12.5973	12.1137	12.4933	11.8733	11.9597	11.9759	12.5384	12.7613	12.824	12.8993	12.8446	12.8202
ENSG00000029534	ANK1	11.1856	11.2408	10.8433	10.5695	10.5821	11.0275	10.9941	10.9622	11.6271	11.7354	11.7864	11.6368	11.712	11.6111	10.6971	10.7015	10.5242	10.652	10.9112	11.1631	10.9605	10.9605	11.5743	10.9308	10.8301	10.7341	10.9293	10.7252	10.7292	10.8487	12.8063	12.3593	12.7293	12.6678	13.0094	12.5416	12.5683	12.0204	12.4246	10.5899	10.634	10.8323	9.40837	9.15193	9.59183	9.33463	9.0747	9.51789
ENSG00000029559	IBSP	5.24099	4.99339	4.47818	4.5505	4.78511	5.51007	5.03816	4.59488	3.49506	4.20683	3.49506	3.49506	3.49506	4.26637	3.49506	4.4953	4.66788	4.45649	5.13028	5.87752	5.45637	4.96301	5.27855	4.46683	4.6819	4.77774	4.60145	4.80418	4.36678	4.2809	5.99926	5.71403	5.56835	5.46612	7.81331	5.77205	6.01383	6.1318	5.62041	4.50623	4.62346	4.6093	3.49506	3.49506	3.49506	4.32011	4.08703	3.49506
ENSG00000029639	TFB1M	8.31141	8.33762	8.38829	8.45647	8.41721	8.42198	8.39268	8.38817	8.58722	8.70915	8.85478	8.89771	8.62492	8.905	8.36115	8.50558	8.62791	8.33902	8.43156	8.48471	8.45429	8.2567	8.53908	8.4244	8.05486	8.05199	7.98472	8.23077	8.2137	8.20318	9.11985	9.07718	9.11686	8.95748	9.94305	8.99747	9.10519	8.9784	9.02299	7.87943	8.10125	8.20055	7.83671	8.27514	8.01268	8.09335	7.70513	8.03221
ENSG00000029725	RABEP1	12.7773	12.7338	12.6445	12.8464	12.8151	12.3334	12.8293	12.7885	13.7207	13.7135	13.6833	13.6127	13.5598	13.6457	12.8352	12.7908	12.5671	12.1621	12.7612	12.8098	12.4755	12.9586	13.207	12.9158	13.1658	13.0567	13.0938	12.9213	12.9953	12.7965	13.6801	13.7023	13.6688	13.7231	13.0222	13.5505	13.6103	13.2378	13.4524	12.9298	13.1677	13.0078	13.2406	13.4731	13.5033	13.6286	13.5782	13.5529
ENSG00000029993	HMGB3	13.2986	13.197	13.5144	13.5399	13.3523	13.3551	13.5463	13.3695	13.1467	13.1568	13.1104	12.9152	12.9387	12.9695	13.2982	13.3735	13.681	13.3333	13.4032	13.4771	13.7061	13.1009	12.9487	13.0841	13.0494	13.2063	12.957	13.3156	13.4242	13.0022	13.261	13.1521	13.232	12.4746	13.3495	12.512	12.5043	12.5275	12.5089	13.197	13.1813	12.8864	12.5064	12.7691	12.6222	12.58	12.6681	12.5802
ENSG00000030066	NUP160	11.391	11.1022	11.3194	11.4525	11.5649	11.0886	11.3345	11.4655	10.4572	10.4886	10.4665	10.5357	10.3229	10.4684	11.5088	11.73	11.6621	10.5625	11.2891	11.481	11.2589	11.606	10.8368	11.5099	11.5357	11.4992	11.4448	11.5646	11.6475	11.2475	10.0491	10.0552	10.0981	10.5654	8.981	10.3917	10.8144	10.0949	10.7063	11.4503	11.4662	11.0068	11.9293	12.2448	12.2146	12.223	12.1983	12.3114
ENSG00000030110	BAK1	9.49548	9.16504	9.66189	9.64842	9.47264	9.69042	9.58435	9.28144	9.18394	9.24377	9.33621	9.42184	9.17285	9.18829	9.38135	9.47554	9.84885	9.6574	9.29982	9.47417	9.9683	9.54837	9.00215	9.3454	9.13715	9.03316	9.19794	9.63823	9.55501	9.34013	9.50719	9.66599	9.38693	10.4143	11.512	10.61	10.324	10.7525	10.4559	9.32767	8.96721	9.31546	10.7364	10.4341	10.4694	10.2758	10.0473	10.336
ENSG00000030304	MUSK	3.49506	4.38533	4.35045	3.49506	3.49506	4.63217	4.10201	4.17857	3.49506	3.49506	3.49506	3.49506	3.49506	3.49506	4.0427	3.85489	3.79586	3.9824	3.92451	3.49506	4.14258	3.49506	3.49506	3.98778	3.49506	4.35013	4.33993	3.49506	3.49506	3.49506	3.49506	3.49506	3.49506	5.33742	5.45992	5.10173	5.02652	4.69299	4.95288	3.49506	4.00992	3.49506	4.99521	4.23456	3.49506	3.49506	4.32656	3.93392
ENSG00000030419	IKZF2	9.33824	8.91637	8.89681	9.16571	9.40761	8.30897	8.90991	9.21202	10.9022	11.0384	11.0048	10.7873	10.9522	11.0983	9.52515	9.39017	9.06975	8.20873	8.91665	9.36284	8.9005	9.9828	9.83209	9.68971	9.44828	8.95624	9.3376	9.4794	9.4005	9.3034	10.0722	10.3711	10.089	9.37238	9.33855	9.16695	9.30929	8.45707	9.13442	8.92694	9.18439	9.24157	6.45533	6.32201	6.76794	7.05934	6.01943	6.81883
ENSG00000030582	GRN	11.9001	12.8621	12.527	12.2402	12.0813	12.4092	12.2548	11.96	11.6414	11.7128	11.5126	11.8338	11.6835	11.4738	11.9664	11.9859	12.3303	12.6065	12.0294	12.1249	12.6371	11.7481	11.4533	11.9648	12.1623	11.8497	12.449	11.9434	11.969	11.8824	11.637	11.5763	11.717	11.1873	10.8205	11.5701	11.1057	11.6239	11.2705	12.0693	11.9738	12.5509	12.2179	12.1466	12.0098	12.0584	12.1106	12.2946
ENSG00000031003	FAM13B	10.7966	10.5275	10.3517	10.499	10.372	10.1333	10.6228	10.5282	11.4559	11.5818	11.5047	12.4629	12.3492	12.3394	10.7127	10.6886	10.3089	9.77276	10.7273	10.827	10.5984	10.6496	10.6738	10.5203	11.9054	11.7487	11.9812	11.2176	11.146	10.8023	11.2731	11.5372	11.6066	11.7563	10.2857	11.5884	11.6822	11.2672	11.6439	11.5949	11.8035	11.9443	11.9629	11.9991	12.0777	12.273	12.0666	12.1048
ENSG00000031081	ARHGAP31	8.38277	8.792	9.16996	8.90899	8.95092	8.24016	8.64364	8.70606	5.35605	5.58199	5.369	7.1676	4.6766	4.80184	8.72885	8.61089	8.25495	8.66319	8.26669	8.26566	8.38113	8.64575	7.73775	8.94369	10.0182	9.66443	10.316	8.89454	8.66623	8.75491	6.16868	5.37703	5.43464	7.02467	3.49506	7.032	6.11163	5.58883	6.0568	9.57557	9.60994	10.5017	7.98861	7.52238	8.30482	7.84203	7.35109	7.89846
ENSG00000031691	CENPQ	8.35316	7.70088	8.28498	8.70589	8.71486	8.37463	8.12043	8.57552	6.91624	7.26064	6.88997	6.88103	6.75105	6.65093	8.32458	8.61089	8.92971	8.26166	8.32226	8.5229	8.40347	8.37207	7.14799	8.4244	8.83585	8.55842	8.61191	8.6332	8.63959	8.20318	6.85815	6.92526	6.99926	6.92334	8.82179	6.90197	6.90486	7.22755	7.09215	8.79254	8.40634	9.12464	7.11829	7.21788	7.6228	7.71735	7.21678	7.20805
ENSG00000031698	SARS1	13.6684	14.0648	13.9015	13.8933	14.1388	14.3663	14.4586	14.1579	13.7752	13.7184	13.7629	13.802	13.8608	13.8789	13.6758	13.6305	13.9567	14.3035	14.3136	14.296	14.5004	13.7471	13.7069	13.7963	13.5928	13.6673	13.5498	14.2337	14.3095	14.2336	14.3604	14.1678	14.2736	15.051	15.3415	15.0805	14.7887	15.0207	14.9257	13.6457	13.5514	13.3958	14.7044	14.6424	14.6958	14.5494	14.7146	14.6305
ENSG00000031823	RANBP3	12.2258	12.3272	12.5599	12.4725	12.3244	12.7333	12.4794	12.3539	11.6332	11.6507	11.6842	11.7366	11.7805	11.4872	12.1892	12.2687	12.6048	12.6146	12.4963	12.481	12.7567	12.104	11.948	12.2907	12.1023	12.2122	12.1409	12.2212	12.3544	12.2362	12.3006	12.0586	12.2249	12.805	12.2862	12.8276	12.9132	13.0519	12.9451	12.3094	12.1017	12.043	12.7834	12.7521	12.802	12.7714	12.9355	12.8174
ENSG00000032219	ARID4A	11.2095	10.7554	10.9223	11.106	11.1552	10.973	11.0688	11.268	10.9799	10.9411	10.95	10.9508	10.8891	10.9169	11.3175	11.1141	11.0758	11.4152	11.3835	11.0451	10.9659	11.0301	11.2816	11.1498	11.5083	11.8334	11.4564	10.9443	11.0533	11.0696	10.7377	11.1165	11.0101	11.6379	15.925	11.8659	12.0143	12.9982	12.3952	11.7911	11.9462	11.5815	13.0884	12.9423	12.9835	12.8453	13.0045	12.7357
ENSG00000032389	EIPR1	10.6507	10.8623	11.1266	11.0441	10.798	11.0627	11.1825	10.8199	10.9633	10.9483	10.9954	10.9636	11.0104	11.0145	10.7607	10.8058	11.208	11.1997	10.8338	10.9004	11.1882	10.595	10.6049	10.6606	10.6014	11.0042	10.8515	10.7611	10.8683	10.7737	11.0253	10.8831	10.9865	11.3602	9.55645	11.5002	11.3757	11.5455	11.4448	11.0633	10.8694	10.9529	9.49356	9.10111	8.98646	9.15204	9.32264	8.98281
ENSG00000032444	PNPLA6	12.0247	12.4194	12.2104	11.9805	11.7738	12.2013	11.9965	11.8575	12.5641	12.4194	12.5214	12.3827	12.4671	12.2635	11.8478	11.7953	11.897	12.157	11.8124	11.8051	11.9903	11.7863	12.1989	11.8875	11.6129	11.8489	11.9712	11.7747	11.6336	11.8821	12.7473	12.5312	12.6943	12.3368	13.7833	12.5794	12.374	12.883	12.4213	11.9301	11.8068	11.9763	11.5165	11.4554	11.2559	11.3306	11.5939	11.6107
ENSG00000032742	IFT88	9.38651	8.50552	8.97694	9.14977	9.41781	9.03284	9.3846	9.23485	9.21642	9.18596	9.28658	9.32395	9.37056	9.52206	9.26661	9.36107	9.25196	9.13107	9.42765	9.41197	9.31194	9.2405	9.13851	9.2479	9.80327	9.81574	9.81009	9.51063	9.62259	9.4379	9.1057	9.20859	9.13214	9.1389	9.22567	9.199	9.06026	9.30249	9.3575	9.76688	9.8387	9.87634	8.36084	8.01252	8.44107	8.41134	8.1975	8.47363
ENSG00000033011	ALG1	9.17658	9.43364	9.11081	9.13904	9.04275	9.33843	9.36921	9.03178	9.63206	9.45717	9.55695	9.74726	9.92511	9.65501	8.94172	8.96262	9.36609	9.0696	9.1747	9.28724	9.58468	9.17653	9.13349	9.30051	9.20779	9.12387	9.37915	9.27796	9.34508	9.23934	9.57034	9.43709	9.5051	9.30201	9.01537	9.51298	9.41081	9.38855	9.26504	9.26646	9.46782	9.5936	9.397	9.55187	9.37099	9.44465	9.31829	9.52202
ENSG00000033030	ZCCHC8	10.2014	9.88291	9.95871	10.3147	10.2779	10.0378	10.1268	10.2716	9.24819	8.70432	9.22935	9.2984	9.26949	9.18829	10.1915	10.356	10.3905	9.89147	10.3639	10.2471	10.1828	10.1546	9.75913	10.1872	10.2948	10.2527	10.0209	10.4002	10.2924	10.2748	8.57394	8.86588	8.70808	10.2085	10.1786	10.1617	10.2965	10.0777	10.3514	10.3016	10.2044	9.74981	11.8398	11.8372	11.8256	11.8584	11.9206	11.8644
ENSG00000033050	ABCF2	11.4199	11.7339	11.4044	11.5103	11.4661	11.4402	11.4303	11.4051	11.5336	11.5281	11.5399	11.5256	11.5321	11.5911	11.3856	11.4261	11.6606	11.3574	11.3818	11.4785	11.6221	11.4227	11.1753	11.4522	11.5684	11.605	11.5801	11.602	11.6551	11.5058	11.6025	11.4584	11.476	11.7877	11.2098	11.9204	11.8698	11.8613	11.9505	11.65	11.597	11.5848	13.1489	13.2111	13.2443	13.2534	13.2723	13.2948
ENSG00000033100	CHPF2	11.375	11.7746	11.3009	11.2966	11.2613	11.464	11.2068	11.276	11.4083	11.4421	11.5023	11.5781	11.4813	11.4391	11.1893	11.344	11.4364	11.4227	11.3466	11.3643	11.542	11.4732	11.3091	11.3634	11.2845	11.2935	11.5596	11.3608	11.2886	11.3703	11.8663	11.7173	11.8508	12.2754	10.5191	12.1674	12.328	12.0785	12.1258	11.4023	11.3224	11.6144	12.954	13.0316	13.0155	12.866	12.921	12.9721
ENSG00000033122	LRRC7	10.1952	9.51892	10.0504	9.88501	10.1361	10.1238	10.3626	10.4708	10.307	10.4872	10.4162	10.4719	10.5085	10.389	10.2364	10.0778	9.52774	9.88306	10.5115	10.0892	9.83873	10.2509	10.8666	10.3691	10.2687	10.7722	10.4877	10.0931	10.3094	10.376	9.57621	10.0076	9.92034	9.62861	9.04894	9.3962	9.62177	9.2971	9.58243	10.5681	10.7437	10.3998	9.16201	9.28397	9.31184	8.93735	9.33129	8.92778
ENSG00000033170	FUT8	11.484	11.4529	11.751	11.879	11.7065	11.4469	11.7208	11.7024	10.9085	10.8543	10.9816	11.2765	11.0855	11.1369	11.6641	11.7037	11.552	11.1436	11.6863	11.3485	11.4074	11.3534	10.8628	11.4288	11.7783	11.7702	11.9739	11.5373	11.6039	11.2707	10.9149	10.8791	10.8827	10.2825	9.6469	10.3665	10.5134	10.1705	10.356	11.8413	11.9078	11.8225	8.54734	8.26095	8.45402	8.58881	8.50361	8.71311
ENSG00000033178	UBA6	11.3869	11.0534	11.1231	11.5478	11.7358	10.8544	11.1559	11.5432	11.8672	11.84	11.8385	11.5682	11.6459	11.7722	11.8153	11.5859	11.2685	10.8543	11.3213	11.3391	10.8592	11.5243	11.5114	11.6083	11.8537	11.7914	11.7514	11.5383	11.6128	11.3907	11.1745	11.493	11.2183	11.255	11.3532	11.0284	11.0984	10.5947	11.063	11.6978	11.9072	11.7083	11.8858	11.9156	12.0583	11.9569	11.8569	11.8575
ENSG00000033327	GAB2	12.8904	12.8539	12.9807	13.0481	12.9274	12.9853	13.0255	13.0367	13.1689	13.264	13.2031	13.1595	13.086	13.1628	12.952	12.878	12.8645	12.8287	12.9685	12.9974	13.0415	12.851	12.9787	12.8589	12.7091	12.6217	12.8567	12.86	12.9364	12.8164	13.243	13.083	13.0451	13.284	12.3604	13.0529	13.0886	12.6545	12.7804	12.4915	12.5897	12.3975	11.5694	11.4445	11.6287	11.7731	11.6228	11.598
ENSG00000033627	ATP6V0A1	13.9349	13.8526	13.813	13.588	13.3747	13.6496	13.6938	13.539	14.8008	14.7721	14.7234	14.7475	14.7833	14.7436	13.593	13.5795	13.5587	13.5957	13.6432	13.7367	13.6949	13.8868	14.4169	13.7705	13.6847	13.7291	13.8499	13.6116	13.5395	13.6574	14.8027	14.7824	14.8023	14.8149	16.0658	14.8734	14.6914	14.6148	14.5468	13.655	13.8084	13.8836	14.5357	14.6808	14.579	14.5843	14.6421	14.6214
ENSG00000033800	PIAS1	11.5523	10.3404	11.5105	11.7738	11.8064	11.198	11.6994	11.7834	11.3391	11.4616	11.3081	11.4136	11.3066	11.4442	11.8872	11.7826	11.556	10.7291	11.5306	11.6304	11.2576	11.6348	11.6995	11.6386	11.1383	11.2074	11.2497	11.5924	11.7718	11.3581	10.7998	10.9147	10.8306	10.1913	12.9381	9.83326	10.3297	9.7014	10.197	10.9416	11.3326	10.9469	10.3348	10.5318	10.7829	10.9336	10.6859	10.867
ENSG00000033867	SLC4A7	11.0423	10.8328	10.6246	11.0239	11.327	10.3907	10.8004	11.236	11.0957	11.1696	11.1359	10.6396	10.6079	10.8895	11.3365	11.4094	10.9418	10.2356	11.0601	10.9625	10.3324	11.3039	11.1741	11.3458	10.7047	10.459	10.3943	11.1235	11.1242	11.0264	9.82583	10.0117	9.61612	9.52088	14.0674	9.16911	9.38728	9.31586	9.27723	10.4489	10.5139	10.1003	10.0708	10.0512	10.4026	10.2702	9.91115	10.0197
ENSG00000034053	APBA2	13.1103	13.4382	13.4967	13.3839	13.1177	13.4305	13.4464	13.2717	13.2842	13.1623	13.2647	13.1124	13.1574	13.1132	13.1819	13.1426	13.1852	13.2894	13.2622	13.1465	13.2707	13.0031	13.3671	13.2276	13.101	13.2258	13.0777	13.0947	13.1528	13.0594	13.5553	13.3914	13.5565	13.0351	13.0528	13.0151	12.9877	13.0358	13.0553	13.2929	13.1934	12.9817	11.6878	11.685	11.7601	11.8492	12.0149	11.8156
ENSG00000034152	MAP2K3	9.61249	9.73318	10.0725	9.864	9.66469	10.1262	9.85278	9.70352	9.14229	9.38345	9.4558	9.22668	9.54748	9.34298	9.59585	9.68902	9.95921	9.9832	9.73939	9.63309	10.1582	9.35176	9.37984	9.52521	9.1606	9.42434	9.42268	9.32982	9.4252	9.52443	9.64767	9.49119	9.62695	10.0083	10.7744	10.4291	9.91948	10.3279	10.2829	9.45916	9.47077	9.07192	10.9084	10.9656	10.8915	10.6419	10.9807	10.8999
ENSG00000034239	CLXN	5.08999	5.20257	5.64192	5.3375	5.36219	5.23291	4.93257	5.17918	6.99384	6.71917	7.23259	6.23823	6.66167	6.62673	5.21807	5.83242	4.66788	5.44849	5.70952	5.04928	5.62723	5.38399	5.39212	4.99263	5.95434	5.75989	6.8573	5.23377	4.71044	5.3853	5.30313	5.83544	5.36208	5.74048	6.11738	5.99047	5.62436	6.40159	5.85635	5.8164	6.30364	6.79329	5.62342	5.55772	4.76949	5.70951	5.48333	5.16283
ENSG00000034510	TMSB10	15.9626	16.6848	16.4754	16.11	15.6696	16.4467	16.3648	15.73	16.6674	16.5853	16.6621	16.5146	16.676	16.5095	15.6267	15.6902	16.0848	16.5076	15.8556	15.8085	16.1756	15.7008	16.0256	15.6299	15.8508	16.095	15.9091	15.7011	15.6874	15.6596	17.1595	16.9512	17.0789	16.4427	18.9109	16.6374	16.3972	17.1759	16.5988	16.2924	16.1616	16.2604	15.437	15.4232	15.2009	15.0573	15.2376	15.0683
ENSG00000034533	ASTE1	7.2571	6.29538	7.2638	7.25876	7.25127	7.2183	7.03279	7.41363	7.78489	7.96743	8.06892	7.82035	7.91337	7.89593	7.02342	7.08567	7.04737	7.08307	7.36369	7.52256	7.37124	6.73324	7.60607	7.0713	7.37923	7.0485	7.57346	7.16041	6.95916	7.47451	7.82406	8.21179	7.8382	7.25031	5.13631	7.079	7.01626	7.18127	7.24979	7.09045	7.48041	7.79569	7.63806	7.65878	6.88827	7.57362	7.21678	7.26866
ENSG00000034677	RNF19A	10.9428	10.7628	10.9924	11.1319	11.1209	10.4585	10.9438	11.0775	11.5788	11.6444	11.5161	11.5366	11.4732	11.488	11.208	11.1553	10.7026	10.3564	10.9514	10.945	10.6392	11.0097	11.2274	11.1009	11.5399	11.3237	11.758	11.0989	11.0909	11.2015	11.6072	11.6042	11.5729	11.3703	9.525	11.1404	11.42	10.8777	11.3626	11.1991	11.3162	11.3884	11.4894	11.6254	11.6323	11.8532	11.6572	11.7471
ENSG00000034693	PEX3	9.0692	8.43331	9.20031	9.12008	9.28345	8.74721	9.19316	9.05062	9.43572	9.6581	9.57314	9.54489	9.4084	9.67262	9.27238	9.17293	9.06047	8.72099	9.04045	9.10424	9.07445	9.17057	9.51123	9.05239	9.36115	9.36459	9.41744	9.20345	9.24771	9.35343	9.31863	9.3697	9.46744	9.69417	6.28056	9.36075	9.45976	9.22521	9.42261	9.42929	9.48837	9.55572	8.99106	9.01925	9.00855	8.93176	8.98706	9.24534
ENSG00000034713	GABARAPL2	12.2825	12.6899	12.4492	12.4059	12.2434	12.3084	12.4371	12.1608	13.3371	13.284	13.1635	13.0971	13.1345	13.2771	12.2516	12.194	12.3947	12.5433	12.2559	12.2429	12.4009	12.1484	12.429	12.1097	12.4767	12.6959	12.6405	12.2475	12.3132	12.1373	12.8336	13.0927	13.0215	12.7212	13.469	13.057	12.8724	13.2497	13.0818	12.7974	12.7746	12.8473	12.7258	12.8358	12.6921	12.6142	12.7991	12.7435
ENSG00000035115	SH3YL1	10.1816	10.4404	10.1384	10.2033	10.5627	9.93287	10.0844	10.4435	9.81548	9.85422	9.79049	9.85382	9.87193	9.94559	10.5339	10.4521	10.0604	9.95987	10.3089	9.982	9.84327	10.4069	10.4228	10.3864	10.6683	10.6778	10.5688	10.1555	10.116	10.2758	9.8838	9.83704	9.72593	9.37619	6.89352	9.28513	9.44464	9.11322	9.36666	10.6409	10.638	10.4023	10.6031	10.6709	10.7919	10.7966	10.7035	10.7246
ENSG00000035141	FAM136A	10.6778	10.2488	10.6662	10.5505	10.3973	10.426	10.644	10.4977	10.901	10.6215	10.8699	10.7393	10.7406	10.776	10.4473	10.5013	10.8242	10.441	10.4803	10.5308	10.6686	10.6925	10.3938	10.5778	10.7795	10.7462	10.707	10.5153	10.6313	10.5118	10.7681	10.6993	10.8445	10.3411	9.86983	10.5738	10.7543	10.9071	10.9342	10.9213	10.6839	10.822	11.3319	11.3796	11.209	11.3173	11.3896	11.3287
ENSG00000035403	VCL	12.0606	12.3216	12.0358	11.9646	11.818	11.5446	11.8424	11.7355	12.248	12.4098	12.3661	12.4293	12.2937	12.4207	11.9843	12.0924	11.7658	11.3353	11.7361	11.6888	11.6812	12.2044	11.9477	11.9796	12.6447	12.1645	12.743	12.147	12.0149	12.0727	12.7467	12.6517	12.6677	12.2812	13.039	12.0835	12.0705	11.5011	11.9821	12.1694	12.1326	12.4887	11.5801	11.223	11.7179	11.6196	11.2317	11.5708
ENSG00000035499	DEPDC1B	9.44378	9.36741	9.1869	9.59646	9.51006	9.05302	9.3447	9.25934	6.26983	6.48778	6.35219	7.48614	6.35324	6.32864	9.23938	9.66792	9.98045	8.31271	9.39782	9.78017	9.69936	9.36748	7.15795	8.63199	9.32917	8.45033	8.54234	9.54532	9.34037	8.93003	6.03487	5.69266	5.99774	6.95451	3.49506	7.00303	7.23719	6.1318	6.52596	8.75448	8.24296	8.20055	5.70325	5.74092	6.30039	5.76318	5.72445	5.77956
ENSG00000035664	DAPK2	6.60668	6.94773	6.99623	6.66108	7.00129	7.40338	6.866	6.93159	6.91624	7.0312	6.87499	7.29181	7.58026	7.42604	7.16329	6.59507	6.83183	7.13767	6.87136	7.07053	6.9578	7.05372	6.14112	6.61883	7.15704	7.31947	7.17001	6.65531	6.45837	6.92839	6.62601	6.54335	6.46084	7.87048	8.55202	7.80874	7.04077	7.46795	7.02386	7.39395	7.12092	7.5541	5.44724	5.34395	5.63557	6.12912	4.50674	5.59412
ENSG00000035681	NSMAF	10.1027	9.77026	10.0942	10.2276	10.2047	9.73792	9.94609	10.1546	9.81017	10.0442	9.89538	10.0059	10.095	9.95761	10.2704	10.373	10.1894	9.68441	10.1746	10.1315	9.96497	10.2807	10.1263	10.1302	10.4413	10.4618	10.4017	10.1374	10.1609	10.1831	9.84298	9.87822	9.99744	10.5968	8.65738	10.4046	10.3542	10.0347	10.235	10.5079	10.5074	10.1918	11.0656	10.9667	11.0669	10.9032	10.84	10.8107
ENSG00000035687	ADSS2	11.063	11.0788	11.0884	11.1292	11.0962	10.7393	11.2542	11.0549	11.7136	11.6285	11.6144	11.4153	11.5468	11.7195	11.0413	10.9951	11.0918	10.6476	11.0567	11.0671	10.9356	11.0007	11.1959	10.9249	11.2961	11.4033	11.3044	11.0744	11.0525	10.9359	11.4325	11.5167	11.4195	11.3874	9.9549	11.2551	11.4111	11.0902	11.3557	11.3736	11.4839	11.3183	11.0958	11.2375	11.3856	11.2442	11.2449	11.2771
ENSG00000035720	STAP1	4.05075	3.49506	3.49506	4.11336	3.96443	3.49506	3.49506	3.49506	4.80354	3.49506	4.42565	4.03647	4.78268	3.49506	3.49506	3.49506	3.91969	3.9824	4.1002	3.49506	4.28489	4.0336	4.33262	3.49506	3.49506	3.99351	3.922	4.21168	3.93586	4.05412	3.49506	3.49506	3.49506	4.98542	3.49506	5.53895	5.37518	4.91085	5.20341	4.00834	3.49506	3.49506	5.3991	3.49506	3.49506	4.08238	5.09752	4.36301
ENSG00000035862	TIMP2	13.6348	14.3094	14.0639	13.9735	13.5242	13.5197	13.6326	13.4537	14.1314	14.1184	14.0559	14.2411	14.1854	14.1397	13.8649	13.655	13.5943	13.8274	13.5256	13.3506	13.6461	13.772	14.063	13.9203	14.6695	14.3203	14.8792	13.7338	13.6393	13.6527	14.2516	14.2803	14.3484	13.9111	13.4254	13.9577	13.7651	14.0282	13.9337	14.284	14.2892	14.8487	13.2479	13.243	13.1704	13.3366	13.0504	13.3289
ENSG00000035928	RFC1	11.5773	11.2578	11.6678	11.7325	11.8716	11.3806	11.6657	11.7838	11.0526	11.1368	10.9988	11.1678	11.0391	11.1453	11.8083	11.8751	11.8269	11.0451	11.6815	11.7142	11.6187	11.8063	11.1692	11.5829	11.9468	11.7778	11.9022	11.7686	11.9181	11.6482	10.7662	10.8954	10.7512	11.0822	12.6984	11.002	10.9844	10.8112	10.9381	11.6934	11.7253	11.8211	11.2772	11.084	11.3323	11.4825	11.2259	11.1824
ENSG00000036054	TBC1D23	10.2484	9.89639	10.2618	10.5167	10.6349	9.75957	10.3481	10.496	10.74	10.7001	10.6791	10.7352	10.6124	10.8908	10.6057	10.5503	10.3072	9.91932	10.3484	10.383	10.1227	10.4444	10.2816	10.3763	10.9062	10.8603	10.8796	10.6798	10.8098	10.6242	10.2861	10.2534	10.31	10.6544	9.05996	10.5173	10.742	10.3397	10.637	10.7603	10.9313	10.964	11.5309	11.6487	11.6563	11.7259	11.5497	11.6347
ENSG00000036257	CUL3	12.015	12.1444	12.0544	12.3186	12.2035	11.7133	12.1727	12.2416	12.2939	12.2465	12.1948	12.1181	12.0369	12.2233	12.3634	12.3221	12.1669	11.2761	12.2017	12.1602	11.9699	12.2987	12.1461	12.2649	12.3215	12.3349	12.3472	12.3846	12.4245	12.0467	12.1805	12.0406	12.0909	12.3708	9.38309	12.2331	12.5049	12.0007	12.3857	12.2796	12.3195	12.2069	12.6161	12.8001	12.7697	12.9842	12.9244	12.9175
ENSG00000036448	MYOM2	8.45773	9.2929	8.58528	8.54856	8.7776	8.80191	8.74934	8.72378	8.31444	8.62972	8.62103	8.27483	8.24578	8.51996	8.72325	8.55243	8.62251	8.85053	8.62066	8.71246	8.78997	8.18355	8.77633	8.4952	9.12974	9.15689	9.14947	8.446	8.61636	8.6663	11.4171	11.6528	11.6147	9.53288	10.6155	9.71414	9.61097	10.5123	10.2437	9.29325	9.23045	9.48395	8.80999	8.71566	8.8561	8.87756	8.89375	9.12004
ENSG00000036473	OTC	4.05075	3.49506	4.19682	3.49506	4.15599	4.30925	3.49506	3.49506	3.49506	4.20683	4.30436	3.49506	3.49506	3.49506	3.49506	4.00263	3.91969	3.84047	3.49506	3.96367	4.14258	3.49506	3.49506	3.49506	4.14206	4.35013	4.09668	4.43606	4.11607	3.49506	3.49506	4.38355	4.33593	4.28929	3.49506	4.52742	4.38259	4.14834	4.54686	4.00834	4.00992	4.14886	3.49506	3.49506	3.49506	4.08238	4.08703	3.93392
ENSG00000036530	CYP46A1	11.1913	11.2617	10.9847	10.6539	10.3759	11.3866	11.1994	10.6712	11.8401	11.8037	11.7809	11.6155	11.7818	11.567	10.4405	10.5631	10.4999	11.0868	10.8792	10.7943	10.9821	10.8486	11.5076	10.6488	10.654	10.5952	10.8374	10.6185	10.4005	10.8154	11.8756	11.7626	11.9129	11.6755	12.2637	11.8377	11.6601	11.9359	11.7002	10.7084	10.7203	11.1317	10.523	10.3712	10.2627	10.4412	10.5368	10.4958
ENSG00000036549	ZZZ3	10.8598	10.7738	10.7878	11.1719	11.282	10.4641	11.1143	11.2106	10.9072	11.0442	10.9438	11.1769	10.9776	11.2778	11.2927	11.2385	10.9001	10.3613	11.1278	11.1155	10.7371	11.0169	10.9992	11.1666	11.1235	11.0855	11.1177	11.3951	11.3919	11.1071	10.1696	10.2473	10.1033	10.3026	8.62805	9.99896	10.5442	10.046	10.4244	10.9479	11.1525	10.7409	10.8668	10.8996	10.9348	11.1571	10.9557	10.9499
ENSG00000036565	SLC18A1	5.3099	5.38045	5.46462	5.16285	4.78511	5.44633	5.59305	4.92608	4.26742	4.49194	3.49506	4.78557	3.49506	3.49506	4.9424	5.19824	4.96696	4.87002	5.13028	5.26472	4.68283	5.29179	5.76578	5.12254	5.85356	5.83347	5.63919	4.96632	5.07125	5.17715	4.40637	4.01338	4.09379	4.60494	7.16419	5.1801	4.73187	4.60843	4.95288	5.51514	5.80296	6.03033	4.84798	5.34395	5.24691	4.08238	4.50674	5.16283
ENSG00000036672	USP2	7.48657	8.52303	8.13223	7.93	8.08062	7.7885	7.73013	7.69161	7.08522	7.44667	7.18495	6.95827	7.24055	7.13396	7.98338	7.73963	7.98444	8.53507	7.82855	7.74937	7.93957	7.68868	7.73112	8.121	8.6536	8.21621	8.78303	7.61343	7.75549	7.72965	7.34725	6.94277	7.20719	8.21109	7.24407	8.17435	8.06175	8.00688	7.97552	8.3219	8.57245	8.72344	7.87827	7.54604	7.70103	7.78104	7.5049	7.62562
ENSG00000036828	CASR	4.05075	3.49506	4.86088	4.63108	4.15599	3.49506	4.10201	4.59488	4.43559	4.20683	4.62551	4.25636	4.25459	4.26637	4.16381	4.79998	4.28253	4.33141	3.49506	4.52548	4.34645	4.41748	3.49506	4.18857	6.84339	6.61554	7.33994	4.11723	3.49506	4.05412	6.30512	6.09813	6.26761	4.38034	3.49506	4.82785	5.1322	5.43024	5.37157	6.45028	6.65983	6.61182	5.53836	4.0208	5.58681	5.43615	5.00273	5.33748
ENSG00000037042	TUBG2	10.7255	10.4358	10.659	10.5665	10.5973	11.0427	10.6925	10.6636	10.9245	10.9564	11.0509	10.974	11.0802	10.9461	10.5395	10.4943	10.3557	11.2165	10.9484	10.6573	10.7376	10.7274	11.2867	10.6922	10.4305	10.4436	10.6312	10.3742	10.0367	10.5837	11.869	11.6505	11.7794	11.5751	10.8237	11.7514	11.5387	11.9009	11.7311	10.7994	10.6569	10.8736	10.9134	10.7157	10.6985	10.9606	11.1088	10.9914
ENSG00000037241	RPL26L1	9.78445	9.59944	10.1947	10.1483	10.0313	10.0277	10.1819	9.87973	10.3733	10.2068	10.2521	10.4085	10.264	10.46	9.87386	9.9784	10.2195	10.4684	10.0825	9.95085	10.3549	9.93088	9.90889	9.84779	10.1294	10.3171	10.2248	10.019	10.1325	9.98373	9.952	10.2595	10.2829	10.4198	10.971	10.5892	10.3542	10.8319	10.5311	10.3495	10.2913	10.4649	10.795	10.8951	10.6614	10.4819	10.6017	10.4445
ENSG00000037280	FLT4	8.16991	8.39579	8.13223	7.93	7.91743	8.37463	7.77763	7.75054	6.83415	7.15054	6.62883	6.92018	6.81456	6.69811	7.56677	8.14809	8.76645	7.89056	7.8027	7.87298	8.09722	8.31193	7.3953	8.18833	7.33333	7.72968	7.11378	8.00979	8.13409	7.86345	6.33369	5.87357	6.17	6.42459	7.45996	6.06882	6.01383	6.40159	6.0568	7.71043	7.09031	7.1109	7.04686	6.50448	6.20979	5.59509	6.22405	6.39441
ENSG00000037474	NSUN2	11.3154	11.4889	10.903	11.2211	11.3824	11.1296	10.9519	11.2493	11.1228	11.1449	11.0657	11.1898	11.2241	11.3128	11.2703	11.4361	11.2523	10.9728	11.1408	11.2679	11.1495	11.4663	11.2126	11.3965	11.665	11.6524	11.6427	11.5063	11.369	11.5804	11.6015	11.4359	11.5216	11.851	10.1376	11.7398	11.8836	11.6642	11.9228	11.6149	11.7225	11.609	12.6353	12.6821	12.6617	12.7529	12.5653	12.7576
ENSG00000037637	FBXO42	11.4651	11.6105	11.6299	11.7173	11.5655	11.5658	11.6435	11.6303	11.7964	11.83	11.7699	11.8146	11.8484	11.8387	11.6105	11.5244	11.6511	11.4745	11.627	11.6321	11.6802	11.4574	11.6336	11.5564	11.5103	11.6328	11.5505	11.6658	11.6537	11.5812	11.7998	11.6767	11.7208	12.6869	11.8923	12.6624	12.7719	12.4027	12.5993	11.5075	11.5232	11.389	12.1523	12.1364	12.1983	12.2347	12.2709	12.1678
ENSG00000037749	MFAP3	10.6719	10.0965	10.5068	10.8166	10.7679	10.0629	10.7881	10.6521	11.0848	11.3043	11.0964	11.2839	11.2452	11.3562	10.8744	10.7892	10.4301	9.54773	10.57	10.6996	10.2527	10.9332	11.0938	10.8532	10.7503	10.6072	10.7953	10.8481	11.0825	10.727	10.2239	10.5317	10.1352	10.7667	7.39156	9.99044	10.4222	8.94435	9.88922	10.4233	10.5851	10.6381	10.2362	10.778	10.9209	11.1041	10.6629	11.0018
ENSG00000037757	MRI1	9.57614	10.0759	9.49237	9.49498	9.65718	9.7565	9.41274	9.56302	9.09066	9.0928	9.34432	9.42522	9.33527	9.11716	9.59278	9.6754	9.54684	9.76632	9.67155	9.65688	9.28146	9.72136	9.90448	9.92077	9.44111	9.49672	9.57346	9.65485	9.55093	9.9441	9.77695	9.58262	9.67816	9.14337	8.21977	9.13858	9.21085	8.93398	9.16624	9.54943	9.51867	9.61109	10.3123	10.6079	10.3238	10.6529	10.3851	10.7626
ENSG00000037897	METTL1	8.42963	8.15877	8.29126	8.01472	7.99794	8.18632	8.07231	7.93455	7.89957	8.23927	8.37394	8.38306	8.20722	8.24152	7.85063	8.07062	8.47859	8.16853	7.91551	8.07306	8.34311	8.50754	8.34445	8.32023	8.62014	8.28708	8.63377	8.05679	8.06135	8.2568	8.78399	8.41844	8.61685	7.30758	7.6765	7.97623	7.44074	7.85362	7.52907	8.47903	8.1865	8.5068	8.084	7.84176	8.0727	7.92327	8.12463	7.53824
ENSG00000037965	HOXC8	4.05075	3.49506	3.49506	4.5505	3.49506	3.49506	4.68401	3.49506	3.49506	3.49506	3.49506	3.49506	3.49506	3.49506	3.49506	3.49506	4.22538	3.9824	3.49506	3.49506	3.95483	3.49506	3.49506	3.49506	4.72125	3.49506	3.49506	3.49506	3.49506	3.49506	3.49506	3.49506	3.49506	3.49506	4.68517	3.49506	3.49506	4.14834	3.49506	3.49506	3.49506	3.49506	3.49506	3.49506	3.49506	3.49506	4.08703	4.11335
ENSG00000038002	AGA	8.48529	8.00521	8.56986	8.6728	8.70656	8.09183	8.60286	8.72671	7.49744	7.32538	7.17279	7.66869	7.06096	7.27978	8.22885	8.6418	8.71161	8.36059	8.57185	8.48954	8.85081	8.34055	7.03348	8.22726	8.83767	8.79772	8.98638	8.50927	8.45112	8.18201	7.17901	6.62193	7.06489	7.3856	7.24407	7.34019	6.91375	6.8813	7.15731	8.82274	8.80338	9.29396	7.50627	7.5922	7.31657	7.42188	7.3932	7.51346
ENSG00000038210	PI4K2B	7.90984	8.01762	7.36299	7.66367	7.46392	7.02627	7.53056	7.48488	7.15433	7.01556	7.0451	6.62022	6.85537	7.15092	7.72136	7.66619	7.76982	7.11744	7.67314	7.44487	7.40619	7.88625	7.14799	7.74495	7.29126	7.35601	7.24805	7.51009	7.60592	7.509	6.71491	7.01071	6.49326	8.59497	7.16419	8.59977	8.41231	8.57307	8.57874	7.59101	7.51529	7.4986	8.70323	8.39041	8.44107	8.01082	7.96118	8.12221
ENSG00000038219	BOD1L1	12.9612	12.9284	12.7107	12.7448	13.0314	12.625	12.854	13.0293	13.2223	13.2683	13.2323	13.2367	13.2942	13.3521	13.0819	12.887	12.7598	12.8047	13.0373	13.0261	12.7319	12.9909	13.1453	12.8707	13.0285	12.948	12.8935	12.8961	13.0217	12.9212	13.3748	13.3893	13.3148	13.6056	16.1531	13.5275	13.6189	13.7304	13.6575	12.7484	12.9315	12.7713	14.036	13.9076	14.0925	14.0897	14.1398	13.9905
ENSG00000038274	MAT2B	11.2346	10.5931	11.2662	11.4978	11.4777	11.1248	11.3475	11.3657	10.0017	9.84765	9.90637	10.1269	9.82945	10.066	11.357	11.5504	11.8779	10.8067	11.2503	11.4497	11.3917	11.2583	10.0271	11.126	11.0255	10.9621	10.6231	11.4117	11.5519	11.0851	9.95313	9.81246	9.81856	10.621	8.96936	10.6004	10.7139	10.5006	10.7017	10.9647	10.7667	10.5981	11.0061	11.1422	11.1811	11.2002	11.0661	11.1108
ENSG00000038295	TLL1	8.08684	8.3177	6.99623	7.65614	7.25699	6.4507	7.61525	6.81415	8.55582	8.95705	8.7929	9.64962	8.58339	8.76418	7.72699	8.05538	7.63666	6.23043	6.96812	7.01767	6.72318	8.00282	7.46105	7.42521	11.2267	9.7749	10.6312	7.80473	7.69011	6.97869	9.76928	9.79703	9.82327	8.56187	6.67929	8.00072	8.56842	7.89707	8.0571	10.1478	10.2273	10.5399	6.8081	7.3848	7.43921	7.81186	7.35109	7.83994
ENSG00000038358	EDC4	12.0779	12.6933	12.1207	12.015	12.1046	12.237	11.9066	12.0843	12.1516	12.0972	12.182	12.1869	12.2086	12.1029	12.1703	12.1779	12.1645	11.9041	12.1525	12.1666	12.0817	12.2278	12.2309	12.2688	11.8347	11.8385	12.0095	12.1368	12.1885	12.1252	12.0576	11.9478	11.936	11.7942	5.13631	11.6379	11.7403	11.0824	11.3954	11.8747	11.7179	11.7699	12.7592	12.8851	12.814	12.8427	13.0003	13.0156
ENSG00000038382	TRIO	13.7831	13.8906	13.7721	13.6626	13.6406	13.4895	13.7855	13.8563	13.9768	14.0196	13.9532	14.1656	14.1512	14.117	13.8919	13.729	13.4149	13.1904	13.6153	13.6811	13.4457	13.8284	14.2431	13.9602	13.9249	14.008	13.9733	13.834	13.9603	13.8524	14.0654	13.9721	13.9978	14.3714	11.8229	14.0294	14.0001	13.185	13.656	13.6657	13.7676	13.4742	12.76	12.9157	13.0883	13.0727	13.1134	13.0162
ENSG00000038427	VCAN	12.1954	11.9871	12.1477	12.2632	12.4038	11.8348	12.1316	12.5554	8.13898	8.14236	7.9744	10.0081	8.23048	7.79209	12.3922	12.5206	12.4896	11.2206	12.1493	12.2944	12.237	12.3111	11.1698	12.2174	13.5189	12.562	12.8547	12.0089	12.2315	11.8929	8.45139	8.15699	8.02474	8.47565	9.186	8.0104	8.24069	7.59668	7.96348	12.4094	12.6785	12.2961	10.3243	10.542	11.0001	10.7386	10.3029	10.6614
ENSG00000038532	CLEC16A	11.7536	11.995	11.9476	11.7634	11.7874	11.9461	11.7756	11.8178	11.7	11.7289	11.738	11.9008	11.8389	11.8125	11.8136	11.7786	11.7001	11.8493	11.832	11.862	11.9077	11.7007	11.8726	11.9876	11.8013	11.8301	11.8661	11.8082	11.8744	11.7357	11.6007	11.4775	11.4879	11.8016	11.0993	11.6096	11.7415	11.2877	11.454	11.7985	11.7259	11.529	10.0491	10.0052	10.0662	10.3203	10.5764	10.3418
ENSG00000038945	MSR1	4.86816	4.73559	4.35045	3.49506	4.36387	3.49506	4.53166	4.05486	5.68712	5.48945	5.22333	4.55991	4.96704	4.80184	3.88346	4.36549	4.47553	4.26028	4.34481	4.15493	4.55396	4.48869	4.33262	4.46683	4.83085	4.19655	4.92071	4.71262	3.49506	4.05412	5.651	5.19941	5.11436	6.8142	6.55858	7.06972	6.54081	6.2955	6.44044	5.36076	4.90256	5.59028	4.46859	3.49506	3.49506	4.32011	4.08703	4.11335
ENSG00000039068	CDH1	4.44619	3.49506	5.3132	4.46197	4.30111	3.49506	4.10201	4.17857	3.49506	3.49506	4.53121	3.49506	4.25459	4.26637	4.26503	4.20927	4.43148	4.5393	4.52865	4.42047	5.13323	4.25238	3.91822	4.18857	4.45586	5.00875	4.80466	4.36839	3.49506	4.2809	7.15553	5.91064	7.11736	6.31563	5.7171	6.74716	6.46979	6.60996	6.55875	4.50623	4.00992	5.43161	4.99521	4.53003	4.54637	4.32011	4.08703	4.11335
ENSG00000039123	MTREX	11.794	11.5899	11.6893	11.8939	11.8714	11.274	11.781	11.7467	12.0707	12.13	12.1357	11.9396	11.9275	12.0898	11.9136	11.9687	11.8944	10.9526	11.7353	11.8787	11.6174	11.9079	11.789	11.9274	11.922	11.8038	11.9108	11.8665	12.0134	11.774	11.7713	11.765	11.7451	11.5945	12.6518	11.612	11.8024	11.4994	11.7678	11.7699	11.9657	11.813	11.5244	11.5546	11.7666	11.8752	11.7021	11.6932
ENSG00000039139	DNAH5	6.26269	6.3761	6.54363	6.39443	6.26461	5.97578	6.70552	6.27874	6.55467	6.65975	6.00624	6.23823	6.75105	6.16866	6.91859	6.40087	5.70278	6.068	6.17229	5.96625	5.85517	5.91107	6.62122	6.20849	6.80634	6.85708	7.65072	6.18233	6.36697	6.48721	5.94402	6.11396	5.95104	6.70822	7.64749	6.63786	6.72446	6.25068	6.27189	6.2134	6.4812	7.1109	5.34903	4.75004	5.58681	5.46956	5.72445	5.59412
ENSG00000039319	ZFYVE16	11.1719	10.1254	10.6419	11.0048	11.0746	10.2623	10.7731	11.1932	11.1774	11.2331	11.1123	11.1928	11.1087	11.236	11.3245	11.3063	10.7111	10.0725	11.1109	10.9477	10.2858	11.2686	11.5917	11.1971	11.1979	10.9753	10.9909	11.2902	11.1958	11.1978	10.6658	11.0243	10.8804	10.6154	10.1582	10.2316	10.3461	9.7903	10.2462	10.9154	11.0186	10.9409	10.6612	10.6856	11.0285	11.0138	10.5544	10.7201
ENSG00000039523	RIPOR1	8.86153	9.01858	8.44012	8.37191	8.6384	8.9165	8.17714	8.84746	8.58722	8.36116	8.65187	8.5778	8.74815	8.68536	8.61842	8.73075	8.41548	9.18843	8.29937	8.89821	8.60965	8.61389	9.10561	8.79194	8.28325	8.77998	8.56148	8.55359	8.15576	8.88101	8.8582	8.91949	9.19897	8.77032	10.6267	8.64082	8.34218	9.06334	8.53064	8.575	8.58342	8.18309	9.12113	8.81121	8.71276	8.62736	8.95102	8.67276
ENSG00000039537	C6	4.27622	4.73559	3.49506	3.49506	3.49506	3.49506	3.49506	4.05486	4.90102	5.28112	5.57936	4.78557	4.55747	4.98854	4.26503	4.20927	4.0142	4.09053	4.34481	4.15493	3.49506	4.25238	4.79374	3.49506	4.21695	5.00875	4.22929	3.49506	3.49506	3.49506	3.49506	4.38355	4.33593	5.11481	3.49506	4.59552	4.90996	4.60843	4.54686	4.21723	3.49506	4.14886	3.49506	3.49506	3.49506	4.32011	3.49506	3.49506
ENSG00000039560	RAI14	11.7722	11.5489	11.5112	11.7307	11.8333	11.4488	11.6809	11.6609	11.4465	11.5923	11.4914	11.7001	11.7877	11.783	11.5386	12.0444	11.7492	10.8515	11.7069	11.8238	11.6928	11.6743	10.5201	11.3656	11.3011	10.5251	10.6932	11.9206	11.8217	11.5723	10.6436	10.4924	10.5526	11.4393	12.8911	11.304	10.9813	10.6778	10.8937	10.6193	10.5373	10.6739	9.18532	8.6189	8.62396	8.56372	8.10455	8.38102
ENSG00000039600	SOX30	5.24099	5.85866	4.86088	5.11489	4.99078	5.44633	5.03816	5.01684	6.20511	5.78806	6.06134	5.96071	5.91695	5.77839	4.8969	5.47122	4.94056	5.13632	5.08309	5.3595	5.45637	5.22623	5.15328	4.9216	5.2574	4.93708	4.83488	5.26331	5.34476	5.35297	6.01718	6.48439	6.47714	5.8127	3.49506	6.10636	6.04722	5.58883	5.93505	4.93848	5.01861	5.79691	3.49506	5.0851	4.24648	5.13027	4.50674	4.63107
ENSG00000039650	PNKP	10.9802	11.4856	10.7495	10.7111	10.6896	11.0874	10.3824	10.6848	10.0721	9.96752	10.0372	10.0955	10.0325	9.95761	10.7352	10.9067	10.9364	11.1703	10.6571	10.6498	10.7439	11.1454	10.7429	11.0692	10.795	10.8523	10.7708	10.8553	10.6533	11.0288	10.7132	10.6493	10.6724	10.483	12.292	10.6163	10.467	10.8875	10.5198	10.8772	10.632	10.8943	11.2818	11.2438	11.2336	11.0477	11.1504	11.0704
ENSG00000039987	BEST2	4.58707	4.38533	4.47818	4.5505	4.47614	4.63217	4.34732	4.82709	3.49506	3.49506	4.42565	4.25636	4.55747	4.43433	4.43272	4.84276	4.88579	4.68518	4.68059	4.15493	4.28489	4.41748	4.73097	5.12254	4.6819	4.97349	4.6384	4.66349	3.49506	4.82543	4.54182	4.22424	4.66852	5.26768	3.49506	5.10173	5.22913	5.55099	5.15744	4.67225	4.81769	4.69391	6.64275	6.72973	6.00842	7.00678	6.89115	7.08977
ENSG00000040199	PHLPP2	10.6786	10.693	10.5308	10.6754	10.6912	10.2339	10.5632	10.6412	10.8346	10.7396	10.8078	10.8299	10.6473	10.7678	10.8157	10.759	10.5491	10.1438	10.5709	10.5296	10.3459	10.7909	10.8719	10.8758	10.7922	10.535	10.6434	10.8184	10.8886	10.7131	10.7079	10.8328	10.7577	10.9076	8.29638	10.7164	10.8359	10.3924	10.755	10.4376	10.4959	10.3871	10.9332	11.2546	11.1831	11.3662	11.1848	11.121
ENSG00000040275	SPDL1	10.2014	9.95554	9.91465	10.1695	10.2288	9.83432	10.0323	10.189	9.62603	9.68044	9.68378	9.57863	9.52574	9.85851	10.2295	10.3412	10.246	9.61441	10.1338	10.3882	10.0671	10.3162	9.63697	10.0052	10.4774	10.0993	10.2006	10.303	10.3834	10.1519	9.78331	9.63027	9.73096	10.5976	9.26429	10.388	10.5737	9.87946	10.527	10.105	10.1288	10.1142	10.6754	11.0223	11.0721	11.0445	10.8171	11.0033
ENSG00000040341	STAU2	12.2326	11.4345	12.1512	12.2703	12.0761	11.7926	12.2129	12.0834	13.2525	13.3416	13.243	12.9578	13.0407	13.1589	12.2096	12.1893	12.0732	11.5665	12.0579	11.9833	11.7992	12.1446	12.2943	11.9605	12.36	12.3709	12.4192	12.0645	12.1392	11.7686	12.8546	12.9739	12.932	12.386	13.3673	12.4545	12.5266	12.3282	12.5006	12.371	12.5749	12.4816	11.1569	11.1962	11.1246	11.4111	11.3958	11.3311
ENSG00000040487	SLC66A1	10.3123	10.6892	10.5804	10.5125	10.2164	10.8429	10.5241	10.2298	10.1892	10.2638	10.2142	10.0976	10.2678	10.0748	10.0363	10.2167	10.5585	10.734	10.4116	10.3194	10.8164	10.121	9.99981	10.1806	10.1144	10.2422	10.3663	10.1892	10.2465	10.0389	10.6603	10.4709	10.7577	11.6204	12.8934	11.7946	11.4627	11.6876	11.306	10.3795	10.1721	10.2333	11.4025	11.1906	11.1898	11.1475	11.1972	11.2318
ENSG00000040531	CTNS	9.71927	9.85556	9.86499	9.79224	9.88647	10.0654	9.66216	9.79152	9.29456	9.10753	9.23226	9.05421	9.26199	9.30207	9.70221	9.7936	9.85347	10.0439	9.8458	9.88095	9.95157	9.6967	9.33251	10.0366	10.0214	10.085	10.2795	9.82487	9.72743	9.85609	9.61524	9.38565	9.57198	8.80184	7.78697	8.83832	8.70673	8.94091	8.64801	10.0706	9.92632	10.1654	9.55877	9.66114	9.5106	9.36811	9.39044	9.30652
ENSG00000040608	RTN4R	10.7088	11.0773	11.3528	11.1726	10.8417	11.5176	11.1768	10.982	10.7649	10.7861	10.5853	10.4068	10.4119	10.2176	11.0077	10.8631	11.1489	11.5066	10.915	10.7537	11.227	10.5958	10.8734	10.9483	10.2626	10.4281	10.6001	10.7015	10.7657	10.4556	10.4997	10.3735	10.4878	7.6735	6.28056	7.85786	7.95465	8.39788	7.83717	10.8208	10.6839	10.4757	9.03206	9.34235	9.11418	8.97588	9.51906	9.10909
ENSG00000040633	PHF23	11.5773	11.6929	11.7135	11.6959	11.5743	11.7874	11.7773	11.6142	11.4969	11.4165	11.4902	11.5397	11.495	11.4963	11.4455	11.5776	11.8826	11.8083	11.6574	11.6782	11.9502	11.403	11.142	11.4323	11.4366	11.541	11.5023	11.5182	11.5595	11.3717	11.987	11.8671	12.028	9.43399	9.32034	9.26508	9.87054	10.2039	9.76316	11.6959	11.5114	11.6311	11.7622	11.8438	11.7199	11.7239	11.8174	11.719
ENSG00000040731	CDH10	10.1182	9.64807	10.2163	10.1826	10.0453	9.89984	10.4685	10.2101	10.6802	10.6317	10.6225	10.7133	10.627	10.597	10.1058	10.1158	9.74763	9.94758	10.3694	10.1726	9.99141	10.0417	10.3436	9.93062	10.4413	10.7467	10.6452	9.85394	10.041	9.84402	10.3189	10.558	10.4608	9.27165	7.64749	9.20322	9.66415	9.2917	9.43789	10.616	10.9334	10.5603	9.56894	9.61452	9.74172	9.55961	9.60004	9.66904
ENSG00000040933	INPP4A	12.3905	12.5731	12.3341	12.4355	12.4054	12.1436	12.4528	12.4664	13.0052	13.0826	12.9968	12.9405	12.9266	13.0114	12.5237	12.3569	12.0496	11.8833	12.3695	12.3953	12.1022	12.528	12.9796	12.5625	12.4385	12.3677	12.52	12.5123	12.5531	12.432	12.9615	12.8596	12.8311	12.7024	10.6487	12.384	12.5262	11.8457	12.1433	12.3212	12.5008	12.3459	11.605	11.6562	11.6458	11.858	11.8323	11.7927
ENSG00000041353	RAB27B	10.8076	9.64807	10.2147	10.4575	10.175	9.58352	10.6219	10.2473	12.2886	12.4079	12.3013	12.0217	11.9889	12.2494	10.5146	10.4528	10.1133	9.30932	10.4169	10.6005	9.87822	10.9017	11.4723	10.5564	10.64	10.3408	10.7096	10.492	10.3788	10.3629	11.7209	11.893	11.6368	11.4538	10.7474	11.0832	11.1506	10.3962	10.8247	10.2159	10.5926	10.9581	9.45571	9.75514	9.86786	9.51547	9.30518	9.5075
ENSG00000041357	PSMA4	12.4875	11.438	12.8072	12.6562	12.4954	12.366	12.7401	12.4974	12.6224	12.5025	12.4499	12.3161	12.4165	12.4823	12.4313	12.5856	12.9668	12.7065	12.4872	12.614	12.85	12.4954	12.2954	12.4078	12.579	12.6758	12.407	12.4759	12.5796	12.4226	12.7301	12.7294	12.8154	13.3239	15.7671	13.4377	13.3933	13.7708	13.4979	12.7128	12.6177	12.6227	14.1101	14.0831	14.1128	13.9651	14.0227	13.8909
ENSG00000041515	MYO16	11.5745	11.3696	11.2291	11.2512	11.1411	11.1866	11.2996	11.2116	12.4277	12.5039	12.4297	12.0881	12.1034	11.9464	11.2269	11.2177	10.9785	10.8977	11.3001	11.5426	11.5606	11.3626	11.4871	11.193	11.3674	11.0613	11.4703	11.3901	11.1925	10.7523	10.943	11.2104	10.8227	10.3176	10.1684	10.153	10.4557	9.80176	10.1802	10.9971	11.0257	11.118	8.14652	7.91615	8.03871	8.75314	8.36713	8.59245
ENSG00000041802	LSG1	10.683	10.7811	10.6071	10.6387	10.5724	10.4356	10.7239	10.5458	11.0207	11.1413	11.036	11.3024	11.2037	11.3305	10.4958	10.6429	10.725	10.5895	10.6535	10.7647	10.9099	10.8159	10.8065	10.7378	10.9417	10.9353	11.1132	10.8746	10.9332	10.8277	11.2221	11.1407	11.143	10.8676	11.131	11.0895	11.2857	11.3721	11.392	11.0057	11.0029	11.0682	12.264	12.1576	12.3517	12.4648	12.3174	12.4458
ENSG00000041880	PARP3	8.25647	7.90185	8.42876	8.16522	8.23872	8.61767	8.46068	8.33148	8.09593	8.48485	8.64312	8.2214	8.23815	7.83453	8.24068	7.93561	8.21006	8.53001	8.50941	8.00717	8.37361	8.22251	8.42877	8.32622	8.36634	8.2195	8.51119	8.36124	8.07279	8.56209	8.89627	8.70725	8.96013	9.08869	8.3332	9.24475	8.86734	9.21952	9.09639	8.66753	8.32042	8.30646	8.1397	7.92518	8.23903	8.15227	8.25326	8.1862
ENSG00000041982	TNC	11.0924	12.9374	12.527	12.181	11.7611	10.8224	11.0427	11.3643	7.56227	7.69188	7.41898	11.046	7.42721	7.54599	12.4676	11.261	11.518	11.6145	10.7695	10.6786	11.1557	12.4054	11.0899	12.5653	15.2351	14.508	15.2259	11.8292	11.7652	12.3329	9.48551	9.11788	9.0325	12.863	11.9905	12.6938	11.773	11.0698	11.6254	14.2721	14.1589	14.6571	12.8472	11.6017	12.307	11.4944	10.2661	11.2102
ENSG00000041988	THAP3	9.55355	10.5079	10.067	10.0197	9.89926	10.3197	10.0211	9.85048	9.52917	9.59157	9.21468	9.45855	9.5226	9.5025	9.74707	9.81973	9.98255	10.4681	9.9449	9.95783	10.172	9.61131	9.59929	9.65448	9.60604	9.82874	9.7346	9.8158	9.84027	9.85074	9.7795	9.68545	9.70565	10.0987	10.7677	10.3457	10.1689	10.4187	10.1273	10.0363	9.87817	9.71585	11.3071	11.2995	11.1206	10.9776	11.2008	11.108
ENSG00000042062	RIPOR3	6.10797	6.41476	5.36574	5.49044	5.86533	5.78869	5.30712	6.12348	5.07324	4.79571	5.22333	4.67928	5.32812	4.98854	5.94469	5.75595	5.77239	6.29283	6.30968	5.48936	5.82491	5.96905	5.73843	6.4059	6.22968	6.21991	5.8491	5.89376	5.5684	5.72008	5.17305	5.37703	5.06755	7.17314	8.981	7.08822	6.84104	6.77581	6.78298	6.24181	5.86035	5.97565	7.10428	6.40315	6.1128	6.00321	6.52988	6.59899
ENSG00000042088	TDP1	10.3679	10.3503	10.2981	10.4092	10.3595	10.1913	10.3334	10.3723	10.5187	10.615	10.6673	10.367	10.3029	10.3711	10.3516	10.5421	10.6716	10.0148	10.4031	10.4686	10.4902	10.3081	10.0995	10.2608	10.0531	9.95761	9.93263	10.3788	10.4207	10.1244	9.85993	9.93245	9.76239	9.80572	8.94579	9.72445	9.60282	9.17911	9.43789	9.82884	9.92524	9.89965	9.46118	9.41135	9.39801	9.34517	9.09262	9.0387
ENSG00000042286	AIFM2	8.46467	8.59925	8.55427	8.26241	8.35749	8.28355	8.36189	8.29637	8.76249	8.63989	8.64312	8.38306	8.75885	8.3032	8.10489	8.11907	8.0503	8.34192	8.09117	8.27128	8.65998	8.3686	8.29138	8.10017	8.69636	8.8645	9.06622	8.42229	8.31341	8.72305	9.23756	8.95842	9.26747	11.447	11.4358	11.2942	11.2023	10.9368	11.0964	8.50506	8.41251	9.03351	11.4569	11.0658	11.2969	11.1505	11.0987	11.1163
ENSG00000042304	C2orf83	3.49506	3.49506	4.19682	3.93392	4.15599	3.49506	4.10201	3.49506	4.04442	3.49506	3.49506	4.25636	4.25459	4.69436	3.88346	3.49506	3.49506	4.1375	3.49506	3.49506	4.28489	3.49506	3.49506	3.49506	4.21695	4.10404	3.7975	3.49506	3.49506	3.49506	3.49506	3.49506	4.33593	5.0302	6.55858	5.25362	5.31883	5.51199	5.80119	3.49506	3.49506	3.49506	4.76599	4.23456	3.49506	3.49506	4.50674	4.11335
ENSG00000042317	SPATA7	9.84283	9.12551	9.75798	9.93546	10.0437	9.82848	9.93568	9.91869	10.0699	10.1896	10.1354	10.1454	9.9649	10.318	9.8877	9.8476	9.99025	9.99977	9.98128	9.79389	9.91148	9.66173	9.79449	9.61348	9.75595	9.72363	9.53625	9.66372	9.77538	9.58849	9.98328	10.0014	10.0746	9.99723	9.45995	10.1244	9.93037	10.3332	10.3293	9.63044	9.63649	9.64969	8.56269	8.95024	8.90873	9.0081	9.0034	8.84108
ENSG00000042429	MED17	10.5622	10.7609	10.7404	10.7946	10.8274	10.5068	10.6531	10.6138	10.3387	10.4001	10.411	10.5373	10.4119	10.4241	10.9062	10.788	10.9361	10.6115	10.7983	10.7527	10.7813	10.8019	10.3306	10.9219	10.99	11.0832	10.9906	10.9096	11.046	10.6938	9.84298	9.93136	9.94362	10.3615	9.32034	10.3552	10.4206	10.2422	10.5168	11.1186	11.1424	10.8655	11.857	11.8396	12.0299	11.8818	11.864	11.8681
ENSG00000042445	RETSAT	10.3881	10.2723	10.632	10.4927	10.0649	9.89705	10.1882	10.0403	10.7147	10.802	10.6313	10.6483	10.4684	10.6364	10.4129	10.3046	10.3713	10.4584	10.3293	10.2096	10.4061	10.3623	10.2191	10.1505	10.7077	10.6748	10.9227	10.2093	10.3178	10.2363	11.0995	11.0344	11.1151	10.8871	9.54081	10.9243	10.7798	10.8374	10.8809	10.5912	9.9729	11.0125	11.4335	11.4232	11.3112	11.4126	11.2277	11.5237
ENSG00000042493	CAPG	6.29484	7.31405	7.67399	6.66108	6.45825	6.38744	6.45841	6.14162	5.58597	4.20683	4.79012	5.26791	4.25459	4.5736	6.24716	6.6057	7.11079	6.56363	6.48498	6.65093	6.63259	6.43035	5.35541	5.77495	5.53368	5.46395	5.69852	6.39612	6.24869	6.51495	5.55371	5.19941	5.68947	5.33742	7.24407	5.53895	5.83327	5.94584	5.05972	5.05037	5.36585	6.3619	4.84798	4.53003	5.10889	4.77503	4.8992	5.16283
ENSG00000042753	AP2S1	11.9476	12.3964	12.3406	12.0661	11.7962	12.2583	12.3757	11.7539	12.4913	12.5116	12.574	12.4356	12.5701	12.5209	11.6387	11.7425	12.203	12.3837	11.928	11.9042	12.364	11.7004	11.913	11.6678	11.9667	12.0888	12.0816	11.8351	11.7151	11.7569	13.1882	12.9462	13.1028	12.8152	14.8678	13.072	12.8744	13.5688	12.9805	12.2243	12.091	12.4013	12.0897	12.0318	11.9999	11.9179	12.0098	11.873
ENSG00000042781	USH2A	5.70865	5.85866	5.41615	5.06487	5.42886	5.06632	6.13672	5.25266	6.55467	7.10695	6.91947	6.17394	6.51594	6.97149	5.41226	5.54271	5.22294	5.07537	5.41697	5.68013	5.80952	5.72036	5.91902	5.57825	6.33866	5.55563	5.82296	5.89376	5.42379	5.53553	6.37547	6.48439	6.55594	7.46677	5.13631	7.27722	7.04885	6.46157	6.98844	5.8355	5.86035	6.27502	5.1253	4.93038	5.24691	4.99169	4.65577	5.20892
ENSG00000042832	TG	5.3099	5.38045	5.2008	5.25333	4.99078	4.87129	4.53166	5.01684	6.26983	5.74935	6.11429	5.65996	6.0307	5.63501	5.14575	5.10271	5.13623	5.16564	4.34481	5.74925	5.59118	5.25945	5.27855	4.84562	6.42006	5.57756	5.8097	5.54876	5.49815	5.79185	8.01811	7.94902	7.869	8.50729	8.76905	8.58367	8.08147	8.36735	8.32036	6.06181	5.78326	6.46338	5.18526	5.01039	5.24691	5.03977	5.00273	5.25331
ENSG00000042980	ADAM28	4.51945	3.49506	4.35045	4.36302	3.49506	3.49506	4.34732	4.45306	5.29132	4.87936	4.71123	5.5065	5.55548	5.14841	3.49506	4.43295	4.66788	4.33141	4.7484	4.15493	4.50665	4.82814	4.51401	4.18857	4.89801	4.93708	4.74143	4.11723	4.46613	4.82543	4.3292	5.23087	5.32414	6.37894	7.45996	6.28006	5.42908	5.19874	5.29038	5.18435	4.81769	4.14886	4.46859	4.23456	3.49506	4.64698	4.08703	4.83907
ENSG00000043039	BARX2	3.49506	3.49506	4.68827	4.11336	3.49506	3.49506	4.68401	4.05486	3.49506	3.49506	3.49506	4.25636	3.49506	3.49506	3.49506	3.49506	3.91969	3.84047	3.49506	3.49506	4.40342	3.49506	3.49506	3.49506	3.49506	4.19655	3.49506	4.00436	4.11607	3.49506	3.49506	3.49506	3.49506	6.9128	5.7171	7.15112	5.34732	5.8576	5.48422	3.49506	3.49506	3.49506	4.84798	4.23456	3.49506	4.64698	3.49506	4.11335
ENSG00000043093	DCUN1D1	10.5775	10.0965	10.4973	10.7774	10.7397	10.3008	10.5632	10.6467	10.8605	10.9796	10.8577	10.786	10.8282	10.9401	10.8617	10.7736	10.6453	10.2572	10.7135	10.6215	10.4323	10.556	10.4513	10.5461	10.8586	10.757	10.7585	10.7246	10.8765	10.6084	10.3004	10.6227	10.4986	10.6653	10.3897	10.5541	10.7482	10.5006	10.5742	10.6934	10.8998	10.8925	11.3897	11.3828	11.4337	11.5364	11.3	11.3591
ENSG00000043143	JADE2	9.32115	9.63606	9.23982	9.11735	9.04275	9.25814	9.40414	9.1973	9.55797	9.5355	9.64492	9.07586	9.71607	9.50578	9.04193	8.86341	8.78911	9.48111	9.06778	9.15069	8.94515	9.20596	10.0723	9.25732	8.72418	8.57138	8.79601	9.13767	9.0568	9.4973	9.74733	9.76079	9.69025	9.72587	8.62805	9.60356	9.7903	9.61964	9.57455	8.66497	8.7064	9.19593	7.68568	7.12647	7.47786	7.84203	7.78306	8.01469
ENSG00000043355	ZIC2	10.2149	10.3576	10.3274	10.1839	10.3648	10.3888	10.2302	10.2257	4.26742	3.49506	4.79012	8.9074	4.25459	4.26637	10.0329	10.0965	10.5943	9.7993	10.3694	10.3804	10.5223	9.92853	8.90841	10.009	11.2308	10.7427	11.0261	10.078	10.3416	9.72191	4.65936	4.01338	4.09379	6.59361	6.28056	6.43435	6.90486	6.8813	6.90219	10.604	10.638	10.4456	9.45571	9.24849	10.1219	9.44857	8.72668	9.55265
ENSG00000043462	LCP2	4.27622	3.49506	4.35045	4.46197	4.30111	3.49506	4.53166	3.49506	4.57503	4.79571	5.05749	3.49506	4.78268	3.49506	4.0427	4.20927	4.33546	4.5393	4.1002	3.49506	4.14258	4.55445	4.33262	3.49506	4.96124	4.41648	4.60145	4.43606	3.49506	4.59348	6.51878	5.87357	5.95104	6.75631	6.42649	6.50552	6.12727	6.10674	6.25184	4.37509	4.50924	3.49506	4.84798	3.49506	4.24648	4.57597	3.49506	4.11335
ENSG00000043514	TRIT1	9.8705	9.79206	9.66673	9.82104	9.94757	10.0328	10.0351	10.0613	9.73652	9.54364	9.77657	9.80801	9.66014	9.78214	9.82631	9.93437	9.99304	9.95327	10.0664	9.99054	10.0772	9.78644	9.72289	9.69665	9.68598	9.76479	9.5545	9.93674	9.9542	9.92259	9.18472	9.3074	9.23716	9.89207	8.19997	10.0514	9.79627	10.0266	10.0241	9.80925	9.62725	9.598	10.7939	10.6397	10.6247	10.5391	10.7852	10.6538
ENSG00000043591	ADRB1	4.91623	5.53603	5.59983	5.5605	5.16437	4.63217	5.18025	5.47986	4.26742	4.00088	4.79012	4.25636	4.78268	3.49506	5.31899	4.96168	5.01794	5.6303	5.08309	5.56908	5.02221	4.55445	4.59205	5.44406	4.50585	5.13981	5.37011	5.03922	5.12144	4.71622	4.40637	4.51586	4.79869	6.49751	7.81331	6.47748	7.78218	7.22755	7.4706	5.51514	5.41955	4.91192	5.53836	5.34395	5.48338	5.40182	5.18515	5.91642
ENSG00000044090	CUL7	11.9423	12.6267	12.016	11.9839	12.0957	12.052	11.9202	12.0248	11.5352	11.5699	11.6421	11.5319	11.5398	11.5004	12.0367	12.0223	12.0133	11.9942	11.9167	11.8842	11.8282	11.9166	11.9137	12.0064	11.5801	11.6816	11.6237	11.8863	11.8898	11.9307	11.6772	11.5795	11.6694	11.3452	10.7406	11.2688	11.2426	11.0949	11.1577	11.6558	11.5331	11.5914	12.1042	12.1624	12.1295	12.2333	12.2791	12.3269
ENSG00000044115	CTNNA1	13.2244	13.7851	13.6595	13.7007	13.5685	13.1844	13.2723	13.3256	11.5158	11.5424	11.5481	12.0639	11.4902	11.5795	13.558	13.5742	13.6543	13.2599	13.2616	13.3157	13.4475	13.2479	12.2262	13.3342	13.5965	13.5351	13.7293	13.428	13.4772	13.2492	11.9903	11.7248	11.8775	12.2572	10.4868	12.4318	12.1407	12.0151	12.2936	13.4137	13.3348	13.4739	12.3494	11.902	12.2836	12.0597	11.7705	11.939
ENSG00000044446	PHKA2	10.2968	10.6439	10.2793	10.389	10.421	10.189	10.0668	10.3296	9.54524	9.54635	9.72576	9.76602	9.76197	9.76856	10.3972	10.4765	10.3284	9.89492	10.2409	10.086	9.9608	10.2872	10.0658	10.2051	10.3746	10.3048	10.5149	10.1319	10.3309	10.1777	9.60235	9.34869	9.45129	9.28184	9.43479	8.79981	9.00566	8.9478	8.96387	10.2859	10.1014	10.1594	9.09674	9.11299	9.09366	9.38252	9.14018	9.17095
ENSG00000044459	CNTLN	9.16386	8.181	9.26875	9.39711	9.44174	9.12627	9.29903	9.17172	8.55582	8.74729	8.65187	8.79702	8.78001	8.71967	9.38491	9.51501	9.42098	8.66434	9.25059	9.1598	9.07445	9.13633	8.22689	9.17018	9.56709	9.2009	9.39523	9.24794	9.0965	8.92495	8.85337	8.70471	8.72499	7.92362	10.2184	8.0104	8.2016	7.95302	7.95134	9.17759	9.23045	9.29125	6.73699	6.29387	6.43936	6.84833	6.10499	6.27963
ENSG00000044524	EPHA3	11.756	10.6419	11.3906	11.851	11.9422	10.8659	11.5975	11.7528	10.9355	10.9256	10.8416	10.9438	10.4894	10.5612	12.025	11.6788	11.151	10.5384	11.6306	11.2309	10.7898	11.663	11.253	11.419	10.1646	9.97817	10.0557	11.5073	11.8894	11.3722	9.76028	9.9993	9.56824	8.9852	5.45992	8.60935	9.17831	8.28262	8.48509	9.48408	10.191	10.6645	6.10195	6.26515	6.96315	6.54192	6.22405	6.3382
ENSG00000044574	HSPA5	14.3032	14.4354	14.5121	14.4235	14.11	13.9544	14.167	14.0137	14.4706	14.5121	14.4517	14.5141	14.4027	14.4519	14.3216	14.3017	14.3178	14.1095	14.0548	14.0141	14.1701	14.4708	14.2444	14.519	14.6459	14.6219	14.8743	14.0809	14.2301	14.1728	14.3255	14.2689	14.3303	15.0341	14.9188	15.0683	14.9062	14.8299	14.9173	14.7063	14.7374	14.9147	15.5167	15.4713	15.514	15.3135	15.3116	15.3226
ENSG00000046604	DSG2	10.3142	9.29799	10.2824	10.6109	10.6123	9.83432	10.3049	10.3305	9.03256	8.79358	9.0259	9.21502	9.03006	8.905	10.5506	10.6762	10.3931	9.37643	10.1569	10.3342	10.0341	10.1576	9.01584	9.73763	9.4625	8.87499	9.38668	10.276	10.2777	9.97638	9.95087	9.78265	9.70224	9.71237	13.1449	9.39066	9.45071	8.72122	9.2228	8.80888	8.96512	9.33401	8.91736	8.9008	9.05598	8.78139	8.27137	8.83112
ENSG00000046647	GEMIN8	9.24061	8.8761	8.96126	9.19189	9.1794	9.01237	9.20311	8.87678	9.22443	9.28646	9.21762	9.37373	9.33884	9.11716	9.37064	9.17996	9.10112	9.34579	9.03215	9.01331	8.89875	9.18049	9.14101	9.24158	9.17506	9.3631	9.29482	8.87284	9.08245	9.03518	9.09347	9.13875	9.16223	8.67761	8.82179	8.98036	8.59058	8.82218	8.70329	9.24261	9.32492	9.49342	8.86468	8.87311	8.66904	8.65137	8.7814	8.99476
ENSG00000046651	OFD1	10.069	10.0789	9.6	9.93391	10.1929	9.99936	9.74963	10.1137	9.93494	10.2205	10.0119	10.1918	10.0259	10.1459	10.1669	10.1813	10.0199	10.1351	10.2155	10.0844	9.88528	10.0982	9.98737	9.91085	10.3645	10.2333	10.1061	10.0111	9.98926	10.0599	9.8442	10.0096	9.83421	10.1148	12.299	10.0986	10.2389	10.5444	10.3686	10.1751	10.1043	10.1772	10.8439	10.8985	10.9463	10.8472	10.7773	10.7817
ENSG00000046653	GPM6B	13.6694	13.757	14.2935	14.4013	14.287	13.3882	13.799	13.9058	11.2942	11.3661	11.2667	12.6953	11.278	11.3351	14.4366	14.0216	13.8406	13.7946	13.7579	13.4203	13.5877	13.9155	13.1831	14.2593	15.8377	15.4812	15.8241	14.0085	14.145	13.82	10.4997	10.6354	10.5025	10.0813	11.9152	10.0254	9.89188	9.50988	9.94224	15.4643	15.5359	15.7424	13.8966	13.786	13.8586	13.8646	13.5338	13.6929
ENSG00000046889	PREX2	9.50728	8.62379	9.1179	9.48442	9.39476	8.67089	9.4063	9.33235	6.33166	6.21029	6.06134	6.57164	5.79269	5.90775	9.40605	9.86188	9.60907	8.01917	8.92265	9.31197	8.90919	9.20596	7.45299	9.05239	8.67208	8.53215	8.93451	9.3122	9.52207	9.08388	7.84372	7.36817	8.10449	8.07687	7.70492	7.93106	8.08147	7.23889	7.96348	8.01458	8.50194	8.67434	5.84972	5.22149	5.58681	5.3302	5.72445	5.80808
ENSG00000047056	WDR37	12.0442	12.3701	12.0913	12.084	11.9309	11.7881	12.0916	11.939	12.681	12.7627	12.6672	12.4481	12.4499	12.4242	12.1362	11.9662	11.8751	11.4613	11.9534	11.9639	11.7645	12.2634	12.7077	12.2923	12.006	12.1995	12.2116	12.1062	12.1921	12.2319	12.7275	12.6479	12.6209	12.7709	10.7372	12.7379	12.6153	12.1807	12.5797	12.0628	12.2009	11.9674	12.635	12.8568	12.8684	12.9222	12.9383	12.9592
ENSG00000047188	YTHDC2	10.9946	10.733	10.6008	10.7766	10.9096	10.3362	10.6585	10.9752	10.7663	10.8845	10.8454	11.0138	10.7338	11.0687	11.1132	11.0957	10.7077	10.0265	10.9021	10.8758	10.4141	11.0047	10.9009	11.0503	11.1357	11.0326	10.9846	11.1073	11.182	11.0246	9.94294	10.2595	9.99047	11.3247	9.98411	11.0467	11.341	10.5714	11.1819	10.8436	11.0317	10.7714	12.1211	12.3894	12.5404	12.4757	12.3328	12.4209
ENSG00000047230	CTPS2	11.7518	11.2695	11.9053	11.957	11.9172	11.3786	11.7689	11.7198	11.2468	11.2622	11.3503	11.3188	11.2537	11.3858	11.9027	11.8448	11.9724	11.1363	11.6122	11.7881	11.7063	11.5482	11.3969	11.6631	11.8203	11.6799	11.837	11.6378	11.7528	11.5382	11.3123	11.2397	11.2664	10.7674	9.12435	10.7877	10.9597	10.5703	10.7818	11.6581	11.79	11.6613	9.48285	9.71412	9.87989	9.94792	9.92836	9.91985
ENSG00000047249	ATP6V1H	12.0459	12.3839	12.075	12.0725	11.976	11.9264	12.1609	11.8213	13.1562	13.081	13.0465	12.905	12.9886	13.0393	12.0696	11.8824	12.0827	12.2342	12.0422	12.0083	12.1757	11.9307	12.2365	11.8809	11.9617	12.1743	12.1414	11.9841	12.0895	11.8513	12.5815	12.6532	12.6786	12.6669	12.6187	12.9928	12.839	13.0275	12.904	12.1993	12.3311	12.4219	11.9768	12.109	11.98	12.0155	12.1557	11.9835
ENSG00000047315	POLR2B	12.6449	12.4528	12.6646	12.7976	12.7309	12.2804	12.7747	12.6983	13.0738	13.0779	13.0949	12.9858	12.948	13.0337	12.7901	12.7832	12.7254	11.9107	12.6276	12.6237	12.5335	12.7133	12.7476	12.7269	12.787	12.8562	12.7756	12.8081	12.8802	12.6892	12.6088	12.5616	12.6218	12.2899	9.11382	12.2413	12.3628	11.9714	12.3306	12.7355	12.8906	12.5917	13.1993	13.3766	13.4796	13.5787	13.5052	13.5035
ENSG00000047346	ATOSA	10.5262	10.5079	10.249	10.5125	10.7574	9.86603	10.2674	10.4882	11.0367	11.0355	10.9988	11.251	11.1356	11.2949	10.8058	10.6549	10.2852	9.82329	10.5075	10.5012	10.071	10.673	10.8898	10.7164	10.6591	10.5959	10.6823	10.6488	10.831	10.6163	10.77	10.7127	10.7934	12.1335	8.62805	11.4581	11.9122	10.7277	11.5114	10.3818	10.6241	10.5682	11.5159	11.6426	11.7091	12.0082	11.6033	11.7961
ENSG00000047365	ARAP2	8.05958	8.19199	8.0604	8.65784	8.95618	7.95891	8.02814	8.61404	8.03341	8.23927	7.99518	8.12491	7.56811	8.32566	8.96328	8.14809	7.83981	8.10519	8.26196	8.12368	7.79667	8.47243	7.73775	8.48988	9.32787	9.22404	9.46594	8.56175	8.91174	8.4462	5.80557	6.62193	5.99774	8.9852	7.76014	8.55091	8.57121	8.2099	8.61763	8.85682	9.19515	9.5936	7.82826	7.26148	7.79573	7.824	7.07886	7.43642
ENSG00000047410	TPR	12.969	12.8834	12.8279	12.9868	13.1785	12.4363	12.8067	13.0831	12.5273	12.6469	12.5596	12.6433	12.5211	12.6606	13.2013	13.187	13.0041	12.1325	12.8697	12.9752	12.6098	13.1153	12.6054	13.1654	13.2349	12.9374	13.0306	13.0856	13.2354	12.8771	12.0296	12.1131	11.9792	11.5168	12.2943	11.2233	11.4997	11.1187	11.3505	12.6091	12.7361	12.5884	12.7661	12.7012	12.9824	13.0248	12.8504	12.7512
ENSG00000047457	CP	9.13589	8.99996	10.0978	10.2021	10.2709	9.47555	9.60889	10.2974	4.26742	3.49506	3.49506	5.61081	3.49506	3.49506	9.45251	10.0143	8.65282	8.64691	9.81872	9.90462	9.77454	10.1786	7.77049	9.31262	9.8856	8.81743	10.1351	10.504	9.92616	10.9628	3.49506	4.01338	4.33593	4.46193	4.34817	4.3727	4.38259	4.60843	4.54686	8.60205	8.27038	8.71132	6.54173	6.26515	6.56572	7.25209	6.27994	6.67615
ENSG00000047578	KATNIP	10.5598	10.9359	10.597	10.5444	10.7493	10.5268	10.3481	10.6248	10.105	10.1511	10.1182	10.2894	10.2299	10.1119	10.6935	10.601	10.4697	10.4835	10.4945	10.6346	10.5171	10.5764	10.4	10.6748	10.5568	10.4907	10.6375	10.7379	10.7674	10.61	10.2959	10.0127	10.0263	10.6441	7.64749	10.4506	10.7044	10.3721	10.4919	10.4073	10.1901	10.4852	8.03342	7.5808	8.17009	8.26334	8.30693	8.03221
ENSG00000047579	DTNBP1	10.116	10.2196	10.329	10.2123	10.0453	10.3134	10.2495	9.99481	10.5154	10.3926	10.4466	10.562	10.4813	10.4785	9.98338	9.9092	10.1126	10.4956	10.2094	10.1191	10.3181	9.78773	10.0578	9.73763	9.88384	10.3468	10.2054	9.87044	9.83021	9.91749	10.7872	10.6599	10.8614	9.99103	11.2245	10.338	10.2761	10.6611	10.372	10.1894	10.2123	10.5365	9.07906	8.91446	8.58919	8.99744	9.12035	8.63126
ENSG00000047597	XK	9.22027	8.7992	8.35267	8.80424	8.50837	8.3985	9.07889	8.72084	10.9764	11.1305	11.0242	10.9212	10.8952	11.0133	8.72885	8.87647	8.71499	8.24475	8.81709	9.34164	8.87764	9.17653	9.76401	8.67485	9.25213	8.85182	9.16581	9.04567	9.06826	8.82753	10.0701	10.3089	10.2091	9.44491	7.91409	9.51976	9.90187	9.39108	9.5202	8.77363	8.98179	9.40091	8.09108	8.52708	8.44107	8.71133	8.23491	8.78369
ENSG00000047617	ANO2	7.04074	7.18746	7.44448	7.38269	7.46392	7.08664	7.56968	7.44256	6.81286	6.93463	6.26189	7.21545	7.14541	7.23281	6.89867	7.27597	7.49777	7.06556	7.39869	7.41462	7.68338	6.96402	6.12047	6.59894	6.75279	6.81373	7.20956	7.49876	7.1449	6.85482	6.55544	6.4723	6.71512	8.43967	6.98959	8.56738	7.40354	7.54292	7.58524	6.88398	6.94378	7.24091	5.53836	5.55772	4.24648	5.08591	5.48333	5.01256
ENSG00000047621	C12orf4	9.8705	9.58702	9.67876	9.70405	9.87449	9.45674	9.85751	9.89022	10.8643	10.939	11.0242	11.0438	11.0115	11.203	9.90265	9.91553	9.74349	9.54899	9.9784	10.0971	9.76978	9.906	10.2827	9.8205	10.4994	10.4507	10.5522	10.1866	10.2528	10.0599	10.5104	10.691	10.5881	10.6049	9.69008	10.7485	10.8423	10.6132	10.8181	10.4127	10.5401	10.5017	10.7852	10.7504	10.9255	11.0759	11.1257	10.9552
ENSG00000047634	SCML1	9.50055	8.80636	8.85924	9.28726	9.34487	8.74721	8.96066	9.27745	9.65	9.40447	9.39984	8.88795	9.01229	9.21258	9.49423	9.72673	9.64054	8.71431	9.05964	9.17786	8.80682	9.77862	9.22352	9.49896	9.30964	9.03503	8.97502	9.53845	9.21974	9.29948	8.29266	8.74981	8.49204	8.34166	7.39156	8.68073	8.68372	8.19258	8.47665	9.12264	9.13495	9.03998	9.92802	10.0737	9.74961	10.0648	9.56012	9.97817
ENSG00000047644	WWC3	10.8794	11.4183	10.9943	10.9621	11.1202	10.7158	10.6531	11.0129	9.00027	9.12573	9.12338	9.31669	9.50366	9.33562	11.1434	11.2556	11.0287	10.7093	10.7687	10.7627	10.7095	10.9053	10.2691	10.9733	10.8559	10.7694	10.9112	10.8184	10.7718	10.7197	9.19621	9.32571	9.20139	10.1718	8.43834	9.62887	9.88181	9.45049	9.77868	10.5939	10.7129	10.4805	9.69264	9.82905	9.81371	9.81766	9.90247	9.78707
ENSG00000047648	ARHGAP6	8.03179	8.34748	6.54363	7.14478	7.18678	7.50979	7.11998	7.4568	9.13806	9.34357	9.42554	9.37023	9.32811	9.36481	7.34298	7.60461	7.28111	6.76022	7.3813	7.59624	6.8599	8.31193	8.75037	7.83182	7.63583	6.38471	7.15995	7.89375	7.35688	7.77565	9.29211	9.0534	9.18683	9.99723	9.60239	9.87618	9.97209	8.93051	9.60388	6.84797	6.88244	7.03465	6.43287	5.74092	5.72794	5.46956	5.22664	5.16283
ENSG00000047662	FAM184B	7.37274	8.08992	7.31426	7.21836	7.47866	7.4346	7.60775	7.61119	8.581	8.5128	8.75689	9.03666	8.99882	8.88499	7.62219	7.47863	7.0952	7.54553	7.76304	7.64912	7.5108	7.71629	8.45715	7.85689	8.33058	7.98377	8.35981	7.7049	7.23962	7.74707	10.1172	9.68674	9.7738	9.16115	7.58767	8.62517	9.02002	7.7309	8.42934	7.99428	7.89638	8.25726	7.77644	7.12647	7.49051	7.76223	7.45809	7.41872
ENSG00000047849	MAP4	14.5287	14.3118	14.7264	14.6588	14.4735	14.4589	14.5886	14.4667	14.9137	14.9181	14.8155	14.6883	14.6375	14.6925	14.5825	14.5268	14.5846	14.3505	14.4091	14.4536	14.54	14.5316	14.4179	14.5505	14.5291	14.4976	14.6217	14.571	14.5855	14.4241	15.0067	14.9371	14.9845	14.7588	14.6055	14.7993	14.7309	14.6071	14.702	14.4042	14.4436	14.5165	13.4532	13.4066	13.4928	13.4731	13.5523	13.4186
ENSG00000047932	GOPC	11.7105	11.6074	11.551	11.794	11.8841	11.2137	11.6111	11.7636	12.3949	12.422	12.4118	12.276	12.3707	12.545	11.9488	11.8106	11.6309	11.2536	11.7526	11.7489	11.4515	11.9313	12.0987	11.8966	11.6955	11.7424	11.7016	11.8747	11.9378	11.8375	11.9764	12.0501	11.9518	11.8765	14.4995	11.5827	11.9848	11.5568	11.7897	11.804	11.9748	11.7474	11.9004	12.1355	12.1425	12.2132	12.1447	12.1321
ENSG00000047936	ROS1	3.49506	3.49506	3.49506	3.49506	3.49506	4.07454	3.49506	4.05486	3.49506	3.49506	3.49506	3.49506	3.49506	3.49506	4.0427	3.49506	4.09345	3.49506	3.49506	3.49506	4.05699	3.49506	3.49506	3.49506	3.49506	3.49506	3.49506	4.00436	4.11607	3.49506	3.49506	3.49506	3.49506	5.26768	3.49506	5.51026	4.62955	4.29185	5.33165	3.49506	3.49506	3.95933	4.46859	3.49506	3.49506	3.49506	3.49506	4.55049
ENSG00000048028	USP28	9.64032	9.14823	9.2463	9.62171	9.62233	9.35883	9.37802	9.70501	7.48412	7.85824	7.7317	8.17396	7.7618	7.75942	9.59278	9.79474	9.67046	8.90923	9.3935	9.45948	9.3848	9.52677	8.45313	9.6305	9.84185	9.71548	9.77612	9.72067	9.72381	9.34394	7.82406	7.94902	7.91693	8.05799	9.21586	8.19571	8.40919	8.07148	8.2478	9.65904	9.77559	9.39335	9.49623	9.50152	9.37099	9.61121	9.50192	9.5486
ENSG00000048052	HDAC9	10.8123	10.6399	10.3335	10.8383	10.8777	10.1638	10.663	10.7518	11.0738	11.3383	11.2308	10.4768	10.5841	10.8267	10.8901	10.7898	10.6755	9.8756	10.3727	10.6422	10.365	10.5846	10.2108	10.5866	11.0006	10.6627	10.7422	10.638	10.6001	10.2052	9.80473	10.3139	9.91887	8.91095	9.73201	8.71661	8.85595	8.5506	8.5589	10.5722	10.729	10.7548	7.19952	7.42366	6.9262	7.07984	7.4097	7.22854
ENSG00000048140	TSPAN17	12.5603	12.8203	12.7162	12.5827	12.3547	12.8307	12.8715	12.4948	13.4239	13.3672	13.3487	13.3081	13.2812	13.2492	12.2649	12.3528	12.5132	12.6645	12.6326	12.6677	12.852	12.459	12.692	12.37	12.2393	12.2744	12.4129	12.4649	12.4548	12.4203	13.6807	13.5827	13.6562	13.0975	14.1389	13.3033	13.1181	13.5951	13.1829	12.3293	12.2438	12.6623	12.5861	12.5153	12.3795	12.3486	12.4669	12.4631
ENSG00000048162	NOP16	8.93329	8.89638	8.76759	8.61589	8.87891	8.80191	8.93998	8.83392	9.10374	8.85161	9.11075	9.01441	9.02564	9.16358	8.80247	8.92752	8.95569	8.8707	8.77459	8.79668	8.90224	8.66849	8.63447	8.84293	8.7534	8.78221	8.87765	8.92858	8.66999	8.9351	9.0264	8.75473	8.99677	7.63575	8.79566	8.19147	8.39352	8.68042	8.62529	9.00195	9.09529	8.92577	9.97464	9.92655	9.70703	9.86387	10.1002	9.86397
ENSG00000048342	CC2D2A	9.82273	10.0062	9.81575	10.1375	10.1644	9.69363	9.89329	9.94535	9.74767	9.75248	9.85622	10.1248	9.92511	10.0277	10.2569	10.0492	10.1113	9.96971	10.0139	9.77623	9.76691	9.85491	9.59018	10.1319	10.304	10.2479	10.4716	10.057	10.0013	9.92004	9.28316	9.35356	9.33725	8.86558	8.74193	8.90979	8.77362	9.1555	8.93953	10.2598	10.1999	10.6187	8.77088	8.37073	8.84141	8.91203	8.82495	8.70949
ENSG00000048392	RRM2B	10.985	10.5785	10.9071	11.1387	11.3879	10.4509	10.9356	11.0734	11.5982	11.5949	11.5975	11.4	11.3174	11.4963	11.2851	11.0882	10.7475	10.4484	11.1701	11.1108	11.007	11.0918	10.9958	10.98	11.3375	11.0033	11.3457	11.1471	11.221	11.1453	11.3781	11.4696	11.3949	11.3807	9.57193	11.0402	11.2652	10.6548	11.0403	10.972	11.0347	11.4822	12.3876	12.4236	12.5404	12.6463	12.1119	12.5403
ENSG00000048405	ZNF800	9.84814	9.92298	9.63992	10.0241	10.0986	9.4718	9.71005	9.99238	9.48986	9.5355	9.49031	9.53867	9.37404	9.44558	10.1261	10.0182	9.74763	9.0547	9.88011	9.96304	9.51692	10.0197	9.92203	10.0329	9.82636	9.65229	9.91118	10.0318	9.99827	9.79335	8.95155	9.21038	9.05138	9.63339	8.05312	9.18626	9.63114	8.78802	9.16886	9.64611	9.61262	9.29936	10.3569	10.6037	10.6017	10.8225	10.3018	10.7591
ENSG00000048462	TNFRSF17	4.17358	3.49506	4.47818	4.36302	4.06868	4.48593	4.10201	5.05961	3.49506	4.20683	3.49506	3.49506	4.25459	3.49506	4.9424	4.20927	4.51743	4.70746	4.60771	4.70462	4.55396	4.48869	4.59205	4.57668	4.21695	4.35013	4.43642	4.55694	4.55501	4.37104	3.49506	4.01338	3.91993	4.83902	4.68517	4.52742	4.30732	4.60843	4.35999	3.49506	4.7253	3.49506	4.46859	4.0208	4.66437	5.08591	4.95218	5.25331
ENSG00000048471	SNX29	11.0012	11.378	11.0602	11.1224	11.1674	10.7126	11.0884	11.0849	11.1012	11.2034	11.2146	11.2765	11.2827	11.2826	11.1989	11.0769	11.0276	10.6916	10.9558	11.0508	11.0235	11.0902	11.171	11.2703	11.2538	11.0507	11.2214	11.1775	11.2023	11.0902	11.3402	11.1654	11.1747	11.9431	10.656	11.5421	11.5326	10.7267	11.0791	10.8739	11.0436	10.897	7.5686	7.18806	7.65685	7.58081	7.62272	7.54641
ENSG00000048540	LMO3	10.1518	10.4008	10.5919	10.956	11.2218	10.0679	10.3725	10.6697	6.70133	7.17887	6.78161	7.57423	6.75105	7.046	11.4895	10.7672	10.9211	10.85	10.5585	10.3502	10.2307	10.3649	9.67713	10.913	10.6279	11.377	10.8331	10.5695	10.6694	10.3741	5.23984	5.58025	4.79869	5.78906	6.11738	5.01769	5.48077	5.51199	5.41026	11.1423	11.1251	11.0507	7.74981	8.62445	8.49216	8.0055	8.3797	7.87922
ENSG00000048544	MRPS10	10.522	9.75554	10.5135	10.5198	10.6129	10.3259	10.7248	10.3305	11.0184	11.0801	11.0318	10.9152	10.9591	11.094	10.4958	10.3988	10.7491	10.6067	10.5709	10.4501	10.7035	10.6076	10.5505	10.6283	10.7508	10.7015	10.5923	10.6628	10.7211	10.5395	10.7935	10.842	10.795	11.1432	13.1876	11.1774	11.0819	11.1339	11.1877	10.7041	10.7203	10.6391	10.8196	10.6397	10.7636	10.6757	10.5358	10.7246
ENSG00000048545	GUCA1A	6.03316	6.52472	7.14329	7.3173	6.54583	6.32117	6.90343	6.62377	6.79125	7.2339	7.09756	6.71262	7.09535	6.8096	6.86826	6.6057	6.97531	6.71584	6.7809	6.86126	6.65788	6.6548	6.8361	6.65779	5.57129	5.75989	5.88737	6.22502	6.59322	6.47313	7.50395	7.33554	7.88113	7.94947	3.49506	8.081	7.22301	7.69029	7.65437	6.12447	5.89729	6.55798	5.91733	5.93909	5.58681	5.81475	5.9043	6.19745
ENSG00000048649	RSF1	12.8793	12.8119	13.0268	13.107	13.2113	12.5002	12.9489	13.0547	12.5358	12.6973	12.6181	12.7126	12.6736	12.7083	13.2333	13.0866	12.9623	12.7462	12.9952	12.9531	12.8022	12.9213	12.7462	13.1293	13.1899	13.3082	13.192	13.0365	13.0954	12.8857	12.4812	12.4648	12.413	12.1987	16.0164	12.1188	12.4573	13.0336	12.6305	13.1823	13.3439	13.025	13.015	12.9467	13.1124	13.155	13.2592	13.0278
ENSG00000048707	VPS13D	12.0337	12.4292	12.1167	11.9156	12.2216	11.6674	12.0147	12.2287	12.2297	12.3885	12.3535	12.3056	12.2154	12.2861	12.332	12.1265	12.0176	11.5861	11.814	12.0469	11.9792	12.3145	12.1941	12.5353	12.4286	12.1535	12.3998	12.2087	12.3824	12.165	12.3389	12.4759	12.2598	12.4295	10.8838	12.0319	12.2934	11.8178	12.0369	11.8237	11.9388	11.9125	10.4846	10.4853	10.7107	11.0452	11.0167	10.9236
ENSG00000048740	CELF2	12.0623	12.2079	12.4821	12.5423	12.5582	11.9312	12.1931	12.3555	11.5504	11.5308	11.5516	11.8837	11.7365	11.7925	12.806	12.5285	12.4574	12.2002	12.1753	12.0542	12.0585	12.3826	12.1124	12.6485	12.9081	12.9212	12.902	12.4316	12.4697	12.2513	10.7185	10.975	10.711	11.3593	13.7724	10.9782	10.8911	10.7206	10.8527	12.8117	12.9977	12.5942	11.1374	11.1737	11.3402	11.1961	10.7542	10.82
ENSG00000048828	FAM120A	11.5068	11.6012	11.3899	11.4851	11.5076	11.1461	11.2295	11.3052	11.5702	11.5579	11.6054	11.5058	11.4561	11.3965	11.527	11.6556	11.3639	10.4349	11.1944	11.3465	10.9705	11.6152	11.1482	11.6009	11.9951	11.6802	12.094	11.5063	11.5058	11.3305	11.5246	11.4789	11.4987	10.5478	9.32947	10.2753	10.691	10.0556	10.4451	11.7764	11.6135	12.1478	10.2817	10.22	10.146	10.4838	10.3536	10.3488
ENSG00000048991	R3HDM1	12.2463	10.6795	12.0572	12.11	11.9651	11.9508	12.0802	12.1493	12.5078	12.5782	12.5031	12.4857	12.4565	12.5189	12.1069	12.1832	12.076	11.7005	12.1528	12.1579	12.0165	12.103	12.2162	11.9965	12.2928	12.1959	12.1663	12.0707	12.0757	11.9371	12.4564	12.4936	12.3632	12.5474	10.7844	12.3648	12.3051	11.6647	12.2087	12.0437	12.2828	11.8664	11.6584	11.7893	11.8281	12.0728	12.0695	11.9987
ENSG00000049089	COL9A2	7.85271	8.82058	8.56986	8.38105	8.17995	8.19543	7.83006	8.42475	6.06575	5.22303	5.41397	5.5065	5.95594	5.14841	7.98338	8.21818	8.35601	8.70872	8.2138	8.09225	8.20294	7.60844	7.44489	8.32023	7.26975	7.37987	7.64354	7.96531	7.55783	7.96118	6.55544	6.59992	6.87045	7.02467	6.98959	7.16859	6.59736	7.07131	6.98844	7.36254	7.21609	7.72497	7.00221	6.40315	6.8092	6.7996	6.94898	6.70586
ENSG00000049130	KITLG	10.7233	9.71046	10.2147	10.3581	10.7079	9.86603	10.6558	10.5299	12.4134	12.4428	12.3538	12.639	12.6075	12.8852	10.4908	10.5229	10.1152	9.61441	10.8938	10.959	10.586	11.3175	11.2856	10.5965	11.9069	11.1329	11.6886	11.2181	11.2502	10.8786	10.0019	10.6105	10.2007	11.7752	9.9725	11.2912	10.923	10.3039	10.6633	11.1705	11.2347	11.6775	11.2395	10.8905	11.3592	11.2935	10.1228	11.1108
ENSG00000049167	ERCC8	9.08278	8.5317	8.81196	9.05309	9.10877	8.741	8.98394	9.1973	9.39374	9.44852	9.16975	9.29471	9.11159	9.58232	9.09714	9.13723	9.17422	8.86468	9.20209	9.17486	9.12906	9.04591	8.88772	8.95146	9.0906	9.05176	9.14694	9.33618	9.24013	8.88101	8.54127	8.57982	8.34667	8.6337	11.2536	8.75162	8.85595	8.99845	8.99669	9.10762	9.03467	9.09074	9.96698	9.89707	10.0683	10.0623	9.91115	9.9261
ENSG00000049192	ADAMTS6	7.3276	7.23091	6.93285	7.60234	7.49808	6.25157	6.84049	7.02093	5.29132	5.82567	5.82605	6.1065	5.6065	5.63501	7.60396	7.84096	7.22974	6.69769	7.32781	7.35212	6.7469	7.59065	6.89706	7.85689	8.93609	8.17603	8.40925	7.46424	7.59007	7.17244	5.39233	5.23087	5.50325	5.58293	5.93207	5.90732	4.73187	5.58883	5.48422	8.03061	8.31385	8.65759	4.84798	5.45535	4.95222	5.73661	5.48333	5.16283
ENSG00000049239	H6PD	11.6422	12.0668	11.8452	11.9355	12.0867	11.6957	11.6361	11.8931	9.61084	9.87157	9.86376	10.2876	10.0325	9.87888	11.9264	11.8773	11.921	11.7604	11.6196	11.725	11.732	11.5394	10.6415	11.7124	11.398	11.377	11.6128	11.6645	11.6856	11.4796	9.68484	9.72487	9.79155	10.6839	11.7138	10.55	10.4482	10.1392	10.3069	11.302	11.1721	11.3269	10.9034	10.5406	10.667	10.7274	10.7606	10.7929
ENSG00000049245	VAMP3	9.88479	9.51456	9.98025	9.95852	9.83889	9.53413	9.73427	9.95663	9.56744	9.37129	9.56159	9.60269	9.51632	9.75484	9.99738	9.90177	9.88083	9.95138	9.90305	9.80941	9.81857	9.87336	9.6754	9.84571	10.4031	10.3063	10.4812	10.0041	9.83525	10.1222	9.86713	9.85319	9.85278	11.1116	9.78607	11.1541	11.1347	11.2499	11.2496	10.3049	10.2796	10.5893	11.7885	11.7905	11.6915	11.7447	11.6576	11.7391
ENSG00000049246	PER3	8.71796	9.24099	8.96912	9.03295	8.97875	8.56943	8.67617	8.76429	8.72346	9.03618	8.83188	8.58989	8.41772	8.35507	9.0576	9.08385	8.56177	8.23232	8.60582	8.32633	8.0413	8.92131	9.33032	8.8554	9.37249	8.83687	9.27411	8.81486	8.75043	8.75491	9.70909	9.39672	9.51095	8.68991	7.31972	8.38238	8.54592	7.94615	8.34375	8.89669	8.83354	9.18137	8.97585	9.1973	9.41464	9.44857	9.14755	9.30892
ENSG00000049247	UTS2	9.86789	9.67178	7.9848	8.16522	7.35623	7.28841	6.71962	6.9418	12.9791	12.9756	13.0256	12.7339	12.9428	12.9866	8.37909	8.42493	9.23085	7.71168	6.79418	7.79698	7.75087	11.4181	11.6157	10.3706	11.2687	10.408	10.9337	9.21211	8.83334	9.78916	11.5749	11.6564	11.6585	12.45	12.5105	12.4082	11.5511	11.9497	11.7101	10.991	10.751	11.3229	11.0611	10.6547	10.2954	9.76679	9.26961	9.44575
ENSG00000049249	TNFRSF9	10.191	9.00619	7.70262	7.64858	7.49325	7.08664	7.65214	6.97199	10.1287	10.2947	10.1934	10.698	10.6314	10.7841	7.91608	8.96058	9.07766	7.40552	7.25324	8.78887	8.39854	10.8305	10.7698	10.0164	9.48008	8.70201	9.33316	9.07826	8.85665	9.2817	10.2258	10.1479	10.0746	11.6651	12.95	11.5847	11.0878	10.8263	11.1636	9.04397	8.78924	9.10625	8.86054	8.91446	8.51704	8.25888	7.88669	8.22225
ENSG00000049283	EPN3	5.93346	6.29538	5.59983	5.62693	5.5525	6.2868	5.34664	5.35516	4.80354	4.36254	5.41397	5.20026	5.26414	5.82292	5.18246	5.61043	5.50225	6.14484	6.065	5.74925	5.84013	5.85048	6.34991	5.57825	5.41369	5.62034	5.38871	5.20349	4.71044	6.02625	6.27594	6.31833	6.44434	5.33742	6.11738	5.48091	5.22913	5.19874	5.7139	5.73715	5.2509	4.91192	4.18985	4.53003	4.02936	4.88881	4.50674	4.11335
ENSG00000049323	LTBP1	11.0435	11.7837	11.1977	11.0019	10.9676	10.764	10.7848	10.7782	6.10194	6.63937	6.85985	8.1332	6.10155	6.20218	10.8579	11.5739	11.9659	9.62987	10.4874	10.9677	10.7894	11.0185	8.28234	10.8809	10.7941	10.6493	10.7211	10.9422	10.7953	10.474	7.05752	6.54335	6.80779	8.46495	8.79566	8.46911	8.06572	8.15135	8.15561	10.7452	10.6148	10.2682	6.10195	5.97544	5.7718	5.93559	5.99718	5.77956
ENSG00000049449	RCN1	13.1337	13.0521	13.4952	13.6028	13.6924	13.3398	13.6204	13.5299	11.757	11.7472	11.6852	12.1516	11.8161	12.0153	13.3756	13.4471	13.6428	13.2063	13.4934	13.5507	13.5885	13.1962	12.1597	13.2372	13.3921	13.3284	13.3535	13.522	13.6982	13.3645	11.5939	11.4267	11.4594	12.093	12.9351	12.1014	12.071	12.027	12.1248	13.3352	13.1879	13.1846	13.8899	13.8386	13.9383	13.8365	13.7281	13.7583
ENSG00000049540	ELN	8.54216	9.32317	8.99629	8.91843	8.06771	8.70318	8.58774	8.46043	8.90882	8.98125	8.84338	8.64887	9.15676	8.78593	8.57861	8.64943	9.13561	8.33322	8.41035	8.63176	8.81425	8.71838	9.34341	8.38478	9.18796	8.97	9.32087	8.22393	8.13954	8.52225	7.38134	7.62718	7.55718	7.26691	7.16419	7.06038	6.91375	7.2613	7.21963	9.16495	9.01253	9.22746	7.90264	7.34487	7.61126	7.65751	7.25385	7.64094
ENSG00000049541	RFC2	10.5196	10.2276	10.6058	10.634	10.3864	10.6626	10.6863	10.4319	9.60779	9.37738	9.52163	9.62341	9.58402	9.62517	10.2236	10.5201	11.0201	10.4397	10.326	10.5237	10.7527	10.5111	9.72622	10.264	10.3106	10.337	10.3058	10.534	10.6769	10.5219	10.1392	10.028	10.0195	10.2743	10.8042	10.25	10.1513	10.3502	10.0612	10.3638	10.2703	10.4517	10.3377	9.91302	10.1717	9.87118	10.1014	10.0812
ENSG00000049618	ARID1B	13.2699	13.0521	13.1526	13.1783	13.3129	13.1365	13.2471	13.4072	13.1862	13.2421	13.1369	13.2049	13.1845	13.1108	13.2871	13.3172	13.157	12.7471	13.3452	13.3356	13.119	13.2695	13.2916	13.3092	13.0124	12.9468	12.9351	13.2687	13.3149	13.0987	12.8528	12.7873	12.7853	12.1836	14.6761	11.8952	12.3752	11.9794	12.1683	12.7778	12.9275	12.6407	10.6964	10.6909	10.9757	11.1378	11.2817	11.1032
ENSG00000049656	CLPTM1L	12.041	12.5815	12.1246	12.0555	11.8877	12.1518	12.1545	11.9531	12.4462	12.339	12.409	12.3197	12.3483	12.1793	11.8962	12.0535	12.1988	11.9461	12.0394	12.0896	12.2988	12.1784	12.2177	12.1097	12.1566	12.1401	12.276	12.0257	12.042	12.0816	12.5389	12.2512	12.4609	12.0884	11.5593	12.1459	12.0774	12.2481	12.1859	12.3352	12.2818	12.3466	12.4542	12.6074	12.4594	12.5054	12.5533	12.4871
ENSG00000049759	NEDD4L	12.9899	12.8715	13.1955	13.2188	13.1937	12.8914	13.1149	13.2326	12.9959	13.1119	13.018	13.1077	13.0457	13.2134	13.3756	13.0993	12.9294	13.0387	13.0922	12.9278	12.8686	13.0364	13.3523	13.3277	13.1074	13.1976	13.0582	13.1567	13.2251	13.1072	12.5026	12.6238	12.4529	13.2511	15.3946	12.9823	12.5965	12.5151	12.5141	13.0677	13.2611	12.5659	11.8704	12.0484	12.1998	12.2535	12.2223	12.1103
ENSG00000049768	FOXP3	6.05225	5.96854	6.17974	6.37595	6.27611	6.01876	6.07125	6.41831	5.41757	5.74935	5.88883	5.92168	5.99383	5.82292	5.55379	6.24542	6.34868	6.49147	6.43466	6.33959	6.40198	6.00636	6.07821	6.23477	5.89768	5.96949	5.97265	6.02962	6.16382	6.47313	5.9059	5.77613	5.85248	6.2149	5.93207	6.23021	6.04722	5.66135	6.0799	6.01284	6.35672	5.97565	6.41003	6.01084	5.97176	5.81475	5.80452	5.91642
ENSG00000049769	PPP1R3F	10.7569	11.5574	10.7778	10.7997	10.5696	10.8815	10.7881	10.7661	11.4753	11.3453	11.3946	11.0261	11.278	11.0907	10.4966	10.516	10.6824	10.9268	10.7333	10.804	10.8136	10.6127	11.0958	10.6841	10.6342	10.7255	10.756	10.5539	10.5064	10.6179	11.9611	11.7395	11.9133	11.9796	10.5967	12.0437	11.8842	11.9484	11.8811	10.9079	10.5926	10.7459	10.4451	10.6628	10.4176	10.3299	10.5719	10.5021
ENSG00000049860	HEXB	10.4321	10.9982	10.6283	10.7504	10.3489	10.4124	10.2615	10.1708	10.3787	10.415	10.329	10.5559	10.4618	10.431	10.5624	10.3768	10.401	10.2177	10.1859	10.274	10.2951	10.5658	10.3382	10.4886	10.7299	10.5709	11.0064	10.2694	10.3498	10.4688	10.2672	10.2526	10.2471	11.4483	10.997	11.4686	11.0327	11.0659	11.0588	10.6448	10.4944	10.8239	11.6731	11.3664	11.4999	11.1517	10.9827	11.1427
ENSG00000049883	PTCD2	9.64643	9.36256	9.58219	9.75586	9.80725	9.3507	9.67652	9.66585	9.90287	10.2899	10.1307	10.0282	9.9649	10.1934	9.67053	9.70252	9.53541	9.41812	9.73769	9.63745	9.41196	9.96914	9.99706	9.87048	9.70105	9.59638	9.70396	9.86825	9.74894	9.92641	9.82829	9.94003	9.94506	9.39509	9.50901	9.3049	9.57532	9.55795	9.61161	9.50858	9.72329	9.81729	9.53564	9.62009	9.77301	9.68779	9.74467	9.79733
ENSG00000050030	NEXMIF	10.9341	10.8311	11.124	11.1587	11.2862	10.5677	11.3418	11.3496	11.1324	11.2137	11.0276	10.9104	10.9855	11.0564	11.5254	11.032	10.5072	10.3014	11.0416	10.6849	10.3707	11.0786	11.6207	11.4692	11.265	11.4829	11.4847	11.1147	11.2042	11.1616	10.4187	10.7624	10.6246	10.0278	10.5967	9.38881	10.1344	9.75932	9.82923	11.3669	11.6118	10.9279	10.6789	10.9246	10.9968	11.4211	11.3299	11.2524
ENSG00000050130	JKAMP	10.6316	9.84864	10.6456	10.7513	10.7609	10.3888	10.5985	10.675	11.2932	11.285	11.2445	11.1878	11.2241	11.3507	10.8275	10.7713	10.7797	10.3431	10.6105	10.8232	10.6418	10.8185	10.7003	10.809	10.9965	11.0128	11.0584	10.8492	10.9103	10.7559	10.9684	10.9602	11.1131	11.1835	9.35653	11.3375	11.2356	11.0918	11.2428	11.1228	11.0905	11.2988	12.3338	12.4032	12.3778	12.3181	12.1832	12.3339
ENSG00000050165	DKK3	14.5254	14.8259	14.6421	14.541	14.2109	14.2322	14.5954	14.2474	15.3528	15.3788	15.2942	15.2807	15.263	15.2475	14.393	14.2708	14.2452	14.1943	14.2919	14.3823	14.3584	14.403	14.8947	14.3256	14.3333	14.166	14.5208	14.2996	14.2493	14.2439	15.6056	15.4241	15.5486	15.2357	13.9248	15.2465	15.1429	15.1311	15.1769	14.2265	14.3024	14.8003	13.5196	13.5266	13.5333	13.7272	13.6256	13.7538
ENSG00000050327	ARHGEF5	5.43715	3.49506	4.9376	4.90004	4.23243	4.63217	4.10201	4.28193	5.99034	6.67984	6.7325	6.57164	6.38171	6.44453	4.16381	5.16725	5.01794	4.3964	4.68059	5.04928	5.23463	4.61574	5.31758	4.46683	5.67798	4.5888	5.59286	4.21168	4.36678	4.77228	6.48113	6.87141	6.79492	6.90218	6.42649	7.032	6.80324	7.28336	7.16789	5.30474	4.7253	5.34412	4.46859	4.23456	3.49506	5.13027	4.2176	4.83907
ENSG00000050344	NFE2L3	8.11359	7.87481	7.77629	7.87278	7.91383	7.99069	8.01122	8.35063	8.97201	8.87763	8.86984	8.93609	9.1323	9.09556	7.88624	8.07062	7.31287	7.89056	8.45246	7.88771	7.95983	8.16366	8.59852	8.36164	8.40861	8.37546	8.04584	8.07592	8.11763	8.50872	8.56805	8.60186	8.54251	7.66728	8.09663	7.91569	8.28215	8.27167	8.53471	8.44656	8.37511	8.11106	9.05032	9.14036	9.20878	9.48718	9.46702	9.37896
ENSG00000050393	MCUR1	11.4494	11.2288	11.4066	11.4107	11.3963	11.3866	11.444	11.2523	12.0723	12.1146	12.0639	11.966	11.9393	11.9903	11.4438	11.4105	11.3864	11.2834	11.4051	11.4266	11.3801	11.5157	11.5306	11.4281	11.6768	11.663	11.8276	11.5561	11.6977	11.5019	11.7617	11.988	11.7923	11.4681	11.5957	11.439	11.5041	11.0879	11.4481	11.5949	11.6912	11.8443	11.4432	11.382	11.4612	11.5114	11.2061	11.3533
ENSG00000050405	LIMA1	10.0993	10.0907	10.1366	10.323	10.1307	9.483	9.82405	9.85584	8.65399	8.87333	8.6475	9.61456	9.04761	9.35757	10.2952	10.323	10.1839	9.3736	9.81711	9.75233	9.69032	10.1546	9.07194	10.0384	10.724	10.4044	10.8715	10.176	10.19	9.92768	8.55323	8.36467	8.41495	7.63575	6.55858	7.78072	7.94607	7.37864	7.76959	10.3189	10.2541	10.8845	9.19192	8.80144	9.12635	8.85706	8.56729	8.83445
ENSG00000050426	LETMD1	11.2203	11.0013	11.5205	11.4568	11.4838	11.5428	11.6223	11.3751	11.8786	11.7941	11.7794	11.9014	11.9227	11.9927	11.3236	11.2057	11.4069	11.4584	11.5467	11.5415	11.5592	11.2141	11.5631	11.3793	11.1446	11.0832	11.0415	11.3173	11.4196	11.5344	11.3646	11.3584	11.3455	11.3394	11.522	11.4416	11.4597	11.563	11.4132	10.9595	11.1843	11.1377	10.4506	10.9156	10.7053	10.7434	11.028	10.7817
ENSG00000050438	SLC4A8	12.8994	12.9768	12.9799	13.0689	13.0638	12.5991	13.0724	13.14	12.9865	13.1089	12.9572	12.9517	12.8358	12.9483	13.2186	12.9987	12.787	12.4854	12.9357	12.9331	12.7432	12.9981	13.204	13.1737	12.7277	12.7198	12.6874	12.9297	13.1488	12.8541	12.2458	12.3144	12.2358	11.7346	12.1511	11.4169	11.6044	10.8216	11.3078	12.5335	12.7427	12.1126	12.2292	12.5104	12.669	12.7624	12.7974	12.7243
ENSG00000050555	LAMC3	5.24099	6.11825	5.72224	5.5605	5.45032	5.23291	5.74402	5.05961	3.49506	5.02947	4.93196	5.12855	4.96704	4.26637	5.28627	5.54271	6.00801	5.37756	4.92853	5.60716	5.30544	5.15689	5.35541	5.44406	5.45496	5.00875	5.60849	5.10773	5.49815	5.17715	5.17305	4.63076	4.66852	5.69004	4.68517	5.06048	5.71194	6.1318	5.15744	5.75741	4.50924	5.59028	4.18985	4.53003	5.37077	5.03977	5.00273	5.25331
ENSG00000050628	PTGER3	10.7897	9.74067	10.0852	10.3028	9.7519	9.60759	10.5131	10.0889	12.0801	12.3011	12.1691	11.9665	11.9352	12.0199	10.0193	10.366	9.88983	9.0783	10.0839	10.3529	9.85412	10.8999	11.511	10.3472	11.4212	10.094	10.6348	10.3446	10.1808	10.388	12.1982	12.4831	12.2627	12.0112	10.5892	11.4554	11.6617	11.1111	11.5201	10.1386	10.4502	10.4492	9.71111	10.0221	10.2273	10.2725	9.85076	10.0854
ENSG00000050730	TNIP3	5.65872	4.38533	4.77821	5.94222	5.13718	4.87129	5.52738	4.92608	6.52866	6.26505	6.19007	6.20646	6.40961	6.38779	5.38194	5.16725	5.28409	5.10625	5.37989	5.16191	5.4359	5.29179	5.15328	5.69978	5.32682	4.93708	5.37011	5.26331	5.5684	5.01498	6.89655	6.68595	6.39364	6.67104	9.87608	6.89146	6.81279	6.44186	6.62212	5.30474	5.08982	5.43161	5.1253	6.17522	5.7718	5.59509	5.72445	5.62691
ENSG00000050748	MAPK9	12.3433	12.3833	12.0841	12.1662	12.131	12.195	12.4439	12.2733	13.5618	13.6227	13.4865	13.1663	13.2477	13.3004	12.2021	12.1988	11.9329	12.0057	12.3432	12.3092	12.2299	12.5188	13.0927	12.3826	12.3186	12.3387	12.4463	12.4802	12.5349	12.4429	13.3545	13.3814	13.3261	13.0807	11.227	13.1296	13.1601	12.9039	13.1704	12.3494	12.4346	12.5367	12.8799	12.9665	12.9197	13.0733	12.9945	13.043
ENSG00000050767	COL23A1	6.05225	6.83923	7.66432	6.31898	6.01183	7.2183	7.3535	6.64902	6.26983	5.82567	5.82605	5.96071	5.12502	5.73231	6.30959	6.24542	5.90153	6.67002	6.80734	5.99457	6.16165	6.57173	8.54287	7.02759	6.22968	6.38471	5.91229	6.44478	6.6092	8.09408	6.98822	6.853	7.06489	6.26618	7.07957	6.58641	6.32939	6.42187	6.25184	6.40102	6.50481	6.59411	5.77851	5.97544	5.7718	5.62465	6.0841	5.56048
ENSG00000050820	BCAR1	12.2475	12.9069	12.4389	12.2904	12.2205	12.755	12.3861	12.3261	12.1626	12.2141	12.2346	12.3188	12.3129	12.1429	12.1333	12.2164	12.4611	12.6076	12.3557	12.4774	12.7744	12.1645	12.3276	12.2861	11.6696	12.1591	12.1537	12.2405	12.2155	12.2515	12.3946	12.2047	12.4182	13.0788	11.9848	13.083	13.1862	13.1825	13.1564	12.3518	12.12	12.1041	13.3905	13.3364	13.2284	13.209	13.499	13.3706
ENSG00000051009	FHIP1B	10.8014	11.2114	10.6831	10.7057	10.9567	11.1248	10.6004	10.8404	10.7133	10.7206	10.795	10.8159	10.7766	10.6542	10.9715	10.8478	10.6528	11.0317	10.9029	10.8165	10.7809	10.9011	11.1364	10.9988	10.8306	10.8465	10.8244	10.8696	10.87	11.1088	10.6324	10.6573	10.6522	10.2713	9.01537	10.2316	10.2345	10.3133	10.2901	10.8231	10.7358	10.7179	11.4994	11.8028	11.6535	11.7657	11.6434	11.8236
ENSG00000051108	HERPUD1	11.1457	11.1051	11.2462	11.3032	11.8778	11.9867	12.1228	12.0117	11.3252	11.1599	11.3756	11.4994	11.5029	11.5143	11.265	11.2014	11.1865	11.9595	12.0521	12.0493	12.0921	11.167	11.2985	11.3808	11.2808	11.5764	11.3641	12.0571	12.1584	12.0978	11.0487	11.1824	11.1221	12.0796	12.1316	12.317	12.424	12.393	12.4185	11.4819	11.5916	11.084	13.1778	13.3733	13.2069	13.247	13.5238	13.3108
ENSG00000051128	HOMER3	10.727	10.852	11.0257	11.0449	10.6278	11.2911	10.6986	10.6098	8.52372	8.60915	8.62103	9.06724	8.74277	8.69688	10.4541	10.7631	11.478	10.8974	10.723	10.845	11.3907	10.3482	9.36281	10.3907	10.1854	10.4022	10.2474	10.4258	10.556	10.3325	8.65113	8.14578	8.45604	8.68377	9.82534	8.91495	8.26846	8.7491	8.38493	10.4466	10.1005	10.3169	10.3759	10.2845	10.2972	9.84764	9.9255	9.82268
ENSG00000051180	RAD51	8.2842	8.23512	8.48468	8.52814	8.3993	8.15862	8.63631	8.47794	4.99044	4.95696	4.99648	6.49546	5.26414	5.47384	8.26405	8.55785	9.12038	8.20238	8.42311	8.86516	8.93837	8.64861	6.43532	8.66543	8.46624	8.22608	8.362	8.57794	8.73972	8.15619	5.57872	5.62639	5.99774	5.33742	7.45996	4.97322	4.68205	5.69615	5.65232	8.17102	8.32697	8.60178	6.23876	5.86331	6.00842	6.02502	5.54796	6.35719
ENSG00000051341	POLQ	8.95808	8.37666	8.57502	8.6616	8.88811	8.35035	8.45652	8.81476	4.43559	3.49506	4.15869	6.17394	3.49506	3.49506	8.72325	9.2618	8.93697	7.46531	8.6499	9.07884	8.88648	8.95406	5.94294	8.66543	8.69234	7.64868	8.04312	9.03594	9.02483	8.36216	5.33359	5.06444	4.91428	6.6457	6.42649	6.49157	7.02448	6.76008	7.26956	7.64416	7.51529	7.96882	6.54173	5.55772	5.89532	5.76318	5.92813	6.06417
ENSG00000051382	PIK3CB	10.3953	9.75554	10.1728	10.3685	10.32	9.81673	10.3492	10.1953	11.4284	11.5871	11.388	11.128	11.227	11.2864	10.3616	10.2998	10.0464	9.63046	10.2081	10.3153	10.1741	10.5228	10.9402	10.4147	10.8883	10.5946	10.7932	10.516	10.3937	10.4236	11.3919	11.3241	11.4007	10.8851	9.69008	10.6783	10.8849	10.2918	10.689	10.5299	10.7619	10.9546	8.55248	8.60213	8.9181	8.95675	8.7135	9.01543
ENSG00000051523	CYBA	7.90474	8.74804	7.85488	7.81993	8.15575	8.51952	7.82361	7.74476	7.32872	7.38731	7.32334	7.91002	7.89406	7.64479	7.89626	8.21476	9.08028	8.47308	7.54639	8.81987	8.91611	7.84686	7.10741	8.15506	6.68899	6.3606	6.78685	7.88943	8.10098	7.94619	9.13584	8.59912	8.77128	8.18523	10.8462	8.44435	8.24419	8.99845	8.35761	7.21548	7.04313	7.04765	7.01725	6.8494	6.41265	6.87208	6.45144	7.34566
ENSG00000051596	THOC3	10.4116	10.7293	10.5532	10.5136	10.2967	10.2493	10.6256	10.2319	10.4757	10.6544	10.4813	10.4522	10.6065	10.4752	10.1409	10.419	10.6125	10.2337	10.3584	10.4049	10.4902	10.2386	10.2622	10.1822	9.52819	9.56176	9.57817	10.3038	10.3521	10.321	10.3492	10.328	10.1541	10.3615	9.73201	10.519	10.4834	10.7515	10.496	9.72569	9.82952	9.70571	9.74737	9.68522	9.67977	9.63203	9.58022	9.6709
ENSG00000051620	HEBP2	10.4071	10.7738	10.7138	10.6138	10.4909	10.7174	10.5565	10.3573	10.3182	10.5424	10.6597	10.5849	10.6814	10.6394	10.254	10.6055	10.827	10.5962	10.5105	10.5436	10.6107	10.2367	10.1636	10.1182	10.6816	10.5016	10.5125	10.2719	10.2752	10.2537	11.1721	10.9639	11.1505	11.337	11.3054	11.4895	11.3176	11.5714	11.3296	10.5702	10.5513	10.7714	11.6524	11.5495	11.657	11.6356	11.3567	11.5813
ENSG00000051825	MPHOSPH9	9.99545	9.47467	9.52471	10.0168	10.1415	9.33018	9.43613	9.97029	8.7064	8.75198	8.4461	8.72211	8.55298	8.67374	10.0654	10.3768	9.99025	8.87769	9.85524	9.94383	9.60729	10.0654	9.29485	10.0145	9.91346	9.61776	9.57252	9.96058	9.92616	9.89038	8.39598	8.63162	8.23776	9.05104	9.99563	8.94046	9.0523	8.47627	9.01136	9.59723	9.34277	9.26938	9.49356	9.44935	9.56824	9.71894	9.48264	9.61202
ENSG00000052126	PLEKHA5	11.4296	10.5785	11.0509	11.2531	11.2002	11.0427	11.2774	11.2615	11.96	11.9493	11.9217	12.0886	12.07	12.1371	11.2736	11.3393	10.9789	10.7221	11.4231	11.3176	11.0637	11.3076	11.5936	11.1337	11.4029	11.3056	11.3162	11.355	11.2874	11.1327	11.8232	11.8044	11.822	12.356	11.9228	12.2028	12.2749	11.7029	12.1489	11.0792	11.3547	11.1096	10.9381	10.9937	11.0595	11.1226	11.1883	10.9855
ENSG00000052344	PRSS8	4.81783	5.38045	4.77821	4.36302	5.13718	5.78869	4.10201	4.77389	5.35605	5.33657	5.1706	4.97028	4.25459	4.80184	3.88346	4.75536	4.85732	5.20831	4.52865	4.85606	4.72221	4.77909	4.51401	5.18242	4.99154	4.35013	4.92071	4.66349	4.6359	5.21442	6.75734	6.74719	6.41075	6.2322	7.70492	6.34384	6.2746	6.62746	6.49237	4.76882	4.50924	4.14886	4.84798	4.53003	4.95222	4.94145	5.41523	4.70532
ENSG00000052723	SIKE1	11.6241	10.7591	11.3581	11.6499	11.7351	11.0776	11.5966	11.605	12.4002	12.4216	12.4421	12.26	12.2579	12.4647	11.7441	11.5961	11.512	10.8945	11.554	11.6391	11.3444	11.7834	12.0359	11.7147	11.8734	11.6597	11.8839	11.7594	11.8225	11.7038	12.1195	12.156	12.11	12.18	10.0846	11.9674	12.0766	11.487	11.939	11.7155	11.758	11.8355	12.7801	13.1572	13.0666	13.1587	13.0133	13.1697
ENSG00000052749	RRP12	11.1819	11.7709	11.1493	10.9031	10.8951	11.2137	10.8909	10.9238	11.501	11.4523	11.4675	11.6819	11.7331	11.6903	10.8203	10.9433	11.1604	11.124	10.8915	11.0598	11.2637	11.2677	11.3518	11.2523	11.0757	11.0746	11.2591	11.0558	11.0468	11.2955	11.8801	11.5784	11.8314	12.2293	13.7936	12.3716	11.9158	12.2938	12.0547	11.1186	10.8822	11.1654	12.0247	11.7236	11.7686	11.6467	11.6815	11.6438
ENSG00000052795	FNIP2	11.7951	11.7207	11.8695	12.0608	12.0569	11.5221	12.2227	12.2003	12.0528	12.0921	12.1026	12.094	12.134	12.2327	12.0336	11.8566	11.6599	11.1674	12.1744	11.9914	11.6692	11.8625	12.2779	12.0354	11.4841	11.6294	11.4751	12.1037	12.2986	12.0225	11.1303	11.2506	11.1329	12.1174	12.8094	11.5215	11.3532	10.7807	11.0396	11.4522	11.7392	11.1816	11.0042	11.3918	11.466	11.4221	11.4495	11.5061
ENSG00000052802	MSMO1	13.5437	12.537	13.7712	13.8516	13.5519	13.2634	13.5872	13.4531	13.9204	13.8971	13.7909	12.5958	12.6623	12.7566	13.7932	13.6502	13.6082	13.2789	13.0882	12.7933	12.8915	13.634	13.8872	13.7556	13.5882	13.903	13.9616	13.6121	13.7526	13.4504	14.1546	14.4081	14.2528	12.6927	12.8693	12.6357	12.9341	13.1539	13.2283	13.954	13.9896	14.0626	13.546	13.7133	13.5167	13.6197	13.5834	13.6224
ENSG00000052841	TTC17	12.092	11.551	11.9165	12.0314	12.202	11.9468	12.2058	12.1942	11.9407	11.9935	12.0148	12.2007	12.1335	12.277	12.1869	12.1912	12.0707	11.906	12.2057	12.203	12.0123	12.0467	12.1282	12.0308	12.0635	12.1427	12.1213	12.2299	12.2834	12.1851	11.6665	11.6989	11.6102	12.2251	11.4999	12.049	12.2116	11.8332	12.2017	11.9097	12.1703	11.8826	12.6461	12.6897	12.8465	12.8255	12.8704	12.7391
ENSG00000052850	ALX4	4.96226	5.20257	5.55632	5.49044	4.78511	5.37919	5.03816	5.47986	4.69593	4.20683	5.05749	3.49506	4.25459	4.26637	5.18246	5.03438	4.88579	4.75058	5.13028	4.70462	4.76009	4.96301	5.56114	5.7379	5.07786	4.77774	4.67396	4.8883	4.84468	4.71622	4.02698	4.01338	3.49506	4.72883	3.49506	4.2824	4.38259	4.14834	4.54686	4.50623	4.37773	4.6093	5.49361	4.75004	5.37077	5.25416	4.8992	4.70532
ENSG00000053108	FSTL4	9.05777	8.367	9.07121	8.93713	8.25874	8.54826	9.2827	8.85819	9.42534	9.88232	9.52639	9.80282	9.58101	9.68713	9.06427	8.66456	8.00119	8.19439	8.90458	8.56011	8.17435	8.8732	9.8087	8.97831	9.27514	8.97196	9.38882	8.74253	8.72893	8.66935	9.9281	9.94434	9.67642	10.3947	9.12435	9.97202	9.79149	8.67212	9.50162	8.60472	9.08568	8.98401	6.18566	6.55251	7.30227	7.331	7.07886	6.91077
ENSG00000053254	FOXN3	11.9207	11.8699	12.0075	12.1988	12.2616	11.7956	12.1545	12.2536	11.8276	11.9721	11.8781	11.9325	11.9084	11.9921	12.1864	12.145	12.1003	11.6852	12.1095	12.1938	12.041	11.8461	11.7342	12.004	12.0891	11.9811	11.9794	12.1102	12.1839	11.796	12.2018	12.1528	12.0971	11.5177	13.8978	11.3447	11.6387	11.1865	11.3255	11.7914	12.0244	11.5892	9.70882	10.0388	10.1911	10.6798	10.4796	10.6118
ENSG00000053328	METTL24	4.44619	3.49506	3.49506	4.36302	4.36387	3.49506	4.10201	4.05486	5.53227	5.44052	5.41397	4.78557	5.12502	3.49506	4.69234	4.20927	4.43148	4.45649	4.1002	4.78313	4.50665	4.61574	3.91822	3.49506	4.89801	4.35013	4.52279	4.36839	3.49506	4.2809	5.33359	5.60353	5.32414	5.23126	3.49506	4.82785	5.25977	4.41137	4.62719	4.12208	4.21942	4.14886	4.46859	4.0208	4.54637	4.08238	4.32656	4.36301
ENSG00000053371	AKR7A2	10.7334	10.9793	11.2316	11.1673	10.8116	11.0764	10.8878	10.6114	10.2035	10.1896	10.2405	10.3775	10.4051	10.2116	10.8124	10.8686	11.2157	11.0268	10.617	10.6226	10.9521	10.7602	10.2332	10.7209	10.5944	10.5863	10.7589	10.5682	10.7745	10.4964	10.1252	9.92045	10.1059	9.37428	10.5428	9.84141	9.50856	10.0036	9.7102	10.8311	10.5401	10.737	9.45297	9.61452	9.26123	9.41692	9.51717	9.4609
ENSG00000053372	MRTO4	11.0924	11.1634	11.2622	11.2287	11.0116	11.4345	11.3174	11.0607	10.9917	10.8455	10.9178	11.1239	11.0802	11.0486	10.9235	11.0915	11.5188	11.4145	11.1168	11.2679	11.4074	11.1044	10.9629	11.1732	11.0183	11.2527	11.2045	11.1426	11.2621	11.2727	11.1362	11.1847	11.0509	10.965	13.4355	11.0804	11.1557	11.514	11.1877	11.3861	11.1947	11.2585	11.7416	11.732	11.7438	11.7419	11.6722	11.7226
ENSG00000053438	NNAT	14.8556	14.0622	15.5666	15.0956	14.0343	15.0228	15.3963	14.5186	14.9062	14.8391	14.791	14.9796	14.9242	14.779	14.3189	14.468	14.7547	14.8853	14.6882	14.3368	14.729	14.6645	15.5151	14.7879	15.1327	15.2515	15.0104	14.2614	14.2886	14.5772	16.3344	16.2992	16.4506	15.6398	15.8534	15.7699	15.4061	16.4037	15.852	15.465	15.6246	15.2961	14.8092	14.9828	15.1293	14.9491	14.9968	14.8191
ENSG00000053501	USE1	9.76492	10.2034	10.1279	9.88341	9.81498	10.1474	9.9297	9.86783	9.03711	8.97724	9.21468	9.32395	9.1927	9.10424	9.80657	9.80729	9.97411	10.5017	9.93009	9.6697	10.1115	9.69255	9.592	9.8013	10.0238	10.4387	10.1591	9.7097	9.68343	9.8305	10.2416	9.88833	10.1959	10.3891	12.8345	10.519	10.1606	10.9177	10.5533	10.4376	10.4569	10.3289	11.1753	11.1431	11.1216	10.6622	11.0738	10.8613
ENSG00000053524	MCF2L2	10.4636	10.7901	10.1244	9.97971	9.78969	10.09	10.1668	9.99481	11.6629	11.6481	11.5941	11.5954	11.619	11.5934	10.0238	10.2287	9.68174	9.10833	10.0182	10.2948	9.86398	10.4236	11.0691	10.2388	10.0609	9.80372	10.0943	10.2569	10.1434	10.3171	11.3035	11.419	11.2802	10.5579	8.58292	10.358	10.3347	9.30249	10.1097	9.71706	9.91226	10.08	8.04806	7.89791	7.98617	8.44706	8.48433	8.46935
ENSG00000053702	NRIP2	7.94504	8.20289	8.0456	8.13851	7.97391	8.04215	7.72321	7.95972	7.99643	7.89273	7.74813	8.09125	8.03292	8.17708	8.30593	8.07818	8.14626	8.2401	8.07508	7.96613	8.0413	8.01619	8.01945	8.29602	7.36409	7.73891	7.59224	8.08728	7.76962	8.16916	7.47269	7.49765	7.54195	7.3393	6.42649	7.032	7.19421	6.99297	7.09215	7.62842	7.46859	7.21814	7.34931	7.55772	7.42609	7.26108	7.57966	7.38266
ENSG00000053747	LAMA3	6.08965	6.78169	6.17974	5.99234	6.60132	5.68427	6.45841	6.61097	5.58597	5.48945	5.45738	5.92168	6.06658	5.77839	6.27873	5.90474	5.37967	6.37572	6.7809	6.29528	5.69648	6.34674	7.19714	6.61883	6.92853	6.75988	7.17001	6.01336	6.24869	6.56882	7.08267	6.70666	6.76882	8.29003	3.49506	7.94122	7.65624	6.22771	7.16789	6.79217	6.76096	7.17147	5.84972	5.22149	5.68257	5.25416	5.30558	5.16283
ENSG00000053770	AP5M1	11.3769	10.8169	11.1579	11.4091	11.3759	10.6057	11.3288	11.3477	12.432	12.5511	12.4421	12.3387	12.285	12.4677	11.5603	11.4572	11.0836	10.5547	11.3292	11.3617	10.9647	11.5371	11.718	11.5327	11.7472	11.6579	11.7659	11.567	11.673	11.4744	11.6208	11.9659	11.7183	12.1117	12.5781	11.9101	12.083	11.6932	11.9732	11.5477	11.7163	11.5859	12.9716	13.3542	13.2713	13.4431	13.1903	13.3302
ENSG00000053900	ANAPC4	10.0192	9.80998	9.43963	9.72392	9.82651	9.53772	9.6925	9.84104	9.85984	10.0632	10.0863	10.0327	9.95098	10.0548	9.96688	10.0531	9.75586	9.59455	9.84422	9.66757	9.44939	9.95766	9.91036	9.91085	10.1933	10.3017	10.2491	10.0865	9.92773	10.0599	9.69026	9.98366	9.84816	9.50008	9.16574	9.47684	9.38886	9.52838	9.51197	10.0618	10.0637	10.1294	10.4966	10.3876	10.5025	10.4184	10.3472	10.4181
ENSG00000053918	KCNQ1	6.31064	6.25318	6.47807	6.35722	5.91098	6.91956	6.19921	5.79441	5.78102	5.96635	5.53998	5.75306	5.79269	5.35378	6.04081	6.3382	5.91379	6.28057	6.41748	6.4646	6.39191	6.68896	6.98945	6.51641	5.79237	5.28544	5.5448	6.30662	6.20691	6.67074	6.42931	6.59992	6.50919	6.08722	5.13631	6.17849	6.52922	6.67866	6.44044	5.90926	5.61413	5.29794	4.46859	4.93038	4.66437	5.21427	4.65577	4.36301
ENSG00000054116	TRAPPC3	11.0318	11.4218	11.4044	11.3672	11.2342	11.3816	11.2984	11.0792	11.2399	11.0894	11.1234	11.1228	11.2308	11.1474	11.1832	11.1233	11.3602	11.6802	11.222	11.1456	11.3751	10.919	11.0566	11.1191	11.3236	11.5331	11.3179	11.1216	11.1091	11.1026	11.4904	11.561	11.5882	11.4743	11.7448	11.6159	11.503	11.9381	11.6677	11.6166	11.5391	11.5837	11.9139	11.9207	11.6997	11.6556	11.8478	11.7356
ENSG00000054118	THRAP3	13.0629	13.0525	13.2701	13.1385	13.2256	12.9882	13.0269	13.0968	12.2963	12.415	12.3353	12.4898	12.284	12.4081	13.1629	13.2527	13.3595	12.9634	13.0285	13.1059	13.1278	13.1376	12.676	13.0576	13.0108	13.0531	12.9445	13.1153	13.14	12.9951	12.4408	12.3978	12.3782	12.8339	13.4024	12.6738	12.6075	12.5562	12.5844	12.9325	12.8217	12.8081	13.234	13.2911	13.4844	13.392	13.2662	13.267
ENSG00000054148	PHPT1	12.8915	12.3439	13.4531	13.2022	13.1372	13.6243	13.5161	13.0285	12.0483	11.9339	12.0441	12.211	12.168	11.8942	12.7844	12.8219	13.4275	13.8352	13.2038	13.1903	13.6682	12.68	12.3074	12.65	12.5495	12.8035	12.7607	12.8409	12.9422	12.8526	12.6129	12.1541	12.4496	12.0814	12.9493	12.1489	12.0417	12.7107	12.1369	12.9597	12.8214	13.0339	12.9057	12.8138	12.5929	12.5365	12.7342	12.6394
ENSG00000054179	ENTPD2	6.24634	6.5935	7.23789	6.81886	6.06626	6.67851	5.77223	5.84022	5.15048	5.16198	5.97783	5.75306	4.96704	4.89922	6.02213	5.90474	5.75876	6.71133	5.7383	5.16191	5.84013	6.17898	6.53135	6.47325	6.7292	6.66532	6.71271	5.9634	5.84464	6.24286	7.03193	7.12995	7.01042	6.04845	5.7171	6.12475	6.18811	6.31738	6.14692	6.85706	6.5395	7.20661	6.21247	6.04534	5.42833	5.62465	5.60949	5.80808
ENSG00000054219	LY75	4.27622	3.49506	4.5892	3.49506	3.96443	3.49506	4.34732	4.52681	4.04442	5.28112	4.62551	4.25636	5.04876	4.69436	4.0427	4.4953	4.28253	4.22184	4.81194	4.70462	4.34645	4.25238	4.59205	3.49506	4.50585	4.5888	4.09668	4.61173	4.36678	4.45183	4.60245	5.0281	4.59631	5.46612	6.28056	6.26364	5.75363	6.1318	5.05972	4.21723	4.86097	4.41209	6.52063	6.40315	6.46556	6.02502	6.78069	6.27963
ENSG00000054267	ARID4B	11.4507	11.5306	11.2638	11.5764	11.7553	11.1164	11.4191	11.6217	11.0115	11.0034	10.869	11.1618	11.1509	11.1016	11.8195	11.7152	11.578	11.3333	11.4837	11.5588	11.3514	11.4513	11.1389	11.5243	11.9466	12.0505	11.6447	11.6824	11.7014	11.4472	10.6555	10.8478	10.7741	11.1566	15.3315	11.2647	11.3459	12.0503	11.6033	12.0183	12.0024	11.63	12.1085	11.9431	12.0824	11.9662	12.0951	11.8406
ENSG00000054277	OPN3	6.50116	6.20966	6.54363	6.84574	6.31004	5.51007	6.37129	6.24572	6.91624	6.5977	6.9048	6.20646	6.26415	6.02575	6.24716	6.65765	6.61461	5.36533	5.97265	6.27259	5.98347	6.17898	5.98955	5.44406	6.43969	6.59512	6.56702	5.78201	6.14175	5.59099	6.56745	6.16038	6.04289	7.25864	5.45992	7.21976	6.78395	6.22771	6.81035	5.94468	6.46924	5.82841	6.36322	6.70876	6.84928	6.84833	6.81848	7.06717
ENSG00000054282	SDCCAG8	9.79687	9.60355	9.78493	9.89779	9.92808	9.81673	9.77152	9.83833	9.88278	9.86725	9.97412	9.68948	9.79611	9.69864	10.0032	9.86843	10.0152	10.076	9.87239	9.74023	9.8469	9.6856	9.61556	9.93454	9.9858	10.0967	9.92231	9.80668	9.8167	9.72776	9.58934	9.72863	9.71244	10.0144	12.0511	10.305	10.1989	10.2905	10.3246	10.056	9.96873	9.9572	8.64673	8.82573	8.83153	8.59236	8.90249	8.62358
ENSG00000054356	PTPRN	14.238	13.745	13.6609	13.4088	13.0351	13.9169	13.8292	13.3278	15.3301	15.3392	15.3592	15.0745	15.11	14.9575	13.081	13.4074	13.6025	13.522	13.5367	13.9092	13.9381	14.1053	14.8217	13.8687	13.3925	13.1952	13.6027	13.6486	13.393	13.8094	15.4963	15.2973	15.4995	15.7566	15.022	15.7617	15.3569	15.5	15.4151	13.3777	13.3942	13.8103	14.2952	14.2702	14.173	13.8428	14.1836	14.0156
ENSG00000054392	HHAT	8.65869	8.98109	8.8465	8.84442	8.87151	8.27498	8.82543	8.62665	8.76249	8.95705	8.71162	9.30208	9.22776	9.0603	8.95134	8.63925	8.85347	8.60658	8.81386	8.77707	8.91611	8.65432	8.49284	8.42997	9.08601	8.60705	9.21615	8.44306	8.48144	8.29673	9.0264	8.62894	9.23244	8.35718	8.05312	8.44078	8.26502	8.12724	8.20244	8.61273	8.64491	9.05923	6.15832	6.20585	6.58968	6.31625	6.3511	6.58304
ENSG00000054523	KIF1B	15.4856	15.7165	15.5181	15.5038	15.4934	15.0143	15.4109	15.5233	15.7558	15.8837	15.7333	15.6785	15.6404	15.6786	15.6055	15.5085	15.3794	14.7529	15.2283	15.3953	15.2325	15.5802	15.5593	15.5907	15.4359	15.2285	15.4147	15.4103	15.4841	15.2384	15.3207	15.403	15.2898	15.052	14.5674	14.7117	14.9233	14.2575	14.6207	15.0832	15.2014	15.0177	14.0961	14.2548	14.4264	14.5145	14.3744	14.4139
ENSG00000054598	FOXC1	6.98352	6.02029	6.72372	6.27965	6.60132	6.10084	7.11998	6.31099	3.49506	4.49194	4.42565	5.5065	4.78268	3.49506	6.02213	6.5627	6.33977	6.28671	6.45164	6.78403	6.88857	6.58391	6.96691	6.31071	6.94224	5.9032	5.60849	6.69588	6.28925	6.20905	4.02698	3.49506	4.33593	5.11481	5.45992	5.10173	5.06284	5.79536	5.33165	5.99612	6.19094	5.73158	6.8081	6.8494	7.06856	6.88381	5.60949	6.88511
ENSG00000054611	TBC1D22A	10.5011	10.8623	10.6819	10.6225	10.28	10.5816	10.6467	10.3872	11.0022	10.9676	11.0418	11.0806	11.2612	11.0452	10.2056	10.3791	10.6581	10.4312	10.5025	10.5249	10.9025	10.4077	10.5542	10.2467	10.0803	10.0372	10.1471	10.3995	10.4701	10.4705	10.7929	10.6651	10.747	11.1087	11.4734	11.1986	10.9485	11.0769	11.0165	10.1615	9.97186	10.1565	7.67628	7.26148	7.59964	7.63009	7.22614	7.6333
ENSG00000054654	SYNE2	12.1995	12.5381	12.4068	12.1059	12.2713	11.8905	12.0785	12.4282	9.49318	9.19633	9.3497	10.3931	9.465	9.56041	12.32	12.5096	12.5598	11.5302	11.8917	12.2418	12.2473	12.2671	10.4269	12.4967	12.4945	11.9613	11.9317	12.0889	12.3107	11.8699	9.60235	9.44015	9.44722	9.61578	8.1179	9.51298	9.69897	9.23087	9.56663	11.7743	11.7486	11.3427	10.3946	10.6642	10.6711	10.5509	10.7542	10.7308
ENSG00000054690	PLEKHH1	10.491	10.4655	9.78715	9.90414	10.2835	9.99415	9.74793	10.2411	10.3515	10.2818	10.4226	10.5969	10.7673	10.6645	10.46	10.5284	10.1655	9.77758	10.0237	10.267	9.86398	10.4729	10.5626	10.448	10.1485	10.1632	10.1509	10.2552	10.1834	10.2995	10.0938	10.0412	9.8907	10.2875	7.70492	9.89976	9.96892	9.21096	9.73693	10.0353	10.0569	9.82668	9.43918	9.24489	9.26123	9.45248	9.17424	9.42383
ENSG00000054793	ATP9A	15.0688	15.4169	15.217	15.1374	15.054	14.8829	15.2968	15.1149	15.7634	15.8378	15.7539	15.6574	15.6629	15.6713	15.2084	15.0322	14.8702	14.7656	15.02	15.0148	14.9497	15.2063	15.6059	15.2382	15.0549	15.1566	15.1959	15.0832	15.1081	14.9223	15.9139	15.7884	15.8766	15.3736	14.5263	15.0849	15.2075	14.5939	14.9801	14.9209	15.1235	14.9453	13.9774	14.252	14.3354	14.5657	14.4234	14.4668
ENSG00000054803	CBLN4	10.1247	9.63204	10.7598	10.1865	9.45913	10.3113	10.9062	9.99845	8.65991	9.00111	8.6948	8.55331	8.57736	8.65021	10.1864	9.85969	8.81141	9.46595	10.2576	9.38373	9.2828	10.6814	12.0068	10.5678	7.92716	9.87124	9.8464	10.3634	10.3603	10.9497	9.20571	9.23526	9.24889	7.52993	8.05312	7.28525	7.91123	7.56107	7.4791	9.37859	10.1455	10.368	7.19952	7.27572	7.55216	8.35395	8.11462	8.04377
ENSG00000054938	CHRDL2	4.70917	4.87225	5.76063	5.06487	4.74656	5.30823	5.49324	4.82709	4.26742	4.87936	4.71123	4.97028	4.25459	4.5736	4.79967	4.79998	4.88579	5.47127	5.48799	4.52548	5.69648	5.04454	5.56114	5.23943	4.4027	4.93708	5.07455	4.49861	4.71044	5.25057	4.40637	4.68331	4.51799	5.23126	5.45992	5.25362	4.62955	5.43024	5.24768	5.05037	5.2509	4.29248	4.18985	5.22149	4.76949	5.46956	5.26676	4.77438
ENSG00000054965	FAM168A	13.3866	13.5702	13.6533	13.6924	13.5821	13.3225	13.5119	13.5746	13.4276	13.521	13.5129	13.5171	13.4478	13.5461	13.849	13.5467	13.4016	13.4564	13.3786	13.3268	13.3136	13.5883	13.7182	13.7706	13.6389	13.8203	13.9111	13.5073	13.6493	13.4855	13.6882	13.6794	13.6222	13.2834	11.4857	13.0967	13.348	12.6223	13.0368	13.7383	13.6475	13.7846	12.6446	12.8382	12.8723	13.0284	13.1082	12.9664
ENSG00000054967	RELT	9.21822	9.55762	9.03424	9.04162	8.89726	9.20953	9.14492	8.95387	9.33948	9.25373	9.32259	9.2228	9.44196	9.00111	9.23938	9.00682	9.19132	9.22177	9.29057	9.29553	9.26936	9.06959	9.55874	9.22566	8.84312	8.73693	8.92124	9.08959	8.98911	9.12434	9.06868	9.10058	9.11942	9.90926	7.58767	9.98433	9.6836	9.33963	9.34366	9.00195	8.65274	8.84304	10.6517	10.7655	10.5439	10.383	10.4727	10.5382
ENSG00000054983	GALC	11.0619	10.8415	11.1843	11.1967	11.1084	10.4866	11.2019	10.9881	12.1384	12.1453	12.0765	12.0737	12.0614	12.1439	11.2539	11.0522	10.9526	10.3333	10.9696	11.0418	10.852	11.1695	11.5514	11.1209	11.2994	11.2008	11.3948	11.1646	11.1873	11.1266	11.7334	11.8074	11.6962	11.6821	10.5349	11.4536	11.4461	10.9845	11.2656	11.0233	11.3195	11.562	10.373	10.5624	10.5271	10.7442	10.459	10.6205
ENSG00000055044	NOP58	11.5202	11.1759	11.3847	11.4904	11.4222	11.3826	11.4653	11.4323	11.0793	11.0288	10.9954	10.9946	11.077	11.0742	11.3776	11.5605	11.8288	11.4586	11.4918	11.4834	11.5675	11.5684	11.1881	11.2711	11.4408	11.4394	11.2798	11.4996	11.537	11.5019	10.8092	10.7297	10.7733	12.3064	16.5648	12.4714	12.5038	13.1348	12.8203	11.5708	11.4495	11.2599	13.0919	13.0753	13.0893	12.9866	13.1523	12.9925
ENSG00000055070	SZRD1	12.3957	12.2707	12.7221	12.728	12.5051	12.6405	12.5614	12.4094	10.9392	10.938	10.869	11.0699	10.8282	10.8358	12.3937	12.5779	12.9485	12.4792	12.4349	12.506	12.8486	12.3039	11.4998	12.318	12.3166	12.1715	12.2751	12.4384	12.5935	12.1967	11.055	10.9344	10.8713	11.8707	10.9145	11.765	11.6683	11.6726	11.569	12.173	12.0057	12.1749	12.1331	12.0643	12.1983	11.9274	11.7285	11.8689
ENSG00000055118	KCNH2	13.2595	13.4638	13.4218	13.2026	13.0352	13.6452	13.3509	13.1878	13.7002	13.7059	13.6403	13.7166	13.7033	13.4886	13.0723	13.0844	13.3145	13.317	13.2814	13.4135	13.5678	13.0473	13.4678	13.1097	12.4221	12.3528	12.5125	12.9598	12.9538	12.814	13.9825	13.8053	13.966	13.3501	11.6423	13.3834	13.356	13.2446	13.2087	12.5718	12.4609	12.5212	12.1828	12.2253	12.1979	12.1747	12.53	12.3221
ENSG00000055130	CUL1	11.9611	11.5795	11.9703	12.0393	11.9244	12.0242	12.1446	12.0072	12.2347	12.2655	12.1888	12.146	12.0966	12.2272	11.9592	12.0176	12.2146	11.9458	12.0678	12.0571	12.1652	11.8857	11.8506	11.8885	12.242	12.364	12.3082	12.0571	12.0736	11.8596	12.2263	12.1738	12.2828	12.5332	11.4464	12.6086	12.5592	12.5593	12.7371	12.3112	12.3429	12.2198	12.6861	12.7227	12.7053	12.7509	12.8853	12.729
ENSG00000055147	FAM114A2	9.6031	9.63204	9.57191	9.82439	10.0104	9.46429	9.67294	9.84239	9.4426	9.6927	9.56391	9.77927	9.67433	9.61305	9.79326	9.77746	9.79634	9.41606	9.77795	9.88827	9.73304	9.77339	9.34123	9.84571	10.1434	10.1623	10.0765	10.0141	9.99076	9.8237	9.58206	9.50586	9.73263	9.89207	10.3318	9.70524	9.57532	9.46497	9.46585	9.95476	9.94556	9.94518	9.63816	9.42731	9.79351	9.62858	9.41099	9.48015
ENSG00000055163	CYFIP2	14.2223	14.0784	14.1867	14.2041	14.1697	14.1371	14.3744	14.2612	14.8012	14.8542	14.774	14.6493	14.6352	14.7179	14.1666	14.102	14.0743	13.9643	14.3176	14.3721	14.267	14.2676	14.4972	14.2201	14.1101	14.0632	14.19	14.24	14.3006	14.0984	14.8825	14.751	14.76	14.4327	15.0889	14.2755	14.3615	14.1098	14.1847	13.8945	14.0907	14.0211	13.4382	13.5001	13.6477	13.765	13.7428	13.7387
ENSG00000055208	TAB2	11.3144	10.8311	11.2574	11.467	11.5076	10.8701	11.3664	11.5109	11.552	11.6607	11.597	11.6111	11.4577	11.6397	11.5258	11.472	11.3765	10.8626	11.3654	11.4504	11.2674	11.3778	11.3609	11.3355	11.7328	11.5198	11.8317	11.5328	11.5871	11.3829	11.3944	11.334	11.3832	12.1403	10.5967	11.9159	12.3425	11.7821	12.1706	11.4794	11.6221	11.6051	11.8287	11.9711	12.0065	12.1273	11.8971	11.9524
ENSG00000055211	GINM1	10.2292	10.6658	10.6771	10.6539	10.6305	10.2924	10.494	10.4426	10.4957	10.3561	10.2083	10.059	10.2901	10.2841	10.6484	10.4943	10.4592	10.7166	10.4116	10.2414	10.3485	10.3368	10.2036	10.4357	10.8786	10.864	10.9216	10.4948	10.5448	10.3296	10.5423	10.4284	10.6074	10.8871	12.0689	10.9319	10.8933	10.9124	10.9602	10.9574	10.8279	11.0847	11.0448	11.1	11.069	10.9654	10.751	10.9529
ENSG00000055332	EIF2AK2	11.8104	11.148	11.633	11.8328	11.9005	11.1705	11.6311	11.781	11.8894	12.022	11.9194	11.9665	12.0137	11.9685	12.0242	11.9267	11.6431	11.1662	11.5291	11.6211	11.404	12.0612	11.6876	11.9284	12.4484	12.1436	12.4811	11.9022	11.9713	11.7964	12.0893	12.1422	12.1446	12.4434	14.3663	12.1357	12.4133	11.9084	12.209	11.9229	12.2197	12.3038	12.5679	12.5463	12.709	12.8634	12.4109	12.7029
ENSG00000055483	USP36	11.1511	11.5616	10.9583	11.0991	11.1872	11.0702	10.8871	11.1681	10.5948	10.6125	10.7326	10.7022	10.7844	10.7706	11.2917	11.2983	11.1917	11.1263	11.1063	11.1441	11.1333	11.3197	11.1631	11.3458	11.146	11.1425	11.1834	11.2596	11.2049	11.4687	10.8522	10.7854	10.8054	12.5631	14.5882	12.5337	12.0905	11.9106	12.089	11.086	11.0237	10.9529	12.2041	12.238	12.224	12.3267	12.2124	12.2619
ENSG00000055609	KMT2C	12.225	12.18	12.1577	12.3198	12.5268	11.8311	11.9814	12.4736	11.3907	11.445	11.4223	11.7748	11.5818	11.5568	12.6631	12.5402	12.2804	11.7026	12.0644	12.2496	12.1122	12.4522	12.0105	12.711	12.5693	12.2756	12.3882	12.3031	12.3793	12.2339	11.0898	11.2671	11.0562	11.8185	14.1084	11.248	11.7703	10.9472	11.3689	12.0198	12.0869	11.7704	11.2403	11.1831	11.5728	11.4206	11.3551	11.2661
ENSG00000055732	MCOLN3	4.05075	4.73559	3.49506	4.36302	4.70649	4.30925	4.81569	4.45306	4.26742	3.49506	4.62551	4.55991	3.49506	3.49506	3.49506	4.36549	3.91969	3.84047	3.49506	4.42047	4.14258	4.0336	4.51401	3.49506	4.6819	4.47781	4.33993	3.49506	4.11607	3.49506	4.24316	3.49506	4.51799	5.52586	8.13886	6.1429	5.9796	6.33891	5.8831	4.00834	4.50924	4.91192	4.18985	3.49506	4.76949	5.17302	4.65577	4.70532
ENSG00000055813	CCDC85A	10.0109	10.8709	9.36716	9.33503	9.3831	9.05802	9.47156	9.31882	11.5255	11.6588	11.5504	11.4874	11.4618	11.4621	9.66031	9.50944	9.31128	8.29639	9.26247	9.97857	9.17592	10.0856	10.6521	9.66632	9.94334	9.38527	9.88029	9.92836	9.73822	9.78215	11.6426	11.6262	11.6129	10.7029	5.13631	10.1811	10.439	9.05379	10.0513	9.36287	9.48983	9.97925	7.63806	7.7224	7.59964	7.97317	7.37651	8.0088
ENSG00000055917	PUM2	12.6102	12.0934	12.5876	12.8263	12.8112	12.2131	12.5949	12.8031	12.8711	12.8802	12.7932	12.8258	12.7951	12.9763	12.8579	12.8174	12.6237	12.0721	12.675	12.6414	12.3533	12.7783	12.7328	12.8433	12.8924	12.7864	12.7901	12.8245	12.9153	12.6537	12.0115	12.1664	11.9855	12.229	11.3688	11.9502	12.1717	11.6083	12.0261	12.7431	12.8431	12.5928	12.5107	12.5976	12.6589	12.5625	12.5746	12.538
ENSG00000055950	MRPL43	10.8359	10.2928	11.2884	11.1759	10.9435	11.1473	11.2518	10.8678	10.7827	10.6594	10.7024	10.698	10.6716	10.5373	10.8502	10.8794	11.1917	11.4606	10.9359	10.9806	11.1702	10.5973	10.4792	10.644	10.6078	10.7733	10.8456	10.7492	10.6982	10.716	10.9811	10.7297	11.006	10.2996	9.96079	10.3908	10.3767	10.6891	10.42	10.9288	10.9004	10.97	10.9901	10.887	10.7308	10.6177	10.8506	10.6919
ENSG00000055955	ITIH4	6.1615	4.99339	5.0093	4.7744	5.33914	5.57078	4.68401	5.69774	5.07324	4.70468	5.79351	5.3929	5.32812	4.98854	5.44186	5.69555	5.30381	5.92412	5.58761	5.3595	5.21008	5.76517	5.89467	6.03934	5.37101	5.46395	5.42511	5.50144	5.60214	5.96626	5.76322	5.64886	5.56835	5.76499	8.72818	5.8414	5.45519	5.58883	5.77273	5.60855	5.44557	5.24995	6.04316	5.90174	6.6592	5.91228	6.46748	6.0873
ENSG00000055957	ITIH1	4.70917	4.38533	4.77821	4.36302	4.15599	4.07454	4.53166	3.49506	3.49506	5.02947	3.49506	3.49506	3.49506	4.80184	3.88346	4.43295	4.43148	4.22184	4.1002	4.42047	4.6418	4.96301	4.33262	3.49506	5.07786	4.5888	4.80466	4.49861	4.11607	4.71622	6.91536	6.44779	6.61593	5.78906	5.93207	5.69887	5.28966	5.91707	5.82906	4.21723	4.50924	5.03599	4.84798	4.23456	4.02936	4.32011	3.49506	4.55049
ENSG00000056050	HPF1	10.3361	10.4149	10.548	10.451	10.4012	10.1913	10.7091	10.3779	10.6975	10.4773	10.5032	10.3511	10.3742	10.5017	10.4156	10.4492	10.7035	10.5394	10.4148	10.4151	10.5984	10.327	10.1275	10.2499	10.6263	10.8465	10.5978	10.3696	10.5682	10.3908	10.5602	10.7661	10.5798	10.6869	10.7199	10.8251	10.9116	11.2499	11.0978	10.9516	10.7805	10.726	11.4103	11.4778	11.3514	11.2476	11.3175	11.1719
ENSG00000056097	ZFR	12.9932	12.5929	12.9954	13.2105	13.2361	12.6945	13.1476	13.1808	13.1478	13.2119	13.1764	13.1906	13.0826	13.198	13.3124	13.2359	13.0669	12.3695	13.0227	13.1164	12.8276	13.0699	12.8987	13.0973	13.2624	13.2295	13.3409	13.1554	13.2473	12.9614	13.0726	12.937	13.0162	13.3606	11.7719	13.0353	13.2636	12.4059	13.0173	13.1235	13.2749	13.0962	13.5436	13.7316	13.8935	13.8882	13.8126	13.8167
ENSG00000056277	ZNF280C	9.24263	8.39579	8.9652	9.29211	9.44299	8.84884	9.19066	9.37781	7.88951	8.21905	8.10122	8.34788	8.19938	8.12679	9.28764	9.34395	9.45879	8.36628	9.13908	9.17486	9.07908	9.17851	8.86672	9.10206	8.79146	8.55321	8.49734	9.17891	9.38913	8.97499	7.67841	7.78991	7.56473	7.88663	6.28056	7.37817	8.03369	7.41902	7.60865	8.59668	8.79868	8.30646	8.86054	8.83054	9.25385	9.03962	8.93691	9.0701
ENSG00000056291	NPFFR2	4.05075	4.73559	4.68827	4.83909	4.42193	4.30925	4.93257	4.71776	5.73491	5.89785	5.61758	6.62022	6.38171	6.49905	4.79967	4.36549	4.43148	4.26028	4.34481	4.15493	4.50665	4.55445	5.35541	4.18857	5.67798	5.31257	5.86198	4.21168	4.36678	4.37104	6.98822	6.78659	6.76882	7.37033	3.49506	7.27722	7.45293	7.08395	7.53723	5.65284	5.49604	6.1335	4.18985	4.84406	4.41037	4.88881	4.08703	4.36301
ENSG00000056487	PHF21B	12.3025	12.86	12.6631	12.8466	12.8604	12.9064	12.3741	12.8218	9.47316	9.38345	9.37894	10.3386	9.83704	9.95522	12.7527	12.792	13.1481	12.7799	12.8551	13.0025	13.2271	12.0923	10.8065	12.4536	12.0357	12.1507	11.7499	12.4432	12.59	12.0081	7.63956	7.91858	7.59455	8.58182	8.65738	8.85182	8.27532	8.27167	8.20755	12.2252	12.0347	11.2778	10.3845	10.2616	10.4109	10.1824	10.4411	10.2991
ENSG00000056558	TRAF1	7.40206	7.07264	6.20721	6.59902	7.10661	6.98454	6.66238	7.11402	7.94881	8.12796	8.25842	8.00349	8.05046	7.86556	6.79464	7.21532	6.40095	7.01538	7.15417	7.44487	6.89565	7.15438	7.56184	6.95162	7.74484	7.41492	7.45121	7.13864	6.75973	7.41026	8.89392	8.68678	8.72834	8.90305	8.65738	8.74585	8.32245	7.9936	8.23284	7.26393	7.25796	7.75683	6.8081	6.17522	6.49128	5.95851	6.40217	6.70586
ENSG00000056586	RC3H2	12.148	11.6754	11.9728	12.1927	12.3222	11.8743	12.0728	12.2403	12.7123	12.7502	12.658	12.5686	12.6458	12.7658	12.3983	12.2563	12.0767	11.5631	12.1378	12.2209	11.9703	12.3129	12.2303	12.3933	12.2642	12.1294	12.091	12.2584	12.3628	12.0935	11.8969	12.1768	11.9579	12.3299	13.6683	12.017	12.3782	11.9359	12.1489	12.0024	12.2	11.9964	12.3286	12.6606	12.7083	12.9547	12.6511	12.887
ENSG00000056736	IL17RB	8.13552	7.83326	7.65458	7.85975	7.95299	7.82424	8.02252	8.25632	8.35151	8.79813	8.63873	8.63143	8.39732	8.36233	7.88121	7.94391	7.90061	7.60469	8.0201	7.8581	7.86274	8.13943	8.43285	8.17511	8.46389	8.29335	8.63738	8.20667	8.1771	8.14748	8.37253	8.21179	8.08889	7.69813	6.79046	7.26104	7.81083	6.72807	7.62405	8.17823	8.20082	8.30107	7.81975	8.1803	8.31904	8.42335	8.10455	8.6427
ENSG00000056972	TRAF3IP2	7.53366	7.18746	7.65458	7.41876	7.36684	7.55309	7.0215	7.67345	7.0311	7.27383	7.01813	7.74652	7.34408	7.59624	7.66972	7.44385	7.77956	7.88262	7.35481	7.33066	7.81533	7.35784	7.26322	7.60389	8.15471	7.77078	8.15829	6.926	7.29945	7.36576	7.78393	7.60548	7.88716	8.93182	9.28321	8.94551	8.574	8.86649	8.77385	7.88385	7.99837	8.40007	7.97336	7.24709	7.65685	7.01745	7.28103	7.355
ENSG00000056998	GYG2	11.6093	11.8008	11.8063	11.7073	11.4451	11.6917	11.7406	11.5193	12.0001	11.9172	11.8902	11.7668	11.8019	11.8151	11.2309	11.5689	11.561	11.2494	11.5916	11.7418	11.8509	11.3451	11.324	11.1131	11.3877	11.297	11.93	11.2983	11.129	11.1404	12.2577	12.1959	12.2733	11.5652	11.9511	11.6441	11.6387	11.9501	11.7794	11.4395	11.1447	12.0547	9.9689	9.60052	9.53515	10.0851	9.63015	9.98567
ENSG00000057019	DCBLD2	12.3083	11.9003	12.1722	12.3734	12.3019	11.7677	12.1113	12.1823	11.5101	11.6008	11.4469	11.698	11.452	11.5934	12.3013	12.5332	12.3624	11.2909	12.0936	12.1745	11.9757	12.4822	11.7966	12.2266	11.7783	11.6135	11.6779	12.2833	12.4021	12.1171	11.6761	11.6521	11.5864	11.8782	11.11	11.5984	11.2899	11.0363	11.249	11.4921	11.7166	11.4173	11.5471	11.2147	11.4115	11.2013	10.8641	10.9944
ENSG00000057149	SERPINB3	4.05075	3.49506	4.47818	4.2495	3.49506	4.30925	4.68401	3.49506	4.04442	4.36254	4.30436	4.25636	5.12502	5.14841	3.49506	4.20927	3.91969	4.42699	4.7484	3.49506	4.14258	4.0336	3.91822	4.76376	4.14206	4.19655	4.22929	3.49506	4.11607	4.05412	3.49506	4.22424	4.09379	5.52586	3.49506	5.62137	4.73187	3.95895	5.29038	4.00834	4.21942	4.14886	4.18985	3.49506	4.24648	4.08238	3.49506	3.49506
ENSG00000057252	SOAT1	9.95541	9.65602	10.0129	10.1589	10.047	9.42225	9.80947	9.80545	9.7111	9.66807	9.57084	9.56645	9.48123	9.61609	10.2106	10.0702	9.94488	9.44459	9.77297	9.65474	9.72912	10.2195	9.80713	10.1937	10.4896	10.0316	10.3863	10.1546	10.2082	10.1289	9.46033	9.52616	9.44315	10.1216	9.40917	9.88408	10.2043	10.002	10.3363	9.96417	9.98948	10.4395	10.6754	10.7466	10.8333	10.7982	10.6221	10.6827
ENSG00000057294	PKP2	8.13986	8.16992	8.27866	8.32058	8.20375	7.50979	8.23655	8.26846	7.5874	8.0689	7.88069	8.10818	7.6739	8.0021	8.33197	8.33948	8.00949	7.47327	8.14867	7.94517	7.67113	8.05989	8.26409	8.10715	7.70543	8.04084	7.96759	7.97758	8.25943	8.02442	6.97035	7.18236	7.06489	6.97491	7.49297	6.67524	6.95737	6.481	6.42269	7.94437	7.93548	8.00903	5.62342	5.74092	6.54134	6.44964	6.56006	6.39441
ENSG00000057468	MSH4	4.51945	4.38533	4.35045	4.2495	4.89284	4.48593	4.53166	5.17918	5.15048	5.58199	5.11542	5.45098	4.78268	5.58349	4.26503	4.75536	4.63248	4.56526	4.92853	4.61932	4.86601	4.67327	5.01308	5.23943	5.30412	5.07615	4.60145	4.80418	4.71044	5.05771	5.0652	5.13387	4.73571	5.61055	4.68517	5.77205	5.85246	3.95895	5.44778	4.81386	5.22038	5.14783	6.31477	7.04554	6.8092	6.89544	6.6328	7.2883
ENSG00000057593	F7	7.44494	7.41159	6.91656	6.72051	7.10661	7.4346	6.78804	6.89	8.45728	8.59876	8.2755	8.86326	8.72106	8.21769	6.94796	7.04746	7.03106	7.0514	7.18462	7.51307	7.44031	7.41294	7.64897	6.495	7.44303	6.42011	7.5885	6.91748	6.788	6.99832	9.46825	9.14626	9.16471	8.71722	7.70492	8.3861	8.63657	8.29889	8.53064	6.75371	6.92652	7.431	5.91733	5.97544	6.1128	6.36778	6.76787	6.46598
ENSG00000057608	GDI2	13.9925	13.6432	14.1395	14.2878	14.0816	13.9091	14.1411	13.9376	14.212	14.2272	14.1084	14.0392	14.0596	14.2215	14.0534	14.1942	14.4681	13.8033	13.9254	14.0218	14.1344	13.8976	13.6107	13.9042	13.857	13.8643	13.7674	13.9889	14.1216	13.694	13.9969	13.9417	14.0024	13.8972	14.2947	14.0163	13.9653	14.1374	14.1104	13.8485	13.9199	13.7652	13.6736	13.7268	13.7931	13.7934	13.8802	13.746
ENSG00000057657	PRDM1	6.47349	6.11825	6.70481	6.23918	6.38612	6.51122	6.31627	6.87941	4.04442	3.49506	3.96636	4.55991	4.25459	4.26637	5.90424	6.66782	6.2851	6.49147	7.0477	6.6854	7.45945	6.37517	5.73843	6.1544	5.45496	5.3651	5.7272	6.37113	5.92526	6.74261	3.49506	4.01338	3.49506	5.58293	6.11738	6.1429	5.87138	5.14661	5.15744	5.05037	5.18906	5.14783	6.41003	6.88714	6.88827	7.15898	6.52988	6.77752
ENSG00000057663	ATG5	9.25668	9.14258	9.13197	9.36064	9.42288	9.21402	9.3846	9.32464	9.84693	10.0726	9.91365	9.66398	9.76992	9.78484	9.31956	9.26677	9.46985	9.27645	9.36074	9.20158	9.23104	9.17653	9.26994	9.2479	9.47891	9.55134	9.51287	9.39822	9.48624	9.2536	8.96728	9.32405	9.11686	9.83647	9.55645	10.0849	10.1606	10.3579	10.2098	9.29159	9.68818	9.49106	9.88798	9.85523	9.8435	9.94237	10.0262	9.88658
ENSG00000057704	TMCC3	9.15745	8.57429	9.10726	9.11187	8.97875	8.92199	9.49807	9.20363	9.73091	9.87588	9.87873	10.1186	10.0631	10.2783	9.12928	9.01274	8.52175	8.38464	9.19467	8.72479	8.74987	8.8732	9.62987	8.95918	9.65329	9.45121	9.51189	8.92648	9.10765	9.19571	10.6004	10.4559	10.4887	11.0521	13.0855	10.7456	10.5061	10.166	10.4277	9.38483	9.49565	9.67278	8.48424	8.78667	8.9595	8.22269	8.1096	8.20176
ENSG00000057757	PITHD1	12.0448	12.2617	12.3436	12.2241	12.0518	12.3503	12.5148	12.1356	12.7254	12.6694	12.6822	12.8293	12.8543	12.8043	12.0504	11.956	12.1277	12.4832	12.3706	12.2493	12.3458	12.0666	12.5986	12.0184	12.1541	12.467	12.3392	12.2473	12.3201	12.4654	12.6417	12.4598	12.6971	13.5859	13.4276	13.7873	13.4688	13.7498	13.6883	12.4883	12.528	12.5376	13.8318	13.8938	13.8216	13.6938	13.7517	13.6985
ENSG00000057935	MTA3	12.0485	12.2327	12.2112	12.1966	12.0941	12.1477	12.2631	12.1395	12.1981	12.2456	12.2251	12.2652	12.3255	12.3887	12.0721	12.04	12.2305	12.0181	12.1715	12.0971	12.2473	11.9381	12.002	11.9494	11.9077	11.9915	11.9631	12.0501	12.1166	11.9013	12.0793	11.9272	12.1276	12.0602	10.3941	12.0405	12.1251	11.9777	12.1242	11.8863	11.7844	12.0329	10.4792	10.3105	10.4962	10.7241	10.6926	10.501
ENSG00000058056	USP13	10.7583	10.9522	10.6949	10.835	10.7813	10.3828	10.7109	10.8027	11.0693	11.0288	11.0259	11.0183	10.7909	11.1091	10.8945	11.0173	10.9226	10.055	10.6326	10.7406	10.6043	11.1215	10.7197	10.9828	11.003	10.7027	10.7782	10.9149	11.0109	10.6833	10.7885	10.8004	10.7982	10.933	13.128	10.8319	11.0984	10.9769	10.9412	10.7196	10.8377	10.6046	9.52784	9.80483	9.88467	10.0049	9.82036	9.79563
ENSG00000058063	ATP11B	10.4961	10.4924	10.3726	10.702	10.8892	9.98105	10.3714	10.7139	10.2532	10.4031	10.2303	10.2519	10.3011	10.2745	10.9271	10.868	10.4511	9.64399	10.5332	10.5848	10.2588	10.8121	10.4673	10.6464	10.6937	10.2916	10.4721	10.807	10.9603	10.6878	9.9281	10.023	9.90411	11.1549	7.76014	10.6615	11.0206	10.0412	10.5692	10.2272	10.4061	10.1475	10.8057	11.0576	11.184	11.33	10.9417	11.0506
ENSG00000058085	LAMC2	5.52478	6.02029	5.72224	5.91645	5.36219	5.15255	5.34664	5.05961	6.52866	6.34333	6.35219	6.49546	7.04346	7.23281	5.775	5.77548	5.9499	5.78089	5.17565	5.87752	6.0104	6.31771	7.055	7.02759	6.56097	6.5848	6.81288	5.40117	5.5684	6.02625	6.66001	6.57756	6.87045	12.6833	11.3666	12.6008	11.0226	10.2253	10.7706	6.61017	6.33044	6.3619	9.4112	9.24849	9.09779	7.88322	7.74463	7.48824
ENSG00000058091	CDK14	11.0755	11.2208	11.482	11.493	11.5236	11.108	11.5472	11.4165	10.5122	10.6793	10.5425	10.7447	10.5211	10.6572	11.5262	11.4883	11.2038	10.7792	11.4045	11.1014	11.0215	11.174	11.017	11.3829	11.9715	11.8065	11.8696	11.4319	11.5766	11.0679	10.6161	10.6716	10.6246	10.2475	10.7268	10.2743	10.1438	9.86498	10.0022	11.733	11.9208	11.7088	8.27019	8.60774	8.73413	8.79068	8.64225	8.55258
ENSG00000058262	SEC61A1	13.3499	13.5332	13.6514	13.5748	13.4449	13.5364	13.6043	13.3396	13.4912	13.3788	13.4166	13.6406	13.5655	13.5108	13.4178	13.3962	13.5405	13.6724	13.5668	13.4228	13.7963	13.4246	13.3242	13.5859	13.8447	13.867	14.0468	13.5057	13.6244	13.5446	13.3304	13.2485	13.3306	13.6085	13.6049	13.7838	13.5946	13.839	13.5762	13.8199	13.8671	14.0245	14.8512	14.7734	14.8616	14.6971	14.7156	14.7311
ENSG00000058272	PPP1R12A	11.6806	11.0322	11.573	11.6881	11.793	11.5021	11.4975	11.7442	11.5125	11.5404	11.4804	11.4865	11.3828	11.5927	11.8755	11.7508	11.7192	11.8037	11.7276	11.6321	11.5178	11.7055	11.5467	11.69	11.752	11.735	11.6022	11.7344	11.7363	11.617	11.3053	11.4926	11.4012	11.7133	14.967	11.7303	11.9853	12.4143	12.0688	11.7315	11.8357	11.645	11.9996	11.8527	12.0423	11.959	11.985	11.8173
ENSG00000058335	RASGRF1	10.5799	9.82768	10.1574	10.0299	9.77489	10.1214	10.6219	10.2226	11.5788	11.7265	11.6606	11.1475	11.2222	11.2161	10.2714	10.1565	9.67741	10.0301	10.3934	10.4489	10.023	10.4929	11.2867	10.1872	10.1397	10.2028	10.5159	10.2041	9.99527	10.2788	11.5174	11.6369	11.5822	10.3643	8.3332	10.0408	10.4291	9.80176	10.1367	10.0204	10.242	10.5273	8.09108	8.22485	8.31195	8.95123	8.55625	8.7453
ENSG00000058404	CAMK2B	13.0174	13.0271	12.8712	12.519	12.1688	13.0897	12.9463	12.571	13.7821	13.7688	13.8117	13.5213	13.6995	13.6164	12.3607	12.4516	12.4321	13.1741	12.8226	12.5954	12.8325	12.8504	13.6564	12.804	12.6488	12.8841	12.8034	12.6104	12.4954	12.8339	14.3734	14.3319	14.3905	13.9145	16.0583	13.9465	13.8298	14.4557	14.0669	12.8698	12.9545	13.0772	12.1561	12.1776	11.958	12.0914	12.2051	12.0844
ENSG00000058453	CROCC	11.4946	12.8123	11.4044	11.1765	11.4667	11.8098	10.9753	11.5403	10.1414	10.0384	10.272	10.5803	10.6138	10.2879	11.3129	11.634	11.6318	11.6903	11.2978	11.3551	11.3848	11.2466	10.8808	11.3561	11.3256	11.3164	11.0282	11.2504	11.1352	11.213	10.6125	10.5803	10.7371	9.82815	8.78242	9.78763	9.91729	9.91856	9.99042	11.4953	10.8861	11.0531	10.3243	10.4038	10.3168	10.1467	10.4281	10.2712
ENSG00000058600	POLR3E	11.2517	11.3415	11.1977	11.1614	11.2792	11.3846	11.3714	11.4142	10.8847	10.7289	10.8445	10.9188	10.8496	10.8056	11.2495	11.3207	11.2133	10.9547	11.3218	11.3897	11.2589	11.2395	11.3711	11.268	11.1697	11.1229	11.0319	11.4345	11.3753	11.5011	11.1223	10.9511	11.1851	11.0006	9.98411	11.0997	11.2299	10.7544	10.9842	11.2462	11.057	11.0076	11.4307	11.446	11.4255	11.5114	11.4143	11.5014
ENSG00000058668	ATP2B4	13.2416	13.4485	13.5004	13.4822	13.3723	12.6653	13.1084	13.3078	13.0791	13.2329	13.1766	13.4956	13.4228	13.4686	13.6024	13.5386	13.1346	12.2236	12.9667	12.9426	12.6287	13.3699	13.3074	13.4596	13.8352	13.1311	13.6464	13.1654	13.1284	13.0244	13.7945	13.7161	13.7346	13.686	13.0747	13.3506	13.2545	12.507	12.8315	13.188	13.2437	13.438	11.845	11.9173	11.9546	11.9507	11.5268	11.6452
ENSG00000058673	ZC3H11A	12.5203	12.3537	12.1849	12.4142	12.6951	12.1635	12.1947	12.5593	12.1976	12.2543	12.2225	12.3179	12.3914	12.3609	12.7535	12.7205	12.4746	11.971	12.4357	12.506	12.2003	12.5461	12.1859	12.5757	12.7456	12.6343	12.4791	12.6221	12.6085	12.465	11.7926	12.0391	11.9834	12.4291	10.238	12.3646	12.5001	11.9459	12.3085	12.6361	12.6681	12.3922	13.0015	13.2203	13.2883	13.2412	13.1036	13.1791
ENSG00000058729	RIOK2	9.89637	9.37706	9.88589	10.0285	9.97889	9.49042	9.91161	9.75754	10.5493	10.5785	10.4566	10.501	10.5211	10.6394	10.0632	9.95399	10.1876	9.63341	9.76298	10.1711	10.0069	10.0351	9.81185	9.99588	10.0971	10.1206	9.91639	10.0464	10.1311	9.90722	9.56001	9.58124	9.50314	10.0327	9.4263	10.1704	10.4602	10.3772	10.6753	10.0303	10.0371	10.0059	11.3622	11.373	11.3147	11.2175	11.2972	11.4135
ENSG00000058799	YIPF1	10.5095	10.7103	10.6961	10.6772	10.5319	10.8429	10.7428	10.5088	11.1763	11.181	11.0706	11.2755	11.2115	11.3516	10.5202	10.4086	10.7379	10.7074	10.6308	10.7366	10.963	10.3135	10.4553	10.3662	10.6142	10.6091	10.7692	10.5061	10.5921	10.5244	11.1377	11.062	11.148	11.3817	11.5901	11.679	11.5128	11.744	11.5744	10.8168	10.8479	10.9059	11.2756	11.0627	10.9757	11.0125	11.0373	10.978
ENSG00000058804	NDC1	10.485	9.43826	10.3517	10.4842	10.4799	9.80786	10.4456	10.4417	9.92269	9.91198	9.8843	10.0282	9.97868	10.1054	10.449	10.6055	10.6121	9.49546	10.4073	10.4113	10.3279	10.6156	9.74934	10.331	10.8914	10.4535	10.6984	10.666	10.6264	10.3142	9.08525	9.44015	9.2182	8.60149	7.86458	8.57066	8.73435	8.40792	8.65924	10.579	10.5366	10.416	8.40126	8.72085	9.09366	9.14239	9.05394	9.00955
ENSG00000058866	DGKG	5.89143	6.11825	6.23414	6.35722	6.05286	5.73751	6.25898	5.81751	7.9391	7.84068	7.59299	6.86104	7.14541	7.18424	5.94469	5.51932	5.64432	5.48251	5.82107	5.71514	5.94204	6.25777	7.47702	6.20849	7.38424	6.62564	7.35764	6.10811	5.16956	6.02625	8.75579	8.53757	8.77128	10.5687	9.1759	10.5241	10.1808	9.66214	9.90816	7.0672	6.57336	6.96782	7.42994	6.95973	7.13472	7.27001	6.78069	6.81883
ENSG00000059122	FLYWCH1	12.2906	13.0973	12.4219	12.3512	12.2086	12.4751	12.335	12.2217	12.3	12.2154	12.3561	12.3015	12.3183	12.1381	12.2146	12.2788	12.3211	12.5139	12.2633	12.1737	12.4425	12.2184	12.4468	12.301	11.9779	12.0709	12.0396	12.2408	12.2006	12.3417	12.7675	12.5918	12.7887	12.9392	11.1543	12.9373	12.9282	12.8852	12.809	12.1172	11.8085	11.9602	13.6624	13.5705	13.5941	13.4912	13.6599	13.6206
ENSG00000059145	UNKL	10.5831	11.2734	10.8326	10.7635	10.8082	10.9354	10.6756	10.764	10.5154	10.3359	10.3452	10.4339	10.6168	10.2454	10.7871	10.7027	10.6694	10.4776	10.6952	10.7845	10.6112	10.4361	10.4482	10.6806	10.2428	10.1945	10.2881	10.6653	10.5427	10.5909	11.8579	11.597	11.8794	12.61	14.8929	12.5474	12.4989	12.089	12.363	10.3669	10.1712	10.2654	11.9204	11.9884	12.0423	12.0417	11.9065	12.1127
ENSG00000059377	TBXAS1	6.73992	7.04852	6.8834	6.33823	6.48806	6.98454	6.44141	6.84716	6.41952	6.41743	6.39523	5.92168	6.10155	6.16866	6.82666	6.99218	6.93494	6.13803	6.19278	6.66827	6.42189	6.80754	6.29602	6.55828	6.52476	6.46596	6.46349	6.33278	6.77394	6.71906	7.27653	7.27484	7.33656	8.42133	7.76014	8.57718	7.9331	8.25508	8.14499	6.68377	6.3171	6.46338	5.98171	5.65253	5.8554	5.88856	5.99718	6.41265
ENSG00000059378	PARP12	5.73292	6.45238	6.00224	6.25956	5.78561	6.10084	6.27834	5.90612	4.26742	5.53656	4.15869	5.12855	4.55747	4.26637	5.75218	6.24542	6.09611	6.068	5.45298	6.20218	6.23145	6.14615	5.39212	6.1544	6.061	5.31257	6.05287	6.12328	5.92526	5.90348	5.36331	4.99055	5.01874	6.26618	8.00826	6.19595	6.84104	6.59225	6.62212	5.46575	5.61413	5.62707	5.70325	5.34395	5.7718	5.53387	5.09752	5.25331
ENSG00000059573	ALDH18A1	11.9488	12.2669	12.0953	12.0976	11.9547	11.8435	11.8664	11.8671	11.4413	11.4472	11.4644	11.524	11.4503	11.5036	11.9034	12.1171	12.3406	11.5608	11.8324	11.9726	12.0402	12.0513	11.4115	11.9445	12.0684	12.0435	12.0195	11.9714	11.9687	11.8236	11.3544	11.241	11.3843	10.7455	9.14519	10.6623	10.9198	10.4542	10.7611	11.9978	12.0001	11.9985	11.5244	11.5705	11.6963	11.6804	11.6082	11.7
ENSG00000059588	TARBP1	11.0504	11.2046	9.71424	10.3254	11.1453	10.3506	9.52807	10.9715	9.85211	9.63288	9.65582	10.1977	10.0059	9.93347	11.4366	11.219	9.95779	10.8295	11.0075	10.4477	9.52259	11.3626	11.6991	11.4522	11.26	11.3001	10.9367	11.0034	10.7542	11.5007	9.80473	10.2111	9.6868	9.24064	9.49284	9.10739	9.36175	8.93051	9.37802	11.0481	11.3005	10.7209	10.6055	10.6301	10.3976	10.6857	10.7175	10.501
ENSG00000059691	GATB	10.1486	10.5361	10.0797	10.3558	10.2932	10.4939	10.3244	10.1985	11.1001	11.1032	10.9911	10.8837	10.9718	11.1316	10.0709	10.0074	10.3245	10.4261	10.2564	10.3661	10.5652	10.1024	10.0736	10.0673	10.5923	10.5177	10.5488	10.2867	10.2465	10.1244	11.1692	10.9855	11.1304	11.0545	10.4868	11.3065	11.3034	11.4402	11.4313	10.5453	10.5031	10.731	9.2812	9.10904	9.1223	9.34307	9.2262	9.41051
ENSG00000059728	MXD1	10.399	10.2514	10.4615	10.6359	10.5592	10.1959	10.4041	10.4594	10.5509	10.6304	10.4972	10.4051	10.602	10.6409	10.8137	10.5732	10.494	10.1541	10.3417	10.4352	10.2991	10.5605	10.8696	10.6677	10.0978	10.5914	10.3444	10.6723	10.638	10.7415	10.3389	10.3854	10.424	12.6694	11.6349	12.4387	12.5681	12.3659	12.5557	10.3511	10.5281	9.91909	13.1419	13.4638	13.3664	13.3555	13.2166	13.3502
ENSG00000059758	CDK17	11.6007	11.7718	11.792	12.031	11.9183	11.3975	11.984	11.9035	12.0684	12.1537	12.0667	11.9924	11.8805	12.1045	12.049	11.9083	11.642	10.9355	11.9604	11.8324	11.5282	11.8254	11.992	11.9796	11.665	11.8371	11.8041	11.9319	12.0193	11.7694	11.1258	11.4538	11.3428	10.8615	10.42	10.7693	11.0707	10.8309	10.8737	11.8058	11.9523	11.7868	10.8543	10.9513	11.1457	11.2481	11.1282	11.1666
ENSG00000059769	DNAJC25	8.55523	7.41159	8.13922	8.5445	8.56456	8.31734	8.74934	8.62665	8.97201	8.82957	8.88103	8.48372	8.50294	9.1842	8.70629	8.62127	8.80348	8.82698	8.62803	8.67903	8.74405	8.90705	8.93459	8.7789	8.99436	9.01051	8.80888	8.8194	8.88608	9.11322	8.87974	8.78152	8.9078	9.12084	8.62805	9.2386	9.31928	9.35267	9.34134	8.99177	8.86309	8.96712	10.6588	10.9435	10.6835	10.764	10.8446	10.6698
ENSG00000059804	SLC2A3	12.4011	11.593	12.1925	12.1626	11.7236	11.834	12.1828	11.9058	12.9298	12.8369	12.8441	12.683	12.7106	12.7101	11.7555	12.1607	11.9703	11.474	11.9335	12.2144	12.2649	12.6628	12.5743	12.1278	11.7966	11.3899	11.6736	11.9535	11.9778	12.4037	13.7876	13.5576	13.6317	14.2855	13.8177	14.2223	14.0015	13.8519	13.9821	11.4165	11.5697	11.7329	12.8689	12.863	12.8684	12.7085	12.5433	12.6756
ENSG00000059915	PSD	13.0646	13.3564	13.3589	13.0614	12.7097	13.4568	13.2956	13.0118	13.6428	13.59	13.6792	13.5297	13.5992	13.4863	12.8722	12.7539	12.7917	13.4921	13.1146	12.9439	13.0194	12.871	13.6595	12.9789	12.1637	12.8927	12.6226	12.7707	12.7454	13.0087	13.8958	13.814	13.92	13.1905	14.2531	13.3679	13.2556	13.6383	13.2765	12.8939	12.7725	12.6993	12.5945	12.7547	12.5753	12.5849	12.9339	12.7466
ENSG00000060069	CTDP1	10.764	11.7645	11.0144	10.9438	10.9182	11.273	10.9259	10.8165	10.3912	10.3941	10.2289	10.3582	10.3897	10.389	10.8801	10.9906	11.1998	11.0881	10.9425	11.0402	11.2228	10.7792	10.6112	11.0257	10.5446	10.6843	10.6339	10.8459	10.9355	10.8196	10.4989	10.4161	10.4966	10.5662	9.20597	10.723	10.729	10.9247	10.699	10.7434	10.5659	10.3705	10.7917	10.7209	10.5767	10.6453	10.7876	10.6282
ENSG00000060138	YBX3	11.4555	11.6538	11.7578	11.7236	11.4609	11.7469	11.4239	11.4629	8.77889	8.2526	8.34726	9.49114	8.59538	8.70832	11.1949	11.6254	11.8547	11.3156	11.6434	11.7708	12.0325	11.5528	9.63874	11.1832	11.0159	10.6166	10.8962	11.4836	11.501	11.3838	9.08937	8.87269	9.07266	9.08869	9.49284	9.04527	9.16546	8.82218	9.02877	10.652	10.4146	10.6423	12.1271	11.7924	12.0503	11.8036	11.4623	11.7755
ENSG00000060140	STYK1	7.40929	7.31405	6.72372	6.81886	7.33477	7.12552	7.53847	7.00155	9.48986	9.79858	9.62287	9.34549	9.49089	9.58852	6.92845	7.15915	7.00903	6.95956	7.25324	7.8506	7.43065	7.23316	7.66996	6.87135	8.04227	7.48804	8.13802	7.9612	7.60592	7.52257	10.1589	10.0096	10.0968	10.5646	10.6705	10.6132	10.8709	10.6799	10.7585	7.89703	7.75779	8.54373	9.82152	9.95764	10.0704	10.3676	10.4119	10.3218
ENSG00000060237	WNK1	13.5567	13.4181	13.6593	13.7225	13.8872	13.3682	13.5633	13.8182	12.9344	13.094	12.9989	13.0311	12.8084	12.9277	13.9633	13.8284	13.624	13.182	13.468	13.7129	13.4667	13.7858	13.3595	13.9642	13.829	13.5415	13.7986	13.7219	13.8541	13.5988	13.0508	13.1118	13.0157	13.186	11.528	12.6622	13.1915	12.3331	12.7694	13.289	13.4374	13.2895	12.8992	12.9177	13.1835	13.46	13.1953	13.2583
ENSG00000060339	CCAR1	12.1783	11.5077	11.8259	11.9277	12.1259	11.8471	11.9633	12.1488	11.8887	11.9564	11.8646	11.9625	11.9233	12.0193	12.0245	12.1882	12.2265	12.2059	12.1881	12.1315	12.1396	11.9863	11.4371	11.7334	12.0855	12.0985	11.9581	12.2395	12.1604	11.9263	11.6025	11.8494	11.7967	12.3272	15.8823	12.4139	12.6824	13.4133	12.9747	12.0712	11.9673	11.9889	12.8764	12.6552	12.8061	12.7987	12.8334	12.7176
ENSG00000060491	OGFR	11.6245	12.5986	11.8479	11.7023	11.6576	12.1893	11.6177	11.7249	11.4753	11.3305	11.5316	11.542	11.5514	11.3598	11.5709	11.6865	11.7963	12.2938	11.81	11.8186	12.1022	11.434	11.4528	11.5835	11.263	11.467	11.4546	11.6184	11.5585	11.6447	11.9625	11.8894	11.9203	11.8356	12.2873	11.967	11.82	12.3069	11.9761	11.6455	11.3671	11.5608	12.4723	12.4809	12.429	12.4819	12.6838	12.6524
ENSG00000060558	GNA15	3.49506	3.49506	4.47818	4.11336	3.49506	4.30925	4.34732	3.49506	3.49506	3.49506	4.42565	3.49506	4.03519	4.26637	4.0427	4.00263	3.49506	4.18106	4.68059	4.29982	5.07905	3.49506	4.33262	4.18857	3.49506	3.99351	3.49506	3.49506	3.49506	4.77228	3.49506	3.49506	4.09379	5.0302	6.11738	4.82785	5.42908	5.29664	5.41026	3.49506	3.49506	3.49506	3.49506	3.49506	4.02936	4.08238	4.32656	4.63107
ENSG00000060566	CREB3L3	5.16789	4.99339	4.86088	4.70534	4.15599	5.30823	4.68401	4.59488	5.82559	5.48945	5.53998	5.70734	5.50236	6.0629	4.57177	4.70868	4.96696	4.63902	4.34481	5.3595	4.28489	4.55445	5.10841	4.67472	5.02105	4.77774	4.67396	4.80418	4.11607	4.45183	6.45546	6.52006	6.52495	5.07329	3.49506	5.99047	5.19769	5.73006	5.80119	4.37509	4.50924	5.59028	3.49506	3.49506	4.24648	4.49898	3.49506	4.36301
ENSG00000060642	PIGV	8.55523	8.74804	8.76759	8.84442	8.85284	8.65777	8.81248	8.67906	8.61795	8.4961	8.78498	8.87319	8.37662	8.34778	8.87251	8.79632	8.83493	8.78403	8.6499	8.74513	8.44714	8.62265	8.52383	8.68885	8.72418	8.81743	8.8623	8.50363	8.61636	8.54231	8.91493	8.62894	8.47215	8.69602	8.09663	8.82742	8.78807	8.66795	8.71768	8.87689	8.87875	9.01719	7.7043	7.7633	8.02141	7.96223	7.82664	8.01469
ENSG00000060656	PTPRU	11.7701	11.511	11.803	11.3826	11.0874	11.7585	11.7626	11.3415	12.249	12.2064	12.2338	12.3427	12.2757	12.1508	11.2573	11.4755	11.2839	11.2582	11.5477	11.7949	11.8628	11.8659	12.5453	11.6064	10.6932	10.8476	11.136	11.5476	11.4625	11.8267	12.3886	12.2407	12.3079	11.723	11.0422	11.8092	11.5773	11.5318	11.5774	10.897	10.7302	11.229	9.94178	9.89478	10.0725	9.7526	9.66821	9.8443
ENSG00000060688	SNRNP40	11.0365	11.2114	11.196	11.2966	11.1384	11.1308	11.2578	11.116	10.357	10.2017	10.2492	10.3133	10.1751	10.2375	11.0413	11.1668	11.5826	10.9991	11.2275	11.1194	11.3338	11.0019	10.4998	10.8798	10.9149	10.8277	10.704	10.9939	11.1899	10.9497	10.2211	10.1949	10.1578	10.3205	10.1166	10.4691	10.4774	10.8225	10.5811	11.0807	10.8388	10.6996	11.5726	11.5051	11.4612	11.4696	11.5329	11.424
ENSG00000060709	RIMBP2	11.4265	11.6328	11.3393	11.2337	11.2156	11.3676	11.4497	11.4206	12.0511	12.0403	12.0511	11.8935	11.9457	11.8587	11.5658	11.2548	10.8953	11.0902	11.4807	11.4473	11.0738	11.3821	12.0596	11.5059	10.831	11.4058	11.2241	11.3024	11.2255	11.3829	12.833	12.6572	12.7933	12.3646	11.682	12.176	12.1544	11.7612	12.0593	11.2551	11.4499	11.2361	9.67157	9.7802	9.8435	9.8624	9.96495	9.88016
ENSG00000060718	COL11A1	10.7154	11.1951	10.9344	10.8275	10.6344	9.70004	10.145	10.2885	7.32872	6.99974	7.11038	8.86823	6.66167	6.83088	10.7477	11.0608	9.99095	9.33567	10.2939	10.0041	10.0772	10.5884	8.81756	10.4766	11.0567	10.4302	11.2574	10.4877	10.4506	10.7758	8.35554	7.30888	8.01927	7.79262	6.55858	7.26104	7.35889	7.09649	7.65437	10.1733	10.0241	10.9918	8.16676	7.46148	8.02141	8.22726	7.66451	7.81315
ENSG00000060749	QSER1	11.6433	10.9778	11.6311	11.8547	11.9899	11.064	11.6107	11.8761	10.5316	10.5532	10.4874	10.8763	10.6329	10.8462	12.1224	11.9299	11.7917	11.0193	11.5222	11.6435	11.5189	11.8257	11.3052	12.0285	11.9797	11.7315	11.8795	11.8648	11.9579	11.6647	9.86713	10.1994	9.9174	11.1404	9.14519	10.7884	10.7996	10.0396	10.5209	11.4537	11.6814	11.2995	11.4279	11.4554	11.7634	11.6998	11.3845	11.4345
ENSG00000060762	MPC1	10.1732	10.3404	10.4334	10.4832	10.3883	10.3688	10.4052	10.2635	10.6685	10.6494	10.6135	10.2802	10.1468	10.2706	10.5194	10.1874	10.3836	10.8057	10.2337	10.2371	10.4965	10.4009	10.4683	10.6247	11.0414	11.1764	11.2748	10.3926	10.4385	10.5748	10.7072	10.7854	10.7153	10.39	10.5739	10.5241	10.547	10.7701	10.5422	11.3037	11.3244	11.5151	11.5179	11.5028	11.366	11.2638	11.3098	11.2941
ENSG00000060971	ACAA1	10.587	11.6627	10.5054	10.4237	10.7136	10.7822	10.6293	10.4735	11.1681	11.1931	11.3074	11.0849	11.0609	11.0202	10.391	10.3776	10.4975	10.9208	10.588	10.7172	10.7085	10.3933	10.594	10.4398	10.7022	10.8016	10.9828	10.5188	10.4926	10.6226	11.531	11.403	11.4609	11.3053	9.1555	11.6305	11.384	11.6627	11.4394	10.8904	10.8899	11.2812	11.4719	11.4136	11.414	11.4035	11.5202	11.4925
ENSG00000060982	BCAT1	12.956	12.1834	12.6426	12.895	13.2256	12.5152	13.0712	13.1297	13.0416	13.1659	12.9991	13.2161	13.1338	13.3266	12.7219	13.143	12.9246	11.9299	12.9911	13.2964	13.0147	13.2836	12.2545	12.8791	12.9531	12.5483	12.8786	13.4024	13.4231	13.1519	12.3172	12.5132	12.4534	13.4072	14.8673	13.1004	12.8615	12.697	12.8134	12.4497	12.5673	12.4905	12.0706	11.8609	12.1184	11.8951	11.504	11.629
ENSG00000061273	HDAC7	11.8159	12.1978	11.5794	11.5376	11.8838	12.0688	11.1699	11.9097	10.4924	10.3437	10.9703	11.0785	11.2251	10.9365	11.8284	11.9713	11.8526	12.0803	11.8352	11.8224	11.7101	11.8076	11.4895	11.7502	11.2758	11.569	11.4894	11.8253	11.6336	11.8439	10.6111	10.849	10.6793	11.0239	10.674	11.0308	11.0119	10.9036	10.9412	11.6043	11.4356	11.2599	11.9479	12.0525	11.7814	11.9668	11.9234	11.9536
ENSG00000061337	LZTS1	11.314	11.79	11.3811	11.2996	10.7559	11.3392	11.2154	11.1047	12.0042	12.1004	12.1228	12.4	12.4449	12.3658	10.9106	11.1637	11.2435	10.9402	11.0628	11.2566	11.4232	11.2069	11.5378	11.1148	10.9019	10.9141	11.0768	11.0711	11.0381	11.1442	11.6778	11.7068	11.6637	11.4278	10.0738	11.2778	11.2347	10.8929	11.0854	11.0308	10.8666	10.6101	10.673	10.5768	10.7013	10.7616	10.6934	10.6725
ENSG00000061455	PRDM6	5.93346	5.67474	5.46462	5.25333	5.59119	5.06632	5.18025	5.84022	5.63753	5.09762	5.65471	5.12855	5.26414	5.68456	5.58031	5.10271	5.24367	5.48251	5.97265	5.84659	5.60933	5.65015	5.35541	5.49038	5.64338	5.77867	5.71294	5.47711	5.87206	5.90348	6.24614	5.55655	6.0205	6.00853	7.16419	6.23021	6.56371	6.22771	6.62212	5.36076	5.41955	5.43161	4.84798	5.28425	4.76949	5.17302	4.65577	4.36301
ENSG00000061492	WNT8A	4.17358	3.49506	4.68827	4.63108	4.66472	5.23291	4.81569	5.14066	4.69593	4.49194	4.42565	4.42228	4.25459	3.49506	4.74743	4.43295	4.22538	4.29671	5.03388	4.85606	4.68283	4.41748	5.01308	4.67472	4.59805	4.5888	4.43642	5.07398	4.90585	5.01498	3.49506	4.22424	4.43199	4.06016	3.49506	5.06048	4.68205	4.91085	5.00757	4.37509	4.37773	4.14886	5.81459	5.28425	5.17991	5.36653	5.18515	5.37751
ENSG00000061656	SPAG4	7.55338	6.72171	6.28648	6.46601	7.06802	7.59511	6.19921	6.76891	7.69533	7.45825	7.94621	7.4731	7.93242	7.62072	6.82666	6.88343	6.53146	7.11063	6.66989	6.81543	6.46089	7.71629	8.62378	7.49085	6.45905	6.67506	6.37829	7.28453	6.64062	7.72965	8.63995	8.68935	8.35538	7.57053	6.35544	7.45125	7.39093	7.39897	7.4791	6.5325	6.26245	6.57616	7.21262	6.72973	6.72545	6.76192	6.60415	6.76347
ENSG00000061676	NCKAP1	13.3102	13.2173	13.3778	13.5647	13.7149	12.9685	13.5265	13.5908	13.7031	13.7329	13.6798	13.5122	13.4867	13.6241	13.7347	13.5464	13.2765	12.8868	13.4937	13.42	13.1597	13.5521	13.6015	13.6991	13.7813	13.7913	13.8617	13.7426	13.9021	13.6666	13.3123	13.3832	13.263	13.6313	11.8846	13.2374	13.4724	12.6476	13.2265	13.6684	13.8079	13.6706	13.7228	13.8474	13.9526	13.9952	13.8677	13.8762
ENSG00000061794	MRPS35	10.747	10.5827	10.874	11.0048	10.9231	10.7047	11.089	10.8006	11.5272	11.5219	11.5065	11.3225	11.3628	11.5842	10.9019	10.9152	11.0781	10.8626	10.9579	10.8194	10.9155	10.9355	10.8846	10.7744	11.0937	11.1853	11.119	11.034	11.1873	10.868	10.9493	11.1947	11.0642	11.1769	11.3995	11.3703	11.4243	11.474	11.5369	11.3326	11.2173	11.3163	11.7297	11.8527	11.6702	11.6364	11.6987	11.5406
ENSG00000061918	GUCY1B1	9.91548	9.2357	10.1762	10.1747	9.9926	9.88303	10.3868	10.1415	10.1831	10.2323	10.1859	9.91992	9.8793	9.84821	10.0676	10.0759	9.64675	9.55211	10.1721	9.92258	9.8056	10.2079	10.889	10.3619	10.2721	10.6297	10.6384	10.1997	10.2478	10.2847	10.1657	10.3614	10.2067	10.2308	8.00826	10.0849	9.97419	9.74752	10.0864	10.5777	10.9053	10.7199	10.94	11.467	11.2915	11.2951	11.2944	11.3139
ENSG00000061936	SFSWAP	11.8074	12.1101	11.5152	11.5619	11.9693	11.8456	11.3741	11.9029	10.8346	10.9204	10.9545	11.2222	11.0951	11.094	11.937	11.9176	11.7802	12.1193	11.9253	11.7998	11.6789	11.7778	11.6331	11.7651	11.7792	11.801	11.7683	11.9282	11.716	11.887	11.4442	11.2606	11.3602	12.1836	14.1814	12.1216	12.2571	12.43	12.3227	11.8159	11.7559	11.8064	12.3615	12.3829	12.4109	12.4966	12.5323	12.4703
ENSG00000061938	TNK2	12.6217	13.3231	12.2921	12.1348	12.4488	12.905	12.0136	12.6028	12.1802	12.152	12.3671	12.3467	12.463	12.2533	12.5399	12.5033	12.1884	12.9581	12.5276	12.4239	12.2977	12.5074	12.9532	12.6175	12.1491	12.3558	12.3898	12.4647	12.2698	12.619	12.7342	12.6232	12.7969	12.1963	10.7059	12.2036	12.2431	12.1406	12.0779	12.4235	12.1993	12.5756	12.5612	12.6546	12.42	12.5331	13.0141	12.6944
ENSG00000061987	MON2	11.1097	11.0964	10.8844	11.0845	11.4753	10.3828	10.9505	11.2142	11.1185	11.1599	11.0932	11.1699	11.0684	11.1443	11.5067	11.2804	10.9382	10.3194	11.1181	11.1395	10.5436	11.4877	11.218	11.5935	11.5555	11.3351	11.4683	11.3643	11.4083	11.3976	10.5786	10.8093	10.4907	10.8506	8.84746	10.3712	10.7816	10.0201	10.5553	11.1326	11.4238	11.2382	11.4125	11.3894	11.6223	11.7543	11.3865	11.5897
ENSG00000062038	CDH3	8.58419	8.41467	8.64047	8.63893	8.26157	9.03791	8.98394	8.6172	9.94224	9.93693	9.73401	9.01889	9.11159	8.98709	8.29463	8.49997	8.6062	8.6986	8.76125	8.78495	8.95861	8.234	8.93459	8.25893	7.92373	7.96423	7.69654	8.41028	8.22398	8.52897	9.89324	9.73736	9.78028	9.34736	8.65738	9.33213	9.49541	9.48168	9.39154	7.66488	7.65736	7.47961	7.81975	7.83218	8.03871	7.91762	8.16395	7.9608
ENSG00000062096	ARSF	4.27622	4.38533	5.0093	4.70534	4.78511	4.97307	4.23576	4.28193	3.49506	3.49506	4.15869	3.49506	4.25459	3.49506	5.28627	4.00263	5.32321	4.85103	4.34481	4.92431	5.15941	4.0336	4.0914	4.84562	3.95446	5.4155	4.86426	4.80418	4.71044	4.82543	4.94615	5.06444	4.33593	4.93877	6.28056	5.01769	4.8247	5.73006	5.33165	4.89852	5.47105	5.24995	3.49506	3.49506	4.24648	4.49898	4.32656	4.11335
ENSG00000062194	GPBP1	12.123	12.1366	12.2223	12.3972	12.3655	11.9919	12.3111	12.3206	11.864	11.9477	11.8532	11.8075	11.6241	11.9023	12.363	12.3029	12.3272	12.1061	12.3277	12.2056	12.2063	12.1652	12.0632	12.2873	12.3795	12.4421	12.2732	12.3178	12.4105	12.2609	11.5253	11.6362	11.5085	11.9752	11.0751	12.0402	12.2826	12.0694	12.377	12.3364	12.3871	12.1624	12.9883	13.0397	13.1104	13.0417	13.1286	12.9237
ENSG00000062282	DGAT2	7.37274	7.5029	7.83779	7.55456	7.61385	7.85911	8.46896	7.76205	9.00957	9.05909	9.06241	9.39799	9.37056	9.12997	7.22041	7.34676	7.44149	7.86662	7.91551	8.09859	8.3559	7.43307	8.4491	7.56381	7.71736	7.75266	7.69307	7.80473	7.59802	7.90023	9.0477	8.81492	8.9342	8.4792	8.29638	8.77733	8.67078	8.54152	8.47665	7.51312	7.63111	8.20632	7.32541	6.97731	7.16669	7.83003	7.69844	7.59446
ENSG00000062370	ZNF112	8.62192	8.11324	8.42305	8.52814	8.71279	8.27498	8.49351	8.69112	8.3368	8.57775	8.62991	8.76005	8.54063	8.66789	8.99619	8.80545	8.81141	8.47967	8.61326	8.60531	8.46376	8.5843	8.58021	8.64642	9.0535	9.03503	8.92715	8.77564	8.81306	8.50531	8.14224	8.21894	8.32908	7.88127	6.67929	7.86855	7.89795	7.66536	7.72031	8.75688	9.11242	8.78641	9.10025	9.37562	9.38794	9.37018	9.19809	9.2022
ENSG00000062485	CS	13.3175	12.6665	13.462	13.4883	13.2656	13.3086	13.2833	13.2366	13.4659	13.5037	13.4643	13.3095	13.3566	13.3982	13.3251	13.409	13.6106	13.2715	13.2273	13.2233	13.421	13.2184	13.1523	13.231	13.0078	13.0967	13.0956	13.1578	13.2492	13.0175	13.0176	13.0924	13.0749	12.742	12.0865	13.0575	12.9733	12.9167	13.0443	13.0804	13.2294	13.046	13.2422	13.2998	13.21	13.2492	13.3929	13.2347
ENSG00000062524	LTK	5.3099	4.99339	3.49506	4.5505	5.2673	5.06632	4.53166	4.71776	4.57503	4.70468	4.79012	4.97028	4.78268	4.5736	5.06869	5.10271	4.59571	5.01103	4.52865	4.92431	4.83188	4.77909	4.42832	4.99263	4.83085	4.5888	4.80466	4.8883	5.07125	4.92431	4.98725	4.51586	4.33593	5.11481	6.42649	4.77462	5.09804	5.43024	5.00757	4.89852	4.81769	4.14886	5.44724	5.0851	5.10889	5.73661	5.41523	5.77956
ENSG00000062582	MRPS24	5.27593	5.20257	5.07671	5.37753	4.99078	5.8855	4.98661	4.92608	4.26742	4.49194	4.99648	3.49506	4.55747	3.49506	4.35345	5.06906	5.22294	5.34052	5.13028	4.70462	5.39391	4.96301	5.23823	5.39598	5.13201	5.51061	5.2522	4.80418	4.96375	4.77228	5.39233	4.99055	5.285	4.7854	4.68517	4.77462	4.68205	5.51199	4.62719	5.33307	4.37773	4.84419	5.74142	5.60599	5.48338	5.83981	6.06288	6.17612
ENSG00000062598	ELMO2	11.9305	11.9045	11.8685	11.9965	12.0607	11.9009	11.9236	12.0029	12.1568	12.0852	12.22	12.1496	12.1029	12.192	12.1243	11.9454	11.9805	11.9641	12.0401	11.9565	11.9452	11.9877	12.1285	12.0535	12.0807	12.1907	12.2529	12.0793	12.0507	11.9961	12.2895	12.138	12.1348	12.2502	10.5428	12.2707	12.3039	12.1312	12.1994	12.1824	12.2767	12.1768	12.8832	12.8894	12.9734	12.9325	12.9803	12.9255
ENSG00000062650	WAPL	11.6418	11.3983	11.5903	11.8477	12.012	11.2815	11.6241	11.8082	10.5808	10.4858	10.575	10.8477	10.5414	10.7855	12.0082	11.9796	11.8772	11.038	11.5931	11.7266	11.4917	11.8351	11.0796	11.8537	11.7443	11.57	11.5356	11.7782	11.9948	11.5456	10.3696	10.3671	10.2294	11.2973	10.1166	11.0068	11.2908	10.8178	10.9662	11.4859	11.3984	11.3042	12.0603	12.1495	12.2668	12.2716	12.0309	12.2065
ENSG00000062716	VMP1	11.5612	11.0199	11.5451	11.6504	11.5438	11.2622	11.6389	11.4963	12.0612	11.9821	12.0548	12.0377	12.0142	12.0555	11.5717	11.4929	11.5456	11.3831	11.4792	11.4966	11.5375	11.6725	11.7799	11.4665	11.8818	11.8494	11.9907	11.6278	11.6866	11.7108	12.133	12.0254	12.1642	13.1097	12.1	13.0644	12.9418	12.7717	12.9612	11.9331	11.9489	12.0059	12.7207	12.6576	12.5958	12.5386	12.491	12.5044
ENSG00000062725	APPBP2	12.0549	11.6498	11.9718	12.1859	12.2015	11.6343	12.1274	12.1436	12.2504	12.3484	12.248	12.252	12.0919	12.3339	12.262	12.2271	12.1032	11.4057	12.0221	12.0108	11.8804	12.2373	12.0658	12.2342	12.2973	12.2772	12.3363	12.3929	12.4464	12.1006	11.6874	11.8271	11.6928	11.7054	10.5815	11.3552	11.8349	11.2125	11.6993	12.0959	12.2803	12.1594	12.1068	12.2839	12.2627	12.5365	12.2838	12.451
ENSG00000062822	POLD1	11.2487	11.3876	11.2151	11.1367	11.0453	11.6183	11.1274	11.1299	8.64804	8.50726	8.6948	9.04107	8.58339	8.75318	10.6712	11.2536	11.7986	10.7068	10.9351	11.3806	11.5243	11.1184	9.71452	11.0825	10.5673	10.2511	10.2789	11.1885	11.1708	11.1211	8.92647	8.84062	9.03521	8.28193	6.98959	8.3674	8.57677	8.59519	8.52247	10.4769	10.0028	10.1126	8.58792	8.52708	8.58331	8.64797	8.80022	8.48214
ENSG00000063015	SEZ6	10.9266	10.5468	11.4409	11.0929	11.131	11.8507	11.7739	11.6066	11.3889	11.5137	11.5346	11.0438	11.0237	11.0852	11.0441	10.6954	10.5194	11.5387	11.5525	11.3074	11.3357	11.2471	12.2376	11.6272	11.7067	11.6681	11.86	11.3989	11.4362	11.7382	11.9193	11.7892	11.8794	12.0706	11.1466	11.9114	11.9125	11.7346	11.7884	11.7802	11.8877	12.0543	11.7853	11.9673	12.0054	11.9277	12.0663	11.9436
ENSG00000063046	EIF4B	14.3336	14.4683	14.7217	14.7705	14.7047	14.3654	14.5621	14.4918	13.8611	13.7885	13.7547	13.9812	14.0155	14.0875	14.6051	14.5977	14.8018	14.1551	14.4107	14.4142	14.4877	14.1339	13.7957	14.2463	14.1015	14.0468	13.9242	14.3661	14.4646	14.1355	13.5139	13.3747	13.3737	13.4947	10.8557	13.439	13.6332	13.2659	13.4947	13.9892	13.9229	13.7648	13.9657	14.1019	14.1617	14.1531	14.1268	14.0691
ENSG00000063127	SLC6A16	8.0224	7.79047	7.77629	7.89211	8.35218	8.31734	7.60022	8.35063	4.26742	3.49506	4.93196	5.12855	4.25459	4.80184	7.9597	8.34888	8.15626	8.20556	8.12282	8.28802	8.22541	7.8318	5.46245	7.83182	7.85699	7.66331	7.55826	8.39818	8.2137	8.14311	4.60245	5.13387	5.56835	5.37086	5.13631	5.32293	4.95019	5.79536	4.83457	7.41247	7.54935	7.33911	6.71864	7.09465	6.63641	7.15898	7.20736	7.12301
ENSG00000063169	BICRA	11.2131	11.5774	11.4253	11.2331	11.2453	11.8289	11.1514	11.4856	9.83391	9.80988	9.9776	10.1898	10.2734	9.92859	11.2309	11.3684	11.5325	11.7139	11.4152	11.4633	11.6293	11.0834	10.7421	11.2757	10.678	10.89	10.7456	11.0138	10.9869	11.0627	9.89794	9.89838	10.1033	9.94561	8.68612	9.91142	10.0709	9.98368	9.84077	10.9458	10.8883	10.4829	10.4859	10.2182	10.3061	10.2713	10.5489	10.3063
ENSG00000063176	SPHK2	10.9471	11.1109	10.6747	10.5854	10.4915	11.1578	10.5369	10.6083	11.6466	11.5712	11.6724	11.2932	11.4068	11.1755	10.3822	10.6991	10.8945	10.7917	10.5937	10.8375	10.9808	10.9685	11.1022	10.8312	10.63	10.6669	10.7572	10.7385	10.8217	10.866	12.036	11.8168	11.9859	11.814	9.87608	12.0393	11.8036	12.0139	11.7381	10.7386	10.632	10.9322	10.9566	10.7953	10.859	10.6848	10.6723	10.8132
ENSG00000063177	RPL18	14.8675	15.222	15.667	15.4371	15.241	15.785	15.5225	15.1404	13.7184	13.6111	13.6743	13.836	13.832	13.7659	14.9133	15.0819	15.8554	15.7639	15.1992	15.217	15.719	14.7588	14.1226	14.9111	14.3124	14.4736	14.196	14.9575	15.0978	14.8832	13.803	13.6786	13.6661	14.0268	14.9882	14.2241	14.1743	14.6859	14.2851	14.6224	14.4651	14.2264	15.0759	15.2077	15.038	14.7671	15.132	14.9585
ENSG00000063180	CA11	11.019	11.552	11.5542	11.185	10.8605	11.1636	11.1661	11.1496	10.8656	11.0201	10.9624	11.0104	11.1108	10.9593	11.0169	10.9262	11.1607	11.5634	11.1148	10.9095	11.1946	11.0019	11.6045	11.0221	10.983	11.2382	10.9407	10.9005	11.0554	11.1567	12.455	12.3978	12.348	11.732	11.738	11.8748	11.7449	12.1103	11.8266	11.2167	11.1115	10.9818	10.619	10.6534	10.5164	10.5618	10.8745	10.7424
ENSG00000063241	ISOC2	10.5386	11.2248	10.73	10.6186	10.2223	10.9557	10.5661	10.2706	10.6508	10.5274	10.6202	10.6147	10.5211	10.2879	10.1874	10.3599	10.8266	10.7718	10.3606	10.3726	10.7594	10.1546	10.2191	10.2451	9.9126	10.152	10.1685	10.235	10.3357	10.4118	10.6246	10.546	10.5545	9.73331	12.4635	10.1366	9.89522	10.843	10.0766	10.3254	10.1901	10.3394	9.32385	9.02345	8.98646	8.9177	9.16459	8.9768
ENSG00000063244	U2AF2	13.5227	13.8069	13.7166	13.6261	13.599	13.9076	13.5926	13.6054	12.3913	12.3433	12.3928	12.7844	12.6831	12.4643	13.4927	13.618	13.928	13.8223	13.5696	13.6483	13.9005	13.4897	12.9696	13.6373	13.4632	13.6072	13.5305	13.561	13.6676	13.5026	12.9488	12.7386	12.8585	12.8158	9.77943	12.8021	12.7778	12.8392	12.7347	13.6587	13.5508	13.5607	13.9414	13.9688	13.8973	13.9103	13.9589	14.0245
ENSG00000063245	EPN1	13.6489	14.2141	14.2286	13.8746	13.6173	14.3723	14.0394	13.7336	13.6032	13.6021	13.6722	13.5661	13.5927	13.3464	13.5194	13.5569	13.9625	14.1444	13.833	13.786	14.1963	13.4796	13.6527	13.7296	13.1883	13.3592	13.4058	13.5321	13.607	13.588	13.8898	13.7712	13.9156	13.9496	14.4119	14.0545	13.8007	14.1276	13.8234	13.4559	13.3683	13.4077	13.63	13.625	13.5202	13.4905	13.6945	13.6326
ENSG00000063322	MED29	12.1712	12.195	12.4449	12.3828	12.2187	12.454	12.4358	12.1998	12.3869	12.371	12.3641	12.3692	12.3961	12.3139	12.2992	12.1609	12.3637	12.5259	12.2905	12.3376	12.5186	12.2088	12.4371	12.2926	12.1079	12.1613	12.3013	12.3409	12.3123	12.3946	12.2641	12.2036	12.293	12.2073	13.2223	12.3216	12.1934	12.5043	12.1946	12.2358	12.2258	12.3192	12.6075	12.5474	12.7367	12.6135	12.595	12.6919
ENSG00000063438	AHRR	9.20378	9.93282	9.47868	9.46309	8.0774	8.25768	7.81713	8.15975	9.06413	9.02458	9.16059	9.21892	9.03886	8.7751	9.50733	9.33295	8.53521	8.24475	8.0588	8.0666	7.5867	8.99736	8.85763	9.16352	9.93996	9.78716	9.89619	8.07972	8.03236	8.26084	10.4373	10.313	10.3233	9.32191	8.29638	9.48553	9.3374	9.28083	9.11825	9.2201	9.40279	9.83972	7.26386	7.0621	7.37238	7.44569	7.25385	7.14475
ENSG00000063515	GSC2	4.27622	4.38533	4.19682	4.46197	4.36387	5.15255	5.22404	5.01684	4.99044	4.49194	4.71123	4.55991	4.55747	4.5736	4.26503	4.2916	4.47553	4.51256	4.81194	4.70462	3.95483	3.49506	5.31758	4.67472	4.96124	4.5888	4.86426	4.71262	4.55501	4.52549	5.10227	4.68331	4.79869	4.72883	3.49506	4.59552	4.38259	3.49506	4.70122	4.30042	4.50924	4.6093	4.67681	3.49506	3.49506	4.49898	4.50674	4.11335
ENSG00000063587	ZNF275	10.9952	11.1051	11.0811	11.1928	11.2076	10.8458	11.0351	11.2006	10.6946	10.8802	10.7841	10.6698	10.6573	10.6587	11.3745	11.1562	11.0177	10.8624	11.0628	11.0958	10.9403	11.2324	11.3007	11.4014	11.1227	11.2495	11.3559	11.2185	11.3936	11.2378	10.0085	10.1721	9.93493	10.7876	11.6641	10.5996	10.9409	10.6121	10.6464	11.0158	11.2494	10.9581	12.3815	12.5557	12.6092	12.8347	12.6444	12.8805
ENSG00000063601	MTMR1	10.7604	10.7368	10.9193	10.9461	10.9685	10.8107	10.7698	11.0278	10.5477	10.5759	10.4007	10.6367	10.7093	10.8082	11.0429	10.9141	10.9644	10.7491	10.8846	10.8721	10.8876	10.8336	10.7818	11.1312	10.9896	11.0232	10.9948	10.949	10.9816	10.8574	10.537	10.4199	10.2987	10.933	9.92509	10.7679	10.8675	10.4359	10.6595	10.9751	11.0697	10.9156	11.1678	11.2768	11.2697	11.3124	11.1734	11.2947
ENSG00000063660	GPC1	13.6325	14.4532	13.6181	13.5349	13.6772	14.0893	13.4699	13.6234	13.798	13.6347	13.8983	13.8233	13.8441	13.6762	13.6208	13.6155	13.6502	14.1621	13.576	13.573	13.7425	13.6388	13.8437	13.7831	13.7739	13.6418	13.8076	13.6087	13.4855	13.63	14.1796	14.0785	14.2501	13.9431	14.5562	14.1132	13.9281	14.1351	13.9015	13.8758	13.6726	13.8368	13.6356	13.458	13.4721	13.3963	13.5399	13.5079
ENSG00000063761	ADCK1	9.13154	9.39617	9.43397	9.14173	9.16131	9.25379	9.19066	9.2162	9.21642	9.04002	9.17279	9.04107	9.0212	9.07362	9.19958	9.07066	9.25429	9.43311	9.06507	9.10109	9.14092	8.97017	9.16577	9.18013	9.29382	9.46654	9.4629	9.01034	9.1242	9.08843	9.3291	9.11405	9.28352	9.0558	8.47174	9.3049	9.25486	9.40366	9.32499	9.38794	9.40742	9.48869	7.25122	7.66958	7.28783	7.58081	7.38488	7.43642
ENSG00000063854	HAGH	11.6532	12.3259	11.7986	11.6761	11.4838	12.0204	11.7277	11.4998	12.2381	12.0489	12.1676	12.0233	12.0248	11.8935	11.4624	11.4438	11.8115	12.013	11.6389	11.6288	11.8975	11.5098	11.6743	11.476	11.3122	11.5534	11.5159	11.5042	11.56	11.4908	12.5997	12.4372	12.6406	12.3617	11.8923	12.4684	12.1784	12.6793	12.4078	11.5732	11.442	11.8064	11.8064	11.7041	11.5853	11.5866	11.6525	11.6092
ENSG00000063978	RNF4	11.8247	11.7873	12.0032	12.0375	12.0374	11.9728	11.9224	11.9365	11.532	11.5095	11.4914	11.6029	11.4716	11.5425	11.9099	11.9338	12.1144	11.8335	12.0013	12.0999	12.1082	11.8532	11.5608	11.9215	11.7908	11.9037	11.8818	12.0535	12.1429	11.9415	11.5665	11.434	11.5437	12.4771	10.1582	12.4338	12.4484	12.0483	12.4058	11.8641	11.8713	11.8206	12.7999	12.9148	12.9217	12.9405	12.9991	12.9841
ENSG00000064012	CASP8	6.29484	5.38045	6.1231	6.0642	5.83401	5.97578	5.77223	6.12348	5.63753	5.99934	6.06134	5.5065	5.8768	5.52984	6.02213	6.101	5.55137	5.68881	5.52206	6.22605	5.53513	6.50924	5.81884	5.88029	6.29609	6.19272	6.23006	5.57178	5.30327	6.04567	5.76322	6.16038	5.71807	6.97491	8.88512	6.47748	6.52922	6.60996	6.40471	5.94468	6.30364	6.57616	7.03213	7.12647	6.99916	6.55673	6.76787	6.70586
ENSG00000064042	LIMCH1	12.6852	13.2973	12.8995	13.0328	13.2905	12.5718	12.6708	12.9534	12.6167	12.7399	12.652	12.503	12.4589	12.5362	13.2552	13.071	13.0403	12.7204	12.8012	12.7682	12.6268	13.0071	12.4014	13.0094	13.3709	13.0878	13.2194	13.1777	13.2262	12.7656	12.9149	12.9922	12.9048	12.4043	15.5367	12.1492	12.4345	12.1711	12.2522	13.0884	13.1509	13.0498	10.9312	11.0688	11.0919	11.3832	11.1516	11.1366
ENSG00000064102	INTS13	9.64338	9.47915	9.58474	9.60427	9.62893	9.35477	9.56133	9.62088	9.75598	9.81662	9.78653	9.97163	10.0036	10.1097	9.67199	9.75762	9.60269	9.33131	9.73087	9.52911	9.59334	9.55143	9.36495	9.65448	9.9568	9.90846	9.84328	9.59253	9.62259	9.4714	9.63507	9.5715	9.39961	10.5067	10.4786	10.2662	10.3453	10.2796	10.3765	9.9283	10.0048	9.92959	9.76074	10.1038	9.91538	9.96579	9.88788	9.76979
ENSG00000064115	TM7SF3	11.4354	11.5077	11.4702	11.7249	11.6579	11.0874	11.5181	11.455	11.3746	11.3607	11.4049	11.268	11.2134	11.2161	11.601	11.533	11.4808	10.8699	11.4576	11.4516	11.3568	11.5146	11.1276	11.4162	11.5413	11.4181	11.7991	11.3955	11.4711	11.3112	11.3018	11.2774	11.2881	10.8716	10.4071	10.9751	10.8816	11.0298	10.9534	11.475	11.5677	11.8406	10.8801	10.9424	11.0414	11.0091	10.9417	11.0355
ENSG00000064195	DLX3	4.58707	3.49506	4.5892	4.11336	3.82769	4.63217	4.53166	4.71776	4.80354	5.38963	4.62551	4.55991	5.12502	4.98854	4.57177	4.36549	4.33546	4.26028	4.52865	4.61932	5.02221	4.55445	4.51401	4.18857	4.4027	3.99351	4.60145	4.49861	3.49506	4.45183	4.94615	4.63076	5.01874	4.46193	6.28056	4.71847	6.34276	6.60996	6.40471	4.37509	4.37773	5.14783	4.46859	5.0851	4.24648	5.3302	4.8992	5.33748
ENSG00000064199	SPA17	8.24038	7.70088	8.44012	8.39013	8.59859	8.04215	8.49756	8.46043	7.06741	7.26064	7.33429	7.56197	7.32974	7.15092	8.60324	8.66707	8.58045	8.2708	8.48121	8.70001	8.65998	8.2567	7.764	8.09316	8.14591	8.05568	8.18323	8.42229	8.72893	8.46033	6.56745	6.6543	6.75558	6.17961	7.39156	6.26364	6.35599	6.20435	6.65277	7.97784	7.93548	7.86308	7.46315	7.79322	7.95005	8.42733	8.26687	8.17047
ENSG00000064201	TSPAN32	6.08965	6.07015	6.28648	5.65892	5.19094	5.23291	5.52738	5.81751	5.99034	5.93254	5.97783	5.92168	5.6065	5.68456	5.44186	6.25906	5.64432	5.78975	5.48799	5.16191	5.49636	6.25777	7.01164	5.97794	5.91207	6.07822	5.8097	6.01336	5.89892	5.72008	6.92468	6.89859	6.63053	5.26768	3.49506	5.74811	5.25977	4.41137	5.37157	5.77737	5.82236	5.94746	5.0621	4.23456	4.86477	4.57597	4.32656	4.24949
ENSG00000064205	CCN5	5.34296	4.73559	5.41615	4.70534	4.15599	5.06632	4.23576	4.77389	4.26742	4.79571	4.71123	4.42228	4.87882	3.49506	4.57177	5.06906	4.94056	4.92504	4.60771	4.29982	5.07905	4.72758	4.33262	4.67472	3.95446	4.5888	3.49506	4.49861	4.46613	5.0989	4.47678	4.45232	4.51799	4.83902	5.7171	4.17898	4.38259	4.14834	3.49506	3.85896	4.37773	3.49506	3.9887	3.49506	4.54637	4.41448	4.08703	4.95772
ENSG00000064225	ST3GAL6	7.52036	7.18746	7.28925	7.66367	7.72096	7.48019	7.47394	7.67345	6.85513	6.36847	6.84454	6.57164	6.46378	6.60211	7.59783	7.69109	7.84601	7.76449	7.43286	7.67485	7.59537	7.19432	6.82359	7.54334	7.95093	8.04456	8.07012	7.35538	7.62938	7.55594	7.57041	7.16758	7.04335	9.62861	9.5796	9.40721	9.76618	9.59352	9.59806	8.04252	8.13894	7.60754	9.49089	9.13259	9.60927	9.43283	9.55274	9.13631
ENSG00000064270	ATP2C2	6.6566	6.52472	5.97027	5.89017	6.15658	6.3547	5.77223	6.31099	8.6658	8.78444	8.55731	8.73305	8.96689	8.86979	6.05925	6.38856	6.43474	6.58853	6.58047	6.76806	6.44153	6.84831	6.78537	6.71429	7.49949	6.70391	7.01107	6.22502	6.18553	6.40053	9.94181	9.68158	9.80273	9.93144	10.5892	9.85219	9.46276	9.40366	9.32264	7.17259	7.35113	7.20661	7.5584	6.64391	6.32932	6.92977	7.3932	6.63036
ENSG00000064300	NGFR	13.324	13.4661	12.4013	12.2279	12.7014	13.1701	13.2601	12.4646	15.2343	15.1941	15.1994	15.0966	15.1628	15.1552	12.3366	12.5138	13.2191	12.9391	13.0812	13.5746	13.4229	13.0885	14.0207	12.6233	12.7276	11.9088	12.5698	12.967	12.8885	12.8153	15.4787	15.2273	15.4667	15.1469	13.5247	15.3846	15.1877	15.2539	15.1134	12.3186	12.13	13.2511	11.4927	11.52	11.1714	11.524	11.2933	11.8059
ENSG00000064309	CDON	9.67959	9.53194	9.76702	9.89938	9.85961	9.79294	10.0027	10.0809	9.121	9.31212	9.12338	9.37722	9.12818	9.29829	9.77442	9.96523	9.78753	9.39255	9.99841	9.92436	9.68628	9.85985	10.1034	9.94818	10.2003	10.1259	9.66912	10.16	9.88142	10.0874	9.29745	9.3697	9.22296	9.6206	7.58767	9.40355	9.66676	9.26436	9.45086	10.0052	10.14	9.33665	10.3047	10.5639	10.7334	10.8096	10.8294	10.8783
ENSG00000064313	TAF2	11.0219	10.6736	10.9254	11.0606	11.2331	10.5159	11.0302	11.0561	10.9585	11.0829	11.1194	11.0688	10.6659	10.9772	11.1979	11.191	11.0263	10.3769	10.9911	11.0927	10.8201	11.1465	10.9735	11.202	11.1566	11.0632	11.0943	11.3317	11.3267	11.1177	10.866	10.8848	10.8887	11.6905	10.7811	11.3143	11.7412	10.8849	11.4906	10.9458	11.076	10.8554	11.6356	11.9241	12.0332	12.1181	11.9912	12.0317
ENSG00000064393	HIPK2	14.0722	14.032	14.2629	14.3166	14.4257	14.1405	14.0775	14.3454	13.1681	13.2597	13.1829	13.2596	13.1448	13.1089	14.4386	14.3329	14.3041	14.0645	13.9518	14.2592	14.2398	14.206	13.7428	14.4248	14.1355	13.8988	14.0328	14.195	14.3424	13.9928	12.8972	13.0012	12.8537	13.4708	15.9441	12.8602	13.1237	12.6242	12.7618	13.7347	13.8698	13.4959	12.4702	12.4965	12.71	12.8749	12.5792	12.6267
ENSG00000064419	TNPO3	12.4974	12.6221	12.6123	12.7109	12.6023	12.5525	12.657	12.6133	12.4896	12.5267	12.5237	12.5145	12.4885	12.5862	12.658	12.6137	12.7155	12.4648	12.6546	12.653	12.6962	12.5532	12.4399	12.5835	12.6676	12.6636	12.6262	12.6793	12.7728	12.5528	12.8247	12.6684	12.7364	13.6497	15.4394	13.4918	13.6114	13.5369	13.5469	12.5272	12.6674	12.5099	13.2086	13.234	13.3497	13.3464	13.3603	13.3261
ENSG00000064490	RFXANK	10.6515	11.3129	11.2267	11.1313	10.7768	11.1912	10.9039	10.7095	9.32838	9.27019	9.21172	9.48144	9.34595	9.20856	10.6163	10.7852	11.4919	11.1611	10.6086	10.8413	11.2453	10.5839	9.59929	10.7311	10.3417	10.4387	10.4877	10.5104	10.7328	10.6029	9.42659	9.16487	9.34164	8.90041	10.1007	9.26104	8.9054	9.61748	9.077	10.5811	10.2677	10.5388	9.75852	9.42413	9.43435	9.00012	9.0487	9.08135
ENSG00000064545	TMEM161A	10.1115	10.8726	10.7484	10.3111	10.2758	10.7958	10.1527	10.2027	9.34684	9.20663	9.21468	9.14302	9.08634	9.04234	10.1965	10.2614	10.5851	10.4753	10.2517	10.2712	10.3869	10.0075	9.50154	10.2577	9.688	9.87647	9.88258	10.0512	9.98775	10.0726	9.45396	9.39987	9.3569	10.1641	10.4028	10.5819	10.3591	10.8253	10.4793	9.90895	9.88594	9.82668	11.1852	11.0054	11.1246	10.7258	10.8263	10.8743
ENSG00000064547	LPAR2	11.4874	11.569	10.7722	10.7609	11.4911	11.9016	10.4085	11.5215	11.0207	10.7746	11.2774	11.2605	11.3619	11.3138	11.4612	11.5912	11.1185	11.9123	11.3698	11.3564	10.9309	11.2428	11.2542	11.4148	11.635	11.8076	11.6164	11.4985	10.8895	11.4878	11.3497	11.3705	11.4579	10.8264	12.2202	10.8462	10.7258	10.9937	10.8681	12.0725	11.8542	11.7249	12.0603	11.9771	11.9247	12.0381	12.242	12.1995
ENSG00000064601	CTSA	10.8781	10.7498	10.9573	10.8367	10.7264	11.0134	10.672	10.6051	10.2803	10.1078	10.2987	10.6133	10.3354	10.2116	10.7545	10.7742	10.7962	11.1249	10.7256	10.6541	10.8766	10.9378	10.5885	10.8281	11.3602	11.3021	11.6096	10.7475	10.6703	10.8753	11.1759	10.8707	11.1227	11.3345	11.0615	11.5345	10.9949	11.2541	11.0417	11.1656	11.2159	11.7728	11.3048	10.9557	11.1477	11.1791	11.0373	11.1386
ENSG00000064607	SUGP2	13.7763	13.9278	13.3876	13.4047	13.5888	13.6262	13.4018	13.6927	13.7711	13.7457	13.7627	13.7707	13.7304	13.7645	13.71	13.7262	13.507	13.7144	13.6475	13.5723	13.4551	13.7937	13.9395	13.7476	13.638	13.6437	13.5897	13.7072	13.6322	13.7799	13.8674	13.8803	13.8904	13.54	14.5511	13.5137	13.5436	13.4573	13.5115	13.5766	13.5805	13.5623	13.4534	13.4603	13.5055	13.6048	13.6465	13.6195
ENSG00000064651	SLC12A2	10.7074	10.7027	10.5893	10.8622	10.8422	10.107	10.6135	10.6976	10.7636	10.8543	10.6619	10.7091	10.5871	10.7472	10.9844	10.9072	10.6198	9.83257	10.4995	10.5494	10.1984	11.0781	10.7322	11.0948	11.0163	10.9937	11.0577	10.7611	10.8724	10.758	10.4677	10.5975	10.5573	9.81558	11.3284	9.65529	9.94118	9.58692	9.75969	10.8899	11.0624	11.0026	9.95927	10.0918	10.299	10.2846	10.1364	10.3383
ENSG00000064652	SNX24	9.83883	9.61583	9.77152	10.0285	9.98918	9.74104	9.84803	9.89414	10.4349	10.3684	10.3533	10.3475	10.4974	10.5164	9.96094	9.95911	10.0138	9.78024	9.93009	9.86432	10.0166	9.9862	9.86421	9.75104	10.1732	10.1355	10.3305	10.0666	10.2017	9.78215	10.0628	10.1739	10.2424	10.1318	11.8082	10.2222	10.1522	10.1057	9.97553	10.2315	10.2922	10.4541	8.71702	8.67346	8.36774	8.54553	8.30693	8.51156
ENSG00000064655	EYA2	7.43079	7.63788	8.10393	7.71526	8.20375	8.18632	7.56194	8.05623	5.15048	4.87936	4.93196	6.29965	6.0307	5.63501	8.08752	8.2318	8.57114	7.78805	7.46622	8.04706	8.49183	7.09653	6.0995	7.01272	8.3764	7.85386	8.30408	7.61866	7.38474	6.78857	5.36331	5.26154	5.285	6.79133	7.76014	6.7588	6.2746	6.55614	6.59079	7.8021	7.91824	8.1172	4.46859	4.53003	4.76949	4.77503	3.49506	4.36301
ENSG00000064666	CNN2	11.933	11.4018	12.2399	12.1966	11.8693	11.9906	11.8122	11.7165	5.41757	5.74935	5.53998	8.85827	6.26415	6.26686	11.6995	12.1849	12.215	11.6245	11.8124	11.6861	12.1075	11.7438	9.555	11.6824	11.6548	11.7413	12.0103	12.1361	11.9537	11.8133	7.8631	7.0435	7.48735	7.06327	6.89352	7.3169	7.29934	7.71479	7.81723	11.6406	11.5193	11.8732	11.9119	11.9646	12.018	11.7463	11.7898	11.9109
ENSG00000064687	ABCA7	11.1882	11.552	10.4809	10.4789	10.6969	11.334	10.3002	10.9453	11.3187	11.3336	11.5281	11.1648	11.2762	11.0874	10.7932	10.9444	10.4383	11.1204	10.6499	10.8432	10.5188	11.167	11.6652	11.0082	10.815	11.0133	10.9728	10.8448	10.4884	11.1266	11.851	11.7289	12.0643	11.3477	13.0549	11.5215	11.4776	11.6736	11.4225	11.1163	10.8998	10.8952	11.9263	11.9247	11.7942	11.8529	12.1603	11.9222
ENSG00000064692	SNCAIP	10.6439	11.2939	11.1902	11.4262	11.3284	10.7237	10.7004	10.9479	8.42288	8.23927	8.24114	9.27613	8.21501	7.9644	11.5544	11.2423	11.1022	10.9533	10.8266	10.4551	10.6599	10.8505	9.74277	11.1832	11.5205	11.7467	11.8698	11.105	11.1035	10.6374	7.55855	7.5945	7.57224	7.11926	7.31972	7.3169	7.82025	7.48707	7.45345	11.7288	11.6034	11.7379	9.71341	9.64758	9.83364	9.83871	9.62136	9.57072
ENSG00000064703	DDX20	10.2373	10.0551	10.1314	10.1878	10.1705	9.71595	10.1693	9.95038	10.1414	10.4253	10.1647	10.2931	10.2086	10.2196	10.2714	10.3325	10.2755	9.59757	10.0825	10.1681	10.0444	10.364	10.1238	10.1872	10.2861	10.2284	10.255	10.2802	10.444	10.1627	10.0753	10.0907	10.0507	9.80431	8.13886	9.68728	10.0054	9.92555	9.75621	10.2462	10.3276	10.2248	11.264	11.4593	11.441	11.4468	11.3022	11.3729
ENSG00000064726	BTBD1	11.8645	11.7254	11.8479	12.0931	12.1018	11.6385	12.044	11.9644	12.6846	12.7277	12.6669	12.6433	12.6491	12.7312	12.0996	11.9157	11.8892	11.5029	11.9771	11.9204	11.7652	12.0068	12.2209	12.0508	12.2552	12.3357	12.4323	12.1481	12.1567	12.0487	12.4951	12.4541	12.5499	12.2835	10.7542	12.1129	12.1934	12.2436	12.2906	12.4023	12.3764	12.5344	11.9807	12.0826	12.0444	12.1279	12.0461	12.0579
ENSG00000064763	FAR2	9.56327	8.65587	8.96912	8.80424	8.79531	8.69678	8.9897	8.95387	11.3647	11.5053	11.4786	11.4339	11.4237	11.4305	9.16072	9.19567	9.16806	8.44106	8.82991	9.48145	9.28947	9.70084	9.66502	9.20308	10.5193	9.85757	10.2967	9.54532	9.17541	9.28765	12.4869	12.2585	12.391	11.6778	9.82534	11.6596	11.7621	11.3547	11.7713	9.96729	10.0608	10.6112	9.03573	8.96343	8.86097	9.47186	8.89375	9.19962
ENSG00000064787	BCAS1	4.81783	4.99339	4.68827	4.95774	5.40703	5.06632	4.98661	4.87773	3.49506	4.49194	3.49506	5.12855	4.03519	4.26637	5.25265	5.06906	4.88579	5.2222	4.98245	4.70462	5.05099	5.08321	4.79374	4.9216	5.02105	5.31257	4.77354	5.00336	5.12144	5.01498	4.24316	4.01338	4.43199	5.55471	5.13631	4.92689	4.38259	4.14834	4.77007	5.01429	5.12385	4.77181	3.49506	4.53003	4.66437	4.32011	4.32656	4.55049
ENSG00000064835	POU1F1	4.17358	3.49506	4.35045	3.49506	3.96443	3.49506	4.23576	3.49506	4.99044	5.16198	4.71123	4.8819	4.55747	4.5736	3.49506	4.20927	4.16291	4.33141	3.92451	3.49506	3.49506	4.55445	4.33262	3.49506	4.6819	4.53503	4.83488	4.43606	4.11607	4.17768	4.3292	4.57511	4.91428	4.98542	4.68517	4.77462	4.51477	4.77084	4.83457	4.30042	4.37773	3.95933	4.57862	5.01039	4.66437	4.32011	4.78469	4.55049
ENSG00000064886	CHI3L2	3.49506	3.49506	4.77821	4.2495	3.49506	3.49506	4.10201	3.49506	3.49506	3.49506	3.49506	3.49506	3.49506	3.49506	4.0427	4.00263	4.09345	3.84047	3.49506	4.29982	4.72221	3.49506	4.22289	4.18857	3.49506	4.19655	4.33993	3.49506	3.49506	3.49506	3.49506	3.49506	3.49506	4.60494	6.11738	5.21742	4.45129	4.14834	4.54686	3.49506	3.49506	3.49506	4.67681	4.23456	4.24648	4.49898	3.49506	3.49506
ENSG00000064932	SBNO2	10.9133	11.5919	10.9991	10.9103	10.8492	11.2382	10.5241	10.8705	10.4176	10.453	10.485	10.4881	10.5367	10.173	10.8111	11.1296	11.1338	11.022	10.821	11.2302	11.3221	11.2751	10.4083	10.9619	10.4953	10.3928	10.7868	10.8642	10.8318	11.3194	12.2497	11.6538	12.0589	13.6857	12.0757	13.6746	13.6109	13.3887	13.3938	10.4972	10.2988	10.4661	11.2395	10.6895	10.6766	10.4914	10.1741	10.4423
ENSG00000064933	PMS1	10.1291	9.59944	9.7625	9.97519	10.1206	9.60759	9.79638	9.96037	10.2552	10.3011	10.3864	10.1475	10.2047	10.2276	10.2146	10.1368	9.91945	9.68214	9.96102	9.83049	9.6883	10.1536	10.0338	10.0973	10.2531	10.2766	10.2812	10.1733	10.186	10.2857	9.75382	9.83122	9.75089	9.04866	8.3332	9.12084	9.28743	9.09472	9.23785	10.2159	10.2386	10.2361	9.37689	9.40492	9.47616	9.43678	9.66479	9.47802
ENSG00000064961	HMG20B	11.0862	11.9095	11.5444	11.4525	11.5049	11.8289	11.1281	11.3372	8.62402	8.72357	8.62548	9.19538	8.01516	8.10963	11.2703	11.5902	11.8493	11.8557	11.2693	11.359	11.8245	10.9748	8.96877	11.0745	11.2477	11.0586	11.3157	11.3581	11.296	10.9916	8.80666	8.94341	9.20621	9.81277	10.744	10.25	9.73421	10.4224	10.107	11.3294	11.0687	11.3583	10.7885	10.3088	10.3909	10.5103	10.2399	10.2576
ENSG00000064989	CALCRL	7.38747	7.09635	7.08628	7.34569	7.64466	6.4507	7.65941	7.37664	7.23625	7.41135	7.65533	7.58638	6.83512	6.8725	8.04317	7.62026	7.2202	6.83261	7.23397	7.14631	7.01086	7.78044	8.14448	7.71782	8.61166	8.1658	8.76169	7.60817	7.98473	7.97602	7.92436	8.06473	7.76149	8.8547	8.50439	8.65322	8.46725	8.02004	8.46817	8.50219	8.72632	8.92577	7.46315	7.27572	7.81595	7.49976	7.37651	7.20805
ENSG00000064995	TAF11	10.0518	10.6075	10.1505	10.1917	10.0779	10.1166	10.1769	10.0332	10.4123	10.4787	10.5032	10.4719	10.6329	10.7192	10.095	10.2004	10.4445	10.4186	10.1896	10.2008	10.2818	9.99746	10.0957	9.84362	10.1797	10.1485	9.99373	9.96878	10.0641	9.98251	9.96661	10.0662	10.1264	9.85433	11.3329	10.2181	10.252	10.5399	10.334	10.3439	10.1602	10.2982	10.545	10.4669	10.2882	10.1125	10.2376	10.1048
ENSG00000064999	ANKS1A	12.5822	12.9902	12.7826	12.805	12.581	12.4877	12.5525	12.6522	12.7314	12.707	12.7286	12.6298	12.5938	12.6263	12.8397	12.6861	12.5934	12.3036	12.5224	12.5131	12.4625	12.5078	12.7014	12.6702	12.254	12.4472	12.4364	12.4718	12.4786	12.3167	13.0034	12.8347	12.9836	12.4423	10.9145	12.3218	12.4366	11.9224	12.1549	12.301	12.3505	12.1881	11.4954	11.842	11.815	11.8962	11.956	11.8261
ENSG00000065000	AP3D1	13.992	14.5972	14.1048	13.9886	13.8271	14.05	13.9482	13.8894	14.1639	14.1931	14.1548	14.0888	14.1521	14.1112	13.8425	13.8576	13.9725	13.9586	13.9657	13.9724	14.0952	13.981	14.1046	14.1067	13.807	13.9005	14.0257	14.0045	14.0386	13.9876	14.4421	14.2295	14.3938	14.3593	17.9763	14.4291	14.2737	14.34	14.3227	13.8865	13.704	13.8591	13.8633	13.756	13.7633	13.8426	13.8603	13.8649
ENSG00000065029	ZNF76	11.1596	11.2682	10.8164	11.0499	11.2987	11.3606	10.8637	11.1431	10.3368	10.2736	10.4899	10.6162	10.6329	10.5017	11.1386	11.2828	11.3835	11.482	11.1612	11.1202	11.2453	11.1378	10.9082	11.246	11.0259	11.1003	11.0791	11.134	11.0626	11.1904	10.7012	10.5488	10.5918	10.879	9.22567	10.9249	10.9681	10.8457	10.7471	11.1153	10.9641	10.934	10.6976	10.7966	10.8271	10.3912	10.6309	10.5765
ENSG00000065054	SLC9A3R2	10.5711	11.4688	10.7114	10.5695	10.0819	11.1104	10.8264	10.4559	11.314	11.343	11.2858	11.0666	11.1691	11.0179	10.1985	10.2572	10.3633	10.9676	10.466	10.5848	10.7656	10.3864	10.9466	10.313	9.87146	10.243	10.3383	10.3995	10.2377	10.2435	11.7235	11.5286	11.7685	10.9174	12.0703	11.2128	11.1114	11.709	11.3436	10.5418	10.482	10.5535	9.81085	9.70368	9.53819	9.8402	9.98838	10.0515
ENSG00000065057	NTHL1	9.34577	10.3984	9.61009	9.34906	9.06888	9.89705	9.56904	9.08758	9.78604	9.77572	9.70492	9.70066	9.51	9.44558	9.08189	9.36107	9.75504	9.77758	9.41068	9.25075	9.78213	9.31262	9.28358	9.41443	9.15039	9.2756	9.37915	9.34093	9.37306	9.41634	9.46982	9.4217	9.40801	8.87639	12.1791	9.42539	9.08192	10.1226	9.18448	9.62254	9.42581	9.62407	9.40554	8.98084	9.05174	8.70151	9.18622	8.94019
ENSG00000065060	BLTP3A	11.5396	11.6627	11.5185	11.7677	12.0589	11.3555	11.8649	12.0595	11.4643	11.5199	11.5856	11.4962	11.4111	11.5457	11.9395	11.7864	11.5785	11.2054	11.7391	11.8979	11.6481	11.7908	11.5278	11.893	11.5407	11.357	11.4433	12.1341	12.312	11.8755	11.0975	11.1322	11.1436	11.4501	8.43834	11.0296	11.5776	10.6143	11.2202	11.1492	11.3281	10.8863	11.2073	11.2706	11.4596	11.6745	11.5338	11.6357
ENSG00000065135	GNAI3	12.5574	12.1231	12.8429	12.8727	12.6457	12.3246	12.7661	12.5193	12.8169	12.8831	12.7868	12.6963	12.5826	12.6965	12.6984	12.7198	12.828	12.3095	12.5251	12.4214	12.6261	12.6025	12.5481	12.6944	12.8106	12.8804	12.8764	12.6635	12.7559	12.5256	12.3777	12.5208	12.3705	12.1386	13.5552	12.2057	12.2532	12.1293	12.1804	12.8246	12.911	12.7971	13.3178	13.5224	13.5479	13.448	13.4367	13.4288
ENSG00000065150	IPO5	13.6127	13.5628	13.6447	13.8395	13.8034	13.3619	13.6952	13.7336	13.0771	13.1459	13.0076	13.1342	12.96	13.1529	13.7005	13.8255	13.8819	12.9561	13.6072	13.5841	13.5619	13.6634	12.9829	13.5782	13.7069	13.509	13.6615	13.8034	13.9654	13.5546	12.5061	12.5684	12.4745	12.1558	11.518	12.173	12.3049	11.9394	12.1904	13.3941	13.2981	13.3415	13.3174	13.3106	13.5178	13.5506	13.2905	13.4625
ENSG00000065154	OAT	11.9429	11.2656	11.8732	11.8161	11.676	11.5841	11.8251	11.6829	13.1969	13.2582	13.211	12.9712	13.0654	13.1019	11.7295	11.8459	11.8274	11.4697	11.7297	11.8569	11.7702	11.9951	12.2861	11.7978	12.3055	12.1728	12.3287	11.8309	11.939	11.7838	13.1038	13.1373	13.1652	12.7225	11.6127	12.7955	12.6845	12.7128	12.7821	12.2835	12.2885	12.7052	12.3897	12.6358	12.4429	12.5509	12.4258	12.5861
ENSG00000065183	WDR3	10.8069	10.9327	10.8272	10.8031	10.9155	10.33	10.8135	10.8192	11.4022	11.4009	11.359	11.4356	11.179	11.6171	10.8508	10.9109	10.8464	10.1549	10.8048	10.8977	10.6985	11.1292	11.0305	11.0248	11.1947	11.0382	11.1506	11.032	11.1276	10.9453	11.0821	11.0856	11.0833	10.8984	10.9205	10.8841	10.9586	10.5064	10.9609	11.1228	11.126	11.1594	11.2679	11.6364	11.5215	11.7154	11.5324	11.6494
ENSG00000065243	PKN2	10.6416	10.4902	10.474	10.8482	11.044	10.1822	10.4063	10.8599	8.85309	8.9448	9.07871	9.47494	9.15271	9.24826	11.0328	11.0769	10.7797	9.75931	10.7092	10.7058	10.3344	10.9489	9.78812	10.8869	11.0614	10.6766	10.7638	10.9929	11.093	10.6613	8.64834	8.86815	8.48412	8.90832	9.49284	8.69279	9.18379	8.67212	8.60608	10.7047	10.8094	10.5569	10.2217	10.1097	10.5025	10.3288	10.0913	10.1294
ENSG00000065268	WDR18	11.4651	11.9472	11.9757	11.7936	11.5913	12.1882	11.8789	11.4541	10.9159	10.7086	11.0141	10.8689	10.9741	10.7164	11.3579	11.4568	11.9856	12.0645	11.7237	11.6919	12.1063	11.298	10.9888	11.5773	10.914	11.0246	11.129	11.3759	11.4168	11.3698	10.8827	10.6929	10.8607	10.9181	12.2445	11.125	11.0573	11.5261	11.2546	11.3751	11.1034	10.9927	11.3132	11.1585	11.242	10.9905	11.1577	11.1217
ENSG00000065308	TRAM2	10.0598	10.3478	10.2919	10.3628	10.1832	10.0454	10.0668	10.2122	8.19717	8.19163	8.24114	8.64308	8.64813	8.48713	10.3525	10.3973	10.193	9.82587	9.96974	10.0192	10.128	10.2471	9.34558	10.385	10.7215	10.5677	10.79	10.1564	10.274	10.1831	9.00696	8.59638	8.71148	10.4724	9.75929	10.2139	9.89522	9.81312	9.81759	10.6279	10.6294	10.5157	8.73067	8.73118	8.90402	8.87173	8.62827	8.7453
ENSG00000065320	NTN1	12.8939	13.7598	13.6125	13.4146	13.2864	13.4084	13.2072	13.3381	7.80643	7.56919	8.22364	10.6854	7.99718	7.86556	13.1004	13.2422	13.3361	13.1952	13.1056	13.1205	13.5337	12.8738	11.2108	13.1444	13.4393	13.1583	13.8928	13.278	13.303	12.7993	7.81911	7.87847	7.66648	7.8153	7.07957	8.10378	7.72812	7.38884	7.52907	13.2976	12.8145	14.2573	9.69728	9.66921	9.57713	9.89435	9.77827	10.2187
ENSG00000065325	GLP2R	3.8892	3.49506	3.49506	4.46197	3.49506	4.30925	4.10201	3.49506	3.49506	3.49506	4.15869	4.25636	4.78268	3.49506	3.49506	3.49506	3.49506	3.49506	3.49506	3.49506	4.45662	4.0336	3.49506	3.49506	4.59805	3.49506	3.49506	4.11723	4.55501	3.49506	5.10227	4.51586	5.11436	4.83902	3.49506	4.59552	4.73187	4.41137	4.70122	3.49506	3.49506	4.41209	3.49506	3.49506	3.49506	3.49506	3.49506	4.11335
ENSG00000065328	MCM10	10.0239	9.6796	9.65217	9.79907	9.67535	9.50147	9.62563	9.49245	4.57503	3.49506	3.49506	6.99537	4.25459	4.26637	9.42343	10.1168	10.2692	8.53001	9.55088	10.0587	9.85231	10.0739	6.97823	9.71044	9.84728	9.30381	9.51385	10.095	10.2069	9.53947	5.30313	4.38355	4.91428	7.97989	9.99563	8.09471	7.23012	7.15756	7.35525	9.40339	9.19515	9.23876	7.63806	7.0621	6.88827	7.62315	7.32522	7.46256
ENSG00000065357	DGKA	8.93079	8.62379	8.28498	8.48642	8.48672	8.83725	8.22682	8.53594	9.36143	9.33733	9.36572	9.03224	9.04761	8.90996	8.63344	8.73792	8.24562	8.56262	8.69267	8.59638	8.56631	8.74803	9.35422	8.61253	9.14599	8.77998	8.97359	8.77564	8.14497	9.04693	10.0375	9.96997	10.0981	9.2859	7.61789	8.92009	9.06422	9.00177	9.16361	8.63647	8.88541	9.26662	8.56269	8.02937	8.36774	8.57811	7.8019	8.47789
ENSG00000065361	ERBB3	5.04899	5.20257	6.15171	5.69014	5.29172	6.2154	5.34664	5.35516	5.15048	4.79571	4.93196	4.55991	5.50236	5.63501	4.8969	5.22845	5.37967	5.57944	5.48799	5.90775	5.88476	5.35401	5.86987	5.23943	5.04981	5.3651	5.16671	5.50144	5.42379	5.66997	4.40637	5.37703	5.285	5.74048	8.3332	5.53895	5.85246	5.82684	6.0799	5.41435	5.05477	5.29794	5.77851	6.62161	6.20979	6.41747	7.07886	6.79142
ENSG00000065371	ROPN1	3.49506	3.49506	3.49506	3.49506	3.49506	4.48593	4.10201	4.45306	4.26742	3.49506	4.42565	4.55991	4.42014	4.26637	4.16381	4.00263	4.47553	4.22184	4.34481	4.15493	4.45662	4.0336	3.91822	3.49506	4.14206	3.99351	4.09668	3.49506	3.93586	4.45183	4.40637	4.73318	4.91428	4.06016	3.49506	4.2824	4.01281	4.91085	3.49506	4.00834	4.00992	4.41209	3.49506	3.49506	3.49506	3.49506	3.49506	4.11335
ENSG00000065413	ANKRD44	6.54167	5.67474	5.93753	6.27965	6.25302	5.44633	6.19921	6.22891	6.91624	6.86639	6.53618	6.95827	7.06096	6.76605	6.58557	6.24542	5.87668	5.68881	6.08715	6.29528	5.41508	6.54707	7.12784	6.51641	6.32814	6.60537	6.99416	6.35846	6.36697	6.63338	6.27594	6.50827	6.49326	6.8142	10.1531	6.32817	6.3821	5.88766	6.29167	6.55514	6.73137	6.00327	6.07287	5.69747	5.97176	5.59509	5.34322	5.4539
ENSG00000065427	KARS1	12.5065	12.6457	12.8211	12.7718	12.6538	12.6734	12.867	12.5702	12.7523	12.7803	12.746	12.6734	12.6027	12.6846	12.5656	12.5961	12.985	12.8906	12.5995	12.6481	12.9273	12.5392	12.2915	12.5947	12.5256	12.593	12.5415	12.6065	12.6662	12.4511	12.5498	12.4494	12.5387	12.3782	12.1854	12.5493	12.4669	12.5962	12.5981	12.5704	12.6496	12.4724	13.0884	13.1316	13.1767	13.0529	13.1779	13.1149
ENSG00000065457	ADAT1	10.5279	10.4768	10.3426	10.6349	10.5632	10.3828	10.5603	10.5122	10.9343	11.0162	10.9816	10.9068	10.8915	10.887	10.6238	10.5812	10.5213	10.4611	10.6216	10.6237	10.516	10.6765	10.8143	10.7061	10.5809	10.3618	10.4374	10.5883	10.5064	10.4521	10.9293	10.9015	10.8607	10.935	14.9135	10.9198	10.8589	10.8947	10.7783	10.2742	10.3293	10.2941	9.95346	10.0094	10.0407	10.2547	10.0643	10.2072
ENSG00000065485	PDIA5	9.57614	10.2671	10.3902	10.4358	9.92093	9.71278	9.66216	9.91227	8.24523	8.47352	8.49551	8.63727	8.22277	8.33307	10.1576	9.8911	9.75093	9.95468	9.45066	9.30103	9.53725	9.6967	8.8637	9.95206	9.89786	9.99461	10.5085	9.48083	9.51163	9.74804	8.65946	8.63696	8.63126	7.804	9.39184	7.77504	8.08147	8.45223	8.11266	9.95685	9.84782	10.5134	7.19952	6.70876	6.9448	6.52696	6.49903	6.88511
ENSG00000065491	TBC1D22B	10.221	9.95554	10.2997	10.3685	10.324	10.534	10.4529	10.2984	10.1435	10.3714	10.3425	10.3024	10.2808	10.3218	10.2066	10.1601	10.2147	10.338	10.4191	10.303	10.4538	10.1262	10.4104	10.2035	10.2667	10.4549	10.3521	10.2884	10.3777	10.3676	10.3372	10.3542	10.284	11.2013	10.437	11.2592	11.2639	11.166	11.2465	10.3221	10.3527	10.4185	10.8923	10.7718	10.969	11.0574	11.117	10.9674
ENSG00000065518	NDUFB4	11.2341	9.80642	11.5199	11.4957	11.3853	11.5578	11.4838	11.2184	11.6234	11.4914	11.3985	11.2671	11.3229	11.4288	11.3282	11.246	11.7091	11.8254	11.2769	11.3324	11.6966	11.1485	11.0278	11.1217	11.5247	11.7332	11.5154	11.2069	11.3105	11.1155	11.7219	11.7844	11.8392	11.4592	10.3941	11.6214	11.4096	11.8617	11.5999	11.7525	11.7076	11.7883	11.6398	11.855	11.6295	11.4111	11.602	11.5598
ENSG00000065526	SPEN	13.408	13.721	13.6465	13.6176	13.6363	13.3566	13.3911	13.7061	12.196	12.3119	12.3162	12.4124	12.3083	12.2837	13.7635	13.6608	13.6488	13.306	13.3672	13.4517	13.4338	13.5175	13.1963	13.7955	13.3971	13.2057	13.3087	13.399	13.5588	13.3246	12.2004	12.2128	12.1206	11.8349	11.6659	11.2818	11.8387	10.8777	11.2741	12.9469	13.0317	12.6027	12.7281	12.725	13.0339	13.132	13.1179	13.0799
ENSG00000065534	MYLK	9.34389	9.44745	9.02296	8.64652	8.95793	8.97055	9.03777	8.85015	9.36867	9.43398	9.37894	9.10983	9.04324	9.16358	8.62445	9.18522	9.17053	8.0846	8.71705	9.67818	9.21991	9.00853	8.58389	8.48988	9.18939	8.57138	8.89283	8.98225	8.72893	8.88625	9.88617	9.75834	9.81856	10.0661	10.4908	9.92681	9.64576	9.05059	9.49328	8.63385	8.3432	8.92227	6.43287	6.26515	6.1459	6.35081	6.33365	6.31895
ENSG00000065548	ZC3H15	11.9528	11.9496	11.8616	11.9109	11.7445	11.6666	12.0118	11.715	12.7044	12.6153	12.5877	12.3923	12.4829	12.5181	11.8313	11.9038	11.9611	11.7304	11.8217	11.7337	11.7635	11.9219	12.0572	11.7496	12.2101	12.404	12.2131	11.8168	11.9382	11.86	12.5132	12.4962	12.5475	12.4053	15.6308	12.5903	12.515	13.137	12.7296	12.4746	12.459	12.4537	13.2135	13.1959	13.117	13.0553	13.0944	13.0233
ENSG00000065559	MAP2K4	11.9803	11.2033	11.6323	11.8559	11.8683	11.8142	12.0164	11.917	13.2405	13.3357	13.1999	12.9308	12.9752	13.1218	11.9105	11.8972	11.8111	11.3216	11.9567	12.0296	11.7844	12.1126	12.4089	11.9269	12.2001	12.1129	12.1696	12.1306	12.0789	12.0284	12.7512	12.8553	12.8493	13.0372	12.8021	13.0701	13.1572	12.9501	13.2012	12.0971	12.231	12.3358	12.1968	12.4288	12.3339	12.46	12.4165	12.3673
ENSG00000065600	PACC1	10.4592	10.8116	10.6468	10.6196	10.5787	10.5429	10.5748	10.4585	10.6845	10.8521	10.8502	10.6952	10.6884	10.7541	10.5347	10.6153	10.6936	10.4474	10.4041	10.5678	10.5414	10.4444	10.3415	10.5281	10.5928	10.7783	10.8822	10.4324	10.5043	10.2073	10.1764	10.0034	10.0263	9.93014	8.92183	9.85756	9.86941	9.78454	9.81926	10.9421	10.8604	10.8718	10.1875	10.249	9.99052	10.0168	10.0341	9.80414
ENSG00000065609	SNAP91	13.3406	12.7772	13.0112	13.0033	12.81	12.6791	13.1695	12.9345	14.7316	14.7718	14.7255	14.3444	14.3969	14.4856	13.0655	13.0259	12.762	12.1953	12.9683	13.0182	12.7445	13.3729	13.933	13.1273	13.2275	13.2471	13.4269	13.1661	13.0792	13.0543	14.6914	14.756	14.6867	14.2616	13.56	14.0352	14.1415	13.6306	13.982	13.2826	13.4753	13.5749	12.3346	12.5777	12.4829	12.7649	12.5524	12.6809
ENSG00000065613	SLK	11.5896	11.8961	11.4813	11.6329	11.7703	10.8997	11.5186	11.5712	12.2991	12.4131	12.3531	12.3052	12.2551	12.4576	11.8446	11.7431	11.6241	10.7412	11.453	11.4398	11.1871	11.7591	11.5945	11.7739	11.9004	11.6144	11.7997	11.7175	11.7269	11.4303	12.5263	12.3911	12.3782	12.1581	11.9644	11.8599	12.0369	11.4787	11.8835	11.3708	11.5089	11.5405	11.6124	11.693	11.9363	11.9902	11.6272	11.8144
ENSG00000065615	CYB5R4	9.78445	9.46112	9.30954	9.33972	9.33009	9.28398	9.66035	9.44163	10.8618	10.8856	10.797	10.5263	10.6153	10.695	9.4286	9.68532	9.46484	8.77763	9.43816	9.5843	9.36218	9.83118	9.87176	9.57128	9.77696	9.70377	9.72021	9.76255	9.56918	9.6124	9.83932	9.97841	9.79635	10.2053	9.88849	10.0514	10.1097	9.96513	10.0399	9.80228	9.71459	9.67486	9.84052	9.76522	9.75745	9.77306	9.6284	9.77846
ENSG00000065618	COL17A1	7.8097	7.62168	6.56482	6.55061	5.75233	6.67851	5.93003	5.98924	9.87772	9.98358	9.8218	9.75265	9.83199	9.83784	6.59804	7.11552	7.4083	6.30498	6.48498	6.73558	6.72318	7.60254	8.1643	7.24657	7.57586	6.49939	7.12417	6.90028	6.51047	6.35508	9.80972	9.6673	9.95368	9.47365	9.08174	9.62259	9.28912	9.58692	9.43572	6.95338	6.77068	7.74893	6.54173	6.40315	6.46556	6.06762	5.77837	6.04064
ENSG00000065621	GSTO2	7.53366	7.57198	7.2638	7.35503	7.46392	7.52437	7.79752	7.2917	9.14229	9.25373	9.06569	8.98268	9.38788	9.27156	7.53504	7.35303	7.14652	7.33439	7.41588	7.72495	7.58234	7.56657	7.88848	7.28413	8.08586	7.29457	7.75766	7.57082	7.83156	7.79811	8.87736	9.10251	8.96582	9.08404	8.82179	9.27914	8.93383	8.73722	8.80113	7.46664	7.4203	7.72497	7.31331	7.34487	7.05152	7.69768	7.21678	7.40979
ENSG00000065665	SEC61A2	11.4668	11.0579	11.608	11.4883	11.4043	11.308	11.6079	11.3363	11.9713	12.0518	11.9934	11.8204	11.7673	11.7613	11.604	11.4128	11.4845	11.5095	11.4873	11.4392	11.5166	11.6648	12.0044	11.7004	11.7759	11.9604	12.0664	11.4946	11.4952	11.56	12.155	12.1333	12.247	11.9952	9.70419	11.9797	11.9017	11.7166	11.8349	12.0476	12.2546	12.0956	11.9024	11.9425	11.9772	11.8279	11.9087	11.9136
ENSG00000065675	PRKCQ	6.98352	6.45238	6.93285	6.98513	6.68065	6.85146	7.21209	6.84716	7.5998	7.71135	7.44949	8.07412	7.92292	7.92568	6.70553	7.09319	6.73416	6.89751	7.15417	7.1215	7.0745	7.49182	7.42031	6.9825	7.49487	7.60387	7.68959	6.97608	6.86957	7.40294	7.97423	7.7851	8.10449	7.82651	6.11738	7.96631	8.40919	8.19258	8.5589	7.36254	7.48628	7.508	6.21247	5.97544	6.00842	6.24441	6.3511	6.63036
ENSG00000065717	TLE2	10.461	10.7572	11.5659	11.0747	10.4812	11.636	11.3542	11.292	8.93345	8.97724	9.06895	8.73849	9.32811	8.58965	10.9392	10.5034	9.67915	11.5705	11.2396	10.1175	10.2507	10.7694	12.097	11.1979	8.98618	10.7553	10.5164	10.7558	10.8047	11.4136	11.1382	11.1575	11.2141	10.5545	9.67583	10.7318	10.3671	11.0444	10.6799	10.7276	10.5618	10.5181	10.7555	10.7453	10.7255	10.8693	11.202	11.0845
ENSG00000065802	ASB1	11.8081	12.5278	11.8479	11.8831	11.9399	11.5239	11.6755	11.7799	12.3988	12.4109	12.3816	12.3391	12.3255	12.3993	11.9908	11.8456	11.803	11.3547	11.6995	11.8583	11.6564	11.9088	11.7585	11.971	12.0943	11.8454	12.1379	11.9256	11.9521	11.8328	12.5295	12.4588	12.4968	12.9116	12.9441	12.8082	12.9649	12.7661	12.7885	11.9633	11.7814	12.0342	12.961	13.1389	13.0844	13.2398	13.056	13.234
ENSG00000065809	FAM107B	11.2401	11.4856	11.426	11.5719	11.4844	11.4132	11.567	11.5761	11.0826	11.0735	10.8996	11.0591	10.762	11.0396	11.5752	11.4386	11.5339	11.422	11.5301	11.3968	11.4	11.3003	11.4969	11.4746	11.5877	11.6796	11.4909	11.6059	11.6991	11.3698	9.94067	10.2801	10.0277	12.8659	12.3106	12.8322	13.1457	12.7296	12.9954	11.6106	11.6842	11.3466	11.6542	11.675	11.6963	11.6222	11.687	11.5206
ENSG00000065833	ME1	9.54703	8.96838	8.61565	8.71314	8.91717	8.65777	9.06532	8.83935	11.7938	11.8189	11.7251	11.3966	11.4153	11.483	8.82358	9.10063	9.15567	8.44644	8.9076	9.44961	9.26801	9.44357	9.86572	9.05239	9.99398	9.45541	10.1165	9.55897	9.42074	9.22288	11.9368	12.1392	12.0539	12.9352	12.0552	13.0036	12.9953	12.8631	13.0164	9.69086	9.77917	10.5052	9.98037	9.93996	9.69347	10.0142	9.6493	9.77326
ENSG00000065882	TBC1D1	11.0101	11.1037	11.1205	11.3815	11.1334	11.1694	11.0496	11.078	9.80217	9.81662	9.80427	10.1227	9.89876	10.0593	11.0713	11.2898	11.3531	10.6936	11.1233	11.1163	11.1818	10.774	9.62987	10.6665	11.0378	10.7501	11.1651	10.9747	10.8385	10.474	9.01347	9.01493	9.0858	9.92104	9.37429	9.9433	9.41547	9.40115	9.41821	10.7306	10.7504	10.9657	8.03342	7.79322	8.02141	7.95121	7.65763	8.12221
ENSG00000065883	CDK13	11.5223	11.9235	11.6243	11.6598	11.7972	11.3153	11.4934	11.7322	11.0593	11.135	11.0787	11.1134	11.077	11.14	11.7961	11.7386	11.6588	11.0003	11.5641	11.6634	11.4995	11.6993	11.3759	11.7761	11.7127	11.5719	11.599	11.7544	11.7822	11.6241	11.0759	11.0694	11.0462	11.3237	10.2572	11.0625	11.1964	10.5968	11.0324	11.5581	11.6676	11.2839	11.3549	11.4716	11.5616	11.5942	11.5908	11.5118
ENSG00000065911	MTHFD2	10.7696	10.2826	10.6902	10.7644	12.1337	12.3569	12.9861	12.4228	11.7652	11.7265	11.6404	11.9272	11.9422	12.146	10.6492	10.6423	10.6085	11.8589	12.6137	12.627	12.4199	11.2971	11.933	11.4719	11.0722	11.0128	10.8955	12.8535	12.9016	12.8462	11.802	11.8253	11.6426	12.9745	13.8327	12.8705	13.1936	12.8438	13.1306	10.9057	10.8227	10.5284	13.4886	13.7646	13.6852	13.7251	13.8585	13.7978
ENSG00000065923	SLC9A7	11.8635	11.5648	11.7321	11.7119	11.6874	11.5021	12.0516	11.8192	12.9859	13.1345	13.0302	12.8168	12.9448	13.0371	11.6787	11.6118	11.4491	11.3067	11.7408	11.8457	11.5653	11.979	12.6216	11.9145	11.8678	11.8239	11.9337	11.8898	11.8174	11.9512	12.7029	12.7571	12.7224	12.4735	12.7739	12.4503	12.4362	12.1708	12.4506	11.6715	11.836	11.964	11.2749	11.4808	11.3566	11.5053	11.5921	11.366
ENSG00000065970	FOXJ2	10.7074	11.0428	10.9962	10.9735	11.0428	10.9163	11.0126	11.1392	10.6508	10.6607	10.7087	10.4068	10.5069	10.4651	11.1538	10.9387	10.8837	10.7121	10.9919	10.905	10.8819	11.0497	11.1594	11.0754	10.8671	10.9308	10.9881	11.0437	11.0846	11.1066	10.5204	10.5502	10.5074	10.5282	9.6469	10.3342	10.5399	10.0965	10.4145	10.8954	10.9302	10.6884	11.5851	11.8761	11.8269	12.0404	11.9058	11.9459
ENSG00000065978	YBX1	16.3707	14.8979	16.8372	16.5957	16.3213	16.6762	16.6537	16.3708	15.9883	15.9046	15.817	16.0607	16.0063	15.905	16.2928	16.4326	16.7187	16.4787	16.375	16.4572	16.5414	16.1445	15.8508	16.1246	15.928	16.2048	16.1088	16.1344	16.2317	15.9342	16.5421	16.3844	16.5467	16.3671	14.5007	16.3926	16.3509	16.5123	16.3475	16.3134	16.298	16.1913	16.5188	16.6496	16.5361	16.5036	16.7024	16.5119
ENSG00000065989	PDE4A	10.6823	10.5013	10.8272	10.8359	10.5696	10.9543	10.7013	10.7065	10.8028	10.8043	10.8587	10.7595	10.787	10.7651	10.7483	10.4694	10.5651	10.9672	10.7761	10.668	10.8219	10.5801	11.1698	10.6853	9.76363	10.0967	10.0394	10.404	10.325	10.606	11.1755	11.2127	11.1845	9.06999	11.3329	9.10288	9.67585	9.45775	9.41821	10.27	10.2686	9.90321	9.11073	9.28397	9.09779	9.42887	9.61074	9.49914
ENSG00000066027	PPP2R5A	9.12717	9.9426	9.32799	9.38581	9.33548	9.09255	9.22526	9.44697	7.51065	7.88418	7.34515	7.65722	6.95253	7.23281	9.25111	9.33295	9.54209	8.89157	9.02937	9.18084	9.1141	9.01963	8.21268	9.37167	9.93402	9.87751	10.2024	9.20519	9.21201	8.90185	7.55259	7.72098	6.91866	8.56187	8.50439	8.40089	8.34218	7.82391	8.42056	10.1021	10.1307	10.3654	8.68464	8.02097	8.0558	7.91194	7.75755	7.78585
ENSG00000066032	CTNNA2	12.9842	13.1176	12.8754	12.8638	12.6086	12.6949	12.9752	12.7273	13.7056	13.6609	13.6624	13.4115	13.3811	13.4413	12.7233	12.7674	12.6432	12.4603	12.7532	12.7679	12.6638	12.7956	13.1747	12.6129	12.9462	12.9219	13.0749	12.8173	12.8014	12.4427	13.5468	13.5485	13.5312	13.1337	11.9891	13.1047	13.1323	12.9441	13.152	12.9411	13.0455	12.971	11.0825	11.2662	11.1586	11.636	11.3813	11.6266
ENSG00000066044	ELAVL1	12.5867	12.597	12.8017	12.9031	12.7393	12.7246	12.6294	12.7107	11.7639	11.77	11.7011	11.8565	11.6814	11.8058	12.6941	12.7313	12.9929	12.4969	12.6739	12.7669	12.8803	12.5243	12.0896	12.6411	12.3476	12.3951	12.2931	12.641	12.6935	12.4212	11.3398	11.3892	11.239	11.7838	11.5319	11.5433	11.7096	11.3318	11.5965	12.3901	12.3728	12.1041	12.6038	12.6088	12.7947	12.8008	12.7612	12.7843
ENSG00000066056	TIE1	5.5527	4.99339	5.68269	5.16285	5.2673	5.06632	5.30712	5.56593	3.49506	3.49506	3.49506	3.49506	3.49506	3.49506	4.63397	5.67478	5.78588	4.8317	4.81194	5.71514	5.997	4.875	4.33262	4.99263	4.4027	4.47781	3.922	5.10773	4.55501	5.0989	4.24316	4.01338	3.49506	4.93877	5.45992	4.59552	4.8247	3.49506	4.11116	3.49506	4.50924	3.49506	4.67681	5.0851	4.54637	4.49898	5.09752	5.16283
ENSG00000066084	DIP2B	12.1347	12.512	12.1688	12.3714	12.4879	11.5002	12.0785	12.2614	12.432	12.4257	12.3757	12.4073	12.4308	12.5486	12.6397	12.3573	12.1294	11.3006	12.0315	12.316	11.9196	12.5252	12.428	12.6687	12.6842	12.4232	12.6457	12.4485	12.5367	12.2816	12.0018	12.0213	11.8442	12.5295	10.4786	12.0263	12.2668	11.245	11.7811	12.2908	12.3605	12.2011	10.8228	11.0401	11.1347	11.3548	11.1319	11.0838
ENSG00000066117	SMARCD1	13.0227	13.0533	13.1633	13.2406	13.1204	13.2152	13.0555	13.111	12.4316	12.358	12.3879	12.3745	12.271	12.3298	13.0647	13.1776	13.4788	13.0399	13.1128	13.1835	13.3858	12.9013	12.3972	13.0242	12.5336	12.6111	12.4755	12.9838	13.1074	12.7915	11.8585	11.9286	11.8462	12.6424	11.5593	12.6742	12.4788	12.3351	12.4396	12.5745	12.6128	12.2636	13.2294	13.2226	13.2566	13.0331	13.188	13.1261
ENSG00000066135	KDM4A	12.1547	12.8335	12.3425	12.3997	12.5562	12.3241	12.5946	12.518	11.8472	11.7964	11.7908	12.0629	11.9369	12.0107	12.3329	12.3187	12.409	12.1936	12.4747	12.4913	12.5516	12.1012	11.8853	12.3131	12.3443	12.3959	12.3351	12.6088	12.6898	12.4291	11.6676	11.5102	11.6134	12.1677	10.1836	11.9883	12.3032	12.1191	12.2242	12.2564	12.1178	11.9644	13.1213	13.2948	13.3538	13.4476	13.5476	13.4953
ENSG00000066136	NFYC	11.3135	10.3503	11.3899	11.617	11.4557	11.7298	11.688	11.5151	10.9858	10.9584	10.8774	11.2367	11.2771	11.3081	11.4133	11.4056	11.7607	11.7263	11.689	11.6408	11.9196	11.156	11.0265	11.2318	11.3353	11.5241	11.3846	11.5049	11.5457	11.2495	10.8333	10.7998	10.694	11.0172	9.99563	11.1848	11.1682	11.2401	11.3488	11.5351	11.4788	11.3322	11.4089	11.4632	11.5609	11.3939	11.5362	11.4568
ENSG00000066185	ZMYND12	5.65872	4.73559	5.72224	4.95774	5.0516	5.57078	4.87572	5.01684	5.47622	5.78806	6.28502	5.12855	5.99383	4.80184	5.14575	5.03438	5.26405	5.3152	4.81194	5.26472	5.28229	5.57594	5.49621	4.67472	4.96124	5.2002	5.16671	5.4523	5.42379	5.31978	5.4207	5.77613	5.59971	6.12493	6.73597	6.51933	5.89003	5.97402	6.12494	4.97703	4.98126	5.38863	5.53836	5.60599	5.42833	5.8644	6.14583	5.56048
ENSG00000066230	SLC9A3	9.00642	9.50138	8.66487	8.59642	8.88444	8.61767	8.16189	8.85015	8.45728	8.08389	8.43601	8.55331	8.50294	8.35507	9.22953	8.91282	8.52175	8.74741	8.46896	8.11119	8.2282	9.10751	8.95178	9.19001	8.98782	8.81743	8.86692	8.71352	8.66999	8.75205	9.67529	9.34052	9.32843	7.61002	5.7171	7.42971	7.32611	6.44186	6.88943	8.62596	8.21147	8.82815	6.73699	7.31761	7.58791	7.81794	7.54277	7.39176
ENSG00000066248	NGEF	9.24263	9.78483	9.71424	9.33738	9.00604	9.60417	9.53596	9.14348	9.95672	10.0112	10.0136	10.0698	10.1448	10.0503	9.21364	8.94208	8.90918	9.60541	9.36515	9.00659	9.1216	10.5445	11.0802	10.2702	9.73853	10.6597	10.6015	9.01431	9.32374	10.0175	11.4426	11.2265	11.3575	12.0038	9.78607	11.9929	11.5479	11.4935	11.4716	10.4688	10.4007	10.4613	11.0393	11.3047	11.1606	10.4244	10.5664	10.4434
ENSG00000066279	ASPM	11.1024	10.3478	10.5242	10.987	11.3257	10.2537	10.8723	11.1436	4.80354	5.02947	5.53998	8.07412	5.38893	4.98854	11.1964	11.4615	11.1591	9.60962	11.1069	11.5519	10.9821	10.9582	7.78978	10.4644	11.1167	9.74092	10.2163	11.3117	11.3314	10.4503	5.10227	4.99055	4.66852	5.11481	6.11738	4.82785	4.73187	5.51199	5.24768	9.40646	9.58289	9.45276	7.00221	6.50448	6.54134	7.19696	6.56006	6.74929
ENSG00000066294	CD84	4.05075	3.49506	3.49506	4.11336	3.49506	4.30925	4.53166	3.49506	3.49506	4.20683	3.49506	3.49506	3.49506	3.49506	3.49506	3.49506	4.09345	3.84047	3.49506	4.61932	4.14258	3.49506	3.49506	3.49506	3.49506	3.49506	3.49506	3.49506	3.49506	3.49506	4.40637	4.22424	4.51799	4.72883	6.42649	5.25362	4.38259	4.60843	4.83457	3.49506	3.49506	3.49506	4.18985	3.49506	3.49506	3.49506	3.49506	4.11335
ENSG00000066322	ELOVL1	9.52564	9.20352	9.73282	9.64274	9.25245	9.75342	9.21053	9.17172	9.72809	9.72409	9.84484	9.68667	9.61082	9.61912	9.36165	9.76932	9.65205	9.54523	9.24102	9.25359	9.45771	9.72408	9.35637	9.49099	9.54499	9.51694	9.94579	9.53431	9.2702	9.6953	10.2079	9.9993	10.0746	9.56828	10.6487	9.78341	9.65104	10.169	9.84077	9.51286	9.57604	9.89787	10.4271	10.0094	10.006	9.82973	10.2296	10.0515
ENSG00000066336	SPI1	4.81783	4.99339	4.19682	3.49506	4.70649	4.30925	4.34732	4.05486	5.41757	4.49194	3.49506	4.67928	5.38893	4.98854	4.35345	4.20927	4.79799	4.8317	4.68059	4.78313	4.79661	4.96301	5.15328	4.34049	4.14206	3.99351	4.33993	4.49861	4.71044	4.45183	5.23984	5.5078	5.56835	5.58293	5.13631	5.53895	5.55457	5.79536	5.24768	4.37509	4.50924	5.03599	4.67681	5.0851	4.86477	4.08238	4.8992	5.06485
ENSG00000066379	POLR1H	7.89448	9.63204	8.43445	8.3488	8.2155	8.23133	8.19722	8.0184	7.5874	7.81393	7.77243	7.36428	7.82436	7.70325	7.95492	8.13002	8.74178	8.67241	8.1891	8.16051	8.47083	7.90555	7.73112	7.86515	7.94418	8.01449	7.77747	7.81388	7.97257	8.05269	6.89655	6.90754	7.11736	6.60681	7.91409	6.85944	6.42036	6.97948	6.7409	8.3413	8.22205	7.96201	8.42386	8.37732	8.50465	8.36229	8.50743	8.39912
ENSG00000066382	MPPED2	9.87831	9.55762	9.56415	9.61011	9.88555	9.60075	10.0084	9.82609	11.4853	11.3851	11.3965	11.6699	11.4536	11.5288	10.0204	9.67665	9.84885	9.89048	9.87857	10.0828	9.95326	9.53452	10.194	9.68506	11.6992	11.239	11.6075	9.82147	9.79274	9.53614	10.8352	10.9517	10.9073	10.0566	10.9326	9.85219	10.1221	9.96852	10.0095	11.4263	11.4758	11.8097	8.97585	9.09712	9.09779	9.49098	9.14509	9.57669
ENSG00000066405	CLDN18	4.96226	4.99339	4.9376	4.36302	4.78511	5.62876	3.49506	4.97239	4.26742	3.49506	3.96636	3.49506	3.49506	3.49506	4.16381	4.84276	4.55741	4.48498	5.17565	4.42047	4.6418	4.91989	4.42832	4.46683	5.13201	4.47781	4.60145	4.66349	4.77975	4.45183	4.65936	4.78069	4.73571	4.28929	3.49506	4.3727	4.73187	4.14834	4.70122	4.21723	4.50924	4.51623	4.67681	3.49506	4.24648	4.08238	4.32656	4.63107
ENSG00000066422	ZBTB11	9.9418	9.64008	9.91261	10.1185	10.2295	9.44151	10.154	10.1458	10.357	10.6544	10.5176	10.4849	10.4204	10.5501	10.3616	10.268	9.73935	9.37219	10.0362	9.94383	9.62217	10.1972	10.3673	10.1489	10.5188	10.4373	10.3587	10.2502	10.2997	10.1777	10.4581	10.491	10.3863	10.4152	9.54081	10.2336	10.6936	10.2394	10.5002	10.363	10.5103	10.3628	11.6524	11.9185	12.0272	12.1276	11.9451	12.1721
ENSG00000066427	ATXN3	10.7291	10.1677	10.5701	10.6744	10.7311	10.6091	10.6494	10.5907	10.5651	10.615	10.7202	10.691	10.6968	10.705	10.8314	10.7654	10.6292	10.6103	10.7645	10.6466	10.4925	10.7341	10.9487	10.5915	10.4872	10.486	10.335	10.5749	10.6945	10.7197	10.4276	10.6427	10.5383	10.053	12.4739	9.8237	9.94548	10.118	10.047	10.4195	10.4314	10.3693	10.7148	10.7183	10.7701	10.8997	10.8737	10.8711
ENSG00000066455	GOLGA5	10.4461	10.0247	10.5995	10.7766	10.7724	10.4679	10.7606	10.6863	10.8398	10.9746	10.8587	10.8898	10.6898	10.9119	10.758	10.5964	10.7018	10.5693	10.6758	10.7874	10.5592	10.5898	10.7429	10.6618	10.7503	10.8369	10.8359	10.8876	10.7692	10.902	10.5189	10.5209	10.5307	11.3573	10.0846	11.2708	11.5106	11.1756	11.4275	10.7276	10.8888	10.8117	11.5776	11.6024	11.6716	11.7263	11.673	11.598
ENSG00000066468	FGFR2	11.4655	11.9128	11.4409	11.8008	11.7307	11.1866	11.4313	11.473	6.70133	6.88376	6.66424	7.35008	6.46378	5.98755	11.7361	11.8618	11.8909	10.797	11.3483	11.3237	11.3463	11.2639	10.0853	11.2531	10.3404	10.4729	10.4812	11.3985	11.5437	11.0464	5.94402	5.81596	6.12893	8.77898	9.77275	8.85451	8.82592	8.82592	8.53877	10.2513	10.4023	10.6434	6.10195	6.88714	6.9262	6.69679	6.78069	7.05573
ENSG00000066557	LRRC40	11.4055	10.5952	11.3256	11.4454	11.4726	10.9703	11.5314	11.4078	12.3296	12.4493	12.3545	12.0355	12.0903	12.2616	11.494	11.4157	11.2836	10.7054	11.4083	11.3471	11.0033	11.5305	11.7658	11.419	11.6311	11.475	11.5433	11.4904	11.6523	11.424	11.9291	12.0142	11.9225	11.6588	9.09251	11.4055	11.6027	10.966	11.5247	11.5295	11.6676	11.6681	11.5179	11.677	11.6626	11.7459	11.6987	11.6509
ENSG00000066583	ISOC1	9.96888	9.55762	10.3043	10.1062	9.83128	9.98105	10.3129	9.90323	9.89788	9.77341	9.85622	9.98084	9.8521	9.82477	9.85605	9.99444	10.1568	9.6901	9.92562	9.855	9.96914	9.90481	10.1426	9.92077	9.92805	10.2766	10.1778	9.91992	10.0512	9.8305	9.61524	9.78505	9.85124	9.16996	7.16419	9.10062	9.08388	9.04096	9.1948	10.2089	10.3227	10.4098	9.91214	10.3412	10.152	10.1539	10.3127	10.1415
ENSG00000066629	EML1	11.0991	10.9261	11.0191	11.2343	11.0457	10.7609	11.2006	11.0497	11.5718	11.6137	11.6093	11.6273	11.6109	11.7287	11.2597	11.2061	11.1968	10.4511	11.0857	11.2602	11.0854	11.1038	10.9236	11.1183	11.0903	10.9131	11.0171	11.1276	11.1648	11.0879	11.6703	11.5098	11.6996	11.0384	8.62805	10.9935	10.9724	10.6186	10.9102	10.811	10.9446	10.9495	9.22122	9.32882	9.23898	9.3133	9.536	9.48439
ENSG00000066651	TRMT11	9.48017	9.10242	9.63499	9.864	9.86986	9.32604	9.50211	9.51806	8.9956	9.40149	9.15138	9.13067	9.28437	9.40049	9.95019	9.7763	9.81064	9.53894	9.6662	9.60668	9.35584	9.80834	9.35852	9.51477	9.28584	9.47621	9.25309	9.65992	9.89595	9.5901	8.76611	8.96906	8.73503	9.02458	6.89352	9.00716	9.12998	8.98846	9.15306	9.46948	9.43642	9.24157	9.86135	9.80727	10.0212	9.69934	9.58384	9.5925
ENSG00000066654	THUMPD1	10.9741	10.7405	10.9759	11.1831	11.2761	10.8458	11.0558	11.1126	10.8489	10.7361	10.6434	10.8874	10.7325	10.7949	11.2998	11.3111	11.2902	10.8054	11.0046	11.0998	11.0398	10.9985	10.7147	11.2012	11.2994	11.3491	11.121	11.1942	11.397	10.9225	10.3705	10.391	10.3649	11.7913	13.4238	11.7517	11.6931	11.6001	11.6565	11.1647	11.2674	11.1065	12.3677	12.49	12.3959	12.4214	12.1879	12.3123
ENSG00000066697	MSANTD3	10.6771	10.0521	10.6997	10.88	10.7654	10.7471	10.9349	10.9302	10.8694	11.0763	10.9536	10.7608	10.8219	10.7541	10.7007	10.7383	10.7128	10.5646	10.8258	10.7587	10.7473	10.6953	10.8868	10.6332	10.7338	10.9075	10.685	10.8218	10.7979	10.7758	11.4826	11.2688	11.3965	11.868	11.1998	11.6828	11.5472	11.4162	11.5744	10.8448	10.8949	10.7945	11.4507	11.548	11.4556	11.4216	11.3038	11.2728
ENSG00000066735	KIF26A	11.3773	11.4722	11.1501	10.9583	10.322	11.3656	10.979	10.7971	11.5819	11.591	11.6426	11.5751	11.768	11.5135	10.5919	11.0368	10.8893	10.4514	10.7256	10.7943	10.8048	10.7974	11.2315	10.7678	9.36115	9.75461	9.67	10.4962	10.0994	10.3704	10.7494	10.8797	10.7854	9.43216	7.96194	9.41815	9.86488	9.70952	9.55666	9.8391	9.55532	9.70571	8.41824	8.1953	8.0039	8.35395	8.59631	8.46076
ENSG00000066739	ATG2B	11.0789	10.9129	10.9484	10.9384	11.2938	10.6023	10.824	11.1649	11.314	11.4843	11.4594	11.4793	11.4329	11.4979	11.3456	11.2393	10.8464	10.3249	11.0594	11.099	10.741	11.3206	11.2227	11.334	11.2308	11.1823	11.1963	11.2996	11.3724	11.2747	10.9436	11.0273	10.9381	11.4209	9.82534	11.0711	11.5828	10.9282	11.3267	10.909	11.0024	10.8536	11.6895	11.9308	12.0218	12.284	12.1466	12.1858
ENSG00000066777	ARFGEF1	12.0998	11.7064	11.8873	12.0526	12.0877	11.513	12.0866	12.1737	12.9237	12.9392	12.9107	12.7662	12.7304	12.9064	12.2231	12.1927	11.9137	11.0594	12.0408	12.0656	11.8277	12.2508	12.2654	12.1691	12.14	11.9544	12.0903	12.235	12.4004	12.069	12.5483	12.6466	12.5323	12.2016	10.843	11.9621	12.3591	11.6855	12.114	11.7482	12.0347	11.9125	11.1869	11.094	11.4483	11.5272	11.4224	11.4334
ENSG00000066813	ACSM2B	3.49506	3.49506	3.49506	3.49506	3.49506	4.63217	4.10201	4.05486	3.49506	4.20683	4.15869	3.49506	4.25459	3.49506	3.49506	3.49506	3.91969	3.49506	3.49506	3.96367	4.40342	3.49506	3.49506	3.49506	3.49506	3.49506	3.49506	3.49506	3.49506	3.49506	4.02698	4.01338	3.49506	5.46612	9.525	6.21318	5.62436	5.43024	5.7139	3.49506	3.49506	3.49506	3.49506	4.23456	3.49506	4.41448	3.49506	4.77438
ENSG00000066827	ZFAT	8.40819	8.73308	8.63554	8.61589	8.39155	8.79593	8.41856	8.4427	8.42983	8.19163	8.31459	8.42417	7.93242	7.9644	8.45887	8.52506	8.70652	8.32739	8.37138	8.60085	8.57071	8.49487	8.26868	8.54739	8.71629	8.56621	8.53849	8.48944	8.58479	8.38456	8.75579	8.61004	8.56145	8.84097	7.70492	8.7745	8.52305	8.78418	8.78072	8.69039	8.76777	8.51147	5.1253	5.34395	5.48338	5.59509	5.99718	5.41628
ENSG00000066855	MTFR1	9.948	9.54055	9.67636	10.0854	9.92004	9.79594	9.7665	9.87973	9.44945	9.56247	9.52163	9.18347	9.0212	9.21658	9.9199	10.1332	9.95135	9.13358	9.82993	9.82286	9.6618	9.83496	9.41124	9.86638	9.74242	9.5721	9.65049	9.88568	9.77538	9.85342	9.69162	9.79225	9.73763	8.99762	8.68612	9.06859	9.09166	8.76089	8.98484	9.57694	9.59512	9.40091	8.78403	8.57372	8.90873	8.60997	8.44897	8.47789
ENSG00000066923	STAG3	10.1421	9.26718	9.86289	9.76111	10.1408	10.1285	9.84168	10.4183	9.62905	9.58106	9.59369	9.54489	9.64292	9.43186	10.1904	10.0162	9.99652	10.1018	10.0279	10.2082	9.95913	10.1272	10.2622	10.3575	9.84547	9.84162	9.72361	10.1618	10.1174	10.2312	9.81966	9.8737	9.84043	9.027	7.93822	8.76311	9.03423	8.4425	8.45104	9.72937	9.61262	9.58478	9.87575	9.90621	10.0407	10.1334	10.2272	10.1212
ENSG00000066926	FECH	10.4178	10.3181	10.5714	10.527	10.5775	10.0479	10.5938	10.361	10.7649	10.8077	10.833	10.8042	10.8842	10.8858	10.5355	10.5013	10.2892	10.0812	10.4296	10.5893	10.4698	10.4361	10.6415	10.5268	10.7396	10.6603	10.7753	10.6322	10.5591	10.5658	11.0524	10.9032	10.9546	11.8244	11.0198	11.7614	11.9632	11.6126	11.8191	10.7537	10.8371	10.8527	12.0467	12.0986	12.1072	12.2281	12.0461	12.1486
ENSG00000066933	MYO9A	11.8434	11.4956	11.6199	11.6141	11.6697	11.236	11.7169	11.7803	12.7137	12.8935	12.7587	12.6196	12.6401	12.7822	11.8057	11.7861	11.4956	11.2742	11.5099	11.7271	11.4431	11.9453	12.1383	12.0064	11.9506	11.5151	11.8173	11.8939	11.887	11.8023	12.7071	12.8295	12.7472	12.8057	14.7423	12.4277	12.7091	12.502	12.4725	11.3931	11.3183	11.5376	10.4243	10.4451	10.5708	10.6212	10.6141	10.465
ENSG00000067057	PFKP	13.2708	13.3875	13.2367	12.9065	12.5994	13.2739	13.3502	12.8852	14.14	14.0733	14.1357	13.8183	13.8592	13.7601	12.6394	12.8419	12.7018	13.0027	13.0152	13.0393	13.0708	13.175	13.7311	12.9755	12.8736	12.5677	12.9412	13.0117	12.833	13.099	15.0476	14.8135	14.9703	14.5621	12.1355	14.6002	14.3889	14.4507	14.4521	12.6189	12.775	13.293	12.4332	12.2944	12.3633	12.4427	12.4167	12.5096
ENSG00000067064	IDI1	12.8941	12.4217	12.8381	12.9808	12.7308	12.3905	12.7016	12.6908	13.6175	13.5614	13.4421	12.3274	12.4507	12.5132	12.8888	12.9377	12.9363	12.4387	12.3977	12.1718	12.2137	13.0904	13.0223	12.9284	13.1105	13.2237	13.23	12.9124	13.0343	12.7218	13.3142	13.5848	13.5739	12.0528	11.6108	12.2444	12.2751	12.6447	12.5434	13.2683	13.22	13.3142	12.935	13.1646	13.0094	12.965	13.1416	13.0298
ENSG00000067066	SP100	4.58707	4.73559	5.2008	4.90004	4.5271	4.97307	4.75199	4.28193	4.26742	4.36254	3.49506	4.78557	4.87882	4.89922	4.43272	4.11514	4.63248	4.09053	4.60771	4.98854	5.15941	4.25238	4.22289	4.46683	4.6819	4.35013	4.43642	4.36839	4.11607	5.13868	5.52819	5.62639	5.285	6.10621	7.81331	5.72372	5.42908	5.24868	5.48422	4.00834	4.7253	4.69391	4.46859	4.23456	4.24648	4.08238	4.50674	4.11335
ENSG00000067082	KLF6	12.1439	12.3761	12.586	12.5296	12.2844	12.3589	12.4238	12.301	12.0662	12.0599	11.993	12.0026	11.9186	11.9554	12.4258	12.2991	12.2359	12.5798	12.2213	11.9015	12.1201	12.2184	12.3094	12.3594	12.3152	12.4629	12.5212	12.3051	12.3275	12.3828	12.1904	12.2974	12.3354	13.7309	17.5321	13.7179	13.2643	13.9612	13.5448	12.3127	12.3409	12.4595	13.4561	13.3749	13.4739	13.1064	13.0675	13.175
ENSG00000067113	PLPP1	9.44027	9.93935	9.7282	9.5117	9.20171	9.4718	9.57672	9.2369	10.4907	10.4268	10.4653	10.3115	10.2827	10.4498	9.2433	9.37493	9.55819	9.25129	9.36074	9.60446	9.61369	9.33942	9.7477	9.28831	9.45659	9.05176	9.40161	9.50782	9.43187	9.32478	10.9734	10.7824	10.866	10.1474	7.70492	10.2087	10.2889	10.1734	10.2997	9.30317	9.37939	9.66861	8.25766	8.34406	8.1059	8.48574	8.40863	8.38556
ENSG00000067141	NEO1	13.7269	13.5316	14.044	13.9355	13.893	13.7551	14.0402	13.9211	12.7902	12.9086	12.7838	13.1236	12.8164	12.9104	14.016	13.8535	13.5843	13.6935	13.8965	13.623	13.7073	13.7157	13.725	13.9231	13.5846	13.7021	13.8632	13.9293	14.0326	13.7448	12.893	12.9137	12.8839	12.59	10.4285	12.4554	12.538	12.2039	12.3593	13.4346	13.6685	13.5398	11.7776	11.9475	12.0808	12.3208	12.3347	12.2104
ENSG00000067167	TRAM1	11.4521	10.6096	11.5352	11.6775	11.6444	10.9368	11.5423	11.5079	10.6685	10.7804	10.7762	10.9164	10.7726	10.8945	11.6245	11.6847	11.6436	10.8739	11.4295	11.5787	11.3418	11.5359	10.9573	11.498	11.7084	11.4952	11.7306	11.6374	11.8166	11.4392	10.6706	10.7209	10.4798	11.5369	9.08174	11.2144	11.3645	10.8522	11.1142	11.4305	11.4035	11.7304	12.191	12.1963	12.3778	12.2409	12.0162	12.2386
ENSG00000067177	PHKA1	9.357	9.24627	9.22677	8.98284	9.30422	8.83142	9.10301	9.20573	10.2765	10.4283	10.4391	10.1597	10.2164	10.3124	9.4286	9.36416	9.27964	8.5945	9.1157	9.37332	9.02091	9.63746	9.77692	9.42003	9.48357	9.50889	9.67878	9.45625	9.58721	9.52611	9.70909	9.82422	9.58685	9.86792	8.84746	9.61785	9.71418	9.10708	9.40049	9.36287	9.59377	10.0402	7.86179	7.85127	7.913	8.51968	8.17362	8.51986
ENSG00000067182	TNFRSF1A	10.6882	11.1022	11.3055	11.1798	10.936	11.0935	10.9001	10.7922	10.0919	9.98158	9.99143	10.3133	10.0717	9.99542	10.7247	10.7875	10.8871	11.2963	10.9477	10.9729	11.4266	10.9576	10.1807	10.907	11.2315	11.3562	11.8179	10.967	11.0597	11.1814	10.8969	10.7044	10.6802	11.4955	10.7811	11.7474	11.8859	12.0567	11.9791	11.1583	11.2164	11.6444	12.5284	12.2042	12.2668	12.2516	11.938	12.11
ENSG00000067191	CACNB1	12.4476	12.2733	12.4237	12.2974	12.1416	12.5818	12.4344	12.3169	13.1134	13.1041	13.1522	12.8661	12.9144	12.7966	12.2251	12.1858	12.2545	12.4956	12.2838	12.3319	12.4074	12.363	12.8301	12.3922	12.0067	12.0333	12.0174	12.2804	12.1961	12.3632	13.6833	13.4927	13.6186	12.4925	10.8269	12.4955	12.6286	12.5043	12.4606	12.0491	12.0738	12.0682	12.1674	12.2484	12.2391	12.3569	12.5477	12.4789
[truncated: 29,388 more rows]

## Sheet: DMSO_SP
gene_id	symbol	1-264A-DMSO-1-4800-48h-220722	1-264A-DMSO-1-4800-48h-290722	2-264A-DMSO-1-4800-48h-220722	3-264A-DMSO-1-4800-48h-220722	2-264A-SP600125-10uM-48h-290722	4-264A-SP600125-10uM-48h-220722	5-264A-SP600125-10uM-48h-220722	6-264A-SP600125-10uM-48h-220722	Mean_Vehicle	Vehicle_subtracted_SP1	Vehicle_subtracted_SP2	Vehicle_subtracted_SP3	Vehicle_subtracted_SP4	Mean_SP	T-Test	Mean_SP</>0.5 AND p<0.05?
[truncated: 30,372 more rows]

[truncated: 5 more sheets: DMSO_PTX_SP-PTX, H2O_Vinc_Vinc-SP, DMSO_BTZ_BTZ-SP, NaCl_Cis_Cis-SP, All_RLD_averaged]
