# Supplementary material for: c-Jun inhibition mitigates chemotherapy-induced neurotoxicity in iPSC-derived sensory neurons
Source: Cell Death Discov. 2025 Nov 13;11:529. doi: 10.1038/s41420-025-02847-5 (PMC12615653; doi:10.1038/s41420-025-02847-5)
Supplement: Supplementary file 3 — Dataset [file 41420_2025_2847_MOESM3_ESM.zip › Supplemental Files (to be zipped)/(Figure 5 and S6) RNAseq/JUN_correlation_all_data.xlsx]

## Sheet: Sheet1
Gene	Correlation
JUN	1
ARID5A	0.844985
HEXB	0.838254
MCL1	0.82436
TRMO	0.790816
JAM3	0.784086
GOSR1	0.781698
HRK	0.781589
SPTY2D1	0.778333
ADH7	0.777485
TNFRSF12A	0.776921
NXPH4	-0.76954
TFIP11-DT	-0.764221
TCEAL9	0.763352
TSR1	0.762701
GEM	0.762375
FILIP1L	0.760096
ATF3	0.759444
GPER1	0.757816
SLCO5A1-AS1	-0.754885
CFAP221	-0.75304
MYH7	0.752714
BTN2A2	0.75228
MIDEAS	0.75228
ADGRF3	0.75076
PLEKHM1	0.75076
E2F6	0.748914
HSPA7	0.748418
ZNF341	-0.747503
BSDC1	0.747178
SUPT6H	0.747069
OPRL1	-0.746092
SART3	0.745332
INO80	0.743921
CRYAB	0.743812
ZC3H12A	0.741858
USP36	0.74175
NA.7284	-0.741533
BTN2A3P	0.740664
CAAP1	0.740339
ZNF890P	-0.739796
FLNC	0.737408
SHISA7	-0.735671
BOLA3-DT	-0.73502
JMJD1C	0.734043
SFRP5	-0.733174
MYADML2	-0.732631
FLJ38576	-0.731546
NFE2L2	0.729592
UNC45A	0.729483
METAP2	0.728723
LOC105372316	0.727125
GADD45A	0.726661
MAP3K14	0.726118
CLU	0.72601
NA.7700	0.725967
WHAMM	0.725467
ESM1	0.723974
CALCOCO2	0.723838
GADD45B	0.72221
SAMD4B	0.72221
BCL10	0.721776
PIANP	-0.721667
NA.6994	-0.721559
LRRTM1	-0.72145
STK32B	-0.721233
OTULIN	0.721233
DMBX1	0.72109
TOB1-AS1	-0.720365
LRFN1	-0.719822
THUMPD1	0.719496
SP2-AS1	-0.718736
SLITRK3	-0.717542
DLK2	-0.716674
ZNF638	0.716565
RERG	-0.715914
KLF6	0.715805
NA.4255	0.7154
RGS19	-0.715046
LOC400036	-0.714777
TYW3	0.714611
LRRC3B	-0.714394
LOC100128494	0.714069
NA.1771	0.713851
LINGO1	-0.713743
TNFAIP3	0.713309
NA.2735	-0.713091
CRIM1	-0.712983
NA.3772	0.712811
NA.6490	0.712582
CASP7	0.712332
PARD6A	-0.71168
MTF1	0.710921
PI4KB	0.710486
MC4R	-0.709726
GRIA4	-0.709509
CCDC47	0.708749
CAMKV	-0.708749
CSRP2	0.707664
NA.2385	-0.707664
SETD7	0.707555
PCYT1A	0.706687
ZNF426	0.70647
CCL7	0.70578
NA.6572	0.705512
CRCP	0.705493
NA.5188	-0.705276
C2orf42	0.70495
TMEM266	-0.70419
NA.5665	-0.70419
ITPKA	0.703756
BRINP3	-0.703213
NA.6095	0.702888
RUBCNL	0.702128
ZNF143	0.701585
TMEM223	-0.701259
NA.5190	0.701259
EDC3	0.701151
DGCR5	-0.701151
GCK	-0.700934
PLOD3	0.700174
SLC8A1	-0.700065
LINC00665	-0.699522
CASD1	-0.699305
BPIFC	0.698275
SERPINH1	0.698003
LIPT2-AS1	-0.697134
LAP3	0.697026
KRT33B	0.69691
MB21D2	-0.696809
HSPA5	0.696049
ARL14	0.695964
C17orf100	-0.69594
YTHDC1	0.695832
PTPN5	-0.695397
VPS39	0.69518
GLA	0.695072
DCTN1-AS1	-0.695072
SLC33A1	0.694637
KRTAP3-2	0.694459
AGAP2	-0.69442
PCDH10-DT	-0.69442
SDHAF3	-0.693986
ABHD17B	0.693443
LOC105375798	0.692811
ANKRD34A	-0.691706
TMEM50A	-0.691055
CORO1A	-0.690947
NA.5244	-0.690947
BEST1	0.690295
CDH7	-0.690078
UTP14A	0.690078
IL6R	0.689752
KCNS2	-0.689427
JAGN1	0.688993
SERF1A.1	-0.688667
MMP28	-0.688124
IFI16	0.688016
EGF	0.687799
C19orf18	0.687799
ZNF829	0.687799
NA.2779	-0.687574
BRAP	0.687473
PIP4K2A	-0.687364
GOSR2	0.687256
ALDH1B1	-0.687256
GPR162	-0.687256
GTSF1L	0.687136
PACS1	-0.687039
SMIM8	-0.686713
UBOX5	0.686496
FAM218A	-0.686387
NA.5320	-0.686387
CCT3	0.685845
PKIG	-0.685845
ZNF747-DT	-0.685845
LINC01011	-0.685627
HDDC3	-0.685519
NA.2803	0.685338
NA.8375	-0.684216
DAGLB	0.683999
TBC1D30	-0.683239
NA.3420	0.683219
TBC1D15	0.683022
DAB2IP	-0.683022
PLPPR1	-0.682588
PURA	0.682154
CAMKK2	-0.682045
RCAN3	-0.682045
NPC1	0.681937
TRPC5OS	0.681786
STX18-AS1	-0.681611
KSR2	-0.681502
HSPD1	0.681177
NOL4L	-0.681177
NET1	0.680634
SEMA4A	-0.680417
HMOX1	0.6802
INKA1	-0.6802
LINC02159	0.679562
PALLD	0.679548
LRRC8D	-0.679223
MIR3929	0.678846
LOC645853	0.678841
KCNJ15	0.677845
NMRAL2P	0.677832
NALF1	-0.677486
NA.5922	0.677486
CHRNA9	0.677342
NAA80	-0.67716
KREMEN2	-0.677052
GLTP	0.677052
GPR37	-0.677052
ULK2	-0.676835
EGR3	0.676183
LOC391713	0.675863
ISY1	0.675858
VN1R108P	-0.675749
ADAMTS20	0.67564
B3GALT4	-0.67564
ABHD3	0.675206
SNIP1	0.675206
LRFN5	-0.674989
CD24	-0.674772
NA.490	0.674229
GPRC5A	0.67406
NA.27	0.673784
CRY1	0.673578
SEC13	0.673578
NA.4876	0.673188
KDSR	0.673144
TFAP2A	-0.672927
NTM	-0.672601
RHOH	0.672219
BRPF1	0.672058
ZYX	0.67195
SMU1	0.671841
TTC4	0.670973
HS3ST5	-0.670973
PIGK	-0.670864
USP47	0.670538
HTR7P1	-0.67043
FICD	0.670321
RGS8	-0.669887
BCL6	0.669561
GRHL1	0.669561
ETV3	0.669344
SPHK1	0.669236
LMNA	0.668802
SOSTDC1	-0.668693
FAM20B	-0.668476
BRMS1	0.668367
NA.337	0.668028
CXCL3	0.667862
NA.1930	0.667738
ARL4C	0.667499
HOMEZ	-0.667282
TRA2A	0.666956
IER5	0.66663
CALN1	-0.666522
COL26A1	-0.666413
TMX3	0.666413
DNAJC7	0.666305
ST3GAL6	0.666088
PEG13	-0.666088
MAMSTR	-0.665653
SYF2	0.665436
GATAD1	0.665328
IL17RE	0.664785
LRRC20	-0.664785
ERO1B	0.664568
B3GALNT2	0.664568
SYNRG	0.664459
USP16	0.663808
NA.3506	0.663616
ZNF804B	-0.663482
TLCD5	0.663374
FLNC-AS1	0.6633
PAXBP1-AS1	-0.663265
UBXN4	0.663157
XPR1	-0.663048
TTLL1-AS1	-0.663048
IDE	0.66294
LINC02995	0.66294
LINC01988	0.662397
PNMA6F	-0.66218
KYAT1	-0.662071
ADARB2	-0.662071
SCYL3	0.661963
PRPF6	0.661963
PMS2	-0.661963
NA.1648	-0.661963
ERCC3	0.661311
TIMM29	0.660986
NA.2833	0.660986
MTIF2P1	0.660406
UBAC2-AS1	-0.660334
MYH6	0.660204
CCDC169	-0.659357
DSC1	0.659158
EPB41L4A	-0.658923
NA.7631	0.658706
ERN1	0.658489
ZNF248	-0.658272
TGM4	0.657745
IPPK	0.657729
PURB	0.657729
ING3	0.65762
RNF5	-0.65762
PDE4A	-0.657512
KDM2A	0.657403
NA.6227	0.657295
FHDC1	-0.657186
FDX1	0.656861
DHX38	0.656644
NA.4559	-0.656426
KCTD5	0.656318
RBM39	0.655884
NA.4782	0.655697
NA.3779	-0.655684
ABHD5	0.655667
TMEM217	0.655667
EPOR	-0.655558
FAXC	-0.655449
NA.1206	-0.655033
CBLN2	-0.654798
NA.6989	-0.654255
CA10	-0.654147
ZFP90	-0.654147
ADRA1A	0.654038
TRIP4	0.653821
RBM17	0.653713
NA.1433	0.653713
NA.2163	0.653662
NA.3501	0.65309
SQSTM1	0.653061
USP7	0.652736
FCHSD2	-0.65241
TOR1AIP2	0.651976
NA.4732	0.651972
CDH10	-0.651867
ST13	0.651759
BHLHE23	-0.651107
OSGIN1	0.650999
TLR2	0.650794
ZNF562	0.650673
RIT1	0.650564
C1orf74	-0.650564
DOK6	-0.650564
GUCY2GP	0.650557
NA.5485	0.650493
NA.7617	-0.650311
IRF4	0.650266
NA.6305	-0.650239
NXPH3	-0.649913
LINC01138	-0.649479
WSCD2	-0.64937
CHRNA5	0.64937
LRRC3B-AS1	-0.649289
CHN1	-0.649153
NA.6345	-0.649153
ATG14	0.648611
SFXN5	0.648611
PARD6G-AS1	0.648611
CSTF2	0.648502
TWIST1	0.648502
NA.52	0.648502
NXT2	0.648068
SURF4	0.648068
CCDC121	0.648068
NCAM1	-0.647959
ERGIC1	-0.647851
TMEM44	-0.647851
NA.5068	-0.647851
OPCML	-0.647308
SMTNL2	-0.647308
AQP11	-0.647199
ZNF767P	0.647091
NA.89	0.646657
SMNDC1	0.646548
STX6	0.646548
RNF213-AS1	-0.646439
CCDC174	0.646222
PRKAR2B	-0.646005
PPP1R2C	0.645917
CRAMP1	0.645897
FOSL1	0.645897
MAP6	-0.645788
CHKB-DT	-0.64568
RPF1	0.645571
UBOX5-AS1	0.645571
MNDA	0.645478
NA.8248	-0.645354
GPRIN3	-0.645245
BAG3	0.645028
LINC00648	-0.64492
TNPO3	0.644811
ABCB1	0.644811
KAT7	0.644811
NA.503	0.644757
FAM110A	-0.644594
N4BP2L1	0.644377
GMEB1	0.644268
NA.4854	-0.643726
PPP1R27	0.643632
NA.5788	0.643472
SFSWAP	0.643074
BTN3A1	-0.642857
KLHL1	-0.642857
PI4K2B	0.642749
LRRC28	-0.642749
NA.6505	-0.64264
ASB13	-0.642531
MMP10	0.642423
ZNF267	0.642423
NA.2420	-0.642423
HACL1	0.642097
PITX2	-0.641989
RNA5SP443	0.641933
GSG1L	-0.641663
PNPLA1	0.64119
ZNF335	0.64112
RAE1	0.641012
GCSAML	0.640774
GTF3C3	0.640686
GPN2	0.640578
PTPRT-DT	-0.640469
SERPINC1	0.640143
AP5Z1	0.640143
UFL1	0.639926
NDN	-0.639818
RNF32-DT	-0.639818
TNFRSF1A	0.639709
NA.2184	-0.639383
PTGIS	-0.639275
NA.1010	-0.639275
AAR2	0.639166
CLUHP3	0.638949
MAJIN	0.638929
NA.5744	-0.638841
FXR1	0.638515
CNTN5	-0.638515
SPACA9	-0.638515
HRH3	-0.638298
NEMP2	-0.638081
VAMP3	0.637972
GABPB2	0.637972
NA.6415	0.637864
BLOC1S6	0.637755
MTG2	0.637538
NKAIN1	-0.637429
NA.2484	-0.637212
POU6F2	-0.636995
NTPCR	-0.636995
DMAP1	0.636887
GINM1	0.636778
OPRM1	-0.636778
SCARF1	0.63667
ZNF157	-0.636452
SERTAD1	0.636452
NA.4401	0.636378
CSNK2A2	0.636344
BRINP1	-0.636344
ANKRD18EP	-0.63591
LOC283194	-0.63591
GOLGA3	0.635801
RASSF7	-0.635801
PIP4K2B	-0.635801
APBA2	-0.635584
PPIA	-0.635475
SPART	0.635258
ARC	0.634933
RNF149	0.634824
WDR11-DT	-0.634716
FLRT3	0.63439
PRR13	0.63439
NA.7909	0.634282
ANKLE2	0.634281
ASXL3	-0.634064
MRPS5	0.634064
GPX8	0.633847
DDX42	0.633847
BMT2	0.63363
NR5A2	-0.633413
C18orf25	0.633304
LINC01191	0.633207
NA.2995	-0.633196
NA.3556	0.633159
CCDC117	0.633087
MAST3	-0.63287
HDGFL3	-0.63287
USP38	0.63287
TPM3P9	0.63287
LARP4	0.632762
GCC1	0.632653
MXD1	0.632327
SUGP1	0.632219
MAF	-0.632219
IK	0.63211
GTPBP4	0.632002
REXO4	0.632002
KLHDC9	-0.631785
GPR87	0.631601
NA.4211	0.631568
FCF1	0.631459
NA.17	0.631459
LINC01564	0.631391
TNRC6A	0.63135
LRRC26	-0.63135
GRIN3A	-0.631025
TOR1AIP1	0.630808
ATXN1L	0.630699
MAP3K8	0.630591
ZNF7	0.630265
MMP19	0.630217
TBC1D20	0.630048
NA.1432	0.629998
NA.5759	0.629957
PHF20L1	0.629939
LRRC4C	-0.629939
MTMR12	0.629939
GAL3ST3	-0.629831
LRRN1	-0.629722
LOC100288097	-0.629703
NA.7991	-0.629676
TMEM236	0.629594
FAM107B	0.629505
C2orf49	0.629505
LRRC75A	-0.629505
BTN3A3	0.629396
SNW1	0.629179
NA.1609	-0.629142
TRIM62	-0.629071
DDX55	0.628962
NVL	0.628962
NA.7806	0.628908
SLITRK1	-0.628745
SIRPA	-0.628745
MCM3AP-AS1	-0.628745
OSBPL1A	0.628528
FBXO33	0.628419
DNAH12	0.628311
CYP27A1	0.627877
MANEAL	-0.627877
TREM1	0.62763
ZNF487	-0.627551
YIPF4	0.627442
RTL8C	-0.627225
ZCCHC2	0.627117
ADAMTS1	0.627008
NA.8340	-0.6269
GMEB2	0.626683
KATNAL1	-0.626683
NA.4162	0.626607
GTF2E1	-0.626574
FOXO6	-0.626574
SMOX	0.626465
GTF3C5	0.62614
DNAH17	0.62614
PRPF38B	0.626031
CRMP1	-0.625923
NAGA	-0.625923
PPP1R3E	-0.625706
TRAV5	0.625513
NLN	-0.625488
ENGASE	0.62538
RPL32P3	0.62538
IGFL2	0.625287
CCDC113	-0.625271
NA.5716	0.625271
SCPEP1	0.625163
ZMYM5	0.625163
TNS2-AS1	-0.625163
ANXA5	0.625054
NA.4773	0.625054
DHRS1	-0.624946
RTF2	0.624837
LEAP2	0.624729
NA.6396	-0.624562
FAM222B	-0.624403
PACS2	-0.624294
SNHG26	0.624291
ZNF600	0.624186
NA.777	-0.624186
MLKL	0.624085
FABP4	0.623849
TFIP11	0.623752
PLAU	0.623752
ARHGEF16	-0.623752
TDG	0.623752
HKDC1	0.623752
KCNJ3	-0.623752
TRIQK	-0.623752
MTMR3	0.623643
SLITRK5	-0.623643
LAMC2	0.623535
SSTR1	-0.623535
ZNF485	-0.623535
SRRM4	-0.623426
TRIM39	0.623426
HERC3	-0.623317
FBXO8	0.623317
PIGA	0.623209
RN7SL832P	0.623209
AGAP6	0.6231
USP30	0.622992
TAF1D	0.622992
KEAP1	0.622775
SMIM18	-0.622666
NA.5641	0.622666
HIKESHI	0.622449
FAM133B	0.622449
SLC5A3	0.622123
BRD2	0.622123
GORAB	0.622015
NA.3138	-0.621869
TTLL1	-0.621798
NA.201	0.621598
KLF4	0.621581
EBF2	-0.621581
MKNK2	0.621472
SIGMAR1	-0.621472
CDK11B	0.621472
TCERG1L-AS1	0.62144
LINC01801	-0.621363
TBR1	0.621322
CASP3	0.621146
ZNF521	-0.621146
GRK3	-0.621038
CTR9	0.621038
BCL7B	0.620929
DNTT	0.620864
NA.4111	0.620857
EIF3I	0.620604
NA.8269	-0.620604
NA.14	0.620386
NCLN	0.620386
SORCS3	-0.620386
EBF3	-0.620278
TMEM14C	-0.620278
PLOD2	0.620169
PSAP	0.620061
LUCAT1	0.619886
SLC25A40	-0.619844
ARIH2	0.619844
KCNH4	-0.619735
ADAM8	0.619627
LRRC73	-0.619627
NA.2929	0.619518
SESN2	0.619409
PRADC1	-0.619301
MFAP1	0.619301
KIAA0040	0.619022
RIPOR3	0.618975
ASIC1	-0.618975
NA.847	0.618867
HSPE1	0.618758
MLLT3	-0.618758
C9	0.618704
ZC3H13	0.61865
CNTN6	-0.61865
SOBP	-0.618432
NA.3208	0.61833
A1BG-AS1	-0.618324
SLTM	0.618215
CFAP43	0.618215
RBM25	0.618107
HCG18	-0.618107
DUBR	-0.618107
NA.8120	0.618019
PCGF3	-0.617998
PCID2	0.61789
NEPRO	0.617781
PDGFA-DT	-0.617781
NA.6900	0.617732
MEX3C	0.617347
DHRS9	0.616953
POLR3H	-0.616913
AP4B1	0.616587
FRMPD3	-0.616587
CHST9	-0.616587
TENT2	0.616587
NA.5154	-0.616587
C3AR1	0.616519
TRIM31	0.616499
PPP1R3C	0.616479
CD2BP2	0.61637
NA.2871	-0.61637
NELL1	-0.616153
SIRT7	0.616153
UTP3	0.616044
OXSM	-0.615827
FAM171A2	-0.615719
STX16	0.61561
DDX19A	0.61561
RND1	0.61561
NA.2422	0.61561
PRR9	0.615574
NA.2474	0.615555
AKAP1	-0.615502
TBCEL	0.615502
LINC02679	0.615403
OR6M1	0.615403
NA.6090	0.615177
ASB1	0.615176
NA.7135	0.615176
CCDC9	0.615067
LINC01686	0.615067
NA.4887	0.61503
NA.970	0.614962
RNF185	0.614959
ZNF791	0.614959
HERPUD2-AS1	-0.614959
NA.6252	-0.61485
TMEM267	0.614742
PLRG1	0.614633
CYTH4	0.614558
TMEM169	-0.614307
ZC3H7A	0.614199
NGDN	0.61409
CCL20	0.614021
LRRC7	-0.613982
FKBP15	0.613982
GRM4	-0.613982
OXCT1-AS1	-0.613982
NA.8275	-0.613873
C6orf141	0.613772
FIGNL1	0.613765
OTUD3	0.613765
TAS1R3	0.613765
NA.3406	-0.613765
SAAL1	0.613656
NA.5855	-0.613656
GYS2	0.613548
SKIC8	0.613548
NA.595	-0.613439
LINC02803	0.613397
NA.7086	0.613376
PBX1	-0.613005
ZNF830	0.612896
NA.92	0.612679
MTDH	0.612571
UBN1	0.612462
FAM185A	-0.612353
OR2V2	0.612148
NOTO	0.612066
DLGAP4	-0.612028
ILKAP	0.612028
HGF	0.612006
SORD2P	0.611919
GNPTAB	-0.611811
NA.1844	0.611724
POU4F2	-0.611702
ZCCHC10	0.611702
BMS1	0.611702
VWC2	-0.611702
NA.7506	-0.611702
RBP3	-0.61161
VIRMA-DT	-0.611594
MCM9	0.611485
ZNRF1	-0.611485
RGS2	0.611376
MORC4	0.611159
NA.4140	-0.611159
NA.4964	0.611045
KHDC4	0.610834
NA.5225	0.610738
TARDBP	0.610725
NA.2431	0.610662
PSD2	-0.610617
KLHL32	-0.610617
NA.8082	-0.61047
KRR1	0.610182
LMAN2L	0.610182
B4GALT2	-0.610182
ELMO1	-0.610074
HIC1	0.610074
NSUN2	0.609965
EIF2B1	0.609857
GPATCH2	0.60964
TMEM18	0.60964
LONP1	0.60964
HARS2	0.609531
SNTG1	-0.609205
NA.894	0.609205
RN7SL417P	-0.609113
SLC30A3	0.608988
ZSCAN25	0.608988
RPS2P14	0.608988
FAM234B	-0.60888
ERG28	-0.60888
ANKRD40CL	0.608827
PMEPA1	0.608446
TRIM4	0.608337
TMEM156	0.608273
MED15	0.608228
RSRC2	0.608228
GPATCH1	0.60812
ATP11C	-0.60812
PFN1P2	0.60812
STX5	0.608011
DOK1	0.607794
LNP1	-0.607794
MIEF1	0.607577
ATPAF1	-0.607577
KLHDC3	-0.607469
NA.240	-0.607469
HMGB4	0.607266
MTX3	0.607143
ARL14EPL	0.606991
LAYN	0.606926
USP53	0.606817
OTUD1	0.606817
LOC401127	0.606817
NOP58	0.606709
CWC25	0.606709
HAPLN4	-0.606656
AKT3	-0.6066
PTPRO	-0.6066
SPIN4	-0.6066
NA.821	-0.606492
TEX14	0.606383
SLC7A11	0.606057
SLC35F4	-0.606057
SLC5A11	0.606015
NA.5576	0.60574
ZNF473	0.605732
NSUN4	0.605623
AR	0.605623
AKR1B10	0.605442
SEC14L2	0.605297
GDF11	-0.605297
RBAK	0.605297
GNG2	-0.605297
PSMD11	0.605189
SAP30BP	0.60508
DPY19L2P2	-0.604755
ELF5	0.604635
LYPD3	-0.60432
MISP3	-0.60432
MARCHF5	0.60432
H2BC20P	0.60432
NA.527	-0.604212
PROSER3	-0.603995
KRTAP4-12	0.603925
FNDC11	-0.603886
TRAF2	0.603886
SLC6A4	0.603669
LRFN3	-0.603669
CDKN2AIP	0.603669
IL20RB	0.603669
DPP10	-0.603669
NA.4783	0.603626
NA.608	0.60351
KCNB2	-0.603235
HSD17B6	0.603126
NA.2777	-0.603126
EIF3A	0.603018
DAP3	0.602801
EWSR1	0.602801
MIR3197	0.602712
ZNF761	0.602584
FAM20C	-0.602475
KDM5A	0.602366
BECN1	0.602366
FGF2	0.602366
ZBTB22	-0.602258
ARHGEF11	-0.602041
LYVE1	0.601701
NA.5213	-0.601498
NA.2245	-0.60146
CMTM1	-0.601389
LIN54	0.601281
LINC03011	-0.601172
FAM86HP	-0.600955
NA.935	0.600842
CEP20	0.600521
ANKRD20A5P	0.600521
NA.7559	0.600196
ARFGAP1	0.600195
TRIM26	0.600195
NA.7761	-0.600195
NA.4900	0.599978
SMCR8	0.59987
GPN1	0.59987
EMC8	0.599761
FOXK2	-0.599761
ZNF33B	-0.599761
LOC105379362	-0.599761
TMEM183AP1	0.599722
RASGRF1	-0.599653
ABHD4	0.599653
PRR18	0.599436
KCNK9	-0.599327
PCDHB10	-0.599218
MANF	-0.599218
CAND2	-0.59911
SMG8	0.599001
FERMT2	0.598893
LPCAT3	-0.598893
CSRNP1	0.598893
SIX2	-0.598893
FAM43A	0.598893
NA.5183	0.598784
SYPL1P2	-0.598784
CLK1	0.598676
QTRT2	0.598567
PNLDC1	0.598566
C1orf109	0.598459
LOC105371967	0.598394
NLRP1	-0.59835
NCAPH2	0.598241
GNLY	0.598174
VCP	0.598133
TMEM53	-0.598024
UNC13C	-0.597807
NA.2300	-0.597764
NA.1891	-0.597662
GTSE1-DT	-0.59759
ABCF2	0.597482
SLFN5	0.597482
NBPF25P	0.597482
SNRPB2	0.597373
EPC2	0.597373
API5	0.597373
ZNF467	-0.597373
TARS2	-0.597264
LRRC3	-0.597264
MATCAP1	-0.597264
NA.4626	0.597169
STARD7	0.597156
IL5RA	0.597156
ASCC2	0.597156
TMEM30A-DT	0.597156
NA.4593	-0.597067
UNC5A	-0.597047
FAM230J	0.596962
IRF1	0.59683
NA.7003	0.59677
CNTN4	-0.596613
MARK3	0.596505
CENATAC	0.596505
NA.4691	-0.596505
BBS9	-0.596396
GREM2	-0.596287
STK40	0.595853
NA.4186	0.595832
COQ8A	0.595745
C8orf33	0.595745
NA.2109	-0.595745
NA.4746	-0.595636
PDE10A	-0.595528
EPC1	0.595528
GPR12	-0.595419
NA.5999	0.595333
ATP6V0E1	0.59531
NA.1466	-0.59531
POLR2C	0.595202
DDX27	0.595202
LTV1	0.595202
TMEM74	-0.595093
LIPE	-0.594876
PRR3	0.594768
LETM2	0.594442
WWOX	-0.594225
RPL7AP45	-0.594225
NA.7852	0.594116
NPTX2	0.593899
PROK1	-0.593899
RBMX2	0.593682
EDRF1	0.593574
OSER1	0.593574
KCP	0.593574
ACADVL	0.593465
EGR2	0.593465
ZDHHC20	0.593465
FAM66C	-0.593465
ZNF773	0.593356
IRF8	0.593276
NA.4020	-0.593248
CAMLG	0.593139
GPATCH3	0.593139
NA.5386	-0.593139
CACNG7	-0.592922
SDHC	-0.592922
P2RY1	0.592922
NA.6656	0.592884
SUGT1	0.592814
KCNQ2	-0.592705
SLC29A1	-0.592597
CLN8	0.592597
CHMP1B	0.592597
SSBP4	-0.592488
ZC3H12D	0.592488
HSPA14	0.592488
SOWAHC	0.592488
GALE	-0.59238
NA.1825	0.59238
DEFB134	0.592311
FTL	0.592271
FAM110C	0.592162
NA.1628	-0.592162
CPB2-AS1	-0.592162
NA.6543	-0.592162
TSLP	0.592115
LINC02693	0.592054
BLMH	0.591945
ODF1	0.591878
RNF112	-0.591837
ZNF282	0.591837
BAIAP2	0.591837
SUOX	-0.591728
SMG5	0.59162
S100A2	0.591509
PES1	0.591403
ERAP1	-0.591403
NOL9	0.591294
ONECUT1	-0.591294
CLK3	0.591294
AGK	-0.591185
IL11	0.590968
MRPL58	0.590968
MCF2L	-0.59086
TPPP	-0.59086
GNPNAT1	0.590643
SRP68	0.590534
TSHZ1	0.590534
NA.1557	-0.590534
NA.3150	-0.590534
DRICH1	0.590426
KIAA2012-AS1	0.590362
PCAT6	-0.590317
PDCD7	0.5901
NA.6987	0.590055
FFAR4	-0.589953
EPHA7	-0.589883
CTSW	0.589883
NFKBIB	0.589666
RAET1K	0.5896
BRD4	0.589557
LINC02981	-0.589557
LOC100132249	-0.589557
SLIT2	-0.58934
NA.1869	-0.58934
APBB2	-0.589231
LINC01278	-0.589123
NFKBIL1	0.589014
LRRC3-DT	-0.589014
RBBP6	0.588797
CDC40	0.588797
TMEM30CP	0.588769
NA.5083	-0.588759
MRPS27	-0.588689
LINC00869	-0.588689
FOSL2	0.58858
NA.185	-0.58858
DPY19L2P3	-0.58858
ATP8A1	-0.588472
GOLPH3L	0.588472
IBA57	0.588363
CCSER1	-0.588254
CLASRP	0.588146
ARL14EP	0.588146
CCDC137	0.588146
AKT1S1	0.588146
CYP3A5	0.58782
LOC100130357	0.58782
MIR600HG	-0.58782
TALDO1	0.587712
SNRPA1	0.587603
RAB40A	-0.587603
GALNTL6	-0.587603
PRPF19	0.587495
USP8	0.587495
ABCC3	0.58745
PRMT6	-0.587277
ZNF324B	-0.587169
ACVR2B-AS1	-0.58706
PPEF2	0.586967
DNAJB2	0.586952
LINGO3	-0.586952
CNTNAP2	-0.586843
FBXL4	-0.586735
ZNF326	0.586735
NA.1199	0.586659
NA.7479	0.586626
OGDH	-0.586518
CDK11A	0.586409
POMGNT1	-0.586409
BABAM1	0.586409
NA.2268	-0.586409
MOSPD3	-0.5863
NA.4345	0.58612
NAV1	-0.586083
TSPOAP1	-0.585975
CPM	0.585975
GRIK5	-0.585866
GARNL3	-0.585866
PIGG	0.585866
CEP83-DT	-0.585866
NA.7449	-0.585828
SHANK1	-0.585649
NA.6746	0.585649
HCLS1	0.585591
CLINT1	0.585541
PEA15	0.585541
ASAH1-AS1	-0.585541
OTULIN-DT	0.585541
IL12B	0.585526
PPOX	-0.585432
UBE3D	-0.585323
NA.735	0.585323
RNU6-611P	0.585228
NA.4983	0.584938
BCAS4	-0.584781
FAM66E	-0.584781
PPP2R5CP	0.584672
EEIG1	0.584564
NA.6401	0.584564
FRG1	0.584455
ZFAND5	0.584238
NRSN2-AS1	-0.584238
XAB2	0.584129
CCT8	0.584129
SRPX2	0.584021
ZC4H2	-0.584021
CD72	0.584021
SCD5	-0.584021
C1orf220	-0.584021
RN7SL268P	-0.584021
NA.506	0.583912
RTN4R	-0.583695
NA.6001	-0.583657
INO80D	0.583587
FGF16	0.583536
ADM	0.583478
SLC35E3	-0.583478
NA.3455	0.583478
COIL	0.583261
NA.6685	-0.583261
NA.3336	0.583253
CCDC70	0.583237
HEBP2	0.583152
SMG9	0.583152
MBD1	0.583044
NA.4817	-0.583044
CCAR1	0.582935
UCK2	-0.582935
HIVEP1	-0.582827
MIR218-1	0.582755
JAML	0.582741
SLC25A25	0.582718
PANK1	-0.582718
SLC26A4	0.582447
MYO16	-0.582393
MMP11	-0.582393
LRRC59	0.582175
SLC10A1	0.582023
HSPB1	0.581958
MAFF	0.581958
BCDIN3D-AS1	-0.581958
NA.2247	0.58192
DGCR2	-0.58185
TMEM128	0.58185
NA.5120	0.58184
CCDC90B	-0.581741
PSMG4	-0.581741
NA.6655	0.581741
MRPL20	0.581524
RBCK1	0.581198
NA.1363	0.581163
NA.7052	0.58109
TRMT44	0.580981
PHF8	0.580981
TRMT9B	-0.580981
NARS2	-0.580873
ARL15	-0.580656
CHORDC1	0.580547
SPTLC1	0.580439
HAS3	-0.580439
RBBP5	0.58033
TAFA1	-0.58033
DDX11-AS1	-0.580113
CAV2	0.580004
ARHGAP35	-0.580004
CDH22	-0.579787
SNAPC4	0.579679
CDK5RAP1	0.57957
RER1	0.57957
RP9	0.57957
TSPOAP1-AS1	-0.57957
GEMIN2	-0.579462
SCAP	-0.579462
TRMT61A	0.579462
DHX33-DT	0.579304
NA.5014	0.579244
TRPM4	-0.579136
NA.6452	0.578919
MORC3	0.578593
VIRMA	0.578593
NA.3459	-0.578593
NA.7918	-0.578593
NA.8288	0.578593
LOC102724593	-0.578485
NA.1895	0.578485
NA.1926	0.578381
EFCAB2	-0.578376
GANC	-0.578376
TUBAP11	0.578332
CTPS1	-0.578267
NA.1938	-0.578159
NA.3862	-0.578159
LRIF1	0.57805
INTS11	0.57805
LRRTM3	-0.57805
THAP8	-0.577942
TSSC4	0.577833
AMZ2	-0.577833
NIFK-AS1	-0.577833
CASS4	0.577725
TMEM177	-0.577725
NA.3362	0.577725
NA.2538	-0.577616
LINC01269	0.57754
USE1	0.577399
TBC1D4	-0.577399
SUPV3L1	0.577399
NA.2460	0.577399
NA.689	0.577349
RASSF1	0.57729
FAM53C	0.57729
PSMC3	0.57729
CDIN1	-0.57729
PPP1R12C	0.577182
LDLRAD3	-0.577182
C22orf42	-0.577182
TBILA	0.577136
CAPN5	-0.577073
CDH8	-0.576965
CBLN4	-0.576856
KIF26A	-0.576856
PPFIA1	0.576856
ACVR1B	-0.576856
ZFAND4	-0.576856
CCDC30	-0.576856
STC2	0.576748
ASB3	0.576748
NA.6564	0.576748
NA.7008	0.576655
LMF2	0.576639
IQCH	-0.576531
ABCD4	0.576422
ZNF611	0.576422
STYXL2	0.5764
DMP1	0.576237
NA.1189	0.576096
C2orf83	0.576094
RALGPS1	-0.575988
KATNBL1	0.575879
SNORD63	0.575666
SH3TC2	0.575554
MANSC1	-0.575445
PPP6C	0.575337
CD81-AS1	-0.575337
LEMD1	-0.575228
NA.1672	-0.575228
RBM22	0.575119
NA.7659	-0.575119
BEST2	0.575113
NA.5845	0.575064
HRG	0.575059
GBP3	0.574965
WFS1	0.574902
TBC1D17	0.574794
GBP2	0.574794
MED30	0.574794
FBXO16	-0.574794
LOC124902709	0.574574
SLC39A10	-0.574251
SYT13	-0.574142
THUMPD2	0.573925
CA5B	0.573925
POM121L2	0.573922
NA.4815	-0.573824
CDK17	-0.573817
BLZF1	0.573817
RPL9P20	0.57369
VSTM2A	-0.573491
CFAP53	0.573491
NA.8228	-0.573491
NA.3460	-0.573383
SEC61A1	0.573274
SDC3	-0.573274
NA.2309	0.573211
LINC00523	0.573199
HTR6	-0.573165
LRRC37B	0.573057
NA.401	0.57293
SERP1	0.57284
NA.2832	-0.57284
NA.6629	-0.57284
NA.2547	0.572734
DDX56	0.572731
CPAMD8	-0.572731
ZNF263	0.572623
PDK1	-0.572623
DMRT2	0.572623
EXOSC6	0.572623
TLR9	0.572608
MSX1	0.572514
TNFAIP6	0.572493
SLBP	0.572188
STK32A	-0.57208
NA.6150	-0.57208
RNF145	0.571971
ITGA9-AS1	-0.571863
NA.4996	0.571863
C2orf15	-0.571863
SBSN	0.57177
ERCC5	0.571754
SLU7	0.571754
MEGF11	-0.571646
NUDCD1	-0.571537
SSR4P1	-0.571537
CXCL5	0.571486
HHIPL1	-0.571429
TMEM200A	-0.571103
LVRN	0.571103
ZFP36	0.570994
SAMD12	-0.570994
CCDC184	-0.570777
NA.6185	-0.57056
NA.4394	0.570457
BCKDK	-0.570234
RPL23AP80	0.570176
FILIP1	0.570126
LINC01224	-0.570126
PPIF	0.569909
PTBP2	-0.5698
DEAF1	-0.5698
N6AMT1	-0.569692
SMPD1	0.569692
NA.3230	0.569692
ZNF483	0.569475
OBI1-AS1	-0.569475
NA.4812	-0.569475
ISYNA1	-0.569366
POLR3C	0.569366
NA.3183	-0.569366
NA.5997	-0.569149
NA.4975	0.569125
RPL26P19	0.568932
SCAMP1	-0.568823
NA.1950	0.568654
MDGA1	-0.568606
MYO1C	-0.568606
NA.4765	-0.568606
NA.5021	0.568459
WDTC1	-0.568389
NA.6646	-0.568389
PHACTR3	-0.568281
ATL3	0.568172
NA.808	0.568152
LOC441666	-0.568063
MICAL1	-0.567955
EIF3J-DT	-0.567955
NA.583	0.567929
NA.4750	-0.567846
NA.3703	0.567738
AFF2	-0.567738
IFNAR2	-0.567521
FTSJ3	0.567412
CIR1	0.567412
SEC24D	0.567412
ZNF319	0.567412
TREML3P	0.567377
PPP1R15A	0.567304
TRIM9	0.567195
CACNB3	-0.567195
CHURC1	-0.566869
PDZPH1P	0.566833
NLRP12	0.566802
GRID1	-0.566761
C10orf90	0.566742
ABCC13	0.566646
LNX1	0.566544
NA.4641	0.566425
LPXN	0.566218
SAT1	0.566218
PSMA6	0.566109
MYH8	0.566076
SAR1A	0.566001
TIPARP	0.566001
MRM1	-0.566001
XIRP1	0.565949
OGFOD1	0.565892
NA.2091	0.565826
SMG7	0.565675
GPR22	-0.565675
NA.5369	0.565675
NA.4385	0.565608
NA.3264	0.565607
LOC101929552	-0.565557
NA.8019	0.5655
NOP56	0.56535
DOCK11	-0.56535
TMEM33	0.565241
SMPDL3A	0.565132
MGP	0.565049
ATG2A	0.565024
SNORD63B	0.564915
ADRB1	0.564807
TAF7	0.564698
NA.5784	-0.564698
NA.5134	0.564659
NA.2858	0.564647
UBE2L6	-0.56459
LOC100420981	0.56459
UBR2	0.564481
TMTC3	0.564481
UCP1	0.564475
TDP1	-0.564373
PODXL2	-0.564373
CEBPB	0.564373
ZNF883	-0.564373
CLCA3P	0.564271
AGPS	-0.564264
ZNF25	-0.564264
KLHL23	-0.564264
ZDHHC20P1	0.564176
IL1R1	0.564155
STXBP5-AS1	-0.564155
RNU6-36P	0.564108
NA.5688	0.5641
NA.6929	0.56406
PHF5A	0.564047
PDGFD	-0.564047
GTF2IP4	-0.563938
LINC01844	-0.563938
F2	0.563899
DNTTIP1	0.56383
RNF220	-0.563721
GDF10	-0.563721
FSCN3	0.563519
PTPN18	-0.563396
MGAT5B	-0.563396
ARL2-SNX15	0.56332
GCLC	0.563287
SCMH1	-0.563287
LAT2	0.563178
GRM7	-0.563178
DCAF10	0.56307
USP46-DT	-0.56307
PDGFRA	0.563031
NA.8309	0.562998
SAMD9L	0.562922
LOC115308161	-0.562853
PAIP2B	-0.562744
SLC5A6	-0.562744
NA.6823	0.562488
ARV1	-0.562419
HSPA1B	0.562419
SNHG3	0.562419
LINC00939	-0.562356
TMEM161A	0.56231
RNF121	0.562201
RTL8A	-0.562201
ADGRF4	0.562177
CDH9	-0.562093
SIRT5	-0.562093
AMMECR1L	0.562093
PTPRT	-0.562093
NA.3945	-0.562093
TRMT112	0.561876
ZNF775	-0.561876
H3C6	-0.561876
TRMT1	0.561659
FHL2	0.561659
STRBP	-0.561659
NA.1640	0.561644
STAMBP	0.56155
GAPVD1	0.561442
NA.1200	0.561416
NPIPB6	0.561333
NA.3199	0.561333
GCM1	0.561314
KBTBD3	-0.561224
PNMA5	-0.561224
MILIP	-0.561224
NA.5662	0.561222
HLA-G	0.561204
WDR55	0.561116
UCP3	0.561116
HS6ST3	-0.561116
LINC00858	-0.561007
FTO	-0.560899
AP4S1	-0.56079
DDIT3	0.56079
DSE	0.560682
TNFRSF10B	0.560682
PCLO	-0.560682
SULF2	-0.560682
KIN	0.560573
DCUN1D3	0.560573
NA.7474	0.560573
DDHD2	-0.560465
PSMD14	0.560465
FAM86B1	-0.560465
ITK	0.560426
AFAP1L2	-0.560356
C4orf17	0.560252
BUD23	0.560248
TAX1BP1	0.560248
POPDC2	0.560139
PBX2	-0.560139
NA.2275	0.560139
SIAH3	-0.56003
NA.4258	0.559888
EYA3	0.559813
ST13P15	0.559813
HSP90AB3P	0.559596
MOSPD1	0.559488
BAG6	-0.559488
PSMD6	0.559379
NA.4923	-0.559379
EPPK1	-0.559379
EPB41L4A-DT	-0.559379
OXT	0.55937
RNF4	0.559271
FXYD6	-0.559162
PPP1R12A	0.559053
TVP23B	0.559053
MTMR9LP	0.559053
NA.3366	0.559031
UBC	0.558836
NA.637	-0.558814
NA.2540	-0.558797
CCDC59	0.558728
SLC25A38	0.558619
PSMC1P1	0.558511
MBTPS2	-0.558402
SSB	0.558402
ZFTRAF1	0.558402
LRRC8E	0.558383
COL21A1	0.558381
RAB11FIP1	0.558294
NA.2611	0.558212
SMIM30	-0.558185
CEACAM21	-0.558076
CCDC183-AS1	-0.558076
CCT6P3	0.558076
FAM209A	0.558047
NA.6248	-0.557874
NA.4143	0.557767
STX4	0.557751
CRTC1	-0.557751
NA.4675	-0.557751
RAB10	-0.557642
DNAJB12	0.557534
NA.6013	-0.557534
ODAD4	0.557425
TAF1A	0.557317
RNFT1-DT	0.557225
ARL6IP4	0.557208
MIR5087	-0.557185
GPR45	-0.557099
PGGT1B	0.557099
SLC30A7	0.556991
COA1	-0.556882
EDEM1	0.556882
CTSE	0.556852
RMDN3	0.556774
CARM1	-0.556665
AIMP1	0.556665
NA.2127	-0.556665
BARX2	0.55657
STARD8	0.556448
UCK1	0.556448
LEF1	-0.556448
AIFM2	0.55634
CXCL6	0.556283
PLOD1	0.556122
GTF2F1	0.556122
MS4A14	0.555995
SSMEM1	0.555925
PRPF18	0.555905
NA.6129	-0.555905
PSMA3	0.555797
NA.5216	-0.555797
HAVCR2	0.555688
CLDN1	0.555688
TMEM41B	0.555688
DNAJC8	0.55558
ELMOD2	-0.55558
SRD5A3-AS1	0.55558
NA.7256	0.555486
SHISAL1	-0.555471
S100P	0.555471
ZBTB25	-0.555363
MARCHF9	-0.555363
FEM1A	0.555254
ABHD1	0.555254
LYPLA1	-0.555145
SEMA3D	-0.555145
NA.3193	0.555037
LRP5L	0.554928
CREBZF	0.554928
MLYCD	-0.55482
EAPP	0.55482
GRIP2	-0.55482
HSPA6	0.554726
GADD45G	0.554711
PSMD1	0.554494
ROCK1P1	0.554494
NA.8036	0.554494
PTGES3	0.554386
RN7SL849P	0.554313
NSRP1	0.554277
NOL8	0.554277
SNHG8	0.554277
THAP2	0.554168
MIR4449	-0.554106
TRIM54	0.554075
RNF170	-0.55406
SNHG7	0.55406
NA.2895	0.554009
SIX4	0.553951
ADGRL3	-0.553951
LRFN4	-0.553951
BRWD1	-0.553951
NA.7142	0.553939
SELENOK	0.553843
MAGOH	0.553843
XPOT	0.553843
NA.5471	0.553826
RANBP3	0.553734
NAA50	0.553734
PGBD1	0.553734
BCL2A1	0.553661
BHLHE40	0.553626
CALCA	0.553517
LINC01926	0.553469
ELL2	0.553409
SUPT7L	0.553409
MIMT1	-0.553409
KHDRBS2	-0.5533
LYRM4	-0.5533
NA.2865	0.553283
HRH4	0.55326
KLHL13	-0.553083
SERPINB6	0.553083
B4GAT1-DT	-0.553083
IFFO1	0.552974
MRAS	-0.552974
SOCS7	0.552974
LINC02432	-0.552957
NA.3441	0.552949
WNT16	0.552927
NA.4763	0.552903
INTS13	0.552866
NA.6897	0.552866
NA.7175	0.552732
CCNT1	0.552649
GEMIN6	-0.55254
SMIM14-DT	-0.55254
NBEA	-0.552432
MIR621	-0.552432
NA.5830	-0.552432
NA.4381	0.552374
RNF26	-0.552323
NA.5127	0.552323
GAN	0.552215
NA.7109	-0.552215
EVA1C	-0.552106
TPMT	0.551997
CNTNAP5	-0.551889
NA.4861	-0.551889
NA.140	0.55184
SLC30A5	0.55178
NA.7902	0.55178
LUC7L	0.551672
CFAP20DC-AS1	-0.551657
SRPRB	0.551455
NA.7646	0.551361
WNT4	-0.551346
SMPD4BP	0.551238
PWWP3B	0.551238
SERPINB8	0.551238
SYNGAP1	-0.551238
SFT2D1	0.551238
MCPH1-DT	-0.551238
NODAL	0.551129
IFNGR1	0.55102
TRA2B	0.55102
PCDHGC4	-0.55102
APIP	0.550912
LOC105373951	-0.550912
NA.3802	0.550912
MRPS6	0.550803
RPS3AP18	0.550746
HMGB3	-0.550695
OSBPL2	0.550586
SLC35F1	-0.550586
NA.143	0.550534
UNKL	0.550478
WDR88	-0.550478
NA.2512	0.550478
VIPAS39	0.550369
RNU6-529P	0.550275
ANAPC1	-0.550261
NA.8344	0.550237
GTF2H1	0.550043
GREB1L	-0.550043
GVQW3	-0.550043
SIGLEC9	0.549986
MLF1	0.549935
CPNE1	0.549935
NA.3322	-0.549935
DHH	0.549826
MITD1	0.549826
MMP12	0.549779
FHIP1A	0.549678
NA.598	0.54965
LMTK3	-0.549501
CFAP119	0.549501
KCNC1	-0.549392
SOX12	-0.549392
NA.950	-0.549392
NECAP2	0.549284
NA.3917	-0.549284
NA.4311	0.549284
ERFL	-0.549284
LINC01555	0.549208
NA.3324	0.549157
CHST12	-0.549066
PKNOX2	-0.549066
SART1	0.548958
SETD4	0.548958
NA.7817	0.548958
BTLA	0.548924
NA.1243	0.54889
FGD4	-0.548849
ZNF408	0.548849
CCNC	0.548741
TFG	0.548741
HTRA2	-0.548741
TOM1L1	0.548741
NLRP9	0.548676
NA.5359	0.548655
BAK1	0.548632
CSF1R	0.548632
LIN28B-AS1	-0.548632
NA.5422	-0.548618
NRF1	0.548524
FAF2	0.548524
DXO	0.548524
SYT15B	-0.548524
PTP4A1	0.548307
ADCY1	-0.548307
PDCD6	0.548307
BAALC	-0.548198
GUCY1A1	-0.547981
WBP4	0.547872
SLC7A11-AS1	0.547766
RN7SL472P	0.547598
FBXO36	-0.547547
ZBED5-AS1	-0.547547
NA.3400	0.547508
CILP	0.547438
PPP4R2	0.547438
PHF14	0.54733
LINC01139	-0.54733
NAALAD2	0.547221
CLCN7	0.547221
NDST4	-0.547221
SH3BP5-AS1	0.547221
NA.8053	-0.547221
CRIPT	0.547112
LINC02798	0.547112
NA.4293	0.547004
RPGRIP1L	-0.546895
MRLN	0.54687
CHI3L2	0.546778
THG1L	0.546678
WDR83	0.546678
NA.1123	-0.546678
PCDH11Y	-0.546507
CNEP1R1	0.546461
GDPGP1	-0.546353
SPATS2L	0.546353
NUDT22	-0.546244
PSMB4	0.546244
CAMK1D	-0.546244
NA.2012	0.546078
ALKBH1	0.546027
NA.2096	0.545938
NUDC	0.545918
NA.6326	-0.545918
NA.555	0.545904
SOAT1	0.54581
LGSN	0.54581
GAPDHP36	0.545648
PLEKHA3	0.545593
NA.629	0.545544
PSMB1	0.545484
DNAJB1	0.545484
FAM111A-DT	0.545484
DZANK1	-0.545376
HSP90AB1	0.545376
NA.6550	0.545376
MINPP1	0.545267
GGCX	0.545267
DHX29	0.545158
PSMD2	0.545158
NA.4402	0.545064
SLMAP	0.54505
LIN28B	-0.544941
RAET1G	-0.544941
CDC23	0.544833
IPO13	0.544833
SREK1	0.544833
RAB11B	-0.544833
CRK	0.544724
SYAP1	0.544724
BAG2	0.544616
NA.1016	-0.544616
VAC14-AS1	0.544438
COCH	-0.544399
BST2	0.544329
TSNAX	0.54429
CACNB2	-0.54429
NA.4116	0.544212
PUDP	-0.544182
PHKG1	0.544182
PLAC8L1	0.544182
RNFT1	0.544182
VARS1	-0.544182
CUBNP2	0.544127
WASL	0.544073
THNSL1	-0.544073
YTHDC2	0.543856
NA.99	-0.543856
NA.4616	-0.543856
LINC02099	0.543833
PLXNA1	-0.543747
PPIEL	0.543639
ARMC2	-0.54353
NA.1865	-0.543406
MMP7	0.543357
HSPB9	0.543219
RAB3GAP1	0.543205
GABRA2	-0.543205
FOS	0.543205
GFER	0.543096
NA.6076	0.543096
CLDN12	0.542987
POLR2J4	0.542987
KRT8P12	0.542987
DNAJC3-DT	-0.542987
NA.4072	0.542943
NA.3147	-0.542894
NDUFAF7	0.542879
ENTPD5	-0.542879
RAET1L	0.542866
TNFAIP1	0.54277
TAOK3	0.54277
DAB2	0.54277
HLA-C	0.54277
EFNB3	-0.542662
FBXL13	-0.542662
ARSG	-0.542553
SYT16	-0.542445
NA.6501	0.542445
NA.7778	-0.542445
CFAP92	-0.542336
NA.2406	0.542336
NA.6721	-0.542336
NA.1088	-0.542286
YME1L1	0.542228
HSP90AA1	0.542119
NOL4	-0.542119
BTBD2	-0.542119
KLHL21	0.542119
CHIC2	0.54201
BBS12	-0.54201
ESRRG	-0.54201
NA.7610	0.54201
NA.6648	0.541966
DDRGK1	0.541902
NA.3999	0.541886
LRRC38	-0.541862
NA.5287	0.541711
PRRC2C	0.541685
ALG1L2	-0.541685
MUC7	0.541621
HGSNAT	-0.541576
LDB2	-0.541576
PIK3IP1	-0.541468
PTGS2	0.541397
THAP1	0.541359
FSTL5	-0.541359
TMEM107	-0.541359
NA.224	-0.541359
ISG20	0.541251
NA.1283	0.541251
NA.7182	0.541251
LTK	0.541142
ALKBH5	0.541142
EFNA3	-0.541142
GAREM2	-0.541142
WDR86	-0.541142
LOC107984322	0.541102
HSF2	0.541033
BLVRB	0.541033
GDF7	0.541033
RAB39A	0.541033
NA.2585	0.540933
BSCL2	0.540816
TRIB1	0.540708
BLACAT1	-0.540708
EPS8L1	-0.540599
GLB1L2	-0.540599
SPDL1	0.540382
TPD52L2	0.540382
USP6	0.540382
NGF	0.540382
NA.5224	-0.540382
EIF2AK2	0.540274
PHTF1	0.540274
SECISBP2	0.540274
HSPA4	0.540165
C11orf96	0.540165
YWHAH-AS1	-0.540056
RUNX1T1	-0.539948
PSMD3	0.539948
NA.1589	-0.539948
LAMC1-AS1	0.539901
SEMA6D	-0.539839
NA.4744	0.539731
CARD6	0.539648
METTL22	0.539514
PTAFR	0.539464
FASTKD1	-0.539405
NA.2306	0.539338
ZNF222	0.539297
FERMT3	0.539188
SLC16A4	0.539079
NA.7584	0.53893
RNU2-51P	0.538896
RNU6-1238P	0.538883
SAP18P3	0.538865
EPHA1-AS1	0.538813
NA.3947	-0.538754
KRTAP5-10	0.53866
TPCN2	0.538645
FSD2	0.538645
LCDR	-0.538645
ST13P17	0.538609
LARP4B	0.538537
PGAP2	-0.538428
TMEM161B	0.538428
NA.6270	-0.538378
C1orf210	0.538344
VSTM2L	-0.53832
GRIK2	-0.53832
SERPINF2	0.53832
MTNR1A	-0.53832
ZSCAN31	0.53832
LOC124902108	-0.53823
DYRK2	0.538211
PSENEN	-0.538211
ZFP64	-0.538102
DERL1	0.538102
MAIP1	0.537994
LOC124903002	0.537889
GSK3B	-0.537885
NA.1732	0.537885
SRRD	-0.537777
TMSB15B	-0.537777
RGL2	-0.537668
OPHN1	-0.53756
THAP3	0.537451
SLC25A15	-0.537451
DCUN1D5	0.537451
DOK2	0.537432
TMEM115	0.537343
CSNK1G1	-0.537343
NA.1002	-0.53731
CYP19A1	0.537271
PRKRIP1	0.537234
LRGUK	-0.537234
ZNF793-AS1	-0.537234
LANCL3	-0.537125
LMBRD1	-0.537125
NOL7	0.537125
LOC100128059	0.537119
SUCNR1	-0.537032
LRRC75B	-0.537017
NA.131	0.537017
[truncated: 28,373 more rows]
