# Supplementary material for: c-Jun inhibition mitigates chemotherapy-induced neurotoxicity in iPSC-derived sensory neurons
Source: Cell Death Discov. 2025 Nov 13;11:529. doi: 10.1038/s41420-025-02847-5 (PMC12615653; doi:10.1038/s41420-025-02847-5)
Supplement: Supplementary file 3 — Dataset [file 41420_2025_2847_MOESM3_ESM.zip › Supplemental Files (to be zipped)/(Figure 5 and S6) RNAseq/JUN_correlation_CTX_and_vehicle_treated.xlsx]

## Sheet: Sheet1
correlation.rho	p_value	Gene
1	0	JUN
0.894758	1.14323e-11	TBC1D20
0.872984	1.51152e-10	BSDC1
0.872177	1.64788e-10	SESN2
0.847581	1.79188e-09	MCL1
0.840323	3.34878e-09	SART3
0.837903	4.0968e-09	PLEKHM1
0.830645	7.35889e-09	JAGN1
0.829032	8.35068e-09	SMOX
0.82621	1.03863e-08	ZC3H12A
0.82379	1.24835e-08	ARID5A
0.821774	1.45205e-08	JAM3
0.819355	1.73655e-08	CCDC174
0.814516	2.46442e-08	E2F6
0.814113	2.53621e-08	MIDEAS
0.809677	3.46276e-08	FILIP1L
0.808468	3.76443e-08	MAP3K14
0.804839	4.81975e-08	COQ8A
0.800806	6.30525e-08	PRPF6
0.800806	6.30525e-08	CALCOCO2
0.795968	8.63548e-08	BRMS1
0.793145	1.03347e-07	LONP1
0.791532	1.14378e-07	CEBPB
0.790726	1.20288e-07	BCL7B
0.790726	1.20288e-07	LINC02995
0.790323	1.23346e-07	XPC
0.789919	1.26476e-07	HEXB
0.7875	1.46826e-07	SAMD4B
0.787097	1.50494e-07	FLNC
0.785887	1.62009e-07	GCC1
0.785484	1.66022e-07	SUGP1
0.785081	1.70126e-07	BRPF1
0.782661	1.96759e-07	INO80
0.782258	2.01551e-07	SYF2
0.779435	2.38193e-07	REXO4
0.779032	2.43897e-07	GTF3C5
0.777354	2.69008e-07	NA.6490
0.776613	2.80821e-07	FAM53C
0.775806	2.94219e-07	GOSR1
0.774597	3.15411e-07	MTG2
0.774597	3.15411e-07	ITPKA
0.773387	3.37987e-07	UBOX5
0.770565	3.96508e-07	NET1
0.770565	3.96508e-07	ISY1
0.770161	4.05583e-07	LINC01686
0.768952	4.33957e-07	ERN1
0.768548	4.4381e-07	NA.6095
0.767339	4.74604e-07	SF3A3
0.766129	5.07333e-07	PES1
0.765323	5.30281e-07	LPXN
0.765323	5.30281e-07	TSR1
0.764919	5.42106e-07	TRAF2
0.764516	5.54171e-07	PRPF19
0.764516	5.54171e-07	VPS37B
0.764516	5.54171e-07	MTF1
0.764113	5.6648e-07	TNFRSF10B
0.762903	6.04916e-07	MAU2
0.762097	6.31844e-07	BAIAP2
0.761694	6.45713e-07	CRAMP1
0.760887	6.74286e-07	UNC45A
0.760887	6.74286e-07	ATF3
0.760081	7.04006e-07	BRAP
0.758017	7.85564e-07	NA.2209
0.757661	8.00466e-07	STX5
0.757258	8.17664e-07	SLC1A5
0.756855	8.35198e-07	CCDC9
0.756048	8.71297e-07	C19orf18
0.756048	8.71297e-07	NA.6227
0.755416	9.00594e-07	LINC01359
0.753629	9.88277e-07	SNW1
0.753629	9.88277e-07	EDC3
0.753226	1.00911e-06	UBN1
0.753179	1.01155e-06	TGM4
0.752823	1.03034e-06	SUPT6H
0.752419	1.05197e-06	ZNF426
0.752016	1.07402e-06	PARD6G-AS1
0.751613	1.09648e-06	HACL1
0.75121	1.11937e-06	FAM43A
0.750806	1.1427e-06	ARHGEF2
0.750403	1.16647e-06	GADD45A
0.749194	1.24049e-06	EMC8
0.74879	1.2661e-06	B3GALNT2
0.74879	1.2661e-06	FAM111A-DT
0.747581	1.34583e-06	OTULIN
0.746584	1.41494e-06	RHOH
0.746371	1.4301e-06	XAB2
0.746371	1.4301e-06	SPTY2D1
0.744355	1.58127e-06	GMEB2
0.743145	1.67879e-06	SERPINH1
0.742742	1.71249e-06	UCK1
0.742742	1.71249e-06	UBALD2
0.742339	1.74681e-06	MKNK2
0.741935	1.78175e-06	GPX8
0.741935	1.78175e-06	ARL6IP4
0.741935	1.78175e-06	SERTAD1
0.741532	1.81732e-06	IBA57
0.741492	1.82088e-06	LOC105372316
0.740726	1.89041e-06	GPN2
0.740323	1.92794e-06	SIRT6
0.739516	2.00505e-06	AKT1S1
0.738306	2.12597e-06	FTL
0.737903	2.16772e-06	YTHDC1
0.7375	2.21022e-06	BTN2A3P
0.7375	2.21022e-06	BRD4
0.735558	2.42567e-06	NA.6572
0.734499	2.55098e-06	APOF
0.734274	2.57839e-06	USP36
0.733468	2.67873e-06	GOLGA6L4.1
0.732661	2.7826e-06	PI4KB
0.732661	2.7826e-06	NA.5922
0.731855	2.8901e-06	DOK1
0.731855	2.8901e-06	GPATCH3
0.731048	3.00136e-06	BTN2A2
0.730987	3.01006e-06	CHI3L2
0.730645	3.05843e-06	ELOF1
0.730645	3.05843e-06	MAPKAPK2
0.729032	3.2967e-06	ZFTRAF1
0.728629	3.35884e-06	DDX55
0.728226	3.42204e-06	SART1
0.727419	3.55168e-06	SEC13
0.72621	3.75449e-06	TSSK6
0.725806	3.82439e-06	GATAD1
0.725403	3.89547e-06	ADGRF3
0.725	3.96775e-06	CSNK2A2
0.724597	4.04123e-06	UBE2I
0.724597	4.04123e-06	SLC7A11
0.723387	4.26915e-06	KLF6
0.723387	4.26915e-06	CRCP
0.722984	4.34767e-06	NAIF1
0.722984	4.34767e-06	SYNRG
0.722581	4.42749e-06	PMEPA1
0.722581	4.42749e-06	TIMM29
0.721774	4.59114e-06	NFKBIL1
0.721371	4.675e-06	KEAP1
0.721371	4.675e-06	PARL
0.720968	4.76024e-06	THUMPD1
0.720968	4.76024e-06	UBXN1
0.720161	4.93497e-06	MTMR3
0.720161	4.93497e-06	GABPB2
0.719758	5.02449e-06	GLA
0.719355	5.11547e-06	CLASRP
0.718612	5.2871e-06	ADH7
0.718548	5.30194e-06	SECISBP2
0.718145	5.39746e-06	PURB
0.716935	5.69344e-06	ZNF282
0.716646	5.76644e-06	NA.4763
0.716532	5.79531e-06	HRK
0.716532	5.79531e-06	AEN
0.715726	6.00402e-06	METAP2
0.715726	6.00402e-06	THOC6
0.715323	6.11091e-06	RANBP3
0.714919	6.21951e-06	SNIP1
0.714516	6.32986e-06	CDCA3
0.714516	6.32986e-06	TBC1D15
0.713941	6.49035e-06	NA.4255
0.713306	6.67161e-06	CCDC121
0.712903	6.78917e-06	ZNF335
0.7125	6.90861e-06	POPDC2
0.712097	7.02995e-06	GPT2
0.711942	7.07706e-06	NA.4162
0.711694	7.15321e-06	KDM5A
0.711694	7.15321e-06	KDM6B
0.710887	7.40561e-06	STC2
0.710484	7.5348e-06	EIF3I
0.710484	7.5348e-06	TAF3
0.710081	7.66603e-06	ZNF7
0.710081	7.66603e-06	LMNA
0.710081	7.66603e-06	NPIPB2
0.709564	7.83706e-06	LOC286059
0.709358	7.90647e-06	MUSK
0.709274	7.9347e-06	SFSWAP
0.709274	7.9347e-06	DSC1
0.708871	8.07221e-06	SPHK1
0.708754	8.11264e-06	AFP
0.708468	8.21186e-06	CCDC137
0.708065	8.35369e-06	JMJD1C
0.708054	8.35736e-06	LINC02099
0.707258	8.64401e-06	RBMX2
0.706855	8.79256e-06	CCDC117
0.705745	9.21333e-06	MUC13
0.705202	9.4259e-06	GNLY
0.703652	1.00567e-05	NLRP12
0.703629	1.00666e-05	HMOX1
0.702823	1.04101e-05	S100P
0.702823	1.04101e-05	GPER1
0.70253	1.05372e-05	C9
0.702477	1.05604e-05	MAJIN
0.702016	1.07641e-05	H2BC20P
0.70121	1.1129e-05	EIF3A
0.70121	1.1129e-05	TAF1A
0.700403	1.1505e-05	C1orf115
0.7	1.16972e-05	TSSC4
0.69965	1.18663e-05	CXCL3
0.699194	1.20905e-05	DNHD1
0.698387	1.24956e-05	DDIT3
0.697177	1.31263e-05	GLTP
0.696774	1.33429e-05	IK
0.696371	1.35626e-05	PHF5A
0.696371	1.35626e-05	NGDN
0.695968	1.37856e-05	YJU2B
0.695968	1.37856e-05	IFI16
0.695968	1.37856e-05	ULK1
0.695968	1.37856e-05	CLK3
0.694355	1.47111e-05	THG1L
0.694355	1.47111e-05	INTS11
0.694355	1.47111e-05	NA.964
0.693952	1.4951e-05	RPF1
0.693952	1.4951e-05	ZNF829
0.693952	1.4951e-05	NPIPB6
0.693548	1.51945e-05	SF3B2
0.693548	1.51945e-05	OSER1
0.693548	1.51945e-05	STX6
0.693548	1.51945e-05	NA.2929
0.693145	1.54415e-05	SERPINC1
0.693145	1.54415e-05	SLC3A2
0.692742	1.56921e-05	NCAPH2
0.692742	1.56921e-05	DSE
0.692742	1.56921e-05	PPP4C
0.692339	1.59465e-05	WHAMM
0.692339	1.59465e-05	VIRMA
0.692339	1.59465e-05	CWC25
0.691935	1.62045e-05	EEIG1
0.691532	1.64663e-05	CD2BP2-DT
0.690981	1.683e-05	NA.5999
0.690748	1.69862e-05	IRF8
0.689919	1.75519e-05	CDK11B
0.689439	1.78871e-05	BPIFC
0.689113	1.81185e-05	N4BP2L1
0.688361	1.86617e-05	NA.6929
0.687903	1.89994e-05	IL6R
0.687903	1.89994e-05	FOSL1
0.6875	1.93015e-05	TTC4
0.686694	1.99187e-05	RBM39
0.686694	1.99187e-05	PIM1
0.686694	1.99187e-05	TRIM4
0.68629	2.02339e-05	THAP3
0.686266	2.02529e-05	KHSRPP1
0.685484	2.08778e-05	TCEAL9
0.685111	2.11819e-05	NA.3703
0.685081	2.12066e-05	PDCD7
0.685081	2.12066e-05	SH3TC2
0.684677	2.15401e-05	SMURF2
0.684677	2.15401e-05	DHX38
0.684677	2.15401e-05	CCDC69
0.683942	2.21608e-05	NA.7700
0.683871	2.22213e-05	NCLN
0.683871	2.22213e-05	IER5
0.683738	2.23352e-05	DMBX1
0.683468	2.25691e-05	TXNDC12
0.683065	2.29217e-05	NA.847
0.682661	2.32794e-05	GEM
0.682258	2.3642e-05	TNFRSF12A
0.681441	2.43927e-05	TLR2
0.681276	2.4547e-05	CARD6
0.680242	2.55326e-05	TMEM161A
0.680242	2.55326e-05	GADD45G
0.679839	2.59267e-05	ADAMTS20
0.679101	2.66621e-05	NA.3556
0.678681	2.70891e-05	GTSF1L
0.678549	2.72237e-05	NA.7618
0.678226	2.75582e-05	ALKBH5
0.678226	2.75582e-05	RBM17
0.678226	2.75582e-05	ZNF267
0.677823	2.79802e-05	RPS3P3
0.677419	2.8408e-05	ASCC2
0.677419	2.8408e-05	ADPRS
0.677419	2.8408e-05	ZNF143
0.677016	2.88417e-05	GPATCH8
0.676613	2.92813e-05	NFE2L2
0.676613	2.92813e-05	KCP
0.67621	2.9727e-05	GFER
0.67621	2.9727e-05	JDP2
0.67621	2.9727e-05	CA5B
0.676076	2.98764e-05	NMRAL2P
0.675806	3.01787e-05	TPRA1
0.675806	3.01787e-05	SNHG17
0.675806	3.01787e-05	SOCS7
0.675403	3.06366e-05	USP47
0.675	3.11008e-05	YJU2
0.674597	3.15712e-05	PLOD3
0.674597	3.15712e-05	TAS1R3
0.674504	3.16805e-05	NA.4983
0.674466	3.17256e-05	BMP4
0.674194	3.2048e-05	MYH7
0.67379	3.25313e-05	TIMM44
0.67379	3.25313e-05	CAAP1
0.67379	3.25313e-05	KLHDC7B
0.673038	3.3451e-05	KCNJ15
0.672984	3.35175e-05	SMG5
0.672581	3.40207e-05	TYW3
0.672581	3.40207e-05	LOC100129215
0.671581	3.52976e-05	MTIF2P1
0.671371	3.5571e-05	FAM133B
0.670968	3.61017e-05	RCE1
0.67061	3.6579e-05	BARX2
0.670276	3.70294e-05	NA.5870
0.669758	3.77367e-05	ADRB1
0.669355	3.82963e-05	NA.6
0.669355	3.82963e-05	WDR24
0.669355	3.82963e-05	TOP3A
0.668548	3.94379e-05	TRMO
0.668145	4.00201e-05	MSX1
0.667742	4.061e-05	ANKLE2
0.667339	4.12076e-05	CHRNA5
0.667099	4.15665e-05	NA.2096
0.666935	4.18132e-05	TWIST1
0.66683	4.19723e-05	NA.7806
0.666532	4.24267e-05	RBSN
0.666264	4.28393e-05	NA.7676
0.666129	4.30482e-05	CSKMT
0.665726	4.3678e-05	SAAL1
0.66539	4.42092e-05	RPL3P7
0.665196	4.45179e-05	NA.4626
0.664919	4.49623e-05	NA.2887
0.664516	4.5617e-05	C1orf109
0.664516	4.5617e-05	AAR2
0.664516	4.5617e-05	WEE1
0.664516	4.5617e-05	NA.5190
0.664445	4.5733e-05	PPP1R27
0.664113	4.62804e-05	DAGLB
0.663842	4.67309e-05	NA.7596
0.66371	4.69523e-05	ARFGAP1
0.66371	4.69523e-05	PRR3
0.663475	4.73471e-05	DEFB134
0.663436	4.74138e-05	NA.4782
0.663306	4.7633e-05	RBM42
0.662903	4.83225e-05	AMMECR1
0.662903	4.83225e-05	TLK2
0.662903	4.83225e-05	NA.5315
0.6625	4.90209e-05	DNAH12
0.6625	4.90209e-05	RPL32P3
0.662097	4.97284e-05	FAM107B
0.661694	5.0445e-05	MRPS5
0.660887	5.19061e-05	ZNF638
0.660887	5.19061e-05	NA.17
0.660887	5.19061e-05	DDX42
0.660081	5.3405e-05	TRPV3
0.659677	5.41689e-05	CCDC22
0.659677	5.41689e-05	KCTD5
0.659274	5.49425e-05	PHF20L1
0.659133	5.52167e-05	SNORA7B
0.658871	5.57261e-05	ST3GAL6
0.658468	5.65196e-05	MBTPS1
0.658468	5.65196e-05	FEM1A
0.658468	5.65196e-05	ZYX
0.658161	5.71291e-05	DUOX2
0.657661	5.81372e-05	MFAP1
0.657661	5.81372e-05	CDKN2AIP
0.657661	5.81372e-05	UBOX5-AS1
0.657523	5.84181e-05	NA.6849
0.657258	5.89614e-05	TEX14
0.657258	5.89614e-05	FGF2
0.657258	5.89614e-05	SHMT2
0.656921	5.96582e-05	NA.4887
0.656452	6.06412e-05	POLR2C
0.656048	6.14971e-05	MAP2K3
0.656048	6.14971e-05	ZSCAN31
0.655645	6.23638e-05	PLAUR
0.655645	6.23638e-05	SAT1
0.655242	6.32414e-05	TNFRSF1A
0.655242	6.32414e-05	PPIE
0.655242	6.32414e-05	ATF4
0.654839	6.41301e-05	TNRC6A
0.654839	6.41301e-05	LOC100128494
0.654656	6.45363e-05	KRT6A
0.654435	6.50299e-05	SOWAHC
0.654032	6.5941e-05	ZNF56P
0.654032	6.5941e-05	LINC01988
0.653701	6.66987e-05	IGFL2
0.653629	6.68635e-05	CSTF2
0.653482	6.72036e-05	PLIN1
0.653226	6.77976e-05	HMGCL
0.6525	6.95085e-05	HSPA7
0.6525	6.95085e-05	MIR3929
0.652419	6.97008e-05	RUBCNL
0.652419	6.97008e-05	ZBTB7B
0.652419	6.97008e-05	SLC33A1
0.652103	7.04598e-05	GPRC5A
0.652016	7.06702e-05	PRPF31
0.652016	7.06702e-05	HVCN1
0.652016	7.06702e-05	CD72
0.652016	7.06702e-05	ZNF773
0.651976	7.07677e-05	NA.4111
0.651613	7.16516e-05	ARIH2
0.65121	7.26453e-05	BRD2
0.65121	7.26453e-05	NA.2422
0.650806	7.36512e-05	CDK5RAP1
0.650806	7.36512e-05	WASH8P
0.650403	7.46696e-05	RAE1
0.650403	7.46696e-05	CLU
0.650403	7.46696e-05	MTMR12
0.65	7.57005e-05	LAT2
0.65	7.57005e-05	RAB43
0.649597	7.67442e-05	EIF3G
0.649597	7.67442e-05	NA.5716
0.649194	7.78007e-05	GADD45B
0.649194	7.78007e-05	SRP68
0.649194	7.78007e-05	CSRP2
0.64889	7.8604e-05	CCR7
0.648387	7.99528e-05	TTF1
0.64833	8.01059e-05	RPL23AP80
0.648023	8.09406e-05	TRPC5OS
0.647957	8.11216e-05	LINC02159
0.647581	8.2158e-05	RMND5A
0.647581	8.2158e-05	ZNF562
0.647581	8.2158e-05	RND1
0.647177	8.32808e-05	FRG1
0.647177	8.32808e-05	ATG14
0.647177	8.32808e-05	PLIN2
0.647177	8.32808e-05	CASP7
0.647177	8.32808e-05	ZNF830
0.645968	8.67321e-05	TNFAIP3
0.645968	8.67321e-05	EXOSC6
0.645825	8.71477e-05	NA.6987
0.645565	8.79106e-05	RNF4
0.645565	8.79106e-05	ZKSCAN1
0.645565	8.79106e-05	DCP1A
0.645161	8.91034e-05	C2orf42
0.645161	8.91034e-05	USP7
0.644538	9.09753e-05	MMP19
0.644355	9.15325e-05	PHKG1
0.643952	9.2769e-05	NA.6135
0.643548	9.40205e-05	ETV3
0.643145	9.5287e-05	GPATCH1
0.643145	9.5287e-05	KIN
0.642742	9.65688e-05	NOP58
0.642742	9.65688e-05	COQ8B
0.642742	9.65688e-05	LOC105375798
0.642339	9.78659e-05	STX16
0.642174	9.83998e-05	NA.4964
0.641941	9.91618e-05	NA.2547
0.641935	9.91785e-05	CCDC81
0.641935	9.91785e-05	UCP3
0.641617	0.000100225	PPEF2
0.641532	0.000100507	PAF1
0.641129	0.000101851	CIR1
0.640988	0.000102324	NA.1748
0.64079	0.000102995	NA.689
0.640565	0.000103759	NA.337
0.640323	0.000104588	SMU1
0.640323	0.000104588	MORC4
0.639516	0.00010739	SERTAD2
0.639264	0.000108278	KRT33B
0.63871	0.000110259	DNTTIP1
0.63871	0.000110259	CD2BP2
0.63871	0.000110259	EXOC3
0.638306	0.000111719	SNHG7
0.6375	0.00011469	STK35
0.6375	0.00011469	RNF185
0.6375	0.00011469	NA.1895
0.637354	0.000115237	PTAFR
0.637097	0.000116203	BLMH
0.637097	0.000116203	AR
0.636712	0.000117664	CXCL6
0.636694	0.000117732	LIN54
0.636694	0.000117732	ODAD4
0.636569	0.000118208	LOC105371967
0.63629	0.00011928	KHDC4
0.63629	0.00011928	GDF7
0.63629	0.00011928	NA.8255
0.636007	0.000120378	C16orf54
0.635887	0.000120846	FLRT3
0.635497	0.00012238	KRTAP3-2
0.635484	0.00012243	NRF1
0.635484	0.00012243	GTF3C3
0.635484	0.00012243	CDKN1A
0.635081	0.000124033	ZNF319
0.635081	0.000124033	NA.6401
0.635036	0.000124212	NA.1930
0.634677	0.000125655	BUD23
0.634677	0.000125655	ELMO3
0.634677	0.000125655	HINFP
0.634677	0.000125655	CFL1P1
0.634675	0.000125663	NA.4205
0.634662	0.000125719	NA.2163
0.634584	0.000126032	MNDA
0.634274	0.000127295	TNPO3
0.634014	0.000128366	MRPL40P1
0.633871	0.000128954	TFPT
0.633871	0.000128954	LOC401127
0.633468	0.000130633	XBP1
0.633468	0.000130633	TARDBP
0.633468	0.000130633	NA.1771
0.633065	0.000132331	EGF
0.632661	0.000134049	CFAP53
0.632258	0.000135786	CHIC2
0.632117	0.000136401	NA.3772
0.631855	0.000137544	ING4
0.631452	0.000139322	C15orf40
0.631452	0.000139322	NA.7817
0.631048	0.00014112	IL5RA
0.631048	0.00014112	POLH
0.631048	0.00014112	SORD2P
0.630746	0.000142481	NA.2611
0.630645	0.000142939	EIF3B
0.630645	0.000142939	LOC100420981
0.630093	0.000145464	NA.27
0.629839	0.000146639	ADAMTS1
0.629839	0.000146639	BMT2
0.629839	0.000146639	SNAPC4
0.629831	0.000146675	PPP1R2C
0.62944	0.000148499	NA.4258
0.629435	0.000148522	IL17RA
0.629435	0.000148522	CCT6P1
0.629032	0.000150425	STK40
0.628629	0.00015235	RBBP6
0.628629	0.00015235	XRCC6
0.628226	0.000154298	MYL6B
0.627823	0.000156267	KDM4A
0.627823	0.000156267	ZSCAN20
0.627667	0.000157033	LINC02679
0.627628	0.000157227	NA.3420
0.627419	0.000158259	GGT1
0.627419	0.000158259	ZNF787
0.627016	0.000160273	CYP27A1
0.627016	0.000160273	ZNF408
0.627016	0.000160273	TLCD5
0.626613	0.00016231	SRF
0.626613	0.00016231	RBCK1
0.626613	0.00016231	RANBP10
0.626613	0.00016231	NA.5663
0.626613	0.00016231	TAF15
0.62661	0.000162325	NA.7473
0.62621	0.00016437	METTL16
0.625806	0.000166453	EPC2
0.625806	0.000166453	ZNF212
0.625541	0.000167839	GUCY2GP
0.625403	0.00016856	C2orf49
0.625403	0.00016856	MUC19
0.625	0.00017069	IRF1
0.625	0.00017069	ADM
0.624597	0.000172845	TRIM39
0.62442	0.000173796	CYTH4
0.624194	0.000175023	NFKB1
0.624194	0.000175023	C18orf25
0.624194	0.000175023	DDIT4
0.62379	0.000177226	CCDC47
0.62379	0.000177226	CPM
0.62379	0.000177226	PHF8
0.623776	0.000177304	TSLP
0.623387	0.000179453	ING3
0.623387	0.000179453	TRMT61A
0.623387	0.000179453	TRMT112
0.623387	0.000179453	NA.1963
0.623277	0.000180068	TBX21
0.622581	0.000183983	HAVCR2
0.622562	0.000184088	NA.8153
0.622177	0.000186286	PHGDH
0.622177	0.000186286	HLA-B
0.621774	0.000188615	ABHD17B
0.621774	0.000188615	PALLD
0.621774	0.000188615	CACFD1
0.621371	0.000190969	KDM5C
0.621371	0.000190969	TNXB
0.620968	0.000193349	SMCR8
0.620565	0.000195756	TFIP11
0.620565	0.000195756	GMEB1
0.620565	0.000195756	FBXO33
0.620565	0.000195756	ANXA2R-OT1
0.620565	0.000195756	CHMP1B
0.620375	0.000196897	TRIM31
0.620161	0.000198189	HMGN5
0.620048	0.00019888	NA.4354
0.619355	0.000203136	ANP32B
0.619355	0.000203136	SAP30BP
0.619167	0.000204304	NA.226
0.618952	0.000205651	PRKCSH
0.618952	0.000205651	NA.52
0.618952	0.000205651	ARL4C
0.618952	0.000205651	NA.4211
0.618548	0.000208193	IL17RE
0.618145	0.000210763	DNAJB12
0.618006	0.000211658	F2
0.61779	0.000213047	HTR3C
0.617742	0.000213361	SLC2A8
0.617742	0.000213361	TBX19
0.616935	0.000218643	UPF1
0.616935	0.000218643	FBRS
0.616532	0.000221328	MBD1
0.616532	0.000221328	PEF1
0.616191	0.000223621	LINC02288
0.616129	0.000224041	ANKRD54
0.615841	0.000225995	NA.7431
0.615726	0.000226784	MYH3
0.615726	0.000226784	FXR1
0.615726	0.000226784	ILKAP
0.615726	0.000226784	NPC1
0.615726	0.000226784	ZFAS1
0.615323	0.000229557	BCL10
0.615323	0.000229557	FICD
0.615323	0.000229557	TRIM26
0.615323	0.000229557	PPIEL
0.614919	0.000232359	RIPOR3
0.614516	0.000235193	ARL14EP
0.614516	0.000235193	NUTM2E
0.614516	0.000235193	NA.7852
0.614113	0.000238056	TIMP1
0.613924	0.000239412	TLR6
0.613554	0.000242076	NA.1432
0.613554	0.000242076	SLC7A11-AS1
0.613492	0.000242526	NA.6358
0.613306	0.000243877	CRYAB
0.613306	0.000243877	COPS7B
0.613306	0.000243877	DMAP1
0.613306	0.000243877	SNHG5
0.613064	0.000245651	MRLN
0.612903	0.000246834	ZNF767P
0.612903	0.000246834	NELFE
0.612903	0.000246834	AP5Z1
0.612747	0.000247988	PRDM1
0.612684	0.000248452	NA.2568
0.612527	0.000249626	ASAP1-IT2
0.6125	0.000249823	UFL1
0.6125	0.000249823	AATF
0.612311	0.000251235	FXYD3
0.612097	0.000252845	ERO1B
0.612097	0.000252845	PPP1R13L
0.61202	0.00025342	NA.4270
0.61178	0.000255243	NA.1474
0.611694	0.000255898	ISG20L2
0.611694	0.000255898	BEST1
0.611653	0.000256207	NA.4401
0.611571	0.000256833	HSH2D
0.61129	0.000258984	MED30
0.611247	0.000259317	DHX33-DT
0.610949	0.000261625	PDGFRA
0.610887	0.000262103	PI4K2B
0.610887	0.000262103	LIMK2
0.610484	0.000265256	ZC3H18
0.610484	0.000265256	SLU7
0.610081	0.000268442	NVL
0.610081	0.000268442	PRR18
0.609739	0.000271172	LINC00523
0.609698	0.000271495	NA.532
0.609677	0.000271662	DNAL4
0.609433	0.000273627	ESM1
0.609274	0.000274916	TRA2B
0.608871	0.000278205	VHL
0.608476	0.000281461	NA.765
0.608468	0.000281528	MKRN2
0.608275	0.000283131	PNLDC1
0.608065	0.000284887	ABCD4
0.608065	0.000284887	THAP7
0.607258	0.000291711	PHRF1
0.607258	0.000291711	GRHL1
0.607258	0.000291711	YME1L1
0.607258	0.000291711	NA.6501
0.607077	0.000293264	FLNC-AS1
0.606855	0.000295177	JUND
0.606855	0.000295177	RDH5
0.606452	0.000298679	ZNF777
0.606048	0.000302218	MEX3C
0.606048	0.000302218	PSAP
0.605645	0.000305794	UPF3B
0.605645	0.000305794	ARHGEF39
0.605242	0.000309408	SNRPC
0.605242	0.000309408	ZFP36
0.60493	0.000312231	FGD2
0.604839	0.00031306	RPL38
0.604692	0.000314401	NA.4193
0.604435	0.000316749	GDF15
0.604435	0.000316749	UTP14A
0.604435	0.000316749	SLC16A4
0.604336	0.000317669	KRTAP4-12
0.604074	0.000320093	NA.4377
0.603759	0.000323026	ELF5
0.603719	0.000323403	LOC101929718
0.603629	0.000324244	MAN2B1
0.603431	0.000326107	NECTIN4
0.603226	0.00032805	SMG9
0.602823	0.000331895	EIF2AK3
0.602823	0.000331895	WDR5
0.602687	0.000333197	NA.647
0.602419	0.000335781	TRMT1
0.602419	0.000335781	UBE2J2
0.602419	0.000335781	ENGASE
0.602419	0.000335781	EXOSC1
0.602366	0.000336302	NA.5021
0.602016	0.000339706	C19orf47
0.601906	0.000340784	NA.7721
0.601613	0.000343672	NOSIP
0.601613	0.000343672	NA.3129
0.601613	0.000343672	NA.3193
0.60121	0.00034768	CDK11A
0.60121	0.00034768	RPL11
0.60121	0.00034768	RCC2
0.600649	0.000353324	SNHG26
0.600403	0.000355818	DHX16
0.6	0.00035995	ZNF26
0.599764	0.000362386	NA.6090
0.599597	0.000364124	ZNF213
0.599597	0.000364124	BOD1
0.599597	0.000364124	TMEM217
0.599597	0.000364124	CIB1
0.599194	0.000368341	H3-3B
0.599194	0.000368341	TOP1
0.59879	0.000372602	ZNF451
0.59879	0.000372602	FCF1
0.59879	0.000372602	PKNOX1
0.59876	0.000372927	NA.1165
0.598387	0.000376905	ZNF346
0.598387	0.000376905	GTF2F1
0.598387	0.000376905	EIF2S2
0.597984	0.000381253	CLK1
0.597984	0.000381253	NA.1433
0.597581	0.000385645	SLC7A3
0.597581	0.000385645	OTUD3
0.597581	0.000385645	C8orf33
0.597577	0.000385685	SLC10A1
0.597238	0.000389416	EMC1-AS1
0.596774	0.000394563	GNA11
0.596774	0.000394563	ATG2A
0.596774	0.000394563	PLEKHM2
0.596774	0.000394563	TMEM79
0.596774	0.000394563	ALPK2
0.596774	0.000394563	RBM12B-AS1
0.596769	0.000394623	SNORA65
0.596371	0.000399091	SERP1
0.596371	0.000399091	LOC100130357
0.596041	0.000402828	NOTO
0.595968	0.000403664	THRAP3
0.595968	0.000403664	RNF126
0.595968	0.000403664	USHBP1
0.595968	0.000403664	LRRTM2
0.595968	0.000403664	TMEM30A-DT
0.595565	0.000408283	PRKD2
0.595565	0.000408283	IER2
0.595161	0.000412949	H2BC6
0.59502	0.000414599	MNX1
0.594758	0.000417662	PRKRIP1
0.594758	0.000417662	VPS39
0.594758	0.000417662	AFF1
0.594355	0.000422422	ZNF3
0.594345	0.000422543	PNOC
0.594035	0.000426231	NA.2629
0.593952	0.00042723	SCARF1
0.593952	0.00042723	SENP3
0.593952	0.00042723	LEAP2
0.593919	0.000427627	LINC00974
0.593646	0.000430901	MIR122HG
0.593548	0.000432087	EDA2R
0.593548	0.000432087	NA.5788
0.593145	0.000436992	PEX6
0.593145	0.000436992	TAL1
0.593145	0.000436992	NA.3098
0.593145	0.000436992	OTUD7B
0.593003	0.000438729	KRTAP5-10
0.592339	0.00044695	SEC61A1
0.592339	0.00044695	RBM22
0.592339	0.00044695	TBL2
0.592339	0.00044695	ZCCHC9
0.591935	0.000452004	INO80D
0.591935	0.000452004	PLAU
0.591935	0.000452004	FAU
0.591935	0.000452004	TRMT44
0.591929	0.000452088	MYH6
0.59189	0.000452572	NA.2012
0.591636	0.000455788	NA.42
0.591129	0.000462264	ZNF791
0.591129	0.000462264	NA.5127
0.591069	0.000463036	PLET1
0.590785	0.000466698	RPS17P16
0.590726	0.00046747	WDR83
0.59069	0.00046793	LOC645853
0.590323	0.000472728	POLE3
0.590323	0.000472728	KDM2A
0.589919	0.000478038	DAZAP1
0.589919	0.000478038	TXLNA
0.589919	0.000478038	IGBP1
0.589919	0.000478038	ZNF500
0.589919	0.000478038	PRPF38B
0.589919	0.000478038	RNF121
0.589919	0.000478038	KLF10
0.589919	0.000478038	NA.4761
0.589516	0.000483401	NFKB2
0.589516	0.000483401	ZDHHC20
0.589113	0.000488816	ANKRD61
0.589113	0.000488816	AIMP1
0.58871	0.000494286	KDM7A
0.58871	0.000494286	SUPV3L1
0.588306	0.000499809	PCID2
0.588306	0.000499809	SNHG29
0.587862	0.000505959	RAET1K
0.587573	0.000510001	NA.936
0.5875	0.000511018	NADK
0.5875	0.000511018	CEP20
0.587097	0.000516706	CSNK1A1
0.587097	0.000516706	ZNF653
0.587097	0.000516706	NA.490
0.587097	0.000516706	PKD1P6
0.587097	0.000516706	NBPF11
0.587024	0.00051774	NA.2431
0.586954	0.000518728	FCGR1A
0.586479	0.000525534	NA.7366
0.58629	0.000528249	BCL6
0.58629	0.000528249	LAYN
0.58594	0.000533337	NA.3654
0.585887	0.000534105	SETD7
0.585887	0.000534105	ZSCAN22
0.585758	0.000535989	COL21A1
0.585484	0.000540018	DNAJC7
0.585146	0.000545024	NA.5485
0.585081	0.000545989	GNPNAT1
0.585081	0.000545989	SOX15
0.585081	0.000545989	DDB2
0.585081	0.000545989	ZBTB43
0.585081	0.000545989	TDRD12
0.584913	0.000548484	RPS3AP47
0.584677	0.000552018	USE1
0.584677	0.000552018	LMF2
0.584464	0.000555238	TMEM30CP
0.584274	0.000558106	STK11
0.584274	0.000558106	HKDC1
0.584274	0.000558106	PCYT1A
0.584244	0.00055857	NA.3953
0.583871	0.000564253	SLC8B1
0.583871	0.000564253	STK11IP
0.583871	0.000564253	CFAP43
0.583468	0.000570459	CRY1
0.583468	0.000570459	NFKBIE
0.583065	0.000576725	KMT5A
0.582795	0.000580946	PRDM7
0.582795	0.000580946	LINC01564
0.58275	0.000581659	RNU6-298P
0.582661	0.000583052	POLR2J4
0.582551	0.000584792	CYP2B6
0.582258	0.00058944	ZC3H13
0.582258	0.00058944	CCDC59
0.581855	0.00059589	SMNDC1
0.581855	0.00059589	FBXO8
0.581855	0.00059589	ZNF12
0.581855	0.00059589	LRRC37B
0.581855	0.00059589	NA.546
0.581452	0.000602402	ALKBH1
0.581048	0.000608976	GINM1
0.580699	0.000614727	NA.4271
0.580645	0.000615613	SNX1
0.580645	0.000615613	MAGOH
0.580645	0.000615613	XPOT
0.580645	0.000615613	RPL26P19
0.580474	0.000618458	NA.3208
0.580242	0.000622314	NXT2
0.580222	0.000622653	NA.4730
0.580105	0.000624611	NA.4995
0.579839	0.000629079	CCAR1
0.579839	0.000629079	QTRT2
0.579839	0.000629079	RPL13P12
0.579839	0.000629079	ST13P15
0.579743	0.0006307	FAM209A
0.57967	0.000631932	NA.8324
0.579435	0.000635909	SPART
0.579435	0.000635909	NIBAN1
0.579435	0.000635909	BAHD1
0.579435	0.000635909	OTUD1
0.579032	0.000642803	TNFAIP1
0.578629	0.000649764	GSTP1
0.578629	0.000649764	RPL26
0.578629	0.000649764	NA.7474
0.578336	0.00065486	CCL7
0.578226	0.000656791	ZNF317
0.578146	0.000658187	NA.638
0.578135	0.000658378	NA.3501
0.577849	0.00066342	SLC25A47
0.577823	0.000663884	AKAP8L
0.577823	0.000663884	RHBDD3
0.577823	0.000663884	ADM2
0.577823	0.000663884	KANSL2
0.577823	0.000663884	MAP1LC3C
0.577554	0.000668643	FMO3
0.577554	0.000668643	HTR3D
0.577419	0.000671045	BRD9
0.577419	0.000671045	UBXN4
0.577419	0.000671045	BBS5
0.577397	0.000671447	BTK
0.577375	0.000671837	HTRA4
0.577016	0.000678274	CHD2
0.576613	0.000685571	ZCCHC8
0.576613	0.000685571	LMAN2L
0.576613	0.000685571	ATF5
0.576613	0.000685571	ZNF581
0.57621	0.000692937	ROM1
0.575806	0.000700372	TSPAN10
0.575806	0.000700372	NDOR1
0.575554	0.000705068	HOXD9
0.575553	0.000705075	NA.413
0.575403	0.000707878	NA.6746
0.575355	0.000708786	NA.5120
0.575118	0.000713234	OR6M1
0.575	0.000715454	KAT7
0.575	0.000715454	RN7SL832P
0.574848	0.000718326	NA.1687
0.574597	0.000723102	SNAPC1
0.574597	0.000723102	PNN
0.574597	0.000723102	WBP4
0.574597	0.000723102	ATG13
0.574597	0.000723102	RPL37A
0.574567	0.000723666	LINC01972
0.574292	0.000728932	LOC391713
0.574207	0.000730563	FCER1G
0.574194	0.000730821	PRCC
0.574194	0.000730821	CCT3
0.57379	0.000738612	SNRPA1
0.573387	0.000746477	INPP5K
0.573387	0.000746477	NOL9
0.573387	0.000746477	NA.2869
0.572984	0.000754414	RAB36
0.572984	0.000754414	MRPL4
0.572984	0.000754414	RPL8
0.572984	0.000754414	NA.735
0.572984	0.000754414	MIR34AHG
0.572755	0.000758951	MIR663AHG
0.572581	0.000762426	TRA2A
0.572313	0.000767781	CCL20
0.57223	0.000769449	CCL24
0.57223	0.000769449	SPIC
0.572177	0.000770513	FTSJ3
0.572177	0.000770513	TDP2
0.572177	0.000770513	ZNF410
0.572177	0.000770513	FRMD8
0.572177	0.000770513	SURF4
0.572177	0.000770513	SMPD4BP
0.572177	0.000770513	METTL2B
0.572122	0.000771623	SNORD63
0.571785	0.000778448	IL17C
0.571774	0.000778675	ZNF268
0.571774	0.000778675	GPS2
0.571774	0.000778675	NA.89
0.57168	0.000780591	NA.1305
0.571537	0.000783518	C2orf83
0.571371	0.000786912	KRR1
0.571371	0.000786912	ZNF483
0.570968	0.000795227	RPL24
0.570968	0.000795227	PPP1R12C
0.570968	0.000795227	INHBE
0.570766	0.000799424	CLEC17A
0.570565	0.000803618	YY1
0.570565	0.000803618	MCM9
0.570565	0.000803618	VEGFA
0.570565	0.000803618	MRPL16
0.570565	0.000803618	CSF1
0.570559	0.000803731	NA.5662
0.570161	0.000812086	ELL
0.570161	0.000812086	ECSIT
0.570102	0.000813335	LINC01289
0.569758	0.000820633	ABHD4
0.569758	0.000820633	GORAB
0.569758	0.000820633	RPL21
0.569758	0.000820633	GZF1
0.569758	0.000820633	P2RX4
0.569585	0.000824335	SLC5A11
0.569358	0.000829194	LITAFD
0.569355	0.000829259	CHRNA10
0.569355	0.000829259	TALDO1
0.569076	0.000835279	NA.5775
0.568952	0.000837965	ACIN1
0.568952	0.000837965	NA.8331
0.568548	0.00084675	UIMC1
0.568548	0.00084675	SLTM
0.568548	0.00084675	CTRC
0.568548	0.00084675	KCNK7
0.568548	0.00084675	AGAP6
0.568405	0.000849888	NA.5073
0.568145	0.000855616	CASS4
0.568145	0.000855616	RPL19
0.568145	0.000855616	ADRA1A
0.568145	0.000855616	DCLRE1C
0.568145	0.000855616	ZCCHC10
0.567798	0.000863322	NA.4717
0.567742	0.000864564	MRPS2
0.567742	0.000864564	PPFIA1
0.567616	0.000867381	NA.7376
0.567596	0.000867815	NA.5025
0.567528	0.000869348	NA.4641
0.567408	0.000872034	DOK2
0.567339	0.000873593	RPS20
0.567339	0.000873593	USP42
0.567194	0.000876851	NA.8206
0.566923	0.000882986	ATP1A4
0.566844	0.00088479	NA.6332
0.566761	0.000886678	NA.5263
0.566553	0.000891433	IDI2
0.566532	0.000891901	RPL18
0.566532	0.000891901	MRPL58
0.566357	0.000895913	ABCC3
0.566357	0.000895913	NCKAP1L
0.566129	0.00090118	USP19
0.566129	0.00090118	CPNE1
0.566129	0.00090118	PPP2R5CP
0.566129	0.00090118	NA.4744
0.566081	0.000902283	GPR87
0.566067	0.000902605	FABP4
0.565846	0.000907751	RNGTTP1
0.565747	0.00091006	KRT20
0.565726	0.000910544	HIRA
0.565726	0.000910544	COIL
0.565726	0.000910544	DGCR8
0.565726	0.000910544	LGSN
0.565726	0.000910544	RP9
0.565539	0.000914914	RBM46
0.56549	0.000916067	GDNF
0.565323	0.000919993	DDX41
0.565323	0.000919993	H3C10
0.564919	0.000929528	DHX34
0.564516	0.000939149	NA.20
0.564516	0.000939149	ZNF740
0.564516	0.000939149	TUBB6
0.564113	0.000948858	PSMB1
0.564113	0.000948858	SF3A1
0.564113	0.000948858	DYRK2
0.564113	0.000948858	PPP4R2
0.563778	0.000956982	NA.608
0.56371	0.000958654	CRIPT
0.56371	0.000958654	HELB
0.56371	0.000958654	ZNF611
0.563306	0.000968539	BUB3
0.563233	0.000970338	H3C12
0.563102	0.000973578	MIR218-1
0.562903	0.000978514	LRP5L
0.562903	0.000978514	TRIM68
0.562903	0.000978514	TSHZ1
0.562877	0.000979176	KIAA0040
0.562568	0.00098687	FAM83A
0.562568	0.00098687	NA.5447
0.562546	0.00098742	AKR1B10
0.5625	0.000988578	BAZ1B
0.5625	0.000988578	TLCD2
0.5625	0.000988578	MTMR9LP
0.5625	0.000988578	SNHG8
0.562473	0.00098926	FOXN1
0.562473	0.00098926	NA.808
0.562458	0.000989622	MR1
0.562241	0.000995092	NA.1209
0.56213	0.000997883	NA.2451
0.562097	0.000998732	SIX4
0.562097	0.000998732	CEP250
0.562097	0.000998732	NA.287
0.562016	0.00100078	DMBT1L1
0.561932	0.0010029	NA.4876
0.56192	0.00100321	NUPR1
0.561831	0.00100547	ARL14
0.561831	0.00100547	NA.593
0.561694	0.00100898	PLAGL2
0.561694	0.00100898	MICA
0.561694	0.00100898	FAM21EP
0.561453	0.00101512	PPP1R14D
0.561385	0.00101688	NA.8120
0.56129	0.00101932	CALCA
0.56129	0.00101932	CENPL
0.56129	0.00101932	BTG3
0.56129	0.00101932	NA.1443
0.561228	0.00102093	NA.7003
0.561211	0.00102136	NA.7086
0.560887	0.00102975	TRIP4
0.560887	0.00102975	RAC1
0.560887	0.00102975	MAF1
0.560887	0.00102975	LINC00937
0.560828	0.00103128	HGF
0.560828	0.00103128	NA.4072
0.560484	0.00104027	MAP3K20
0.560484	0.00104027	DCUN1D2
0.56045	0.00104115	CXCL5
0.560081	0.00105089	CMTM6
0.560081	0.00105089	BAMBI
0.560081	0.00105089	BCL2L11
0.560081	0.00105089	H2AC11
0.559903	0.00105559	VAC14-AS1
0.559677	0.0010616	DRAM1
0.559677	0.0010616	SLC30A7
0.559325	0.00107104	VTRNA2-2P
0.559274	0.00107241	DYRK4
0.559274	0.00107241	BAZ2A
0.559274	0.00107241	ILF2
0.559274	0.00107241	LOC100506606
0.559211	0.00107412	CLCA3P
0.559193	0.0010746	SBF1P1
0.558871	0.00108331	METTL2A
0.558871	0.00108331	IL20RB
0.558871	0.00108331	NA.3191
0.558693	0.00108815	PPY
0.558468	0.00109431	RPL36
0.558468	0.00109431	RPLP1
0.558468	0.00109431	TMEM267
0.558468	0.00109431	ZNF316
0.558223	0.00110104	NA.5884
0.558065	0.00110541	HSCB
0.558065	0.00110541	TBC1D17
0.558065	0.00110541	BANF1
0.558065	0.00110541	NA.92
0.558065	0.00110541	NA.8083
0.558021	0.00110663	NA.2803
0.557743	0.00111435	APOL1
0.557718	0.00111504	NA.7646
0.557675	0.00111622	SLAMF6
0.557661	0.00111661	CHMP2A
0.557661	0.00111661	MLF1
0.557661	0.00111661	NPIPB13
0.557258	0.00112791	NA.3004
0.557179	0.00113013	SIGLEC9
0.556936	0.00113699	RNU6-370P
0.556878	0.00113864	TNFAIP6
0.556855	0.0011393	PSMD3
0.556855	0.0011393	REEP4
0.556769	0.00114175	LOC100506321
0.556508	0.00114919	LOC728138
0.556452	0.0011508	PPP1R3C
0.556452	0.0011508	LMAN2
0.556048	0.0011624	MON1B
0.556048	0.0011624	NBPF12
0.555959	0.00116498	NA.5759
0.555645	0.0011741	CCNT1
0.555645	0.0011741	ADAM17
0.555645	0.0011741	ERCC3
0.555242	0.0011859	ERH
0.555242	0.0011859	LOXL1
0.555194	0.0011873	TUBAP11
0.554999	0.00119305	LINC02894
0.554839	0.00119781	VAMP3
0.554839	0.00119781	PSMC3
0.554839	0.00119781	NA.125
0.554517	0.00120739	HSP90AA6P
0.554435	0.00120982	SLC66A1
0.554435	0.00120982	KAT8
0.554435	0.00120982	EDEM1
0.554412	0.00121052	CATSPER1
0.554307	0.00121366	DCD
0.554032	0.00122193	NFKBIB
0.554032	0.00122193	TAMALIN
0.554032	0.00122193	TOR1AIP2
0.553974	0.00122369	SMARCE1P5
0.553919	0.00122535	NA.5225
0.553886	0.00122634	SBSN
0.553629	0.00123416	USP11
0.553629	0.00123416	PRPF38A
0.553629	0.00123416	MRPL53
0.553226	0.00124648	USP30
0.552999	0.00125347	C17orf99
0.552419	0.00127147	ZNF350
0.552239	0.00127712	RPSAP18
0.552016	0.00128412	PRKAB1
0.552016	0.00128412	ABHD1
0.552016	0.00128412	SNX18
0.551932	0.00128676	RNU2-33P
0.551638	0.00129607	NA.3233
0.551613	0.00129688	METTL22
0.551613	0.00129688	SLC12A7
0.551613	0.00129688	SFXN5
0.551613	0.00129688	PLRG1
0.551613	0.00129688	RPS21
0.551546	0.001299	LRRC8E
0.55121	0.00130976	ZBTB21
0.55121	0.00130976	PUF60
0.55121	0.00130976	NA.1360
0.55121	0.00130976	NA.6556
0.551064	0.00131445	LINC01119
0.551001	0.00131648	LOC644135
0.550891	0.00132002	EIF3EP2
0.550806	0.00132274	EGR2
0.550806	0.00132274	SERPINF2
0.550806	0.00132274	EXOSC4
0.550806	0.00132274	EGR3
0.550806	0.00132274	EWSR1
0.550806	0.00132274	DRICH1
0.550806	0.00132274	HLA-C
0.550806	0.00132274	NA.6078
0.550403	0.00133584	MED15
0.550403	0.00133584	KIF1C
0.550403	0.00133584	MBD2
0.550403	0.00133584	RPL35
0.550403	0.00133584	MTX3
0.55	0.00134905	ZFYVE26
0.55	0.00134905	RPL27A
0.549986	0.00134951	SNX20
0.549896	0.00135247	NA.4061
0.549597	0.00136237	KCNG1
0.549597	0.00136237	RIT1
0.549583	0.00136284	NA.621
0.549568	0.00136334	RNA5SP443
0.549492	0.00136587	NA.4770
0.549492	0.00136587	NA.8305
0.549253	0.00137383	FAM230J
0.549194	0.00137581	BTF3
0.549194	0.00137581	HEXA
0.54879	0.00138937	SYTL4
0.54879	0.00138937	SGTA
0.54879	0.00138937	RSL1D1
0.54879	0.00138937	NA.3360
0.54879	0.00138937	NA.5831
0.548745	0.00139091	NA.6745
0.548387	0.00140304	RRP1
0.548387	0.00140304	ZNF746
0.548093	0.00141309	NA.935
0.547984	0.00141683	ECI2
0.547984	0.00141683	MRPL20
0.547796	0.00142329	TRD-AS1
0.547581	0.00143074	KHSRP
0.547581	0.00143074	TRIM66
0.547581	0.00143074	NA.1441
0.547581	0.00143074	NA.6878
0.547177	0.00144476	HSD17B6
0.547177	0.00144476	DDX56
0.546774	0.00145891	PSMD11
0.546774	0.00145891	KLF4
0.546774	0.00145891	DAPK3
0.546774	0.00145891	RPS2P14
0.546774	0.00145891	C11orf94
0.546774	0.00145891	LOC729998
0.546371	0.00147317	MARK3
0.546371	0.00147317	HUNK
0.546371	0.00147317	ABHD3
0.546371	0.00147317	KIF5B
0.546371	0.00147317	PTTG1IP
0.546371	0.00147317	ZSCAN25
0.546371	0.00147317	HLA-E
0.546371	0.00147317	UCKL1-AS1
0.545968	0.00148756	RTF2
0.545968	0.00148756	LAMP3
0.545968	0.00148756	BRPF3
0.545968	0.00148756	RPS12
0.545968	0.00148756	KANSL3
0.545968	0.00148756	DIAPH1
0.545968	0.00148756	RHOG
0.545968	0.00148756	NA.8185
0.545851	0.00149176	NA.4383
0.54566	0.00149863	RPSAP5
0.545565	0.00150207	SPDL1
0.545565	0.00150207	DMPK
0.545565	0.00150207	SMO
0.545565	0.00150207	TJAP1
0.545565	0.00150207	E2F4
0.545565	0.00150207	FAM229A
0.545253	0.00151338	RXFP1
0.545161	0.0015167	L3MBTL2
0.545161	0.0015167	STARD8
0.545161	0.0015167	NA.4293
0.545015	0.00152206	NA.3070
0.544978	0.0015234	LINC01619
0.544846	0.00152822	RN7SL560P
0.544758	0.00153146	NECAP2
0.544758	0.00153146	ZNF131
0.544758	0.00153146	ATXN1L
0.544283	0.00154899	ADH1C
0.543952	0.00156135	ANKS3
0.543952	0.00156135	PHLDB3
0.543952	0.00156135	UBA7
0.543927	0.00156227	NA.5359
0.543893	0.00156352	LCN2
0.543603	0.00157442	RNU6-529P
0.543548	0.00157648	ULBP1
0.543548	0.00157648	ITGA5
0.543548	0.00157648	SIAH2
0.543273	0.00158691	AADAC
0.543145	0.00159175	NA.5648
0.542742	0.00160714	KXD1
0.542742	0.00160714	PCGF6
0.542742	0.00160714	USP27X-DT
0.542631	0.00161138	OR2V2
0.542353	0.00162211	NA.5287
0.542339	0.00162266	MRM2
0.542339	0.00162266	WRAP53
0.542339	0.00162266	RPS9
0.542182	0.00162871	CHL1-AS1
0.541935	0.00163831	BABAM1
0.541935	0.00163831	ZC3H7A
0.541935	0.00163831	PGGT1B
0.541935	0.00163831	SFT2D1
0.541935	0.00163831	MRPL46
0.541935	0.00163831	NA.4729
0.541877	0.00164058	NA.555
0.541877	0.00164058	NA.3185
0.541673	0.00164856	LOC124900469
0.541532	0.00165409	C12orf57
0.541129	0.00167	PLEKHA3
0.541129	0.00167	IDE
0.541129	0.00167	NBPF25P
0.540868	0.00168037	PTGS2
0.540726	0.00168605	AFG3L1P
0.540323	0.00170223	STMN4
0.540323	0.00170223	TMC8
0.540203	0.00170705	NA.7175
0.539874	0.00172039	ANKRD20A11P
0.539799	0.00172344	TEX29
0.539516	0.001735	CHERP
0.539516	0.001735	NEPRO
0.539516	0.001735	NA.2512
0.539113	0.00175159	LAP3
0.539113	0.00175159	SF3A2
0.539113	0.00175159	MED19
0.539113	0.00175159	CTSW
0.539113	0.00175159	NA.3802
0.538857	0.00176221	LINC02289
0.538771	0.00176576	ST13P17
0.53871	0.00176832	PARP12
0.53871	0.00176832	TENT4A
0.53871	0.00176832	TET3
0.538648	0.00177088	HLA-G
0.538306	0.00178518	PDAP1
0.538306	0.00178518	NBR2
0.538306	0.00178518	NA.1732
0.538263	0.00178703	MLKL
0.538037	0.00179655	CCDC70
0.53799	0.00179851	SLC26A4
0.537903	0.00180219	ATP11B
0.537903	0.00180219	N4BP1
0.537903	0.00180219	FGFR4
0.537903	0.00180219	DIO2
0.53785	0.00180445	NA.7584
0.537715	0.00181016	LOC105379340
0.537607	0.00181478	NA.1928
0.5375	0.00181934	CTH
0.5375	0.00181934	DDX27
0.5375	0.00181934	EAPP
0.5375	0.00181934	TMEM88
0.537312	0.00182738	RHBG
0.537097	0.00183662	TOMM22
0.536912	0.00184458	SAP18P3
0.536694	0.00185405	FUBP3
0.536694	0.00185405	PER2
0.536694	0.00185405	RAD54L2
0.536694	0.00185405	ANXA5
0.536694	0.00185405	DNAH17
0.53643	0.00186554	LOC101928733
0.53629	0.00187163	GOSR2
0.53629	0.00187163	CASP3
0.53629	0.00187163	HIC1
0.53629	0.00187163	FSD2
0.536003	0.00188424	CASP1
0.535887	0.00188935	PPIF
0.535742	0.00189574	LOC107985688
0.535623	0.00190104	FASLG
0.535623	0.00190104	NA.1595
0.535614	0.00190145	LINC02325
0.535484	0.00190721	ANKRD20A5P
0.535484	0.00190721	TMEM199
0.535395	0.00191115	NA.7145
0.535081	0.00192522	DKC1
0.535081	0.00192522	LITAF
0.535081	0.00192522	SNHG12
0.534951	0.00193106	AGAP1-IT1
0.534931	0.00193195	PRKG2-AS1
0.534734	0.00194083	JAML
0.534677	0.00194338	TENT2
0.53441	0.00195551	SRP72P2
0.534367	0.00195748	NA.4345
0.534274	0.00196169	GABPB1
0.534274	0.00196169	LCA5L
0.534274	0.00196169	P2RY1
0.534145	0.00196761	UCN3
0.534145	0.00196761	CES1P1
0.533871	0.00198015	HSD3B7
0.533871	0.00198015	DNMBP
0.533871	0.00198015	ZSCAN29
0.533871	0.00198015	CCDC150
0.533804	0.00198322	SSMEM1
0.533468	0.00199875	KDSR
0.533468	0.00199875	PSPN
0.533468	0.00199875	PLAC8L1
0.533468	0.00199875	NA.7239
0.533342	0.0020046	NA.1976
0.533264	0.0020082	SCNN1A
0.533101	0.0020158	TIE1
0.533065	0.00201751	AKAP8
0.532855	0.00202733	MUC7
0.532661	0.00203643	DHRS3
0.532661	0.00203643	RPL19P9
0.532661	0.00203643	ZNF432
0.532482	0.00204489	SPATA31C1
0.532258	0.00205549	AXIN1
0.532258	0.00205549	MLXIP
0.532258	0.00205549	NA.150
0.532258	0.00205549	SRSF10
0.532163	0.00206002	NA.375
0.532111	0.00206248	WDR38
0.531855	0.00207471	GYS2
0.531855	0.00207471	TRNAU1AP
0.531855	0.00207471	ZSWIM8
0.531722	0.00208109	NA.7552
0.531577	0.00208804	NA.3506
0.531452	0.00209409	CNOT2
0.531452	0.00209409	TOX2
0.531452	0.00209409	RPL37
0.531452	0.00209409	ADAM8
0.531452	0.00209409	ZNF623
0.531294	0.00210172	ABCC13
0.531181	0.00210719	NA.1398
0.531048	0.00211362	ANXA1
0.531048	0.00211362	LTV1
0.531048	0.00211362	DMWD
0.5309	0.00212084	LAMB4
0.530828	0.00212438	NA.5211
0.530645	0.00213331	TMEM115
0.530645	0.00213331	BUD13
0.530645	0.00213331	SURF1
0.530645	0.00213331	NAA16
0.530645	0.00213331	ZNF286B
0.530242	0.00215316	RCN1
0.530242	0.00215316	HERPUD1
0.530242	0.00215316	ANP32E
0.530143	0.00215807	RNU5E-4P
0.530033	0.00216354	POM121L2
0.529839	0.00217317	CYP3A5
0.529839	0.00217317	TAF7
0.529813	0.00217447	TMEM156
0.529616	0.00218428	LL22NC01-81G9.3
0.529435	0.00219334	RPS15
0.529435	0.00219334	NA.14
0.529435	0.00219334	LRRC58
0.529435	0.00219334	TCIM
0.529435	0.00219334	NA.3933
0.529435	0.00219334	HEATR6-DT
0.529294	0.00220046	NA.3458
0.529032	0.00221368	IPO13
0.529032	0.00221368	WIPI2
0.528813	0.00222479	HMGB4
0.528629	0.00223417	MAP3K8
0.528629	0.00223417	DFFA
0.528629	0.00223417	ZNF274
0.528629	0.00223417	HMX1
0.528629	0.00223417	NA.7631
0.528226	0.00225484	HNRNPM
0.528226	0.00225484	NSRP1
0.527903	0.00227151	NA.4537
0.527823	0.00227566	SCPEP1
0.527823	0.00227566	RSL24D1
0.527823	0.00227566	GINS3
0.527823	0.00227566	SIRT7
0.527823	0.00227566	NA.322
0.527632	0.00228556	RBM15-AS1
0.527473	0.00229388	NA.4097
0.527419	0.00229666	WDR62
0.527419	0.00229666	LRIF1
0.527419	0.00229666	PIGA
0.527419	0.00229666	C5orf34
0.527419	0.00229666	TCAP
0.527419	0.00229666	UNC119B
0.527419	0.00229666	FIZ1
0.527419	0.00229666	CENATAC
0.527016	0.00231782	NAT10
0.527016	0.00231782	PXDC1
0.527016	0.00231782	ZNF431
0.527016	0.00231782	HNRNPUL2
0.526613	0.00233915	LOC124902280
0.526613	0.00233915	NA.1339
0.526466	0.00234697	LOC124904154
0.526422	0.0023493	CXCL12
0.52621	0.00236065	DRG2
0.52621	0.00236065	DNAJC8
0.52621	0.00236065	RAB11FIP1
0.52621	0.00236065	NA.6607
0.526164	0.00236307	LOC105370047
0.525806	0.00238232	SPNS1
0.525403	0.00240416	SERPINB6
0.525403	0.00240416	SEM1
0.525403	0.00240416	WASH2P
0.525331	0.00240807	ASB11
0.525175	0.00241662	NA.1363
0.525066	0.00242258	NA.221
0.525	0.00242618	BTG1
0.525	0.00242618	TGIF1
0.525	0.00242618	DXO
0.524872	0.00243321	ABCC5-AS1
0.524597	0.00244837	KPNA4
0.524431	0.00245754	ANKRD40CL
0.524355	0.00246174	DIPK2B
0.524194	0.00247073	POLDIP3
0.524194	0.00247073	NAA50
0.524194	0.00247073	SPATA2
0.523858	0.00248945	NA.3281
0.52379	0.00249327	MSX2
0.523714	0.00249758	TLR9
0.523637	0.00250187	RNU6-611P
0.523637	0.00250187	NA.5063
0.523474	0.0025111	OASL
0.523387	0.00251599	CCAR2
0.523387	0.00251599	NOC4L
0.523195	0.00252689	NANOS2
0.523166	0.0025285	NA.2091
0.523021	0.00253677	AIDAP2
0.522984	0.00253889	CLINT1
0.522984	0.00253889	PSPH
0.522984	0.00253889	API5
0.522984	0.00253889	RPS29
0.522741	0.00255279	CUBNP2
0.522717	0.00255413	NA.4732
0.522581	0.00256197	UNKL
0.522581	0.00256197	ADAM15
0.522503	0.00256647	NA.4186
0.522432	0.00257054	SLC38A8
0.522432	0.00257054	RPL5P12
0.522315	0.00257725	NA.7248
0.522196	0.00258415	NA.6542
0.522177	0.00258523	UBC
0.522177	0.00258523	TRIM11
0.522177	0.00258523	SUGT1
0.522177	0.00258523	RFNG
0.522177	0.00258523	IST1
0.522177	0.00258523	NA.364
0.522177	0.00258523	NEXN-AS1
0.522177	0.00258523	NA.2985
0.522177	0.00258523	NA.4218
0.52208	0.00259088	ADCY4
0.521774	0.00260868	ARID4B
0.521774	0.00260868	LTO1
0.521774	0.00260868	NA.3676
0.521774	0.00260868	NA.7668
0.521501	0.00262468	TECTB
0.521371	0.00263231	FBXL14
0.521371	0.00263231	OTULIN-DT
0.521039	0.00265187	RNU6-97P
0.52102	0.00265301	PCDHGB9P
0.520968	0.00265612	OGFR
0.520968	0.00265612	LRRC59
0.520968	0.00265612	ZNFX1
0.520968	0.00265612	DHX30
0.520968	0.00265612	NA.2833
0.520809	0.00266553	HPD
0.520792	0.00266653	LINC02603
0.520565	0.00268012	COASY
0.520565	0.00268012	DDX39A
0.520565	0.00268012	SYNPO2L
0.520565	0.00268012	GPN1
0.52056	0.00268038	LINC00520
0.520549	0.00268107	CSF3
0.520546	0.00268121	EFCAB8
0.520283	0.00269699	C4orf54
0.520161	0.0027043	THOC5
0.520161	0.0027043	TMX3
0.520161	0.0027043	UBA52
0.520055	0.00271072	NA.1844
0.519758	0.00272868	ELOA
0.519758	0.00272868	ASB3
0.519758	0.00272868	FBXO21
0.519758	0.00272868	CEP131
0.519758	0.00272868	HSPD1
0.519758	0.00272868	HIF1AN
0.519758	0.00272868	TBC1D2B
0.519758	0.00272868	POU6F1
0.519758	0.00272868	NA.6984
0.519355	0.00275324	ENO1
0.519355	0.00275324	ARAF
0.519355	0.00275324	PSAT1
0.519355	0.00275324	NAALADL1
0.519355	0.00275324	NA.3011
0.519225	0.00276118	KIAA1210
0.519193	0.00276315	SPATA21
0.518952	0.00277799	ABHD5
0.518952	0.00277799	DNAJB1
0.518952	0.00277799	BANP
0.518952	0.00277799	NA.131
0.518952	0.00277799	NA.6158
0.51887	0.00278302	NA.2824
0.518548	0.00280294	BLOC1S4
0.518548	0.00280294	NA.2406
0.518548	0.00280294	NA.4773
0.518399	0.00281223	RPL18AP6
0.518385	0.00281311	NA.7064
0.518167	0.00282669	LTA
0.518145	0.00282808	CYB561D2
0.518145	0.00282808	SLC30A3
0.518145	0.00282808	KCTD11
0.517823	0.0028483	ARL14EPL
0.517742	0.00285342	HSPA5
0.517547	0.00286571	TRAC
0.51745	0.00287189	NA.4965
0.517353	0.00287805	LAMC1-AS1
0.517339	0.00287895	RPRD1B
0.517339	0.00287895	TREH
0.517339	0.00287895	EIF1
0.517148	0.00289112	NA.1475
0.516939	0.00290442	SNORA80C
0.516935	0.00290467	CDC42EP3
0.516935	0.00290467	ZNF534
0.516826	0.00291168	NA.7751
0.516532	0.0029306	GUCA1B
0.516532	0.0029306	MED9
0.516532	0.0029306	EPHA2
0.516532	0.0029306	NA.5256
0.516524	0.00293113	NA.3937
0.516246	0.00294911	RPL6P22
0.516129	0.00295673	ARC
0.516129	0.00295673	RPL3P4
0.515985	0.00296609	CRX
0.515726	0.00298305	PIH1D1
0.515726	0.00298305	U2AF1
0.515653	0.00298785	RPL7P49
0.515587	0.00299218	NA.2703
0.51553	0.00299588	PNPLA1
0.515323	0.00300958	SEC14L2
0.515323	0.00300958	RNF114
0.515323	0.00300958	CREBZF
0.515323	0.00300958	CRTC2
0.515323	0.00300958	FHIP1A
0.515323	0.00300958	CSTF2T
0.515269	0.00301313	TPTE2
0.515187	0.00301857	LOC100130602
0.514919	0.00303631	RSRC2
0.514815	0.00304328	NA.3651
0.514724	0.00304936	ITGAL
0.514607	0.00305717	C10orf90
0.514324	0.00307614	RN7SL600P
0.514113	0.00309039	ST13
0.514113	0.00309039	EDF1
0.514113	0.00309039	WFS1
0.514113	0.00309039	TMEM81
0.514113	0.00309039	PURA
0.514113	0.00309039	CCDC71L
0.51371	0.00311774	DHX32
0.51371	0.00311774	LETM2
0.51371	0.00311774	PRR13
0.513689	0.00311915	NA.5576
0.513534	0.00312971	NA.5579
0.513306	0.0031453	CREBBP
0.513306	0.0031453	STARD7
0.513306	0.0031453	NA.3714
0.513049	0.003163	NA.4554
0.512903	0.00317307	ITPKC
0.512903	0.00317307	DDX6
0.512903	0.00317307	NA.7052
0.512885	0.00317436	LINC02733
0.512707	0.00318668	RPS4XP22
0.5125	0.00320105	RPL35A
0.5125	0.00320105	MDM4
0.5125	0.00320105	NA.5222
0.5125	0.00320105	RPS7P1
0.5125	0.00320105	NA.7874
0.51218	0.00322338	SLED1
0.512148	0.00322562	NA.7256
0.512097	0.00322924	NOP56
0.512097	0.00322924	MED18
0.512097	0.00322924	HAUS8
0.512097	0.00322924	RPL12
0.512097	0.00322924	NA.1155
0.511955	0.00323921	NA.4738
0.511929	0.00324104	NA.5480
0.511694	0.00325765	ERGIC3
0.511694	0.00325765	UBALD1
0.511694	0.00325765	C6orf120
0.511605	0.00326394	TCERG1L-AS1
0.511402	0.00327831	CSMD2-AS1
0.51129	0.00328627	SMG7
0.51129	0.00328627	ADRM1
0.51129	0.00328627	FRMD6
0.51129	0.00328627	ZNF473
0.51129	0.00328627	USP16
0.51129	0.00328627	PSMB4
0.51129	0.00328627	RAP2B
0.51129	0.00328627	R3HDM4
0.51129	0.00328627	NA.4731
0.51129	0.00328627	NA.5363
0.51129	0.00328627	NA.6076
0.511246	0.0032894	MIR3197
0.511059	0.00330277	CXCL8
0.51091	0.00331345	NA.3475
0.510909	0.00331352	NA.5237
0.510887	0.00331511	MAPK14
0.510887	0.00331511	ZC3H12D
0.510887	0.00331511	NA.5278
0.510552	0.00333927	NA.7660
0.510484	0.00334417	ENKD1
0.510484	0.00334417	ZNF557
0.510484	0.00334417	DPF2
0.510484	0.00334417	ERAS
0.510475	0.0033448	NA.2616
0.51042	0.00334875	NA.2874
0.510286	0.00335847	NA.2880
0.510132	0.00336969	GHRL
0.510081	0.00337344	CCDC77
0.510081	0.00337344	PLOD2
0.510081	0.00337344	PARP14
0.510018	0.003378	TRAV5
0.510018	0.003378	NA.8362
0.509883	0.00338787	GCNT3
0.509877	0.00338831	NA.3918
0.509834	0.00339145	RASSF9
0.509755	0.00339726	PLAC1
0.509741	0.00339826	RN7SL26P
0.509677	0.00340294	TRIT1
0.509677	0.00340294	ELL2
0.509677	0.00340294	IPPK
0.509677	0.00340294	ZNF580
0.509677	0.00340294	NA.5850
0.509305	0.00343035	C3P1
0.509285	0.00343188	H3C9P
0.509274	0.00343265	DNAJC17
0.509274	0.00343265	AMOTL2
0.509274	0.00343265	GNMT
0.509274	0.00343265	ARRDC4
0.509274	0.00343265	NA.5252
0.509079	0.00344713	HRG
0.509057	0.00344873	POU5F2
0.508988	0.00345389	LOC101930421
0.508871	0.00346259	RPS27L
0.508688	0.00347626	NA.6702
0.508578	0.00348451	MIR3143
0.508577	0.00348453	NA.2799
0.508524	0.00348854	RGR
0.508524	0.00348854	XPOTP1
0.508468	0.00349276	EXOSC3
0.508468	0.00349276	C3
0.508468	0.00349276	INPP5B
0.508468	0.00349276	MGAM
0.508373	0.00349985	NA.4192
0.508142	0.00351732	CCL5
0.508116	0.00351928	PRICKLE3
0.508065	0.00352315	RBAK
0.508065	0.00352315	LOC101927556
0.507694	0.0035513	NA.2770
0.507661	0.00355377	RABEP2
0.507661	0.00355377	LOC339666
0.507661	0.00355377	NA.5183
0.507449	0.00356998	RN7SL200P
0.507403	0.00357352	NA.80
0.507385	0.00357488	CXCL2
0.507314	0.0035803	NA.2738
0.507258	0.00358462	DAB2
0.507258	0.00358462	RPL27AP6
0.507258	0.00358462	NA.5014
0.506902	0.00361206	NA.378
0.506855	0.0036157	SRSF4
0.506855	0.0036157	C16orf95-DT
0.506558	0.00363872	NA.4977
0.506503	0.00364303	FSCN3
0.506452	0.00364701	ERBB3
0.506452	0.00364701	BRD1
0.506452	0.00364701	CLUHP3
0.506452	0.00364701	PEA15
0.506118	0.00367305	IL6R-AS1
0.50611	0.00367375	NA.3471
0.506099	0.00367455	RPS3P4
0.506091	0.00367521	RAB44
0.506048	0.00367855	TGS1
0.506048	0.00367855	XPNPEP3
0.506048	0.00367855	SLC5A3
0.505752	0.00370187	LYVE1
0.505645	0.00371033	ABCC2
0.505645	0.00371033	NA.8113
0.505266	0.00374041	GCM1
0.505242	0.00374234	ADAMTS4
0.505242	0.00374234	ATPAF2
0.505065	0.0037565	LINC02261
0.505021	0.00375998	NA.2555
0.504839	0.00377459	WAC
0.504839	0.00377459	DOT1L
0.504839	0.00377459	DPP9
0.504839	0.00377459	ANKZF1
0.504839	0.00377459	NA.1193
0.504839	0.00377459	NA.3455
0.504492	0.00380253	RBM47
0.504435	0.00380708	RBM26
0.504361	0.00381314	NA.8162
0.5041	0.0038343	NA.662
0.504032	0.00383981	SMARCD1
0.504032	0.00383981	ZNF264
0.504032	0.00383981	TRIB3
0.504032	0.00383981	NA.5905
0.503924	0.00384866	RPL10AP9
0.503895	0.00385097	LINC02201
0.503881	0.00385211	GBP3
0.503747	0.00386311	RNU6-42P
0.503629	0.00387278	IL11
0.503629	0.00387278	PSMD4
0.503629	0.00387278	B3GNT5
0.503564	0.0038781	TCF23
0.503478	0.00388518	ARSJ
0.503429	0.00388924	IRF4
0.503226	0.003906	UNC50
0.503226	0.003906	NRDE2
0.502987	0.00392574	NA.3309
0.502847	0.00393745	ATP6V0A4
0.502823	0.00393945	ABT1
0.502823	0.00393945	ADPRM
0.502419	0.00397316	PQBP1
0.502419	0.00397316	TRIR
0.502419	0.00397316	NA.2892
0.502419	0.00397316	NA.6292
0.502354	0.00397865	MS4A14
0.502016	0.00400711	BBC3
0.502016	0.00400711	DNAJC14
0.502016	0.00400711	NA.1189
0.501865	0.00401989	NA.5134
0.501795	0.00402582	PGAM1P3
0.501742	0.00403037	CCT6P2
0.501663	0.00403701	NA.7678
0.501613	0.00404131	TAF7L
0.501613	0.00404131	ZMYM5
0.501462	0.00405419	RPS9P4
0.501325	0.00406585	RPS3AP20
0.50121	0.00407576	ZNF768
0.50121	0.00407576	NFRKB
0.501136	0.00408207	NA.5715
0.500954	0.00409775	NA.1635
0.500806	0.00411047	TRIP6
0.500806	0.00411047	MIOX
0.500806	0.00411047	C3orf20
0.500806	0.00411047	SF1
0.500806	0.00411047	NA.7498
0.500762	0.00411432	TMC1
0.500747	0.00411558	NLRP9
0.500403	0.00414543	HEBP2
0.5	0.00418064	DUSP16
0.5	0.00418064	MITD1
0.499597	0.00421611	SMIM3
0.499468	0.00422748	SNORA28
0.499194	0.00425183	RC3H1
0.499194	0.00425183	OSGIN1
0.499194	0.00425183	HAVCR1P1
0.499194	0.00425183	NA.7940
0.498897	0.00427827	NA.8089
0.49879	0.00428782	RNF31
0.49879	0.00428782	EPC1
0.49879	0.00428782	SNRPF
0.49879	0.00428782	ZNF778
0.498755	0.00429098	RN7SL809P
0.498685	0.00429727	NA.970
0.498391	0.00432367	CCDC144BP
0.498387	0.00432407	DRD4
0.498387	0.00432407	CRNKL1
0.498387	0.00432407	ATP13A1
0.498387	0.00432407	RNF166
0.498387	0.00432407	USP38
0.498334	0.00432887	TBC1D3B
0.498083	0.00435158	NA.5327
0.497984	0.00436058	CAPS
0.497984	0.00436058	HDGFL2
0.497881	0.00436992	MIR590
0.497867	0.00437119	NA.3033
0.497581	0.00439735	RBM25
0.497581	0.00439735	TARBP2
0.497581	0.00439735	MFSD14B
0.497581	0.00439735	SSRP1
0.497581	0.00439735	SREK1
0.497581	0.00439735	TIGD5
0.497581	0.00439735	TMEM158
0.497581	0.00439735	MGAM2
0.497375	0.00441623	BCAR4
0.497177	0.00443439	TXLNG
0.497177	0.00443439	SAV1
0.497177	0.00443439	SQSTM1
0.497177	0.00443439	CWC22
0.497177	0.00443439	FLNA
0.49712	0.00443969	C12orf50
0.496794	0.00446985	RN7SL587P
0.496774	0.0044717	SLC25A25
0.496371	0.00450928	SLC7A6OS
0.496371	0.00450928	CAV2
0.496371	0.00450928	IL34
0.496088	0.00453578	XIRP1
0.495968	0.00454712	ASPHD2
0.495968	0.00454712	HNRNPU
0.495968	0.00454712	SNHG16
0.495829	0.00456019	NA.727
0.495829	0.00456019	NA.1383
0.495565	0.00458524	FIGNL1
0.495565	0.00458524	CCDC142
0.495565	0.00458524	TRIM56
0.495565	0.00458524	COG8
0.495565	0.00458524	NA.2632
0.495565	0.00458524	MRPS6
0.495565	0.00458524	CHMP4A
0.495309	0.00460953	NA.1104
0.495161	0.00462363	PLEKHO1
0.495161	0.00462363	FERMT2
0.495161	0.00462363	POMZP3
0.495161	0.00462363	CDT1
0.495138	0.00462586	SAG
0.494958	0.00464312	NA.8052
0.494951	0.00464381	NA.155
0.494894	0.0046492	NA.1089
0.494823	0.00465601	NA.6473
0.494758	0.0046623	TTC31
0.494758	0.0046623	RHOT2
0.494758	0.0046623	MTFR2
0.494758	0.0046623	FBXO32
0.494758	0.0046623	PPP1R16A
0.494758	0.0046623	NA.6415
0.494747	0.00466337	NA.4708
0.494736	0.0046644	ANPEP
0.494717	0.00466628	PDZPH1P
0.494708	0.00466711	OTOS
0.494602	0.0046773	NA.6515
0.494471	0.00468998	NA.3447
0.494355	0.00470125	DDX50
0.494355	0.00470125	SNHG1
0.494355	0.00470125	NA.5641
0.494355	0.00470125	NA.6903
0.494323	0.00470435	LINGO1-AS1
0.494248	0.00471156	NA.6996
0.494203	0.00471598	NA.3391
0.494151	0.00472105	NA.175
0.493952	0.00474047	BLVRB
0.493952	0.00474047	PSMB7
0.493952	0.00474047	ECT2L
0.493952	0.00474047	NA.7665
0.493883	0.0047472	LOC442087
0.493627	0.00477228	NA.1555
0.493548	0.00477997	SARS1
0.493548	0.00477997	PAPOLA
0.493548	0.00477997	SGSM3
0.493548	0.00477997	PRSS23
0.493548	0.00477997	HYI-AS1
0.493548	0.00477997	NA.3128
0.493548	0.00477997	NA.5687
0.493344	0.00480009	NA.1998
0.493145	0.00481975	LYG1
0.493145	0.00481975	RPS27
0.493145	0.00481975	GPX1
0.493145	0.00481975	LINC00664
0.493033	0.00483091	LINC01411
0.492941	0.00484003	NEURL3
0.492789	0.00485516	LINC00460
0.492788	0.00485526	NA.767
0.492742	0.00485982	CACTIN
0.492742	0.00485982	KIF14
0.492742	0.00485982	RNF149
0.492742	0.00485982	RPS17
0.492552	0.00487877	NA.4151
0.492536	0.00488041	BEST3
0.492339	0.00490017	RPS19
0.492275	0.00490653	NA.3264
0.492204	0.00491371	NA.6484
0.491999	0.00493441	NA.6871
0.491935	0.00494081	MINPP1
0.491935	0.00494081	UTP25
0.491935	0.00494081	DAZAP2
0.491532	0.00498174	CCNB1IP1
0.491532	0.00498174	TOGARAM2
0.491337	0.00500162	BPESC1
0.491311	0.00500432	LOC107984322
0.491186	0.00501712	NA.6937
0.491129	0.00502296	STARD3
0.491129	0.00502296	CASP6
0.491129	0.00502296	YPEL2
0.491129	0.00502296	FOXE3
0.491129	0.00502296	CROCCP2
0.491129	0.00502296	RTL5
0.491087	0.00502731	CMAHP
0.490992	0.00503703	NKX2-3
0.49091	0.00504546	LBX2
0.490848	0.00505186	ODF1
0.490726	0.00506446	EPS8
0.490726	0.00506446	NA.709
0.49065	0.00507227	TMEM183AP1
0.490642	0.00507317	NA.2732
0.490443	0.00509374	ANKUB1
0.490345	0.00510389	NA.1926
0.490323	0.00510627	SMAD5
0.490323	0.00510627	PPP1R32
0.489919	0.00514836	PLLP
0.489919	0.00514836	NXF1
0.489919	0.00514836	RPLP2
0.489772	0.00516378	CENPNP1
0.489516	0.00519075	PPP1R12A
0.489516	0.00519075	ADNP2
0.489516	0.00519075	SNRPB2
0.489516	0.00519075	ZNF689
0.489258	0.0052181	LOC101928622
0.489113	0.00523345	NFYA
0.489113	0.00523345	TRMT2A
0.489113	0.00523345	RPL22
0.489113	0.00523345	RNA5SP383
0.489113	0.00523345	NA.7610
0.489109	0.00523385	MIR7-2
0.489059	0.00523918	MYCL-AS1
0.488996	0.00524585	MYH4
0.488961	0.00524965	CPA2
0.488961	0.00524965	SPACDR
0.488786	0.00526824	NA.2927
0.48871	0.00527644	SRRT
0.48871	0.00527644	STX4
0.48871	0.00527644	SUPT5H
0.488622	0.0052858	CSNK1G2-AS1
0.488608	0.00528732	NA.7909
0.488598	0.00528844	NA.2294
0.488306	0.00531973	ZNF600
0.4882	0.00533122	STYXL2
0.488112	0.0053407	NA.2713
0.487903	0.00536332	YBX3
0.487903	0.00536332	RBM38
0.487903	0.00536332	TSR2
0.487903	0.00536332	KAT5
0.487903	0.00536332	TNFRSF10D
0.487903	0.00536332	GPR35
0.487903	0.00536332	ERFE
0.487903	0.00536332	RPL10A
0.487587	0.00539773	NA.1823
0.48757	0.00539959	NA.3625
0.487504	0.00540683	NA.2358
0.4875	0.00540722	BCO1
0.4875	0.00540722	RPS24
0.4875	0.00540722	ZNF714
0.4875	0.00540722	ASPSCR1
0.4875	0.00540722	NA.8036
0.487185	0.00544174	NA.7394
0.487181	0.00544212	RN7SL275P
0.487097	0.00545143	MAP3K7
0.487097	0.00545143	ARFGAP2
0.487097	0.00545143	NKIRAS2
0.487097	0.00545143	RNF181
0.487097	0.00545143	SMAGP
0.487097	0.00545143	COL15A1
[truncated: 28,373 more rows]
