# Supplementary material for: c-Jun inhibition mitigates chemotherapy-induced neurotoxicity in iPSC-derived sensory neurons
Source: Cell Death Discov. 2025 Nov 13;11:529. doi: 10.1038/s41420-025-02847-5 (PMC12615653; doi:10.1038/s41420-025-02847-5)
Supplement: Supplementary file 3 — Dataset [file 41420_2025_2847_MOESM3_ESM.zip › Supplemental Files (to be zipped)/(Figure 5 and S6) RNAseq/JUN_correlation_CTX_and_vehicle_treated_with_gene_id.xlsx]

## Sheet: Sheet1
correlation.rho	p_value	Gene	Gene_ID	Diff_PTX	Diff_Vinc	Diff_BTZ	Diff_Cis	Sum_All	Averaged_RLD_all_Samples
0.191129	0.303027	TSPAN6	ENSG00000000003			1		1	10.6978
0.0701552	0.707647	TNMD	ENSG00000000005				1	1	4.78828
0.4125	0.0211059	DPM1	ENSG00000000419				1	1	10.5694
0.423387	0.0176303	SCYL3	ENSG00000000457			1		1	9.18795
0.122177	0.512622	C1orf112	ENSG00000000460				1	1	7.24191
0.1564	0.400796	FGR	ENSG00000000938				1	1	4.20723
-0.560484	0.00104027	CFH	ENSG00000000971			1	1	2	5.62465
-0.332661	0.0674686	FUCA2	ENSG00000001036					0	10.2511
0.299194	0.102031	GCLC	ENSG00000001084				1	1	10.3427
0.489113	0.00523345	NFYA	ENSG00000001167					0	10.7967
-0.407258	0.0229706	STPG1	ENSG00000001460					0	9.87684
-0.0971774	0.603022	NIPAL3	ENSG00000001461					0	11.5015
0.320161	0.0791088	LAS1L	ENSG00000001497					0	11.3449
-0.5	0.00418064	ENPP4	ENSG00000001561					0	9.32743
-0.495968	0.00454712	SEMA3F	ENSG00000001617				1	1	9.91424
-0.00967742	0.958793	CFTR	ENSG00000001626			1		1	5.48073
-0.289919	0.113635	ANKIB1	ENSG00000001629					0	11.9834
-0.155645	0.403101	CYP51A1	ENSG00000001630	1				1	10.875
0.25	0.174974	KRIT1	ENSG00000001631					0	10.1107
0.325403	0.0740524	RAD52	ENSG00000002016				1	1	9.02712
0.0278226	0.881891	MYH16	ENSG00000002079			1		1	4.97028
0.110887	0.552607	BAD	ENSG00000002330					0	9.95181
0.539113	0.00175159	LAP3	ENSG00000002549				1	1	10.9407
-0.63629	0.00011928	HS3ST1	ENSG00000002587			1	1	2	9.04642
0.0824868	0.659107	AOC1	ENSG00000002726					0	3.83959
0.427018	0.0165825	WNT16	ENSG00000002745			1		1	4.27339
-0.511694	0.00325765	HECW1	ENSG00000002746			1	1	2	11.2476
0.158065	0.395738	MAD1L1	ENSG00000002822				1	1	10.9025
-0.172177	0.354347	LASP1	ENSG00000002834					0	13.4087
0.144355	0.438472	SNX11	ENSG00000002919				1	1	10.5206
-0.333871	0.0664172	TMEM176A	ENSG00000002933				1	1	8.1825
0.468548	0.00784772	M6PR	ENSG00000003056				1	1	11.5636
-0.531048	0.00211362	KLHL13	ENSG00000003096			1	1	2	11.0447
0.133871	0.472774	CYP26B1	ENSG00000003137				1	1	10.9385
-0.334274	0.0660695	ICA1	ENSG00000003147				1	1	9.73463
-0.404435	0.0240295	DBNDD1	ENSG00000003249					0	12.1805
0.122984	0.509822	ALS2	ENSG00000003393				1	1	11.6932
0.181672	0.328021	CASP10	ENSG00000003400					0	4.75679
-0.00201613	0.991412	CFLAR	ENSG00000003402				1	1	11.1312
0.186694	0.314595	TFPI	ENSG00000003436			1	1	2	7.46921
0.262903	0.153031	NDUFAF7	ENSG00000003509				1	1	9.60164
0.276613	0.131966	RBM5	ENSG00000003756				1	1	12.0992
-0.574194	0.000730821	MTMR7	ENSG00000003987					0	10.5077
0.0217742	0.907442	SLC7A2	ENSG00000003989				1	1	6.73371
-0.356048	0.0493112	ARF5	ENSG00000004059					0	12.6519
-0.427419	0.0164701	SARM1	ENSG00000004139			1		1	11.3572
0.373387	0.038546	POLDIP2	ENSG00000004142				1	1	12.5977
0.345968	0.0565913	PLXND1	ENSG00000004399			1		1	9.12434
0.375	0.0376494	AK2	ENSG00000004455					0	11.3891
0.192158	0.300381	CD38	ENSG00000004468					0	4.27901
0.205242	0.268025	FKBP4	ENSG00000004478			1	1	2	13.6646
0.142339	0.444961	KDM1A	ENSG00000004487					0	13.4188
0.409677	0.0220938	RBM6	ENSG00000004534					0	12.5089
-0.243952	0.185991	CAMKK1	ENSG00000004660					0	10.3499
0.341129	0.0603741	RECQL	ENSG00000004700					0	9.06832
-0.452419	0.0106063	VPS50	ENSG00000004766					0	10.7124
0.47379	0.00709399	HSPB6	ENSG00000004776				1	1	5.52435
0.121371	0.51543	ARHGAP33	ENSG00000004777			1		1	13.161
0.146774	0.430754	NDUFAB1	ENSG00000004779					0	11.4198
0.278859	0.128729	PDK4	ENSG00000004799					0	5.45292
0.0607952	0.745269	SLC22A16	ENSG00000004809					0	3.73229
0.472984	0.00720578	ZMYND10	ENSG00000004838				1	1	7.34294
0.314888	0.0844594	ABCB5	ENSG00000004846					0	3.81103
0.315227	0.0841075	ARX	ENSG00000004848			1		1	6.15969
-0.565726	0.000910544	SLC25A13	ENSG00000004864				1	1	11.0258
0.143145	0.442359	ST7	ENSG00000004866					0	10.4716
0.0770161	0.680487	CDC27	ENSG00000004897				1	1	11.7684
0.202056	0.275686	SLC4A1	ENSG00000004939					0	4.17659
0.0644594	0.730466	CALCR	ENSG00000004948					0	4.57904
0.177016	0.340775	HCCS	ENSG00000004961				1	1	10.2286
0.191129	0.303027	DVL2	ENSG00000004975					0	11.3162
-0.315133	0.0842055	PRSS22	ENSG00000005001					0	4.114
0.616935	0.000218643	UPF1	ENSG00000005007				1	1	12.9485
-0.487903	0.00536332	SKAP2	ENSG00000005020				1	1	9.74369
-0.170161	0.360095	SLC25A5	ENSG00000005022					0	12.473
-0.464919	0.00840841	MCUB	ENSG00000005059				1	1	8.7782
0.412097	0.0212448	POLR2J	ENSG00000005075					0	10.9783
0.367742	0.0418202	DHX33	ENSG00000005100					0	10.6811
-0.278252	0.129597	MEOX1	ENSG00000005102			1		1	3.84205
-0.439516	0.0133637	THSD7A	ENSG00000005108				1	1	12.2663
0.101613	0.586498	LIG3	ENSG00000005156					0	10.8841
0.204032	0.270918	RPAP3	ENSG00000005175				1	1	11.1228
0.241129	0.191294	ACSM3	ENSG00000005187			1		1	5.23445
0.164516	0.376484	REXO5	ENSG00000005189				1	1	8.19578
-0.342339	0.0594103	CIAPIN1	ENSG00000005194					0	11.9205
0.301613	0.0991566	SPPL2B	ENSG00000005206					0	11.8733
-0.0798387	0.669424	ATOSB	ENSG00000005238					0	11.3635
0.103226	0.580538	COPZ2	ENSG00000005243	1				1	6.02658
-0.691532	1.64663e-05	PRKAR2B	ENSG00000005249				1	1	13.0831
-0.214516	0.246519	MSL3	ENSG00000005302					0	10.5933
0.513306	0.0031453	CREBBP	ENSG00000005339			1		1	12.8781
-0.642742	9.65688e-05	TSPOAP1	ENSG00000005379			1		1	11.9508
-0.11596	0.534464	MPO	ENSG00000005381					0	4.68139
-0.0465354	0.803681	PON1	ENSG00000005421					0	4.20248
0.258871	0.159663	GCFC2	ENSG00000005436					0	9.53965
-0.252016	0.171406	WDR54	ENSG00000005448				1	1	10.6049
-0.148387	0.42565	CROT	ENSG00000005469					0	9.28705
-0.135081	0.468746	ABCB4	ENSG00000005471	1				1	5.4339
0.218145	0.238425	KMT2E	ENSG00000005483					0	12.5614
0.21371	0.248342	RHBDD2	ENSG00000005486			1	1	2	13.8291
0.0774194	0.678902	SOX8	ENSG00000005513			1	1	2	9.72411
0.00483871	0.97939	IBTK	ENSG00000005700					0	11.2673
0.37379	0.0383202	ZNF195	ENSG00000005801			1	1	2	10.8472
-0.464919	0.00840841	MYCBP2	ENSG00000005810					0	13.0402
-0.247177	0.180056	FBXL3	ENSG00000005812					0	10.0832
0.514724	0.00304936	ITGAL	ENSG00000005844	1			1	2	4.93135
-0.0919355	0.622801	PDK2	ENSG00000005882				1	1	9.52301
-0.415726	0.0200218	ITGA3	ENSG00000005884					0	12.0702
0.395968	0.0274491	ZFX	ENSG00000005889					0	10.5445
-0.0100806	0.957077	LAMP2	ENSG00000005893					0	12.0592
0.270161	0.141596	ITGA2B	ENSG00000005961				1	1	7.66651
-0.0436365	0.815696	ASB4	ENSG00000005981					0	4.17639
-0.205242	0.268025	GDE1	ENSG00000006007					0	12.2356
0.256452	0.16374	REX1BD	ENSG00000006015				1	1	11.3873
-0.344758	0.057519	CRLF1	ENSG00000006016					0	6.95476
0.466532	0.00815516	OSBPL7	ENSG00000006025				1	1	10.2612
0.133065	0.475469	TMEM98	ENSG00000006042				1	1	10.8321
-0.582258	0.00058944	YBX2	ENSG00000006047	1		1	1	3	8.88009
0.268803	0.143687	KRT33A	ENSG00000006059					0	3.73658
0.808468	3.76443e-08	MAP3K14	ENSG00000006062	1		1	1	3	9.16644
-0.559677	0.0010616	ABCC8	ENSG00000006071					0	9.85687
-0.127823	0.49318	CACNG3	ENSG00000006116	1			1	2	8.84699
0.0883065	0.636649	TMEM132A	ENSG00000006118					0	14.4515
-0.360484	0.0463535	AP2B1	ENSG00000006125					0	15.2668
-0.241935	0.189768	TAC1	ENSG00000006128					0	13.1983
0.464516	0.00847275	ZNF263	ENSG00000006194				1	1	11.225
0.36129	0.0458312	CX3CL1	ENSG00000006210					0	10.1455
-0.344758	0.057519	SPATA20	ENSG00000006282				1	1	11.3327
0.210887	0.254794	CACNA1G	ENSG00000006283	1				1	10.09
0.682258	2.3642e-05	TNFRSF12A	ENSG00000006327	1		1	1	3	9.45404
0.153132	0.410832	DLX6	ENSG00000006377					0	4.33969
-0.1625	0.382441	MAP3K9	ENSG00000006432					0	12.6087
-0.0254032	0.892099	RALA	ENSG00000006451					0	12.5384
-0.314919	0.0844271	BAIAP2L1	ENSG00000006453				1	1	8.28603
0.58871	0.000494286	KDM7A	ENSG00000006459			1		1	9.90474
-0.22379	0.226191	ETV1	ENSG00000006468				1	1	10.7398
-0.760484	6.89001e-07	AGK	ENSG00000006530				1	1	10.8136
0.207661	0.262301	ALDH3B1	ENSG00000006534				1	1	7.30208
-0.00384423	0.983625	TTC22	ENSG00000006555		1			1	4.45167
-0.231855	0.20946	PHTF2	ENSG00000006576					0	10.272
0.103944	0.577893	CCL26	ENSG00000006606					0	4.08682
-0.115726	0.535295	FARP2	ENSG00000006607					0	10.7248
-0.0315152	0.866347	USH1C	ENSG00000006611			1		1	4.27259
0.301613	0.0991566	GGCT	ENSG00000006625			1	1	2	9.43843
0.118952	0.523899	DBF4	ENSG00000006634					0	8.69669
0.0191552	0.918536	TBXA2R	ENSG00000006638					0	4.62793
0.455242	0.0100719	IFRD1	ENSG00000006652			1	1	2	11.9633
-0.154842	0.405563	LGALS14	ENSG00000006659					0	3.79268
-0.243548	0.186742	COX10	ENSG00000006695					0	10.2972
-0.0826613	0.658429	GTF2IRD1	ENSG00000006704				1	1	10.9771
0.641532	0.000100507	PAF1	ENSG00000006712					0	11.8074
-0.479032	0.00640269	VPS41	ENSG00000006715				1	1	12.2451
-0.259677	0.15832	ARHGAP44	ENSG00000006740					0	10.9541
0.0475806	0.79936	ELAC2	ENSG00000006744				1	1	11.9076
0.361725	0.0455516	SCIN	ENSG00000006747					0	4.45965
-0.0798387	0.669424	ARSD	ENSG00000006756				1	1	10.2644
-0.28871	0.115219	PNPLA4	ENSG00000006757					0	8.88109
0.205496	0.267419	MYH13	ENSG00000006788			1		1	4.3355
0.0669355	0.720517	ADIPOR2	ENSG00000006831					0	11.9662
0.340726	0.0606981	CDKL3	ENSG00000006837				1	1	6.81922
0.133468	0.47412	UPP2	ENSG00000007001			1		1	5.84728
-0.360081	0.0466164	MARK4	ENSG00000007047					0	13.101
0.174194	0.348653	PROM1	ENSG00000007062			1	1	2	8.58421
-0.0282258	0.880192	CCDC124	ENSG00000007080					0	12.5428
-0.466935	0.00809287	CEACAM21	ENSG00000007129					0	6.30866
-0.439919	0.0132692	PAFAH1B1	ENSG00000007168					0	14.5034
-0.172581	0.353203	NOS2	ENSG00000007171			1	1	2	6.87493
-0.200403	0.279716	DNAH9	ENSG00000007174					0	8.47714
0.0475806	0.79936	BLTP2	ENSG00000007202			1		1	12.3305
0.357774	0.0481432	SLC13A2	ENSG00000007216			1		1	3.95438
-0.472984	0.00720578	GAS7	ENSG00000007237				1	1	10.6894
-0.146371	0.432035	TRAPPC6A	ENSG00000007255				1	1	9.60149
-0.266935	0.146599	MATK	ENSG00000007264				1	1	9.39681
0.38488	0.0325172	CEACAM7	ENSG00000007306					0	3.66813
-0.237903	0.197484	SCN4A	ENSG00000007314					0	6.7065
-0.449597	0.0111645	ST7L	ENSG00000007341					0	9.36529
0.3099	0.0897726	TKTL1	ENSG00000007350			1		1	6.82989
0.0943548	0.613639	PAX6	ENSG00000007372				1	1	11.1767
0.0842742	0.652177	RPUSD1	ENSG00000007376					0	10.5646
0.443952	0.0123551	RHBDF1	ENSG00000007384					0	9.34655
0.436694	0.0140407	LUC7L	ENSG00000007392			1	1	2	12.2482
-0.360081	0.0466164	CACNA2D2	ENSG00000007402				1	1	11.996
-0.432258	0.0151623	BAIAP3	ENSG00000007516			1		1	12.3876
-0.0403226	0.82948	TSR3	ENSG00000007520					0	11.668
-0.177823	0.338545	PIGQ	ENSG00000007541					0	11.3792
0.761694	6.45713e-07	CRAMP1	ENSG00000007545			1		1	10.5796
0.342742	0.0590917	TEAD3	ENSG00000007866			1		1	8.71342
0.0358871	0.848008	DNAJC11	ENSG00000007923					0	11.3161
0.577554	0.000668643	FMO3	ENSG00000007933			1		1	3.83831
0.178226	0.337433	MYLIP	ENSG00000007944				1	1	8.62851
0.409677	0.0220938	NOX1	ENSG00000007952			1	1	2	5.07858
0.120417	0.51876	E2F2	ENSG00000007968				1	1	7.26254
0.564113	0.000948858	PSMB1	ENSG00000008018			1	1	2	12.2739
-0.33629	0.0643526	SYN1	ENSG00000008056					0	13.0068
0.0733871	0.694807	JARID2	ENSG00000008083				1	1	11.845
-0.4875	0.00540722	CDKL5	ENSG00000008086				1	1	11.0973
-0.372177	0.0392296	CAMK1G	ENSG00000008118					0	9.24658
0.60121	0.00034768	CDK11A	ENSG00000008128			1	1	2	6.00455
0.5875	0.000511018	NADK	ENSG00000008130				1	1	11.6562
-0.281855	0.124502	TFAP2B	ENSG00000008196				1	1	11.5829
-0.3125	0.0869721	TFAP2D	ENSG00000008197					0	5.65798
-0.0447581	0.811043	DLEC1	ENSG00000008226					0	5.50584
-0.452016	0.0106846	CYTH3	ENSG00000008256					0	11.6733
-0.574597	0.000723102	ADAM22	ENSG00000008277			1	1	2	11.6996
0.417742	0.0193679	SYPL1	ENSG00000008282			1		1	9.54865
-0.322984	0.0763541	CYB561	ENSG00000008283					0	12.1957
-0.245968	0.182266	SPAG9	ENSG00000008294			1	1	2	13.6424
0.128629	0.490434	CELSR3	ENSG00000008300					0	13.2282
0.0826613	0.658429	AASS	ENSG00000008311					0	9.06309
0.237903	0.197484	PLEKHG6	ENSG00000008323				1	1	4.92486
-0.058871	0.753078	SS18L2	ENSG00000008324				1	1	9.63229
0.0725806	0.698003	MPND	ENSG00000008382				1	1	10.3395
0.348387	0.0547713	MGST1	ENSG00000008394			1		1	8.43996
0.583468	0.000570459	CRY1	ENSG00000008405			1	1	2	10.5141
-0.0334812	0.858091	PGLYRP1	ENSG00000008438					0	4.73589
0.16917	0.362941	NFIX	ENSG00000008441				1	1	7.36268
-0.206452	0.265153	ST3GAL1	ENSG00000008513					0	10.3117
-0.425806	0.0169263	MMP25	ENSG00000008516			1		1	6.74579
-0.0512097	0.784403	IL32	ENSG00000008517					0	5.5242
0.21129	0.253866	PKD1	ENSG00000008710				1	1	13.8921
-0.359677	0.0468804	MAPK8IP2	ENSG00000008735					0	14.2941
-0.284274	0.121165	MED24	ENSG00000008838					0	12.8912
-0.142742	0.443659	RHOBTB2	ENSG00000008853			1		1	11.8355
-0.649597	7.67442e-05	HEATR5B	ENSG00000008869					0	11.4561
0.196371	0.289705	SEC62	ENSG00000008952				1	1	13.3261
0.567339	0.000873593	RPS20	ENSG00000008988			1		1	14.4533
0.168145	0.365899	CSDE1	ENSG00000009307					0	14.9944
-0.276613	0.131966	UBE3C	ENSG00000009335					0	12.0255
-0.384274	0.0328146	REV3L	ENSG00000009413					0	11.9959
-0.412097	0.0212448	TENM1	ENSG00000009694				1	1	10.3516
-0.0612903	0.743263	PAX7	ENSG00000009709				1	1	9.87185
-0.102016	0.585005	MASP2	ENSG00000009724				1	1	7.73293
0.383794	0.0330518	IYD	ENSG00000009765			1		1	4.03867
0.0794355	0.671	FAM76A	ENSG00000009780					0	8.81714
0.0274194	0.883591	TRAF3IP3	ENSG00000009790					0	4.53388
0.075	0.688429	POMT2	ENSG00000009830					0	11.4168
-0.0806452	0.666276	VTA1	ENSG00000009844					0	12.2238
-0.283871	0.121716	MLXIPL	ENSG00000009950					0	7.7687
0.5625	0.000988578	BAZ1B	ENSG00000009954				1	1	12.9589
0.184677	0.319943	RANBP9	ENSG00000010017					0	12.0081
0.0238384	0.898711	ETV7	ENSG00000010030					0	4.23917
0.221774	0.23051	SPRTN	ENSG00000010072				1	1	9.44192
-0.247984	0.178594	METTL13	ENSG00000010165					0	10.835
0.559274	0.00107241	DYRK4	ENSG00000010219			1		1	8.58432
0.287097	0.117355	ZNF207	ENSG00000010244					0	12.1635
-0.066129	0.723753	UQCRC1	ENSG00000010256					0	13.0084
-0.0165323	0.929661	STARD3NL	ENSG00000010270				1	1	12.3409
0.0906156	0.627824	CD9	ENSG00000010278				1	1	6.37845
-0.166935	0.369408	HHATL	ENSG00000010282	1		1	1	3	5.26191
0.00645161	0.972522	NCAPD2	ENSG00000010292				1	1	11.1256
0.343548	0.0584586	IFFO1	ENSG00000010295				1	1	10.772
-0.2	0.280705	GIPR	ENSG00000010310			1	1	2	8.29594
-0.33871	0.0623385	PHF7	ENSG00000010318				1	1	8.11868
-0.0798387	0.669424	SEMA3G	ENSG00000010319					0	5.10507
-0.468548	0.00784772	NISCH	ENSG00000010322			1		1	14.1194
0.119355	0.522483	STAB1	ENSG00000010327					0	5.25291
0.00806452	0.965656	FUZ	ENSG00000010361				1	1	8.96254
0.280242	0.126765	SLC6A13	ENSG00000010379			1	1	2	5.35453
-0.356855	0.0487625	IDS	ENSG00000010404					0	14.4275
-0.187903	0.311413	PRSS3	ENSG00000010438					0	5.95762
0.256048	0.164427	ZNF200	ENSG00000010539				1	1	9.42856
-0.219355	0.235767	CD4	ENSG00000010610					0	5.46062
0.403226	0.0244955	LRRC23	ENSG00000010626					0	8.715
0.577397	0.000671447	BTK	ENSG00000010671					0	4.71874
0.160404	0.388691	HFE	ENSG00000010704					0	4.76431
-0.421371	0.0182354	SCMH1	ENSG00000010803				1	1	11.4849
-0.0125	0.946789	FYN	ENSG00000010810				1	1	13.63
-0.421774	0.018113	HIVEP2	ENSG00000010818				1	1	11.6977
-0.015789	0.932816	FMO1	ENSG00000010932					0	4.02504
0.519758	0.00272868	ELOA	ENSG00000011007				1	1	11.3255
-0.258871	0.159663	LYPLA2	ENSG00000011009					0	12.2752
-0.250403	0.174256	CLCN6	ENSG00000011021	1				1	12.8807
0.289919	0.113635	MRC2	ENSG00000011028				1	1	11.951
-0.0387097	0.836208	SLC6A7	ENSG00000011083			1		1	8.74618
-0.270565	0.14098	TSPAN9	ENSG00000011105				1	1	12.3821
0.300806	0.100108	BTBD7	ENSG00000011114					0	10.5899
0.360887	0.0460918	APBA3	ENSG00000011132					0	9.125
0.0669355	0.720517	MKS1	ENSG00000011143			1		1	9.60875
0.518952	0.00277799	ABHD5	ENSG00000011198			1	1	2	9.4543
0.0826613	0.658429	ANOS1	ENSG00000011201	1			1	2	10.3885
0.577823	0.000663884	AKAP8L	ENSG00000011243				1	1	11.9929
0.12621	0.498697	MBTD1	ENSG00000011258					0	10.5603
0.0592742	0.75144	UTP18	ENSG00000011260					0	10.254
0.359677	0.0468804	RNF216	ENSG00000011275					0	11.7148
-0.0379032	0.839576	TTC19	ENSG00000011295					0	12.5765
0.371774	0.0394597	PTBP1	ENSG00000011304			1		1	12.4162
0.208468	0.260411	DPF1	ENSG00000011332				1	1	12.4213
-0.487903	0.00536332	SYT7	ENSG00000011347					0	12.8948
-0.191129	0.303027	LARS2	ENSG00000011376				1	1	10.8176
0.205645	0.267066	PIK3C2A	ENSG00000011405					0	11.1843
0.655645	6.23638e-05	PLAUR	ENSG00000011422			1		1	6.40864
0.215726	0.243801	ANLN	ENSG00000011426				1	1	8.94156
0.164919	0.375299	WIZ	ENSG00000011451					0	13.0277
-0.205645	0.267066	RABGAP1	ENSG00000011454				1	1	12.4733
-0.049293	0.792294	DCN	ENSG00000011465				1	1	4.89312
-0.120565	0.518245	QPCTL	ENSG00000011478	1		1		2	9.09295
-0.327016	0.0725481	PPP5C	ENSG00000011485					0	12.5912
-0.0467742	0.802694	CEP68	ENSG00000011523					0	11.6552
-0.539113	0.00175159	MAP4K3	ENSG00000011566					0	11.133
0.000403226	0.998282	ZBTB32	ENSG00000011590					0	5.39371
0.0608871	0.744897	LDAF1	ENSG00000011638					0	10.3938
-0.514919	0.00303631	GABRA3	ENSG00000011677				1	1	12.3821
0.025	0.893802	BRCA1	ENSG00000012048				1	1	8.48531
0.42379	0.0175113	ERCC1	ENSG00000012061					0	10.8257
0.116579	0.532268	CD22	ENSG00000012124			1		1	4.53338
0.439516	0.0133637	SEMA3B	ENSG00000012171			1		1	8.35789
-0.708871	8.07221e-06	MBTPS2	ENSG00000012174				1	1	11.3326
0.508116	0.00351928	PRICKLE3	ENSG00000012211				1	1	4.87808
-0.039284	0.833811	LTF	ENSG00000012223					0	4.16069
0.273387	0.136719	EXTL3	ENSG00000012232					0	13.3526
-0.335269	0.0652183	NR1H4	ENSG00000012504				1	1	3.79525
0.0399194	0.831161	ELOVL5	ENSG00000012660	1				1	12.8406
-0.410484	0.0218078	ALOX5	ENSG00000012779				1	1	6.39682
0.0818548	0.661563	CALCOCO1	ENSG00000012822					0	11.3996
0.445565	0.0120045	UBR7	ENSG00000012963				1	1	10.7785
-0.251613	0.172116	MAP4K5	ENSG00000012983					0	11.2705
-0.402823	0.0246524	EHD3	ENSG00000013016					0	11.4936
0.377419	0.0363361	PSMC4	ENSG00000013275				1	1	12.7565
-0.505645	0.00371033	MAN2B2	ENSG00000013288				1	1	11.474
-0.0846774	0.650618	SLC7A14	ENSG00000013293					0	11.2085
0.164919	0.375299	CLDN11	ENSG00000013297				1	1	5.43372
0.0350806	0.851385	SLC25A39	ENSG00000013306					0	12.1328
0.344355	0.0578309	MVP	ENSG00000013364				1	1	9.3713
0.300403	0.100586	NUB1	ENSG00000013374				1	1	11.6137
0.379435	0.0352701	PGM3	ENSG00000013375				1	1	10.7777
-0.439516	0.0133637	RWDD2A	ENSG00000013392					0	9.77529
0.597984	0.000381253	CLK1	ENSG00000013441			1	1	2	11.5519
-0.644355	9.15325e-05	POLR3B	ENSG00000013503				1	1	9.69812
-0.268548	0.144082	ANGEL1	ENSG00000013523			1		1	10.1332
0.0258065	0.890397	RNF14	ENSG00000013561				1	1	11.6665
-0.456048	0.00992341	DNASE1L1	ENSG00000013563					0	7.92255
0.0625	0.738371	DDX11	ENSG00000013573			1		1	10.3828
0.403629	0.0243393	HEBP1	ENSG00000013583					0	9.37915
0.652103	7.04598e-05	GPRC5A	ENSG00000013588			1	1	2	5.3192
0.341532	0.0600515	MAMLD1	ENSG00000013619	1				1	9.49871
-0.344355	0.0578309	CD6	ENSG00000013725				1	1	7.28577
0.306855	0.0931384	TACC3	ENSG00000013810			1	1	2	10.4318
0.6125	0.000249823	UFL1	ENSG00000014123				1	1	10.6034
0.0455645	0.807701	POLA2	ENSG00000014138				1	1	9.06362
0.0423387	0.821088	ZC3H3	ENSG00000014164					0	11.0051
-0.521371	0.00263231	CAPN1	ENSG00000014216			1	1	2	13.0212
-0.444758	0.0121788	MDH1	ENSG00000014641					0	12.9327
-0.579839	0.000629079	SLC30A9	ENSG00000014824					0	12.4652
0.206048	0.266108	MTMR11	ENSG00000014914			1	1	2	7.6933
0.0419355	0.822765	COX15	ENSG00000014919					0	11.1498
-0.116935	0.531007	CCDC88C	ENSG00000015133				1	1	10.1064
0.140726	0.450189	YAF2	ENSG00000015153				1	1	10.6782
-0.632258	0.000135786	ZMYND11	ENSG00000015171					0	12.8335
0.184677	0.319943	WAS	ENSG00000015285	1				1	6.83672
0.00808082	0.965587	DPEP1	ENSG00000015413					0	4.47466
0.0995968	0.593984	BID	ENSG00000015475				1	1	10.4171
0.255645	0.165115	MATR3	ENSG00000015479				1	1	6.88912
0.26115	0.155889	NPC1L1	ENSG00000015520					0	4.53992
0.0120968	0.948503	XYLT2	ENSG00000015532					0	10.1703
0.11129	0.551154	RGPD5	ENSG00000015568				1	1	5.73285
0.540323	0.00170223	STMN4	ENSG00000015592			1	1	2	13.9876
-0.193952	0.295806	NUDCD3	ENSG00000015676					0	13.5528
-0.577016	0.000678274	ISL1	ENSG00000016082			1	1	2	11.1534
0.458468	0.00948903	CHDH	ENSG00000016391			1	1	2	7.20857
-0.0163367	0.930491	IL20RA	ENSG00000016402			1		1	3.95301
0.257191	0.162486	CLCA4	ENSG00000016602			1		1	3.98651
-0.00967742	0.958793	GLT8D1	ENSG00000016864			1		1	10.9266
-0.118145	0.526737	ATP2C1	ENSG00000017260					0	13.0304
0.0342494	0.854869	IGF1	ENSG00000017427					0	3.89443
0.395968	0.0274491	SLC38A5	ENSG00000017483			1	1	2	5.73719
-0.135887	0.466071	RALBP1	ENSG00000017797					0	11.7982
-0.118548	0.525317	RUFY3	ENSG00000018189					0	14.3879
-0.606452	0.000298679	CNTN1	ENSG00000018236				1	1	13.9932
0.152419	0.413038	SLC11A1	ENSG00000018280					0	4.96604
0.218952	0.236651	WWTR1	ENSG00000018408				1	1	8.8085
-0.768952	4.33957e-07	AGPS	ENSG00000018510				1	1	11.902
-0.571601	0.000782194	NA	ENSG00000018607				1	1	5.14022
-0.0153226	0.934797	STEEP1	ENSG00000018610					0	10.4301
0.203629	0.271886	ATP1A2	ENSG00000018625			1	1	2	9.82098
-0.33629	0.0643526	TTC27	ENSG00000018699				1	1	9.03134
0.208468	0.260411	ZNF582	ENSG00000018869				1	1	7.96175
0.383435	0.0332302	VSIG2	ENSG00000019102					0	5.48907
-0.0137097	0.941648	PHLDB1	ENSG00000019144					0	12.3992
0.402071	0.0249471	MARCO	ENSG00000019169			1		1	4.65749
-0.271371	0.139753	CYP24A1	ENSG00000019186					0	5.46863
-0.355645	0.0495873	PRDM11	ENSG00000019485				1	1	10.7284
-0.721371	4.675e-06	SYT13	ENSG00000019505			1		1	13.9879
0.382258	0.0338203	SNAI2	ENSG00000019549			1	1	2	6.10341
-0.4125	0.0211059	CD74	ENSG00000019582					0	7.67886
0.560828	0.00103128	HGF	ENSG00000019991			1	1	2	4.30301
0.178226	0.337433	ZRANB1	ENSG00000019995				1	1	10.3653
-0.335887	0.0646931	NCDN	ENSG00000020129					0	13.1602
0.109274	0.558435	ADGRA2	ENSG00000020181			1		1	8.22541
0.290709	0.11261	CCT8L1P	ENSG00000020219				1	1	4.00521
-0.266129	0.147869	ZFP64	ENSG00000020256			1		1	10.669
0.305242	0.0949598	MNAT1	ENSG00000020426				1	1	8.88044
0.156048	0.401868	SAMD4A	ENSG00000020577				1	1	10.5536
-0.112323	0.547441	RUNX3	ENSG00000020633					0	4.72593
0.327419	0.0721757	MRE11	ENSG00000020922			1	1	2	8.92104
0.0169355	0.92795	PLEKHB1	ENSG00000021300					0	8.02945
-0.254032	0.167891	SERPINB1	ENSG00000021355					0	7.03955
0.269725	0.142265	CYP3A43	ENSG00000021461					0	4.02814
0.405484	0.0236314	SLC7A9	ENSG00000021488				1	1	5.5446
-0.345565	0.0568992	SPAST	ENSG00000021574			1		1	11.9696
-0.458468	0.00948903	NRXN3	ENSG00000021645				1	1	11.3092
-0.372581	0.0390007	OSBPL5	ENSG00000021762			1	1	2	11.9944
0.28871	0.115219	AQR	ENSG00000021776					0	11.3928
-0.0225806	0.90403	CPS1	ENSG00000021826				1	1	7.6334
0.0349382	0.851982	C8B	ENSG00000021852					0	3.69556
-0.18629	0.31566	FHL1	ENSG00000022267					0	12.9989
0.545968	0.00148756	RTF2	ENSG00000022277					0	11.9996
0.406855	0.0231195	GABRA1	ENSG00000022355	1		1	1	3	7.02201
-0.291129	0.112068	NLRP2	ENSG00000022556			1		1	7.07659
0.0782258	0.675738	SLC45A4	ENSG00000022567				1	1	10.8819
0.345565	0.0568992	RNF10	ENSG00000022840				1	1	13.4013
0.281452	0.125065	ZNF839	ENSG00000022976					0	8.48996
0.240726	0.192061	ZDHHC6	ENSG00000023041				1	1	10.6096
-0.517742	0.00285342	GRAMD1B	ENSG00000023171				1	1	11.3008
0.235081	0.203012	RNH1	ENSG00000023191					0	12.2157
-0.58871	0.000494286	NDUFS1	ENSG00000023228					0	12.736
0.162903	0.381245	RB1CC1	ENSG00000023287				1	1	12.6409
-0.0826613	0.658429	ERP44	ENSG00000023318			1		1	11.1184
0.197177	0.287689	ALAS1	ENSG00000023330				1	1	11.9155
-0.0120968	0.948503	BIRC3	ENSG00000023445					0	4.93475
-0.409677	0.0220938	AKAP11	ENSG00000023516					0	12.6069
0.136694	0.463403	GLRX2	ENSG00000023572				1	1	8.58105
0.574597	0.000723102	SNAPC1	ENSG00000023608					0	7.97639
-0.193952	0.295806	DERA	ENSG00000023697			1	1	2	8.40049
0.256452	0.16374	STRAP	ENSG00000023734				1	1	13.4679
0.505645	0.00371033	ABCC2	ENSG00000023839			1		1	5.22006
-0.179032	0.335215	DEF6	ENSG00000023892					0	6.70075
0.495161	0.00462363	PLEKHO1	ENSG00000023902				1	1	11.8499
0.231048	0.211094	GCLM	ENSG00000023909				1	1	10.5807
0.404435	0.0240295	UBR2	ENSG00000024048				1	1	11.1696
0.233065	0.207026	EHD2	ENSG00000024422				1	1	7.82725
0.208955	0.259272	DEPDC1	ENSG00000024526			1	1	2	6.89743
0.377823	0.0361208	CCDC28A	ENSG00000024862			1		1	8.08497
0.0758065	0.685248	RRAGD	ENSG00000025039				1	1	11.5187
0.429839	0.0158049	HSF2	ENSG00000025156			1	1	2	10.9978
-0.239516	0.194372	PHF20	ENSG00000025293				1	1	11.6952
0.547177	0.00144476	HSD17B6	ENSG00000025423					0	5.48248
-0.0778226	0.677319	NR1H3	ENSG00000025434					0	8.37202
0.2125	0.251094	TYMP	ENSG00000025708					0	6.66751
0.692742	1.56921e-05	NCAPH2	ENSG00000025770			1	1	2	11.9013
-0.0137097	0.941648	TOMM34	ENSG00000025772					0	10.6298
0.294758	0.107464	SEC63	ENSG00000025796					0	12.4694
0.379435	0.0352701	KPNA6	ENSG00000025800					0	12.6313
0.158065	0.395738	VIM	ENSG00000026025				1	1	14.1712
-0.106048	0.570175	RTEL1-TNFRSF6B	ENSG00000026036	1				1	7.33546
0.43629	0.0141397	FAS	ENSG00000026103				1	1	7.47515
-0.475806	0.00682095	RNASET2	ENSG00000026297				1	1	9.30866
0.0274194	0.883591	CD44	ENSG00000026508					0	8.89508
0.549597	0.00136237	KCNG1	ENSG00000026559			1		1	9.32824
-0.246774	0.180791	AGPAT4	ENSG00000026652					0	12.1898
0.292867	0.109845	SLAMF7	ENSG00000026751					0	3.69402
-0.689113	1.81185e-05	BTN3A1	ENSG00000026950			1	1	2	9.84496
-0.28871	0.115219	MIPEP	ENSG00000027001				1	1	8.56882
-0.0681452	0.715673	PRKCH	ENSG00000027075	1				1	5.34744
0.0221774	0.905736	INSRR	ENSG00000027644					0	4.52335
0.320968	0.0783141	IFNGR1	ENSG00000027697				1	1	10.6373
0.0495968	0.791042	B4GALT7	ENSG00000027847				1	1	10.3811
-0.153226	0.41054	SH2D2A	ENSG00000027869					0	5.15032
-0.228629	0.216047	VRK2	ENSG00000028116					0	6.2869
-0.22845	0.216416	TNFRSF1B	ENSG00000028137					0	5.2282
0.174597	0.347521	VEZT	ENSG00000028203				1	1	12.5134
0.16129	0.386042	POU2F2	ENSG00000028277				1	1	10.9177
0.577419	0.000671045	BRD9	ENSG00000028310				1	1	11.7554
0.580645	0.000615613	SNX1	ENSG00000028528				1	1	12.0188
0.172984	0.352063	TBPL1	ENSG00000028839			1	1	2	10.9691
-0.499194	0.00425183	BMAL2	ENSG00000029153				1	1	9.68732
0.214113	0.24743	BCLAF1	ENSG00000029363				1	1	12.9855
0.1375	0.460744	SLC39A9	ENSG00000029364				1	1	12.1387
-0.253226	0.169291	ANK1	ENSG00000029534				1	1	11.0968
0.00427018	0.981811	IBSP	ENSG00000029559				1	1	4.74313
-0.17621	0.343015	TFB1M	ENSG00000029639					0	8.48565
-0.237903	0.197484	RABEP1	ENSG00000029725					0	13.1447
-0.224597	0.224478	HMGB3	ENSG00000029993					0	13.0892
0.333871	0.0664172	NUP160	ENSG00000030066				1	1	11.1384
0.475806	0.00682095	BAK1	ENSG00000030110			1	1	2	9.68724
0.709358	7.90647e-06	MUSK	ENSG00000030304			1		1	3.96932
-0.625403	0.00016856	IKZF2	ENSG00000030419			1	1	2	9.1427
0.240726	0.192061	GRN	ENSG00000030582					0	11.9403
0.117742	0.528158	FAM13B	ENSG00000031003	1				1	11.2557
0.133871	0.472774	ARHGAP31	ENSG00000031081				1	1	7.75926
0.083871	0.653738	CENPQ	ENSG00000031691				1	1	7.87628
0.493548	0.00477997	SARS1	ENSG00000031698			1	1	2	14.1771
0.715323	6.11091e-06	RANBP3	ENSG00000031823				1	1	12.3583
0.419355	0.0188576	ARID4A	ENSG00000032219				1	1	11.5906
-0.0564516	0.762931	EIPR1	ENSG00000032389				1	1	10.7221
-0.266935	0.146599	PNPLA6	ENSG00000032444					0	12.0794
-0.298387	0.103003	IFT88	ENSG00000032742				1	1	9.2061
-0.23871	0.195924	ALG1	ENSG00000033011					0	9.3443
0.576613	0.000685571	ZCCHC8	ENSG00000033030			1	1	2	10.1686
0.419758	0.0187317	ABCF2	ENSG00000033050				1	1	11.7569
0.193548	0.296831	CHPF2	ENSG00000033100				1	1	11.683
-0.574597	0.000723102	LRRC7	ENSG00000033122				1	1	10.0005
-0.182661	0.325347	FUT8	ENSG00000033170			1	1	2	10.9192
-0.107258	0.56576	UBA6	ENSG00000033178					0	11.4934
-0.340726	0.0606981	GAB2	ENSG00000033327				1	1	12.7608
-0.00685484	0.970805	ATP6V0A1	ENSG00000033627				1	1	14.1781
-0.2875	0.116818	PIAS1	ENSG00000033800				1	1	11.1811
-0.270161	0.141596	SLC4A7	ENSG00000033867					0	10.6194
-0.481452	0.00610351	APBA2	ENSG00000034053				1	1	13.0321
0.656048	6.14971e-05	MAP2K3	ENSG00000034152			1	1	2	9.82974
-0.310484	0.0891375	CLXN	ENSG00000034239					0	5.6901
-0.29879	0.102516	TMSB10	ENSG00000034510				1	1	16.1783
-0.550806	0.00132274	ASTE1	ENSG00000034533					0	7.31964
-0.191935	0.300952	RNF19A	ENSG00000034677					0	11.2159
-0.509274	0.00343265	PEX3	ENSG00000034693					0	9.18278
-0.201613	0.276763	GABARAPL2	ENSG00000034713					0	12.6663
0.193952	0.295806	SH3YL1	ENSG00000035115					0	10.1007
-0.130645	0.483602	FAM136A	ENSG00000035141					0	10.7142
-0.308871	0.0908992	VCL	ENSG00000035403				1	1	12.051
0.0358871	0.848008	DEPDC1B	ENSG00000035499				1	1	7.80614
0.175	0.346391	DAPK2	ENSG00000035664			1	1	2	6.84967
0.440726	0.013082	NSMAF	ENSG00000035681				1	1	10.2087
-0.416129	0.0198896	ADSS2	ENSG00000035687					0	11.201
0.107868	0.563538	STAP1	ENSG00000035720					0	4.03777
-0.372177	0.0392296	TIMP2	ENSG00000035862			1	1	2	13.8708
0.230242	0.212737	RFC1	ENSG00000035928				1	1	11.4442
0.122581	0.511221	TBC1D23	ENSG00000036054				1	1	10.6212
0.366532	0.04255	CUL3	ENSG00000036257					0	12.2086
0.125403	0.501466	MYOM2	ENSG00000036448			1	1	2	9.08811
-0.144276	0.438726	OTC	ENSG00000036473				1	1	3.90676
-0.353629	0.0509865	CYP46A1	ENSG00000036530					0	11.0854
-0.145565	0.434603	ZZZ3	ENSG00000036549					0	10.8383
0.247681	0.179143	SLC18A1	ENSG00000036565				1	1	5.00355
0.35121	0.0527067	USP2	ENSG00000036672				1	1	7.81854
-0.0968132	0.604387	CASR	ENSG00000036828			1	1	2	4.83114
-0.307258	0.0926872	TUBG2	ENSG00000037042					0	10.9127
0.321371	0.077919	RPL26L1	ENSG00000037241					0	10.2586
0.0129032	0.945075	FLT4	ENSG00000037280					0	7.2585
0.419758	0.0187317	NSUN2	ENSG00000037474				1	1	11.53
0.41371	0.0206938	FBXO42	ENSG00000037637				1	1	11.8117
-0.297984	0.103492	MFAP3	ENSG00000037749					0	10.5674
0.0818548	0.661563	MRI1	ENSG00000037757				1	1	9.61266
-0.476613	0.00671427	METTL1	ENSG00000037897			1		1	8.14121
0.158323	0.394955	HOXC8	ENSG00000037965					0	3.6775
0.141935	0.446265	AGA	ENSG00000038002				1	1	7.96955
0.610887	0.000262103	PI4K2B	ENSG00000038210				1	1	7.59949
0.242742	0.188251	BOD1L1	ENSG00000038219				1	1	13.2628
0.366935	0.0423056	MAT2B	ENSG00000038274					0	10.816
-0.456855	0.00977679	TLL1	ENSG00000038295			1	1	2	8.17823
0.0701613	0.707622	EDC4	ENSG00000038358				1	1	11.9845
-0.218548	0.237537	TRIO	ENSG00000038382				1	1	13.6831
0.131452	0.480883	VCAN	ENSG00000038427				1	1	10.8112
0.0205645	0.912564	CLEC16A	ENSG00000038532				1	1	11.5562
-0.280355	0.126605	MSR1	ENSG00000038945	1		1	1	3	4.78493
0.320081	0.0791884	CDH1	ENSG00000039068					0	4.72443
-0.433871	0.0147461	MTREX	ENSG00000039123					0	11.8059
0.0834677	0.6553	DNAH5	ENSG00000039139			1	1	2	6.28926
-0.514516	0.00306325	ZFYVE16	ENSG00000039319			1		1	10.8639
0.153629	0.409295	RIPOR1	ENSG00000039523					0	8.71997
-0.262877	0.153073	C6	ENSG00000039537					0	4.14233
-0.00201613	0.991412	RAI14	ENSG00000039560				1	1	11.0203
-0.440165	0.0132119	SOX30	ENSG00000039600					0	5.3068
0.407258	0.0229706	PNKP	ENSG00000039650					0	10.7787
0.454215	0.0102636	BEST2	ENSG00000039987				1	1	4.83859
0.0822581	0.659995	PHLPP2	ENSG00000040199				1	1	10.678
0.545565	0.00150207	SPDL1	ENSG00000040275				1	1	10.1548
-0.483468	0.00586338	STAU2	ENSG00000040341				1	1	12.2503
0.554435	0.00120982	SLC66A1	ENSG00000040487			1	1	2	10.6334
-0.0274194	0.883591	CTNS	ENSG00000040531			1		1	9.56407
-0.357258	0.0484901	RTN4R	ENSG00000040608			1	1	2	10.1977
-0.021371	0.909149	PHF23	ENSG00000040633			1		1	11.3841
-0.62379	0.000177226	CDH10	ENSG00000040731			1	1	2	10.0566
-0.568952	0.000837965	INPP4A	ENSG00000040933				1	1	12.3791
-0.582258	0.00058944	RAB27B	ENSG00000041353			1	1	2	10.6715
0.386694	0.0316399	PSMA4	ENSG00000041357				1	1	12.8929
-0.520161	0.0027043	MYO16	ENSG00000041515			1	1	2	10.8494
0.0375	0.841261	LSG1	ENSG00000041802				1	1	11.094
-0.212903	0.250175	PARP3	ENSG00000041880					0	8.40416
0.446774	0.0117471	TNC	ENSG00000041982			1	1	2	11.4856
0.68629	2.02339e-05	THAP3	ENSG00000041988			1	1	2	10.0507
0.614919	0.000232359	RIPOR3	ENSG00000042062			1		1	5.9922
-0.416129	0.0198896	TDP1	ENSG00000042088					0	10.0344
0.371371	0.0396908	AIFM2	ENSG00000042286			1	1	2	9.19098
0.571537	0.000783518	C2orf83	ENSG00000042304	1	1	1		3	4.03917
-0.398387	0.0264338	SPATA7	ENSG00000042317				1	1	9.75336
0.327016	0.0725481	MED17	ENSG00000042429				1	1	10.7651
0.168145	0.365899	RETSAT	ENSG00000042445				1	1	10.6079
0.168145	0.365899	CAPG	ENSG00000042493					0	5.81844
-0.0899194	0.630479	AP2S1	ENSG00000042753					0	12.3121
-0.417339	0.0194972	USH2A	ENSG00000042781				1	1	5.876
-0.182661	0.325347	TG	ENSG00000042832			1	1	2	5.95399
-0.077854	0.677196	ADAM28	ENSG00000042980			1		1	4.71474
0.67061	3.6579e-05	BARX2	ENSG00000043039			1		1	4.0616
0.00282258	0.987977	DCUN1D1	ENSG00000043093				1	1	10.7424
-0.422581	0.0178703	JADE2	ENSG00000043143				1	1	9.07392
0.279032	0.128481	ZIC2	ENSG00000043355			1	1	2	8.68878
-0.0341934	0.855104	LCP2	ENSG00000043462					0	4.58394
0.509677	0.00340294	TRIT1	ENSG00000043514				1	1	9.87897
0.669758	3.77367e-05	ADRB1	ENSG00000043591			1		1	5.30111
0.222984	0.227912	CUL7	ENSG00000044090				1	1	11.7895
0.303629	0.0968081	CTNNA1	ENSG00000044115				1	1	12.7312
-0.0709677	0.704411	PHKA2	ENSG00000044446				1	1	9.85181
-0.0951613	0.610598	CNTLN	ENSG00000044459				1	1	8.63919
-0.380242	0.0348509	EPHA3	ENSG00000044524				1	1	10.0405
0.517742	0.00285342	HSPA5	ENSG00000044574			1	1	2	14.5683
0.170161	0.360095	DSG2	ENSG00000046604					0	9.65044
-0.489919	0.00514836	GEMIN8	ENSG00000046647				1	1	9.06903
0.401613	0.0251282	OFD1	ENSG00000046651				1	1	10.2213
0.0915323	0.624334	GPM6B	ENSG00000046653				1	1	13.1344
0.0201613	0.914272	PREX2	ENSG00000046889				1	1	7.98429
0.0193548	0.91769	WDR37	ENSG00000047056				1	1	12.2944
0.416532	0.0197581	YTHDC2	ENSG00000047188				1	1	11.0088
-0.175806	0.344138	CTPS2	ENSG00000047230				1	1	11.2316
-0.293548	0.108983	ATP6V1H	ENSG00000047249					0	12.3241
-0.075	0.688429	POLR2B	ENSG00000047315				1	1	12.6917
0.151613	0.415543	ATOSA	ENSG00000047346				1	1	10.8205
0.127016	0.495935	ARAP2	ENSG00000047365			1	1	2	8.18084
0.173387	0.350924	TPR	ENSG00000047410					0	12.6277
0.255758	0.164922	CP	ENSG00000047457				1	1	7.4882
0.169355	0.36241	KATNIP	ENSG00000047578				1	1	10.1115
-0.372984	0.0387728	DTNBP1	ENSG00000047579				1	1	10.0955
-0.592339	0.00044695	XK	ENSG00000047597				1	1	9.23953
0.26371	0.151728	ANO2	ENSG00000047617				1	1	6.90996
-0.15	0.420579	C12orf4	ENSG00000047621					0	10.3573
-0.0741935	0.691615	SCML1	ENSG00000047634				1	1	9.14172
0.277016	0.13138	WWC3	ENSG00000047644				1	1	10.2549
-0.194758	0.293764	ARHGAP6	ENSG00000047648			1	1	2	7.81831
-0.348387	0.0547713	FAM184B	ENSG00000047662			1		1	8.04732
-0.309274	0.0904563	MAP4	ENSG00000047849				1	1	14.4656
-0.351613	0.0524169	GOPC	ENSG00000047932					0	11.9444
0.405688	0.0235547	ROS1	ENSG00000047936					0	3.78728
0.244355	0.185241	USP28	ENSG00000048028					0	9.04529
-0.477823	0.0065569	HDAC9	ENSG00000048052	1			1	2	9.96122
-0.202823	0.27383	TSPAN17	ENSG00000048140					0	12.7978
-0.12621	0.498697	NOP16	ENSG00000048162				1	1	8.95041
-0.225806	0.221926	CC2D2A	ENSG00000048342				1	1	9.673
-0.108468	0.56136	RRM2B	ENSG00000048392				1	1	11.2692
0.35	0.0535839	ZNF800	ENSG00000048405				1	1	9.72405
0.443692	0.0124122	TNFRSF17	ENSG00000048462			1		1	4.33272
-0.0133065	0.943361	SNX29	ENSG00000048471				1	1	10.6806
0.0322581	0.863226	LMO3	ENSG00000048540				1	1	8.9257
-0.0278226	0.881891	MRPS10	ENSG00000048544					0	10.7645
-0.229032	0.215216	GUCA1A	ENSG00000048545					0	6.62563
0.230242	0.212737	RSF1	ENSG00000048649					0	12.9511
-0.265323	0.149148	VPS13D	ENSG00000048707				1	1	11.9583
0.0427419	0.819412	CELF2	ENSG00000048740				1	1	11.9477
-0.458468	0.00948903	FAM120A	ENSG00000048828			1	1	2	11.1761
-0.437903	0.0137471	R3HDM1	ENSG00000048991					0	12.0945
0.231048	0.211094	COL9A2	ENSG00000049089				1	1	7.31943
-0.179839	0.333007	KITLG	ENSG00000049130					0	11.0085
0.133871	0.472774	ERCC8	ENSG00000049167				1	1	9.18635
-0.0673387	0.718901	ADAMTS6	ENSG00000049192				1	1	6.62254
0.418548	0.0191113	H6PD	ENSG00000049239			1	1	2	11.0678
0.554839	0.00119781	VAMP3	ENSG00000049245				1	1	10.259
-0.150806	0.418057	PER3	ENSG00000049246			1		1	8.83276
-0.345565	0.0568992	UTS2	ENSG00000049247			1		1	10.2626
-0.190726	0.304067	TNFRSF9	ENSG00000049249			1		1	9.33243
-0.219758	0.234885	EPN3	ENSG00000049283			1	1	2	5.4453
0.0846774	0.650618	LTBP1	ENSG00000049323			1	1	2	9.10187
0.530242	0.00215316	RCN1	ENSG00000049449			1	1	2	12.9734
-0.318145	0.0811229	ELN	ENSG00000049540				1	1	8.34492
0.340726	0.0606981	RFC2	ENSG00000049541					0	10.2526
-0.299194	0.102031	ARID1B	ENSG00000049618				1	1	12.7815
-0.185887	0.316728	CLPTM1L	ENSG00000049656					0	12.2152
-0.0354839	0.849696	NEDD4L	ENSG00000049759				1	1	12.9486
0.331452	0.0685331	FOXP3	ENSG00000049768					0	6.05771
-0.260484	0.156986	PPP1R3F	ENSG00000049769					0	10.9748
0.789919	1.26476e-07	HEXB	ENSG00000049860			1	1	2	10.6519
-0.675806	3.01787e-05	PTCD2	ENSG00000049883			1		1	9.72349
-0.321774	0.0775255	NEXMIF	ENSG00000050030					0	10.9233
0.0524194	0.779433	JKAMP	ENSG00000050130				1	1	11.053
-0.502823	0.00393945	DKK3	ENSG00000050165				1	1	14.5554
-0.306079	0.0940109	ARHGEF5	ENSG00000050327				1	1	5.32628
-0.289113	0.114689	NFE2L3	ENSG00000050344			1	1	2	8.39686
-0.602419	0.000335781	MCUR1	ENSG00000050393					0	11.5589
-0.00241935	0.989694	LIMA1	ENSG00000050405	1		1	1	3	9.38271
-0.344758	0.057519	LETMD1	ENSG00000050426					0	11.353
-0.345161	0.0572085	SLC4A8	ENSG00000050438					0	12.6468
0.222984	0.227912	LAMC3	ENSG00000050555					0	5.20765
-0.554839	0.00119781	PTGER3	ENSG00000050628					0	10.7358
-0.0717742	0.701204	TNIP3	ENSG00000050730					0	5.76861
-0.42379	0.0175113	MAPK9	ENSG00000050748					0	12.669
-0.156452	0.400638	COL23A1	ENSG00000050767				1	1	6.43522
0.400806	0.0254495	BCAR1	ENSG00000050820				1	1	12.5156
0.119758	0.521068	FHIP1B	ENSG00000051009				1	1	10.8448
0.530242	0.00215316	HERPUD1	ENSG00000051108			1	1	2	11.8433
0.381452	0.0342295	HOMER3	ENSG00000051128					0	9.94661
0.0758065	0.685248	RAD51	ENSG00000051180				1	1	7.21198
0.252521	0.170521	POLQ	ENSG00000051341			1	1	2	7.1774
-0.67621	2.9727e-05	PIK3CB	ENSG00000051382				1	1	10.3788
-0.0116935	0.950218	CYBA	ENSG00000051523					0	7.86928
-0.159677	0.390872	THOC3	ENSG00000051596					0	10.212
0.500403	0.00414543	HEBP2	ENSG00000051620				1	1	10.7913
0.327419	0.0721757	MPHOSPH9	ENSG00000051825					0	9.41753
-0.239113	0.195147	PLEKHA5	ENSG00000052126					0	11.4388
-0.00524194	0.977673	PRSS8	ENSG00000052344					0	5.15634
-0.0979839	0.600003	SIKE1	ENSG00000052723				1	1	11.9156
0.297581	0.103982	RRP12	ENSG00000052749				1	1	11.4584
-0.075	0.688429	FNIP2	ENSG00000052795					0	11.7426
-0.608065	0.000284887	MSMO1	ENSG00000052802	1		1		2	13.4952
0.413306	0.0208305	TTC17	ENSG00000052841				1	1	12.1309
0.234772	0.203623	ALX4	ENSG00000052850				1	1	4.76344
-0.306048	0.0940457	FSTL4	ENSG00000053108				1	1	8.84015
-0.197984	0.285682	FOXN3	ENSG00000053254				1	1	11.7633
-0.288081	0.116047	METTL24	ENSG00000053328					0	4.44048
-0.0584677	0.754718	AKR7A2	ENSG00000053371				1	1	10.3896
0.407258	0.0229706	MRTO4	ENSG00000053372					0	11.2837
-0.0149194	0.936509	NNAT	ENSG00000053438			1		1	15.0734
0.584677	0.000552018	USE1	ENSG00000053501				1	1	10.1309
-0.543952	0.00156135	MCF2L2	ENSG00000053524				1	1	10.1048
-0.156855	0.39941	NRIP2	ENSG00000053702					0	7.73618
-0.00483871	0.97939	LAMA3	ENSG00000053747				1	1	6.28747
0.104839	0.574606	AP5M1	ENSG00000053770				1	1	11.8539
-0.0709677	0.704411	ANAPC4	ENSG00000053900					0	9.91221
-0.341532	0.0600515	KCNQ1	ENSG00000053918				1	1	5.95762
0.428226	0.0162458	TRAPPC3	ENSG00000054116					0	11.395
0.595968	0.000403664	THRAP3	ENSG00000054118					0	12.929
0.230645	0.211914	PHPT1	ENSG00000054148					0	12.732
-0.125403	0.501466	ENTPD2	ENSG00000054179			1	1	2	6.13935
0.225898	0.221734	LY75	ENSG00000054219			1	1	2	4.8157
0.521774	0.00260868	ARID4B	ENSG00000054267					0	11.587
0.292742	0.110004	OPN3	ENSG00000054277	1				1	6.34841
0.0568548	0.761287	SDCCAG8	ENSG00000054282				1	1	9.79124
-0.128226	0.491806	PTPRN	ENSG00000054356				1	1	14.2424
-0.306452	0.0935912	HHAT	ENSG00000054392			1	1	2	8.41814
-0.470161	0.00760889	KIF1B	ENSG00000054523			1	1	2	15.2002
0.323921	0.0754562	FOXC1	ENSG00000054598			1	1	2	5.89437
-0.0866935	0.642842	TBC1D22A	ENSG00000054611			1	1	2	10.2442
0.245968	0.182266	SYNE2	ENSG00000054654				1	1	11.0706
-0.304435	0.0958805	PLEKHH1	ENSG00000054690				1	1	10.0108
-0.52379	0.00249327	ATP9A	ENSG00000054793			1	1	2	15.1109
-0.417339	0.0194972	CBLN4	ENSG00000054803			1	1	2	9.23496
0.261694	0.154999	CHRDL2	ENSG00000054938			1		1	4.9577
-0.351613	0.0524169	FAM168A	ENSG00000054965				1	1	13.3983
0.237097	0.199053	RELT	ENSG00000054967				1	1	9.32712
-0.544758	0.00153146	GALC	ENSG00000054983				1	1	11.212
0.642742	9.65688e-05	NOP58	ENSG00000055044				1	1	11.7875
0.297177	0.104475	SZRD1	ENSG00000055070					0	11.9711
-0.497581	0.00439735	KCNH2	ENSG00000055118					0	13.0904
0.241935	0.189768	CUL1	ENSG00000055130					0	12.2135
0.287097	0.117355	FAM114A2	ENSG00000055147					0	9.73377
-0.423387	0.0176303	CYFIP2	ENSG00000055163					0	14.25
0.28871	0.115219	TAB2	ENSG00000055208					0	11.5453
0.581048	0.000608976	GINM1	ENSG00000055211					0	10.6478
0.354839	0.0501433	EIF2AK2	ENSG00000055332					0	12.0525
0.734274	2.57839e-06	USP36	ENSG00000055483			1	1	2	11.4074
0.179032	0.335215	KMT2C	ENSG00000055609				1	1	11.9248
0.263328	0.152344	MCOLN3	ENSG00000055732			1		1	4.45579
-0.56371	0.000958654	CCDC85A	ENSG00000055813				1	1	9.70446
-0.327823	0.0718048	PUM2	ENSG00000055917					0	12.5433
-0.116532	0.532435	MRPL43	ENSG00000055950			1		1	10.7886
0.211694	0.252939	ITIH4	ENSG00000055955				1	1	5.63687
0.0602021	0.747673	ITIH1	ENSG00000055957			1		1	4.63968
0.297984	0.103492	HPF1	ENSG00000056050				1	1	10.6626
0.299194	0.102031	ZFR	ENSG00000056097				1	1	13.1319
0.130242	0.484965	ZNF280C	ENSG00000056277					0	8.61156
-0.220565	0.233129	NPFFR2	ENSG00000056291	1			1	2	5.27159
0.152016	0.414289	PHF21B	ENSG00000056487	1		1	1	3	11.0501
-0.291935	0.111033	TRAF1	ENSG00000056558				1	1	7.41449
0.0181452	0.922818	RC3H2	ENSG00000056586					0	12.297
-0.533065	0.00201751	IL17RB	ENSG00000056736			1		1	8.06706
0.359274	0.0471457	TRAF3IP2	ENSG00000056972			1		1	7.70959
-0.388306	0.030876	GYG2	ENSG00000056998			1	1	2	11.4161
-0.0104839	0.955362	DCBLD2	ENSG00000057019					0	11.7596
0.0723234	0.699024	SERPINB3	ENSG00000057149					0	4.18127
0.396371	0.0272777	SOAT1	ENSG00000057252				1	1	10.0014
-0.216532	0.242	PKP2	ENSG00000057294				1	1	7.58739
0.0927419	0.619741	MSH4	ENSG00000057468				1	1	5.16252
-0.385484	0.0322229	F7	ENSG00000057593			1	1	2	7.46972
-0.17379	0.349787	GDI2	ENSG00000057608					0	13.9753
0.612747	0.000247988	PRDM1	ENSG00000057657			1	1	2	5.78484
0.199597	0.281696	ATG5	ENSG00000057663			1		1	9.5483
-0.209274	0.258529	TMCC3	ENSG00000057704				1	1	9.46606
0.272177	0.138534	PITHD1	ENSG00000057757			1	1	2	12.7188
-0.196371	0.289705	MTA3	ENSG00000057935				1	1	11.8634
-0.247581	0.179324	USP13	ENSG00000058056				1	1	10.7509
0.537903	0.00180219	ATP11B	ENSG00000058063				1	1	10.4802
0.363306	0.0445461	LAMC2	ENSG00000058085			1	1	2	7.09903
-0.176613	0.341894	CDK14	ENSG00000058091				1	1	10.76
0.592339	0.00044695	SEC61A1	ENSG00000058262				1	1	13.7266
0.489516	0.00519075	PPP1R12A	ENSG00000058272					0	11.7625
-0.728226	3.42204e-06	RASGRF1	ENSG00000058335			1	1	2	10.2022
-0.359677	0.0468804	CAMK2B	ENSG00000058404				1	1	13.1168
-0.0604839	0.746531	CROCC	ENSG00000058453			1	1	2	10.8573
0.292339	0.110518	POLR3E	ENSG00000058600					0	11.1668
-0.104839	0.574606	ATP2B4	ENSG00000058668				1	1	13.0785
0.371774	0.0394597	ZC3H11A	ENSG00000058673				1	1	12.4393
0.153629	0.409295	RIOK2	ENSG00000058729				1	1	10.1927
0.170565	0.358941	YIPF1	ENSG00000058799					0	10.9101
-0.265323	0.149148	NDC1	ENSG00000058804			1	1	2	9.8324
-0.0657258	0.725372	DGKG	ENSG00000058866	1		1		2	7.10004
0.309274	0.0904563	FLYWCH1	ENSG00000059122				1	1	12.5076
0.522581	0.00256197	UNKL	ENSG00000059145				1	1	11.1062
0.0858871	0.645948	TBXAS1	ENSG00000059377			1	1	2	6.71967
0.53871	0.00176832	PARP12	ENSG00000059378			1		1	5.76795
0.116935	0.531007	ALDH18A1	ENSG00000059573					0	11.6309
-0.106855	0.56723	TARBP1	ENSG00000059588			1		1	10.4391
-0.3125	0.0869721	GATB	ENSG00000059691				1	1	10.4327
0.45121	0.0108426	MXD1	ENSG00000059728			1	1	2	11.0638
-0.542742	0.00160714	CDK17	ENSG00000059758			1	1	2	11.5861
0.16129	0.386042	DNAJC25	ENSG00000059769				1	1	9.04125
0.0979839	0.600003	SLC2A3	ENSG00000059804				1	1	12.5297
-0.374194	0.0380956	PSD	ENSG00000059915					0	13.1398
0.354032	0.0507042	CTDP1	ENSG00000060069					0	10.7272
0.487903	0.00536332	YBX3	ENSG00000060138				1	1	10.6243
0.110081	0.555518	STYK1	ENSG00000060140			1	1	2	8.61037
-0.0520161	0.781089	WNK1	ENSG00000060237					0	13.318
0.579839	0.000629079	CCAR1	ENSG00000060339				1	1	12.2401
0.520968	0.00265612	OGFR	ENSG00000060491				1	1	11.8343
0.294522	0.10776	GNA15	ENSG00000060558			1		1	4.09841
-0.441307	0.0129485	CREB3L3	ENSG00000060566					0	4.92735
-0.162097	0.383639	PIGV	ENSG00000060642				1	1	8.59002
-0.515323	0.00300958	PTPRU	ENSG00000060656			1	1	2	11.4191
0.402016	0.0249688	SNRNP40	ENSG00000060688				1	1	10.8811
-0.38629	0.0318333	RIMBP2	ENSG00000060709			1	1	2	11.4058
0.0987903	0.59699	COL11A1	ENSG00000060718				1	1	9.16751
0.271774	0.139142	QSER1	ENSG00000060749					0	11.2579
-0.0318548	0.86492	MPC1	ENSG00000060762					0	10.6811
0.0705645	0.706016	ACAA1	ENSG00000060971					0	10.9398
-0.0403226	0.82948	BCAT1	ENSG00000060982					0	12.7899
0.406048	0.0234197	HDAC7	ENSG00000061273					0	11.4717
-0.400806	0.0254495	LZTS1	ENSG00000061337					0	11.2348
0.0983871	0.598495	PRDM6	ENSG00000061455					0	5.5862
0.217155	0.240617	WNT8A	ENSG00000061492				1	1	4.62715
-0.426613	0.0166969	SPAG4	ENSG00000061656			1		1	7.1371
0.0120968	0.948503	NCKAP1	ENSG00000061676					0	13.5123
0.0790323	0.672578	MRPS35	ENSG00000061794					0	11.1806
-0.0818548	0.661563	GUCY1B1	ENSG00000061918					0	10.2458
0.709274	7.9347e-06	SFSWAP	ENSG00000061936				1	1	11.8545
-0.153226	0.41054	TNK2	ENSG00000061938					0	12.4306
0.0322581	0.863226	MON2	ENSG00000061987					0	11.06
-0.282258	0.123941	CDH3	ENSG00000062038	1		1		2	8.67376
0.146283	0.432314	ARSF	ENSG00000062096				1	1	4.5989
0.380645	0.0346427	GPBP1	ENSG00000062194				1	1	12.2274
-0.397581	0.0267688	DGAT2	ENSG00000062282					0	8.06543
0.103629	0.579053	ZNF112	ENSG00000062370					0	8.57834
-0.250403	0.174256	CS	ENSG00000062485					0	13.1923
0.451613	0.0107634	LTK	ENSG00000062524					0	4.91308
0.255873	0.164727	MRPS24	ENSG00000062582					0	5.05148
0.121774	0.514025	ELMO2	ENSG00000062598				1	1	12.1615
0.444355	0.0122667	WAPL	ENSG00000062650				1	1	11.4022
0.205645	0.267066	VMP1	ENSG00000062716				1	1	11.9742
-0.117742	0.528158	APPBP2	ENSG00000062725					0	12.0385
-0.122581	0.511221	POLD1	ENSG00000062822				1	1	9.90118
0.0129032	0.945075	SEZ6	ENSG00000063015					0	11.5509
0.264516	0.150434	EIF4B	ENSG00000063046					0	14.027
0.249597	0.175694	SLC6A16	ENSG00000063127				1	1	6.83755
0.168548	0.364734	BICRA	ENSG00000063169					0	10.6833
-0.277419	0.130797	SPHK2	ENSG00000063176					0	11.0343
0.566532	0.000891901	RPL18	ENSG00000063177				1	1	14.7043
-0.0592742	0.75144	CA11	ENSG00000063180			1	1	2	11.2265
-0.366129	0.0427956	ISOC2	ENSG00000063241				1	1	10.2905
0.399597	0.0259379	U2AF2	ENSG00000063244					0	13.3044
0.200806	0.278729	EPN1	ENSG00000063245					0	13.7338
0.185887	0.316728	MED29	ENSG00000063322					0	12.3694
-0.128226	0.491806	AHRR	ENSG00000063438			1	1	2	8.81123
-0.320081	0.0791884	GSC2	ENSG00000063515					0	4.4971
0.421371	0.0182354	ZNF275	ENSG00000063587			1	1	2	11.1776
0.454032	0.0102981	MTMR1	ENSG00000063601					0	10.8495
-0.1625	0.382441	GPC1	ENSG00000063660					0	13.7793
-0.159677	0.390872	ADCK1	ENSG00000063761				1	1	8.97823
-0.0677419	0.717286	HAGH	ENSG00000063854					0	11.8439
0.645565	8.79106e-05	RNF4	ENSG00000063978				1	1	11.9866
0.415323	0.0201547	CASP8	ENSG00000064012				1	1	6.17104
-0.103629	0.579053	LIMCH1	ENSG00000064042				1	1	12.6723
0.364113	0.0440402	INTS13	ENSG00000064102			1		1	9.79645
-0.270968	0.140365	TM7SF3	ENSG00000064115			1	1	2	11.295
-0.243548	0.186742	DLX3	ENSG00000064195					0	4.73065
0.119758	0.521068	SPA17	ENSG00000064199					0	7.81294
-0.606452	0.000298679	TSPAN32	ENSG00000064201			1	1	2	5.62117
0.0831484	0.656538	CCN5	ENSG00000064205					0	4.49504
0.658871	5.57261e-05	ST3GAL6	ENSG00000064225			1	1	2	7.93715
-0.192742	0.298887	ATP2C2	ENSG00000064270					0	7.48024
-0.41129	0.0215248	NGFR	ENSG00000064300				1	1	13.3968
0.315726	0.0835915	CDON	ENSG00000064309					0	9.77133
0.389919	0.030127	TAF2	ENSG00000064313				1	1	11.1594
0.0298387	0.873399	HIPK2	ENSG00000064393				1	1	13.6615
0.634274	0.000127295	TNPO3	ENSG00000064419				1	1	12.8547
0.151613	0.415543	RFXANK	ENSG00000064490				1	1	10.1137
0.680242	2.55326e-05	TMEM161A	ENSG00000064545			1	1	2	10.1385
0.185887	0.316728	LPAR2	ENSG00000064547					0	11.4221
0.410484	0.0218078	CTSA	ENSG00000064601					0	10.9212
-0.479032	0.00640269	SUGP2	ENSG00000064607					0	13.665
-0.297984	0.103492	SLC12A2	ENSG00000064651				1	1	10.5661
-0.381855	0.0340244	SNX24	ENSG00000064652				1	1	9.91742
0.131452	0.480883	EYA2	ENSG00000064655	1		1	1	3	6.79005
0.385887	0.0320277	CNN2	ENSG00000064666					0	10.2865
0.0508065	0.786061	ABCA7	ENSG00000064687				1	1	11.2443
-0.00241935	0.989694	SNCAIP	ENSG00000064692				1	1	9.9105
0.0120968	0.948503	DDX20	ENSG00000064703				1	1	10.2457
-0.539516	0.001735	BTBD1	ENSG00000064726					0	12.1487
-0.424194	0.017393	FAR2	ENSG00000064763				1	1	10.0236
0.348528	0.054667	BCAS1	ENSG00000064787			1		1	4.73592
0.0631685	0.735671	POU1F1	ENSG00000064835				1	1	4.34976
0.730987	3.01006e-06	CHI3L2	ENSG00000064886			1	1	2	3.94164
0.396371	0.0272777	SBNO2	ENSG00000064932					0	11.1671
-0.571371	0.000786912	PMS1	ENSG00000064933			1	1	2	9.84654
0.30121	0.0996314	HMG20B	ENSG00000064961			1	1	2	10.5556
0.0217742	0.907442	CALCRL	ENSG00000064989			1	1	2	7.72946
0.0895161	0.632019	TAF11	ENSG00000064995					0	10.2495
-0.420968	0.0183584	ANKS1A	ENSG00000064999				1	1	12.4237
-0.0923387	0.62127	AP3D1	ENSG00000065000					0	14.126
0.208468	0.260411	ZNF76	ENSG00000065029					0	10.8932
-0.379032	0.0354812	SLC9A3R2	ENSG00000065054				1	1	10.6973
-0.359274	0.0471457	NTHL1	ENSG00000065057					0	9.47337
-0.0685484	0.71406	BLTP3A	ENSG00000065060					0	11.466
0.168548	0.364734	GNAI3	ENSG00000065135				1	1	12.7201
0.131048	0.482242	IPO5	ENSG00000065150					0	13.2414
-0.389113	0.0304996	OAT	ENSG00000065154					0	12.2951
-0.207258	0.263249	WDR3	ENSG00000065183					0	11.054
0.131048	0.482242	PKN2	ENSG00000065243					0	10.0829
0.433871	0.0147461	WDR18	ENSG00000065268					0	11.3331
0.28629	0.118434	TRAM2	ENSG00000065308			1	1	2	9.71259
0.147581	0.428197	NTN1	ENSG00000065320				1	1	11.1461
-0.0914772	0.624543	GLP2R	ENSG00000065325					0	3.94019
0.331082	0.0688611	MCM10	ENSG00000065328			1	1	2	8.16358
-0.610484	0.000265256	DGKA	ENSG00000065357			1		1	8.80936
0.506452	0.00364701	ERBB3	ENSG00000065361				1	1	5.60391
-0.343053	0.0588472	ROPN1	ENSG00000065371				1	1	4.03463
-0.260484	0.156986	ANKRD44	ENSG00000065413					0	6.37282
0.150403	0.419317	KARS1	ENSG00000065427				1	1	12.6774
-0.289113	0.114689	ADAT1	ENSG00000065457					0	10.6689
-0.1	0.592483	PDIA5	ENSG00000065485				1	1	9.01269
0.335484	0.0650351	TBC1D22B	ENSG00000065491				1	1	10.4912
-0.0580645	0.756359	NDUFB4	ENSG00000065518					0	11.4373
0.0979839	0.600003	SPEN	ENSG00000065526			1		1	12.9032
-0.120161	0.519656	MYLK	ENSG00000065534				1	1	8.78483
0.0177419	0.924529	ZC3H15	ENSG00000065548				1	1	12.3684
-0.260484	0.156986	MAP2K4	ENSG00000065559					0	12.344
-0.365323	0.04329	PACC1	ENSG00000065600				1	1	10.3975
-0.606048	0.000302218	SNAP91	ENSG00000065609			1	1	2	13.418
-0.140323	0.451502	SLK	ENSG00000065613					0	11.7826
-0.304435	0.0958805	CYB5R4	ENSG00000065615					0	9.80752
-0.497984	0.00436058	COL17A1	ENSG00000065618					0	7.66755
-0.304032	0.0963435	GSTO2	ENSG00000065621					0	7.98593
-0.4125	0.0211059	SEC61A2	ENSG00000065665					0	11.7158
-0.339516	0.0616782	PRKCQ	ENSG00000065675				1	1	7.2303
0.0701613	0.707622	TLE2	ENSG00000065717					0	10.5751
0.375403	0.0374279	ASB1	ENSG00000065802				1	1	12.2508
0.662097	4.97284e-05	FAM107B	ENSG00000065809			1		1	11.5272
-0.145968	0.433318	ME1	ENSG00000065833					0	10.2555
0.0762097	0.68366	TBC1D1	ENSG00000065882			1	1	2	10.1522
0.206855	0.2642	CDK13	ENSG00000065883					0	11.4113
0.229839	0.213561	MTHFD2	ENSG00000065911			1	1	2	12.0823
-0.5	0.00418064	SLC9A7	ENSG00000065923					0	12.0388
0.196774	0.288696	FOXJ2	ENSG00000065970				1	1	10.9132
0.272581	0.137927	YBX1	ENSG00000065978					0	16.2611
-0.553629	0.00123416	PDE4A	ENSG00000065989				1	1	10.3614
0.193548	0.296831	PPP2R5A	ENSG00000066027			1	1	2	8.72513
-0.581048	0.000608976	CTNNA2	ENSG00000066032				1	1	12.7847
0.355242	0.0498647	ELAVL1	ENSG00000066044					0	12.2967
0.533101	0.0020158	TIE1	ENSG00000066056			1		1	4.63598
-0.119355	0.522483	DIP2B	ENSG00000066084				1	1	12.0643
0.504032	0.00383981	SMARCD1	ENSG00000066117				1	1	12.764
0.627823	0.000156267	KDM4A	ENSG00000066135				1	1	12.3212
0.304435	0.0958805	NFYC	ENSG00000066136					0	11.3055
0.041129	0.826121	ZMYND12	ENSG00000066185			1		1	5.46058
-0.36129	0.0458312	SLC9A3	ENSG00000066230			1	1	2	8.34933
0.108871	0.559897	NGEF	ENSG00000066248				1	1	10.2004
0.165726	0.372936	ASPM	ENSG00000066279				1	1	8.46121
0.136925	0.46264	CD84	ENSG00000066294					0	3.90533
0.0830645	0.656864	ELOVL1	ENSG00000066322					0	9.69894
0.0122996	0.947641	SPI1	ENSG00000066336					0	4.75403
0.315726	0.0835915	POLR1H	ENSG00000066379					0	7.91619
-0.459677	0.00927793	MPPED2	ENSG00000066382				1	1	10.2717
-0.0337888	0.856801	CLDN18	ENSG00000066405					0	4.44115
-0.117742	0.528158	ZBTB11	ENSG00000066422				1	1	10.4313
-0.0576613	0.758	ATXN3	ENSG00000066427					0	10.6076
0.26371	0.151728	GOLGA5	ENSG00000066455				1	1	10.8749
0.214113	0.24743	FGFR2	ENSG00000066468			1	1	2	9.45652
-0.559677	0.0010616	LRRC40	ENSG00000066557					0	11.5249
-0.0354839	0.849696	ISOC1	ENSG00000066583					0	9.84814
-0.491129	0.00502296	EML1	ENSG00000066629				1	1	10.8762
0.230242	0.212737	TRMT11	ENSG00000066651				1	1	9.38727
0.720968	4.76024e-06	THUMPD1	ENSG00000066654			1	1	2	11.2836
0.127823	0.49318	MSANTD3	ENSG00000066697				1	1	10.9861
-0.551613	0.00129688	KIF26A	ENSG00000066735			1	1	2	10.2796
0.123387	0.508424	ATG2B	ENSG00000066739				1	1	11.221
-0.627823	0.000156267	ARFGEF1	ENSG00000066777				1	1	12.0496
0.157819	0.396481	ACSM2B	ENSG00000066813					0	4.06238
0.0270161	0.885292	ZFAT	ENSG00000066827				1	1	8.12743
-0.356048	0.0493112	MTFR1	ENSG00000066855			1	1	2	9.45416
-0.0891129	0.633561	STAG3	ENSG00000066923			1		1	9.76199
0.221371	0.231381	FECH	ENSG00000066926				1	1	10.9345
-0.345968	0.0565913	MYO9A	ENSG00000066933				1	1	11.8899
-0.431048	0.0154808	PFKP	ENSG00000067057					0	13.308
-0.667339	4.12076e-05	IDI1	ENSG00000067064	1		1		2	12.8482
0.260081	0.157652	SP100	ENSG00000067066	1				1	4.75064
0.723387	4.26915e-06	KLF6	ENSG00000067082				1	1	12.6526
-0.489516	0.00519075	PLPP1	ENSG00000067113				1	1	9.55987
-0.189113	0.308251	NEO1	ENSG00000067141				1	1	13.1949
0.435484	0.0143394	TRAM1	ENSG00000067167				1	1	11.3452
-0.572984	0.000754414	PHKA1	ENSG00000067177				1	1	9.3511
0.655242	6.32414e-05	TNFRSF1A	ENSG00000067182				1	1	11.1394
-0.443145	0.0125336	CACNB1	ENSG00000067191			1		1	12.4575
0.185081	0.318869	EVI5	ENSG00000067208			1	1	2	9.8407
-0.128226	0.491806	STOML1	ENSG00000067221					0	11.5012
-0.16129	0.386042	PKM	ENSG00000067225					0	15.0931
0.241129	0.191294	DHX29	ENSG00000067248				1	1	11.3455
0.23871	0.195924	DNTTIP2	ENSG00000067334			1	1	2	11.8453
0.551613	0.00129688	METTL22	ENSG00000067365			1	1	2	10.4426
-0.283468	0.12227	TP53BP1	ENSG00000067369			1		1	13.1466
-0.371774	0.0394597	TRO	ENSG00000067445			1		1	13.2494
0.227823	0.217716	RRP15	ENSG00000067533					0	10.2884
-0.223387	0.22705	RHOA	ENSG00000067560				1	1	13.4944
0.34879	0.0544725	DHX8	ENSG00000067596				1	1	11.393
-0.440726	0.013082	PMS2P2	ENSG00000067601				1	1	8.17657
-0.18629	0.31566	PRKCZ	ENSG00000067606					0	12.0441
-0.578629	0.000649764	IARS2	ENSG00000067704				1	1	11.9558
-0.497984	0.00436058	SYT1	ENSG00000067715				1	1	14.2227
-0.444355	0.0122667	NAV3	ENSG00000067798				1	1	11.2898
0.122581	0.511221	IDH3G	ENSG00000067829					0	11.4603
-0.0580645	0.756359	ROGDI	ENSG00000067836					0	12.4475
0.197581	0.286685	PDZD4	ENSG00000067840					0	14.528
-0.447581	0.0115781	ATP2B3	ENSG00000067842			1		1	11.5198
0.45	0.0110833	ROCK1	ENSG00000067900					0	10.5359
-0.559677	0.0010616	CBFB	ENSG00000067955				1	1	12.4448
-0.374597	0.0378719	PDK3	ENSG00000067992					0	7.93966
-0.0875	0.639743	HYAL2	ENSG00000068001			1	1	2	9.65897
-0.00725806	0.969089	HDAC4	ENSG00000068024				1	1	11.0985
0.451613	0.0107634	RASSF1	ENSG00000068028			1	1	2	10.4726
0.229435	0.214388	FGFR3	ENSG00000068078				1	1	10.667
0.352016	0.0521283	IFI35	ENSG00000068079					0	5.79801
0.321774	0.0775255	HEATR6	ENSG00000068097				1	1	10.2101
0.520565	0.00268012	COASY	ENSG00000068120			1	1	2	11.7187
0.129032	0.489064	PLEKHH3	ENSG00000068137			1	1	2	11.0065
-0.484274	0.00576962	MEF2A	ENSG00000068305					0	10.8931
0.469758	0.00766801	OTUD5	ENSG00000068308				1	1	12.7939
0.159274	0.392086	TFE3	ENSG00000068323				1	1	12.0923
-0.366129	0.0427956	TBC1D25	ENSG00000068354			1		1	10.7824
-0.668952	3.88634e-05	ACSL4	ENSG00000068366				1	1	12.914
-0.33871	0.0623385	INPP5A	ENSG00000068383				1	1	11.1466
0.324597	0.0748136	GPKOW	ENSG00000068394					0	10.606
0.194355	0.294784	GRIPAP1	ENSG00000068400				1	1	12.7755
-0.0971774	0.603022	FTSJ1	ENSG00000068438				1	1	10.7838
0.156855	0.39941	PRR11	ENSG00000068489				1	1	8.99611
-0.458468	0.00948903	REEP1	ENSG00000068615					0	13.8144
-0.544758	0.00153146	ATP11A	ENSG00000068650				1	1	11.9911
-0.109677	0.556975	POLR1A	ENSG00000068654			1		1	11.9562
0.0491935	0.792704	LAPTM4A	ENSG00000068697				1	1	12.282
-0.208871	0.259469	TTC7A	ENSG00000068724				1	1	9.7262
0.233065	0.207026	IP6K2	ENSG00000068745				1	1	12.5922
0.144277	0.438723	STON1-GTF2A1L	ENSG00000068781				1	1	4.00288
-0.250403	0.174256	SRBD1	ENSG00000068784				1	1	9.60264
-0.410081	0.0219504	KIF2A	ENSG00000068796					0	12.6912
-0.570161	0.000812086	RASGRP2	ENSG00000068831			1	1	2	9.63066
0.229032	0.215216	PSME4	ENSG00000068878				1	1	11.8818
-0.659274	5.49425e-05	IFT80	ENSG00000068885				1	1	9.29519
0.0205645	0.912564	SIRT2	ENSG00000068903					0	12.2612
-0.545161	0.0015167	ERLEC1	ENSG00000068912				1	1	11.505
-0.104839	0.574606	PPP2R5B	ENSG00000068971					0	12.805
0.00282258	0.987977	PYGM	ENSG00000068976				1	1	6.63736
0.0157576	0.93295	PITX1	ENSG00000069011					0	4.71263
-0.295565	0.106461	TRPC7	ENSG00000069018					0	5.55972
-0.161694	0.384839	MAST4	ENSG00000069020				1	1	11.4499
0.26781	0.14523	ADGRF5	ENSG00000069122			1		1	4.79456
-0.119758	0.521068	SDK2	ENSG00000069188				1	1	12.3806
-0.109495	0.557635	ADAM7	ENSG00000069206					0	4.36713
-0.346774	0.0559794	NUP133	ENSG00000069248					0	11.6372
0.278226	0.129635	NUCKS1	ENSG00000069275					0	14.4802
-0.236694	0.19984	VPS35	ENSG00000069329					0	13.3602
0.155645	0.403101	DNAJA2	ENSG00000069345				1	1	12.6739
-0.542742	0.00160714	BCL3	ENSG00000069399			1		1	7.91712
-0.360887	0.0460918	KCNAB2	ENSG00000069424				1	1	12.1166
0.102016	0.585005	ABCC9	ENSG00000069431			1	1	2	7.25
-0.132661	0.476819	GAL	ENSG00000069482					0	7.92684
0.414113	0.020558	CLEC2D	ENSG00000069493					0	7.01394
-0.302419	0.0982121	FUNDC1	ENSG00000069509					0	9.65847
-0.041129	0.826121	MAOB	ENSG00000069535				1	1	8.26714
0.170968	0.357789	RORA	ENSG00000069667			1		1	9.14184
0.498387	0.00432407	DRD4	ENSG00000069696			1		1	7.83307
-0.351613	0.0524169	TGFBR3	ENSG00000069702				1	1	6.76459
0.266935	0.146599	PLA2G10	ENSG00000069764				1	1	5.30203
-0.247984	0.178594	HES2	ENSG00000069812					0	5.35094
-0.239113	0.195147	ATP1B3	ENSG00000069849					0	12.3178
0.254032	0.167891	NEDD4	ENSG00000069869	1			1	2	8.78131
-0.733871	2.62812e-06	PIGB	ENSG00000069943				1	1	7.67703
-0.0568548	0.761287	MAPK6	ENSG00000069956				1	1	13.2498
-0.209677	0.257592	GNB5	ENSG00000069966					0	12.1663
0.325806	0.0736741	RAB27A	ENSG00000069974					0	7.47173
-0.0326613	0.861533	HDHD5	ENSG00000069998			1		1	11.0671
0.235484	0.202216	UFD1	ENSG00000070010			1	1	2	11.4869
0.0608871	0.744897	LRP6	ENSG00000070018				1	1	11.2662
0.195851	0.291009	GUCY2C	ENSG00000070019					0	4.02679
0.255345	0.165629	SCT	ENSG00000070031					0	5.07125
0.607258	0.000291711	PHRF1	ENSG00000070047				1	1	12.0485
-0.143145	0.442359	ELP1	ENSG00000070061					0	12.361
-0.0947581	0.612118	NUCB2	ENSG00000070081					0	11.2263
-0.179435	0.33411	PFN2	ENSG00000070087					0	14.2625
-0.536694	0.00185405	PTPN3	ENSG00000070159			1	1	2	9.36157
-0.519758	0.00272868	SPTB	ENSG00000070182				1	1	10.1627
0.403637	0.0243362	DAPP1	ENSG00000070190			1	1	2	4.69705
0.134086	0.472056	FGF10	ENSG00000070193					0	5.21753
-0.058871	0.753078	SLC44A1	ENSG00000070214				1	1	10.1081
-0.0262097	0.888695	TMEM260	ENSG00000070269					0	9.64686
0.0596774	0.749803	SMG6	ENSG00000070366				1	1	11.0425
0.0653226	0.726993	EXOC5	ENSG00000070367				1	1	12.5531
-0.389113	0.0304996	CLTCL1	ENSG00000070371				1	1	9.66912
-0.0120968	0.948503	FGF22	ENSG00000070388					0	6.71331
-0.342339	0.0594103	FSTL3	ENSG00000070404			1		1	10.0295
-0.432258	0.0151623	DGCR2	ENSG00000070413				1	1	13.4692
0.595968	0.000403664	RNF126	ENSG00000070423			1	1	2	11.8039
-0.141935	0.446265	MNT	ENSG00000070444			1		1	11.4
0.3875	0.0312561	ZXDC	ENSG00000070476				1	1	10.6102
0.274194	0.135519	JMJD6	ENSG00000070495			1	1	2	11.4563
-0.107258	0.56576	POLB	ENSG00000070501				1	1	10.4193
0.292683	0.11008	ST6GALNAC1	ENSG00000070526			1		1	3.8718
-0.417742	0.0193679	WIPI1	ENSG00000070540				1	1	9.62162
-0.300806	0.100108	FRMPD1	ENSG00000070601			1	1	2	7.13586
-0.00241935	0.989694	GBA2	ENSG00000070610				1	1	12.5281
-0.240726	0.192061	NDST1	ENSG00000070614				1	1	13.1122
0.345565	0.0568992	ASNS	ENSG00000070669			1	1	2	13.4275
0.18871	0.309303	AP3M2	ENSG00000070718					0	11.325
-0.301613	0.0991566	CNGB1	ENSG00000070729					0	9.52811
0.365726	0.0430422	ST6GALNAC2	ENSG00000070731				1	1	5.33582
-0.650267	7.5016e-05	CHAT	ENSG00000070748					0	6.34777
0.349597	0.0538788	PABPC1	ENSG00000070756					0	15.0738
0.383305	0.0332951	TESK2	ENSG00000070759					0	5.75522
0.0754032	0.686838	CFAP20	ENSG00000070761					0	11.5455
0.725	3.96775e-06	CSNK2A2	ENSG00000070770				1	1	12.3885
0.0729839	0.696404	PTPN21	ENSG00000070778				1	1	10.1831
-0.333468	0.0667662	EIF2B3	ENSG00000070785				1	1	10.4814
-0.243145	0.187495	CAMK2A	ENSG00000070808	1		1		2	10.5698
0.198387	0.284682	TCOF1	ENSG00000070814					0	11.9547
-0.553629	0.00123416	CDC42	ENSG00000070831					0	14.1004
0.431452	0.015374	OSBPL3	ENSG00000070882			1		1	8.80179
-0.383065	0.0334151	EPHA8	ENSG00000070886			1	1	2	10.7508
0.243192	0.187407	SLC12A3	ENSG00000070915					0	4.58756
-0.281855	0.124502	RAD18	ENSG00000070950				1	1	8.99877
-0.553629	0.00123416	ATP2B1	ENSG00000070961				1	1	12.6809
0.185535	0.317662	TRPM5	ENSG00000070985					0	4.362
0.0459677	0.806031	NCK2	ENSG00000071051				1	1	11.6795
0.236694	0.19984	MAP4K4	ENSG00000071054					0	14.4077
-0.629435	0.000148522	MGAT4A	ENSG00000071073			1	1	2	11.2252
0.328226	0.0714354	RPL31	ENSG00000071082					0	14.4349
-0.0879032	0.638195	WDR1	ENSG00000071127					0	13.5678
-0.214919	0.245611	SNX13	ENSG00000071189					0	10.9179
0.33871	0.0623385	ARHGAP10	ENSG00000071205			1	1	2	7.17589
-0.445968	0.0119182	RPS6KA2	ENSG00000071242				1	1	13.4921
0.623387	0.000179453	ING3	ENSG00000071243			1		1	9.31504
-0.45	0.0110833	VASH1	ENSG00000071246			1		1	12.1416
-0.147581	0.428197	LMCD1	ENSG00000071282			1	1	2	8.53655
0.634677	0.000125655	BUD23	ENSG00000071462				1	1	11.6548
0.0552419	0.767872	SEL1L	ENSG00000071537					0	12.6203
-0.00725806	0.969089	TRIP13	ENSG00000071539				1	1	8.35193
-0.0645161	0.730238	ATP6AP1	ENSG00000071553					0	14.0893
0.109677	0.556975	TCF3	ENSG00000071564				1	1	12.2625
-0.275	0.134327	TRIB2	ENSG00000071575			1		1	13.9139
0.589919	0.000478038	DAZAP1	ENSG00000071626				1	1	12.1723
0.441935	0.0128053	MBD3	ENSG00000071655					0	11.9644
-0.410484	0.0218078	HLTF	ENSG00000071794					0	11.6643
0.357258	0.0484901	FAM50A	ENSG00000071859					0	12.1258
-0.214516	0.246519	FAM3A	ENSG00000071889				1	1	11.211
0.279839	0.127335	CPSF1	ENSG00000071894				1	1	13.0041
0.432286	0.015155	MYO3B	ENSG00000071909			1	1	2	4.70268
0.154032	0.408052	CYBRD1	ENSG00000071967				1	1	7.7431
0.361284	0.0458351	CDH19	ENSG00000071991			1		1	3.76226
-0.0596774	0.749803	PDCD2	ENSG00000071994					0	11.2561
-0.574194	0.000730821	SLC6A15	ENSG00000072041					0	11.3263
0.0153226	0.934797	RDH11	ENSG00000072042					0	12.7233
-0.5375	0.00181934	PRKACA	ENSG00000072062					0	13.4473
-0.422984	0.01775	ADGRL1	ENSG00000072071					0	14.4432
-0.0173387	0.926239	ACTN1	ENSG00000072110				1	1	11.5734
0.55	0.00134905	ZFYVE26	ENSG00000072121				1	1	10.4666
-0.549597	0.00136237	RPS6KA6	ENSG00000072133					0	10.6855
-0.214919	0.245611	EPN2	ENSG00000072134				1	1	11.2801
-0.578226	0.000656791	PTPN18	ENSG00000072135			1	1	2	10.7655
-0.114113	0.541036	LIMS2	ENSG00000072163				1	1	7.81205
-0.243145	0.187495	ASIC4	ENSG00000072182				1	1	9.75125
-0.239919	0.193599	SPEG	ENSG00000072195			1		1	12.3014
0.333871	0.0664172	LNX1	ENSG00000072201				1	1	8.21096
-0.287903	0.116283	ALDH3A2	ENSG00000072210					0	11.8441
0.071371	0.702807	TFRC	ENSG00000072274			1		1	10.9489
-0.372581	0.0390007	SREBF1	ENSG00000072310	1		1	1	3	10.4476
-0.526613	0.00233915	TRPC5	ENSG00000072315				1	1	8.46315
0.425403	0.017042	AFF4	ENSG00000072364				1	1	12.9354
0.203226	0.272857	UBE2D1	ENSG00000072401				1	1	10.9208
0.315323	0.0840085	PALS1	ENSG00000072415			1	1	2	10.4564
-0.241935	0.189768	RHOBTB1	ENSG00000072422				1	1	10.0797
-0.152419	0.413038	SMC1A	ENSG00000072501			1		1	12.906
0.0330645	0.85984	HSD17B10	ENSG00000072506				1	1	11.4486
0.0475806	0.79936	MARK2	ENSG00000072518					0	12.219
0.0504032	0.78772	HMMR	ENSG00000072571					0	7.99328
0.388306	0.030876	CHFR	ENSG00000072609				1	1	11.4472
-0.0197581	0.915981	TRHDE	ENSG00000072657			1	1	2	7.44075
0.155242	0.404335	P4HA2	ENSG00000072682				1	1	10.5169
0.353226	0.0512701	NFATC3	ENSG00000072736					0	8.90933
-0.260484	0.156986	TRNT1	ENSG00000072756				1	1	10.1186
0.481452	0.00610351	ACADVL	ENSG00000072778				1	1	13.2239
-0.0616935	0.741631	STK10	ENSG00000072786				1	1	9.67191
-0.452419	0.0106063	FBXW11	ENSG00000072803					0	12.7994
0.0346774	0.853075	ACAP1	ENSG00000072818					0	8.39104
-0.543548	0.00157648	CRMP1	ENSG00000072832					0	15.9227
-0.456855	0.00977679	EVC	ENSG00000072840				1	1	9.8961
-0.194758	0.293764	DERL2	ENSG00000072849				1	1	10.8996
-0.575	0.000715454	SIDT1	ENSG00000072858			1	1	2	10.1582
0.329032	0.070701	NDE1	ENSG00000072864		1		1	2	8.34968
0.0358871	0.848008	IRAG1	ENSG00000072952				1	1	7.46967
-0.136694	0.463403	TMEM38A	ENSG00000072954					0	10.0019
-0.31371	0.0856924	AP1M1	ENSG00000072958					0	13.0039
-0.170161	0.360095	PVR	ENSG00000073008					0	11.1037
-0.169355	0.36241	XRCC1	ENSG00000073050				1	1	10.9213
-0.21371	0.248342	SCARB1	ENSG00000073060				1	1	10.3336
-0.212903	0.250175	CYP2W1	ENSG00000073067		1			1	5.14863
0.0834677	0.6553	MCM2	ENSG00000073111				1	1	10.8207
-0.393548	0.0284959	MOV10L1	ENSG00000073146					0	6.36702
0.370161	0.0403907	PANX2	ENSG00000073150				1	1	11.2646
0.447177	0.0116624	SELENOO	ENSG00000073169				1	1	10.3579
0.10556	0.571962	TP63	ENSG00000073282					0	4.1007
0.331855	0.0681768	ALPK1	ENSG00000073331				1	1	5.91473
0.327823	0.0718048	LLGL2	ENSG00000073350					0	4.93277
-0.00685484	0.970805	PDE8A	ENSG00000073417					0	8.83067
-0.560484	0.00104027	CLCN4	ENSG00000073464			1	1	2	12.6958
0.00725806	0.969089	NLE1	ENSG00000073536				1	1	11.2325
-0.0600806	0.748166	SDHA	ENSG00000073578					0	12.8245
0.285484	0.119521	SMARCE1	ENSG00000073584					0	11.6742
-0.00927419	0.960508	FNDC8	ENSG00000073598				1	1	4.88365
0.393548	0.0284959	GSDMB	ENSG00000073605				1	1	9.03108
0.711694	7.15321e-06	KDM5A	ENSG00000073614				1	1	11.5168
-0.35121	0.0527067	ADAM11	ENSG00000073670			1	1	2	12.621
-0.224194	0.225333	PPP2R3A	ENSG00000073711			1		1	11.1617
0.495161	0.00462363	FERMT2	ENSG00000073712			1		1	11.4606
0.29112	0.11208	ABCB11	ENSG00000073734					0	4.15275
0.483514	0.00585802	DHRS9	ENSG00000073737			1	1	2	4.70104
0.540868	0.00168037	PTGS2	ENSG00000073756			1	1	2	5.0024
0.0245968	0.895506	IGF2BP2	ENSG00000073792				1	1	12.0226
0.0943548	0.613639	MAP3K13	ENSG00000073803					0	11.2494
-0.460887	0.00907081	ST6GAL1	ENSG00000073849			1	1	2	11.2974
0.623277	0.000180068	TBX21	ENSG00000073861					0	4.15812
-0.181855	0.327525	NA.1	ENSG00000073905					0	5.05618
-0.55	0.00134905	FRY	ENSG00000073910				1	1	12.3736
-0.456048	0.00992341	PICALM	ENSG00000073921					0	12.8309
-0.631452	0.000139322	NSF	ENSG00000073969				1	1	12.813
-0.0197581	0.915981	GLI2	ENSG00000074047				1	1	10.1114
-0.483871	0.00581634	CLASP1	ENSG00000074054					0	13.1547
0.368952	0.0411005	MRPS34	ENSG00000074071					0	11.698
0.21371	0.248342	NOTCH3	ENSG00000074181				1	1	11.5158
0.163306	0.380052	CLNS1A	ENSG00000074201				1	1	11.5342
-0.354435	0.0504231	PPP2R2C	ENSG00000074211					0	13.0438
0.141532	0.447571	TEAD2	ENSG00000074219				1	1	9.07586
0.272177	0.138534	EED	ENSG00000074266				1	1	9.85403
-0.268145	0.144708	CDHR2	ENSG00000074276					0	9.22296
-0.295968	0.105961	SNCB	ENSG00000074317				1	1	11.6833
0.168548	0.364734	TSG101	ENSG00000074319				1	1	11.8303
0.200403	0.279716	NCBP3	ENSG00000074356				1	1	12.0143
-0.255242	0.165806	ATP2A3	ENSG00000074370					0	7.62411
0.141935	0.446265	CA12	ENSG00000074410			1	1	2	10.095
-0.256855	0.163055	MGLL	ENSG00000074416			1	1	2	9.1405
0.0544355	0.77117	NTN4	ENSG00000074527				1	1	7.95595
-0.00201613	0.991412	BCS1L	ENSG00000074582					0	10.7731
-0.227016	0.219393	NUAK1	ENSG00000074590					0	11.2666
-0.13871	0.456771	DPP8	ENSG00000074603				1	1	11.5291
0.0451613	0.809371	SLC24A1	ENSG00000074621				1	1	7.65154
-0.171774	0.355492	ZNF532	ENSG00000074657				1	1	13.0458
0.593952	0.00042723	SCARF1	ENSG00000074660				1	1	7.2554
0.152823	0.411788	LMAN1	ENSG00000074695				1	1	11.8211
-0.528226	0.00225484	HACD3	ENSG00000074696					0	13.7663
-0.420565	0.0184822	IPCEF1	ENSG00000074706				1	1	7.26682
0.0153226	0.934797	ZZEF1	ENSG00000074755					0	12.1239
0.0077946	0.966805	NOX3	ENSG00000074771					0	3.82981
0.519355	0.00275324	ENO1	ENSG00000074800				1	1	15.0298
-0.177823	0.338545	SLC12A1	ENSG00000074803					0	6.14202
0.263306	0.152378	MYDGF	ENSG00000074842					0	12.0877
-0.149597	0.421844	ANO8	ENSG00000074855				1	1	12.7656
0.325	0.0744323	TUBE1	ENSG00000074935				1	1	9.99711
-0.0927419	0.619741	ARHGEF10L	ENSG00000074964				1	1	12.1249
-0.202021	0.275772	TXK	ENSG00000074966					0	4.25002
-0.608468	0.000281528	WSCD2	ENSG00000075035			1	1	2	9.36411
-0.458065	0.00956029	KCNQ2	ENSG00000075043			1	1	2	14.6458
-0.266129	0.147869	TACR2	ENSG00000075073					0	6.26465
0.0423387	0.821088	ACTR6	ENSG00000075089				1	1	10.8448
0.207661	0.262301	TIPIN	ENSG00000075131				1	1	7.92327
-0.57621	0.000692937	SRI	ENSG00000075142				1	1	11.7964
-0.534274	0.00196169	EIF4G3	ENSG00000075151				1	1	13.4872
0.371774	0.0394597	NUP37	ENSG00000075188				1	1	7.99442
-0.344758	0.057519	SEMA3A	ENSG00000075213				1	1	9.90991
0.266129	0.147869	GTSE1	ENSG00000075218			1	1	2	8.5262
-0.290323	0.113111	SEMA3C	ENSG00000075223			1	1	2	9.57847
0.444355	0.0122667	TTC38	ENSG00000075234					0	9.9013
-0.547984	0.00141683	ACAT1	ENSG00000075239				1	1	10.7914
-0.26371	0.151728	GRAMD4	ENSG00000075240				1	1	11.4536
0.33629	0.0643526	CELSR1	ENSG00000075275			1	1	2	10.3186
0.162969	0.381051	WNT8B	ENSG00000075290					0	4.7746
0.660887	5.19061e-05	ZNF638	ENSG00000075292			1		1	12.7921
-0.880242	6.75971e-11	SLC25A40	ENSG00000075303			1	1	2	9.54954
0.203629	0.271886	TIMM21	ENSG00000075336					0	10.7388
-0.534274	0.00196169	ADD2	ENSG00000075340			1		1	14.0095
-0.329435	0.0703361	RASAL2	ENSG00000075391				1	1	12.4412
0.233468	0.206219	VPS9D1	ENSG00000075399					0	11.3857
0.285887	0.118977	ZNF37A	ENSG00000075407				1	1	10.8919
0.546371	0.00147317	MARK3	ENSG00000075413					0	12.7265
0.145968	0.433318	SLC25A3	ENSG00000075415					0	14.2088
0.0431452	0.817736	FNDC3B	ENSG00000075420				1	1	10.4188
0.284677	0.120615	FOSL2	ENSG00000075426			1	1	2	10.2438
-0.222177	0.229642	CACNG5	ENSG00000075429				1	1	7.83239
-0.247984	0.178594	CACNG4	ENSG00000075461			1	1	2	13.2149
0.096371	0.606047	FRYL	ENSG00000075539				1	1	11.0472
-0.0959677	0.607562	TMEM131	ENSG00000075568				1	1	11.7516
-0.280645	0.126196	FSCN1	ENSG00000075618					0	14.8541
-0.331452	0.0685331	ACTB	ENSG00000075624				1	1	17.4232
0.464113	0.00853751	MOCOS	ENSG00000075643			1		1	5.74958
-0.181048	0.329711	PLD1	ENSG00000075651				1	1	6.23123
-0.428226	0.0162458	ATP12A	ENSG00000075673				1	1	5.91335
0.527419	0.00229666	WDR62	ENSG00000075702			1		1	9.31697
-0.106452	0.568702	DLG1	ENSG00000075711				1	1	10.7916
-0.390323	0.0299421	RAB7A	ENSG00000075785					0	14.1673
-0.546371	0.00147317	BCAP29	ENSG00000075790				1	1	10.8192
0.280242	0.126765	SEC31B	ENSG00000075826				1	1	9.48192
0.840323	3.34878e-09	SART3	ENSG00000075856			1	1	2	12.0569
-0.152636	0.412365	ARHGAP15	ENSG00000075884					0	4.63649
-0.181048	0.329711	TUBA3D	ENSG00000075886					0	5.56432
-0.0153226	0.934797	PAX2	ENSG00000075891				1	1	9.69414
-0.131855	0.479527	EXOSC7	ENSG00000075914					0	10.3168
-0.445968	0.0119182	KIFAP3	ENSG00000075945					0	13.1528
0.608468	0.000281528	MKRN2	ENSG00000075975				1	1	11.2922
-0.208468	0.260411	MCM6	ENSG00000076003			1	1	2	10.7074
0.182661	0.325347	REXO2	ENSG00000076043				1	1	9.78438
0.194758	0.293764	RBM7	ENSG00000076053			1	1	2	9.33837
-0.118548	0.525317	RBMS2	ENSG00000076067			1	1	2	9.32697
0.559274	0.00107241	BAZ2A	ENSG00000076108				1	1	12.6927
0.338306	0.0626707	PTPN23	ENSG00000076201				1	1	12.5481
-0.0524194	0.779433	MLH1	ENSG00000076242					0	10.9524
0.246371	0.181527	UNG	ENSG00000076248				1	1	11.1842
-0.0106963	0.954459	FMO4	ENSG00000076258				1	1	5.01383
0.125806	0.500081	KLHL20	ENSG00000076321					0	10.789
-0.295161	0.106962	RGS11	ENSG00000076344					0	10.769
0.117742	0.528158	SLC46A1	ENSG00000076351				1	1	8.27736
0.0891129	0.633561	PLXNA2	ENSG00000076356				1	1	12.8466
0.250403	0.174256	SPAG5	ENSG00000076382					0	9.32162
-0.145565	0.434603	ANKRD13A	ENSG00000076513					0	10.8206
-0.480242	0.00625158	TPD52	ENSG00000076554				1	1	11.1455
-0.0959677	0.607562	ACACB	ENSG00000076555			1	1	2	8.00464
0.289516	0.114161	TRAF4	ENSG00000076604			1		1	11.7178
-0.260081	0.157652	PAG1	ENSG00000076641				1	1	11.5661
0.643145	9.5287e-05	GPATCH1	ENSG00000076650				1	1	9.81958
-0.0638385	0.732968	ICAM3	ENSG00000076662			1		1	4.27656
0.0975806	0.601511	NT5C2	ENSG00000076685				1	1	11.275
-0.308871	0.0908992	MCAM	ENSG00000076706				1	1	12.6697
0.124597	0.504244	GPC4	ENSG00000076716				1	1	9.86028
0.172195	0.354297	MBNL3	ENSG00000076770			1	1	2	6.62748
-0.126613	0.497315	CAMSAP3	ENSG00000076826				1	1	12.7213
-0.491129	0.00502296	RAP1GAP	ENSG00000076864				1	1	12.1966
0.746371	1.4301e-06	XAB2	ENSG00000076924				1	1	11.9243
-0.206452	0.265153	ARHGEF1	ENSG00000076928	1		1		2	10.9174
0.260081	0.157652	STXBP2	ENSG00000076944			1	1	2	7.52104
0.306855	0.0931384	MAP2K7	ENSG00000076984				1	1	11.8141
-0.0225806	0.90403	NMRK2	ENSG00000077009					0	5.21317
-0.316935	0.0823501	DGKD	ENSG00000077044					0	12.8614
0.0891129	0.633561	CTTNBP2	ENSG00000077063				1	1	9.86682
-0.214516	0.246519	ACTL6B	ENSG00000077080					0	11.9573
-0.145161	0.435891	RARB	ENSG00000077092				1	1	6.5613
0.0637097	0.733488	TOP2B	ENSG00000077097					0	13.7966
0.0846774	0.650618	TM9SF3	ENSG00000077147					0	13.328
0.589516	0.000483401	NFKB2	ENSG00000077150			1	1	2	8.93181
-0.425403	0.017042	UBE2T	ENSG00000077152				1	1	9.66167
-0.558065	0.00110541	PPP1R12B	ENSG00000077157				1	1	11.3187
-0.547581	0.00143074	DNAJC10	ENSG00000077232				1	1	12.0792
0.0866935	0.642842	GTF3C1	ENSG00000077235			1		1	12.8373
-0.112097	0.548255	IL4R	ENSG00000077238					0	7.13475
-0.127823	0.49318	USP33	ENSG00000077254				1	1	12.4022
-0.339113	0.0620076	PAK3	ENSG00000077264					0	13.888
0.472654	0.00725191	CAPN6	ENSG00000077274				1	1	4.93068
-0.205242	0.268025	DCX	ENSG00000077279					0	15.7516
-0.0282258	0.880192	SNRPA	ENSG00000077312				1	1	10.5752
0.247277	0.179875	SPAG6	ENSG00000077327	1				1	5.25736
-0.450806	0.0109223	EXOSC5	ENSG00000077348			1	1	2	9.1199
-0.204435	0.269951	DYNC1I2	ENSG00000077380					0	13.641
0.14246	0.44457	APBB1IP	ENSG00000077420					0	4.24263
0.254839	0.166499	LRCH4	ENSG00000077454				1	1	9.46233
0.130645	0.483602	FAM76B	ENSG00000077458				1	1	9.98222
0.740323	1.92794e-06	SIRT6	ENSG00000077463				1	1	11.1095
0.181048	0.329711	POLD3	ENSG00000077514					0	9.62239
0.128629	0.490434	ACTN2	ENSG00000077522	1		1		2	7.56888
-0.196371	0.289705	CAPZB	ENSG00000077549				1	1	13.4028
0.272581	0.137927	GPR137B	ENSG00000077585				1	1	9.21797
0.485081	0.00567713	NAALAD2	ENSG00000077616			1	1	2	9.41253
0.442339	0.0127142	JADE1	ENSG00000077684				1	1	10.7332
-0.296371	0.105464	SLC25A43	ENSG00000077713				1	1	7.23842
-0.137097	0.462073	UBE2A	ENSG00000077721				1	1	11.8572
0.27621	0.132553	FGFR1	ENSG00000077782				1	1	13.0417
-0.0540323	0.772821	SMC1B	ENSG00000077935					0	4.7139
-0.147984	0.426923	FBLN1	ENSG00000077942				1	1	11.1802
-0.2875	0.116818	ITGA8	ENSG00000077943					0	5.26937
0.279952	0.127175	CST7	ENSG00000077984					0	4.23777
-0.327823	0.0718048	MAP2	ENSG00000078018					0	15.9957
-0.413306	0.0208305	PIAS2	ENSG00000078043				1	1	10.6559
-0.58871	0.000494286	AMPH	ENSG00000078053				1	1	12.4568
0.519355	0.00275324	ARAF	ENSG00000078061			1		1	10.2008
-0.302823	0.0977424	MCCC1	ENSG00000078070				1	1	10.2074
0.545968	0.00148756	LAMP3	ENSG00000078081		1	1	1	3	6.11661
-0.178042	0.337939	FAP	ENSG00000078098			1	1	2	4.8457
-0.358468	0.0476798	NEBL	ENSG00000078114				1	1	11.1379
-0.227823	0.217716	ACER3	ENSG00000078124				1	1	10.8839
-0.360484	0.0463535	UBE2K	ENSG00000078140					0	12.8214
0.279435	0.127907	PIK3C3	ENSG00000078142					0	11.3113
0.274194	0.135519	N4BP2	ENSG00000078177					0	10.6597
0.0830645	0.656864	TIGAR	ENSG00000078237				1	1	10.0829
0.41129	0.0215248	TULP3	ENSG00000078246			1		1	9.95236
0.409677	0.0220938	SYNJ2	ENSG00000078269	1		1	1	3	8.07987
-0.378226	0.0359066	ADCY2	ENSG00000078295				1	1	10.6688
-0.605242	0.000309408	PPP2R5C	ENSG00000078304				1	1	12.7041
-0.473387	0.0071497	NA.2	ENSG00000078319				1	1	9.25472
-0.428226	0.0162458	RBFOX1	ENSG00000078328				1	1	12.7969
-0.376613	0.0367697	GNB1	ENSG00000078369					0	15.7363
0.0822581	0.659995	EDN1	ENSG00000078401					0	5.38004
-0.0766129	0.682073	MLLT10	ENSG00000078403				1	1	10.691
0.0774194	0.678902	ZCWPW1	ENSG00000078487				1	1	7.31964
-0.404435	0.0240295	ADCYAP1R1	ENSG00000078549				1	1	12.5442
-0.584938	0.000548115	FGF20	ENSG00000078579				1	1	4.97402
0.107301	0.565602	ITM2A	ENSG00000078596					0	5.20253
0.100403	0.590984	NRDC	ENSG00000078618				1	1	12.963
-0.234274	0.204611	VDAC3	ENSG00000078668					0	13.0648
0.157661	0.39696	PCM1	ENSG00000078674					0	13.2086
0.271774	0.139142	TNRC6C	ENSG00000078687					0	12.1296
0.158065	0.395738	CBFA2T2	ENSG00000078699					0	11.835
-0.698387	1.24956e-05	BRINP1	ENSG00000078725			1	1	2	11.3858
0.17621	0.343015	ITCH	ENSG00000078747			1		1	10.1674
0.197177	0.287689	PKD2L2	ENSG00000078795				1	1	4.72042
-0.104839	0.574606	TP53INP2	ENSG00000078804				1	1	12.3958
0.372581	0.0390007	SDF4	ENSG00000078808					0	12.7385
0.103226	0.580538	MYH7B	ENSG00000078814					0	7.62174
0.307692	0.0922032	TP73	ENSG00000078900				1	1	5.66879
0.308065	0.0917899	TOLLIP	ENSG00000078902					0	12.7163
-0.37621	0.036988	UBE2D4	ENSG00000078967				1	1	9.4036
-0.549597	0.00136237	CLUL1	ENSG00000079101			1	1	2	6.76995
-0.469355	0.00772752	RUNX1T1	ENSG00000079102					0	12.7366
-0.00806452	0.965656	CDH17	ENSG00000079112			1		1	4.5739
0.341935	0.0597302	THOC1	ENSG00000079134				1	1	10.1258
-0.363306	0.0445461	FKBP7	ENSG00000079150					0	8.62214
-0.184677	0.319943	OSBPL6	ENSG00000079156					0	11.008
0.180242	0.331906	SLC1A3	ENSG00000079215				1	1	10.9902
-0.140323	0.451502	XRCC5	ENSG00000079246			1	1	2	13.5915
-0.33629	0.0643526	LXN	ENSG00000079257					0	5.29292
-0.0477871	0.798508	SP140	ENSG00000079263					0	4.686
-0.337903	0.0630043	MKNK1	ENSG00000079277					0	9.41091
-0.247984	0.178594	TNS1	ENSG00000079308				1	1	10.8391
0.147984	0.426923	REXO1	ENSG00000079313				1	1	11.9672
0.385484	0.0322229	SAR1A	ENSG00000079332				1	1	12.6673
0.0991935	0.595486	CDC14A	ENSG00000079335				1	1	6.78383
-0.214113	0.24743	RAPGEF3	ENSG00000079337					0	8.11346
-0.0381087	0.838717	CEACAM1	ENSG00000079385	1				1	4.91368
0.390323	0.0299421	SENP1	ENSG00000079387					0	9.89049
0.114919	0.538162	DUSP13	ENSG00000079393			1		1	5.54765
-0.0709677	0.704411	CIC	ENSG00000079432			1		1	13.3613
-0.431452	0.015374	LIPE	ENSG00000079435			1	1	2	9.42978
-0.326613	0.0729219	FDFT1	ENSG00000079459	1		1	1	3	14.1497
-0.218952	0.236651	PAFAH1B3	ENSG00000079462					0	11.8335
-0.507258	0.00358462	OPHN1	ENSG00000079482				1	1	9.84267
0.129435	0.487695	KIF22	ENSG00000079616			1		1	10.8084
-0.256048	0.164427	SCGN	ENSG00000079689				1	1	10.0578
-0.0294355	0.875096	CARMIL1	ENSG00000079691				1	1	9.6805
-0.439516	0.0133637	PGM1	ENSG00000079739			1	1	2	10.28
0.0120968	0.948503	DDX1	ENSG00000079785					0	13.0929
0.00927419	0.960508	DNM2	ENSG00000079805				1	1	12.3093
-0.0181452	0.922818	EPB41L2	ENSG00000079819				1	1	9.75085
-0.441129	0.0129892	RIMS1	ENSG00000079841				1	1	12.0379
0.216129	0.2429	MOXD1	ENSG00000079931				1	1	10.9786
-0.575403	0.000707878	STX7	ENSG00000079950			1		1	12.4698
0.0177419	0.924529	RABL2B	ENSG00000079974				1	1	10.8003
0.721371	4.675e-06	KEAP1	ENSG00000079999			1	1	2	12.0171
-0.287097	0.117355	DDX43	ENSG00000080007					0	5.79771
-0.493548	0.00477997	PTPRH	ENSG00000080031					0	10.3679
0.460484	0.00913941	DCT	ENSG00000080166	1		1	1	3	5.48928
0.266532	0.147233	SLC35C2	ENSG00000080189					0	11.2402
0.166935	0.369408	CRYBG3	ENSG00000080200				1	1	8.25122
-0.530242	0.00215316	EPHA6	ENSG00000080224				1	1	8.29964
0.0229931	0.902285	SCTR	ENSG00000080293					0	4.66083
0.0625	0.738371	RFX3	ENSG00000080298				1	1	10.8023
0.373387	0.038546	RIF1	ENSG00000080345				1	1	11.5183
0.324194	0.0751965	RAB21	ENSG00000080371			1	1	2	12.5751
-0.264516	0.150434	SLC4A4	ENSG00000080493				1	1	9.42248
0.456452	0.00984987	SMARCA2	ENSG00000080503					0	11.6366
0.202659	0.274224	RDH8	ENSG00000080511					0	3.87877
0.224194	0.225333	SESN1	ENSG00000080546				1	1	10.3877
-0.382661	0.0336172	MID2	ENSG00000080561					0	9.04147
0.0736715	0.693681	DNAAF6	ENSG00000080572					0	3.70451
0.053629	0.774473	COL5A3	ENSG00000080573					0	7.02605
0.305645	0.0945019	SRCAP	ENSG00000080603		1		1	2	8.25925
-0.160484	0.388453	PUM3	ENSG00000080608					0	9.47397
-0.106048	0.570175	CPB2	ENSG00000080618					0	4.84013
-0.500403	0.00414543	CHRNA3	ENSG00000080644					0	9.18247
-0.388306	0.030876	KCNN2	ENSG00000080709				1	1	7.03119
0.0858871	0.645948	CNOT4	ENSG00000080802					0	11.0989
0.39879	0.0262677	PSEN1	ENSG00000080815					0	11.9332
0.224194	0.225333	CPOX	ENSG00000080819				1	1	10.5837
0.192339	0.299919	CLDND1	ENSG00000080822				1	1	11.8014
0.450806	0.0109223	MOK	ENSG00000080823			1	1	2	10.1
0.178226	0.337433	HSP90AA1	ENSG00000080824				1	1	17.1766
0.0254032	0.892099	RBL1	ENSG00000080839				1	1	8.26182
-0.485484	0.00563136	DLGAP4	ENSG00000080845				1	1	12.8925
-0.36129	0.0458312	IGSF9B	ENSG00000080854		1			1	10.9276
-0.191532	0.301988	CROCCP3	ENSG00000080947			1		1	8.91233
0.287903	0.116283	NDC80	ENSG00000080986			1	1	2	7.57498
-0.0379032	0.839576	AP4E1	ENSG00000081014					0	9.71114
0.204032	0.270918	RSBN1	ENSG00000081019					0	11.1845
-0.35	0.0535839	MAGI3	ENSG00000081026				1	1	10.9858
0.507385	0.00357488	CXCL2	ENSG00000081041					0	5.0778
0.708754	8.11264e-06	AFP	ENSG00000081051			1		1	5.16371
0.0508065	0.786061	COL4A4	ENSG00000081052					0	5.48391
0.229435	0.214388	TCF7	ENSG00000081059				1	1	7.75789
-0.185887	0.316728	OSTM1	ENSG00000081087					0	11.4021
-0.668145	4.00201e-05	CDH7	ENSG00000081138				1	1	10.5068
-0.508065	0.00352315	IMPG2	ENSG00000081148				1	1	6.96976
0.225806	0.221926	PCNP	ENSG00000081154					0	12.719
0.118952	0.523899	EXD2	ENSG00000081177					0	10.8355
-0.214113	0.24743	ARG2	ENSG00000081181				1	1	10.3875
-0.364516	0.043789	MEF2C	ENSG00000081189				1	1	9.37281
0.30111	0.0997489	PTPRC	ENSG00000081237			1		1	4.59879
0.184258	0.321062	CACNA1S	ENSG00000081248					0	4.43802
-0.372984	0.0387728	PKP1	ENSG00000081277					0	5.39885
-0.0645161	0.730238	UBA5	ENSG00000081307				1	1	10.9622
0.156855	0.39941	STK17B	ENSG00000081320			1		1	8.04804
0.35121	0.0527067	CDC14B	ENSG00000081377			1		1	9.97571
-0.0197581	0.915981	ZNF510	ENSG00000081386				1	1	10.5399
0.204839	0.268987	LRP2	ENSG00000081479				1	1	9.58545
0.269355	0.142835	ZNF506	ENSG00000081665			1	1	2	10.2222
0.341532	0.0600515	JMJD4	ENSG00000081692					0	8.47774
0.435887	0.0142393	DUSP12	ENSG00000081721				1	1	10.6871
-0.482661	0.00595845	AACS	ENSG00000081760				1	1	11.272
0.0391129	0.834525	DELE1	ENSG00000081791					0	11.2293
0.251941	0.171538	SLC13A1	ENSG00000081800			1		1	3.76361
-0.52379	0.00249327	CADPS2	ENSG00000081803			1	1	2	7.74103
-0.154435	0.406811	PCDHB4	ENSG00000081818					0	7.59125
-0.477016	0.00666146	PCDHA6	ENSG00000081842					0	6.87794
0.0391129	0.834525	PCDHGA2	ENSG00000081853					0	5.47539
-0.0875	0.639743	HSPB11	ENSG00000081870				1	1	9.76839
0.0177419	0.924529	PHLPP1	ENSG00000081913				1	1	10.8271
-0.306452	0.0935912	ATP8B1	ENSG00000081923					0	5.00394
-0.204839	0.268987	IL12RB2	ENSG00000081985				1	1	6.45274
0.103629	0.579053	SMARCD3	ENSG00000082014					0	12.4526
-0.075	0.688429	WDR70	ENSG00000082068				1	1	10.1807
0.358504	0.0476558	FYB1	ENSG00000082074	1		1		2	4.79928
0.243548	0.186742	MPP4	ENSG00000082126				1	1	5.14821
-0.465323	0.00834448	STRADB	ENSG00000082146				1	1	10.7681
0.0504032	0.78772	BZW1	ENSG00000082153				1	1	13.2594
-0.0233871	0.900619	PGR	ENSG00000082175			1	1	2	5.31358
-0.144355	0.438472	C1QTNF3	ENSG00000082196				1	1	6.5896
-0.05	0.789381	ME2	ENSG00000082212					0	11.9776
-0.214919	0.245611	C5orf22	ENSG00000082213				1	1	10.7659
0.186694	0.314595	CCNT2	ENSG00000082258				1	1	11.5454
-0.255242	0.165806	FAM135A	ENSG00000082269			1		1	10.7667
0.00241935	0.989694	COL19A1	ENSG00000082293					0	5.62949
-0.324194	0.0751965	EPB41L3	ENSG00000082397				1	1	12.6095
0.417339	0.0194972	COBLL1	ENSG00000082438			1	1	2	7.22115
-0.319355	0.0799098	DLG3	ENSG00000082458			1		1	11.832
-0.0282258	0.880192	KCNK2	ENSG00000082482				1	1	7.62262
-0.0810484	0.664704	SERTAD4	ENSG00000082497	1				1	9.47459
-0.162097	0.383639	TRAF5	ENSG00000082512					0	8.1982
0.164113	0.377671	MRPL22	ENSG00000082515				1	1	10.5938
-0.100806	0.589487	GEMIN5	ENSG00000082516			1		1	10.3587
-0.0479839	0.797695	OPRK1	ENSG00000082556				1	1	8.57542
0.0681452	0.715673	NFE2L1	ENSG00000082641				1	1	14.5515
-0.0923387	0.62127	SEMA5B	ENSG00000082684				1	1	12.1109
-0.691129	1.67318e-05	GSK3B	ENSG00000082701			1	1	2	13.3975
-0.0685484	0.71406	ITGB5	ENSG00000082781				1	1	10.7894
-0.558871	0.00108331	ERC1	ENSG00000082805			1	1	2	12.6449
0.183468	0.323179	XPO1	ENSG00000082898				1	1	13.1846
0.202018	0.275778	LINC01587	ENSG00000082929					0	4.30387
-0.450806	0.0109223	RNF13	ENSG00000082996				1	1	10.2272
-0.524194	0.00247073	TRPM3	ENSG00000083067				1	1	9.39771
0.147984	0.426923	PALB2	ENSG00000083093			1		1	8.9047
-0.117339	0.529582	DOP1A	ENSG00000083097				1	1	10.9695
0.143548	0.441061	LYRM2	ENSG00000083099					0	11.3232
-0.658065	5.73233e-05	BCKDHB	ENSG00000083123				1	1	9.61142
0.367742	0.0418202	KAT6A	ENSG00000083168					0	12.5694
0.104839	0.574606	TUT7	ENSG00000083223				1	1	10.3486
-0.677823	2.79802e-05	ULK2	ENSG00000083290				1	1	12.1684
0.207077	0.263675	GRHL2	ENSG00000083307					0	4.70011
0.244355	0.185241	TNPO1	ENSG00000083312					0	13.6751
0.471371	0.00743384	PLOD1	ENSG00000083444					0	11.4474
-0.364113	0.0440402	P2RX5	ENSG00000083454					0	7.6395
0.325	0.0744323	ITGAE	ENSG00000083457				1	1	9.63347
0.142742	0.443659	DIS3	ENSG00000083520				1	1	11.6024
-0.475403	0.00687483	PIBF1	ENSG00000083535				1	1	9.25214
-0.285081	0.120067	TDRD3	ENSG00000083544			1	1	2	9.57951
-0.075	0.688429	NUFIP1	ENSG00000083635				1	1	9.27935
-0.0689516	0.712449	PDS5B	ENSG00000083642				1	1	11.4346
-0.583468	0.000570459	OXCT1	ENSG00000083720				1	1	12.2911
-0.379032	0.0354812	RRAGB	ENSG00000083750					0	11.4303
0.208065	0.261355	CYLD	ENSG00000083799			1	1	2	11.7236
-0.218952	0.236651	SLC27A5	ENSG00000083807				1	1	8.67407
0.206452	0.265153	ZNF324	ENSG00000083812				1	1	10.5627
-0.502016	0.00400711	ZNF671	ENSG00000083814			1		1	9.37918
0.0576613	0.758	ZNF416	ENSG00000083817			1	1	2	8.65183
0.23629	0.20063	ZNF586	ENSG00000083828					0	8.32098
0.422177	0.0179913	ZNF446	ENSG00000083838				1	1	9.12458
0.504032	0.00383981	ZNF264	ENSG00000083844				1	1	11.1099
0.462903	0.0087343	RPS5	ENSG00000083845					0	14.0582
0.214516	0.246519	FAT1	ENSG00000083857		1		1	2	12.3766
0.737903	2.16772e-06	YTHDC1	ENSG00000083896			1	1	2	12.6038
0.13629	0.464736	CHMP2B	ENSG00000083937				1	1	11.0955
-0.443952	0.0123551	SMAP2	ENSG00000084070					0	12.5126
0.655242	6.32414e-05	PPIE	ENSG00000084072			1	1	2	10.6184
-0.113306	0.543918	ZMPSTE24	ENSG00000084073				1	1	10.9648
0.513306	0.0031453	STARD7	ENSG00000084090			1	1	2	12.9219
0.271774	0.139142	NOA1	ENSG00000084092				1	1	10.4093
0.377823	0.0361208	REST	ENSG00000084093			1		1	9.2265
0.0928887	0.619185	HAL	ENSG00000084110				1	1	4.19388
0.143952	0.439766	SSH1	ENSG00000084112				1	1	11.3829
0.578629	0.000649764	GSTP1	ENSG00000084207				1	1	13.342
-0.11129	0.551154	APLP2	ENSG00000084234					0	15.1742
-0.683065	2.29217e-05	FAM234B	ENSG00000084444				1	1	11.8282
-0.415323	0.0201547	SLCO1A2	ENSG00000084453				1	1	6.59828
0.127823	0.49318	WBP11	ENSG00000084463				1	1	12.7485
0.710484	7.5348e-06	EIF3I	ENSG00000084623			1	1	2	12.7852
-0.468548	0.00784772	NKAIN1	ENSG00000084628			1	1	2	12.5746
0.269758	0.142215	COL16A1	ENSG00000084636					0	6.83408
0.589919	0.000478038	TXLNA	ENSG00000084652				1	1	12.2831
-0.324428	0.0749738	APOB	ENSG00000084674					0	4.859
0.0826613	0.658429	NCOA1	ENSG00000084676				1	1	11.5553
-0.208065	0.261355	AGBL5	ENSG00000084693					0	11.5978
-0.604032	0.000320477	EFR3B	ENSG00000084710				1	1	13.5108
-0.435081	0.0144402	KIF3C	ENSG00000084731					0	14.8161
-0.737903	2.16772e-06	RAB10	ENSG00000084733				1	1	13.4911
-0.0399194	0.831161	GCKR	ENSG00000084734			1		1	5.65273
-0.0512097	0.784403	HADHA	ENSG00000084754					0	12.8911
-0.104032	0.577569	MAPRE3	ENSG00000084764					0	13.507
-0.134677	0.470086	CAD	ENSG00000084774			1	1	2	11.5461
-0.183468	0.323179	CD59	ENSG00000085063					0	12.2411
0.314516	0.0848472	CD82	ENSG00000085117				1	1	8.57712
-0.159274	0.392086	BCORL1	ENSG00000085185					0	10.8774
-0.280645	0.126196	ATRX	ENSG00000085224				1	1	13.131
0.194758	0.293764	AK6	ENSG00000085231					0	9.24458
0.12621	0.498697	MYNN	ENSG00000085274				1	1	9.62421
0.191112	0.303072	MECOM	ENSG00000085276			1		1	7.29957
-0.63629	0.00011928	SCAMP1	ENSG00000085365			1	1	2	12.0929
-0.547177	0.00144476	PREP	ENSG00000085377				1	1	11.1732
-0.154839	0.405572	HACE1	ENSG00000085382				1	1	10.2488
-0.527419	0.00229666	SEH1L	ENSG00000085415			1		1	10.6458
-0.638306	0.000111719	WDR47	ENSG00000085433					0	12.9182
0.141532	0.447571	WDFY1	ENSG00000085449					0	11.5338
0.0298387	0.873399	OVGP1	ENSG00000085465				1	1	8.04111
-0.406048	0.0234197	SLC25A24	ENSG00000085491					0	9.9048
0.231048	0.211094	MAP3K4	ENSG00000085511					0	10.6233
0.364113	0.0440402	PILRA	ENSG00000085514			1	1	2	7.35347
-0.0987903	0.59699	IGSF9	ENSG00000085552			1	1	2	9.68323
0.423387	0.0176303	ABCB1	ENSG00000085563	1		1	1	3	6.51124
0.599597	0.000364124	ZNF213	ENSG00000085644				1	1	11.3699
0.0806452	0.666276	AKR1B1	ENSG00000085662					0	12.5335
0.225806	0.221926	CPNE3	ENSG00000085719					0	11.9622
0.468548	0.00784772	RRN3	ENSG00000085721				1	1	11.4379
0.273387	0.136719	CTTN	ENSG00000085733				1	1	13.2846
0.307258	0.0926872	WNT11	ENSG00000085741					0	5.91394
0.0169355	0.92795	MTIF2	ENSG00000085760					0	10.5008
-0.66371	4.69523e-05	DDHD2	ENSG00000085788					0	12.0886
-0.354435	0.0504231	TTC39A	ENSG00000085831				1	1	9.98866
-0.115323	0.536727	EPS15	ENSG00000085832				1	1	13.1819
0.284274	0.121165	ORC1	ENSG00000085840			1		1	7.56201
-0.357661	0.0482188	MGST2	ENSG00000085871				1	1	8.02114
0.539516	0.001735	CHERP	ENSG00000085872				1	1	11.7829
0.258065	0.161014	ATG16L1	ENSG00000085978			1	1	2	11.5047
0.300806	0.100108	USP40	ENSG00000085982			1	1	2	10.2834
-0.500403	0.00414543	POMGNT1	ENSG00000085998				1	1	12.1699
0.235081	0.203012	RAD54L	ENSG00000085999				1	1	7.3854
-0.18871	0.309303	MAST2	ENSG00000086015				1	1	12.7397
0.146774	0.430754	DNAJA1	ENSG00000086061				1	1	14.6983
-0.274597	0.134922	B4GALT1	ENSG00000086062				1	1	8.29579
0.0141129	0.939935	CHMP5	ENSG00000086065				1	1	11.878
0.00887097	0.962224	NFX1	ENSG00000086102				1	1	11.6364
-0.391532	0.0293929	AQP6	ENSG00000086159					0	5.38455
-0.523387	0.00251599	DIMT1	ENSG00000086189					0	11.2321
-0.330242	0.0696105	IPO11	ENSG00000086200				1	1	9.82537
0.122621	0.51108	FOLH1	ENSG00000086205				1	1	6.10676
0.0479839	0.797695	EIF2AK1	ENSG00000086232				1	1	12.8967
0.327292	0.0722927	NME8	ENSG00000086288			1		1	3.90384
0.172581	0.353203	EPDR1	ENSG00000086289				1	1	10.8646
-0.167742	0.367066	SNX10	ENSG00000086300				1	1	11.6609
0.0802419	0.667849	SEPHS1	ENSG00000086475				1	1	11.9601
0.459274	0.00934785	MRPL28	ENSG00000086504					0	12.0506
-0.302016	0.0986835	HBQ1	ENSG00000086506					0	7.47485
0.512903	0.00317307	ITPKC	ENSG00000086544			1	1	2	10.7514
0.176328	0.342685	CEACAM6	ENSG00000086548				1	1	4.16712
-0.133871	0.472774	FAT2	ENSG00000086570	1		1		2	7.05785
0.592339	0.00044695	RBM22	ENSG00000086589				1	1	11.744
0.244758	0.184494	TMED2	ENSG00000086598				1	1	12.65
0.612097	0.000252845	ERO1B	ENSG00000086619			1	1	2	8.51864
-0.452016	0.0106846	ZFAND6	ENSG00000086666				1	1	11.6146
-0.0395161	0.832843	HSD17B2	ENSG00000086696					0	4.69295
0.497177	0.00443439	TXLNG	ENSG00000086712				1	1	10.8837
-0.395968	0.0274491	PPEF1	ENSG00000086717				1	1	7.26125
0.65	7.57005e-05	LAT2	ENSG00000086730			1	1	2	6.63789
-0.140726	0.450189	HUWE1	ENSG00000086758					0	14.4988
0.438306	0.0136504	ZW10	ENSG00000086827				1	1	9.65168
0.222984	0.227912	ALG9	ENSG00000086848					0	9.93315
-0.202419	0.274805	MYBPC2	ENSG00000086967					0	5.30162
-0.000403226	0.998282	NOX4	ENSG00000086991				1	1	6.14053
-0.196371	0.289705	ACOX3	ENSG00000087008					0	10.144
-0.5	0.00418064	MTMR2	ENSG00000087053					0	11.8684
0.47379	0.00709399	PPP1R15A	ENSG00000087074			1	1	2	13.0665
0.016129	0.931373	HSD17B14	ENSG00000087076					0	7.81096
0.500806	0.00411047	TRIP6	ENSG00000087077				1	1	9.57304
-0.360484	0.0463535	ACHE	ENSG00000087085					0	13.5107
0.738306	2.12597e-06	FTL	ENSG00000087086			1	1	2	14.8734
0.48871	0.00527644	SRRT	ENSG00000087087				1	1	12.8609
0.474597	0.00698368	BAX	ENSG00000087088					0	11.5738
-0.598387	0.000376905	NLK	ENSG00000087095				1	1	12.3659
-0.367742	0.0418202	PIGS	ENSG00000087111					0	12.0873
-0.31129	0.0882665	ADAMTS2	ENSG00000087116			1	1	2	7.67273
-0.100806	0.589487	ATXN7L3	ENSG00000087152					0	13.3824
0.0689516	0.712449	PGS1	ENSG00000087157					0	11.3294
0.403629	0.0243393	PSMC5	ENSG00000087191				1	1	12.461
0.568548	0.00084675	UIMC1	ENSG00000087206				1	1	10.0903
0.158832	0.39342	CETP	ENSG00000087237					0	3.93905
-0.162903	0.381245	MMP2	ENSG00000087245					0	10.5609
-0.0520161	0.781089	MT3	ENSG00000087250				1	1	9.07111
-0.404435	0.0240295	LPCAT2	ENSG00000087253					0	8.45775
-0.29879	0.102516	GNAO1	ENSG00000087258				1	1	14.5056
0.318548	0.080717	OGFOD1	ENSG00000087263				1	1	11.1316
0.339113	0.0620076	SH3BP2	ENSG00000087266					0	11.9862
0.194355	0.294784	NOP14	ENSG00000087269					0	10.199
-0.241532	0.19053	ADD1	ENSG00000087274					0	14.0881
-0.463306	0.00866828	L2HGDH	ENSG00000087299					0	9.57678
-0.691935	1.62045e-05	TXNDC16	ENSG00000087301				1	1	10.6348
0.297984	0.103492	RTRAF	ENSG00000087302					0	11.8727
0.438306	0.0136504	NID2	ENSG00000087303			1	1	2	6.07764
0.366935	0.0423056	GMCL1	ENSG00000087338					0	9.60831
0.693548	1.51945e-05	SF3B2	ENSG00000087365				1	1	13.8265
-0.167742	0.367066	KLHL42	ENSG00000087448				1	1	12.4217
0.139516	0.454132	GNAS	ENSG00000087460					0	16.7766
-0.36371	0.0442926	DNM1L	ENSG00000087470			1		1	12.8942
0.284274	0.121165	PTHLH	ENSG00000087494			1	1	2	5.61403
-0.478629	0.00645375	PHACTR3	ENSG00000087495				1	1	10.8731
-0.0233871	0.900619	ERGIC2	ENSG00000087502					0	10.6978
0.17478	0.347008	TFAP2C	ENSG00000087510					0	4.50463
0.0766129	0.682073	AURKA	ENSG00000087586				1	1	8.72582
0.568145	0.000855616	CASS4	ENSG00000087589			1	1	2	5.10965
0.471371	0.00743384	PIR	ENSG00000087842			1		1	9.0003
0.13629	0.464736	AAMDC	ENSG00000087884				1	1	7.45191
0.132258	0.478172	RFX2	ENSG00000087903				1	1	8.11268
0.558871	0.00108331	METTL2A	ENSG00000087995				1	1	11.2225
-0.216532	0.242	SULT2B1	ENSG00000088002					0	5.15275
-0.277823	0.130215	ALG6	ENSG00000088035				1	1	8.47555
0.181452	0.328616	CNOT3	ENSG00000088038					0	11.4515
0.352419	0.051841	GP6	ENSG00000088053					0	5.38807
-0.149194	0.42311	PTPN4	ENSG00000088179				1	1	10.2452
0.389919	0.030127	DDX18	ENSG00000088205				1	1	11.7837
0.547581	0.00143074	KHSRP	ENSG00000088247				1	1	14.2509
0.596774	0.000394563	GNA11	ENSG00000088256			1	1	2	12.5129
-0.0104839	0.955362	ASAP3	ENSG00000088280			1	1	2	11.1129
-0.046371	0.804362	EDEM2	ENSG00000088298				1	1	9.34513
0.091129	0.625868	DNMT3B	ENSG00000088305					0	9.59434
0.0852544	0.648389	REM1	ENSG00000088320				1	1	4.02532
0.162097	0.383639	TPX2	ENSG00000088325				1	1	10.3447
-0.131048	0.482242	FER1L4	ENSG00000088340				1	1	8.37484
0.347984	0.0550714	PDRG1	ENSG00000088356			1	1	2	11.7354
-0.499194	0.00425183	EPB41L1	ENSG00000088367					0	14.5989
0.356894	0.0487363	SLC15A1	ENSG00000088386		1			1	3.97483
-0.374194	0.0380956	DOCK9	ENSG00000088387				1	1	8.47968
0.302016	0.0986835	ANKRD10	ENSG00000088448				1	1	11.5321
0.469355	0.00772752	TGDS	ENSG00000088451				1	1	8.01023
-0.512903	0.00317307	DOCK3	ENSG00000088538				1	1	12.2206
-0.427419	0.0164701	C3orf18	ENSG00000088543				1	1	9.93777
0.0197581	0.915981	COQ9	ENSG00000088682				1	1	10.7902
0.227447	0.218496	TMEM40	ENSG00000088726			1	1	2	4.77104
0.189113	0.308251	KIF9	ENSG00000088727					0	8.63628
-0.418952	0.0189841	ARHGAP28	ENSG00000088756				1	1	9.15704
-0.0431452	0.817736	CRLS1	ENSG00000088766					0	10.2995
-0.0782258	0.675738	PPP1R13B	ENSG00000088808					0	11.5239
-0.630645	0.000142939	ATRN	ENSG00000088812				1	1	12.9324
0.829032	8.35068e-09	SMOX	ENSG00000088826			1	1	2	10.5509
0.218971	0.236608	SIGLEC1	ENSG00000088827				1	1	4.79138
-0.3	0.101066	FKBP1A	ENSG00000088832				1	1	12.7114
0.370565	0.0401563	NSFL1C	ENSG00000088833			1	1	2	13.1096
0.384677	0.0326164	SLC4A11	ENSG00000088836				1	1	6.45776
-0.563306	0.000968539	DNAAF9	ENSG00000088854				1	1	12.3397
-0.195565	0.29173	ZNF343	ENSG00000088876					0	8.56937
0.0653226	0.726993	EBF4	ENSG00000088881				1	1	10.9855
0.17621	0.343015	CPXM1	ENSG00000088882				1	1	10.6374
0.0923387	0.62127	MAVS	ENSG00000088888				1	1	12.4379
-0.355645	0.0495873	LZTS3	ENSG00000088899					0	12.8683
-0.0882505	0.636863	F11	ENSG00000088926				1	1	4.28547
0.467742	0.00796949	XRN2	ENSG00000088930					0	11.5813
-0.13629	0.464736	KIZ	ENSG00000088970			1		1	9.28045
-0.13871	0.456771	DYNLL1	ENSG00000088986			1	1	2	13.0504
0.166129	0.371758	TESC	ENSG00000088992				1	1	6.66494
0.425806	0.0169263	SNX5	ENSG00000089006			1		1	10.7759
0.335081	0.0653785	RPL6	ENSG00000089009					0	14.9789
0.00685484	0.970805	MAPKAPK5	ENSG00000089022					0	11.468
0.0798387	0.669424	P2RX7	ENSG00000089041					0	4.98613
0.419758	0.0187317	ESF1	ENSG00000089048					0	10.7255
-0.32621	0.0732973	RBBP9	ENSG00000089050			1		1	10.6949
-0.0245968	0.895506	ANAPC5	ENSG00000089053					0	12.0162
-0.329032	0.070701	SLC23A2	ENSG00000089057					0	12.2164
0.583871	0.000564253	SLC8B1	ENSG00000089060					0	8.06634
-0.368952	0.0411005	TMEM230	ENSG00000089063				1	1	11.6668
-0.56129	0.00101932	DZANK1	ENSG00000089091					0	9.21554
0.0237903	0.898914	KDM2B	ENSG00000089094			1		1	11.5499
0.121774	0.514025	CFAP61	ENSG00000089101			1	1	2	6.8576
0.118548	0.525317	LHX5	ENSG00000089116					0	9.20471
-0.354839	0.0501433	TASP1	ENSG00000089123				1	1	8.28161
0.159232	0.392212	OAS1	ENSG00000089127					0	4.57181
0.240726	0.192061	GCN1	ENSG00000089154					0	12.595
0.333468	0.0667662	RPLP0	ENSG00000089157					0	15.3431
0.309274	0.0904563	PXN	ENSG00000089159					0	11.4393
0.00927419	0.960508	SIRT4	ENSG00000089163			1		1	7.07158
-0.434274	0.0146435	RPH3A	ENSG00000089169			1	1	2	10.4346
-0.287903	0.116283	KIF16B	ENSG00000089177				1	1	9.08865
0.0266129	0.886993	TRMT6	ENSG00000089195				1	1	10.3639
-0.295968	0.105961	CHGB	ENSG00000089199					0	13.943
-0.2125	0.251094	PEBP1	ENSG00000089220					0	14.4122
0.436465	0.0140967	TBX5	ENSG00000089225					0	3.99399
0.760081	7.04006e-07	BRAP	ENSG00000089234			1	1	2	10.8624
0.271371	0.139753	ERP29	ENSG00000089248				1	1	13.0301
-0.140323	0.451502	NOS1	ENSG00000089250				1	1	8.50749
0.380242	0.0348509	FUS	ENSG00000089280					0	14.7872
0.589919	0.000478038	IGBP1	ENSG00000089289				1	1	11.2541
0.0967742	0.604534	FXYD5	ENSG00000089327					0	6.58348
0.247177	0.180056	ZNF302	ENSG00000089335					0	11.0715
-0.370565	0.0401563	GRAMD1A	ENSG00000089351					0	13.2113
0.612311	0.000251235	FXYD3	ENSG00000089356			1	1	2	5.14768
-0.083871	0.653738	HEPH	ENSG00000089472				1	1	10.844
0.229032	0.215216	CDIP1	ENSG00000089486				1	1	12.5688
-0.625806	0.000166453	CMTM1	ENSG00000089505				1	1	7.475
-0.520565	0.00268012	KCNH4	ENSG00000089558	1		1		2	6.92975
-0.0431452	0.817736	GANAB	ENSG00000089597					0	13.8031
-0.0185484	0.921109	GMIP	ENSG00000089639			1		1	11.3184
-0.0294355	0.875096	RBM41	ENSG00000089682					0	9.2318
0.235306	0.202567	BIRC5	ENSG00000089685				1	1	8.69022
0.300806	0.100108	LAG3	ENSG00000089692				1	1	6.85899
0.237097	0.199053	MLF2	ENSG00000089693				1	1	13.9545
-0.632258	0.000135786	OTUB2	ENSG00000089723			1	1	2	9.37929
0.246774	0.180791	DDX24	ENSG00000089737				1	1	13.6287
-0.556855	0.0011393	ZBTB25	ENSG00000089775				1	1	9.40939
-0.343548	0.0584586	NECAP1	ENSG00000089818				1	1	12.6549
0.295161	0.106962	ARHGAP4	ENSG00000089820					0	7.84596
-0.289919	0.113635	ANKRD24	ENSG00000089847			1		1	10.113
0.51371	0.00311774	DHX32	ENSG00000089876					0	10.0061
-0.180645	0.330807	RCOR1	ENSG00000089902				1	1	10.1744
0.242742	0.188251	GPATCH2L	ENSG00000089916				1	1	12.4872
0.264919	0.14979	LTBP4	ENSG00000090006					0	12.4513
0.493952	0.00474047	BLVRB	ENSG00000090013					0	9.87742
0.147581	0.428197	SLC9A1	ENSG00000090020				1	1	11.0609
0.470968	0.00749181	SPTLC1	ENSG00000090054					0	10.8212
0.493548	0.00477997	PAPOLA	ENSG00000090060				1	1	13.1584
0.360887	0.0460918	CCNK	ENSG00000090061				1	1	9.42562
-0.293548	0.108983	PCBP4	ENSG00000090097			1		1	13.5407
0.24699	0.180397	RGS1	ENSG00000090104					0	4.19606
-0.335081	0.0653785	YPEL3	ENSG00000090238					0	11.1227
-0.146371	0.432035	MRPS33	ENSG00000090263					0	10.9834
-0.0528226	0.777779	NDUFB2	ENSG00000090266					0	11.0272
0.474597	0.00698368	NUDC	ENSG00000090273			1	1	2	13.1863
0.0943548	0.613639	MAEA	ENSG00000090316					0	12.2402
0.255345	0.165629	ICAM1	ENSG00000090339		1			1	5.12884
0.270161	0.141596	STRN4	ENSG00000090372				1	1	13.1551
0.231855	0.20946	IRAK3	ENSG00000090376			1	1	2	5.66702
0.273143	0.137084	LYZ	ENSG00000090382	1			1	2	4.49085
0.312287	0.0871993	SI	ENSG00000090402					0	3.71645
0.429839	0.0158049	MUL1	ENSG00000090432			1	1	2	11.3002
0.378629	0.0356934	TFAP4	ENSG00000090447				1	1	9.42399
0.685081	2.12066e-05	PDCD7	ENSG00000090470				1	1	11.1585
-0.126613	0.497315	SPG21	ENSG00000090487				1	1	11.1231
-0.166718	0.370041	FETUB	ENSG00000090512					0	4.03475
0.124597	0.504244	DNAJB11	ENSG00000090520				1	1	11.2344
0.0762097	0.68366	P3H2	ENSG00000090530				1	1	7.31793
0.209359	0.258333	THPO	ENSG00000090534					0	4.90502
0.369758	0.0406262	CHRD	ENSG00000090539	1			1	2	8.75727
0.358802	0.0474576	FLT3LG	ENSG00000090554		1			1	4.21836
-0.1375	0.460744	RAB11FIP3	ENSG00000090565					0	12.5324
0.348387	0.0547713	GNPTG	ENSG00000090581					0	11.548
0.571774	0.000778675	ZNF268	ENSG00000090612				1	1	10.393
0.465323	0.00834448	GOLGA3	ENSG00000090615				1	1	12.0359
0.18629	0.31566	PABPC4	ENSG00000090621					0	12.7012
-0.0664338	0.722529	CD209	ENSG00000090659					0	3.61785
-0.0556452	0.766224	CERS4	ENSG00000090661					0	11.353
0.116129	0.533864	MCOLN1	ENSG00000090674					0	10.6819
-0.425806	0.0169263	USP48	ENSG00000090686					0	11.7963
0.344758	0.057519	EFNB1	ENSG00000090776					0	11.7575
0.329435	0.0703361	PDPR	ENSG00000090857					0	10.9562
0.344355	0.0578309	AARS1	ENSG00000090861					0	13.3884
-0.0834677	0.6553	GLG1	ENSG00000090863				1	1	13.6096
0.156048	0.401868	KIF4A	ENSG00000090889				1	1	8.69509
0.654839	6.41301e-05	TNRC6A	ENSG00000090905				1	1	12.5595
0.0342742	0.854765	PLEKHG2	ENSG00000090924			1		1	11.57
-0.199194	0.282689	DLL3	ENSG00000090932			1	1	2	10.5435
-0.357258	0.0484901	NAT14	ENSG00000090971					0	11.9597
-0.48629	0.00554077	PITPNM2	ENSG00000090975				1	1	11.3843
-0.00564516	0.975956	EXOC1	ENSG00000090989				1	1	11.605
0.425	0.0171583	RBM27	ENSG00000091009			1	1	2	9.99112
-0.121371	0.51543	POU4F3	ENSG00000091010					0	5.07207
-0.281855	0.124502	OSBPL8	ENSG00000091039					0	12.9043
0.310484	0.0891375	DTX2	ENSG00000091073			1		1	8.21911
0.0108871	0.953647	NLRC4	ENSG00000091106				1	1	6.74323
-0.652016	7.06702e-05	PUS7	ENSG00000091127					0	9.03583
0.5309	0.00212084	LAMB4	ENSG00000091128			1		1	4.79365
-0.608468	0.000281528	NRCAM	ENSG00000091129				1	1	13.6942
-0.556452	0.0011508	LAMB1	ENSG00000091136			1	1	2	10.7437
0.53799	0.00179851	SLC26A4	ENSG00000091137			1		1	4.56619
0.168213	0.365703	SLC26A3	ENSG00000091138				1	1	4.76656
-0.0806452	0.666276	DLD	ENSG00000091140					0	12.1245
-0.617339	0.000215988	WDR7	ENSG00000091157				1	1	11.4158
0.189113	0.308251	TXNL1	ENSG00000091164				1	1	12.5087
0.631048	0.00014112	IL5RA	ENSG00000091181			1		1	4.67771
0.228629	0.216047	ABCC6	ENSG00000091262					0	6.0158
0.560081	0.00105089	CMTM6	ENSG00000091317					0	10.1538
0.00846774	0.96394	ITGA6	ENSG00000091409			1	1	2	10.9887
-0.616532	0.000221328	RAPGEF4	ENSG00000091428				1	1	10.7466
0.560484	0.00104027	MAP3K20	ENSG00000091436	1		1	1	3	8.70659
-0.0186598	0.920636	SMPX	ENSG00000091482					0	4.24595
-0.153226	0.41054	FH	ENSG00000091483					0	11.7036
-0.558468	0.00109431	SEL1L3	ENSG00000091490				1	1	11.1792
0.0540323	0.772821	TF	ENSG00000091513				1	1	7.67304
0.091129	0.625868	CDV3	ENSG00000091527				1	1	13.2205
-0.104435	0.576087	MYO15A	ENSG00000091536			1		1	7.49356
0.678226	2.75582e-05	ALKBH5	ENSG00000091542			1	1	2	11.8243
0.219196	0.236114	APOH	ENSG00000091583					0	4.0908
-0.558871	0.00108331	NLRP1	ENSG00000091592			1	1	2	13.6576
-0.410887	0.0216659	PITPNM3	ENSG00000091622				1	1	11.4812
0.0346774	0.853075	SPAG7	ENSG00000091640					0	11.9023
0.383871	0.0330138	ORC6	ENSG00000091651				1	1	9.45536
0.253226	0.169291	ZFHX4	ENSG00000091656					0	11.1482
-0.710081	7.66603e-06	SLC17A6	ENSG00000091664			1	1	2	12.8107
0.443548	0.0124441	ZC3HC1	ENSG00000091732					0	9.87934
0.0487903	0.794366	ESR1	ENSG00000091831			1		1	5.6184
-0.385081	0.0324192	RGS17	ENSG00000091844					0	11.1761
-0.387097	0.0314475	ANGPT2	ENSG00000091879					0	7.32008
0.347984	0.0550714	TMEM101	ENSG00000091947					0	10.1784
-0.336694	0.0640134	CD200	ENSG00000091972					0	12.5034
0.273387	0.136719	CCDC80	ENSG00000091986			1	1	2	9.5348
-0.083777	0.654102	CMA1	ENSG00000092009					0	3.93325
-0.0334677	0.858148	PSME1	ENSG00000092010				1	1	10.5937
-0.332258	0.067822	PPP2R3C	ENSG00000092020					0	9.80668
-0.021371	0.909149	HAUS4	ENSG00000092036				1	1	6.86205
-0.45121	0.0108426	JPH4	ENSG00000092051					0	13.6094
0.674194	3.2048e-05	MYH7	ENSG00000092054			1	1	2	8.07517
-0.627016	0.000160273	SLC7A8	ENSG00000092068	1		1		2	9.81423
0.345565	0.0568992	OSGEP	ENSG00000092094				1	1	9.9873
-0.053629	0.774473	SLC22A17	ENSG00000092096					0	12.4917
0.49879	0.00428782	RNF31	ENSG00000092098				1	1	10.2713
-0.304032	0.0963435	SCFD1	ENSG00000092108					0	11.0271
0.0205645	0.912564	G2E3	ENSG00000092140					0	10.1898
-0.0895161	0.632019	HECTD1	ENSG00000092148					0	12.9017
0.333065	0.0671167	HNRNPC	ENSG00000092199					0	14.402
0.0379032	0.839576	RPGRIP1	ENSG00000092200					0	5.46448
0.305242	0.0949598	SUPT16H	ENSG00000092201				1	1	13.3108
0.455645	0.00999741	TOX4	ENSG00000092203			1	1	2	12.4654
-0.479435	0.00635198	GEMIN2	ENSG00000092208			1		1	9.30984
0.22379	0.226191	TGM1	ENSG00000092295				1	1	7.52482
0.410081	0.0219504	TINF2	ENSG00000092330					0	10.9068
-0.0701613	0.707622	SEMA6A	ENSG00000092421				1	1	11.9098
0.187903	0.311413	TRPM7	ENSG00000092439				1	1	10.1559
0.169758	0.361252	TYRO3	ENSG00000092445	1			1	2	11.7088
0.168145	0.365899	WDR76	ENSG00000092470				1	1	7.73221
0.16129	0.386042	CAPN3	ENSG00000092529			1	1	2	4.53252
0.445968	0.0119182	SNAP23	ENSG00000092531			1	1	2	8.10165
0.331485	0.0685035	TBX15	ENSG00000092607		1			1	4.76748
0.622177	0.000186286	PHGDH	ENSG00000092621	1		1	1	3	13.0304
0.233871	0.205414	COL9A3	ENSG00000092758					0	7.09141
0.30121	0.0996314	EZR	ENSG00000092820				1	1	11.9437
-0.0596774	0.749803	MYL6	ENSG00000092841					0	13.6794
0.0701613	0.707622	AGO1	ENSG00000092847			1	1	2	12.0906
0.209677	0.257592	TEKT2	ENSG00000092850					0	8.5851
0.309677	0.090015	CLSPN	ENSG00000092853				1	1	8.65799
0.293145	0.109493	RFFL	ENSG00000092871					0	9.25956
0.177016	0.340775	UNC13D	ENSG00000092929				1	1	7.32152
0.182258	0.326435	MFSD11	ENSG00000092931				1	1	10.2633
-0.493548	0.00477997	DPYSL2	ENSG00000092964			1	1	2	15.6378
0.0879032	0.638195	TGFB2	ENSG00000092969				1	1	8.51277
0.475	0.00692908	GPATCH2	ENSG00000092978			1	1	2	10.2845
0.420565	0.0184822	NUP50	ENSG00000093000				1	1	12.0466
0.253629	0.16859	CDC45	ENSG00000093009			1	1	2	7.32861
-0.263306	0.152378	COMT	ENSG00000093010				1	1	10.585
-0.450806	0.0109223	ADA2	ENSG00000093072			1	1	2	10.3425
0.0322473	0.863271	NA.3	ENSG00000093100					0	3.96879
-0.102016	0.585005	ECHDC1	ENSG00000093144					0	11.3776
0.140726	0.450189	LRRFIP2	ENSG00000093167			1	1	2	11.6923
-0.00120968	0.994847	SEC22C	ENSG00000093183					0	11.6048
-0.420968	0.0183584	XYLB	ENSG00000093217				1	1	7.25715
-0.217339	0.240208	HDAC6	ENSG00000094631			1		1	12.6635
-0.522028	0.00259388	GABRP	ENSG00000094755				1	1	4.94264
0.140296	0.451589	KRT31	ENSG00000094796					0	3.66095
0.399194	0.0261023	CDC6	ENSG00000094804			1		1	8.78394
-0.394355	0.0281434	UPRT	ENSG00000094841					0	9.85314
0.357661	0.0482188	CDC23	ENSG00000094880				1	1	11.0229
0.454435	0.0102222	AAAS	ENSG00000094914					0	11.3621
-0.205242	0.268025	CBX5	ENSG00000094916			1	1	2	14.1858
0.247177	0.180056	SUCO	ENSG00000094975			1	1	2	11.8722
-0.284274	0.121165	MSH2	ENSG00000095002			1	1	2	11.355
-0.152823	0.411788	MAP3K1	ENSG00000095015					0	9.66001
0.247984	0.178594	DHPS	ENSG00000095059					0	11.7409
0.0887097	0.635104	HOOK2	ENSG00000095066					0	10.6268
0.122062	0.513023	NXPE1	ENSG00000095110					0	4.15328
-0.0495968	0.791042	ARCN1	ENSG00000095139				1	1	12.9998
-0.513306	0.0031453	EPB41L4B	ENSG00000095203				1	1	9.97925
0.250403	0.174256	TMEM38B	ENSG00000095209			1		1	9.36119
-0.61129	0.000258984	PSMD5	ENSG00000095261					0	9.75313
0.227419	0.218554	PTGS1	ENSG00000095303					0	5.31901
0.373387	0.038546	NUP188	ENSG00000095319				1	1	11.3382
-0.216935	0.241103	CRAT	ENSG00000095321					0	12.0135
-0.2375	0.198267	SH2D3C	ENSG00000095370		1	1		2	10.4338
-0.0282258	0.880192	NANS	ENSG00000095380				1	1	9.83809
-0.0366935	0.844633	TBC1D2	ENSG00000095383					0	7.65567
0.289516	0.114161	WHRN	ENSG00000095397					0	10.5854
0.285484	0.119521	PDE6C	ENSG00000095464				1	1	5.18141
0.483065	0.00591075	CWF19L1	ENSG00000095485			1	1	2	10.2312
-0.635484	0.00012243	SEMA4G	ENSG00000095539					0	10.699
0.153629	0.409295	BTAF1	ENSG00000095564					0	11.5239
0.106048	0.570175	IKZF5	ENSG00000095574				1	1	9.90252
-0.0971774	0.603022	BLNK	ENSG00000095585				1	1	4.89339
0.144758	0.43718	TLL2	ENSG00000095587				1	1	7.38446
0.0116983	0.950198	CYP26A1	ENSG00000095596			1	1	2	7.59926
0.0709461	0.704497	TDRD1	ENSG00000095627				1	1	4.07621
-0.274597	0.134922	SORBS1	ENSG00000095637				1	1	11.9486
-0.321371	0.077919	CRTAC1	ENSG00000095713	1				1	10.6713
0.560081	0.00105089	BAMBI	ENSG00000095739				1	1	8.39408
0.503629	0.00387278	IL11	ENSG00000095752			1	1	2	7.32887
0.16129	0.386042	MYO3A	ENSG00000095777			1	1	2	5.70381
0.504839	0.00377459	WAC	ENSG00000095787				1	1	12.7744
0.293548	0.108983	CREM	ENSG00000095794			1	1	2	10.2258
0.408468	0.0225287	NUBP2	ENSG00000095906				1	1	11.9245
-0.320161	0.0791088	SMIM24	ENSG00000095932				1	1	5.13808
[truncated: 28,373 more rows]

## Sheet: Correlation>2drugs
correlation.rho	p_value	Gene	Gene_ID	Diff_PTX	Diff_Vinc	Diff_BTZ	Diff_Cis	Sum_All	Averaged_RLD_all_Samples
0.444758	0.0121788	FILIP1	ENSG00000118407	1	1	1	1	4	8.83948
-0.531855	0.00207471	BHLHE23	ENSG00000125533	1	1	1	1	4	6.32903
0.716532	5.79531e-06	HRK	ENSG00000135116	1	1	1	1	4	9.57658
0.560081	0.00105089	BCL2L11	ENSG00000153094	1	1	1	1	4	9.64778
0.760887	6.74286e-07	ATF3	ENSG00000162772	1	1	1	1	4	10.7584
1	0	JUN	ENSG00000177606	1	1	1	1	4	13.4772
0.82379	1.24835e-08	ARID5A	ENSG00000196843	1	1	1	1	4	9.21785
0.433108	0.0149417	NA.4831	ENSG00000260498	1	1	1	1	4	4.76196
-0.582258	0.00058944	YBX2	ENSG00000006047	1		1	1	3	8.88009
0.808468	3.76443e-08	MAP3K14	ENSG00000006062	1		1	1	3	9.16644
0.682258	2.3642e-05	TNFRSF12A	ENSG00000006327	1		1	1	3	9.45404
-0.166935	0.369408	HHATL	ENSG00000010282	1		1	1	3	5.26191
0.406855	0.0231195	GABRA1	ENSG00000022355	1		1	1	3	7.02201
-0.280355	0.126605	MSR1	ENSG00000038945	1		1	1	3	4.78493
0.571537	0.000783518	C2orf83	ENSG00000042304	1	1	1		3	4.03917
-0.00241935	0.989694	LIMA1	ENSG00000050405	1		1	1	3	9.38271
0.152016	0.414289	PHF21B	ENSG00000056487	1		1	1	3	11.0501
0.131452	0.480883	EYA2	ENSG00000064655	1		1	1	3	6.79005
-0.372581	0.0390007	SREBF1	ENSG00000072310	1		1	1	3	10.4476
0.545968	0.00148756	LAMP3	ENSG00000078081		1	1	1	3	6.11661
0.409677	0.0220938	SYNJ2	ENSG00000078269	1		1	1	3	8.07987
-0.326613	0.0729219	FDFT1	ENSG00000079459	1		1	1	3	14.1497
0.460484	0.00913941	DCT	ENSG00000080166	1		1	1	3	5.48928
0.423387	0.0176303	ABCB1	ENSG00000085563	1		1	1	3	6.51124
0.560484	0.00104027	MAP3K20	ENSG00000091436	1		1	1	3	8.70659
0.622177	0.000186286	PHGDH	ENSG00000092621	1		1	1	3	13.0304
-0.341532	0.0600515	SCD	ENSG00000099194	1		1	1	3	15.5493
0.649194	7.78007e-05	GADD45B	ENSG00000099860	1		1	1	3	8.57272
0.379032	0.0354812	CECR2	ENSG00000099954	1		1	1	3	10.7198
-0.234677	0.203811	PLA2G3	ENSG00000100078	1		1	1	3	6.66375
0.266129	0.147869	TIMP3	ENSG00000100234	1		1	1	3	8.56272
0.703629	1.00666e-05	HMOX1	ENSG00000100292	1		1	1	3	9.23921
0.293145	0.109493	MID1	ENSG00000101871	1		1	1	3	10.9891
-0.237097	0.199053	CENPI	ENSG00000102384	1		1	1	3	7.26698
-0.407258	0.0229706	CALB1	ENSG00000104327	1		1	1	3	9.91304
-0.757258	8.17664e-07	SQLE	ENSG00000104549	1		1	1	3	13.5921
-0.290726	0.112589	SHD	ENSG00000105251	1		1	1	3	11.0284
0.127016	0.495935	MET	ENSG00000105976	1		1	1	3	7.55241
0.430645	0.0155882	SLC6A4	ENSG00000108576	1		1	1	3	5.43511
0.229839	0.213561	SLC35F2	ENSG00000110660	1		1	1	3	5.92702
-0.395161	0.0277945	MVK	ENSG00000110921	1		1	1	3	11.282
0.5	0.00418064	DUSP16	ENSG00000111266	1	1		1	3	11.4123
0.70253	1.05372e-05	C9	ENSG00000113600		1	1	1	3	3.90623
0.710887	7.40561e-06	STC2	ENSG00000113739	1		1	1	3	9.94058
0.58629	0.000528249	BCL6	ENSG00000113916	1		1	1	3	9.37419
0.705202	9.4259e-06	GNLY	ENSG00000115523	1		1	1	3	4.55327
0.750403	1.16647e-06	GADD45A	ENSG00000116717	1		1	1	3	11.8804
-0.591935	0.000452004	IGSF21	ENSG00000117154	1		1	1	3	9.6731
0.645968	8.67321e-05	TNFAIP3	ENSG00000118503	1		1	1	3	7.17055
-0.11371	0.542477	KCNJ5	ENSG00000120457	1		1	1	3	7.12429
-0.102823	0.582026	CPXM2	ENSG00000121898	1	1		1	3	6.89016
0.627823	0.000156267	ZSCAN20	ENSG00000121903		1	1	1	3	8.43133
-0.00201613	0.991412	ITPR2	ENSG00000123104	1		1	1	3	7.26298
0.455645	0.00999741	IL13RA2	ENSG00000123496	1		1	1	3	7.05996
0.17621	0.343015	KCNJ2	ENSG00000123700	1		1	1	3	7.65736
0.571785	0.000778448	IL17C	ENSG00000124391		1	1	1	3	4.28899
0.585758	0.000535989	COL21A1	ENSG00000124749		1	1	1	3	4.59738
-0.6125	0.000249823	FNDC11	ENSG00000125531	1		1	1	3	8.2553
0.347984	0.0550714	FOSB	ENSG00000125740	1		1	1	3	6.05456
0.635887	0.000120846	FLRT3	ENSG00000125848	1		1	1	3	9.97047
0.413306	0.0208305	CDC42EP1	ENSG00000128283	1		1	1	3	9.49411
-0.306452	0.0935912	ATP1B2	ENSG00000129244	1		1	1	3	12.4854
0.3875	0.0312561	HELZ2	ENSG00000130589	1	1		1	3	10.2917
0.872177	1.64788e-10	SESN2	ENSG00000130766	1		1	1	3	12.8275
-0.220968	0.232254	ACSS2	ENSG00000131069	1		1	1	3	11.3152
-0.579435	0.000635909	ARHGEF9	ENSG00000131089	1		1	1	3	13.205
0.278226	0.129635	EMILIN2	ENSG00000132205	1		1	1	3	7.07345
0.681276	2.4547e-05	CARD6	ENSG00000132357		1	1	1	3	4.17612
-0.677419	2.8408e-05	ERG28	ENSG00000133935	1		1	1	3	11.6652
0.180645	0.330807	SOX5	ENSG00000134532	1		1	1	3	9.18515
-0.330242	0.0696105	FADS2	ENSG00000134824	1		1	1	3	14.2506
0.0165323	0.929661	LCP1	ENSG00000136167	1		1	1	3	6.18136
0.237097	0.199053	SLC44A5	ENSG00000137968	1		1	1	3	9.19407
0.0875	0.639743	FRAS1	ENSG00000138759	1	1		1	3	10.6124
0.570968	0.000795227	INHBE	ENSG00000139269	1		1	1	3	7.10041
-0.154032	0.408052	RHBDL3	ENSG00000141314	1		1	1	3	10.4812
0.703652	1.00567e-05	NLRP12	ENSG00000142405		1	1	1	3	4.42304
-0.360081	0.0466164	RXRG	ENSG00000143171	1		1	1	3	8.19743
0.108065	0.562825	HES6	ENSG00000144485	1		1	1	3	12.9243
0.420565	0.0184822	CREB5	ENSG00000146592	1	1	1		3	10.1717
-0.51129	0.00328627	NSDHL	ENSG00000147383	1		1	1	3	11.5194
-0.722177	4.50864e-06	CNTN5	ENSG00000149972	1		1	1	3	8.50787
-0.406855	0.0231195	CDH8	ENSG00000150394	1		1	1	3	10.8818
-0.0205645	0.912564	NR3C2	ENSG00000151623	1		1	1	3	6.27696
-0.610484	0.000265256	IGSF10	ENSG00000152580	1		1	1	3	5.97603
-0.71129	7.27842e-06	PANK1	ENSG00000152782	1		1	1	3	10.313
-0.580645	0.000615613	LGI2	ENSG00000153012	1		1	1	3	13.273
0.507258	0.00358462	DAB2	ENSG00000153071	1		1	1	3	8.00303
-0.131452	0.480883	DKK2	ENSG00000155011	1		1	1	3	6.27546
0.814113	2.53621e-08	MIDEAS	ENSG00000156030	1		1	1	3	11.019
0.480645	0.00620189	BTG2	ENSG00000159388	1		1	1	3	10.8614
-0.388306	0.030876	CPAMD8	ENSG00000160111	1		1	1	3	9.47367
0.0887097	0.635104	CCDC78	ENSG00000162004	1		1	1	3	9.31714
0.350403	0.0532902	GBP2	ENSG00000162645	1		1	1	3	6.26067
0.804839	4.81975e-08	COQ8A	ENSG00000163050	1		1	1	3	10.0773
0.504492	0.00380253	RBM47	ENSG00000163694		1	1	1	3	6.00837
0.400407	0.0256099	FBXO40	ENSG00000163833	1		1	1	3	4.94442
-0.365726	0.0430422	PRSS12	ENSG00000164099	1		1	1	3	9.81998
-0.42621	0.0168113	NDST3	ENSG00000164100	1		1	1	3	8.55295
0.609433	0.000273627	ESM1	ENSG00000164283	1		1	1	3	4.60849
-0.372984	0.0387728	CARTPT	ENSG00000164326	1		1	1	3	13.8015
0.106664	0.567926	HNF4G	ENSG00000164749	1		1	1	3	5.67049
0.0830645	0.656864	SLC30A8	ENSG00000164756		1	1	1	3	6.06997
0.597581	0.000385645	SLC7A3	ENSG00000165349	1		1	1	3	9.83083
-0.529839	0.00217317	PTER	ENSG00000165983	1		1	1	3	9.16585
0.476613	0.00671427	SMCO4	ENSG00000166002	1		1	1	3	7.1729
0.252016	0.171406	CYYR1	ENSG00000166265	1		1	1	3	6.674
0.664516	4.5617e-05	WEE1	ENSG00000166483	1		1	1	3	10.6446
-0.735081	2.48147e-06	GALR1	ENSG00000166573	1		1	1	3	7.5639
0.396774	0.0271072	MMP10	ENSG00000166670	1		1	1	3	7.63421
0.311694	0.0878334	YPEL4	ENSG00000166793	1	1	1		3	9.0458
-0.327419	0.0721757	LDHD	ENSG00000166816	1		1	1	3	7.55547
0.611694	0.000255898	BEST1	ENSG00000167995		1	1	1	3	8.21062
0.809677	3.46276e-08	FILIP1L	ENSG00000168386		1	1	1	3	6.77113
-0.359677	0.0468804	GRM5	ENSG00000168959	1		1	1	3	7.99247
-0.800403	6.47478e-08	KCNK9	ENSG00000169427	1		1	1	3	9.79722
0.146406	0.431922	NA.60	ENSG00000170165		1	1	1	3	4.70828
0.189113	0.308251	CMTM8	ENSG00000170293	1		1	1	3	6.22185
-0.272581	0.137927	GRIK1	ENSG00000171189	1		1	1	3	10.0383
0.17819	0.337531	LRRC15	ENSG00000172061	1		1	1	3	4.2772
0.602823	0.000331895	EIF2AK3	ENSG00000172071	1	1		1	3	9.90504
-0.307661	0.0922377	ARPP21	ENSG00000172995	1		1	1	3	10.4082
0.571371	0.000786912	ZNF483	ENSG00000173258		1	1	1	3	8.37306
0.705745	9.21333e-06	MUC13	ENSG00000173702		1	1	1	3	4.19855
-0.179435	0.33411	MARCHF3	ENSG00000173926	1		1	1	3	8.81842
-0.435887	0.0142393	SLC29A2	ENSG00000174669	1		1	1	3	9.6256
0.306452	0.0935912	ODAPH	ENSG00000174792	1		1	1	3	5.43568
0.698387	1.24956e-05	DDIT3	ENSG00000175197	1		1	1	3	10.2145
0.421774	0.018113	CALCB	ENSG00000175868	1		1	1	3	7.13855
-0.558468	0.00109431	MAMSTR	ENSG00000176909	1		1	1	3	7.01227
0.445161	0.0120914	PIDD1	ENSG00000177595	1		1	1	3	10.4821
-0.75121	1.11937e-06	KCTD12	ENSG00000178695	1		1	1	3	11.1818
0.51553	0.00299588	PNPLA1	ENSG00000180316		1	1	1	3	4.74548
-0.372984	0.0387728	GREM2	ENSG00000180875	1		1	1	3	10.4102
-0.415323	0.0201547	GABRG3	ENSG00000182256	1		1	1	3	9.19931
-0.441935	0.0128053	ACOT1	ENSG00000184227	1		1	1	3	6.93526
-0.731048	3.00136e-06	DRD1	ENSG00000184845	1		1	1	3	6.88482
-0.717339	5.59318e-06	MYADML2	ENSG00000185105	1		1	1	3	6.50917
0.75121	1.11937e-06	FAM43A	ENSG00000185112	1		1	1	3	9.16901
-0.42379	0.0175113	SNAI3	ENSG00000185669	1		1	1	3	7.63106
-0.406048	0.0234197	GABRA5	ENSG00000186297	1		1	1	3	9.41997
-0.377016	0.0365524	INSIG1	ENSG00000186480	1		1	1	3	12.8892
0.344355	0.0578309	C11orf96	ENSG00000187479	1		1	1	3	9.26615
-0.454839	0.0101468	SAMD11	ENSG00000187634		1	1	1	3	9.28412
-0.0245968	0.895506	TUBB4B	ENSG00000188229		1	1	1	3	13.8485
0.31666	0.0826316	PRELP	ENSG00000188783	1		1	1	3	4.98757
0.288306	0.11575	LRRC66	ENSG00000188993	1		1	1	3	6.17247
0.0979839	0.600003	MMP1	ENSG00000196611	1		1	1	3	8.06405
-0.3125	0.0869721	DYNC1H1	ENSG00000197102		1	1	1	3	15.8605
0.378629	0.0356934	BLM	ENSG00000197299	1		1	1	3	8.08126
0.295565	0.106461	DNAH10	ENSG00000197653	1	1		1	3	9.3224
0.516129	0.00295673	ARC	ENSG00000198576	1		1	1	3	9.10457
-0.625806	0.000166453	GRIN3A	ENSG00000198785	1		1	1	3	11.4867
-0.452016	0.0106846	RASGEF1A	ENSG00000198915	1		1	1	3	8.80006
-0.0701613	0.707622	TDRKH-AS1	ENSG00000203288	1		1	1	3	6.44598
-0.473032	0.00719913	NA.330	ENSG00000204110	1		1	1	3	6.286
-0.0989901	0.596245	SNORD99	ENSG00000221539	1		1	1	3	4.56389
-0.780645	2.21803e-07	NA.761	ENSG00000223414	1	1		1	3	5.6551
0.683065	2.29217e-05	NA.847	ENSG00000224032	1		1	1	3	10.7368
-0.560887	0.00102975	PNMA6F	ENSG00000225110	1		1	1	3	7.43751
-0.452069	0.0106744	NA.1336	ENSG00000227579	1		1	1	3	5.21405
0.600649	0.000353324	SNHG26	ENSG00000228649		1	1	1	3	3.99301
0.157258	0.398184	NA.1503	ENSG00000228782	1		1	1	3	7.01731
0.511605	0.00326394	TCERG1L-AS1	ENSG00000230098	1		1	1	3	4.38562
-0.478879	0.00642207	NA.2245	ENSG00000234286	1		1	1	3	5.35032
0.546774	0.00145891	C11orf94	ENSG00000234776		1	1	1	3	5.40674
-0.607661	0.000288281	B3GALT4	ENSG00000235863	1		1	1	3	7.13078
-0.366532	0.04255	PRSS56	ENSG00000237412	1		1	1	3	6.41637
-0.0172952	0.926424	LINC02790	ENSG00000237435		1	1	1	3	3.742
0.523714	0.00249758	TLR9	ENSG00000239732	1	1		1	3	4.36983
0.439516	0.0133637	NA.2989	ENSG00000242338	1		1	1	3	5.02854
0.344188	0.0579604	ACTN3	ENSG00000248746		1	1	1	3	4.93828
0.713941	6.49035e-06	NA.4255	ENSG00000257894	1		1	1	3	5.06985
-0.569698	0.000821911	NA.4528	ENSG00000259367		1	1	1	3	4.43473
-0.710771	7.44275e-06	NA.4815	ENSG00000260457	1	1		1	3	4.3946
-0.648251	8.03216e-05	NA.4839	ENSG00000260532	1		1	1	3	4.98032
-0.410081	0.0219504	NA.5034	ENSG00000261292	1		1	1	3	7.76467
0.664516	4.5617e-05	NA.5190	ENSG00000262001	1		1	1	3	7.09823
-0.00645161	0.972522	NA.5268	ENSG00000262877	1		1	1	3	9.16506
0.5625	0.000988578	SNHG8	ENSG00000269893	1		1	1	3	10.6862
0.188124	0.310835	RAB7B	ENSG00000276600	1		1	1	3	5.12696
-0.0355197	0.849546	NA.8282	ENSG00000281920	1		1	1	3	4.60707

## Sheet: Correlation_>1drug
correlation.rho	p_value	Gene	Gene_ID	Diff_PTX	Diff_Vinc	Diff_BTZ	Diff_Cis	Sum_All	Averaged_RLD_all_Samples
0.444758	0.0121788	FILIP1	ENSG00000118407	1	1	1	1	4	8.83948
-0.531855	0.00207471	BHLHE23	ENSG00000125533	1	1	1	1	4	6.32903
0.716532	5.79531e-06	HRK	ENSG00000135116	1	1	1	1	4	9.57658
0.560081	0.00105089	BCL2L11	ENSG00000153094	1	1	1	1	4	9.64778
0.760887	6.74286e-07	ATF3	ENSG00000162772	1	1	1	1	4	10.7584
1	0	JUN	ENSG00000177606	1	1	1	1	4	13.4772
0.82379	1.24835e-08	ARID5A	ENSG00000196843	1	1	1	1	4	9.21785
0.433108	0.0149417	NA.4831	ENSG00000260498	1	1	1	1	4	4.76196
-0.582258	0.00058944	YBX2	ENSG00000006047	1		1	1	3	8.88009
0.808468	3.76443e-08	MAP3K14	ENSG00000006062	1		1	1	3	9.16644
0.682258	2.3642e-05	TNFRSF12A	ENSG00000006327	1		1	1	3	9.45404
-0.166935	0.369408	HHATL	ENSG00000010282	1		1	1	3	5.26191
0.406855	0.0231195	GABRA1	ENSG00000022355	1		1	1	3	7.02201
-0.280355	0.126605	MSR1	ENSG00000038945	1		1	1	3	4.78493
0.571537	0.000783518	C2orf83	ENSG00000042304	1	1	1		3	4.03917
-0.00241935	0.989694	LIMA1	ENSG00000050405	1		1	1	3	9.38271
0.152016	0.414289	PHF21B	ENSG00000056487	1		1	1	3	11.0501
0.131452	0.480883	EYA2	ENSG00000064655	1		1	1	3	6.79005
-0.372581	0.0390007	SREBF1	ENSG00000072310	1		1	1	3	10.4476
0.545968	0.00148756	LAMP3	ENSG00000078081		1	1	1	3	6.11661
0.409677	0.0220938	SYNJ2	ENSG00000078269	1		1	1	3	8.07987
-0.326613	0.0729219	FDFT1	ENSG00000079459	1		1	1	3	14.1497
0.460484	0.00913941	DCT	ENSG00000080166	1		1	1	3	5.48928
0.423387	0.0176303	ABCB1	ENSG00000085563	1		1	1	3	6.51124
0.560484	0.00104027	MAP3K20	ENSG00000091436	1		1	1	3	8.70659
0.622177	0.000186286	PHGDH	ENSG00000092621	1		1	1	3	13.0304
-0.341532	0.0600515	SCD	ENSG00000099194	1		1	1	3	15.5493
0.649194	7.78007e-05	GADD45B	ENSG00000099860	1		1	1	3	8.57272
0.379032	0.0354812	CECR2	ENSG00000099954	1		1	1	3	10.7198
-0.234677	0.203811	PLA2G3	ENSG00000100078	1		1	1	3	6.66375
0.266129	0.147869	TIMP3	ENSG00000100234	1		1	1	3	8.56272
0.703629	1.00666e-05	HMOX1	ENSG00000100292	1		1	1	3	9.23921
0.293145	0.109493	MID1	ENSG00000101871	1		1	1	3	10.9891
-0.237097	0.199053	CENPI	ENSG00000102384	1		1	1	3	7.26698
-0.407258	0.0229706	CALB1	ENSG00000104327	1		1	1	3	9.91304
-0.757258	8.17664e-07	SQLE	ENSG00000104549	1		1	1	3	13.5921
-0.290726	0.112589	SHD	ENSG00000105251	1		1	1	3	11.0284
0.127016	0.495935	MET	ENSG00000105976	1		1	1	3	7.55241
0.430645	0.0155882	SLC6A4	ENSG00000108576	1		1	1	3	5.43511
0.229839	0.213561	SLC35F2	ENSG00000110660	1		1	1	3	5.92702
-0.395161	0.0277945	MVK	ENSG00000110921	1		1	1	3	11.282
0.5	0.00418064	DUSP16	ENSG00000111266	1	1		1	3	11.4123
0.70253	1.05372e-05	C9	ENSG00000113600		1	1	1	3	3.90623
0.710887	7.40561e-06	STC2	ENSG00000113739	1		1	1	3	9.94058
0.58629	0.000528249	BCL6	ENSG00000113916	1		1	1	3	9.37419
0.705202	9.4259e-06	GNLY	ENSG00000115523	1		1	1	3	4.55327
0.750403	1.16647e-06	GADD45A	ENSG00000116717	1		1	1	3	11.8804
-0.591935	0.000452004	IGSF21	ENSG00000117154	1		1	1	3	9.6731
0.645968	8.67321e-05	TNFAIP3	ENSG00000118503	1		1	1	3	7.17055
-0.11371	0.542477	KCNJ5	ENSG00000120457	1		1	1	3	7.12429
-0.102823	0.582026	CPXM2	ENSG00000121898	1	1		1	3	6.89016
0.627823	0.000156267	ZSCAN20	ENSG00000121903		1	1	1	3	8.43133
-0.00201613	0.991412	ITPR2	ENSG00000123104	1		1	1	3	7.26298
0.455645	0.00999741	IL13RA2	ENSG00000123496	1		1	1	3	7.05996
0.17621	0.343015	KCNJ2	ENSG00000123700	1		1	1	3	7.65736
0.571785	0.000778448	IL17C	ENSG00000124391		1	1	1	3	4.28899
0.585758	0.000535989	COL21A1	ENSG00000124749		1	1	1	3	4.59738
-0.6125	0.000249823	FNDC11	ENSG00000125531	1		1	1	3	8.2553
0.347984	0.0550714	FOSB	ENSG00000125740	1		1	1	3	6.05456
0.635887	0.000120846	FLRT3	ENSG00000125848	1		1	1	3	9.97047
0.413306	0.0208305	CDC42EP1	ENSG00000128283	1		1	1	3	9.49411
-0.306452	0.0935912	ATP1B2	ENSG00000129244	1		1	1	3	12.4854
0.3875	0.0312561	HELZ2	ENSG00000130589	1	1		1	3	10.2917
0.872177	1.64788e-10	SESN2	ENSG00000130766	1		1	1	3	12.8275
-0.220968	0.232254	ACSS2	ENSG00000131069	1		1	1	3	11.3152
-0.579435	0.000635909	ARHGEF9	ENSG00000131089	1		1	1	3	13.205
0.278226	0.129635	EMILIN2	ENSG00000132205	1		1	1	3	7.07345
0.681276	2.4547e-05	CARD6	ENSG00000132357		1	1	1	3	4.17612
-0.677419	2.8408e-05	ERG28	ENSG00000133935	1		1	1	3	11.6652
0.180645	0.330807	SOX5	ENSG00000134532	1		1	1	3	9.18515
-0.330242	0.0696105	FADS2	ENSG00000134824	1		1	1	3	14.2506
0.0165323	0.929661	LCP1	ENSG00000136167	1		1	1	3	6.18136
0.237097	0.199053	SLC44A5	ENSG00000137968	1		1	1	3	9.19407
0.0875	0.639743	FRAS1	ENSG00000138759	1	1		1	3	10.6124
0.570968	0.000795227	INHBE	ENSG00000139269	1		1	1	3	7.10041
-0.154032	0.408052	RHBDL3	ENSG00000141314	1		1	1	3	10.4812
0.703652	1.00567e-05	NLRP12	ENSG00000142405		1	1	1	3	4.42304
-0.360081	0.0466164	RXRG	ENSG00000143171	1		1	1	3	8.19743
0.108065	0.562825	HES6	ENSG00000144485	1		1	1	3	12.9243
0.420565	0.0184822	CREB5	ENSG00000146592	1	1	1		3	10.1717
-0.51129	0.00328627	NSDHL	ENSG00000147383	1		1	1	3	11.5194
-0.722177	4.50864e-06	CNTN5	ENSG00000149972	1		1	1	3	8.50787
-0.406855	0.0231195	CDH8	ENSG00000150394	1		1	1	3	10.8818
-0.0205645	0.912564	NR3C2	ENSG00000151623	1		1	1	3	6.27696
-0.610484	0.000265256	IGSF10	ENSG00000152580	1		1	1	3	5.97603
-0.71129	7.27842e-06	PANK1	ENSG00000152782	1		1	1	3	10.313
-0.580645	0.000615613	LGI2	ENSG00000153012	1		1	1	3	13.273
0.507258	0.00358462	DAB2	ENSG00000153071	1		1	1	3	8.00303
-0.131452	0.480883	DKK2	ENSG00000155011	1		1	1	3	6.27546
0.814113	2.53621e-08	MIDEAS	ENSG00000156030	1		1	1	3	11.019
0.480645	0.00620189	BTG2	ENSG00000159388	1		1	1	3	10.8614
-0.388306	0.030876	CPAMD8	ENSG00000160111	1		1	1	3	9.47367
0.0887097	0.635104	CCDC78	ENSG00000162004	1		1	1	3	9.31714
0.350403	0.0532902	GBP2	ENSG00000162645	1		1	1	3	6.26067
0.804839	4.81975e-08	COQ8A	ENSG00000163050	1		1	1	3	10.0773
0.504492	0.00380253	RBM47	ENSG00000163694		1	1	1	3	6.00837
0.400407	0.0256099	FBXO40	ENSG00000163833	1		1	1	3	4.94442
-0.365726	0.0430422	PRSS12	ENSG00000164099	1		1	1	3	9.81998
-0.42621	0.0168113	NDST3	ENSG00000164100	1		1	1	3	8.55295
0.609433	0.000273627	ESM1	ENSG00000164283	1		1	1	3	4.60849
-0.372984	0.0387728	CARTPT	ENSG00000164326	1		1	1	3	13.8015
0.106664	0.567926	HNF4G	ENSG00000164749	1		1	1	3	5.67049
0.0830645	0.656864	SLC30A8	ENSG00000164756		1	1	1	3	6.06997
0.597581	0.000385645	SLC7A3	ENSG00000165349	1		1	1	3	9.83083
-0.529839	0.00217317	PTER	ENSG00000165983	1		1	1	3	9.16585
0.476613	0.00671427	SMCO4	ENSG00000166002	1		1	1	3	7.1729
0.252016	0.171406	CYYR1	ENSG00000166265	1		1	1	3	6.674
0.664516	4.5617e-05	WEE1	ENSG00000166483	1		1	1	3	10.6446
-0.735081	2.48147e-06	GALR1	ENSG00000166573	1		1	1	3	7.5639
0.396774	0.0271072	MMP10	ENSG00000166670	1		1	1	3	7.63421
0.311694	0.0878334	YPEL4	ENSG00000166793	1	1	1		3	9.0458
-0.327419	0.0721757	LDHD	ENSG00000166816	1		1	1	3	7.55547
0.611694	0.000255898	BEST1	ENSG00000167995		1	1	1	3	8.21062
0.809677	3.46276e-08	FILIP1L	ENSG00000168386		1	1	1	3	6.77113
-0.359677	0.0468804	GRM5	ENSG00000168959	1		1	1	3	7.99247
-0.800403	6.47478e-08	KCNK9	ENSG00000169427	1		1	1	3	9.79722
0.146406	0.431922	NA.60	ENSG00000170165		1	1	1	3	4.70828
0.189113	0.308251	CMTM8	ENSG00000170293	1		1	1	3	6.22185
-0.272581	0.137927	GRIK1	ENSG00000171189	1		1	1	3	10.0383
0.17819	0.337531	LRRC15	ENSG00000172061	1		1	1	3	4.2772
0.602823	0.000331895	EIF2AK3	ENSG00000172071	1	1		1	3	9.90504
-0.307661	0.0922377	ARPP21	ENSG00000172995	1		1	1	3	10.4082
0.571371	0.000786912	ZNF483	ENSG00000173258		1	1	1	3	8.37306
0.705745	9.21333e-06	MUC13	ENSG00000173702		1	1	1	3	4.19855
-0.179435	0.33411	MARCHF3	ENSG00000173926	1		1	1	3	8.81842
-0.435887	0.0142393	SLC29A2	ENSG00000174669	1		1	1	3	9.6256
0.306452	0.0935912	ODAPH	ENSG00000174792	1		1	1	3	5.43568
0.698387	1.24956e-05	DDIT3	ENSG00000175197	1		1	1	3	10.2145
0.421774	0.018113	CALCB	ENSG00000175868	1		1	1	3	7.13855
-0.558468	0.00109431	MAMSTR	ENSG00000176909	1		1	1	3	7.01227
0.445161	0.0120914	PIDD1	ENSG00000177595	1		1	1	3	10.4821
-0.75121	1.11937e-06	KCTD12	ENSG00000178695	1		1	1	3	11.1818
0.51553	0.00299588	PNPLA1	ENSG00000180316		1	1	1	3	4.74548
-0.372984	0.0387728	GREM2	ENSG00000180875	1		1	1	3	10.4102
-0.415323	0.0201547	GABRG3	ENSG00000182256	1		1	1	3	9.19931
-0.441935	0.0128053	ACOT1	ENSG00000184227	1		1	1	3	6.93526
-0.731048	3.00136e-06	DRD1	ENSG00000184845	1		1	1	3	6.88482
-0.717339	5.59318e-06	MYADML2	ENSG00000185105	1		1	1	3	6.50917
0.75121	1.11937e-06	FAM43A	ENSG00000185112	1		1	1	3	9.16901
-0.42379	0.0175113	SNAI3	ENSG00000185669	1		1	1	3	7.63106
-0.406048	0.0234197	GABRA5	ENSG00000186297	1		1	1	3	9.41997
-0.377016	0.0365524	INSIG1	ENSG00000186480	1		1	1	3	12.8892
0.344355	0.0578309	C11orf96	ENSG00000187479	1		1	1	3	9.26615
-0.454839	0.0101468	SAMD11	ENSG00000187634		1	1	1	3	9.28412
-0.0245968	0.895506	TUBB4B	ENSG00000188229		1	1	1	3	13.8485
0.31666	0.0826316	PRELP	ENSG00000188783	1		1	1	3	4.98757
0.288306	0.11575	LRRC66	ENSG00000188993	1		1	1	3	6.17247
0.0979839	0.600003	MMP1	ENSG00000196611	1		1	1	3	8.06405
-0.3125	0.0869721	DYNC1H1	ENSG00000197102		1	1	1	3	15.8605
0.378629	0.0356934	BLM	ENSG00000197299	1		1	1	3	8.08126
0.295565	0.106461	DNAH10	ENSG00000197653	1	1		1	3	9.3224
0.516129	0.00295673	ARC	ENSG00000198576	1		1	1	3	9.10457
-0.625806	0.000166453	GRIN3A	ENSG00000198785	1		1	1	3	11.4867
-0.452016	0.0106846	RASGEF1A	ENSG00000198915	1		1	1	3	8.80006
-0.0701613	0.707622	TDRKH-AS1	ENSG00000203288	1		1	1	3	6.44598
-0.473032	0.00719913	NA.330	ENSG00000204110	1		1	1	3	6.286
-0.0989901	0.596245	SNORD99	ENSG00000221539	1		1	1	3	4.56389
-0.780645	2.21803e-07	NA.761	ENSG00000223414	1	1		1	3	5.6551
0.683065	2.29217e-05	NA.847	ENSG00000224032	1		1	1	3	10.7368
-0.560887	0.00102975	PNMA6F	ENSG00000225110	1		1	1	3	7.43751
-0.452069	0.0106744	NA.1336	ENSG00000227579	1		1	1	3	5.21405
0.600649	0.000353324	SNHG26	ENSG00000228649		1	1	1	3	3.99301
0.157258	0.398184	NA.1503	ENSG00000228782	1		1	1	3	7.01731
0.511605	0.00326394	TCERG1L-AS1	ENSG00000230098	1		1	1	3	4.38562
-0.478879	0.00642207	NA.2245	ENSG00000234286	1		1	1	3	5.35032
0.546774	0.00145891	C11orf94	ENSG00000234776		1	1	1	3	5.40674
-0.607661	0.000288281	B3GALT4	ENSG00000235863	1		1	1	3	7.13078
-0.366532	0.04255	PRSS56	ENSG00000237412	1		1	1	3	6.41637
-0.0172952	0.926424	LINC02790	ENSG00000237435		1	1	1	3	3.742
0.523714	0.00249758	TLR9	ENSG00000239732	1	1		1	3	4.36983
0.439516	0.0133637	NA.2989	ENSG00000242338	1		1	1	3	5.02854
0.344188	0.0579604	ACTN3	ENSG00000248746		1	1	1	3	4.93828
0.713941	6.49035e-06	NA.4255	ENSG00000257894	1		1	1	3	5.06985
-0.569698	0.000821911	NA.4528	ENSG00000259367		1	1	1	3	4.43473
-0.710771	7.44275e-06	NA.4815	ENSG00000260457	1	1		1	3	4.3946
-0.648251	8.03216e-05	NA.4839	ENSG00000260532	1		1	1	3	4.98032
-0.410081	0.0219504	NA.5034	ENSG00000261292	1		1	1	3	7.76467
0.664516	4.5617e-05	NA.5190	ENSG00000262001	1		1	1	3	7.09823
-0.00645161	0.972522	NA.5268	ENSG00000262877	1		1	1	3	9.16506
0.5625	0.000988578	SNHG8	ENSG00000269893	1		1	1	3	10.6862
0.188124	0.310835	RAB7B	ENSG00000276600	1		1	1	3	5.12696
-0.0355197	0.849546	NA.8282	ENSG00000281920	1		1	1	3	4.60707
-0.560484	0.00104027	CFH	ENSG00000000971			1	1	2	5.62465
-0.63629	0.00011928	HS3ST1	ENSG00000002587			1	1	2	9.04642
-0.511694	0.00325765	HECW1	ENSG00000002746			1	1	2	11.2476
-0.531048	0.00211362	KLHL13	ENSG00000003096			1	1	2	11.0447
0.186694	0.314595	TFPI	ENSG00000003436			1	1	2	7.46921
0.205242	0.268025	FKBP4	ENSG00000004478			1	1	2	13.6646
0.21371	0.248342	RHBDD2	ENSG00000005486			1	1	2	13.8291
0.0774194	0.678902	SOX8	ENSG00000005513			1	1	2	9.72411
0.37379	0.0383202	ZNF195	ENSG00000005801			1	1	2	10.8472
0.514724	0.00304936	ITGAL	ENSG00000005844	1			1	2	4.93135
-0.127823	0.49318	CACNG3	ENSG00000006116	1			1	2	8.84699
0.301613	0.0991566	GGCT	ENSG00000006625			1	1	2	9.43843
0.455242	0.0100719	IFRD1	ENSG00000006652			1	1	2	11.9633
0.174194	0.348653	PROM1	ENSG00000007062			1	1	2	8.58421
-0.172581	0.353203	NOS2	ENSG00000007171			1	1	2	6.87493
0.436694	0.0140407	LUC7L	ENSG00000007392			1	1	2	12.2482
0.409677	0.0220938	NOX1	ENSG00000007952			1	1	2	5.07858
0.564113	0.000948858	PSMB1	ENSG00000008018			1	1	2	12.2739
0.60121	0.00034768	CDK11A	ENSG00000008128			1	1	2	6.00455
-0.574597	0.000723102	ADAM22	ENSG00000008277			1	1	2	11.6996
-0.245968	0.182266	SPAG9	ENSG00000008294			1	1	2	13.6424
0.583468	0.000570459	CRY1	ENSG00000008405			1	1	2	10.5141
-0.2	0.280705	GIPR	ENSG00000010310			1	1	2	8.29594
0.280242	0.126765	SLC6A13	ENSG00000010379			1	1	2	5.35453
0.518952	0.00277799	ABHD5	ENSG00000011198			1	1	2	9.4543
0.0826613	0.658429	ANOS1	ENSG00000011201	1			1	2	10.3885
-0.120565	0.518245	QPCTL	ENSG00000011478	1		1		2	9.09295
0.597984	0.000381253	CLK1	ENSG00000013441			1	1	2	11.5519
0.652103	7.04598e-05	GPRC5A	ENSG00000013588			1	1	2	5.3192
0.306855	0.0931384	TACC3	ENSG00000013810			1	1	2	10.4318
-0.521371	0.00263231	CAPN1	ENSG00000014216			1	1	2	13.0212
0.206048	0.266108	MTMR11	ENSG00000014914			1	1	2	7.6933
0.540323	0.00170223	STMN4	ENSG00000015592			1	1	2	13.9876
-0.577016	0.000678274	ISL1	ENSG00000016082			1	1	2	11.1534
0.458468	0.00948903	CHDH	ENSG00000016391			1	1	2	7.20857
0.395968	0.0274491	SLC38A5	ENSG00000017483			1	1	2	5.73719
0.203629	0.271886	ATP1A2	ENSG00000018625			1	1	2	9.82098
0.382258	0.0338203	SNAI2	ENSG00000019549			1	1	2	6.10341
0.560828	0.00103128	HGF	ENSG00000019991			1	1	2	4.30301
0.327419	0.0721757	MRE11	ENSG00000020922			1	1	2	8.92104
-0.372581	0.0390007	OSBPL5	ENSG00000021762			1	1	2	11.9944
-0.193952	0.295806	DERA	ENSG00000023697			1	1	2	8.40049
0.208955	0.259272	DEPDC1	ENSG00000024526			1	1	2	6.89743
0.429839	0.0158049	HSF2	ENSG00000025156			1	1	2	10.9978
0.692742	1.56921e-05	NCAPH2	ENSG00000025770			1	1	2	11.9013
-0.689113	1.81185e-05	BTN3A1	ENSG00000026950			1	1	2	9.84496
0.172984	0.352063	TBPL1	ENSG00000028839			1	1	2	10.9691
0.475806	0.00682095	BAK1	ENSG00000030110			1	1	2	9.68724
-0.625403	0.00016856	IKZF2	ENSG00000030419			1	1	2	9.1427
0.493548	0.00477997	SARS1	ENSG00000031698			1	1	2	14.1771
0.576613	0.000685571	ZCCHC8	ENSG00000033030			1	1	2	10.1686
-0.182661	0.325347	FUT8	ENSG00000033170			1	1	2	10.9192
0.656048	6.14971e-05	MAP2K3	ENSG00000034152			1	1	2	9.82974
0.175	0.346391	DAPK2	ENSG00000035664			1	1	2	6.84967
-0.372177	0.0392296	TIMP2	ENSG00000035862			1	1	2	13.8708
0.125403	0.501466	MYOM2	ENSG00000036448			1	1	2	9.08811
-0.0968132	0.604387	CASR	ENSG00000036828			1	1	2	4.83114
-0.456855	0.00977679	TLL1	ENSG00000038295			1	1	2	8.17823
0.0834677	0.6553	DNAH5	ENSG00000039139			1	1	2	6.28926
0.554435	0.00120982	SLC66A1	ENSG00000040487			1	1	2	10.6334
-0.357258	0.0484901	RTN4R	ENSG00000040608			1	1	2	10.1977
-0.62379	0.000177226	CDH10	ENSG00000040731			1	1	2	10.0566
-0.582258	0.00058944	RAB27B	ENSG00000041353			1	1	2	10.6715
-0.520161	0.0027043	MYO16	ENSG00000041515			1	1	2	10.8494
0.446774	0.0117471	TNC	ENSG00000041982			1	1	2	11.4856
0.68629	2.02339e-05	THAP3	ENSG00000041988			1	1	2	10.0507
0.371371	0.0396908	AIFM2	ENSG00000042286			1	1	2	9.19098
-0.182661	0.325347	TG	ENSG00000042832			1	1	2	5.95399
0.279032	0.128481	ZIC2	ENSG00000043355			1	1	2	8.68878
0.517742	0.00285342	HSPA5	ENSG00000044574			1	1	2	14.5683
0.127016	0.495935	ARAP2	ENSG00000047365			1	1	2	8.18084
-0.194758	0.293764	ARHGAP6	ENSG00000047648			1	1	2	7.81831
-0.477823	0.0065569	HDAC9	ENSG00000048052	1			1	2	9.96122
-0.458468	0.00948903	FAM120A	ENSG00000048828			1	1	2	11.1761
0.418548	0.0191113	H6PD	ENSG00000049239			1	1	2	11.0678
-0.219758	0.234885	EPN3	ENSG00000049283			1	1	2	5.4453
0.0846774	0.650618	LTBP1	ENSG00000049323			1	1	2	9.10187
0.530242	0.00215316	RCN1	ENSG00000049449			1	1	2	12.9734
0.789919	1.26476e-07	HEXB	ENSG00000049860			1	1	2	10.6519
-0.289113	0.114689	NFE2L3	ENSG00000050344			1	1	2	8.39686
0.530242	0.00215316	HERPUD1	ENSG00000051108			1	1	2	11.8433
0.252521	0.170521	POLQ	ENSG00000051341			1	1	2	7.1774
-0.608065	0.000284887	MSMO1	ENSG00000052802	1		1		2	13.4952
-0.125403	0.501466	ENTPD2	ENSG00000054179			1	1	2	6.13935
0.225898	0.221734	LY75	ENSG00000054219			1	1	2	4.8157
-0.306452	0.0935912	HHAT	ENSG00000054392			1	1	2	8.41814
-0.470161	0.00760889	KIF1B	ENSG00000054523			1	1	2	15.2002
0.323921	0.0754562	FOXC1	ENSG00000054598			1	1	2	5.89437
-0.0866935	0.642842	TBC1D22A	ENSG00000054611			1	1	2	10.2442
-0.52379	0.00249327	ATP9A	ENSG00000054793			1	1	2	15.1109
-0.417339	0.0194972	CBLN4	ENSG00000054803			1	1	2	9.23496
0.734274	2.57839e-06	USP36	ENSG00000055483			1	1	2	11.4074
-0.220565	0.233129	NPFFR2	ENSG00000056291	1			1	2	5.27159
-0.388306	0.030876	GYG2	ENSG00000056998			1	1	2	11.4161
-0.385484	0.0322229	F7	ENSG00000057593			1	1	2	7.46972
0.612747	0.000247988	PRDM1	ENSG00000057657			1	1	2	5.78484
0.272177	0.138534	PITHD1	ENSG00000057757			1	1	2	12.7188
0.363306	0.0445461	LAMC2	ENSG00000058085			1	1	2	7.09903
-0.728226	3.42204e-06	RASGRF1	ENSG00000058335			1	1	2	10.2022
-0.0604839	0.746531	CROCC	ENSG00000058453			1	1	2	10.8573
-0.265323	0.149148	NDC1	ENSG00000058804			1	1	2	9.8324
-0.0657258	0.725372	DGKG	ENSG00000058866	1		1		2	7.10004
0.0858871	0.645948	TBXAS1	ENSG00000059377			1	1	2	6.71967
0.45121	0.0108426	MXD1	ENSG00000059728			1	1	2	11.0638
-0.542742	0.00160714	CDK17	ENSG00000059758			1	1	2	11.5861
0.110081	0.555518	STYK1	ENSG00000060140			1	1	2	8.61037
-0.515323	0.00300958	PTPRU	ENSG00000060656			1	1	2	11.4191
-0.38629	0.0318333	RIMBP2	ENSG00000060709			1	1	2	11.4058
-0.282258	0.123941	CDH3	ENSG00000062038	1		1		2	8.67376
-0.0592742	0.75144	CA11	ENSG00000063180			1	1	2	11.2265
-0.128226	0.491806	AHRR	ENSG00000063438			1	1	2	8.81123
0.421371	0.0182354	ZNF275	ENSG00000063587			1	1	2	11.1776
-0.270968	0.140365	TM7SF3	ENSG00000064115			1	1	2	11.295
-0.606452	0.000298679	TSPAN32	ENSG00000064201			1	1	2	5.62117
0.658871	5.57261e-05	ST3GAL6	ENSG00000064225			1	1	2	7.93715
0.680242	2.55326e-05	TMEM161A	ENSG00000064545			1	1	2	10.1385
0.730987	3.01006e-06	CHI3L2	ENSG00000064886			1	1	2	3.94164
-0.571371	0.000786912	PMS1	ENSG00000064933			1	1	2	9.84654
0.30121	0.0996314	HMG20B	ENSG00000064961			1	1	2	10.5556
0.0217742	0.907442	CALCRL	ENSG00000064989			1	1	2	7.72946
0.28629	0.118434	TRAM2	ENSG00000065308			1	1	2	9.71259
0.331082	0.0688611	MCM10	ENSG00000065328			1	1	2	8.16358
-0.606048	0.000302218	SNAP91	ENSG00000065609			1	1	2	13.418
0.0762097	0.68366	TBC1D1	ENSG00000065882			1	1	2	10.1522
0.229839	0.213561	MTHFD2	ENSG00000065911			1	1	2	12.0823
0.193548	0.296831	PPP2R5A	ENSG00000066027			1	1	2	8.72513
-0.36129	0.0458312	SLC9A3	ENSG00000066230			1	1	2	8.34933
0.214113	0.24743	FGFR2	ENSG00000066468			1	1	2	9.45652
0.720968	4.76024e-06	THUMPD1	ENSG00000066654			1	1	2	11.2836
-0.551613	0.00129688	KIF26A	ENSG00000066735			1	1	2	10.2796
-0.356048	0.0493112	MTFR1	ENSG00000066855			1	1	2	9.45416
-0.667339	4.12076e-05	IDI1	ENSG00000067064	1		1		2	12.8482
0.185081	0.318869	EVI5	ENSG00000067208			1	1	2	9.8407
0.23871	0.195924	DNTTIP2	ENSG00000067334			1	1	2	11.8453
0.551613	0.00129688	METTL22	ENSG00000067365			1	1	2	10.4426
-0.0875	0.639743	HYAL2	ENSG00000068001			1	1	2	9.65897
0.451613	0.0107634	RASSF1	ENSG00000068028			1	1	2	10.4726
0.520565	0.00268012	COASY	ENSG00000068120			1	1	2	11.7187
0.129032	0.489064	PLEKHH3	ENSG00000068137			1	1	2	11.0065
-0.570161	0.000812086	RASGRP2	ENSG00000068831			1	1	2	9.63066
0.102016	0.585005	ABCC9	ENSG00000069431			1	1	2	7.25
0.254032	0.167891	NEDD4	ENSG00000069869	1			1	2	8.78131
0.235484	0.202216	UFD1	ENSG00000070010			1	1	2	11.4869
-0.536694	0.00185405	PTPN3	ENSG00000070159			1	1	2	9.36157
0.403637	0.0243362	DAPP1	ENSG00000070190			1	1	2	4.69705
0.595968	0.000403664	RNF126	ENSG00000070423			1	1	2	11.8039
0.274194	0.135519	JMJD6	ENSG00000070495			1	1	2	11.4563
-0.300806	0.100108	FRMPD1	ENSG00000070601			1	1	2	7.13586
0.345565	0.0568992	ASNS	ENSG00000070669			1	1	2	13.4275
-0.243145	0.187495	CAMK2A	ENSG00000070808	1		1		2	10.5698
-0.383065	0.0334151	EPHA8	ENSG00000070886			1	1	2	10.7508
-0.629435	0.000148522	MGAT4A	ENSG00000071073			1	1	2	11.2252
0.33871	0.0623385	ARHGAP10	ENSG00000071205			1	1	2	7.17589
-0.147581	0.428197	LMCD1	ENSG00000071282			1	1	2	8.53655
0.432286	0.015155	MYO3B	ENSG00000071909			1	1	2	4.70268
-0.578226	0.000656791	PTPN18	ENSG00000072135			1	1	2	10.7655
0.315323	0.0840085	PALS1	ENSG00000072415			1	1	2	10.4564
-0.0197581	0.915981	TRHDE	ENSG00000072657			1	1	2	7.44075
-0.575	0.000715454	SIDT1	ENSG00000072858			1	1	2	10.1582
0.329032	0.070701	NDE1	ENSG00000072864		1		1	2	8.34968
-0.560484	0.00104027	CLCN4	ENSG00000073464			1	1	2	12.6958
-0.35121	0.0527067	ADAM11	ENSG00000073670			1	1	2	12.621
0.483514	0.00585802	DHRS9	ENSG00000073737			1	1	2	4.70104
0.540868	0.00168037	PTGS2	ENSG00000073756			1	1	2	5.0024
-0.460887	0.00907081	ST6GAL1	ENSG00000073849			1	1	2	11.2974
0.141935	0.446265	CA12	ENSG00000074410			1	1	2	10.095
-0.256855	0.163055	MGLL	ENSG00000074416			1	1	2	9.1405
-0.608468	0.000281528	WSCD2	ENSG00000075035			1	1	2	9.36411
-0.458065	0.00956029	KCNQ2	ENSG00000075043			1	1	2	14.6458
0.266129	0.147869	GTSE1	ENSG00000075218			1	1	2	8.5262
-0.290323	0.113111	SEMA3C	ENSG00000075223			1	1	2	9.57847
0.33629	0.0643526	CELSR1	ENSG00000075275			1	1	2	10.3186
-0.880242	6.75971e-11	SLC25A40	ENSG00000075303			1	1	2	9.54954
0.284677	0.120615	FOSL2	ENSG00000075426			1	1	2	10.2438
-0.247984	0.178594	CACNG4	ENSG00000075461			1	1	2	13.2149
0.840323	3.34878e-09	SART3	ENSG00000075856			1	1	2	12.0569
-0.208468	0.260411	MCM6	ENSG00000076003			1	1	2	10.7074
0.194758	0.293764	RBM7	ENSG00000076053			1	1	2	9.33837
-0.118548	0.525317	RBMS2	ENSG00000076067			1	1	2	9.32697
-0.0959677	0.607562	ACACB	ENSG00000076555			1	1	2	8.00464
0.172195	0.354297	MBNL3	ENSG00000076770			1	1	2	6.62748
-0.206452	0.265153	ARHGEF1	ENSG00000076928	1		1		2	10.9174
0.260081	0.157652	STXBP2	ENSG00000076944			1	1	2	7.52104
0.589516	0.000483401	NFKB2	ENSG00000077150			1	1	2	8.93181
-0.450806	0.0109223	EXOSC5	ENSG00000077348			1	1	2	9.1199
0.128629	0.490434	ACTN2	ENSG00000077522	1		1		2	7.56888
0.485081	0.00567713	NAALAD2	ENSG00000077616			1	1	2	9.41253
-0.178042	0.337939	FAP	ENSG00000078098			1	1	2	4.8457
-0.698387	1.24956e-05	BRINP1	ENSG00000078725			1	1	2	11.3858
-0.549597	0.00136237	CLUL1	ENSG00000079101			1	1	2	6.76995
-0.140323	0.451502	XRCC5	ENSG00000079246			1	1	2	13.5915
-0.431452	0.015374	LIPE	ENSG00000079435			1	1	2	9.42978
-0.439516	0.0133637	PGM1	ENSG00000079739			1	1	2	10.28
0.721371	4.675e-06	KEAP1	ENSG00000079999			1	1	2	12.0171
0.324194	0.0751965	RAB21	ENSG00000080371			1	1	2	12.5751
0.305645	0.0945019	SRCAP	ENSG00000080603		1		1	2	8.25925
0.450806	0.0109223	MOK	ENSG00000080823			1	1	2	10.1
0.287903	0.116283	NDC80	ENSG00000080986			1	1	2	7.57498
0.269355	0.142835	ZNF506	ENSG00000081665			1	1	2	10.2222
-0.52379	0.00249327	CADPS2	ENSG00000081803			1	1	2	7.74103
0.358504	0.0476558	FYB1	ENSG00000082074	1		1		2	4.79928
-0.0233871	0.900619	PGR	ENSG00000082175			1	1	2	5.31358
0.417339	0.0194972	COBLL1	ENSG00000082438			1	1	2	7.22115
-0.691129	1.67318e-05	GSK3B	ENSG00000082701			1	1	2	13.3975
-0.558871	0.00108331	ERC1	ENSG00000082805			1	1	2	12.6449
-0.285081	0.120067	TDRD3	ENSG00000083544			1	1	2	9.57951
0.208065	0.261355	CYLD	ENSG00000083799			1	1	2	11.7236
0.0576613	0.758	ZNF416	ENSG00000083817			1	1	2	8.65183
0.214516	0.246519	FAT1	ENSG00000083857		1		1	2	12.3766
0.737903	2.16772e-06	YTHDC1	ENSG00000083896			1	1	2	12.6038
0.655242	6.32414e-05	PPIE	ENSG00000084072			1	1	2	10.6184
0.513306	0.0031453	STARD7	ENSG00000084090			1	1	2	12.9219
0.710484	7.5348e-06	EIF3I	ENSG00000084623			1	1	2	12.7852
-0.468548	0.00784772	NKAIN1	ENSG00000084628			1	1	2	12.5746
-0.134677	0.470086	CAD	ENSG00000084774			1	1	2	11.5461
-0.63629	0.00011928	SCAMP1	ENSG00000085365			1	1	2	12.0929
0.364113	0.0440402	PILRA	ENSG00000085514			1	1	2	7.35347
-0.0987903	0.59699	IGSF9	ENSG00000085552			1	1	2	9.68323
0.258065	0.161014	ATG16L1	ENSG00000085978			1	1	2	11.5047
0.300806	0.100108	USP40	ENSG00000085982			1	1	2	10.2834
0.512903	0.00317307	ITPKC	ENSG00000086544			1	1	2	10.7514
-0.133871	0.472774	FAT2	ENSG00000086570	1		1		2	7.05785
0.612097	0.000252845	ERO1B	ENSG00000086619			1	1	2	8.51864
0.65	7.57005e-05	LAT2	ENSG00000086730			1	1	2	6.63789
0.47379	0.00709399	PPP1R15A	ENSG00000087074			1	1	2	13.0665
0.738306	2.12597e-06	FTL	ENSG00000087086			1	1	2	14.8734
-0.31129	0.0882665	ADAMTS2	ENSG00000087116			1	1	2	7.67273
0.438306	0.0136504	NID2	ENSG00000087303			1	1	2	6.07764
0.284274	0.121165	PTHLH	ENSG00000087494			1	1	2	5.61403
0.568145	0.000855616	CASS4	ENSG00000087589			1	1	2	5.10965
0.596774	0.000394563	GNA11	ENSG00000088256			1	1	2	12.5129
-0.0104839	0.955362	ASAP3	ENSG00000088280			1	1	2	11.1129
0.347984	0.0550714	PDRG1	ENSG00000088356			1	1	2	11.7354
0.227447	0.218496	TMEM40	ENSG00000088726			1	1	2	4.77104
0.829032	8.35068e-09	SMOX	ENSG00000088826			1	1	2	10.5509
0.370565	0.0401563	NSFL1C	ENSG00000088833			1	1	2	13.1096
-0.13871	0.456771	DYNLL1	ENSG00000088986			1	1	2	13.0504
0.121774	0.514025	CFAP61	ENSG00000089101			1	1	2	6.8576
-0.434274	0.0146435	RPH3A	ENSG00000089169			1	1	2	10.4346
0.760081	7.04006e-07	BRAP	ENSG00000089234			1	1	2	10.8624
0.612311	0.000251235	FXYD3	ENSG00000089356			1	1	2	5.14768
-0.520565	0.00268012	KCNH4	ENSG00000089558	1		1		2	6.92975
-0.632258	0.000135786	OTUB2	ENSG00000089723			1	1	2	9.37929
0.474597	0.00698368	NUDC	ENSG00000090273			1	1	2	13.1863
0.231855	0.20946	IRAK3	ENSG00000090376			1	1	2	5.66702
0.273143	0.137084	LYZ	ENSG00000090382	1			1	2	4.49085
0.429839	0.0158049	MUL1	ENSG00000090432			1	1	2	11.3002
0.369758	0.0406262	CHRD	ENSG00000090539	1			1	2	8.75727
-0.199194	0.282689	DLL3	ENSG00000090932			1	1	2	10.5435
0.425	0.0171583	RBM27	ENSG00000091009			1	1	2	9.99112
-0.556452	0.0011508	LAMB1	ENSG00000091136			1	1	2	10.7437
0.00846774	0.96394	ITGA6	ENSG00000091409			1	1	2	10.9887
0.678226	2.75582e-05	ALKBH5	ENSG00000091542			1	1	2	11.8243
-0.558871	0.00108331	NLRP1	ENSG00000091592			1	1	2	13.6576
-0.710081	7.66603e-06	SLC17A6	ENSG00000091664			1	1	2	12.8107
0.273387	0.136719	CCDC80	ENSG00000091986			1	1	2	9.5348
0.674194	3.2048e-05	MYH7	ENSG00000092054			1	1	2	8.07517
-0.627016	0.000160273	SLC7A8	ENSG00000092068	1		1		2	9.81423
0.455645	0.00999741	TOX4	ENSG00000092203			1	1	2	12.4654
0.169758	0.361252	TYRO3	ENSG00000092445	1			1	2	11.7088
0.16129	0.386042	CAPN3	ENSG00000092529			1	1	2	4.53252
0.445968	0.0119182	SNAP23	ENSG00000092531			1	1	2	8.10165
0.0701613	0.707622	AGO1	ENSG00000092847			1	1	2	12.0906
-0.493548	0.00477997	DPYSL2	ENSG00000092964			1	1	2	15.6378
0.475	0.00692908	GPATCH2	ENSG00000092978			1	1	2	10.2845
0.253629	0.16859	CDC45	ENSG00000093009			1	1	2	7.32861
-0.450806	0.0109223	ADA2	ENSG00000093072			1	1	2	10.3425
0.140726	0.450189	LRRFIP2	ENSG00000093167			1	1	2	11.6923
-0.205242	0.268025	CBX5	ENSG00000094916			1	1	2	14.1858
0.247177	0.180056	SUCO	ENSG00000094975			1	1	2	11.8722
-0.284274	0.121165	MSH2	ENSG00000095002			1	1	2	11.355
-0.2375	0.198267	SH2D3C	ENSG00000095370		1	1		2	10.4338
0.483065	0.00591075	CWF19L1	ENSG00000095485			1	1	2	10.2312
0.0116983	0.950198	CYP26A1	ENSG00000095596			1	1	2	7.59926
0.503629	0.00387278	IL11	ENSG00000095752			1	1	2	7.32887
0.16129	0.386042	MYO3A	ENSG00000095777			1	1	2	5.70381
0.293548	0.108983	CREM	ENSG00000095794			1	1	2	10.2258
-0.595968	0.000403664	TMEM14A	ENSG00000096092			1	1	2	11.5049
-0.105242	0.573128	CDC7	ENSG00000097046			1	1	2	9.70031
-0.5125	0.00320105	ABLIM1	ENSG00000099204			1	1	2	13.2615
-0.60121	0.00034768	NRP1	ENSG00000099250			1	1	2	11.8131
0.0229839	0.902324	PALMD	ENSG00000099260			1	1	2	7.14519
-0.0866935	0.642842	CATSPERG	ENSG00000099338			1	1	2	9.70409
0.235081	0.203012	PSMD8	ENSG00000099341			1	1	2	13.2665
-0.602021	0.000339655	PCDH11Y	ENSG00000099715			1	1	2	4.51174
-0.651613	7.16516e-05	MMP11	ENSG00000099953			1	1	2	8.00199
-0.479839	0.00630161	SLC7A4	ENSG00000099960			1	1	2	7.75641
-0.181855	0.327525	DDTL	ENSG00000099974			1	1	2	7.00355
0.627419	0.000158259	GGT1	ENSG00000100031			1	1	2	7.44128
-0.487097	0.00545143	PIK3IP1	ENSG00000100100			1	1	2	9.77096
0.174194	0.348653	POLR2F	ENSG00000100142			1	1	2	8.472
0.633468	0.000130633	XBP1	ENSG00000100219			1	1	2	12.418
0.422581	0.0178703	RTCB	ENSG00000100220			1	1	2	12.267
0.584677	0.000552018	LMF2	ENSG00000100258			1	1	2	11.9202
0.577823	0.000663884	RHBDD3	ENSG00000100263			1	1	2	11.2348
-0.371371	0.0396908	TTLL1	ENSG00000100271			1	1	2	10.4054
0.210081	0.256657	MCM5	ENSG00000100297	1			1	2	9.69972
-0.131048	0.482242	TTLL12	ENSG00000100304			1	1	2	11.2257
-0.104032	0.577569	CBX7	ENSG00000100307	1			1	2	8.62127
0.196774	0.288696	PNPLA5	ENSG00000100341			1	1	2	5.05357
-0.333065	0.0671167	PNPLA3	ENSG00000100344	1			1	2	10.0552
-0.545968	0.00148756	CACNA1I	ENSG00000100346			1	1	2	9.78284
-0.122984	0.509822	SLC25A17	ENSG00000100372			1	1	2	10.2456
0.318548	0.080717	RANGAP1	ENSG00000100401			1	1	2	13.6412
0.696371	1.35626e-05	PHF5A	ENSG00000100410			1	1	2	10.5038
-0.591532	0.000457109	POLR3H	ENSG00000100413			1	1	2	11.3755
0.220161	0.234006	MLC1	ENSG00000100427			1	1	2	9.5251
0.181452	0.328616	RBM23	ENSG00000100461			1	1	2	11.7087
-0.643548	9.40205e-05	COCH	ENSG00000100473			1	1	2	9.83103
0.341532	0.0600515	PYGL	ENSG00000100504			1	1	2	8.06072
0.209677	0.257592	PSMC6	ENSG00000100519			1	1	2	12.0736
0.585081	0.000545989	GNPNAT1	ENSG00000100522			1	1	2	9.25454
0.281162	0.125471	PLEK2	ENSG00000100558			1	1	2	4.77751
0.295565	0.106461	PSMA3	ENSG00000100567			1	1	2	11.4679
0.202823	0.27383	AHSA1	ENSG00000100591			1	1	2	12.9076
0.562097	0.000998732	SIX4	ENSG00000100625			1	1	2	7.73243
0.182661	0.325347	CEP128	ENSG00000100629			1	1	2	7.59679
-0.682258	2.3642e-05	SLC8A3	ENSG00000100678			1	1	2	10.2786
0.464919	0.00840841	PSMA6	ENSG00000100902			1	1	2	9.38221
0.234772	0.203623	MYBL2	ENSG00000101057			1	1	2	8.87189
-0.677419	2.8408e-05	NDRG3	ENSG00000101079			1	1	2	11.8984
0.0467742	0.802694	NFATC2	ENSG00000101096			1	1	2	5.29027
-0.0524194	0.779433	BMP7	ENSG00000101144	1			1	2	10.2415
0.650403	7.46696e-05	RAE1	ENSG00000101146			1	1	2	11.4228
0.352823	0.0515549	TPD52L2	ENSG00000101150			1	1	2	12.8338
-0.719355	5.11547e-06	HRH3	ENSG00000101180			1	1	2	9.70637
0.774597	3.15411e-07	MTG2	ENSG00000101181			1	1	2	10.7026
-0.181855	0.327525	SLCO4A1	ENSG00000101187			1	1	2	8.24124
0.66371	4.69523e-05	ARFGAP1	ENSG00000101199			1	1	2	12.8974
0.744355	1.58127e-06	GMEB2	ENSG00000101216			1	1	2	10.449
0.504032	0.00383981	TRIB3	ENSG00000101255			1	1	2	11.6458
-0.522581	0.00256197	PLCB4	ENSG00000101333			1	1	2	10.4338
0.329435	0.0703361	MROH8	ENSG00000101353			1	1	2	8.81543
0.200806	0.278729	ACTR5	ENSG00000101442			1	1	2	8.92191
-0.52379	0.00249327	PPP1R16B	ENSG00000101445			1	1	2	10.2696
0.337097	0.0636756	TNNC2	ENSG00000101470			1	1	2	5.64458
0.489516	0.00519075	ADNP2	ENSG00000101544			1	1	2	11.3567
0.12621	0.498697	USP14	ENSG00000101557			1	1	2	12.5891
-0.326613	0.0729219	LIPG	ENSG00000101670	1			1	2	10.5778
0.24879	0.177139	LAMA1	ENSG00000101680			1	1	2	9.79514
-0.41129	0.0215248	MXRA5	ENSG00000101825			1	1	2	7.8215
0.17621	0.343015	ATG4A	ENSG00000101844			1	1	2	9.05549
0.303226	0.0972744	TBL1X	ENSG00000101849			1	1	2	10.3553
0.580242	0.000622314	NXT2	ENSG00000101888			1	1	2	8.00709
0.662903	4.83225e-05	AMMECR1	ENSG00000101935			1	1	2	8.39374
-0.636694	0.000117732	ATP11C	ENSG00000101974			1	1	2	10.356
-0.0895161	0.632019	KCND1	ENSG00000102057			1	1	2	9.22634
-0.328226	0.0714354	PIM2	ENSG00000102096			1	1	2	9.27182
-0.0947581	0.612118	KLHL4	ENSG00000102271	1			1	2	7.79154
-0.606855	0.000295177	KLF8	ENSG00000102349			1	1	2	8.61778
0.453226	0.0104513	SRPX2	ENSG00000102359	1		1		2	5.24353
0.719758	5.02449e-06	GLA	ENSG00000102393			1	1	2	9.33764
0.652419	6.97008e-05	RUBCNL	ENSG00000102445			1	1	2	7.38461
-0.202823	0.27383	FGF14	ENSG00000102466			1	1	2	9.76025
-0.164113	0.377671	HTR2A	ENSG00000102468	1			1	2	7.04826
0.266129	0.147869	KLF5	ENSG00000102554			1	1	2	6.99092
0.279839	0.127335	SGCG	ENSG00000102683			1	1	2	7.63482
-0.272984	0.137322	SLC25A15	ENSG00000102743			1	1	2	9.53599
-0.6625	4.90209e-05	KATNAL1	ENSG00000102781			1	1	2	11.5835
0.249194	0.176416	CLN5	ENSG00000102805			1	1	2	8.60203
0.2625	0.153685	OLFM4	ENSG00000102837	1		1		2	5.22096
-0.331452	0.0685331	TRADD	ENSG00000102871			1	1	2	7.04397
0.0471774	0.801027	GDPD3	ENSG00000102886			1	1	2	7.28343
0.634677	0.000125655	ELMO3	ENSG00000102890			1	1	2	7.94719
-0.157661	0.39696	ZNF423	ENSG00000102935			1	1	2	11.9885
-0.760081	7.04006e-07	PARD6A	ENSG00000102981			1	1	2	9.73993
-0.27621	0.132553	MMP15	ENSG00000102996			1	1	2	13.6075
-0.447177	0.0116624	CYB5B	ENSG00000103018			1	1	2	12.3859
-0.558871	0.00108331	CCDC113	ENSG00000103021			1	1	2	10.1149
-0.671774	3.50473e-05	HAS3	ENSG00000103044			1	1	2	10.086
-0.0584677	0.754718	NME4	ENSG00000103202			1	1	2	11.5445
0.330242	0.0696105	SLC7A5	ENSG00000103257			1	1	2	14.391
-0.12379	0.507029	RHBDL1	ENSG00000103269			1	1	2	9.52161
0.724597	4.04123e-06	UBE2I	ENSG00000103275			1	1	2	12.6427
0.0129032	0.945075	CRYM	ENSG00000103316			1	1	2	6.38826
-0.437097	0.0139422	EEF2K	ENSG00000103319			1	1	2	10.5304
0.306452	0.0935912	AQP8	ENSG00000103375			1	1	2	5.14487
0.00483871	0.97939	SALL1	ENSG00000103449			1	1	2	11.6085
0.554435	0.00120982	KAT8	ENSG00000103510			1	1	2	11.178
-0.217339	0.240208	ACSBG1	ENSG00000103740			1	1	2	6.89634
-0.329435	0.0703361	CEMIP	ENSG00000103888	1			1	2	9.11447
-0.000806452	0.996565	OCA2	ENSG00000104044			1	1	2	6.13935
0.281855	0.124502	SGK3	ENSG00000104205			1	1	2	5.82497
-0.210505	0.255675	PDGFRL	ENSG00000104213			1	1	2	5.50893
-0.469758	0.00766801	ZDHHC2	ENSG00000104219			1	1	2	10.7217
0.301632	0.099134	RP1	ENSG00000104237			1	1	2	4.49248
-0.117339	0.529582	INTS9	ENSG00000104299			1	1	2	9.17268
0.277419	0.130797	PLAT	ENSG00000104368	1			1	2	8.37175
0.227016	0.219393	STK3	ENSG00000104375			1	1	2	7.50544
0.0254032	0.892099	NDRG1	ENSG00000104419			1	1	2	10.8135
0.260484	0.156986	TRPS1	ENSG00000104447	1			1	2	8.91778
-0.5	0.00418064	NCALD	ENSG00000104490			1	1	2	12.9051
0.0229839	0.902324	INTS10	ENSG00000104613			1	1	2	10.7924
0.317742	0.0815304	KCNN4	ENSG00000104783			1	1	2	5.26373
0.297984	0.103492	MAP4K1	ENSG00000104814			1	1	2	7.03046
0.719355	5.11547e-06	CLASRP	ENSG00000104859			1	1	2	11.8723
-0.384274	0.0328146	SLC17A7	ENSG00000104888			1	1	2	9.61607
0.237097	0.199053	AMH	ENSG00000104899	1			1	2	11.5288
0.695968	1.37856e-05	YJU2B	ENSG00000104957			1	1	2	10.9463
0.67379	3.25313e-05	TIMM44	ENSG00000104980			1	1	2	11.928
0.294474	0.10782	ASF1B	ENSG00000105011			1	1	2	7.52008
-0.438306	0.0136504	ANKRD27	ENSG00000105186			1	1	2	10.2934
-0.170968	0.357789	AKT2	ENSG00000105221			1	1	2	12.1272
0.675	3.11008e-05	YJU2	ENSG00000105248			1	1	2	10.1881
0.757258	8.17664e-07	SLC1A5	ENSG00000105281			1	1	2	11.5713
0.595565	0.000408283	PRKD2	ENSG00000105287			1	1	2	9.67809
0.756855	8.35198e-07	CCDC9	ENSG00000105321			1	1	2	10.4867
0.502016	0.00400711	BBC3	ENSG00000105327	1			1	2	11.2023
-0.291129	0.112068	GRIN2D	ENSG00000105464			1	1	2	11.6533
-0.321371	0.077919	ODAD1	ENSG00000105479			1	1	2	5.24256
0.0814516	0.663133	HAS1	ENSG00000105509			1	1	2	6.85261
-0.267339	0.145967	MAST1	ENSG00000105613			1	1	2	13.6312
0.785484	1.66022e-07	SUGP1	ENSG00000105705			1	1	2	11.5094
-0.185887	0.316728	ERF	ENSG00000105722			1	1	2	10.7772
0.233065	0.207026	ZNF574	ENSG00000105732			1	1	2	10.6183
-0.539516	0.001735	GRIK5	ENSG00000105737			1	1	2	12.3543
0.156048	0.401868	CDK6	ENSG00000105810			1	1	2	10.0248
0.0486564	0.794919	PIK3CG	ENSG00000105851	1		1		2	4.14992
0.249194	0.176416	ITGB8	ENSG00000105855			1	1	2	11.4469
0.396371	0.0272777	CBLL1	ENSG00000105879			1	1	2	11.1773
-0.608871	0.000278205	OGDH	ENSG00000105953			1	1	2	12.423
0.0451613	0.809371	HOXA2	ENSG00000105996			1	1	2	8.99296
0.0879032	0.638195	VIPR2	ENSG00000106018			1	1	2	5.72775
0.0802419	0.667849	COBL	ENSG00000106078			1	1	2	6.96882
0.281048	0.12563	GARS1	ENSG00000106105			1	1	2	13.7089
-0.075	0.688429	NSUN5P2	ENSG00000106133			1	1	2	6.81278
0.410887	0.0216659	HSPB1	ENSG00000106211			1	1	2	13.525
0.529839	0.00217317	CYP3A5	ENSG00000106258		1		1	2	5.98908
-0.34879	0.0544725	MOSPD3	ENSG00000106330			1	1	2	10.8489
-0.41129	0.0215248	PPP1R17	ENSG00000106341	1			1	2	7.24085
0.471965	0.00734921	SFRP4	ENSG00000106483			1	1	2	6.18485
-0.673387	3.30211e-05	COA1	ENSG00000106603			1	1	2	11.4555
-0.685081	2.12066e-05	STAG3L4	ENSG00000106610			1	1	2	8.75154
-0.602016	0.000339706	GCK	ENSG00000106633			1	1	2	8.45954
0.291532	0.11155	YKT6	ENSG00000106636			1	1	2	13.6546
0.00564516	0.975956	LHX2	ENSG00000106689		1		1	2	5.45159
-0.702016	1.07641e-05	FSD1L	ENSG00000106701			1	1	2	11.537
-0.308468	0.0913437	ECM2	ENSG00000106823	1			1	2	5.79694
0.128226	0.491806	CDC37L1	ENSG00000106993			1	1	2	10.8172
-0.11371	0.542477	KDM4C	ENSG00000107077			1	1	2	8.81174
-0.382258	0.0338203	PIP5K1B	ENSG00000107242	1			1	2	7.58321
0.195968	0.290716	GLIS3	ENSG00000107249			1	1	2	8.29586
0.621774	0.000188615	ABHD17B	ENSG00000107362			1	1	2	10.7545
0.343145	0.0587745	ZFAND5	ENSG00000107372			1	1	2	13.7624
0.466157	0.00821351	DNTT	ENSG00000107447			1	1	2	4.0849
0.148387	0.42565	PALD1	ENSG00000107719			1	1	2	9.5831
-0.314113	0.085269	SFXN3	ENSG00000107819			1	1	2	12.1514
0.414113	0.020558	GTPBP4	ENSG00000107937			1	1	2	11.658
-0.500806	0.00411047	STN1	ENSG00000107960			1	1	2	9.35161
-0.356048	0.0493112	EBF3	ENSG00000108001			1	1	2	12.5646
-0.162903	0.381245	LGI1	ENSG00000108231			1	1	2	8.94689
-0.598387	0.000376905	TBC1D12	ENSG00000108239			1	1	2	10.3599
0.520549	0.00268107	CSF3	ENSG00000108342		1		1	2	4.02593
0.556855	0.0011393	PSMD3	ENSG00000108344			1	1	2	13.5267
-0.139919	0.452816	RAPGEFL1	ENSG00000108352			1	1	2	10.3996
-0.341129	0.0603741	MTMR4	ENSG00000108389			1	1	2	12.8377
0.53629	0.00187163	GOSR2	ENSG00000108433			1	1	2	9.45788
0.361694	0.0455719	RASD1	ENSG00000108551			1	1	2	8.92282
0.637097	0.000116203	BLMH	ENSG00000108578			1	1	2	11.4951
0.775806	2.94219e-07	GOSR1	ENSG00000108587			1	1	2	11.4523
0.412526	0.021097	ALDH3A1	ENSG00000108602		1		1	2	4.26939
0.174597	0.347521	SYNGR2	ENSG00000108639			1	1	2	9.59199
-0.439516	0.0133637	LGALS3BP	ENSG00000108679			1	1	2	12.6209
-0.581048	0.000608976	ASIC2	ENSG00000108684			1	1	2	11.0145
0.578336	0.00065486	CCL7	ENSG00000108688			1	1	2	4.13888
-0.161694	0.384839	CCL2	ENSG00000108691			1	1	2	6.26712
0.669355	3.82963e-05	NA.6	ENSG00000108785			1	1	2	8.05816
0.111694	0.549704	PPP1R9B	ENSG00000108819			1	1	2	12.8499
0.615726	0.000226784	MYH3	ENSG00000109063			1	1	2	6.82859
-0.391532	0.0293929	ALDOC	ENSG00000109107	1			1	2	11.3347
0.752823	1.03034e-06	SUPT6H	ENSG00000109111			1	1	2	13.1642
-0.356048	0.0493112	DCUN1D4	ENSG00000109184			1	1	2	11.7854
0.632258	0.000135786	CHIC2	ENSG00000109220			1	1	2	9.5978
-0.727823	3.48631e-06	INPP4B	ENSG00000109452			1	1	2	8.31399
-0.106452	0.568702	GAB1	ENSG00000109458			1	1	2	9.65509
-0.589516	0.000483401	KLHL2	ENSG00000109466			1	1	2	10.9918
0.125	0.502854	NEIL3	ENSG00000109674			1	1	2	6.37742
-0.0971774	0.603022	UFSP2	ENSG00000109775			1	1	2	10.1643
0.613306	0.000243877	CRYAB	ENSG00000109846			1	1	2	7.95478
0.765323	5.30281e-07	LPXN	ENSG00000110031			1	1	2	7.21611
0.116129	0.533864	UNC93B1	ENSG00000110057			1	1	2	7.29894
0.3375	0.0633393	PUS3	ENSG00000110060			1	1	2	9.5734
-0.172177	0.354347	DCPS	ENSG00000110063			1	1	2	8.47446
-0.432661	0.0150573	NRXN2	ENSG00000110076			1	1	2	15.3533
0.23871	0.195924	CPT1A	ENSG00000110090	1			1	2	9.17624
0.764516	5.54171e-07	PRPF19	ENSG00000110107			1	1	2	12.8549
0.342742	0.0590917	HPX	ENSG00000110169	1			1	2	7.53403
0.375806	0.0372074	CHORDC1	ENSG00000110172			1	1	2	11.0266
-0.500403	0.00414543	ARHGEF17	ENSG00000110237			1	1	2	11.9354
0.114919	0.538162	IL10RA	ENSG00000110324			1	1	2	8.44746
-0.227823	0.217716	KIAA1549L	ENSG00000110427			1	1	2	11.5169
0.118952	0.523899	PDHX	ENSG00000110435			1	1	2	11.5729
0.412097	0.0212448	SLC15A3	ENSG00000110446	1		1		2	6.21949
-0.420968	0.0183584	ACCS	ENSG00000110455			1	1	2	7.04728
-0.246774	0.180791	SLC22A18	ENSG00000110628	1			1	2	8.71435
-0.0580645	0.756359	ELMOD1	ENSG00000110675			1	1	2	10.7703
0.56129	0.00101932	CALCA	ENSG00000110680			1	1	2	6.35587
-0.695565	1.40119e-05	PTPN5	ENSG00000110786			1	1	2	12.4322
0.182661	0.325347	P3H3	ENSG00000110811			1	1	2	10.0056
0.350403	0.0532902	SELPLG	ENSG00000110876			1	1	2	7.1811
-0.593548	0.000432087	ASIC1	ENSG00000110881			1	1	2	12.9304
-0.660887	5.19061e-05	CAMKK2	ENSG00000110931			1	1	2	11.6718
0.28629	0.118434	PTGES3	ENSG00000110958			1	1	2	13.9039
-0.0762097	0.68366	TNS2	ENSG00000111077			1	1	2	8.50571
-0.274597	0.134922	PRMT8	ENSG00000111218			1	1	2	10.4631
0.256048	0.164427	ALDH2	ENSG00000111275			1	1	2	12.3678
-0.674194	3.2048e-05	TBC1D30	ENSG00000111490			1	1	2	10.5271
0.571371	0.000786912	KRR1	ENSG00000111615			1	1	2	10.5236
0.442742	0.0126236	ACRBP	ENSG00000111644			1	1	2	5.97116
0.053629	0.774473	GNB3	ENSG00000111664			1	1	2	9.0794
0.714516	6.32986e-06	CDCA3	ENSG00000111665			1	1	2	9.14099
-0.720161	4.93497e-06	GNPTAB	ENSG00000111670			1	1	2	12.4665
-0.516129	0.00295673	NT5DC3	ENSG00000111696			1	1	2	10.2011
0.531855	0.00207471	GYS2	ENSG00000111713			1	1	2	4.8563
0.552016	0.00128412	PRKAB1	ENSG00000111725			1	1	2	11.169
0.0205645	0.912564	NA.8	ENSG00000111788	1			1	2	8.10027
-0.195161	0.292746	FRK	ENSG00000111816			1	1	2	5.59968
0.325806	0.0736741	NEDD9	ENSG00000111859			1	1	2	9.13474
0.543548	0.00157648	ULBP1	ENSG00000111981			1	1	2	8.28064
-0.660887	5.19061e-05	OPRM1	ENSG00000112038	1			1	2	6.97637
0.2875	0.116818	MRPL18	ENSG00000112110			1	1	2	11.4442
-0.531452	0.00209409	MDGA1	ENSG00000112139			1	1	2	11.9354
-0.185887	0.316728	CAP2	ENSG00000112186			1	1	2	11.6087
0.59879	0.000372602	ZNF451	ENSG00000112200			1	1	2	11.1457
0.295161	0.106962	BAG2	ENSG00000112208			1	1	2	8.31575
-0.325	0.0744323	KHDRBS2	ENSG00000112232			1	1	2	9.23993
0.313306	0.0861174	CCNC	ENSG00000112237			1	1	2	10.828
0.299597	0.101548	PTP4A1	ENSG00000112245			1	1	2	13.8715
0.245161	0.183749	COL9A1	ENSG00000112280			1	1	2	6.93721
-0.545565	0.00150207	ALDH5A1	ENSG00000112294			1	1	2	12.0858
0.329821	0.0699886	TRIM38	ENSG00000112343			1	1	2	4.62156
-0.558468	0.00109431	FIG4	ENSG00000112367			1	1	2	11.2764
0.197581	0.286685	ADGRG6	ENSG00000112414			1	1	2	7.42047
0.196371	0.289705	QKI	ENSG00000112531			1	1	2	12.4542
-0.627823	0.000156267	PDE10A	ENSG00000112541			1	1	2	11.1446
0.148387	0.42565	MDFI	ENSG00000112559			1	1	2	8.6033
0.106855	0.56723	SMOC2	ENSG00000112562	1			1	2	6.30399
-0.00120968	0.994847	BYSL	ENSG00000112578			1	1	2	10.1501
0.516532	0.0029306	GUCA1B	ENSG00000112599			1	1	2	7.79024
-0.635081	0.000124033	PRPH2	ENSG00000112619			1	1	2	8.02
-0.321774	0.0775255	BICRAL	ENSG00000112624			1	1	2	9.84936
-0.361694	0.0455719	PTK7	ENSG00000112655			1	1	2	12.1772
-0.448387	0.0114112	DUSP22	ENSG00000112679			1	1	2	11.2137
-0.400806	0.0254495	SLC29A1	ENSG00000112759			1	1	2	10.5392
0.418548	0.0191113	CCN6	ENSG00000112761	1			1	2	4.83456
-0.581855	0.00059589	CLIC5	ENSG00000112782	1			1	2	6.50609
-0.457258	0.00970417	C7	ENSG00000112936			1	1	2	5.55869
0.165323	0.374117	GHR	ENSG00000112964			1	1	2	7.39315
-0.584677	0.000552018	HMGCS1	ENSG00000112972	1			1	2	15.2706
-0.677823	2.79802e-05	NNT	ENSG00000112992			1	1	2	11.9564
0.329839	0.0699725	HSPA9	ENSG00000113013			1	1	2	14.3073
0.169355	0.36241	HBEGF	ENSG00000113070			1	1	2	10.8511
-0.295968	0.105961	TMCO6	ENSG00000113119			1	1	2	7.96729
0.301613	0.0991566	FAF2	ENSG00000113194			1	1	2	12.2237
0.325	0.0744323	ITK	ENSG00000113263			1	1	2	5.66747
-0.317742	0.0815304	NPR3	ENSG00000113389			1	1	2	9.56385
0.445968	0.0119182	TARS1	ENSG00000113407			1	1	2	12.991
0.150806	0.418057	PRLR	ENSG00000113494			1	1	2	7.438
-0.297177	0.104475	ST8SIA4	ENSG00000113532			1	1	2	10.1097
0.398387	0.0264338	FGF1	ENSG00000113578			1	1	2	8.73927
-0.137097	0.462073	NR3C1	ENSG00000113580			1	1	2	9.60887
0.255645	0.165115	RARS1	ENSG00000113643			1	1	2	11.6742
-0.0221774	0.905736	WWC1	ENSG00000113645			1	1	2	10.7754
0.490323	0.00510627	SMAD5	ENSG00000113658			1	1	2	11.2671
-0.557258	0.00112791	ERGIC1	ENSG00000113719			1	1	2	12.7474
0.509079	0.00344713	HRG	ENSG00000113905			1	1	2	4.43979
-0.593145	0.000436992	FAM162A	ENSG00000114023			1	1	2	10.1203
-0.746774	1.40149e-06	BCHE	ENSG00000114200			1	1	2	10.7173
-0.143952	0.439766	ECT2	ENSG00000114346			1	1	2	8.93916
0.615726	0.000226784	FXR1	ENSG00000114416			1	1	2	13.0874
-0.369758	0.0406262	GNB4	ENSG00000114450			1	1	2	10.7094
0.3125	0.0869721	C3orf52	ENSG00000114529			1	1	2	6.28975
-0.3	0.101066	CSPG5	ENSG00000114646			1	1	2	12.3546
-0.384677	0.0326164	SCAP	ENSG00000114650			1	1	2	12.9053
0.108065	0.562825	EFCC1	ENSG00000114654			1	1	2	9.48137
-0.231452	0.210276	CFAP92	ENSG00000114656			1	1	2	7.6079
-0.326613	0.0729219	ABHD14B	ENSG00000114779			1	1	2	7.32964
0.203226	0.272857	ARHGEF26	ENSG00000114790			1	1	2	8.49487
0.278226	0.129635	PLCH1	ENSG00000114805			1	1	2	9.25714
0.591935	0.000452004	INO80D	ENSG00000114933			1	1	2	10.5721
0.332661	0.0674686	MOB1A	ENSG00000114978			1	1	2	11.5474
0.17621	0.343015	RTKN	ENSG00000114993			1	1	2	8.52717
0.293952	0.108475	IL1A	ENSG00000115008			1	1	2	6.18733
-0.272984	0.137322	STEAP3	ENSG00000115107	1			1	2	8.71656
0.518145	0.00282808	SLC30A3	ENSG00000115194			1	1	2	8.36641
0.365726	0.0430422	PSMD14	ENSG00000115233			1	1	2	12.1136
0.731855	2.8901e-06	DOK1	ENSG00000115325			1	1	2	9.10529
-0.396371	0.0272777	TACR1	ENSG00000115353			1	1	2	10.0859
0.231855	0.20946	ACADL	ENSG00000115361			1	1	2	5.56122
0.169355	0.36241	EVA1A	ENSG00000115363			1	1	2	7.33621
-0.341129	0.0603741	PECR	ENSG00000115425			1	1	2	8.50543
-0.665726	4.3678e-05	ST3GAL5	ENSG00000115525			1	1	2	11.3293
0.433468	0.0148492	HSPE1	ENSG00000115541			1	1	2	10.2268
0.447581	0.0115781	IL1R1	ENSG00000115594			1	1	2	6.02329
0.379063	0.0354651	IL1RL1	ENSG00000115602			1	1	2	4.32809
0.380645	0.0346427	FHL2	ENSG00000115641			1	1	2	8.41066
-0.120968	0.516837	ABCB6	ENSG00000115657			1	1	2	7.482
0.216935	0.241103	ID2	ENSG00000115738	1		1		2	11.3196
0.455242	0.0100719	ODC1	ENSG00000115758			1	1	2	14.3608
0.45121	0.0108426	RAB3GAP1	ENSG00000115839			1	1	2	12.0748
-0.362903	0.0448008	KISS1R	ENSG00000116014			1	1	2	7.49714
0.676613	2.92813e-05	NFE2L2	ENSG00000116044			1	1	2	10.7406
0.541129	0.00167	PLEKHA3	ENSG00000116095			1	1	2	10.6216
0.334274	0.0660695	SPR	ENSG00000116096			1	1	2	8.48594
-0.134677	0.470086	EPHA4	ENSG00000116106			1	1	2	11.2981
-0.148387	0.42565	ALMS1	ENSG00000116127		1		1	2	10.6223
-0.217339	0.240208	DHCR24	ENSG00000116133	1			1	2	14.6423
0.154435	0.406811	CACYBP	ENSG00000116161			1	1	2	12.5369
0.233468	0.206219	WRAP73	ENSG00000116213			1	1	2	9.7826
0.33871	0.0623385	MRPL37	ENSG00000116221			1	1	2	11.915
0.257258	0.162373	PHF13	ENSG00000116273			1	1	2	10.8985
-0.521371	0.00263231	DLGAP3	ENSG00000116544			1	1	2	11.8214
-0.126424	0.497962	PRG4	ENSG00000116690	1			1	2	4.56345
0.5375	0.00181934	CTH	ENSG00000116761			1	1	2	9.55545
0.275403	0.133734	TTF2	ENSG00000116830			1	1	2	9.02129
-0.625403	0.00016856	NR5A2	ENSG00000116833			1	1	2	11.3701
-0.243145	0.187495	EXOC8	ENSG00000116903			1	1	2	10.3668
0.137097	0.462073	NID1	ENSG00000116962	1			1	2	7.25936
-0.05	0.789381	LGALS8	ENSG00000116977			1	1	2	10.6157
-0.355645	0.0495873	MTR	ENSG00000116984			1	1	2	10.8298
0.693952	1.4951e-05	RPF1	ENSG00000117133			1	1	2	10.7283
0.0141129	0.939935	RGS4	ENSG00000117152			1	1	2	11.6151
-0.365323	0.04329	KIF17	ENSG00000117245			1	1	2	9.50859
0.199597	0.281696	GPR89A	ENSG00000117262			1	1	2	8.65272
-0.467339	0.00803098	CDK18	ENSG00000117266			1	1	2	8.85205
-0.125	0.502854	ECE1	ENSG00000117298			1	1	2	11.6754
0.653226	6.77976e-05	HMGCL	ENSG00000117305			1	1	2	9.95551
-0.225403	0.222774	PIK3R3	ENSG00000117461			1	1	2	12.527
0.365323	0.04329	BLZF1	ENSG00000117475			1	1	2	9.70893
0.291532	0.11155	F3	ENSG00000117525			1	1	2	7.59272
0.406048	0.0234197	PRDX6	ENSG00000117592			1	1	2	12.1228
-0.129839	0.486329	DARS2	ENSG00000117593			1	1	2	9.23674
0.693145	1.54415e-05	SERPINC1	ENSG00000117601			1	1	2	5.32534
-0.717742	5.49453e-06	RCAN3	ENSG00000117602			1	1	2	10.2478
0.16371	0.37886	DHDDS	ENSG00000117682			1	1	2	11.7586
0.468952	0.00778742	PROX1	ENSG00000117707	1			1	2	8.78561
0.188306	0.310357	CENPF	ENSG00000117724			1	1	2	9.95692
0.0604839	0.746531	MTARC2	ENSG00000117791			1	1	2	7.74916
0.517339	0.00287895	TREH	ENSG00000118094			1	1	2	4.95015
-0.00322581	0.986259	HMGN3	ENSG00000118418			1	1	2	9.58317
-0.604032	0.000320477	CNR1	ENSG00000118432			1	1	2	13.7046
0.473387	0.0071497	SGK1	ENSG00000118515			1	1	2	8.29053
-0.605645	0.000305794	ARMC2	ENSG00000118690			1	1	2	7.7968
0.26371	0.151728	TGIF2	ENSG00000118707			1	1	2	8.43604
-0.621774	0.000188615	OLFM3	ENSG00000118733			1	1	2	10.15
-0.402823	0.0246524	EEF2KMT	ENSG00000118894			1	1	2	8.23658
-0.513306	0.0031453	PPL	ENSG00000118898			1	1	2	10.2343
-0.295565	0.106461	KLF12	ENSG00000118922			1	1	2	11.3171
0.422984	0.01775	UCHL3	ENSG00000118939			1	1	2	6.45318
0.509677	0.00340294	ELL2	ENSG00000118985			1	1	2	9.00915
0.635484	0.00012243	GTF3C3	ENSG00000119041			1	1	2	11.1976
-0.0596774	0.749803	SATB2	ENSG00000119042			1	1	2	8.87626
0.196371	0.289705	UBE2B	ENSG00000119048			1	1	2	11.5512
-0.00483871	0.97939	TJP2	ENSG00000119139			1	1	2	7.04573
0.365323	0.04329	PPP6C	ENSG00000119414			1	1	2	11.6177
-0.0806452	0.666276	GALNT12	ENSG00000119514			1	1	2	6.5799
0.485484	0.00563136	C19orf25	ENSG00000119559			1	1	2	11.0548
0.179032	0.335215	PGF	ENSG00000119630			1	1	2	7.30412
-0.369355	0.0408628	TTLL5	ENSG00000119685			1	1	2	10.0942
0.42621	0.0168113	EIF2B2	ENSG00000119718			1	1	2	10.9211
0.400806	0.0254495	SUPT7L	ENSG00000119760			1	1	2	11.6417
-0.217742	0.239315	LGALSL	ENSG00000119862			1	1	2	11.0045
0.56371	0.000958654	CRIPT	ENSG00000119878			1	1	2	9.8161
0.541129	0.00167	IDE	ENSG00000119912			1	1	2	10.2229
0.581855	0.00059589	SMNDC1	ENSG00000119953			1	1	2	10.6405
-0.363306	0.0445461	KCNIP2	ENSG00000120049			1	1	2	9.10193
0.153629	0.409295	DUSP1	ENSG00000120129			1	1	2	11.5182
-0.456855	0.00977679	MOB3B	ENSG00000120162			1	1	2	9.87061
0.196774	0.288696	PLEKHG1	ENSG00000120278	1			1	2	10.8701
0.066129	0.723753	MYCT1	ENSG00000120279			1	1	2	6.23402
0.418145	0.0192393	ARAP3	ENSG00000120318			1	1	2	8.31855
0.2125	0.251094	TNN	ENSG00000120332	1			1	2	5.78701
-0.544758	0.00153146	ACAT2	ENSG00000120437	1			1	2	12.2097
0.111694	0.549704	TP53AIP1	ENSG00000120471			1	1	2	5.98329
-0.515323	0.00300958	PLXDC2	ENSG00000120594			1	1	2	10.0738
0.49879	0.00428782	EPC1	ENSG00000120616			1	1	2	11.1909
0.232258	0.208647	ELF1	ENSG00000120690			1	1	2	7.99626
0.129435	0.487695	HSPH1	ENSG00000120694			1	1	2	14.0564
0.473387	0.0071497	EXOSC8	ENSG00000120699			1	1	2	10.143
0.264919	0.14979	EGR1	ENSG00000120738	1		1		2	10.6904
0.596371	0.000399091	SERP1	ENSG00000120742			1	1	2	12.4771
-0.0697581	0.70923	MTERF2	ENSG00000120832			1	1	2	9.48002
-0.00564516	0.975956	SOCS2	ENSG00000120833			1	1	2	11.0854
-0.341129	0.0603741	APAF1	ENSG00000120868			1	1	2	10.5929
0.650403	7.46696e-05	CLU	ENSG00000120885			1	1	2	14.8728
0.764113	5.6648e-07	TNFRSF10B	ENSG00000120889			1	1	2	12.2524
0.633468	0.000130633	TARDBP	ENSG00000120948			1	1	2	12.2773
-0.591532	0.000457109	LYPLA1	ENSG00000120992			1	1	2	10.9641
0.00403226	0.982824	CRISPLD1	ENSG00000121005			1	1	2	10.6072
0.657258	5.89614e-05	TEX14	ENSG00000121101			1	1	2	6.10037
0.0741935	0.691615	FAM117A	ENSG00000121104	1			1	2	7.61722
-0.152823	0.411788	TMEM131L	ENSG00000121210			1	1	2	9.9421
0.0852527	0.648395	IAPP	ENSG00000121351			1	1	2	4.55548
0.019766	0.915947	KCNJ8	ENSG00000121361			1	1	2	6.7455
0.169758	0.361252	PDZRN3	ENSG00000121440			1	1	2	9.28238
0.7125	6.90861e-06	POPDC2	ENSG00000121577			1	1	2	6.83895
0.270968	0.140365	KIF18A	ENSG00000121621			1	1	2	7.19344
0.241532	0.19053	CRY2	ENSG00000121671			1	1	2	12.1197
0.366129	0.0427956	DEPDC7	ENSG00000121690			1	1	2	6.34252
-0.0191851	0.918409	GJA3	ENSG00000121743			1	1	2	4.33197
0.714516	6.32986e-06	TBC1D15	ENSG00000121749			1	1	2	10.69
-0.232661	0.207835	ADGRB2	ENSG00000121753			1	1	2	13.5464
-0.670968	3.61017e-05	HCRTR1	ENSG00000121764			1	1	2	7.67165
-0.38629	0.0318333	FABP3	ENSG00000121769	1			1	2	11.5039
-0.806048	4.44117e-08	SLITRK3	ENSG00000121871			1	1	2	10.6305
0.529813	0.00217447	TMEM156	ENSG00000121895			1	1	2	4.55753
0.527419	0.00229666	LRIF1	ENSG00000121931			1	1	2	9.94962
-0.746371	1.4301e-06	FLT3	ENSG00000122025			1	1	2	5.78173
-0.799194	7.00871e-08	PTGFR	ENSG00000122420			1	1	2	9.32596
-0.0685484	0.71406	LRRC39	ENSG00000122477	1			1	2	7.05645
0.147581	0.428197	EEPD1	ENSG00000122547			1	1	2	8.69808
-0.564113	0.000948858	WIPF3	ENSG00000122574			1	1	2	12.1063
0.349597	0.0538788	INHBA	ENSG00000122641			1	1	2	7.18646
-0.425	0.0171583	FKBP9	ENSG00000122642			1	1	2	11.8711
0.640323	0.000104588	SMU1	ENSG00000122692			1	1	2	12.0834
0.591935	0.000452004	PLAU	ENSG00000122861			1	1	2	6.67632
0.172177	0.354347	CHST3	ENSG00000122863			1	1	2	11.1266
0.550806	0.00132274	EGR2	ENSG00000122877	1		1		2	5.64997
0.425403	0.017042	P4HA1	ENSG00000122884			1	1	2	9.66671
-0.267339	0.145967	IFT81	ENSG00000122970			1	1	2	10.3953
0.259274	0.158991	MED13L	ENSG00000123066			1	1	2	11.8469
0.538037	0.00179655	CCDC70	ENSG00000123171			1	1	2	4.18758
0.331283	0.0686821	NEUROD4	ENSG00000123307			1	1	2	7.5176
-0.312097	0.087402	SARDH	ENSG00000123453			1	1	2	8.26388
-0.591532	0.000457109	DBH	ENSG00000123454			1	1	2	8.7905
0.263131	0.152661	HJURP	ENSG00000123485			1	1	2	7.84545
-0.373387	0.038546	AMD1	ENSG00000123505			1	1	2	11.5465
0.353665	0.0509615	NMI	ENSG00000123609			1	1	2	5.2265
0.556878	0.00113864	TNFAIP6	ENSG00000123610			1	1	2	4.09241
-0.164919	0.375299	ACVR1C	ENSG00000123612			1	1	2	5.78903
0.529435	0.00219334	NA.14	ENSG00000123870			1	1	2	6.51101
0.465323	0.00834448	CKS2	ENSG00000123975			1	1	2	10.0661
0.579743	0.0006307	FAM209A	ENSG00000124103			1	1	2	4.20983
0.241532	0.19053	PREX1	ENSG00000124126			1	1	2	11.0437
0.423558	0.0175798	ARHGAP40	ENSG00000124143	1		1		2	4.5839
0.445341	0.0120526	MATN4	ENSG00000124159	1		1		2	4.80573
0.678681	2.70891e-05	GTSF1L	ENSG00000124196			1	1	2	3.92743
-0.424194	0.017393	PTGIS	ENSG00000124212			1	1	2	9.66756
0.422581	0.0178703	SNAI1	ENSG00000124216	1			1	2	6.2902
0.660887	5.19061e-05	NA.17	ENSG00000124224			1	1	2	8.18573
-0.134142	0.471871	XG	ENSG00000124343			1	1	2	4.22668
-0.360484	0.0463535	PAIP2B	ENSG00000124374			1	1	2	10.147
0.0363982	0.845868	NDP	ENSG00000124479			1	1	2	5.44889
-0.140323	0.451502	TRERF1	ENSG00000124496			1	1	2	9.48398
0.731048	3.00136e-06	BTN2A2	ENSG00000124508			1	1	2	8.87142
0.7375	2.21022e-06	BTN2A3P	ENSG00000124549			1	1	2	6.69549
0.446371	0.0118324	H2BC11	ENSG00000124635			1	1	2	6.70978
0.146774	0.430754	TBCC	ENSG00000124659			1	1	2	10.5448
0.509274	0.00343265	GNMT	ENSG00000124713	1			1	2	6.57782
0.478886	0.00642116	TREM1	ENSG00000124731			1	1	2	4.41629
-0.408871	0.022383	NRN1	ENSG00000124785			1	1	2	12.5818
0.636712	0.000117664	CXCL6	ENSG00000124875			1	1	2	4.35376
-0.00766129	0.967373	SSUH2	ENSG00000125046			1	1	2	6.04106
-0.129435	0.487695	BBS2	ENSG00000125124			1	1	2	10.8395
0.674466	3.17256e-05	BMP4	ENSG00000125378			1	1	2	5.37053
0.0951613	0.610598	SOX9	ENSG00000125398			1	1	2	10.9538
0.116935	0.531007	MBOAT7	ENSG00000125505			1	1	2	13.2178
-0.750806	1.1427e-06	OPRL1	ENSG00000125510			1	1	2	10.4982
0.0870968	0.641292	SLC2A4RG	ENSG00000125520			1	1	2	11.4605
-0.377823	0.0361208	SLC25A23	ENSG00000125648			1	1	2	12.9197
0.304435	0.0958805	TNFSF9	ENSG00000125657			1	1	2	8.68101
-0.443952	0.0123551	TRIP10	ENSG00000125733			1	1	2	9.41893
0.229839	0.213561	SDCBP2	ENSG00000125775			1	1	2	8.15107
0.110887	0.552607	TGM3	ENSG00000125780			1	1	2	5.45253
-0.0947581	0.612118	GNRH2	ENSG00000125787			1	1	2	5.52795
0.569758	0.000820633	GZF1	ENSG00000125812			1	1	2	10.7785
0.626613	0.00016231	RBCK1	ENSG00000125826			1	1	2	11.9927
0.6375	0.00011469	STK35	ENSG00000125834			1	1	2	11.5428
0.333468	0.0667662	SNRPB	ENSG00000125835			1	1	2	11.362
-0.53629	0.00187163	PCSK2	ENSG00000125851			1	1	2	12.8085
-0.329032	0.070701	LRRN4	ENSG00000125872			1	1	2	5.6646
0.894758	1.14323e-11	TBC1D20	ENSG00000125875			1	1	2	11.6515
0.683871	2.22213e-05	NCLN	ENSG00000125912			1	1	2	11.924
-0.216532	0.242	ID1	ENSG00000125968	1			1	2	9.01724
-0.0370968	0.842946	AMOT	ENSG00000126016			1	1	2	10.0211
0.246774	0.180791	PSMB2	ENSG00000126067			1	1	2	13.1003
-0.587903	0.000505386	MCF2L	ENSG00000126217			1	1	2	12.87
0.588306	0.000499809	PCID2	ENSG00000126226			1	1	2	10.3957
-0.383468	0.033214	LRFN3	ENSG00000126243			1	1	2	11.1724
-0.243952	0.185991	PDCD2L	ENSG00000126249		1		1	2	7.78372
0.663306	4.7633e-05	RBM42	ENSG00000126254			1	1	2	12.4612
0.00322581	0.986259	FLRT1	ENSG00000126500	1			1	2	9.27969
-0.709274	7.9347e-06	DACH2	ENSG00000126733			1	1	2	9.85266
0.405645	0.0235709	CFP	ENSG00000126759			1	1	2	7.57401
0.647177	8.32808e-05	ATG14	ENSG00000126775			1	1	2	10.3313
-0.0875	0.639743	ZBTB1	ENSG00000126804			1	1	2	9.92024
0.127823	0.49318	TRMT5	ENSG00000126814			1	1	2	10.0183
0.12379	0.507029	PLEKHG3	ENSG00000126822			1	1	2	8.61607
-0.16129	0.386042	OMG	ENSG00000126861			1	1	2	6.38738
-0.610081	0.000268442	FAM78A	ENSG00000126882	1			1	2	7.37709
-0.322177	0.0771335	SLC10A3	ENSG00000126903			1	1	2	9.1127
-0.137903	0.459418	FGD3	ENSG00000127084			1	1	2	8.59064
0.764919	5.42106e-07	TRAF2	ENSG00000127191			1	1	2	10.1139
0.200403	0.279716	MASP1	ENSG00000127241			1	1	2	9.48076
0.56371	0.000958654	HELB	ENSG00000127311			1	1	2	8.41986
0.564113	0.000948858	DYRK2	ENSG00000127334			1	1	2	11.5585
-0.171037	0.357592	CRYGN	ENSG00000127377			1	1	2	4.64905
0.221913	0.230212	TRPV5	ENSG00000127412	1	1			2	3.98652
0.0471774	0.801027	PKMYT1	ENSG00000127564			1	1	2	8.24465
0.0612903	0.743263	TUBA4A	ENSG00000127824			1	1	2	10.6235
-0.443831	0.0123817	STEAP4	ENSG00000127954		1		1	2	3.95499
-0.621371	0.000190969	GNAI1	ENSG00000127955			1	1	2	13.0956
-0.775403	3.01134e-07	CASD1	ENSG00000127995			1	1	2	11.9147
-0.649597	7.67442e-05	LRFN1	ENSG00000128011			1	1	2	11.379
0.11665	0.532018	KDR	ENSG00000128052			1	1	2	6.77654
0.577823	0.000663884	ADM2	ENSG00000128165	1		1		2	9.04939
-0.397177	0.0269375	GAL3ST1	ENSG00000128242			1	1	2	7.46
0.0112903	0.951932	RFPL2	ENSG00000128253			1	1	2	7.41331
0.655242	6.32414e-05	ATF4	ENSG00000128272			1	1	2	14.382
-0.272177	0.138534	A4GALT	ENSG00000128274			1	1	2	8.20161
0.401493	0.0251759	RFPL3	ENSG00000128276		1		1	2	4.185
0.329032	0.070701	LIF	ENSG00000128342	1			1	2	6.91107
-0.525	0.00242618	RNF112	ENSG00000128482			1	1	2	8.8344
-0.275	0.134327	CDHR3	ENSG00000128536			1	1	2	8.64151
0.594758	0.000417662	PRKRIP1	ENSG00000128563			1	1	2	11.9042
-0.170565	0.358941	PODXL	ENSG00000128567			1	1	2	10.9483
0.233468	0.206219	FOXP2	ENSG00000128573			1	1	2	8.96995
0.787097	1.50494e-07	FLNC	ENSG00000128591			1	1	2	11.6728
0.545565	0.00150207	SMO	ENSG00000128602			1	1	2	10.4499
-0.482258	0.00600648	CHN1	ENSG00000128656			1	1	2	11.4086
-0.475	0.00692908	ARHGAP22	ENSG00000128805			1	1	2	10.7196
0.215726	0.243801	MYO5C	ENSG00000128833			1	1	2	7.52038
0.267339	0.145967	CGNL1	ENSG00000128849			1	1	2	7.08897
0.48629	0.00554077	CHAC1	ENSG00000128965			1	1	2	11.6551
-0.614113	0.000238056	VPS13C	ENSG00000129003			1	1	2	11.5227
0.555242	0.0011859	LOXL1	ENSG00000129038			1	1	2	10.2335
0.555645	0.0011741	CCNT1	ENSG00000129315			1	1	2	11.3805
-0.0612903	0.743263	SLC44A2	ENSG00000129353			1	1	2	13.7497
-0.374194	0.0380956	MTUS1	ENSG00000129422			1	1	2	10.9998
0.696371	1.35626e-05	NGDN	ENSG00000129460			1	1	2	10.5633
-0.435081	0.0144402	AJUBA	ENSG00000129474			1	1	2	10.3594
0.5375	0.00181934	EAPP	ENSG00000129518			1	1	2	10.7394
0.259677	0.15832	EGLN3	ENSG00000129521			1	1	2	7.36273
-0.497581	0.00439735	EPB41L4A	ENSG00000129595			1	1	2	9.63866
-0.578629	0.000649764	REEP5	ENSG00000129625			1	1	2	13.4339
0.204435	0.269951	MAP7D3	ENSG00000129680	1			1	2	8.23081
-0.27379	0.136118	CBFA2T3	ENSG00000129993			1	1	2	10.4237
0.655645	6.23638e-05	SAT1	ENSG00000130066			1	1	2	11.3145
-0.527419	0.00229666	THEM6	ENSG00000130193			1	1	2	9.42132
0.680242	2.55326e-05	GADD45G	ENSG00000130222			1	1	2	10.6951
0.332896	0.0672632	ACE2	ENSG00000130234			1	1	2	4.82647
0.0854839	0.647503	NCAN	ENSG00000130287			1	1	2	13.9221
0.349194	0.054175	HRC	ENSG00000130528			1	1	2	6.32294
-0.530242	0.00215316	SAMD10	ENSG00000130590			1	1	2	10.9407
0.51129	0.00328627	ADRM1	ENSG00000130706			1	1	2	11.8667
0.444355	0.0122667	LRRC47	ENSG00000130764			1	1	2	12.5606
0.000806452	0.996565	HIP1R	ENSG00000130787			1	1	2	12.66
0.649597	7.67442e-05	EIF3G	ENSG00000130811			1	1	2	12.7152
-0.423387	0.0176303	SHFL	ENSG00000130813			1	1	2	9.03695
0.752419	1.05197e-06	ZNF426	ENSG00000130818			1	1	2	10.4604
0.0709677	0.704411	PLXNA3	ENSG00000130827			1	1	2	12.8936
-0.368145	0.0415792	HABP4	ENSG00000130956	1			1	2	11.8118
0.223387	0.22705	ULBP2	ENSG00000131015			1	1	2	7.47471
-0.496774	0.0044717	EPS8L1	ENSG00000131037			1	1	2	9.939
0.664516	4.5617e-05	AAR2	ENSG00000131043			1	1	2	11.1168
0.686694	1.99187e-05	RBM39	ENSG00000131051			1	1	2	13.3853
-0.718548	5.30194e-06	ZNF341	ENSG00000131061			1	1	2	8.59187
0.325938	0.0735511	GFAP	ENSG00000131095			1	1	2	5.98346
0.749194	1.24049e-06	EMC8	ENSG00000131148			1	1	2	10.4892
0.0479839	0.797695	GINS2	ENSG00000131153			1	1	2	8.97874
-0.433871	0.0147461	F12	ENSG00000131187	1			1	2	7.92813
0.252823	0.169994	NFATC1	ENSG00000131196			1	1	2	6.15549
0.512097	0.00322924	HAUS8	ENSG00000131351			1	1	2	8.03928
0.751613	1.09648e-06	HACL1	ENSG00000131373			1	1	2	8.85999
0.666532	4.24267e-05	RBSN	ENSG00000131381			1	1	2	12.4114
-0.225	0.223625	LRRC4B	ENSG00000131409			1	1	2	13.5691
-0.429032	0.0160241	TUBG1	ENSG00000131462		1		1	2	11.2755
0.158468	0.394518	AOC3	ENSG00000131471			1	1	2	7.29463
-0.464919	0.00840841	ACLY	ENSG00000131473	1			1	2	14.6118
-0.639516	0.00010739	KREMEN2	ENSG00000131650			1	1	2	8.01431
0.715726	6.00402e-06	THOC6	ENSG00000131652			1	1	2	9.51601
0.639264	0.000108278	KRT33B	ENSG00000131738			1	1	2	4.34742
-0.000806452	0.996565	KHDRBS3	ENSG00000131773			1	1	2	10.9926
0.506452	0.00364701	CLUHP3	ENSG00000131797			1	1	2	9.32809
0.153629	0.409295	ZSCAN5A	ENSG00000131848			1	1	2	7.43125
0.57379	0.000738612	SNRPA1	ENSG00000131876			1	1	2	11.2484
0.139919	0.452816	LLGL1	ENSG00000131899			1	1	2	12.3732
-0.160081	0.389661	LGALS3	ENSG00000131981			1	1	2	7.26741
0.518952	0.00277799	DNAJB1	ENSG00000132002			1	1	2	13.7551
-0.303629	0.0968081	SPATA6	ENSG00000132122			1	1	2	9.13116
-0.477016	0.00666146	SLC6A11	ENSG00000132164			1	1	2	10.1077
-0.0455645	0.807701	HSD17B7	ENSG00000132196	1			1	2	10.285
0.277419	0.130797	ENOSF1	ENSG00000132199	1			1	2	8.35707
0.615726	0.000226784	ILKAP	ENSG00000132323			1	1	2	10.4433
0.2625	0.153685	ITGB4	ENSG00000132470			1	1	2	6.4551
0.599194	0.000368341	H3-3B	ENSG00000132475			1	1	2	14.6769
-0.188306	0.310357	TRIM47	ENSG00000132481			1	1	2	7.53889
0.711694	7.15321e-06	KDM6B	ENSG00000132510			1	1	2	12.7353
0.221774	0.23051	PCNA	ENSG00000132646			1	1	2	11.0052
0.306048	0.0940457	POLR3F	ENSG00000132664			1	1	2	10.091
-0.439516	0.0133637	PTPRA	ENSG00000132670			1	1	2	13.2591
0.63629	0.00011928	KHDC4	ENSG00000132680			1	1	2	11.4526
0.382258	0.0338203	IGHMBP2	ENSG00000132740			1	1	2	11.1278
0.315323	0.0840085	CTNNBL1	ENSG00000132792			1	1	2	11.1983
0.487903	0.00536332	RBM38	ENSG00000132819			1	1	2	10.1456
0.693548	1.51945e-05	OSER1	ENSG00000132823			1	1	2	10.6194
-0.51371	0.00311774	KANK4	ENSG00000132854	1			1	2	8.0501
-0.684274	2.18783e-05	GPR12	ENSG00000132975			1	1	2	8.90827
0.423078	0.0177219	MYH8	ENSG00000133020	1			1	2	4.17786
0.183031	0.324353	LGR6	ENSG00000133067			1	1	2	4.67485
-0.504032	0.00383981	CCNA1	ENSG00000133101	1			1	2	9.44784
0.579435	0.000635909	SPART	ENSG00000133104			1	1	2	10.961
0.0592061	0.751716	EPSTI1	ENSG00000133106		1	1		2	4.44207
-0.152016	0.414289	TRPC4	ENSG00000133107			1	1	2	7.95689
0.457039	0.00974353	KL	ENSG00000133116	1		1		2	4.69243
0.640323	0.000104588	MORC4	ENSG00000133131			1	1	2	9.04698
0.425173	0.0171085	PLAAT4	ENSG00000133321		1	1		2	4.18392
-0.218768	0.237054	GIMAP4	ENSG00000133574			1	1	2	4.00383
0.612903	0.000246834	ZNF767P	ENSG00000133624			1	1	2	9.97026
0.525	0.00242618	BTG1	ENSG00000133639			1	1	2	11.4173
-0.0415323	0.824443	IPO8	ENSG00000133704			1	1	2	10.4529
-0.309677	0.090015	IMPA1	ENSG00000133731			1	1	2	10.8481
0.028629	0.878493	E2F5	ENSG00000133740			1	1	2	9.72006
0.582258	0.00058944	CCDC59	ENSG00000133773			1	1	2	9.88234
-0.200806	0.278729	CHL1	ENSG00000134121		1		1	2	11.724
0.0854839	0.647503	PSRC1	ENSG00000134222			1	1	2	9.73793
-0.177419	0.339659	SORT1	ENSG00000134243			1	1	2	13.1827
0.275	0.134327	NGF	ENSG00000134259			1	1	2	5.43578
0.412903	0.0209678	AP4B1	ENSG00000134262			1	1	2	10.1848
0.607258	0.000291711	GRHL1	ENSG00000134317			1	1	2	8.02767
-0.515726	0.00298305	IAH1	ENSG00000134330			1	1	2	9.33549
0.678226	2.75582e-05	RBM17	ENSG00000134453			1	1	2	12.0681
0.390695	0.029772	HRH4	ENSG00000134489		1		1	2	4.36724
-0.553226	0.00124648	TMEM241	ENSG00000134490			1	1	2	8.90689
0.459677	0.00927793	CABLES1	ENSG00000134508			1	1	2	9.14577
0.437097	0.0139422	DOCK2	ENSG00000134516			1	1	2	5.55042
-0.526613	0.00233915	RTL8C	ENSG00000134590			1	1	2	13.4756
0.404435	0.0240295	DSC2	ENSG00000134755			1	1	2	8.45404
-0.289516	0.114161	ADAMTS8	ENSG00000134917	1			1	2	7.05079
0.321371	0.077919	CTSL	ENSG00000135047			1	1	2	11.3906
0.622581	0.000183983	HAVCR2	ENSG00000135077			1	1	2	5.61703
-0.217742	0.239315	CCNJL	ENSG00000135083			1	1	2	8.90867
0.414919	0.0202884	TAOK3	ENSG00000135090			1	1	2	12.3122
-0.160887	0.387246	TBX3	ENSG00000135111			1	1	2	10.1323
0.484677	0.00572321	DMTF1	ENSG00000135164			1	1	2	11.7088
-0.187097	0.313532	CD36	ENSG00000135218	1			1	2	7.2845
-0.000806452	0.996565	TES	ENSG00000135269			1	1	2	10.8021
0.186694	0.314595	MTO1	ENSG00000135297			1	1	2	10.0605
-0.542339	0.00162266	CGA	ENSG00000135346	1		1		2	6.09542
0.241935	0.189768	PRR5L	ENSG00000135362			1	1	2	8.48613
-0.593952	0.00042723	LMO2	ENSG00000135363			1	1	2	11.9964
0.402419	0.0248102	PRRG4	ENSG00000135378			1	1	2	6.12668
-0.613306	0.000243877	AGAP2	ENSG00000135439			1	1	2	12.4478
0.374194	0.0380956	ESPL1	ENSG00000135476			1	1	2	8.70055
0.341935	0.0597302	NHSL1	ENSG00000135540			1	1	2	10.4479
-0.535484	0.00190721	PKIB	ENSG00000135549	1			1	2	11.4106
-0.264243	0.150871	NMBR	ENSG00000135577			1	1	2	4.44047
-0.606855	0.000295177	MICAL1	ENSG00000135596			1	1	2	12.0422
-0.056105	0.764346	EGR4	ENSG00000135625	1		1		2	4.6331
-0.495565	0.00458524	KCNMB4	ENSG00000135643			1	1	2	10.4578
0.4875	0.00540722	BCO1	ENSG00000135697			1	1	2	4.74154
-0.299597	0.101548	CHST5	ENSG00000135702			1	1	2	5.50686
0.0193548	0.91769	AGT	ENSG00000135744			1	1	2	6.48945
0.304962	0.095279	CAPN9	ENSG00000135773			1	1	2	5.04792
-0.628226	0.000154298	NTPCR	ENSG00000135778			1	1	2	10.9106
0.693548	1.51945e-05	STX6	ENSG00000135823			1	1	2	11.4773
-0.729032	3.2967e-06	RGS8	ENSG00000135824			1	1	2	10.7482
0.579435	0.000635909	NIBAN1	ENSG00000135842	1		1		2	8.48492
0.481452	0.00610351	GPR55	ENSG00000135898			1	1	2	4.76234
0.220161	0.234006	TTLL4	ENSG00000135912			1	1	2	9.90384
0.418145	0.0192393	DNAJB2	ENSG00000135924			1	1	2	13.6631
0.625403	0.00016856	C2orf49	ENSG00000135974			1	1	2	10.4417
0.625806	0.000166453	EPC2	ENSG00000135999			1	1	2	11.2841
-0.506048	0.00367855	PLXNC1	ENSG00000136040			1	1	2	11.7069
0.291532	0.11155	APPL2	ENSG00000136044			1	1	2	10.359
0.185484	0.317797	EDNRB	ENSG00000136160			1	1	2	10.6956
0.119355	0.522483	TNS3	ENSG00000136205			1	1	2	9.1119
-0.635887	0.000120846	DGKB	ENSG00000136267			1	1	2	9.33468
0.547177	0.00144476	DDX56	ENSG00000136271			1	1	2	11.5967
0.800806	6.30525e-08	CALCOCO2	ENSG00000136436			1	1	2	10.2686
0.478226	0.00650515	TACO1	ENSG00000136463			1	1	2	10.5946
0.185887	0.316728	BRIP1	ENSG00000136492			1	1	2	7.12525
0.609274	0.000274916	TRA2B	ENSG00000136527			1	1	2	13.4984
-0.582258	0.00058944	HS6ST1	ENSG00000136720			1	1	2	14.0708
-0.670161	3.71845e-05	RALGPS1	ENSG00000136828			1	1	2	11.7887
-0.0451613	0.809371	ST6GALNAC4	ENSG00000136840			1	1	2	8.98908
-0.314919	0.0844271	TMOD1	ENSG00000136842	1			1	2	9.54618
0.123387	0.508424	CDK5RAP2	ENSG00000136861			1	1	2	11.4284
0.437903	0.0137471	ALDOB	ENSG00000136872			1	1	2	5.23341
0.493952	0.00474047	PSMB7	ENSG00000136930			1	1	2	13.0674
0.293548	0.108983	ARPC5L	ENSG00000136950			1	1	2	11.6139
0.187097	0.313532	ENPP2	ENSG00000136960	1			1	2	10.1554
-0.417742	0.0193679	DMAC1	ENSG00000137038			1	1	2	11.2868
-0.271774	0.139142	TMEM8B	ENSG00000137103			1	1	2	11.7528
0.686694	1.99187e-05	PIM1	ENSG00000137193			1	1	2	10.2572
-0.775806	2.94219e-07	TFAP2A	ENSG00000137203			1	1	2	11.0237
0.323927	0.0754502	CAPN11	ENSG00000137225			1	1	2	4.4212
0.130373	0.48452	TINAG	ENSG00000137251		1	1		2	4.45117
-0.175806	0.344138	TUBB2B	ENSG00000137285		1		1	2	16.3454
0.453226	0.0104513	HMGA1	ENSG00000137309			1	1	2	13.7346
0.40121	0.0252884	IER3	ENSG00000137331			1	1	2	7.01236
0.0302419	0.871702	NRM	ENSG00000137404			1	1	2	9.33965
-0.652419	6.97008e-05	FHDC1	ENSG00000137460			1	1	2	9.51997
-0.746371	1.4301e-06	FCHSD2	ENSG00000137478			1	1	2	11.1881
-0.509677	0.00340294	SLCO2B1	ENSG00000137491			1	1	2	7.62198
-0.489919	0.00514836	CCDC90B	ENSG00000137500			1	1	2	11.1919
0.32621	0.0732973	RAB30	ENSG00000137502		1		1	2	11.2615
-0.393952	0.0283192	PRCP	ENSG00000137509			1	1	2	10.4121
-0.485081	0.00567713	FXYD6	ENSG00000137726			1	1	2	12.618
0.315534	0.0837898	MMP13	ENSG00000137745			1	1	2	4.56549
0.285887	0.118977	MAP2K5	ENSG00000137764			1	1	2	10.5183
0.355278	0.04984	SQOR	ENSG00000137767			1	1	2	5.19814
0.774597	3.15411e-07	ITPKA	ENSG00000137825			1	1	2	6.69678
0.275229	0.13399	CYP19A1	ENSG00000137869			1	1	2	5.27524
0.527823	0.00227566	RSL24D1	ENSG00000137876			1	1	2	12.5514
0.233468	0.206219	RABGGTB	ENSG00000137955			1	1	2	11.4874
0.264113	0.15108	GIPC2	ENSG00000137960			1	1	2	5.96678
-0.253226	0.169291	IFT172	ENSG00000138002			1	1	2	10.6926
-0.436694	0.0140407	KHK	ENSG00000138030			1	1	2	9.45469
0.438956	0.0134959	TRIM54	ENSG00000138100			1	1	2	5.25211
0.141532	0.447571	DUSP5	ENSG00000138166			1	1	2	9.74098
-0.0620968	0.74	TET1	ENSG00000138336			1	1	2	9.5655
0.317339	0.0819395	MSTN	ENSG00000138379			1	1	2	5.59106
-0.0387097	0.836208	NAB1	ENSG00000138386			1	1	2	10.1508
-0.593145	0.000436992	FASTKD1	ENSG00000138399			1	1	2	9.54444
0.177823	0.338545	IDH1	ENSG00000138413	1			1	2	13.8837
0.320968	0.0783141	PARP9	ENSG00000138496	1		1		2	6.68061
0.467742	0.00796949	CILP	ENSG00000138615			1	1	2	5.72846
-0.70121	1.1129e-05	NDST4	ENSG00000138653			1	1	2	9.41027
0.243952	0.185991	ZGRF1	ENSG00000138658			1	1	2	7.85406
-0.0467742	0.802694	HNRNPD	ENSG00000138668			1	1	2	13.713
-0.293952	0.108475	PRKG2	ENSG00000138669			1	1	2	7.05431
0.195161	0.292746	BMPR1B	ENSG00000138696			1	1	2	8.40425
-0.189919	0.306155	PRDM5	ENSG00000138738			1	1	2	7.73158
0.467742	0.00796949	NUP54	ENSG00000138750			1	1	2	10.1654
0.195968	0.290716	FBN2	ENSG00000138829			1	1	2	8.69902
-0.650806	7.36512e-05	SHISAL1	ENSG00000138944			1	1	2	12.0961
-0.0560484	0.764577	B4GALNT3	ENSG00000139044			1	1	2	8.71628
0.226434	0.220609	SLCO1C1	ENSG00000139155			1	1	2	5.81596
0.0524194	0.779433	TAPBPL	ENSG00000139192		1		1	2	6.14244
0.143145	0.442359	DUSP6	ENSG00000139318	1		1		2	10.88
0.148387	0.42565	NEDD1	ENSG00000139350			1	1	2	8.99634
0.233468	0.206219	GAS2L3	ENSG00000139354			1	1	2	9.38561
-0.537097	0.00183662	TMEM132B	ENSG00000139364			1	1	2	11.6351
-0.150806	0.418057	MMAB	ENSG00000139428	1			1	2	11.0216
-0.702419	1.05857e-05	SUOX	ENSG00000139531			1	1	2	10.3532
0.689113	1.81185e-05	N4BP2L1	ENSG00000139597			1	1	2	6.89922
0.420565	0.0184822	BRCA2	ENSG00000139618			1	1	2	7.97973
-0.617742	0.000213361	SYT16	ENSG00000139973			1	1	2	11.306
0.350403	0.0532902	SLC38A6	ENSG00000139974			1	1	2	7.83257
-0.591935	0.000452004	KCNH5	ENSG00000140015			1	1	2	8.78079
0.0375	0.841261	AK7	ENSG00000140057			1	1	2	7.06816
0.146386	0.431988	SLC24A4	ENSG00000140090	1			1	2	5.13382
0.577849	0.00066342	SLC25A47	ENSG00000140107			1	1	2	4.32122
0.658161	5.71291e-05	DUOX2	ENSG00000140279			1	1	2	4.56852
0.509883	0.00338787	GCNT3	ENSG00000140297			1	1	2	5.2355
0.479032	0.00640269	BNIP2	ENSG00000140299			1	1	2	10.4721
-0.120161	0.519656	ANP32A	ENSG00000140350			1	1	2	12.8732
0.310288	0.0893497	BCL2A1	ENSG00000140379			1	1	2	4.49626
0.509274	0.00343265	ARRDC4	ENSG00000140450	1			1	2	11.9249
0.0467742	0.802694	ADAMTS17	ENSG00000140470			1	1	2	5.46246
-0.360081	0.0466164	PCSK6	ENSG00000140479			1	1	2	8.81483
0.324226	0.0751654	RHCG	ENSG00000140519	1		1		2	5.48711
0.209274	0.258529	DET1	ENSG00000140543			1	1	2	9.35049
-0.194758	0.293764	PARN	ENSG00000140694			1	1	2	10.1486
0.314919	0.0844271	TXNL4B	ENSG00000140830			1	1	2	10.062
-0.240323	0.192829	ADAMTS18	ENSG00000140873			1	1	2	7.06597
-0.153226	0.41054	CDH11	ENSG00000140937			1	1	2	9.95847
-0.643145	9.5287e-05	CDH13	ENSG00000140945			1	1	2	10.1864
0.499194	0.00425183	OSGIN1	ENSG00000140961			1	1	2	8.39671
0.690748	1.69862e-05	IRF8	ENSG00000140968			1	1	2	4.55981
0.516532	0.0029306	MED9	ENSG00000141026			1	1	2	10.4366
-0.292742	0.110004	SCRN2	ENSG00000141295			1	1	2	9.73209
-0.161694	0.384839	TAF4B	ENSG00000141384	1			1	2	6.92814
-0.278629	0.129057	ADCYAP1	ENSG00000141433			1	1	2	10.9303
0.542339	0.00162266	WRAP53	ENSG00000141499			1	1	2	9.64551
0.116129	0.533864	TTYH2	ENSG00000141540	1			1	2	9.05266
0.481855	0.00605483	SMAD4	ENSG00000141646			1	1	2	11.3949
0.450403	0.0110026	ZCCHC2	ENSG00000141664			1	1	2	10.4539
-0.740726	1.89041e-06	CBLN2	ENSG00000141668			1	1	2	11.4973
0.465773	0.00827359	PMAIP1	ENSG00000141682			1	1	2	8.52186
-0.343548	0.0584586	STAC2	ENSG00000141750	1			1	2	7.97249
-0.193145	0.297858	PRDM15	ENSG00000141956			1	1	2	9.30451
-0.416935	0.0196273	PFKL	ENSG00000141959			1	1	2	13.3873
-0.329435	0.0703361	TRPM2	ENSG00000142185			1	1	2	8.51064
-0.560081	0.00105089	TMEM50B	ENSG00000142188			1	1	2	10.5109
0.51129	0.00328627	ZNF473	ENSG00000142528			1	1	2	10.2834
-0.104167	0.577075	SLC2A5	ENSG00000142583			1	1	2	4.12815
-0.230242	0.212737	PLK4	ENSG00000142731			1	1	2	8.28271
-0.2875	0.116818	MAP3K6	ENSG00000142733			1	1	2	9.10549
0.740726	1.89041e-06	GPN2	ENSG00000142751			1	1	2	11.2491
-0.320968	0.0783141	WDTC1	ENSG00000142784			1	1	2	12.0435
0.12379	0.507029	ITGB3BP	ENSG00000142856			1	1	2	8.17892
0.615323	0.000229557	BCL10	ENSG00000142867			1	1	2	9.62364
-0.779435	2.38193e-07	PIGK	ENSG00000142892			1	1	2	10.0933
0.260081	0.157652	KIF2C	ENSG00000142945			1	1	2	8.39345
0.400806	0.0254495	C1orf162	ENSG00000143110			1	1	2	6.4928
-0.196371	0.289705	CELSR2	ENSG00000143126			1	1	2	13.8614
-0.338306	0.0626707	NME7	ENSG00000143156			1	1	2	9.61098
0.155242	0.404335	ILDR2	ENSG00000143195			1	1	2	10.6439
0.429839	0.0158049	ADCY10	ENSG00000143199			1	1	2	5.45268
0.603431	0.000326107	NECTIN4	ENSG00000143217			1	1	2	4.93281
0.574194	0.000730821	PRCC	ENSG00000143294			1	1	2	12.6705
0.116935	0.531007	CRABP2	ENSG00000143320	1			1	2	10.2814
-0.684274	2.18783e-05	XPR1	ENSG00000143324			1	1	2	14.2821
-0.164919	0.375299	LYPLAL1	ENSG00000143353			1	1	2	9.4027
-0.0564516	0.762931	ECM1	ENSG00000143369			1	1	2	9.44993
0.847581	1.79188e-09	MCL1	ENSG00000143384			1	1	2	13.5201
0.732661	2.7826e-06	PI4KB	ENSG00000143393			1	1	2	12.1251
-0.083871	0.653738	MINDY1	ENSG00000143409			1	1	2	9.74321
0.720161	4.93497e-06	GABPB2	ENSG00000143458			1	1	2	8.46165
0.247984	0.178594	DTL	ENSG00000143476			1	1	2	8.1109
-0.327016	0.0725481	SLC27A3	ENSG00000143554			1	1	2	9.62926
0.549597	0.00136237	RIT1	ENSG00000143622			1	1	2	10.8525
-0.278226	0.129635	INTS3	ENSG00000143624			1	1	2	11.5226
0.218952	0.236651	ITPKB	ENSG00000143772			1	1	2	9.11664
0.63629	0.00011928	GDF7	ENSG00000143869			1	1	2	6.27601
-0.483468	0.00586338	CAMKMT	ENSG00000143919	1			1	2	8.37791
-0.550459	0.00133403	ABCG8	ENSG00000143921			1	1	2	6.11957
-0.00725806	0.969089	MEIS1	ENSG00000143995			1	1	2	11.5332
-0.0516129	0.782745	ST6GAL2	ENSG00000144057			1	1	2	10.7435
-0.71129	7.27842e-06	THSD7B	ENSG00000144229			1	1	2	9.36786
-0.569355	0.000829259	SCN1A	ENSG00000144285			1	1	2	10.9178
0.142339	0.444961	GULP1	ENSG00000144366			1	1	2	7.939
0.519758	0.00272868	HSPD1	ENSG00000144381			1	1	2	14.6043
-0.633065	0.000132331	UNC80	ENSG00000144406			1	1	2	11.2173
-0.222581	0.228776	NYAP2	ENSG00000144460			1	1	2	9.7947
0.279839	0.127335	EAF1	ENSG00000144597			1	1	2	11.3007
-0.523641	0.00250164	GADL1	ENSG00000144644	1			1	2	5.36808
0.279597	0.127679	GASK1A	ENSG00000144649			1	1	2	4.62432
0.233065	0.207026	CSRNP1	ENSG00000144655			1	1	2	9.25922
0.474597	0.00698368	SLC25A38	ENSG00000144659			1	1	2	11.0828
-0.5125	0.00320105	ITGA9	ENSG00000144668			1	1	2	9.20039
-0.506452	0.00364701	IQSEC1	ENSG00000144711			1	1	2	13.1193
-0.598387	0.000376905	PTPRG	ENSG00000144724			1	1	2	11.2852
-0.172984	0.352063	IL17RD	ENSG00000144730			1	1	2	11.6643
0.293952	0.108475	TMF1	ENSG00000144747			1	1	2	10.8798
0.208065	0.261355	NFKBIZ	ENSG00000144802			1	1	2	7.23898
0.425051	0.0171435	ADGRG7	ENSG00000144820			1	1	2	4.38135
0.120565	0.518245	MYH15	ENSG00000144821			1	1	2	7.462
0.195968	0.290716	PHLDB2	ENSG00000144824			1	1	2	7.03021
0.305242	0.0949598	SRPRB	ENSG00000144867			1	1	2	11.4658
-0.55	0.00134905	SCD5	ENSG00000145284			1	1	2	12.9633
-0.506452	0.00364701	SNCA	ENSG00000145335			1	1	2	12.8144
-0.557661	0.00111661	ANK2	ENSG00000145362			1	1	2	14.9867
0.383468	0.033214	USP53	ENSG00000145390			1	1	2	8.92323
0.0959677	0.607562	MARCHF1	ENSG00000145416			1	1	2	10.0584
0.0971774	0.603022	PDGFC	ENSG00000145431			1	1	2	8.34526
-0.566532	0.000891901	GLRA3	ENSG00000145451	1			1	2	10.4423
-0.458065	0.00956029	CYP4V2	ENSG00000145476			1	1	2	9.05796
0.366935	0.0423056	ADAMTS16	ENSG00000145536			1	1	2	6.13899
0.15	0.420579	IQGAP2	ENSG00000145703			1	1	2	9.79326
-0.660081	5.3405e-05	CRHBP	ENSG00000145708	1			1	2	10.8564
-0.174194	0.348653	LIX1	ENSG00000145721			1	1	2	9.96085
0.623776	0.000177304	TSLP	ENSG00000145777			1	1	2	4.24674
-0.0379032	0.839576	ADAMTS19	ENSG00000145808			1	1	2	6.20583
-0.468548	0.00784772	C1QTNF2	ENSG00000145861	1			1	2	6.14176
0.0282258	0.880192	CDKAL1	ENSG00000145996			1	1	2	9.37654
-0.309677	0.090015	GFRA3	ENSG00000146013	1			1	2	6.81477
0.0181452	0.922818	DCDC2	ENSG00000146038			1	1	2	5.80227
-0.594355	0.000422422	PLA2G7	ENSG00000146070	1			1	2	7.00762
0.565726	0.000910544	LGSN	ENSG00000146166			1	1	2	5.38605
-0.689113	1.81185e-05	FAXC	ENSG00000146267			1	1	2	11.7857
-0.553226	0.00124648	GABRR1	ENSG00000146276	1			1	2	7.15232
-0.569355	0.000829259	GPR6	ENSG00000146360			1	1	2	6.30418
0.0185484	0.921109	ARHGAP18	ENSG00000146376			1	1	2	7.15055
-0.490323	0.00510627	ABRACL	ENSG00000146386			1	1	2	9.19432
0.254435	0.167194	TIAM2	ENSG00000146426			1	1	2	9.40263
0.608275	0.000283131	PNLDC1	ENSG00000146453			1	1	2	5.18445
0.17621	0.343015	ARMT1	ENSG00000146476			1	1	2	10.3382
-0.197581	0.286685	EGFR	ENSG00000146648	1			1	2	8.83305
0.718145	5.39746e-06	PURB	ENSG00000146676			1	1	2	11.6566
0.395565	0.0276213	GIGYF1	ENSG00000146830	1			1	2	12.2727
0.309274	0.0904563	MEPCE	ENSG00000146834			1	1	2	11.1531
0.360887	0.0460918	AGBL3	ENSG00000146856			1	1	2	7.26467
-0.0870968	0.641292	DENND2A	ENSG00000146966			1	1	2	11.828
-0.208468	0.260411	CLTRN	ENSG00000147003			1	1	2	5.9636
-0.692742	1.56921e-05	LANCL3	ENSG00000147036			1	1	2	11.2586
0.245161	0.183749	KDM6A	ENSG00000147050			1	1	2	10.1776
0.328629	0.0710675	GCNA	ENSG00000147174			1	1	2	7.27935
0.324619	0.0747927	RIPPLY1	ENSG00000147223			1	1	2	4.21526
-0.407661	0.0228226	RADX	ENSG00000147231	1			1	2	9.85997
0.130777	0.483157	HTR2C	ENSG00000147246			1	1	2	5.42939
-0.673387	3.30211e-05	DOCK11	ENSG00000147251			1	1	2	9.74604
-0.454435	0.0102222	CHRNB3	ENSG00000147432	1			1	2	6.75631
0.567408	0.000872034	DOK2	ENSG00000147443			1	1	2	4.63994
0.158871	0.393301	ST18	ENSG00000147488			1	1	2	8.32431
0.219758	0.234885	RGS20	ENSG00000147509			1	1	2	8.2805
0.381048	0.0344356	PLPP5	ENSG00000147535			1	1	2	9.82079
0.261694	0.154999	GINS4	ENSG00000147536	1			1	2	7.60994
-0.414919	0.0202884	CRH	ENSG00000147571	1			1	2	7.67549
-0.248638	0.177414	PRDM14	ENSG00000147596			1	1	2	4.77784
0.33629	0.0643526	VLDLR	ENSG00000147852			1	1	2	11.4281
0.647177	8.32808e-05	PLIN2	ENSG00000147872			1	1	2	7.39277
-0.766935	4.85293e-07	PLPPR1	ENSG00000148123			1	1	2	11.5301
-0.0254032	0.892099	NR6A1	ENSG00000148200			1	1	2	9.31511
0.779435	2.38193e-07	REXO4	ENSG00000148300			1	1	2	11.4689
0.340323	0.0610234	NOTCH1	ENSG00000148400			1	1	2	12.2133
0.235887	0.201422	PROSER2	ENSG00000148426	1			1	2	6.63477
0.280417	0.126518	SLC39A12	ENSG00000148482			1	1	2	4.18069
0.214919	0.245611	NRBF2	ENSG00000148572			1	1	2	10.4477
0.508524	0.00348854	RGR	ENSG00000148604			1	1	2	5.73198
-0.547984	0.00141683	HABP2	ENSG00000148702			1	1	2	5.90151
0.225424	0.222731	VAX1	ENSG00000148704			1	1	2	4.02279
-0.517742	0.00285342	CNNM2	ENSG00000148842			1	1	2	11.5484
-0.376613	0.0367697	PGAP2	ENSG00000148985			1	1	2	9.68844
-0.279435	0.127907	ZNF214	ENSG00000149050			1	1	2	6.97795
-0.506452	0.00364701	HSD17B12	ENSG00000149084	1			1	2	11.1431
0.479435	0.00635198	HIKESHI	ENSG00000149196			1	1	2	10.5
-0.577016	0.000678274	ENDOD1	ENSG00000149218			1	1	2	11.7577
0.743145	1.67879e-06	SERPINH1	ENSG00000149257			1	1	2	12.6238
0.460484	0.00913941	TTC12	ENSG00000149292			1	1	2	8.07225
-0.661694	5.0445e-05	NCAM1	ENSG00000149294			1	1	2	15.3973
-0.23871	0.195924	FADS1	ENSG00000149485	1			1	2	13.2191
-0.316129	0.0831761	PLCH2	ENSG00000149527			1	1	2	9.74682
-0.469758	0.00766801	KIRREL3	ENSG00000149571			1	1	2	11.4515
-0.371371	0.0396908	CDH22	ENSG00000149654			1	1	2	9.89969
-0.197177	0.287689	TRPT1	ENSG00000149743			1	1	2	8.98889
-0.46371	0.00860268	NUDT22	ENSG00000149761			1	1	2	9.09207
0.468952	0.00778742	FERMT3	ENSG00000149781			1	1	2	6.88765
-0.492742	0.00485982	CDC42EP2	ENSG00000149798			1	1	2	9.67436
-0.273387	0.136719	TM7SF2	ENSG00000149809	1			1	2	12.6126
0.692742	1.56921e-05	PPP4C	ENSG00000149923			1	1	2	12.6402
-0.0270161	0.885292	HMGA2	ENSG00000149948			1	1	2	8.82609
-0.660081	5.3405e-05	KLHL1	ENSG00000150361	1			1	2	10.0064
0.560484	0.00104027	DCUN1D2	ENSG00000150401			1	1	2	10.4899
-0.0568548	0.761287	LYPD6B	ENSG00000150556			1	1	2	6.0225
-0.218145	0.238425	DLG2	ENSG00000150672			1	1	2	10.499
-0.66371	4.69523e-05	PIP4K2A	ENSG00000150867			1	1	2	10.8415
0.132258	0.478172	FREM2	ENSG00000150893			1	1	2	7.40804
0.298387	0.103003	FOXO1	ENSG00000150907			1	1	2	7.5784
-0.814919	2.39449e-08	CRIM1	ENSG00000150938			1	1	2	11.1863
0.522177	0.00258523	UBC	ENSG00000150991			1	1	2	15.9327
0.124194	0.505635	ITPR1	ENSG00000150995			1	1	2	6.92712
0.724597	4.04123e-06	SLC7A11	ENSG00000151012			1	1	2	10.6284
0.187097	0.313532	THRB	ENSG00000151090			1	1	2	7.90063
0.161694	0.384839	ABTB3	ENSG00000151136			1	1	2	10.1446
0.157258	0.398184	MIPOL1	ENSG00000151338			1	1	2	7.35081
0.331452	0.0685331	VIPAS39	ENSG00000151445			1	1	2	10.8098
-0.18629	0.31566	FRMD4A	ENSG00000151474			1	1	2	11.7778
-0.702016	1.07641e-05	PTPRO	ENSG00000151490			1	1	2	12.145
-0.671371	3.5571e-05	POU4F2	ENSG00000151615			1	1	2	10.373
0.531452	0.00209409	ADAM8	ENSG00000151651			1	1	2	8.39492
0.408065	0.0226753	ITIH2	ENSG00000151655			1	1	2	5.522
0.398387	0.0264338	ANKAR	ENSG00000151687			1	1	2	7.3022
-0.520161	0.0027043	MFSD6	ENSG00000151690			1	1	2	11.3055
-0.514113	0.00309039	GUF1	ENSG00000151806			1	1	2	10.9369
-0.687097	1.96079e-05	SLC35F4	ENSG00000151812			1	1	2	8.59032
-0.777823	2.61765e-07	GABRA2	ENSG00000151834			1	1	2	10.6392
0.558468	0.00109431	TMEM267	ENSG00000151881			1	1	2	8.76312
-0.0399194	0.831161	GFRA1	ENSG00000151892	1			1	2	11.9038
0.36371	0.0442926	BAG3	ENSG00000151929			1	1	2	11.5926
-0.266935	0.146599	TLCD4	ENSG00000152078			1	1	2	8.40233
0.572177	0.000770513	SMPD4BP	ENSG00000152117			1	1	2	10.2967
-0.0400584	0.830581	CYSLTR2	ENSG00000152207	1			1	2	4.53252
-0.0435484	0.816062	GRID2	ENSG00000152208	1			1	2	9.06952
0.614516	0.000235193	ARL14EP	ENSG00000152219			1	1	2	10.8125
0.016129	0.931373	HAUS1	ENSG00000152240			1	1	2	9.58281
0.269758	0.142215	TCF7L1	ENSG00000152284			1	1	2	9.40197
-0.590726	0.00046747	KCNK13	ENSG00000152315			1	1	2	6.42471
0.278226	0.129635	TMEM123	ENSG00000152558			1	1	2	10.2046
-0.586694	0.000522449	GPD1L	ENSG00000152642			1	1	2	10.6086
0.156048	0.401868	GPR180	ENSG00000152749			1	1	2	9.90097
-0.565323	0.000919993	FARP1	ENSG00000152767			1	1	2	12.7485
0.0318548	0.86492	PTPRK	ENSG00000152894	1			1	2	9.92657
-0.714919	6.21951e-06	STK32B	ENSG00000152953			1	1	2	10.896
0.000806452	0.996565	CARHSP1	ENSG00000153048			1	1	2	11.521
-0.542339	0.00162266	ANAPC1	ENSG00000153107			1	1	2	10.4448
0.357258	0.0484901	SYCP2L	ENSG00000153157	1			1	2	5.89955
-0.332258	0.067822	PLA2R1	ENSG00000153246			1	1	2	6.77537
0.341944	0.0597237	ADGRF4	ENSG00000153294			1	1	2	4.72824
-0.108065	0.562825	ASAP1	ENSG00000153317			1	1	2	11.7843
0.243952	0.185991	PLEKHG4B	ENSG00000153404			1	1	2	10.4896
0.250806	0.173541	ING1	ENSG00000153487			1	1	2	10.5261
0.208065	0.261355	ADPRHL1	ENSG00000153531			1	1	2	8.22999
-0.583871	0.000564253	FBXL2	ENSG00000153558			1	1	2	11.2902
-0.56371	0.000958654	GTF2E1	ENSG00000153767			1	1	2	9.71798
-0.541129	0.00167	DDAH1	ENSG00000153904			1	1	2	12.829
-0.259274	0.158991	HS2ST1	ENSG00000153936			1	1	2	11.1017
-0.647581	8.2158e-05	CACNA2D1	ENSG00000153956			1	1	2	12.5524
-0.690726	1.70013e-05	SEMA3D	ENSG00000153993			1	1	2	8.1813
-0.637097	0.000116203	CHST9	ENSG00000154080			1	1	2	8.09758
0.0133065	0.943361	C16orf74	ENSG00000154102			1	1	2	5.97993
0.747581	1.34583e-06	OTULIN	ENSG00000154124			1	1	2	10.4251
-0.538306	0.00178518	UBASH3B	ENSG00000154127			1	1	2	12.2089
0.221752	0.230559	C4orf19	ENSG00000154274			1	1	2	5.44314
0.447581	0.0115781	TDH	ENSG00000154316			1	1	2	5.56083
-0.369355	0.0408628	CCSAP	ENSG00000154429			1	1	2	11.0064
0.0979839	0.600003	SH3RF1	ENSG00000154447			1	1	2	10.6041
-0.769355	4.24304e-07	DIPK1A	ENSG00000154511			1	1	2	10.1406
0.194355	0.294784	SORBS2	ENSG00000154556			1	1	2	11.8191
0.56129	0.00101932	BTG3	ENSG00000154640			1	1	2	9.49774
-0.611694	0.000255898	NCAM2	ENSG00000154654			1	1	2	11.7996
0.216532	0.242	L3MBTL4	ENSG00000154655			1	1	2	6.01088
0.629839	0.000146639	ADAMTS1	ENSG00000154734	1			1	2	8.47261
-0.339516	0.0616782	TSEN2	ENSG00000154743			1	1	2	8.94768
-0.269758	0.142215	PLCL2	ENSG00000154822			1	1	2	10.2606
0.096371	0.606047	CXXC1	ENSG00000154832			1	1	2	11.7411
0.349597	0.0538788	USP43	ENSG00000154914			1	1	2	6.90049
0.253629	0.16859	EME1	ENSG00000154920			1	1	2	6.99876
-0.681048	2.47607e-05	CA10	ENSG00000154975			1	1	2	11.4362
0.490848	0.00505186	ODF1	ENSG00000155087			1	1	2	4.23265
0.589919	0.000478038	KLF10	ENSG00000155090	1			1	2	10.4454
-0.208955	0.259272	SAMSN1	ENSG00000155307			1	1	2	4.74299
-0.244355	0.185241	DBI	ENSG00000155368	1			1	2	11.033
-0.279032	0.128481	TTN	ENSG00000155657	1		1		2	5.8083
-0.0379032	0.839576	PDIA4	ENSG00000155660			1	1	2	12.1934
-0.164113	0.377671	DEPTOR	ENSG00000155792	1			1	2	6.99122
-0.720161	4.93497e-06	SLC24A2	ENSG00000155886	1			1	2	9.25975
0.141935	0.446265	RMND1	ENSG00000155906			1	1	2	10.4756
0.462903	0.0087343	SLA	ENSG00000155926			1	1	2	6.11361
0.189516	0.307202	VPS37A	ENSG00000155975			1	1	2	11.1458
-0.222177	0.229642	MMP16	ENSG00000156103			1	1	2	11.5978
-0.141129	0.448879	ADAMTS3	ENSG00000156140			1	1	2	9.2154
0.692339	1.59465e-05	WHAMM	ENSG00000156232			1	1	2	9.36537
-0.404032	0.024184	N6AMT1	ENSG00000156239			1	1	2	9.40167
-0.634677	0.000125655	RWDD2B	ENSG00000156253			1	1	2	8.87979
0.379839	0.03506	CCT8	ENSG00000156261			1	1	2	13.2645
-0.197984	0.285682	SFR1	ENSG00000156384			1	1	2	7.22111
-0.670968	3.61017e-05	KCNS2	ENSG00000156486			1	1	2	8.92997
0.58871	0.000494286	SUPV3L1	ENSG00000156502			1	1	2	10.4514
0.584274	0.000558106	HKDC1	ENSG00000156510			1	1	2	6.00051
-0.389113	0.0304996	TYSND1	ENSG00000156521			1	1	2	9.28532
-0.470968	0.00749181	LRFN2	ENSG00000156564			1	1	2	8.73894
0.52621	0.00236065	RAB11FIP1	ENSG00000156675			1	1	2	8.98569
-0.612097	0.000252845	NTAQ1	ENSG00000156795			1	1	2	9.62992
0.494758	0.0046623	FBXO32	ENSG00000156804	1		1		2	7.49309
-0.639113	0.000108816	ADGRG4	ENSG00000156920			1	1	2	6.78945
-0.0846774	0.650618	MALSU1	ENSG00000156928			1	1	2	10.0526
0.785081	1.70126e-07	BRPF1	ENSG00000156983			1	1	2	10.9693
-0.526613	0.00233915	RPUSD3	ENSG00000156990			1	1	2	10.6191
0.727419	3.55168e-06	SEC13	ENSG00000157020			1	1	2	11.9767
-0.399597	0.0259379	ATP2B2	ENSG00000157087			1	1	2	11.1849
0.382258	0.0338203	TIMP4	ENSG00000157150			1	1	2	6.4998
0.544758	0.00153146	NECAP2	ENSG00000157191			1	1	2	10.0761
-0.483871	0.00581634	LRP8	ENSG00000157193			1	1	2	12.4502
-0.121774	0.514025	FZD1	ENSG00000157240			1	1	2	10.1399
0.339516	0.0616782	TMED6	ENSG00000157315			1	1	2	5.71843
0.461073	0.00903932	CFAP107	ENSG00000157330	1		1		2	5.16998
-0.727823	3.48631e-06	DHRS1	ENSG00000157379			1	1	2	10.1214
-0.233065	0.207026	HYDIN	ENSG00000157423		1		1	2	7.89155
-0.527823	0.00227566	FAM81A	ENSG00000157470			1	1	2	8.80117
0.333871	0.0664172	PWWP3B	ENSG00000157502			1	1	2	7.40084
0.673038	3.3451e-05	KCNJ15	ENSG00000157551			1	1	2	4.24842
0.534274	0.00196169	LCA5L	ENSG00000157578			1	1	2	5.78086
-0.0548387	0.76952	SLC35B2	ENSG00000157593			1	1	2	11.0709
-0.203629	0.271886	TMEM164	ENSG00000157600			1	1	2	11.195
-0.388306	0.030876	C2CD2	ENSG00000157617			1	1	2	10.3932
-0.293548	0.108983	DPYSL5	ENSG00000157851			1	1	2	15.3625
0.342742	0.0590917	RAB28	ENSG00000157869			1	1	2	9.70639
0.28027	0.126725	LDLRAP1	ENSG00000157978			1	1	2	6.48503
0.190323	0.30511	KRTCAP3	ENSG00000157992			1	1	2	6.69498
-0.0104839	0.955362	TMSB15A	ENSG00000158164			1	1	2	10.4671
0.546371	0.00147317	ABHD3	ENSG00000158201			1	1	2	9.9474
0.463306	0.00866828	COLEC12	ENSG00000158270			1	1	2	6.54078
-0.6875	1.93015e-05	RNF207	ENSG00000158286			1	1	2	7.89438
-0.460887	0.00907081	GPR153	ENSG00000158292			1	1	2	12.9217
0.188306	0.310357	SHROOM4	ENSG00000158352			1	1	2	7.13265
0.393548	0.0284959	H4C8	ENSG00000158406			1	1	2	7.83298
0.5	0.00418064	MITD1	ENSG00000158411			1	1	2	9.19973
-0.464113	0.00853751	KCNB1	ENSG00000158445			1	1	2	12.0363
0.524194	0.00247073	SPATA2	ENSG00000158480			1	1	2	10.7306
-0.308468	0.0913437	FAM86C1P	ENSG00000158483			1	1	2	7.01198
-0.0995993	0.593974	NCF1	ENSG00000158517			1	1	2	4.33521
0.0955645	0.609079	NIT1	ENSG00000158793			1	1	2	10.4851
-0.4625	0.00880074	EDA	ENSG00000158813			1	1	2	8.19349
0.569585	0.000824335	SLC5A11	ENSG00000158865			1	1	2	4.83561
-0.39879	0.0262677	CDC42SE2	ENSG00000158985			1	1	2	11.2144
-0.511694	0.00325765	IFNAR2	ENSG00000159110			1	1	2	8.24885
0.36615	0.0427828	CLIC6	ENSG00000159212		1	1		2	4.39662
-0.317742	0.0815304	SCUBE1	ENSG00000159307			1	1	2	11.6032
0.227016	0.219393	CYB5R1	ENSG00000159348			1	1	2	11.775
-0.0737903	0.69321	STARD9	ENSG00000159433			1	1	2	9.73226
0.128629	0.490434	MED8	ENSG00000159479			1	1	2	10.7494
-0.431855	0.0152678	TPPP3	ENSG00000159713			1	1	2	10.5648
0.185484	0.317797	ZDHHC1	ENSG00000159714			1	1	2	9.14058
0.706855	8.79256e-06	CCDC117	ENSG00000159873			1	1	2	10.7807
-0.681048	2.47607e-05	ZNF890P	ENSG00000159904			1	1	2	5.54384
0.872984	1.51152e-10	BSDC1	ENSG00000160058			1	1	2	12.8591
-0.346371	0.0562847	KALRN	ENSG00000160145		1		1	2	11.8437
-0.243145	0.187495	FAM86C2P	ENSG00000160172			1	1	2	6.75225
-0.510484	0.00334417	ABCG1	ENSG00000160179			1	1	2	8.99458
-0.485484	0.00563136	HSF2BP	ENSG00000160207			1	1	2	5.95167
-0.421774	0.018113	LRRC3	ENSG00000160233			1	1	2	11.2924
-0.425403	0.017042	LSS	ENSG00000160285	1			1	2	13.7197
-0.025	0.893802	S100B	ENSG00000160307			1	1	2	9.56748
-0.362097	0.0453137	ADAMTS13	ENSG00000160323			1	1	2	10.3748
0.473387	0.0071497	ZNF761	ENSG00000160336			1	1	2	9.31814
-0.189113	0.308251	ZDHHC12	ENSG00000160446			1	1	2	8.37848
0.230242	0.212737	DEDD2	ENSG00000160570			1	1	2	11.6002
0.534734	0.00194083	JAML	ENSG00000160593			1	1	2	4.23246
0.285081	0.120067	ADAR	ENSG00000160710			1	1	2	13.7681
0.687903	1.89994e-05	IL6R	ENSG00000160712			1	1	2	7.19195
-0.38629	0.0318333	FDPS	ENSG00000160752	1			1	2	12.1055
-0.492742	0.00485982	ENTREP3	ENSG00000160767			1	1	2	11.9437
0.124194	0.505635	SLC25A44	ENSG00000160785			1	1	2	11.8807
0.710081	7.66603e-06	LMNA	ENSG00000160789			1	1	2	12.1305
-0.453226	0.0104513	MYL3	ENSG00000160808	1			1	2	6.54431
0.537903	0.00180219	FGFR4	ENSG00000160867			1	1	2	8.44534
0.584274	0.000558106	PCYT1A	ENSG00000161217			1	1	2	11.0963
-0.627823	0.000156267	THAP8	ENSG00000161277			1	1	2	9.26734
-0.279435	0.127907	ZNF382	ENSG00000161298			1	1	2	10.4519
0.619355	0.000203136	SAP30BP	ENSG00000161526			1	1	2	12.2014
0.543548	0.00157648	ITGA5	ENSG00000161638			1	1	2	8.77065
0.105841	0.570933	ALOX15	ENSG00000161905			1	1	2	4.46684
0.191129	0.303027	EIF4A1	ENSG00000161960	1			1	2	7.58383
-0.522984	0.00253889	POLR3K	ENSG00000161980			1	1	2	8.69848
0.407258	0.0229706	WDR90	ENSG00000161996	1		1		2	10.4332
-0.610887	0.000262103	CLPB	ENSG00000162129			1	1	2	10.3461
0.19879	0.283685	TAF6L	ENSG00000162227			1	1	2	9.8536
0.757661	8.00466e-07	STX5	ENSG00000162236			1	1	2	11.1728
0.573387	0.000746477	NOL9	ENSG00000162408			1	1	2	10.9367
-0.164113	0.377671	AK4	ENSG00000162433			1	1	2	10.8174
-0.540175	0.00170817	LRRC38	ENSG00000162494			1	1	2	6.06293
0.532661	0.00203643	DHRS3	ENSG00000162496			1	1	2	8.46694
-0.446371	0.0118324	SDC3	ENSG00000162512			1	1	2	15.191
-0.338306	0.0626707	WNT4	ENSG00000162552			1	1	2	9.62173
-0.0717742	0.701204	MXRA8	ENSG00000162576			1	1	2	9.01661
0.190726	0.304067	DNAJB4	ENSG00000162616			1	1	2	10.3896
0.672581	3.40207e-05	TYW3	ENSG00000162623			1	1	2	9.05189
-0.639919	0.000105981	BRINP3	ENSG00000162670			1	1	2	9.37005
0.427823	0.0163576	DDR2	ENSG00000162733			1	1	2	8.39749
-0.0447581	0.811043	OLFML2B	ENSG00000162745			1	1	2	6.81356
-0.619355	0.000203136	C1orf74	ENSG00000162757			1	1	2	7.46702
-0.376046	0.037077	TDRD5	ENSG00000162782			1	1	2	5.28317
0.683871	2.22213e-05	IER5	ENSG00000162783			1	1	2	10.9089
-0.659274	5.49425e-05	BPNT1	ENSG00000162813			1	1	2	9.71415
0.700403	1.1505e-05	C1orf115	ENSG00000162817	1			1	2	7.55119
-0.27379	0.136118	ACP6	ENSG00000162836			1	1	2	7.87866
-0.584274	0.000558106	KIF26B	ENSG00000162849			1	1	2	11.9199
0.74879	1.2661e-06	B3GALNT2	ENSG00000162885			1	1	2	8.8719
-0.70121	1.1129e-05	OBSCN-AS1	ENSG00000162913			1	1	2	7.13135
0.322984	0.0763541	MAIP1	ENSG00000162972			1	1	2	8.86686
-0.521371	0.00263231	SLC66A3	ENSG00000162976			1	1	2	7.26937
-0.754839	9.28111e-07	CFAP221	ENSG00000163075			1	1	2	8.19878
-0.379839	0.03506	SGPP2	ENSG00000163082			1	1	2	8.10659
0.668145	4.00201e-05	MSX1	ENSG00000163132			1	1	2	6.40522
0.371001	0.0399037	C1QTNF7	ENSG00000163145	1		1		2	3.99546
0.492742	0.00485982	RNF149	ENSG00000163162			1	1	2	10.3699
0.296371	0.105464	PBXIP1	ENSG00000163346	1			1	2	10.0322
0.277377	0.130858	INAVA	ENSG00000163362			1	1	2	7.36613
0.396774	0.0271072	KBTBD8	ENSG00000163376			1	1	2	8.79617
-0.032463	0.862365	TAFA4	ENSG00000163377	1			1	2	5.54185
0.148387	0.42565	IGFN1	ENSG00000163395			1	1	2	5.88956
-0.12621	0.498697	FBLN2	ENSG00000163520	1			1	2	7.39889
-0.704839	9.57049e-06	STT3B	ENSG00000163527			1	1	2	12.5006
0.634584	0.000126032	MNDA	ENSG00000163563			1	1	2	3.99001
0.495968	0.00454712	SNHG16	ENSG00000163597			1	1	2	11.5398
-0.304435	0.0958805	SYNPR	ENSG00000163630			1	1	2	8.74002
0.307661	0.0922377	PSMD6	ENSG00000163636			1	1	2	12.2033
0.1375	0.460744	ADAMTS9	ENSG00000163638			1	1	2	7.63457
0.378629	0.0356934	CCNL1	ENSG00000163660			1	1	2	10.8628
0.310887	0.0887012	SLMAP	ENSG00000163681			1	1	2	11.2328
-0.210887	0.254794	IL17RC	ENSG00000163702			1	1	2	8.1406
0.753179	1.01155e-06	TGM4	ENSG00000163810			1	1	2	4.6068
0.26129	0.155659	FYCO1	ENSG00000163820	1			1	2	8.32494
0.284274	0.121165	DTX3L	ENSG00000163840			1	1	2	6.43105
-0.525403	0.00240416	GRIK3	ENSG00000163873			1	1	2	11.8764
0.82621	1.03863e-08	ZC3H12A	ENSG00000163874			1	1	2	6.18555
0.714919	6.21951e-06	SNIP1	ENSG00000163877			1	1	2	10.2227
0.0112903	0.951932	LIPH	ENSG00000163898	1		1		2	5.69568
-0.390726	0.0297581	PRKCD	ENSG00000163932			1	1	2	10.2115
-0.168952	0.363571	TASOR	ENSG00000163946			1	1	2	11.3484
0.342339	0.0594103	SLBP	ENSG00000163950			1	1	2	11.4283
0.702823	1.04101e-05	S100P	ENSG00000163993			1	1	2	4.71141
0.428226	0.0162458	CDC25A	ENSG00000164045			1	1	2	10.8884
0.301613	0.0991566	HSPA4L	ENSG00000164070			1	1	2	12.4026
-0.627823	0.000156267	C4orf3	ENSG00000164096			1	1	2	12.1987
-0.674597	3.15712e-05	EDIL3	ENSG00000164176			1	1	2	13.3049
-0.0447581	0.811043	ELOVL7	ENSG00000164181			1	1	2	6.7794
0.268952	0.143458	ADGRV1	ENSG00000164199			1	1	2	11.1408
0.541935	0.00163831	PGGT1B	ENSG00000164219			1	1	2	10.178
0.193145	0.297858	F2RL2	ENSG00000164220			1	1	2	6.87351
0.741935	1.78175e-06	GPX8	ENSG00000164294			1	1	2	8.77374
0.53629	0.00187163	CASP3	ENSG00000164305	1			1	2	11.3683
-0.63871	0.000110259	ERAP1	ENSG00000164307			1	1	2	10.3277
0.593952	0.00042723	LEAP2	ENSG00000164406			1	1	2	6.08501
-0.492339	0.00490017	TLX3	ENSG00000164438			1	1	2	10.8442
0.155522	0.403478	TBXT	ENSG00000164458	1			1	2	4.57129
-0.125	0.502854	DCBLD1	ENSG00000164465			1	1	2	9.02364
-0.00766129	0.967373	IL31RA	ENSG00000164509	1		1		2	5.75601
-0.528629	0.00223417	ANKRD55	ENSG00000164512			1	1	2	7.53587
0.664113	4.62804e-05	DAGLB	ENSG00000164535			1	1	2	10.8769
0.274194	0.135519	STK17A	ENSG00000164543			1	1	2	9.78099
0.572581	0.000762426	TRA2A	ENSG00000164548			1	1	2	11.9051
0.629839	0.000146639	BMT2	ENSG00000164603			1	1	2	10.392
-0.317339	0.0819395	SYTL3	ENSG00000164674	1			1	2	6.59674
-0.131048	0.482242	PEX2	ENSG00000164751			1	1	2	9.78908
0.644355	9.15325e-05	PHKG1	ENSG00000164776			1	1	2	6.00411
-0.275403	0.133734	KCNV1	ENSG00000164794			1	1	2	6.51244
0.389516	0.0303129	MICALL2	ENSG00000164877			1	1	2	10.8872
0.470161	0.00760889	TP53INP1	ENSG00000164938			1	1	2	10.8331
0.682661	2.32794e-05	GEM	ENSG00000164949	1			1	2	7.71802
-0.221774	0.23051	PDP1	ENSG00000164951			1	1	2	11.6071
0.282258	0.123941	C9orf24	ENSG00000164972			1	1	2	7.39212
-0.394355	0.0281434	CCDC171	ENSG00000164989	1			1	2	7.91121
0.51371	0.00311774	LETM2	ENSG00000165046			1	1	2	8.93313
0.618952	0.000205651	NA.52	ENSG00000165121			1	1	2	8.61486
0.110887	0.552607	RNF183	ENSG00000165188			1	1	2	5.74671
0.527419	0.00229666	PIGA	ENSG00000165195			1	1	2	8.78715
0.356488	0.0490118	VEGFD	ENSG00000165197			1	1	2	5.36654
-0.460484	0.00913941	AQP3	ENSG00000165272	1			1	2	8.98759
-0.533065	0.00201751	SLITRK5	ENSG00000165300			1	1	2	10.8741
0.1	0.592483	MELK	ENSG00000165304			1	1	2	7.77368
0.579435	0.000635909	OTUD1	ENSG00000165312			1	1	2	9.46069
-0.0810484	0.664704	FAT3	ENSG00000165323		1		1	2	11.9316
-0.791532	1.14378e-07	LRFN5	ENSG00000165379			1	1	2	10.503
0.151515	0.415846	TSHR	ENSG00000165409			1	1	2	4.58025
0.241532	0.19053	ZCCHC24	ENSG00000165424			1	1	2	7.96537
0.245565	0.183006	ZNF22	ENSG00000165512			1	1	2	9.52196
-0.490726	0.00506446	AKR1E2	ENSG00000165568			1	1	2	7.18747
-0.460081	0.00920845	DRGX	ENSG00000165606			1	1	2	11.2427
0.629839	0.000146639	SNAPC4	ENSG00000165684			1	1	2	11.1069
-0.495161	0.00462363	BORCS5	ENSG00000165714			1	1	2	9.6887
0.379032	0.0354812	BMS1	ENSG00000165733			1	1	2	11.8879
-0.0262097	0.888695	PIP4P1	ENSG00000165782	1			1	2	12.0684
0.647177	8.32808e-05	CASP7	ENSG00000165806			1	1	2	7.60951
0.0657258	0.725372	ZFYVE1	ENSG00000165861			1	1	2	11.4049
-0.491935	0.00494081	C10orf82	ENSG00000165863			1	1	2	8.32611
-0.187097	0.313532	PDZRN4	ENSG00000165966			1	1	2	8.44143
-0.549597	0.00136237	C1QL3	ENSG00000165985			1	1	2	9.37151
-0.504435	0.00380708	KCNC2	ENSG00000166006			1	1	2	9.85655
-0.165736	0.372905	PASD1	ENSG00000166049	1			1	2	4.03523
0.821774	1.45205e-08	JAM3	ENSG00000166086			1	1	2	12.0286
0.712097	7.02995e-06	GPT2	ENSG00000166123			1	1	2	12.5753
0.430242	0.0156963	LRTM2	ENSG00000166159			1	1	2	6.31452
0.395161	0.0277945	LARP6	ENSG00000166173			1	1	2	11.7949
0.318145	0.0811229	ALKBH3	ENSG00000166199			1	1	2	9.91536
-0.650403	7.46696e-05	GABRB3	ENSG00000166206			1	1	2	13.1653
0.277823	0.130215	STXBP4	ENSG00000166263			1	1	2	8.91637
0.354032	0.0507042	TMEM100	ENSG00000166292			1	1	2	6.71739
-0.104435	0.576087	ILK	ENSG00000166333	1		1		2	6.19519
-0.3375	0.0633393	CYB5A	ENSG00000166347			1	1	2	9.87534
0.207661	0.262301	ATP9B	ENSG00000166377			1	1	2	9.92307
0.197581	0.286685	SERPINB8	ENSG00000166401			1	1	2	9.24275
-0.113306	0.543918	LMO1	ENSG00000166407	1			1	2	9.27758
-0.436694	0.0140407	XRRA1	ENSG00000166435			1	1	2	8.1719
0.131452	0.480883	PRTG	ENSG00000166450			1	1	2	9.21864
0.322984	0.0763541	TMEM41B	ENSG00000166471			1	1	2	11.2281
0.520161	0.0027043	TMX3	ENSG00000166479			1	1	2	11.2383
0.289919	0.113635	ZSCAN21	ENSG00000166529			1	1	2	8.45449
-0.415323	0.0201547	RIMKLB	ENSG00000166532			1	1	2	12.3641
0.391129	0.0295751	RRAD	ENSG00000166592			1	1	2	6.6102
0.396371	0.0272777	SLFN5	ENSG00000166750			1	1	2	10.3371
0.665726	4.3678e-05	SAAL1	ENSG00000166788			1	1	2	9.53947
0.134274	0.471429	FAM111A	ENSG00000166801	1			1	2	7.02119
-0.282298	0.123886	MS4A7	ENSG00000166927		1		1	2	3.89461
0.270161	0.141596	SMAD3	ENSG00000166949			1	1	2	9.60361
-0.441935	0.0128053	EVA1C	ENSG00000166979	1			1	2	6.30862
0.397581	0.0267688	MBD6	ENSG00000166987	1			1	2	10.724
-0.149194	0.42311	CERCAM	ENSG00000167123			1	1	2	11.3863
-0.423387	0.0176303	ENDOG	ENSG00000167136			1	1	2	10.1694
-0.426613	0.0166969	ISLR2	ENSG00000167178			1	1	2	13.6553
0.151613	0.415543	NOD2	ENSG00000167207	1		1		2	5.24571
0.602419	0.000335781	ENGASE	ENSG00000167280			1	1	2	11.9314
-0.130645	0.483602	MYO5B	ENSG00000167306		1		1	2	7.94871
0.358468	0.0476798	JSRP1	ENSG00000167476			1	1	2	6.04933
0.462903	0.0087343	TP53I13	ENSG00000167543			1	1	2	10.0939
0.457661	0.009632	KMT2D	ENSG00000167548		1		1	2	13.0765
-0.387903	0.0310655	TUBA1A	ENSG00000167552		1		1	2	17.8237
0.453226	0.0104513	ZNF701	ENSG00000167562			1	1	2	7.39432
0.0604839	0.746531	TTYH1	ENSG00000167614			1	1	2	12.8099
0.550806	0.00132274	SERPINF2	ENSG00000167711			1	1	2	5.52971
0.296774	0.104968	ZNF83	ENSG00000167766			1	1	2	10.5567
0.509305	0.00343035	C3P1	ENSG00000167798			1	1	2	4.1591
-0.0701613	0.707622	NUDT8	ENSG00000167799	1			1	2	7.59975
0.566532	0.000891901	MRPL58	ENSG00000167862			1	1	2	9.62907
0.5375	0.00181934	TMEM88	ENSG00000167874			1	1	2	7.99057
0.649194	7.78007e-05	SRP68	ENSG00000167881			1	1	2	12.2959
-0.170161	0.360095	ATG16L2	ENSG00000168010			1	1	2	8.44346
0.702477	1.05604e-05	MAJIN	ENSG00000168070			1	1	2	4.10846
0.371371	0.0396908	CCDC88B	ENSG00000168071			1	1	2	9.0101
0.247984	0.178594	KCNJ4	ENSG00000168135			1	1	2	8.11912
0.585484	0.000540018	DNAJC7	ENSG00000168259			1	1	2	11.7757
0.475806	0.00682095	IRF2BP2	ENSG00000168264			1	1	2	12.1316
0.417742	0.0193679	MFSD2A	ENSG00000168389			1	1	2	9.31651
0.201613	0.276763	TAP1	ENSG00000168394			1	1	2	8.30342
0.538263	0.00178703	MLKL	ENSG00000168404			1	1	2	5.31544
0.491087	0.00502731	CMAHP	ENSG00000168405			1	1	2	4.1594
0.746584	1.41494e-06	RHOH	ENSG00000168421			1	1	2	4.60906
0.303629	0.0968081	STIP1	ENSG00000168439			1	1	2	14.2509
0.556855	0.0011393	REEP4	ENSG00000168476			1	1	2	8.8024
-0.205645	0.267066	SERINC2	ENSG00000168528			1	1	2	10.3238
0.193548	0.296831	COL3A1	ENSG00000168542			1	1	2	8.48742
-0.297984	0.103492	GFRA2	ENSG00000168546			1	1	2	10.7857
0.657661	5.81372e-05	CDKN2AIP	ENSG00000168564			1	1	2	10.7504
-0.603629	0.000324244	TMEM223	ENSG00000168569			1	1	2	9.01847
-0.168145	0.365899	ADAM29	ENSG00000168594			1	1	2	6.32138
0.56549	0.000916067	GDNF	ENSG00000168621			1	1	2	5.12497
0.364113	0.0440402	VWA3B	ENSG00000168658			1	1	2	5.47439
0.183653	0.322682	IL7R	ENSG00000168685			1	1	2	5.4432
-0.195161	0.292746	GSTM4	ENSG00000168765	1			1	2	9.32739
0.00121017	0.994845	ATOH8	ENSG00000168874			1	1	2	7.12557
-0.281855	0.124502	TMEM150A	ENSG00000168890			1	1	2	8.67201
0.385081	0.0324192	INPP5D	ENSG00000168918			1	1	2	7.51155
0.340863	0.0605875	CTRB2	ENSG00000168928			1	1	2	4.72027
-0.201613	0.276763	STXBP6	ENSG00000168952			1	1	2	8.52445
0.527016	0.00231782	PXDC1	ENSG00000168994	1		1		2	9.01384
0.814516	2.46442e-08	E2F6	ENSG00000169016			1	1	2	10.723
-0.647581	8.2158e-05	AFAP1L2	ENSG00000169129			1	1	2	9.47283
-0.406452	0.0232692	GSG1L	ENSG00000169181	1			1	2	7.97954
0.0560484	0.764577	MN1	ENSG00000169184			1	1	2	12.1558
0.63871	0.000110259	CD2BP2	ENSG00000169217			1	1	2	12.8851
0.00241935	0.989694	THBS3	ENSG00000169231			1	1	2	9.72493
0.67621	2.9727e-05	CA5B	ENSG00000169239			1	1	2	8.16573
-0.417742	0.0193679	SLC50A1	ENSG00000169241			1	1	2	8.9293
-0.472581	0.00726223	KCNAB1	ENSG00000169282			1	1	2	9.61962
-0.190323	0.30511	SDC2	ENSG00000169439			1	1	2	11.331
0.107258	0.56576	CCDC8	ENSG00000169515			1	1	2	9.00937
0.270161	0.141596	ZEB2	ENSG00000169554			1	1	2	10.6906
0.667339	4.12076e-05	CHRNA5	ENSG00000169684			1	1	2	8.09368
-0.672581	3.40207e-05	TMEM266	ENSG00000169758			1	1	2	8.80691
-0.560887	0.00102975	UGP2	ENSG00000169764			1	1	2	11.7716
-0.660081	5.3405e-05	LINGO1	ENSG00000169783			1	1	2	13.5052
-0.583065	0.000576725	WNT10B	ENSG00000169884			1	1	2	8.7508
-0.586694	0.000522449	REPS2	ENSG00000169891			1	1	2	8.81116
-0.395565	0.0276213	MUC3A	ENSG00000169894			1	1	2	7.01959
0.597581	0.000385645	OTUD3	ENSG00000169914			1	1	2	10.6812
-0.30121	0.0996314	KLF13	ENSG00000169926			1	1	2	11.997
0.674597	3.15712e-05	TAS1R3	ENSG00000169962			1	1	2	7.26694
0.480436	0.00622766	MYO7B	ENSG00000169994			1	1	2	4.52736
-0.510484	0.00334417	ZPLD1	ENSG00000170044			1	1	2	9.10016
-0.159274	0.392086	HNRNPA3	ENSG00000170144			1	1	2	13.9673
-0.604435	0.000316749	CHRNB1	ENSG00000170175			1	1	2	9.96308
0.675403	3.06366e-05	USP47	ENSG00000170242			1	1	2	12.7724
0.625806	0.000166453	ZNF212	ENSG00000170260			1	1	2	9.82953
0.716935	5.69344e-06	ZNF282	ENSG00000170265			1	1	2	11.978
0.202016	0.275783	FAXDC2	ENSG00000170271	1			1	2	7.45118
0.462367	0.0088228	HSPB2	ENSG00000170276			1	1	2	4.04296
0.566067	0.000902605	FABP4	ENSG00000170323			1	1	2	4.23343
0.217742	0.239315	FOS	ENSG00000170345			1	1	2	10.6661
-0.664516	4.5617e-05	SEMA3E	ENSG00000170381	1			1	2	10.0825
-0.273387	0.136719	LRRN2	ENSG00000170382			1	1	2	11.6453
-0.253629	0.16859	ZNF804A	ENSG00000170396			1	1	2	10.0566
-0.225	0.223625	SPATA24	ENSG00000170469			1	1	2	7.58747
-0.0991935	0.595486	KISS1	ENSG00000170498	1			1	2	5.35657
-0.597177	0.000390082	ELOVL6	ENSG00000170522	1			1	2	12.3551
0.487097	0.00545143	SMAGP	ENSG00000170545			1	1	2	6.08281
-0.603629	0.000324244	EMB	ENSG00000170571			1	1	2	9.88023
-0.538306	0.00178518	SIX2	ENSG00000170577			1	1	2	9.3017
-0.742742	1.71249e-06	GPR37	ENSG00000170775			1	1	2	9.09274
0.296774	0.104968	CDCA4	ENSG00000170779			1	1	2	8.74238
0.221371	0.231381	CEL	ENSG00000170835	1			1	2	7.49413
0.509755	0.00339726	PLAC1	ENSG00000170965		1		1	2	4.30179
0.119758	0.521068	NRTN	ENSG00000171119		1		1	2	5.39491
0.245161	0.183749	KCNMB3	ENSG00000171121			1	1	2	6.2725
0.830645	7.35889e-09	JAGN1	ENSG00000171135			1	1	2	10.3417
-0.567742	0.000864564	C1GALT1C1	ENSG00000171155			1	1	2	8.88357
0.291129	0.112068	CDC42BPG	ENSG00000171219	1			1	2	5.78186
0.218952	0.236651	JUNB	ENSG00000171223	1			1	2	9.24112
-0.672984	3.35175e-05	SOSTDC1	ENSG00000171243			1	1	2	8.47226
-0.497984	0.00436058	TPPP	ENSG00000171368			1	1	2	12.8366
0.565747	0.00091006	KRT20	ENSG00000171431			1	1	2	4.14764
-0.690726	1.70013e-05	KSR2	ENSG00000171435			1	1	2	9.71716
-0.695161	1.42415e-05	DLK2	ENSG00000171462			1	1	2	8.80675
0.0419355	0.822765	ZNF561	ENSG00000171469			1	1	2	10.2302
-0.624194	0.000175023	LRRC8D	ENSG00000171492			1	1	2	11.2597
0.274708	0.134759	NEUROD2	ENSG00000171532		1		1	2	6.98197
-0.4875	0.00540722	ECEL1	ENSG00000171551	1			1	2	11.9843
-0.113306	0.543918	DSCAM	ENSG00000171587			1	1	2	10.0517
0.171371	0.356639	SPSB1	ENSG00000171621			1	1	2	9.57773
0.676076	2.98764e-05	NMRAL2P	ENSG00000171658			1	1	2	4.18668
-0.744758	1.54992e-06	RGS19	ENSG00000171700			1	1	2	8.54145
-0.616935	0.000218643	ANO5	ENSG00000171714			1	1	2	10.6499
0.301613	0.0991566	TMEM51	ENSG00000171729			1	1	2	8.3589
-0.465323	0.00834448	KNDC1	ENSG00000171798			1	1	2	11.6816
-0.629032	0.000150425	MLLT3	ENSG00000171843			1	1	2	10.8677
0.483817	0.00582262	C3AR1	ENSG00000171860	1			1	2	4.20714
0.236349	0.200514	PRND	ENSG00000171864	1			1	2	3.95216
0.708065	8.35369e-06	JMJD1C	ENSG00000171988			1	1	2	11.7737
0.156452	0.400638	SYNPO	ENSG00000171992			1	1	2	9.29226
-0.269758	0.142215	MOB3A	ENSG00000172081			1	1	2	11.1315
-0.211694	0.252939	CALB2	ENSG00000172137		1		1	2	11.568
0.437097	0.0139422	ISG20	ENSG00000172183			1	1	2	6.93352
-0.795161	9.09282e-08	GPR22	ENSG00000172209			1	1	2	8.7114
0.791532	1.14378e-07	CEBPB	ENSG00000172216			1	1	2	10.5761
-0.236516	0.200188	CLEC7A	ENSG00000172243	1			1	2	5.42059
0.527419	0.00229666	C5orf34	ENSG00000172244			1	1	2	7.78633
-0.0383065	0.837891	IL16	ENSG00000172349			1	1	2	5.70754
-0.256452	0.16374	C2CD2L	ENSG00000172375			1	1	2	11.1907
0.207258	0.263249	GNG12	ENSG00000172380			1	1	2	9.97887
0.419758	0.0187317	ZNF24	ENSG00000172466			1	1	2	12.331
-0.515726	0.00298305	RAB40A	ENSG00000172476			1	1	2	6.807
0.518952	0.00277799	BANP	ENSG00000172530			1	1	2	9.64442
0.539113	0.00175159	CTSW	ENSG00000172543			1	1	2	5.30345
0.301613	0.0991566	FNDC9	ENSG00000172568			1	1	2	6.86941
-0.228226	0.216881	KLHL6	ENSG00000172578	1		1		2	6.62115
0.647581	8.2158e-05	RND1	ENSG00000172602			1	1	2	9.25869
0.470968	0.00749181	RAD9A	ENSG00000172613			1	1	2	10.7142
-0.510484	0.00334417	LRRC20	ENSG00000172731			1	1	2	10.7282
0.599597	0.000364124	TMEM217	ENSG00000172738			1	1	2	5.92015
-0.514919	0.00303631	RAB37	ENSG00000172794			1	1	2	7.40558
-0.0620968	0.74	SSH3	ENSG00000172830			1	1	2	6.89788
-0.455645	0.00999741	DHCR7	ENSG00000172893	1			1	2	12.1678
0.441935	0.0128053	LVRN	ENSG00000172901			1	1	2	5.79034
-0.645565	8.79106e-05	NBEA	ENSG00000172915			1	1	2	12.3772
-0.227016	0.219393	SH3RF3	ENSG00000172985			1	1	2	10.3365
-0.0874371	0.639984	DELEC1	ENSG00000173077			1	1	2	4.52513
0.437544	0.0138337	HSPA6	ENSG00000173110			1	1	2	8.25054
0.679839	2.59267e-05	ADAMTS20	ENSG00000173157			1	1	2	5.43905
0.510081	0.00337344	PARP14	ENSG00000173193			1	1	2	7.99283
-0.0383065	0.837891	CKS1B	ENSG00000173207			1	1	2	9.74424
-0.44879	0.0113284	ABCD2	ENSG00000173208			1	1	2	7.84819
0.472581	0.00726223	DMRT2	ENSG00000173253			1	1	2	5.70504
0.533468	0.00199875	PLAC8L1	ENSG00000173261			1	1	2	5.7827
0.18629	0.31566	TRIB1	ENSG00000173334			1	1	2	10.4602
-0.0233871	0.900619	DAG1	ENSG00000173402			1	1	2	12.6186
-0.582661	0.000583052	ARV1	ENSG00000173409			1	1	2	9.76178
0.365323	0.04329	EHBP1L1	ENSG00000173442	1			1	2	9.25496
0.432258	0.0151623	THAP2	ENSG00000173451			1	1	2	9.63555
0.341129	0.0603741	ZNF622	ENSG00000173545			1	1	2	11.8097
0.376324	0.036926	FAM166C	ENSG00000173557	1		1		2	4.44318
0.187097	0.313532	NABP1	ENSG00000173559			1	1	2	7.5709
0.277823	0.130215	NUDT4	ENSG00000173598			1	1	2	12.2376
-0.487903	0.00536332	PC	ENSG00000173599	1			1	2	10.7461
0.670968	3.61017e-05	RCE1	ENSG00000173653			1	1	2	10.0059
-0.604435	0.000316749	SUSD5	ENSG00000173705			1	1	2	8.43779
0.142742	0.443659	HEG1	ENSG00000173706	1			1	2	9.58445
0.332719	0.0674184	TOPAZ1	ENSG00000173769			1	1	2	4.12084
-0.445565	0.0120045	JUP	ENSG00000173801			1	1	2	12.7681
-0.180645	0.330807	HAP1	ENSG00000173805	1			1	2	11.0405
0.770565	3.96508e-07	NET1	ENSG00000173848			1	1	2	10.1255
0.110887	0.552607	CBX2	ENSG00000173894			1	1	2	10.1997
0.0745968	0.690022	GOLIM4	ENSG00000173905			1	1	2	10.4532
-0.322984	0.0763541	C1QTNF1	ENSG00000173918			1	1	2	7.59775
-0.0737903	0.69321	SLCO4C1	ENSG00000173930	1	1			2	5.72533
0.195412	0.292114	CD34	ENSG00000174059			1	1	2	4.58296
-0.284274	0.121165	NWD2	ENSG00000174145	1			1	2	7.79913
-0.662903	4.83225e-05	KICS2	ENSG00000174206			1	1	2	7.97246
-0.273387	0.136719	SLC16A13	ENSG00000174327			1	1	2	6.95546
-0.192339	0.299919	GLIS1	ENSG00000174332			1	1	2	5.85866
0.473387	0.0071497	CHRNA9	ENSG00000174343			1	1	2	5.20505
0.314919	0.0844271	SNHG11	ENSG00000174365			1	1	2	9.74512
-0.428629	0.0161346	NA.69	ENSG00000174403			1	1	2	9.58707
-0.690726	1.70013e-05	VWC2L	ENSG00000174453			1	1	2	7.8099
-0.419355	0.0188576	GALNTL6	ENSG00000174473			1	1	2	9.72188
0.454435	0.0102222	GCSAM	ENSG00000174500			1	1	2	4.64093
0.323114	0.0762288	SLC26A9	ENSG00000174502			1	1	2	4.71179
0.514113	0.00309039	TMEM81	ENSG00000174529			1	1	2	8.03861
0.558871	0.00108331	IL20RB	ENSG00000174564			1	1	2	6.20083
-0.489516	0.00519075	B4GAT1	ENSG00000174684			1	1	2	13.3176
-0.11129	0.551154	SH3PXD2B	ENSG00000174705			1	1	2	12.5721
-0.0141129	0.939935	FGFBP3	ENSG00000174721			1	1	2	13.4723
0.795968	8.63548e-08	BRMS1	ENSG00000174744			1	1	2	10.3574
0.228226	0.216881	FAM241A	ENSG00000174749			1	1	2	8.79261
0.161694	0.384839	DENND6A	ENSG00000174839			1	1	2	9.85434
0.6625	4.90209e-05	DNAH12	ENSG00000174844			1	1	2	5.61967
0.421371	0.0182354	SLC22A1	ENSG00000175003			1	1	2	4.93122
0.255645	0.165115	UBE2C	ENSG00000175063			1	1	2	8.57325
-0.270968	0.140365	VCPIP1	ENSG00000175073			1	1	2	11.0042
0.225	0.223625	PDIK1L	ENSG00000175087			1	1	2	10.6926
0.359274	0.0471457	PSMD2	ENSG00000175166			1	1	2	14.2644
0.649194	7.78007e-05	CSRP2	ENSG00000175183			1	1	2	10.2832
0.627016	0.000160273	ZNF408	ENSG00000175213			1	1	2	10.057
0.734499	2.55098e-06	APOF	ENSG00000175336			1	1	2	4.27771
-0.63871	0.000110259	CHRNA7	ENSG00000175344			1	1	2	10.1655
0.137097	0.462073	NRIP3	ENSG00000175352			1	1	2	11.5697
-0.312097	0.087402	MCTP1	ENSG00000175471			1	1	2	9.03314
0.144816	0.436993	TSGA10IP	ENSG00000175513		1	1		2	4.87223
0.641935	9.91785e-05	UCP3	ENSG00000175564			1	1	2	7.05375
-0.0665323	0.722134	UCP2	ENSG00000175567	1			1	2	9.15212
0.0910272	0.626255	P2RY2	ENSG00000175591	1		1		2	4.30213
0.687903	1.89994e-05	FOSL1	ENSG00000175592			1	1	2	6.70784
0.0322581	0.863226	SUGCT	ENSG00000175600			1	1	2	6.72761
-0.0278226	0.881891	PRIMA1	ENSG00000175785			1	1	2	7.88706
0.402985	0.024589	SFN	ENSG00000175793			1	1	2	4.946
-0.491935	0.00494081	LRRN1	ENSG00000175928			1	1	2	12.2263
-0.484274	0.00576962	PLEKHD1	ENSG00000175985			1	1	2	10.2982
0.708871	8.07221e-06	SPHK1	ENSG00000176170			1	1	2	7.74462
0.105242	0.573128	KCMF1	ENSG00000176407			1	1	2	12.3671
-0.68629	2.02339e-05	LPCAT4	ENSG00000176454			1	1	2	12.0442
-0.45	0.0110833	ZNF575	ENSG00000176472			1	1	2	8.01831
-0.349194	0.054175	GNG7	ENSG00000176533			1	1	2	10.878
0.251613	0.172116	FOXL1	ENSG00000176678			1	1	2	5.61085
-0.52621	0.00236065	BDNF	ENSG00000176697	1			1	2	10.0322
0.713306	6.67161e-06	CCDC121	ENSG00000176714			1	1	2	7.50712
-0.195565	0.29173	TCERG1L	ENSG00000176769			1	1	2	9.47023
-0.307661	0.0922377	GRIN1	ENSG00000176884			1	1	2	11.761
0.529435	0.00219334	TCIM	ENSG00000176907			1	1	2	7.18272
-0.189516	0.307202	SHMT1	ENSG00000176974			1	1	2	8.08923
-0.028629	0.878493	TMEM80	ENSG00000177042			1	1	2	9.37285
0.545968	0.00148756	RHOG	ENSG00000177105			1	1	2	8.38306
0.569355	0.000829259	TALDO1	ENSG00000177156			1	1	2	12.3376
-0.564919	0.000929528	FZD8	ENSG00000177283			1	1	2	9.68742
-0.546774	0.00145891	KCNA2	ENSG00000177301			1	1	2	12.2736
0.669355	3.82963e-05	TOP3A	ENSG00000177302			1	1	2	11.0424
0.204839	0.268987	LRRN4CL	ENSG00000177363			1	1	2	6.58758
0.282258	0.123941	TIMM22	ENSG00000177370			1	1	2	11.2573
0.53629	0.00187163	HIC1	ENSG00000177374			1	1	2	6.68617
-0.4875	0.00540722	RPRM	ENSG00000177519			1	1	2	12.4049
-0.271371	0.139753	TBL1XR1	ENSG00000177565			1	1	2	11.4815
-0.754032	9.67838e-07	SAMD12	ENSG00000177570			1	1	2	9.22131
0.629435	0.000148522	IL17RA	ENSG00000177663			1	1	2	8.47906
0.286694	0.117894	AGTRAP	ENSG00000177674			1	1	2	8.70069
0.129839	0.486329	NECTIN3	ENSG00000177707			1	1	2	10.08
-0.291532	0.11155	SOX12	ENSG00000177732			1	1	2	13.6045
0.0463331	0.804519	KCNJ10	ENSG00000177807			1	1	2	5.70165
-0.119768	0.521032	LCN15	ENSG00000177984		1		1	2	4.27129
0.557661	0.00111661	MLF1	ENSG00000178053			1	1	2	10.7204
0.72621	3.75449e-06	TSSK6	ENSG00000178093			1	1	2	7.47763
-0.442742	0.0126236	NA.97	ENSG00000178162			1	1	2	9.60224
0.510887	0.00331511	ZC3H12D	ENSG00000178199			1	1	2	5.65108
-0.299194	0.102031	RNF212	ENSG00000178222		1		1	2	6.43175
0.317339	0.0819395	TMPRSS9	ENSG00000178297			1	1	2	6.71404
-0.667339	4.12076e-05	AQP11	ENSG00000178301			1	1	2	9.3593
0.356855	0.0487625	TMEM11	ENSG00000178307			1	1	2	10.7142
0.156452	0.400638	ZFAND2A	ENSG00000178381			1	1	2	11.5267
0.274194	0.135519	GLDC	ENSG00000178445			1	1	2	9.62757
0.393952	0.0283192	CA8	ENSG00000178538	1		1		2	7.635
-0.210081	0.256657	ERBB4	ENSG00000178568			1	1	2	10.3874
-0.712097	7.02995e-06	MAF	ENSG00000178573			1	1	2	11.5522
0.768952	4.33957e-07	ERN1	ENSG00000178607			1	1	2	9.54447
0.487903	0.00536332	GPR35	ENSG00000178623			1	1	2	6.38519
0.202419	0.274805	C5orf64	ENSG00000178722			1	1	2	4.928
0.487903	0.00536332	ERFE	ENSG00000178752			1	1	2	6.63052
0.273387	0.136719	ZHX2	ENSG00000178764			1	1	2	9.34109
-0.532661	0.00203643	CPNE7	ENSG00000178773			1	1	2	11.0638
-0.400403	0.0256115	RFLNA	ENSG00000178882			1	1	2	8.85727
-0.130645	0.483602	PFAS	ENSG00000178921			1	1	2	11.1854
-0.364919	0.0435389	SMIM10L2A	ENSG00000178947			1	1	2	12.1117
-0.410081	0.0219504	ERICH3	ENSG00000178965			1	1	2	7.20802
0.229465	0.214326	AURKB	ENSG00000178999			1	1	2	7.97547
0.484274	0.00576962	C3orf38	ENSG00000179021			1	1	2	10.2091
-0.318145	0.0811229	TMEM107	ENSG00000179029			1	1	2	9.41372
-0.382423	0.0337373	CCDC89	ENSG00000179071			1	1	2	3.99443
-0.276467	0.132179	NA.103	ENSG00000179082	1		1		2	3.98732
-0.0306452	0.870005	PER1	ENSG00000179094			1	1	2	11.0539
[truncated: 1,151 more rows]

## Sheet: Corr>2drugs_R>0.65
correlation.rho	p_value	Gene	Gene_ID	Diff_PTX	Diff_Vinc	Diff_BTZ	Diff_Cis	Sum_All	Averaged_RLD_all_Samples
1	0	JUN	ENSG00000177606	1	1	1	1	4	13.4772
0.872177	1.64788e-10	SESN2	ENSG00000130766	1		1	1	3	12.8275
0.82379	1.24835e-08	ARID5A	ENSG00000196843	1	1	1	1	4	9.21785
0.814113	2.53621e-08	MIDEAS	ENSG00000156030	1		1	1	3	11.019
0.809677	3.46276e-08	FILIP1L	ENSG00000168386		1	1	1	3	6.77113
0.808468	3.76443e-08	MAP3K14	ENSG00000006062	1		1	1	3	9.16644
0.804839	4.81975e-08	COQ8A	ENSG00000163050	1		1	1	3	10.0773
0.760887	6.74286e-07	ATF3	ENSG00000162772	1	1	1	1	4	10.7584
0.75121	1.11937e-06	FAM43A	ENSG00000185112	1		1	1	3	9.16901
0.750403	1.16647e-06	GADD45A	ENSG00000116717	1		1	1	3	11.8804
0.716532	5.79531e-06	HRK	ENSG00000135116	1	1	1	1	4	9.57658
0.713941	6.49035e-06	NA.4255	ENSG00000257894	1		1	1	3	5.06985
0.710887	7.40561e-06	STC2	ENSG00000113739	1		1	1	3	9.94058
0.705745	9.21333e-06	MUC13	ENSG00000173702		1	1	1	3	4.19855
0.705202	9.4259e-06	GNLY	ENSG00000115523	1		1	1	3	4.55327
0.703652	1.00567e-05	NLRP12	ENSG00000142405		1	1	1	3	4.42304
0.703629	1.00666e-05	HMOX1	ENSG00000100292	1		1	1	3	9.23921
0.70253	1.05372e-05	C9	ENSG00000113600		1	1	1	3	3.90623
0.698387	1.24956e-05	DDIT3	ENSG00000175197	1		1	1	3	10.2145
0.683065	2.29217e-05	NA.847	ENSG00000224032	1		1	1	3	10.7368
0.682258	2.3642e-05	TNFRSF12A	ENSG00000006327	1		1	1	3	9.45404
0.681276	2.4547e-05	CARD6	ENSG00000132357		1	1	1	3	4.17612
0.664516	4.5617e-05	WEE1	ENSG00000166483	1		1	1	3	10.6446
0.664516	4.5617e-05	NA.5190	ENSG00000262001	1		1	1	3	7.09823
-0.677419	2.8408e-05	ERG28	ENSG00000133935	1		1	1	3	11.6652
-0.710771	7.44275e-06	NA.4815	ENSG00000260457	1	1		1	3	4.3946
-0.71129	7.27842e-06	PANK1	ENSG00000152782	1		1	1	3	10.313
-0.717339	5.59318e-06	MYADML2	ENSG00000185105	1		1	1	3	6.50917
-0.722177	4.50864e-06	CNTN5	ENSG00000149972	1		1	1	3	8.50787
-0.731048	3.00136e-06	DRD1	ENSG00000184845	1		1	1	3	6.88482
-0.735081	2.48147e-06	GALR1	ENSG00000166573	1		1	1	3	7.5639
-0.75121	1.11937e-06	KCTD12	ENSG00000178695	1		1	1	3	11.1818
-0.757258	8.17664e-07	SQLE	ENSG00000104549	1		1	1	3	13.5921
-0.780645	2.21803e-07	NA.761	ENSG00000223414	1	1		1	3	5.6551
-0.800403	6.47478e-08	KCNK9	ENSG00000169427	1		1	1	3	9.79722

## Sheet: Corr>1drug_R>0.65
correlation.rho	p_value	Gene	Gene_ID	Diff_PTX	Diff_Vinc	Diff_BTZ	Diff_Cis	Sum_All	Averaged_RLD_all_Samples
1	0	JUN	ENSG00000177606	1	1	1	1	4	13.4772
0.894758	1.14323e-11	TBC1D20	ENSG00000125875			1	1	2	11.6515
0.872984	1.51152e-10	BSDC1	ENSG00000160058			1	1	2	12.8591
0.872177	1.64788e-10	SESN2	ENSG00000130766	1		1	1	3	12.8275
0.847581	1.79188e-09	MCL1	ENSG00000143384			1	1	2	13.5201
0.840323	3.34878e-09	SART3	ENSG00000075856			1	1	2	12.0569
0.837903	4.0968e-09	PLEKHM1	ENSG00000225190			1	1	2	10.5542
0.830645	7.35889e-09	JAGN1	ENSG00000171135			1	1	2	10.3417
0.829032	8.35068e-09	SMOX	ENSG00000088826			1	1	2	10.5509
0.82621	1.03863e-08	ZC3H12A	ENSG00000163874			1	1	2	6.18555
0.82379	1.24835e-08	ARID5A	ENSG00000196843	1	1	1	1	4	9.21785
0.821774	1.45205e-08	JAM3	ENSG00000166086			1	1	2	12.0286
0.814516	2.46442e-08	E2F6	ENSG00000169016			1	1	2	10.723
0.814113	2.53621e-08	MIDEAS	ENSG00000156030	1		1	1	3	11.019
0.809677	3.46276e-08	FILIP1L	ENSG00000168386		1	1	1	3	6.77113
0.808468	3.76443e-08	MAP3K14	ENSG00000006062	1		1	1	3	9.16644
0.804839	4.81975e-08	COQ8A	ENSG00000163050	1		1	1	3	10.0773
0.800806	6.30525e-08	CALCOCO2	ENSG00000136436			1	1	2	10.2686
0.795968	8.63548e-08	BRMS1	ENSG00000174744			1	1	2	10.3574
0.793145	1.03347e-07	LONP1	ENSG00000196365			1	1	2	12.9384
0.791532	1.14378e-07	CEBPB	ENSG00000172216			1	1	2	10.5761
0.790726	1.20288e-07	LINC02995	ENSG00000253955			1	1	2	6.27024
0.789919	1.26476e-07	HEXB	ENSG00000049860			1	1	2	10.6519
0.7875	1.46826e-07	SAMD4B	ENSG00000179134			1	1	2	12.6353
0.787097	1.50494e-07	FLNC	ENSG00000128591			1	1	2	11.6728
0.785484	1.66022e-07	SUGP1	ENSG00000105705			1	1	2	11.5094
0.785081	1.70126e-07	BRPF1	ENSG00000156983			1	1	2	10.9693
0.779435	2.38193e-07	REXO4	ENSG00000148300			1	1	2	11.4689
0.777354	2.69008e-07	NA.6490	ENSG00000272235			1	1	2	4.6299
0.775806	2.94219e-07	GOSR1	ENSG00000108587			1	1	2	11.4523
0.774597	3.15411e-07	MTG2	ENSG00000101181			1	1	2	10.7026
0.774597	3.15411e-07	ITPKA	ENSG00000137825			1	1	2	6.69678
0.773387	3.37987e-07	UBOX5	ENSG00000185019			1	1	2	9.53554
0.770565	3.96508e-07	NET1	ENSG00000173848			1	1	2	10.1255
0.770161	4.05583e-07	LINC01686	ENSG00000261504			1	1	2	5.72149
0.768952	4.33957e-07	ERN1	ENSG00000178607			1	1	2	9.54447
0.768548	4.4381e-07	NA.6095	ENSG00000270067			1	1	2	7.03225
0.765323	5.30281e-07	LPXN	ENSG00000110031			1	1	2	7.21611
0.764919	5.42106e-07	TRAF2	ENSG00000127191			1	1	2	10.1139
0.764516	5.54171e-07	PRPF19	ENSG00000110107			1	1	2	12.8549
0.764516	5.54171e-07	MTF1	ENSG00000188786			1	1	2	10.1181
0.764113	5.6648e-07	TNFRSF10B	ENSG00000120889			1	1	2	12.2524
0.760887	6.74286e-07	ATF3	ENSG00000162772	1	1	1	1	4	10.7584
0.760081	7.04006e-07	BRAP	ENSG00000089234			1	1	2	10.8624
0.757661	8.00466e-07	STX5	ENSG00000162236			1	1	2	11.1728
0.757258	8.17664e-07	SLC1A5	ENSG00000105281			1	1	2	11.5713
0.756855	8.35198e-07	CCDC9	ENSG00000105321			1	1	2	10.4867
0.755416	9.00594e-07	LINC01359	ENSG00000226891		1		1	2	4.64676
0.753629	9.88277e-07	EDC3	ENSG00000179151			1	1	2	11.5166
0.753179	1.01155e-06	TGM4	ENSG00000163810			1	1	2	4.6068
0.752823	1.03034e-06	SUPT6H	ENSG00000109111			1	1	2	13.1642
0.752419	1.05197e-06	ZNF426	ENSG00000130818			1	1	2	10.4604
0.752016	1.07402e-06	PARD6G-AS1	ENSG00000267270			1	1	2	8.34816
0.751613	1.09648e-06	HACL1	ENSG00000131373			1	1	2	8.85999
0.75121	1.11937e-06	FAM43A	ENSG00000185112	1		1	1	3	9.16901
0.750403	1.16647e-06	GADD45A	ENSG00000116717	1		1	1	3	11.8804
0.749194	1.24049e-06	EMC8	ENSG00000131148			1	1	2	10.4892
0.74879	1.2661e-06	B3GALNT2	ENSG00000162885			1	1	2	8.8719
0.74879	1.2661e-06	FAM111A-DT	ENSG00000245571		1		1	2	5.39302
0.747581	1.34583e-06	OTULIN	ENSG00000154124			1	1	2	10.4251
0.746584	1.41494e-06	RHOH	ENSG00000168421			1	1	2	4.60906
0.746371	1.4301e-06	SPTY2D1	ENSG00000179119			1	1	2	9.93984
0.744355	1.58127e-06	GMEB2	ENSG00000101216			1	1	2	10.449
0.743145	1.67879e-06	SERPINH1	ENSG00000149257			1	1	2	12.6238
0.742742	1.71249e-06	UBALD2	ENSG00000185262			1	1	2	11.7198
0.741935	1.78175e-06	GPX8	ENSG00000164294			1	1	2	8.77374
0.741935	1.78175e-06	ARL6IP4	ENSG00000182196			1	1	2	6.21985
0.741935	1.78175e-06	SERTAD1	ENSG00000197019			1	1	2	8.49375
0.740726	1.89041e-06	GPN2	ENSG00000142751			1	1	2	11.2491
0.739516	2.00505e-06	AKT1S1	ENSG00000204673			1	1	2	11.6239
0.738306	2.12597e-06	FTL	ENSG00000087086			1	1	2	14.8734
0.737903	2.16772e-06	YTHDC1	ENSG00000083896			1	1	2	12.6038
0.7375	2.21022e-06	BTN2A3P	ENSG00000124549			1	1	2	6.69549
0.735558	2.42567e-06	NA.6572	ENSG00000272486			1	1	2	4.98082
0.734499	2.55098e-06	APOF	ENSG00000175336			1	1	2	4.27771
0.734274	2.57839e-06	USP36	ENSG00000055483			1	1	2	11.4074
0.733468	2.67873e-06	GOLGA6L4.1	ENSG00000278662			1	1	2	7.08687
0.732661	2.7826e-06	PI4KB	ENSG00000143393			1	1	2	12.1251
0.731855	2.8901e-06	DOK1	ENSG00000115325			1	1	2	9.10529
0.731855	2.8901e-06	GPATCH3	ENSG00000198746			1	1	2	10.0885
0.731048	3.00136e-06	BTN2A2	ENSG00000124508			1	1	2	8.87142
0.730987	3.01006e-06	CHI3L2	ENSG00000064886			1	1	2	3.94164
0.727419	3.55168e-06	SEC13	ENSG00000157020			1	1	2	11.9767
0.72621	3.75449e-06	TSSK6	ENSG00000178093			1	1	2	7.47763
0.724597	4.04123e-06	UBE2I	ENSG00000103275			1	1	2	12.6427
0.724597	4.04123e-06	SLC7A11	ENSG00000151012			1	1	2	10.6284
0.723387	4.26915e-06	CRCP	ENSG00000241258			1	1	2	11.2641
0.721371	4.675e-06	KEAP1	ENSG00000079999			1	1	2	12.0171
0.720968	4.76024e-06	THUMPD1	ENSG00000066654			1	1	2	11.2836
0.720161	4.93497e-06	GABPB2	ENSG00000143458			1	1	2	8.46165
0.719758	5.02449e-06	GLA	ENSG00000102393			1	1	2	9.33764
0.719355	5.11547e-06	CLASRP	ENSG00000104859			1	1	2	11.8723
0.718548	5.30194e-06	SECISBP2	ENSG00000187742			1	1	2	11.5785
0.718145	5.39746e-06	PURB	ENSG00000146676			1	1	2	11.6566
0.716935	5.69344e-06	ZNF282	ENSG00000170265			1	1	2	11.978
0.716646	5.76644e-06	NA.4763	ENSG00000260278			1	1	2	4.95671
0.716532	5.79531e-06	HRK	ENSG00000135116	1	1	1	1	4	9.57658
0.716532	5.79531e-06	AEN	ENSG00000181026			1	1	2	11.1802
0.715726	6.00402e-06	THOC6	ENSG00000131652			1	1	2	9.51601
0.714919	6.21951e-06	SNIP1	ENSG00000163877			1	1	2	10.2227
0.714516	6.32986e-06	CDCA3	ENSG00000111665			1	1	2	9.14099
0.714516	6.32986e-06	TBC1D15	ENSG00000121749			1	1	2	10.69
0.713941	6.49035e-06	NA.4255	ENSG00000257894	1		1	1	3	5.06985
0.713306	6.67161e-06	CCDC121	ENSG00000176714			1	1	2	7.50712
0.712903	6.78917e-06	ZNF335	ENSG00000198026			1	1	2	10.8332
0.7125	6.90861e-06	POPDC2	ENSG00000121577			1	1	2	6.83895
0.712097	7.02995e-06	GPT2	ENSG00000166123			1	1	2	12.5753
0.711942	7.07706e-06	NA.4162	ENSG00000257097		1	1		2	4.27768
0.711694	7.15321e-06	KDM6B	ENSG00000132510			1	1	2	12.7353
0.710887	7.40561e-06	STC2	ENSG00000113739	1		1	1	3	9.94058
0.710484	7.5348e-06	EIF3I	ENSG00000084623			1	1	2	12.7852
0.710081	7.66603e-06	LMNA	ENSG00000160789			1	1	2	12.1305
0.710081	7.66603e-06	NPIPB2	ENSG00000234719			1	1	2	8.08912
0.709564	7.83706e-06	LOC286059	ENSG00000246130			1	1	2	5.06136
0.708871	8.07221e-06	SPHK1	ENSG00000176170			1	1	2	7.74462
0.708468	8.21186e-06	CCDC137	ENSG00000185298			1	1	2	10.7293
0.708065	8.35369e-06	JMJD1C	ENSG00000171988			1	1	2	11.7737
0.708054	8.35736e-06	LINC02099	ENSG00000253490			1	1	2	3.88138
0.706855	8.79256e-06	CCDC117	ENSG00000159873			1	1	2	10.7807
0.705745	9.21333e-06	MUC13	ENSG00000173702		1	1	1	3	4.19855
0.705202	9.4259e-06	GNLY	ENSG00000115523	1		1	1	3	4.55327
0.703652	1.00567e-05	NLRP12	ENSG00000142405		1	1	1	3	4.42304
0.703629	1.00666e-05	HMOX1	ENSG00000100292	1		1	1	3	9.23921
0.702823	1.04101e-05	S100P	ENSG00000163993			1	1	2	4.71141
0.70253	1.05372e-05	C9	ENSG00000113600		1	1	1	3	3.90623
0.702477	1.05604e-05	MAJIN	ENSG00000168070			1	1	2	4.10846
0.702016	1.07641e-05	H2BC20P	ENSG00000261716			1	1	2	9.05586
0.700403	1.1505e-05	C1orf115	ENSG00000162817	1			1	2	7.55119
0.698387	1.24956e-05	DDIT3	ENSG00000175197	1		1	1	3	10.2145
0.696371	1.35626e-05	PHF5A	ENSG00000100410			1	1	2	10.5038
0.696371	1.35626e-05	NGDN	ENSG00000129460			1	1	2	10.5633
0.695968	1.37856e-05	YJU2B	ENSG00000104957			1	1	2	10.9463
0.695968	1.37856e-05	CLK3	ENSG00000179335			1	1	2	11.456
0.694355	1.47111e-05	NA.964	ENSG00000224945			1	1	2	7.29372
0.693952	1.4951e-05	RPF1	ENSG00000117133			1	1	2	10.7283
0.693952	1.4951e-05	ZNF829	ENSG00000185869			1	1	2	8.50972
0.693952	1.4951e-05	NPIPB6	ENSG00000198156			1	1	2	6.26998
0.693548	1.51945e-05	OSER1	ENSG00000132823			1	1	2	10.6194
0.693548	1.51945e-05	STX6	ENSG00000135823			1	1	2	11.4773
0.693145	1.54415e-05	SERPINC1	ENSG00000117601			1	1	2	5.32534
0.692742	1.56921e-05	NCAPH2	ENSG00000025770			1	1	2	11.9013
0.692742	1.56921e-05	PPP4C	ENSG00000149923			1	1	2	12.6402
0.692339	1.59465e-05	WHAMM	ENSG00000156232			1	1	2	9.36537
0.690748	1.69862e-05	IRF8	ENSG00000140968			1	1	2	4.55981
0.689439	1.78871e-05	BPIFC	ENSG00000184459			1	1	2	4.75828
0.689113	1.81185e-05	N4BP2L1	ENSG00000139597			1	1	2	6.89922
0.687903	1.89994e-05	IL6R	ENSG00000160712			1	1	2	7.19195
0.687903	1.89994e-05	FOSL1	ENSG00000175592			1	1	2	6.70784
0.6875	1.93015e-05	TTC4	ENSG00000243725			1	1	2	6.46277
0.686694	1.99187e-05	RBM39	ENSG00000131051			1	1	2	13.3853
0.686694	1.99187e-05	PIM1	ENSG00000137193			1	1	2	10.2572
0.68629	2.02339e-05	THAP3	ENSG00000041988			1	1	2	10.0507
0.685111	2.11819e-05	NA.3703	ENSG00000253775			1	1	2	3.95578
0.683942	2.21608e-05	NA.7700	ENSG00000279164			1	1	2	3.96442
0.683871	2.22213e-05	NCLN	ENSG00000125912			1	1	2	11.924
0.683871	2.22213e-05	IER5	ENSG00000162783			1	1	2	10.9089
0.683738	2.23352e-05	DMBX1	ENSG00000197587			1	1	2	5.48235
0.683065	2.29217e-05	NA.847	ENSG00000224032	1		1	1	3	10.7368
0.682661	2.32794e-05	GEM	ENSG00000164949	1			1	2	7.71802
0.682258	2.3642e-05	TNFRSF12A	ENSG00000006327	1		1	1	3	9.45404
0.681276	2.4547e-05	CARD6	ENSG00000132357		1	1	1	3	4.17612
0.680242	2.55326e-05	TMEM161A	ENSG00000064545			1	1	2	10.1385
0.680242	2.55326e-05	GADD45G	ENSG00000130222			1	1	2	10.6951
0.679839	2.59267e-05	ADAMTS20	ENSG00000173157			1	1	2	5.43905
0.679101	2.66621e-05	NA.3556	ENSG00000251556			1	1	2	4.75363
0.678681	2.70891e-05	GTSF1L	ENSG00000124196			1	1	2	3.92743
0.678226	2.75582e-05	ALKBH5	ENSG00000091542			1	1	2	11.8243
0.678226	2.75582e-05	RBM17	ENSG00000134453			1	1	2	12.0681
0.678226	2.75582e-05	ZNF267	ENSG00000185947			1	1	2	8.43758
0.677016	2.88417e-05	GPATCH8	ENSG00000186566			1	1	2	12.2984
0.676613	2.92813e-05	NFE2L2	ENSG00000116044			1	1	2	10.7406
0.67621	2.9727e-05	CA5B	ENSG00000169239			1	1	2	8.16573
0.676076	2.98764e-05	NMRAL2P	ENSG00000171658			1	1	2	4.18668
0.675806	3.01787e-05	SNHG17	ENSG00000196756			1	1	2	10.5163
0.675403	3.06366e-05	USP47	ENSG00000170242			1	1	2	12.7724
0.675	3.11008e-05	YJU2	ENSG00000105248			1	1	2	10.1881
0.674597	3.15712e-05	TAS1R3	ENSG00000169962			1	1	2	7.26694
0.674466	3.17256e-05	BMP4	ENSG00000125378			1	1	2	5.37053
0.674194	3.2048e-05	MYH7	ENSG00000092054			1	1	2	8.07517
0.67379	3.25313e-05	TIMM44	ENSG00000104980			1	1	2	11.928
0.673038	3.3451e-05	KCNJ15	ENSG00000157551			1	1	2	4.24842
0.672984	3.35175e-05	SMG5	ENSG00000198952			1	1	2	12.8039
0.672581	3.40207e-05	TYW3	ENSG00000162623			1	1	2	9.05189
0.670968	3.61017e-05	RCE1	ENSG00000173653			1	1	2	10.0059
0.669355	3.82963e-05	NA.6	ENSG00000108785			1	1	2	8.05816
0.669355	3.82963e-05	TOP3A	ENSG00000177302			1	1	2	11.0424
0.668145	4.00201e-05	MSX1	ENSG00000163132			1	1	2	6.40522
0.667339	4.12076e-05	CHRNA5	ENSG00000169684			1	1	2	8.09368
0.66683	4.19723e-05	NA.7806	ENSG00000279421			1	1	2	4.52242
0.666532	4.24267e-05	RBSN	ENSG00000131381			1	1	2	12.4114
0.666264	4.28393e-05	NA.7676	ENSG00000279110	1			1	2	4.8946
0.665726	4.3678e-05	SAAL1	ENSG00000166788			1	1	2	9.53947
0.665196	4.45179e-05	NA.4626	ENSG00000259712			1	1	2	4.08422
0.664516	4.5617e-05	WEE1	ENSG00000166483	1		1	1	3	10.6446
0.664516	4.5617e-05	NA.5190	ENSG00000262001	1		1	1	3	7.09823
0.664516	4.5617e-05	AAR2	ENSG00000131043			1	1	2	11.1168
0.664445	4.5733e-05	PPP1R27	ENSG00000182676			1	1	2	4.80929
0.664113	4.62804e-05	DAGLB	ENSG00000164535			1	1	2	10.8769
0.663842	4.67309e-05	NA.7596	ENSG00000278920			1	1	2	4.7627
0.66371	4.69523e-05	ARFGAP1	ENSG00000101199			1	1	2	12.8974
0.66371	4.69523e-05	PRR3	ENSG00000204576			1	1	2	10.9631
0.663475	4.73471e-05	DEFB134	ENSG00000205882			1	1	2	3.99188
0.663436	4.74138e-05	NA.4782	ENSG00000260361			1	1	2	4.97963
0.663306	4.7633e-05	RBM42	ENSG00000126254			1	1	2	12.4612
0.662903	4.83225e-05	AMMECR1	ENSG00000101935			1	1	2	8.39374
0.6625	4.90209e-05	DNAH12	ENSG00000174844			1	1	2	5.61967
0.660887	5.19061e-05	NA.17	ENSG00000124224			1	1	2	8.18573
0.658871	5.57261e-05	ST3GAL6	ENSG00000064225			1	1	2	7.93715
0.658161	5.71291e-05	DUOX2	ENSG00000140279			1	1	2	4.56852
0.657661	5.81372e-05	CDKN2AIP	ENSG00000168564			1	1	2	10.7504
0.657258	5.89614e-05	TEX14	ENSG00000121101			1	1	2	6.10037
0.657258	5.89614e-05	SHMT2	ENSG00000182199			1	1	2	12.8632
0.656048	6.14971e-05	MAP2K3	ENSG00000034152			1	1	2	9.82974
0.655645	6.23638e-05	SAT1	ENSG00000130066			1	1	2	11.3145
0.655242	6.32414e-05	PPIE	ENSG00000084072			1	1	2	10.6184
0.655242	6.32414e-05	ATF4	ENSG00000128272			1	1	2	14.382
0.654656	6.45363e-05	KRT6A	ENSG00000205420			1	1	2	4.27669
0.654032	6.5941e-05	LINC01988	ENSG00000283036			1	1	2	4.97081
0.653701	6.66987e-05	IGFL2	ENSG00000204866	1			1	2	4.54235
0.653226	6.77976e-05	HMGCL	ENSG00000117305			1	1	2	9.95551
0.6525	6.95085e-05	HSPA7	ENSG00000225217			1	1	2	4.58768
0.6525	6.95085e-05	MIR3929	ENSG00000265641			1	1	2	4.02242
0.652419	6.97008e-05	RUBCNL	ENSG00000102445			1	1	2	7.38461
0.652103	7.04598e-05	GPRC5A	ENSG00000013588			1	1	2	5.3192
0.651976	7.07677e-05	NA.4111	ENSG00000256609			1	1	2	3.80728
0.650806	7.36512e-05	WASH8P	ENSG00000226210			1	1	2	10.5132
0.650403	7.46696e-05	RAE1	ENSG00000101146			1	1	2	11.4228
0.650403	7.46696e-05	CLU	ENSG00000120885			1	1	2	14.8728
0.65	7.57005e-05	LAT2	ENSG00000086730			1	1	2	6.63789
-0.650403	7.46696e-05	GABRB3	ENSG00000166206			1	1	2	13.1653
-0.650806	7.36512e-05	SHISAL1	ENSG00000138944			1	1	2	12.0961
-0.65121	7.26453e-05	ASB13	ENSG00000196372			1	1	2	10.6275
-0.651613	7.16516e-05	MMP11	ENSG00000099953			1	1	2	8.00199
-0.651613	7.16516e-05	PDGFA-DT	ENSG00000223855			1	1	2	7.51284
-0.652419	6.97008e-05	FHDC1	ENSG00000137460			1	1	2	9.51997
-0.653226	6.77976e-05	LOC441666	ENSG00000215146			1	1	2	7.81685
-0.653629	6.68635e-05	WWOX	ENSG00000186153			1	1	2	9.73092
-0.653683	6.67383e-05	LINC01456	ENSG00000225882			1	1	2	5.04527
-0.654839	6.41301e-05	KCNB2	ENSG00000182674			1	1	2	8.93321
-0.655242	6.32414e-05	NA.2101	ENSG00000233175			1	1	2	6.91827
-0.655645	6.23638e-05	TAFA2	ENSG00000198673			1	1	2	10.15
-0.659274	5.49425e-05	BPNT1	ENSG00000162813			1	1	2	9.71415
-0.660081	5.3405e-05	CRHBP	ENSG00000145708	1			1	2	10.8564
-0.660081	5.3405e-05	KLHL1	ENSG00000150361	1			1	2	10.0064
-0.660081	5.3405e-05	LINGO1	ENSG00000169783			1	1	2	13.5052
-0.660747	5.21637e-05	NA.3798	ENSG00000254399			1	1	2	4.35954
-0.660887	5.19061e-05	CAMKK2	ENSG00000110931			1	1	2	11.6718
-0.660887	5.19061e-05	OPRM1	ENSG00000112038	1			1	2	6.97637
-0.661694	5.0445e-05	NCAM1	ENSG00000149294			1	1	2	15.3973
-0.6625	4.90209e-05	KATNAL1	ENSG00000102781			1	1	2	11.5835
-0.662903	4.83225e-05	KICS2	ENSG00000174206			1	1	2	7.97246
-0.662903	4.83225e-05	LINC02762	ENSG00000250303			1	1	2	9.1869
-0.66371	4.69523e-05	PIP4K2A	ENSG00000150867			1	1	2	10.8415
-0.664516	4.5617e-05	SEMA3E	ENSG00000170381	1			1	2	10.0825
-0.664919	4.49623e-05	KLHL14	ENSG00000197705			1	1	2	10.4232
-0.665726	4.3678e-05	ST3GAL5	ENSG00000115525			1	1	2	11.3293
-0.666935	4.18132e-05	INKA1	ENSG00000185614			1	1	2	7.77475
-0.667339	4.12076e-05	IDI1	ENSG00000067064	1		1		2	12.8482
-0.667339	4.12076e-05	AQP11	ENSG00000178301			1	1	2	9.3593
-0.670161	3.71845e-05	RALGPS1	ENSG00000136828			1	1	2	11.7887
-0.670968	3.61017e-05	HCRTR1	ENSG00000121764			1	1	2	7.67165
-0.670968	3.61017e-05	KCNS2	ENSG00000156486			1	1	2	8.92997
-0.671371	3.5571e-05	POU4F2	ENSG00000151615			1	1	2	10.373
-0.671774	3.50473e-05	HAS3	ENSG00000103044			1	1	2	10.086
-0.671774	3.50473e-05	PBX1	ENSG00000185630			1	1	2	14.1467
-0.672367	3.42902e-05	NA.3453	ENSG00000250706	1		1		2	4.22797
-0.672581	3.40207e-05	TMEM266	ENSG00000169758			1	1	2	8.80691
-0.672984	3.35175e-05	SOSTDC1	ENSG00000171243			1	1	2	8.47226
-0.672984	3.35175e-05	STX18-AS1	ENSG00000247708			1	1	2	7.73856
-0.673387	3.30211e-05	COA1	ENSG00000106603			1	1	2	11.4555
-0.673387	3.30211e-05	DOCK11	ENSG00000147251			1	1	2	9.74604
-0.674194	3.2048e-05	TBC1D30	ENSG00000111490			1	1	2	10.5271
-0.674597	3.15712e-05	EDIL3	ENSG00000164176			1	1	2	13.3049
-0.676613	2.92813e-05	CHRM2	ENSG00000181072			1	1	2	11.6026
-0.677419	2.8408e-05	ERG28	ENSG00000133935	1		1	1	3	11.6652
-0.677419	2.8408e-05	NDRG3	ENSG00000101079			1	1	2	11.8984
-0.677823	2.79802e-05	NNT	ENSG00000112992			1	1	2	11.9564
-0.678226	2.75582e-05	MB21D2	ENSG00000180611			1	1	2	10.154
-0.679032	2.67312e-05	NA.1672	ENSG00000230105			1	1	2	6.13284
-0.679839	2.59267e-05	ZNF248	ENSG00000198105			1	1	2	10.818
-0.681048	2.47607e-05	CA10	ENSG00000154975			1	1	2	11.4362
-0.681048	2.47607e-05	ZNF890P	ENSG00000159904			1	1	2	5.54384
-0.681855	2.40097e-05	ZNF33B	ENSG00000196693			1	1	2	10.9436
-0.682258	2.3642e-05	SLC8A3	ENSG00000100678			1	1	2	10.2786
-0.684274	2.18783e-05	GPR12	ENSG00000132975			1	1	2	8.90827
-0.684274	2.18783e-05	XPR1	ENSG00000143324			1	1	2	14.2821
-0.685081	2.12066e-05	STAG3L4	ENSG00000106610			1	1	2	8.75154
-0.68629	2.02339e-05	LPCAT4	ENSG00000176454			1	1	2	12.0442
-0.687097	1.96079e-05	SLC35F4	ENSG00000151812			1	1	2	8.59032
-0.6875	1.93015e-05	RNF207	ENSG00000158286			1	1	2	7.89438
-0.689113	1.81185e-05	BTN3A1	ENSG00000026950			1	1	2	9.84496
-0.689113	1.81185e-05	FAXC	ENSG00000146267			1	1	2	11.7857
-0.690323	1.72746e-05	KBTBD3	ENSG00000182359			1	1	2	7.56606
-0.690726	1.70013e-05	SEMA3D	ENSG00000153993			1	1	2	8.1813
-0.690726	1.70013e-05	KSR2	ENSG00000171435			1	1	2	9.71716
-0.690726	1.70013e-05	VWC2L	ENSG00000174453			1	1	2	7.8099
-0.691129	1.67318e-05	GSK3B	ENSG00000082701			1	1	2	13.3975
-0.69223	1.60154e-05	HNRNPCP3	ENSG00000259419			1	1	2	4.81176
-0.692742	1.56921e-05	LANCL3	ENSG00000147036			1	1	2	11.2586
-0.693548	1.51945e-05	NA.2777	ENSG00000238058			1	1	2	7.14401
-0.694758	1.44746e-05	CD81-AS1	ENSG00000238184			1	1	2	5.64285
-0.695161	1.42415e-05	DLK2	ENSG00000171462			1	1	2	8.80675
-0.695565	1.40119e-05	PTPN5	ENSG00000110786			1	1	2	12.4322
-0.695968	1.37856e-05	OPCML	ENSG00000183715			1	1	2	11.4059
-0.696371	1.35626e-05	NA.2871	ENSG00000239911			1	1	2	7.83708
-0.696774	1.33429e-05	LOC283194	ENSG00000255240			1	1	2	5.50096
-0.697177	1.31263e-05	TFIP11-DT	ENSG00000261188			1	1	2	9.11273
-0.697984	1.27028e-05	PTPRT-DT	ENSG00000233508			1	1	2	8.69392
-0.697984	1.27028e-05	PPP1R3E	ENSG00000235194			1	1	2	10.0258
-0.698387	1.24956e-05	BRINP1	ENSG00000078725			1	1	2	11.3858
-0.70121	1.1129e-05	NDST4	ENSG00000138653			1	1	2	9.41027
-0.70121	1.1129e-05	OBSCN-AS1	ENSG00000162913			1	1	2	7.13135
-0.701716	1.08987e-05	NA.6396	ENSG00000271959			1	1	2	4.62215
-0.702016	1.07641e-05	FSD1L	ENSG00000106701			1	1	2	11.537
-0.702016	1.07641e-05	PTPRO	ENSG00000151490			1	1	2	12.145
-0.702419	1.05857e-05	SUOX	ENSG00000139531			1	1	2	10.3532
-0.702419	1.05857e-05	NA.5188	ENSG00000261996			1	1	2	6.18999
-0.702823	1.04101e-05	DGCR5	ENSG00000273032			1	1	2	8.2293
-0.704839	9.57049e-06	STT3B	ENSG00000163527			1	1	2	12.5006
-0.704839	9.57049e-06	NA.5744	ENSG00000267640			1	1	2	8.80401
-0.708468	8.21186e-06	OBI1-AS1	ENSG00000234377			1	1	2	7.21599
-0.709274	7.9347e-06	DACH2	ENSG00000126733			1	1	2	9.85266
-0.709274	7.9347e-06	FLJ38576	ENSG00000279943			1	1	2	5.8347
-0.710081	7.66603e-06	SLC17A6	ENSG00000091664			1	1	2	12.8107
-0.710771	7.44275e-06	NA.4815	ENSG00000260457	1	1		1	3	4.3946
-0.710887	7.40561e-06	NA.1648	ENSG00000229950			1	1	2	5.88475
-0.71129	7.27842e-06	PANK1	ENSG00000152782	1		1	1	3	10.313
-0.71129	7.27842e-06	THSD7B	ENSG00000144229			1	1	2	9.36786
-0.712097	7.02995e-06	MAF	ENSG00000178573			1	1	2	11.5522
-0.7125	6.90861e-06	LINC03011	ENSG00000237310			1	1	2	7.10776
-0.713623	6.58061e-06	HAPLN4	ENSG00000187664			1	1	2	4.40743
-0.714919	6.21951e-06	STK32B	ENSG00000152953			1	1	2	10.896
-0.716129	5.89883e-06	CALN1	ENSG00000183166			1	1	2	9.54529
-0.717339	5.59318e-06	MYADML2	ENSG00000185105	1		1	1	3	6.50917
-0.717742	5.49453e-06	RCAN3	ENSG00000117602			1	1	2	10.2478
-0.718548	5.30194e-06	ZNF341	ENSG00000131061			1	1	2	8.59187
-0.719355	5.11547e-06	HRH3	ENSG00000101180			1	1	2	9.70637
-0.720161	4.93497e-06	GNPTAB	ENSG00000111670			1	1	2	12.4665
-0.720161	4.93497e-06	SLC24A2	ENSG00000155886	1			1	2	9.25975
-0.720968	4.76024e-06	NA.2385	ENSG00000235296			1	1	2	5.06689
-0.721774	4.59114e-06	SCFD2	ENSG00000184178			1	1	2	9.48243
-0.722177	4.50864e-06	CNTN5	ENSG00000149972	1		1	1	3	8.50787
-0.722984	4.34767e-06	SHISA7	ENSG00000187902			1	1	2	10.7981
-0.723387	4.26915e-06	ZNF485	ENSG00000198298			1	1	2	6.8438
-0.727823	3.48631e-06	INPP4B	ENSG00000109452			1	1	2	8.31399
-0.727823	3.48631e-06	DHRS1	ENSG00000157379			1	1	2	10.1214
-0.728226	3.42204e-06	RASGRF1	ENSG00000058335			1	1	2	10.2022
-0.729032	3.2967e-06	RGS8	ENSG00000135824			1	1	2	10.7482
-0.731048	3.00136e-06	DRD1	ENSG00000184845	1		1	1	3	6.88482
-0.733065	2.73021e-06	NA.7617	ENSG00000278971			1	1	2	5.25338
-0.735081	2.48147e-06	GALR1	ENSG00000166573	1		1	1	3	7.5639
-0.735081	2.48147e-06	MAGEE1	ENSG00000198934			1	1	2	12.1397
-0.740323	1.92794e-06	SLC8A1	ENSG00000183023			1	1	2	11.2069
-0.740726	1.89041e-06	CBLN2	ENSG00000141668			1	1	2	11.4973
-0.742742	1.71249e-06	GPR37	ENSG00000170775			1	1	2	9.09274
-0.742742	1.71249e-06	SLCO5A1-AS1	ENSG00000246528			1	1	2	7.16444
-0.743145	1.67879e-06	NA.8168	ENSG00000280339	1			1	2	5.77744
-0.744758	1.54992e-06	RGS19	ENSG00000171700			1	1	2	8.54145
-0.746371	1.4301e-06	FLT3	ENSG00000122025			1	1	2	5.78173
-0.746371	1.4301e-06	FCHSD2	ENSG00000137478			1	1	2	11.1881
-0.746774	1.40149e-06	BCHE	ENSG00000114200			1	1	2	10.7173
-0.747581	1.34583e-06	BMPR2	ENSG00000204217			1	1	2	12.7793
-0.749194	1.24049e-06	TCEAL8	ENSG00000180964			1	1	2	11.1076
-0.75	1.19068e-06	RFX6	ENSG00000185002			1	1	2	7.47774
-0.750806	1.1427e-06	OPRL1	ENSG00000125510			1	1	2	10.4982
-0.75121	1.11937e-06	KCTD12	ENSG00000178695	1		1	1	3	11.1818
-0.754032	9.67838e-07	SAMD12	ENSG00000177570			1	1	2	9.22131
-0.754839	9.28111e-07	CFAP221	ENSG00000163075			1	1	2	8.19878
-0.757258	8.17664e-07	SQLE	ENSG00000104549	1		1	1	3	13.5921
-0.758871	7.50827e-07	ZNF883	ENSG00000228623			1	1	2	8.00824
-0.760081	7.04006e-07	PARD6A	ENSG00000102981			1	1	2	9.73993
-0.760081	7.04006e-07	LINC01011	ENSG00000244041			1	1	2	7.62553
-0.760484	6.89001e-07	NAA80	ENSG00000243477			1	1	2	8.59463
-0.766935	4.85293e-07	PLPPR1	ENSG00000148123			1	1	2	11.5301
-0.767742	4.64129e-07	LIPT2-AS1	ENSG00000254837			1	1	2	8.41394
-0.769355	4.24304e-07	DIPK1A	ENSG00000154511			1	1	2	10.1406
-0.769758	4.14848e-07	HS3ST5	ENSG00000249853			1	1	2	9.12903
-0.772581	3.53847e-07	NA.6505	ENSG00000272301			1	1	2	7.33025
-0.775	3.08197e-07	SPIN4	ENSG00000186767			1	1	2	9.62273
-0.775403	3.01134e-07	CASD1	ENSG00000127995			1	1	2	11.9147
-0.775806	2.94219e-07	TFAP2A	ENSG00000137203			1	1	2	11.0237
-0.777016	2.74333e-07	DCTN1-AS1	ENSG00000237737			1	1	2	7.22197
-0.777823	2.61765e-07	GABRA2	ENSG00000151834			1	1	2	10.6392
-0.779435	2.38193e-07	PIGK	ENSG00000142892			1	1	2	10.0933
-0.780645	2.21803e-07	NA.761	ENSG00000223414	1	1		1	3	5.6551
-0.781048	2.16573e-07	LRRC3B	ENSG00000179796			1	1	2	8.33955
-0.784274	1.78614e-07	SP2-AS1	ENSG00000234494			1	1	2	6.2209
-0.789394	1.30661e-07	FFAR4	ENSG00000186188			1	1	2	5.19908
-0.791532	1.14378e-07	LRFN5	ENSG00000165379			1	1	2	10.503
-0.795161	9.09282e-08	GPR22	ENSG00000172209			1	1	2	8.7114
-0.799194	7.00871e-08	PTGFR	ENSG00000122420			1	1	2	9.32596
-0.800403	6.47478e-08	KCNK9	ENSG00000169427	1		1	1	3	9.79722
-0.802823	5.51691e-08	TRMT9B	ENSG00000250305			1	1	2	9.64174
-0.806048	4.44117e-08	SLITRK3	ENSG00000121871			1	1	2	10.6305
-0.81129	3.09494e-08	ANKRD34A	ENSG00000272031			1	1	2	8.82247
-0.812097	2.92479e-08	NXPH4	ENSG00000182379			1	1	2	11.5426
-0.814516	2.46442e-08	NA.7284	ENSG00000276408			1	1	2	5.999
-0.814919	2.39449e-08	CRIM1	ENSG00000150938			1	1	2	11.1863
-0.880242	6.75971e-11	SLC25A40	ENSG00000075303			1	1	2	9.54954

## Sheet: For_Figure
Gene	correlation.rho	p_value		Gene_ID	Diff_PTX	Diff_Vinc	Diff_BTZ	Diff_Cis	Sum_All	Averaged_RLD_all_Samples	Legend	Include in Figure
JUN	1	0	Jun proto-oncogene, AP-1 transcription factor subunit	ENSG00000177606	1	1	1	1	4	13.4772	1	1	1	Neuronal stress response
SESN2	0.872177	1.64788e-10	Sestrin 2	ENSG00000130766	1		1	1	3	12.8275	1	1	2	Neuronal apoptosis
ARID5A	0.82379	1.24835e-08	AT-rich interaction domain 5A	ENSG00000196843	1	1	1	1	4	9.21785	1	1	3	Neuroinflammation
MIDEAS	0.814113	2.53621e-08	Mi-2/NuRD complex ATPase subunit	ENSG00000156030	1		1	1	3	11.019		0	4	Neuronal transmission
FILIP1L	0.809677	3.46276e-08	Filamin A interacting protein 1-like	ENSG00000168386		1	1	1	3	6.77113		0	5	Kinase, transcription factor
MAP3K14	0.808468	3.76443e-08	Mitogen-activated protein kinase kinase kinase 14	ENSG00000006062	1		1	1	3	9.16644	1, 5	1
COQ8A	0.804839	4.81975e-08	Coenzyme Q8A	ENSG00000163050	1		1	1	3	10.0773		0
ATF3	0.760887	6.74286e-07	Activating transcription factor 3	ENSG00000162772	1	1	1	1	4	10.7584	1	1
FAM43A	0.75121	1.11937e-06	Family with sequence similarity 43 member A	ENSG00000185112	1		1	1	3	9.16901		0
GADD45A	0.750403	1.16647e-06	Growth arrest and DNA damage inducible alpha	ENSG00000116717	1		1	1	3	11.8804	1	1
HRK	0.716532	5.79531e-06	Harakiri, BCL2 interacting protein	ENSG00000135116	1	1	1	1	4	9.57658	2	1
ENSG00000257894	0.713941	6.49035e-06	NA	ENSG00000257894	1		1	1	3	5.06985		0
STC2	0.710887	7.40561e-06	Stanniocalcin 2	ENSG00000113739	1		1	1	3	9.94058	1	0
MUC13	0.705745	9.21333e-06	Mucin 13, cell surface associated	ENSG00000173702		1	1	1	3	4.19855		0
GNLY	0.705202	9.4259e-06	Granulysin	ENSG00000115523	1		1	1	3	4.55327		0
NLRP12	0.703652	1.00567e-05	NLR family pyrin domain containing 12	ENSG00000142405		1	1	1	3	4.42304	3	1
HMOX1	0.703629	1.00666e-05	Heme oxygenase 1	ENSG00000100292	1		1	1	3	9.23921	3	1
C9	0.70253	1.05372e-05	Complement component 9	ENSG00000113600		1	1	1	3	3.90623	3	1
DDIT3	0.698387	1.24956e-05	DNA damage inducible transcript 3	ENSG00000175197	1		1	1	3	10.2145	1	1
ENSG00000224032	0.683065	2.29217e-05	ENSG00000224032	ENSG00000224032	1		1	1	3	10.7368		0
TNFRSF12A	0.682258	2.3642e-05	TNF receptor superfamily member 12A	ENSG00000006327	1		1	1	3	9.45404	3	1
CARD6	0.681276	2.4547e-05	Caspase recruitment domain family member 6	ENSG00000132357		1	1	1	3	4.17612		0
WEE1	0.664516	4.5617e-05	WEE1 G2 checkpoint kinase	ENSG00000166483	1		1	1	3	10.6446	1, 5	1
ENSG00000262001	0.664516	4.5617e-05	ENSG00000262001	ENSG00000262001	1		1	1	3	7.09823		0
ERG28	-0.677419	2.8408e-05	ERG28, endoplasmic reticulum protein	ENSG00000133935	1		1	1	3	11.6652		0
ENSG00000260457	-0.710771	7.44275e-06	NA	ENSG00000260457	1	1		1	3	4.3946		0
PANK1	-0.71129	7.27842e-06	Pantothenate kinase 1	ENSG00000152782	1		1	1	3	10.313		0
MYADML2	-0.717339	5.59318e-06	Myeloid-associated differentiation marker-like 2	ENSG00000185105	1		1	1	3	6.50917		0
CNTN5	-0.722177	4.50864e-06	Contactin 5	ENSG00000149972	1		1	1	3	8.50787		0
DRD1	-0.731048	3.00136e-06	Dopamine receptor D1	ENSG00000184845	1		1	1	3	6.88482		0
GALR1	-0.735081	2.48147e-06	Galanin receptor 1	ENSG00000166573	1		1	1	3	7.5639	4	1
KCTD12	-0.75121	1.11937e-06	Potassium channel tetramerization domain containing 12	ENSG00000178695	1		1	1	3	11.1818		0
SQLE	-0.757258	8.17664e-07	Squalene epoxidase	ENSG00000104549	1		1	1	3	13.5921		1
ENSG00000223414	-0.780645	2.21803e-07	ENSG00000223414	ENSG00000223414	1	1		1	3	5.6551		0
KCNK9	-0.800403	6.47478e-08	Potassium two pore domain channel subfamily K member 9	ENSG00000169427	1		1	1	3	9.79722	4	1

## Sheet: Figure_Comparison_PTX
Gene	Name	Include in Figure	Vehicle_subtracted_PTX1	Vehicle_subtracted_PTX2	Vehicle_subtracted_PTX3	Vehicle_subtracted_PTX-SP1	Vehicle_subtracted_PTX-SP2	Vehicle_subtracted_PTX-SP3	Vehicle_subtracted_PTX-SP4	Drug_Mean	Drug-SP_Mean	T-Test
JUN	Jun proto-oncogene, AP-1 transcription factor subunit	1	0.986998	1.00447	0.931932	-0.572363	-0.989246	-1.00121	-0.598127	0.974466	-0.790236	5.85652e-05
SESN2	Sestrin 2	1	0.754837	0.566448	0.484911	0.694549	0.933327	1.06972	1.28012	0.602065	0.994431	0.057717
ARID5A	AT-rich interaction domain 5A	1	1.70389	1.74565	1.69558	0.0606162	-0.424991	-0.255795	0.0206558	1.71504	-0.149878	3.88565e-05
MIDEAS	Mi-2/NuRD complex ATPase subunit	0	0.550943	0.540151	0.647617	-0.560381	-0.376792	-0.233813	-0.185091	0.57957	-0.339019	0.000304971
FILIP1L	Filamin A interacting protein 1-like	0	1.10935	0.312059	1.1078	-0.826865	0.0934693	0.158356	0.213979	0.843071	-0.0902653	0.0516396
MAP3K14	Mitogen-activated protein kinase kinase kinase 14	1	0.605364	0.488636	0.673414	0.017184	0.146818	-0.331973	-0.0284628	0.589138	-0.0491086	0.00416919
COQ8A	Coenzyme Q8A	0	0.707063	0.700341	0.589448	0.345205	0.255947	0.274989	0.317982	0.665617	0.298531	0.000254774
ATF3	Activating transcription factor 3	1	0.623401	0.463498	0.750131	0.202551	0.00377215	-0.0679985	0.17734	0.612343	0.0789162	0.00374392
FAM43A	Family with sequence similarity 43 member A	0	1.22805	0.55223	0.516414	0.669201	0.587504	0.550062	0.881732	0.765566	0.672125	0.67866
GADD45A	Growth arrest and DNA damage inducible alpha	1	0.656248	0.819771	0.67216	0.490776	0.244041	0.376288	0.613137	0.71606	0.43106	0.0395207
HRK	Harakiri, BCL2 interacting protein	1	2.65893	2.63854	2.57258	-0.0969982	-0.368259	-0.660261	-0.142179	2.62335	-0.316924	7.28469e-06
ENSG00000257894	NA	0	1.29051	0.75953	1.07855	0.0626478	0.167128	0.0598058	0.461647	1.04286	0.187807	0.00409338
STC2	Stanniocalcin 2	0	0.766197	0.602837	0.552016	0.693445	0.902754	1.15824	1.2345	0.64035	0.997234	0.0707948
MUC13	Mucin 13, cell surface associated	0	0	0	0	-0.205597	-0.450134	0.209738	0.814898	0	0.0922263	0.789481
GNLY	Granulysin	0	0.761305	1.06242	0.771313	0.40374	-0.00172023	1.07775	0.695902	0.865012	0.543917	0.307186
NLRP12	NLR family pyrin domain containing 12	1	0	0	0	0.488706	0.192507	0.0559822	0.691228	0	0.357106	0.0892046
HMOX1	Heme oxygenase 1	1	0.680879	0.948712	0.871057	1.03255	0.255493	-0.181521	0.526699	0.833549	0.408306	0.225865
C9	Complement component 9	1	0.761305	0	0	0	0	0	0.789827	0.253768	0.197457	0.865432
DDIT3	DNA damage inducible transcript 3	1	0.433749	0.547265	0.534088	1.51394	1.05537	0.996465	1.07712	0.505034	1.16072	0.00607947
ENSG00000224032	ENSG00000224032	0	0.471934	0.528869	0.532856	0.479016	0.169403	0.244511	0.346072	0.51122	0.309751	0.0553596
TNFRSF12A	TNF receptor superfamily member 12A	1	1.12023	0.816302	0.643541	-0.366941	-0.343262	-0.423259	0.167339	0.860023	-0.241531	0.00269661
CARD6	Caspase recruitment domain family member 6	0	0.761305	0	0	-0.0894865	-0.170349	-0.115617	0.328372	0.253768	-0.0117703	0.340138
WEE1	WEE1 G2 checkpoint kinase	1	1.08174	1.03952	1.1167	-0.964883	-0.405798	-0.12965	-0.0699676	1.07932	-0.392575	0.00175191
ENSG00000262001	ENSG00000262001	0	1.34883	0.535299	1.20835	0.545669	-0.233956	-0.0289728	-0.324082	1.03083	-0.0103354	0.0206976
ERG28	ERG28, endoplasmic reticulum protein	0	-0.788332	-0.866853	-0.837596	0.281539	-0.138738	-0.446921	-0.150817	-0.830927	-0.113734	0.0100903
ENSG00000260457	NA	0	-1.3533	-0.992896	-1.34125	-0.300811	0.00599583	-0.222828	-0.465658	-1.22915	-0.245825	0.00133062
PANK1	Pantothenate kinase 1	0	-0.628268	-0.542767	-0.518318	-0.773181	-0.134738	-0.0557567	-0.226706	-0.563118	-0.297595	0.229568
MYADML2	Myeloid-associated differentiation marker-like 2	0	-0.609924	-0.525902	-0.634628	0.354787	0.325332	0.126911	0.45886	-0.590151	0.316473	0.000137
CNTN5	Contactin 5	0	-0.604112	-0.438022	-0.554087	-1.05202	0.251547	0.218805	-0.301899	-0.532074	-0.220892	0.430266
DRD1	Dopamine receptor D1	0	-0.722505	-1.41494	-1.16264	-0.582473	-0.852361	-0.413462	-0.641278	-1.10003	-0.622393	0.0628636
GALR1	Galanin receptor 1	1	-0.661204	-0.97373	-0.950743	-0.763724	-0.102075	-0.00284587	-0.339715	-0.861892	-0.30209	0.049665
KCTD12	Potassium channel tetramerization domain containing 12	0	-0.547869	-0.705013	-0.614738	-0.417125	-0.0525189	-0.191577	-0.522152	-0.62254	-0.295843	0.0556686
SQLE	Squalene epoxidase	1	-0.982705	-0.947326	-0.863195	-0.969762	-0.5525	-0.615955	-0.730624	-0.931075	-0.71721	0.116231
ENSG00000223414	ENSG00000223414	0	-1.05267	-0.682377	-0.975683	-0.531742	-0.248442	-0.358017	-0.0236236	-0.903578	-0.290456	0.011437
KCNK9	Potassium two pore domain channel subfamily K member 9	1	-0.491375	-0.849296	-0.036843	-0.178363	-0.225769	-0.144367	-0.113557	-0.146336	0.947786	0.199554

## Sheet: Figure_Comparison_Vinc
Gene	Name	Include in Figure	Vehicle_subtracted_Vinc1	Vehicle_subtracted_Vinc2	Vehicle_subtracted_Vinc3	Vehicle-subtracted_VCR-SP1	Vehicle-subtracted_VCR-SP2	Vehicle-subtracted_VCR-SP3	Drug_Mean	Drug-SP_Mean	T-Test
JUN	Jun proto-oncogene, AP-1 transcription factor subunit	1	0.804441	1.076	1.06051	0.267519	0.360391	0.186607	0.980319	0.271505	0.00220037
SESN2	Sestrin 2	1	0.302185	0.433666	0.383615	1.30614	1.38422	1.1689	0.373155	1.28642	0.000243531
ARID5A	AT-rich interaction domain 5A	1	0.580402	0.512235	0.70217	-0.0891544	-0.194915	-0.125592	0.598269	-0.136554	0.000321032
MIDEAS	Mi-2/NuRD complex ATPase subunit	0	0.417296	0.239004	0.543036	-0.0810561	-0.0864762	-0.214716	0.399779	-0.127416	0.00586071
FILIP1L	Filamin A interacting protein 1-like	0	0.433005	0.621298	0.62883	0.472322	0.393305	0.369176	0.561044	0.411601	0.103879
MAP3K14	Mitogen-activated protein kinase kinase kinase 14	1	0.173346	0.277369	0.217217	-0.12843	-0.0682988	0.250914	0.222644	0.0180615	0.16754
COQ8A	Coenzyme Q8A	0	0.106269	-0.0766653	0.000811758	0.358493	0.378336	0.428585	0.0101383	0.388472	0.00266857
ATF3	Activating transcription factor 3	1	1.23918	1.15393	1.1855	0.883278	0.897266	0.883027	1.19287	0.887857	0.000272546
FAM43A	Family with sequence similarity 43 member A	0	0.222993	-0.473537	0.198294	0.134154	0.0629835	0.354353	-0.0174164	0.18383	0.456602
GADD45A	Growth arrest and DNA damage inducible alpha	1	0.302862	0.334244	0.269912	0.296854	0.322066	0.277671	0.302339	0.298864	0.885151
HRK	Harakiri, BCL2 interacting protein	1	0.713509	0.725233	1.06172	0.439401	0.681378	0.28922	0.833488	0.469999	0.0875837
ENSG00000257894	NA	0	-0.18238	0.758117	0.217909	0.803872	0.68223	1.08812	0.264549	0.858073	0.117095
STC2	Stanniocalcin 2	0	1.16236	0.742586	0.21748	1.17573	1.09862	1.04132	0.707476	1.10522	0.223116
MUC13	Mucin 13, cell surface associated	0	0.459398	0.701496	0.601621	0.474007	-0.242611	0.153938	0.587505	0.128445	0.103925
GNLY	Granulysin	0	0.0841765	0.377772	-0.050359	-0.523667	-0.388113	0.374075	0.137197	-0.179235	0.360453
NLRP12	NLR family pyrin domain containing 12	1	0.459398	0.35333	0.844874	0.639753	-0.422126	0.13694	0.552534	0.118189	0.271869
HMOX1	Heme oxygenase 1	1	-0.0758756	-0.039444	0.244498	0.272569	0.0110138	0.222943	0.0430595	0.168842	0.385343
C9	Complement component 9	1	0.647	0.49845	0.734233	0.509302	0.621015	0	0.626561	0.376772	0.286217
DDIT3	DNA damage inducible transcript 3	1	0.157456	0.322202	0.247511	0.803683	0.805516	0.962757	0.242389	0.857319	0.000980356
ENSG00000224032	ENSG00000224032	0	-0.0774934	0.0550393	-0.110934	0.333838	0.344124	0.414259	-0.0444626	0.364074	0.00195747
TNFRSF12A	TNF receptor superfamily member 12A	1	0.452588	0.377537	1.1635	0.561054	-0.009427	0.516661	0.664542	0.356096	0.37645
CARD6	Caspase recruitment domain family member 6	0	0.618095	1.02167	0.563138	0.387079	-0.729594	-0.170527	0.734302	-0.171014	0.0624684
WEE1	WEE1 G2 checkpoint kinase	1	0.112566	0.161619	0.135984	0.500057	0.416852	-0.0372203	0.136723	0.293229	0.403169
ENSG00000262001	ENSG00000262001	0	0.193762	0.141234	0.275054	0.525828	0.262669	0.82022	0.20335	0.536239	0.11489
ERG28	ERG28, endoplasmic reticulum protein	0	-0.330273	-0.128195	-0.0535344	-0.0191184	0.0732917	-0.132934	-0.170667	-0.0262535	0.2295
ENSG00000260457	NA	0	-0.527117	-0.768845	-0.350093	0.0344864	-0.693144	-0.574882	-0.548685	-0.41118	0.619698
PANK1	Pantothenate kinase 1	0	-0.0459076	-0.0566835	-0.0360893	0.225744	0.221503	-0.144337	-0.0462268	0.10097	0.296827
MYADML2	Myeloid-associated differentiation marker-like 2	0	-0.0853005	-0.0895469	-0.294363	-0.535661	-0.412739	-0.00643562	-0.156403	-0.318278	0.405252
CNTN5	Contactin 5	0	-0.0990385	0.142464	0.118114	-0.0948401	0.0828749	-0.26128	0.0538465	-0.0910818	0.31268
DRD1	Dopamine receptor D1	0	-0.183575	-0.578076	-0.209524	-0.907166	-0.911265	-1.25486	-0.323725	-1.02443	0.0151072
GALR1	Galanin receptor 1	1	0.274387	-0.534357	0.225666	-0.474886	-0.572893	-0.901512	-0.0114344	-0.649764	0.094025
KCTD12	Potassium channel tetramerization domain containing 12	0	-0.107819	0.0011876	0.0274958	-0.168306	-0.121043	-0.61155	-0.0263784	-0.3003	0.165351
SQLE	Squalene epoxidase	1	-0.119175	-0.0086032	0.0534359	-0.203369	-0.0819484	-0.316538	-0.0247807	-0.200619	0.105842
ENSG00000223414	ENSG00000223414	0	-0.780926	-1.39564	-1.15774	-0.809694	-0.686345	-0.799191	-1.11144	-0.765077	0.131753
KCNK9	Potassium two pore domain channel subfamily K member 9	1	-0.407836	-0.0629655	-0.178818	-0.957329	-0.839983	-0.706112	-0.670561	0.0928977	0.00771722

## Sheet: Figure_Comparison_BTZ
Gene	Name	Include in Figure	Vehicle_subtracted_BTZ1	Vehicle_subtracted_BTZ2	Vehicle_subtracted_BTZ3	Vehicle_subtracted_BTZ-SP1	Vehicle_subtracted_BTZ-SP2	Vehicle_subtracted_BTZ-SP3	Drug_Mean	Drug-SP_Mean	T-Test
JUN	Jun proto-oncogene, AP-1 transcription factor subunit	1	2.76849	1.28637	2.64535	2.47421	2.11817	2.35745	2.23341	2.31661	0.872448
SESN2	Sestrin 2	1	4.42925	4.6427	4.38198	4.18013	4.20234	4.15169	4.48464	4.17805	0.0197643
ARID5A	AT-rich interaction domain 5A	1	4.17042	4.60683	4.35412	2.87013	3.16673	2.86845	4.37712	2.96843	0.000934283
MIDEAS	Mi-2/NuRD complex ATPase subunit	0	1.73648	0.377736	1.43189	1.19101	0.167545	0.805436	1.18204	0.721331	0.416125
FILIP1L	Filamin A interacting protein 1-like	0	2.39171	2.01269	2.06435	1.76881	1.61456	2.03958	2.15625	1.80765	0.112316
MAP3K14	Mitogen-activated protein kinase kinase kinase 14	1	4.01376	1.64363	3.97943	3.56641	3.26902	3.42395	3.21227	3.41979	0.805546
COQ8A	Coenzyme Q8A	0	1.18411	0.46111	1.37781	1.23094	1.4829	1.46987	1.00768	1.39457	0.254047
ATF3	Activating transcription factor 3	1	4.1268	3.5496	4.24361	3.48542	3.33057	3.5808	3.97334	3.46559	0.0885413
FAM43A	Family with sequence similarity 43 member A	0	1.87073	3.3407	1.96641	2.04146	2.41337	2.13693	2.39261	2.19725	0.70925
GADD45A	Growth arrest and DNA damage inducible alpha	1	3.86022	3.05348	3.93164	2.91595	3.08224	3.03687	3.61511	3.01169	0.102431
HRK	Harakiri, BCL2 interacting protein	1	3.57415	5.07855	3.45949	2.99266	2.94369	2.90035	4.0374	2.94557	0.104784
ENSG00000257894	NA	0	3.00426	4.59929	3.38526	2.85093	3.67857	3.42222	3.66294	3.31724	0.556579
STC2	Stanniocalcin 2	0	3.44312	2.58375	3.32054	3.54703	3.18334	3.39341	3.1158	3.37459	0.420171
MUC13	Mucin 13, cell surface associated	0	4.42856	3.58451	4.61324	2.70785	2.77821	2.73643	4.20877	2.74083	0.00983502
GNLY	Granulysin	0	1.33947	2.65114	1.64474	1.25118	1.886	1.12	1.87845	1.41906	0.375859
NLRP12	NLR family pyrin domain containing 12	1	2.2462	5.4411	2.54783	1.97461	3.19349	1.76805	3.41171	2.31205	0.378419
HMOX1	Heme oxygenase 1	1	3.15176	2.61158	3.35775	3.51022	4.15441	3.68512	3.04036	3.78325	0.0649357
C9	Complement component 9	1	1.23377	2.43701	1.92503	0.956229	1.4158	1.13214	1.86527	1.16805	0.135306
DDIT3	DNA damage inducible transcript 3	1	2.71076	4.33445	3.00224	2.58683	3.39431	2.93426	3.34915	2.9718	0.531621
ENSG00000224032	ENSG00000224032	0	1.20589	1.42747	1.38547	1.11373	1.37606	1.32251	1.33961	1.27076	0.547754
TNFRSF12A	TNF receptor superfamily member 12A	1	2.73644	1.20976	2.90974	1.40393	1.67039	1.4262	2.28531	1.50017	0.224377
CARD6	Caspase recruitment domain family member 6	0	1.113	2.01487	1.10049	0.390121	0.494171	0.91737	1.40945	0.600554	0.0777991
WEE1	WEE1 G2 checkpoint kinase	1	2.94468	2.2057	2.68626	2.37465	1.89285	2.32508	2.61221	2.19753	0.192831
ENSG00000262001	ENSG00000262001	0	3.67488	4.29892	3.90093	3.09814	3.13376	3.33611	3.95824	3.18934	0.0174624
ERG28	ERG28, endoplasmic reticulum protein	0	-1.59898	-0.816196	-1.24482	-1.45673	-0.862545	-1.16352	-1.22	-1.16093	0.845398
ENSG00000260457	NA	0	-0.426144	-1.22038	-0.18802	-0.702627	-1.22038	-1.22038	-0.611514	-1.04779	0.288346
PANK1	Pantothenate kinase 1	0	-1.23253	-0.656757	-1.12155	-0.937923	-0.898876	-0.866908	-1.00361	-0.901236	0.595105
MYADML2	Myeloid-associated differentiation marker-like 2	0	-1.28008	-1.60922	-0.981425	-1.49089	-1.09512	-1.03583	-1.29024	-1.20728	0.737429
CNTN5	Contactin 5	0	-0.934852	-2.27194	-1.46243	-1.46528	-1.89294	-1.09289	-1.55641	-1.4837	0.880093
DRD1	Dopamine receptor D1	0	-1.11227	-1.00337	-1.00957	-1.38456	-2.07589	-1.37084	-1.04174	-1.61043	0.0731139
GALR1	Galanin receptor 1	1	-0.891822	-0.50766	-1.0361	-0.416673	-1.04311	-0.68011	-0.811861	-0.713298	0.70295
KCTD12	Potassium channel tetramerization domain containing 12	0	-1.47917	-3.3361	-2.02618	-1.49491	-2.25245	-1.79556	-2.28048	-1.84764	0.506096
SQLE	Squalene epoxidase	1	-1.34845	-1.6173	-1.34791	-1.26072	-1.39537	-1.24253	-1.43789	-1.29954	0.245865
ENSG00000223414	ENSG00000223414	0	-0.811814	-2.95435	-0.520808	0.583246	0.106738	0.0765524	-1.42899	0.255512	0.0983297
KCNK9	Potassium two pore domain channel subfamily K member 9	1	-1.16583	-1.80008	-1.19837	-0.772187	-1.3168	-1.09762	-1.09624	0.568373	0.278178

## Sheet: Figure_Comparison_Cisp
Gene	Name	Include in Figure	Vehicle_subtr_Cisp1	Vehicle_subtr_Cisp2	Vehicle_subtr_Cisp3	Vehicle_subtr_Cisp-SP1	Vehicle_subtr_Cisp-SP2	Vehicle_subtr_Cisp-SP3	Drug_Mean	Drug-SP_Mean	T-Test
JUN	Jun proto-oncogene, AP-1 transcription factor subunit	1	2.30305	2.31688	2.37477	1.49488	1.34684	1.59521	2.33157	1.47898	0.000348815
SESN2	Sestrin 2	1	3.24295	3.29831	3.27761	3.10854	3.29847	3.26068	3.27296	3.22257	0.449981
ARID5A	AT-rich interaction domain 5A	1	1.87472	1.60678	1.60159	0.689409	0.571843	0.811293	1.69437	0.690849	0.000907545
MIDEAS	Mi-2/NuRD complex ATPase subunit	0	1.0824	1.17507	1.30761	1.11156	0.71405	0.954875	1.18836	0.926828	0.120247
FILIP1L	Filamin A interacting protein 1-like	0	1.03285	0.486252	1.14677	0.737989	0.179081	0.652691	0.888626	0.523254	0.244344
MAP3K14	Mitogen-activated protein kinase kinase kinase 14	1	2.57439	2.37455	2.44425	2.31728	2.61006	2.38596	2.4644	2.43777	0.814069
COQ8A	Coenzyme Q8A	0	0.737304	0.732394	0.580764	0.754068	0.883681	0.862859	0.683487	0.833536	0.0829111
ATF3	Activating transcription factor 3	1	4.07907	4.05723	4.21096	3.63339	3.53714	3.60299	4.11575	3.59117	0.000713178
FAM43A	Family with sequence similarity 43 member A	0	1.20477	1.24656	1.0065	1.08737	1.0531	1.12468	1.15261	1.08838	0.450466
GADD45A	Growth arrest and DNA damage inducible alpha	1	3.85525	3.8155	3.7733	3.55021	3.33837	3.60032	3.81468	3.4963	0.019035
HRK	Harakiri, BCL2 interacting protein	1	0.355928	0.678157	0.599026	0.361075	0.129747	0.196884	0.54437	0.229235	0.0568637
ENSG00000257894	NA	0	1.0137	0.92012	0.868172	0.661211	0.401952	0.656845	0.933997	0.573336	0.0196243
STC2	Stanniocalcin 2	0	2.35338	1.96767	2.63924	2.72445	2.07366	2.66227	2.3201	2.48679	0.589209
MUC13	Mucin 13, cell surface associated	0	1.50015	1.72643	0.751427	0	0	0	1.326	0	0.0108167
GNLY	Granulysin	0	1.02285	0.958023	1.13653	1.81686	1.75209	1.51807	1.03914	1.69567	0.00329826
NLRP12	NLR family pyrin domain containing 12	1	1.27093	1.03497	1.45717	1.08091	0.831505	1.46266	1.25435	1.12503	0.588975
HMOX1	Heme oxygenase 1	1	4.54829	3.75048	4.19254	4.13453	3.63602	4.07909	4.16377	3.94988	0.486804
C9	Complement component 9	1	1.18176	0.739504	0.751427	0	0.831505	0.438857	0.890896	0.423454	0.171285
DDIT3	DNA damage inducible transcript 3	1	2.35617	2.11621	2.14802	1.85585	1.96281	1.9273	2.2068	1.91532	0.0232933
ENSG00000224032	ENSG00000224032	0	1.67007	1.9371	1.70734	1.72843	1.8709	1.82298	1.77151	1.80744	0.720046
TNFRSF12A	TNF receptor superfamily member 12A	1	2.47563	1.77801	2.0163	0.939762	0.176144	0.940261	2.08998	0.685389	0.012655
CARD6	Caspase recruitment domain family member 6	0	0.802432	0.863872	0.580331	0.653956	-0.171095	0.447195	0.748878	0.310019	0.169729
WEE1	WEE1 G2 checkpoint kinase	1	0.880093	0.874843	0.944387	0.556775	-0.00011873	0.466987	0.899774	0.341214	0.0326228
ENSG00000262001	ENSG00000262001	0	1.3712	0.628922	0.740588	0.671372	0.190846	0.436258	0.913571	0.432825	0.149038
ERG28	ERG28, endoplasmic reticulum protein	0	-0.756724	-0.646474	-0.793449	-0.729845	-0.50271	-0.703169	-0.732216	-0.645241	0.359948
ENSG00000260457	NA	0	-1.37783	-1.37783	-0.326514	-1.37783	-1.37783	-1.37783	-1.02739	-1.37783	0.373901
PANK1	Pantothenate kinase 1	0	-0.957715	-0.578674	-0.751592	-0.593969	-0.585538	-0.561838	-0.76266	-0.580448	0.172908
MYADML2	Myeloid-associated differentiation marker-like 2	0	-1.92631	-2.02425	-1.82207	-1.44409	-1.04984	-1.21381	-1.92421	-1.23592	0.00584152
CNTN5	Contactin 5	0	-2.69022	-2.77956	-2.71413	-2.4737	-3.02666	-2.89061	-2.72797	-2.79699	0.703034
DRD1	Dopamine receptor D1	0	-1.4276	-1.23408	-0.641359	-1.20226	-1.04097	-1.39261	-1.10101	-1.21195	0.68872
GALR1	Galanin receptor 1	1	-1.84739	-1.94097	-1.68583	-1.0028	-1.90938	-1.19782	-1.82473	-1.37	0.186315
KCTD12	Potassium channel tetramerization domain containing 12	0	-1.16572	-1.04406	-0.857498	-0.52861	-0.72255	-0.614002	-1.02243	-0.621721	0.0192822
SQLE	Squalene epoxidase	1	-0.743716	-0.470854	-0.452192	-0.497564	-0.49036	-0.392004	-0.555587	-0.459976	0.393941
ENSG00000223414	ENSG00000223414	0	-0.717675	-1.17093	-0.669218	0.111748	0.0950672	0.156618	-0.852609	0.121145	0.00375572
KCNK9	Potassium two pore domain channel subfamily K member 9	1	-1.45656	-1.45888	-1.57711	-1.03432	-1.10782	-1.26984	-1.24727	0.424292	0.0108729
