# Supplementary material for: c-Jun inhibition mitigates chemotherapy-induced neurotoxicity in iPSC-derived sensory neurons
Source: Cell Death Discov. 2025 Nov 13;11:529. doi: 10.1038/s41420-025-02847-5 (PMC12615653; doi:10.1038/s41420-025-02847-5)
Supplement: Supplementary file 3 — Dataset [file 41420_2025_2847_MOESM3_ESM.zip › Supplemental Files (to be zipped)/(Figure 5 and S6) RNAseq/JUN_correlation_figure_20250327.xlsx]

## Sheet: Sheet1
symbol	correlation.rho	p_value		Gene_ID	Diff_PTX	Diff_Vinc	Diff_BTZ	Diff_Cis	Sum_All	Averaged_RLD_all_Samples	Legend	Include in Figure
JUN	1	0	Jun proto-oncogene, AP-1 transcription factor subunit	ENSG00000177606	1	1	1	1	4	13.4772	1	1	1	Neuronal stress response
SESN2	0.872177	1.64788e-10	Sestrin 2	ENSG00000130766	1		1	1	3	12.8275	1	1	2	Neuronal apoptosis
ARID5A	0.82379	1.24835e-08	AT-rich interaction domain 5A	ENSG00000196843	1	1	1	1	4	9.21785	1	1	3	Neuroinflammation
MIDEAS	0.814113	2.53621e-08	Mi-2/NuRD complex ATPase subunit	ENSG00000156030	1		1	1	3	11.019		0	4	Neuronal transmission
FILIP1L	0.809677	3.46276e-08	Filamin A interacting protein 1-like	ENSG00000168386		1	1	1	3	6.77113		0	5	Kinase, transcription factor
MAP3K14	0.808468	3.76443e-08	Mitogen-activated protein kinase kinase kinase 14	ENSG00000006062	1		1	1	3	9.16644	1, 5	1
COQ8A	0.804839	4.81975e-08	Coenzyme Q8A	ENSG00000163050	1		1	1	3	10.0773		0
ATF3	0.760887	6.74286e-07	Activating transcription factor 3	ENSG00000162772	1	1	1	1	4	10.7584	1	1
FAM43A	0.75121	1.11937e-06	Family with sequence similarity 43 member A	ENSG00000185112	1		1	1	3	9.16901		0
GADD45A	0.750403	1.16647e-06	Growth arrest and DNA damage inducible alpha	ENSG00000116717	1		1	1	3	11.8804	1	1
HRK	0.716532	5.79531e-06	Harakiri, BCL2 interacting protein	ENSG00000135116	1	1	1	1	4	9.57658	2	1
ENSG00000257894	0.713941	6.49035e-06	NA	ENSG00000257894	1		1	1	3	5.06985		0
STC2	0.710887	7.40561e-06	Stanniocalcin 2	ENSG00000113739	1		1	1	3	9.94058	1	0
MUC13	0.705745	9.21333e-06	Mucin 13, cell surface associated	ENSG00000173702		1	1	1	3	4.19855		0
GNLY	0.705202	9.4259e-06	Granulysin	ENSG00000115523	1		1	1	3	4.55327		0
NLRP12	0.703652	1.00567e-05	NLR family pyrin domain containing 12	ENSG00000142405		1	1	1	3	4.42304	3	1
HMOX1	0.703629	1.00666e-05	Heme oxygenase 1	ENSG00000100292	1		1	1	3	9.23921	3	1
C9	0.70253	1.05372e-05	Complement component 9	ENSG00000113600		1	1	1	3	3.90623	3	1
DDIT3	0.698387	1.24956e-05	DNA damage inducible transcript 3	ENSG00000175197	1		1	1	3	10.2145	1	1
ENSG00000224032	0.683065	2.29217e-05	ENSG00000224032	ENSG00000224032	1		1	1	3	10.7368		0
TNFRSF12A	0.682258	2.3642e-05	TNF receptor superfamily member 12A	ENSG00000006327	1		1	1	3	9.45404	3	1
CARD6	0.681276	2.4547e-05	Caspase recruitment domain family member 6	ENSG00000132357		1	1	1	3	4.17612		0
WEE1	0.664516	4.5617e-05	WEE1 G2 checkpoint kinase	ENSG00000166483	1		1	1	3	10.6446	1, 5	1
ENSG00000262001	0.664516	4.5617e-05	ENSG00000262001	ENSG00000262001	1		1	1	3	7.09823		0
ERG28	-0.677419	2.8408e-05	ERG28, endoplasmic reticulum protein	ENSG00000133935	1		1	1	3	11.6652		0
ENSG00000260457	-0.710771	7.44275e-06	NA	ENSG00000260457	1	1		1	3	4.3946		0
PANK1	-0.71129	7.27842e-06	Pantothenate kinase 1	ENSG00000152782	1		1	1	3	10.313		0
MYADML2	-0.717339	5.59318e-06	Myeloid-associated differentiation marker-like 2	ENSG00000185105	1		1	1	3	6.50917		0
CNTN5	-0.722177	4.50864e-06	Contactin 5	ENSG00000149972	1		1	1	3	8.50787		0
DRD1	-0.731048	3.00136e-06	Dopamine receptor D1	ENSG00000184845	1		1	1	3	6.88482		0
GALR1	-0.735081	2.48147e-06	Galanin receptor 1	ENSG00000166573	1		1	1	3	7.5639	4	1
KCTD12	-0.75121	1.11937e-06	Potassium channel tetramerization domain containing 12	ENSG00000178695	1		1	1	3	11.1818		0
SQLE	-0.757258	8.17664e-07	Squalene epoxidase	ENSG00000104549	1		1	1	3	13.5921		1
ENSG00000223414	-0.780645	2.21803e-07	ENSG00000223414	ENSG00000223414	1	1		1	3	5.6551		0
KCNK9	-0.800403	6.47478e-08	Potassium two pore domain channel subfamily K member 9	ENSG00000169427	1		1	1	3	9.79722	4	1
