# Supplementary material for: c-Jun inhibition mitigates chemotherapy-induced neurotoxicity in iPSC-derived sensory neurons
Source: Cell Death Discov. 2025 Nov 13;11:529. doi: 10.1038/s41420-025-02847-5 (PMC12615653; doi:10.1038/s41420-025-02847-5)
Supplement: Supplementary file 3 — Dataset [file 41420_2025_2847_MOESM3_ESM.zip › Supplemental Files (to be zipped)/(SFigure S1) Calcium imaging/264a Ca imaging pooled from 2021-07-07 & 2021-07-08 data.xlsx]

## Sheet: Representation Curves Compiled
From BIHi-264-A_20210427_red batch
Time (s)	ATP ROI 12	Capsaicin ROI 12	Icilin ROI 9	Added substance
1	1.06565	0.982971	1.01637
2	0.913439	1.01481	1.01846
3	0.96413	0.995332	0.998325
4	1.00557	0.944465	1.02307
5	0.947526	1.04822	0.9437
6	1.08006	1.00683	1.00324
7	0.995233	1.0033	1.009
8	1.06753	1.00219	0.965566
9	0.96086	1.00188	1.02227
10	1.00318	1.00978	1.01103
11	1.029	1.01636	0.966254
12	1.0888	1.01791	0.984905
13	1.0693	1.01168	1.01885
14	1.10282	0.961603	0.949733
15	0.985743	0.973412	0.99136
16	1.0331	1.01136	0.951929
17	1.0002	0.972792	1.04261
18	1.06333	1.02653	1.00688
19	1.05182	1.04906	1.00438
20	1.04647	1.07984	1.02363	3.1
21	0.953707	1.01511	0.990867	3.1
22	0.942787	1.00031	0.982449	3.1
23	1.00615	0.971947	0.940759	3.1
24	1.02874	1.00877	1.01961	3.1
25	1.01389	0.989769	1.00405	3.1
26	0.945132	1.04205	0.978148	3.1
27	0.948254	0.998684	0.956817	3.1
28	0.996797	0.983358	0.976047	3.1
29	0.891292	1.02972	1.011	3.1
30	0.925167	1.02249	0.998592
31	0.966893	1.57777	1.0126
32	1.02039	1.89353	0.965763
33	0.966769	1.93659	1.00976
34	0.995575	1.89582	0.924829
35	0.990902	1.93153	0.962733
36	0.995002	1.90703	1.00152
37	2.31052	1.93	0.944906
38	2.90046	1.88279	0.944216
39	3.00206	1.82895	0.976071
40	2.8984	1.83123	0.911046
41	2.95278	1.79561	0.983529
42	2.82918	1.77006	0.958447
43	2.74151	1.88021	1.00686
44	2.73902	1.78597	0.989235
45	2.67355	1.82935	1.00778
46	2.57995	1.83807	0.901853
47	2.47059	1.82578	1.00246
48	2.39119	1.85422	1.39045
49	2.39762	1.88937	1.76734
50	2.29152	1.79389	1.87452
51	2.04332	1.82682	1.91751
52	1.85644	1.79688	1.90341
53	1.67078	1.84822	1.85092
54	1.4987	1.80512	1.84655
55	1.31724	1.82478	1.82282
56	1.31566	1.86294	1.82544
57	1.32128	1.83421	1.77251
58	1.20514	1.89498	1.72406
59	1.13808	1.85043	1.72408
60	1.18362	1.79241	1.74948
61	1.11065	1.86231	1.64513
62	1.10352	1.83664	1.67229
63	1.19499	1.82583	1.64743
64	1.1947	1.85424	1.60682
65	1.13016	1.85171	1.60346
66	1.13283	1.8233	1.57407
67	1.06957	1.84037	1.55282
68	1.16109	1.88712	1.53139
69	1.0106	1.91572	1.45849
70	1.15534	1.85218	1.36519
71	1.15809	1.83593	1.27004
72	1.13939	1.83606	1.24002
73	1.12318	1.92372	1.2105
74	1.11748	1.8821	1.12213
75	1.14693	1.90293	1.17172
76	1.05621	1.88048	1.15385
77	1.13626	1.81417	1.13874
78	0.978791	1.87477	1.08396
79	1.09406	1.81823	1.14113
80	1.12674	1.91367	1.11977
81	1.06629	1.9835	1.0797
82	1.02525	1.88808	1.11708
83	1.09947	1.84025	1.09293
84	1.10378	1.87972	1.10569
85	1.06943	1.93372	1.04446
86	1.10257	1.89881	1.04484
87	1.06268	1.88425	1.04999
88	1.0435	1.96362	1.04849
89	1.01293	1.93243	1.02185
90	1.0033	1.95055	1.09329
91	1.10214	1.91665	1.04408
92	1.11394	1.90749	1.01105
93	0.994325	1.84675	1.07158
94	1.0303	1.86244	1.068
95	1.02161	1.82481	1.00351
96	0.995837	1.88724	1.05985
97	1.04202	1.79136	0.986513
98	1.02554	1.8456	0.975239
99	1.03805	1.83239	1.08531
100	1.04238	1.76787	1.05164
101	1.00287	1.86516	1.0029
102	1.08202	1.8364	1.05805
103	1.02216	1.76245	1.04234
104	1.08616	1.78551	1.00563
105	1.05797	1.79204	1.01971
106	1.14767	1.73084	1.06736
107	1.03927	1.69349	1.0125
108	1.08943	1.74232	1.04485
109	1.01142	1.66098	1.05088
110	1.02392	1.65749	1.02186
111	1.07977	1.71278	0.995552
112	1.00189	1.75467	0.99743
113	1.07317	1.69975	1.02282
114	0.969556	1.66328	1.00108
115	1.00962	1.65691	1.01087
116	1.05104	1.68277	1.01209
117	1.03802	1.7052	0.99259
118	1.04388	1.62041	1.0151
119	0.97237	1.61338	1.01943
120	1.12636	1.62318	0.991489
121	0.996839	1.61414	0.979956
122	1.05148	1.61418	1.05795
123	1.00634	1.57824	0.985307
124	1.03901	1.57049	1.05148
125	0.98338	1.55181	1.01492
126	0.959081	1.58387	0.991585
127	1.04097	1.58932	0.9984
128	1.04924	1.62607	0.963973
129	1.03468	1.5467	0.993468
130	1.06535	1.58139	0.989307
131	1.09303	1.51141	0.948413
132	0.980193	1.49433	0.972893
133	0.975834	1.49024	0.979797
134	1.06895	1.48328	0.96063
135	1.01358	1.45496	0.988208
136	0.936595	1.43656	1.01634
137	1.04483	1.4818	1.02353
138	1.05446	1.48639	0.969569
139	0.908791	1.50248	1.01291
140	1.02592	1.49935	0.969926
141	1.02876	1.43679	0.988776
142	0.964724	1.47416	1.02076
143	1.06573	1.4896	0.979646
144	1.01751	1.47518	1.00796
145	1.00782	1.41718	0.961709
146	1.00708	1.45011	1.00082
147	0.986948	1.42676	0.94635
148	0.962117	1.43377	1.00709
149	0.990353	1.34053	0.987279
150	0.964773	1.39731	0.988244
151	0.943343	1.38115	1.02283
152	0.935604	1.41675	0.970653
153	1.04498	1.39381	0.959424
154	0.972419	1.36085	0.945326
155	1.03255	1.36768	0.977772
156	1.0577	1.39465	0.961403
157	1.00943	1.37703	1.0061
158	1.03795	1.46887	0.946349
159	1.02233	1.47646	1.003
160	1.04998	1.44248	0.9388
161	1.01624	1.47792	0.975561
162	0.97437	1.36352	0.970842
163	0.977616	1.45807	0.98233
164	1.0397	1.42316	0.931245
165	0.943285	1.41413	1.02096
166	0.975751	1.47151	0.92032
167	1.09728	1.42396	0.973807
168	0.939835	1.36733	0.922574
169	0.951325	1.38552	0.953137
170	0.902657	1.38579	0.947123
171	0.96824	1.35959
172	1.05277	1.35729
173	1.01531	1.38139
174	0.978839	1.42516
175	0.968523	1.41761
176	0.963516	1.37946
177	0.962756	1.39303
178	0.951722	1.37001
179	0.979619	1.42601
	0.950195
