# Supplementary material for: c-Jun inhibition mitigates chemotherapy-induced neurotoxicity in iPSC-derived sensory neurons
Source: Cell Death Discov. 2025 Nov 13;11:529. doi: 10.1038/s41420-025-02847-5 (PMC12615653; doi:10.1038/s41420-025-02847-5)
Supplement: Supplementary file 3 — Dataset [file 41420_2025_2847_MOESM3_ESM.zip › Supplemental Files (to be zipped)/(SFigure S2) Viability 265A/03_265a_PTX_SP_calculated.xlsx]

## Sheet: 00h
Exp_20240408
Date of intoxication:		2024-04-08
Date of measurement:		2024-04-11
Reader:		Tecan Reader
Plate 1
Cells		BIHi_265a_20240212
Differentiation started		2024-02-12
Last media change		2024-04-05
Density:		48.000/well
Age of cells		46d
Agent		Paclitaxel 72h
----- Allgemeine Daten -----
Messung	Typ: Nichtequidistante Kinetik, Zeit: 08.04.2024 / 19:02:28, Status: Gültige Messung
	1 Messungen enthalten, Messungen Nr.1 bei 0.000 sec. gewählt, 0.000 sec. mittlere Intervalzeit
Parameter	Zum Messzeitpunkt geladene Parameterdatei : mtcellviability_apoptosis_luminescence_2022_06_02.par	Geänderte Parameterdatei
Dateien	Datendatei : 03_265a_PTX_SP.dat - 08.04.2024 / 19:03:20 - Operator war Unknown User - Erstellt mit Version 5.24
	Parameterdatei : MTCellViability_Apoptosis_Luminescence_2022_06_02.par - 02.06.2022 / 19:31:58 - Erstellt von Unknown User - Erstellt mit Version 5.24
Reader	BertholdTech TriStar, Driver Version: 1.09, (1.0.9.0), S/N: 25-1117, Embedded Version: 1.07
	Plate Type: Berthold 96 - No:23300/23302
	Start Temperature ........ 34.5 End Temperature .......... 34.9
Berechnung	Berechnungsstatus : Gültige Auswertung, Berechnungszeitpunkt : 08.04.2024 / 19:03:20
Programm	MikroWin, Version 5.24	Lizenz Nr. : 214301
	Assembly Code A : 0006 0000 0000 0000 0000 FFFF
	Assembly Code B : 00E6 F715 C08F FC45 2DC0 B7AF
System	Operationssystem Name : Windows 10, System Benutzer : hewl
Drucker	Drucker Name : PDFCreator
					00h	Paclitaxel
						Vehicle	PTX100nM	PTX/SP1uM	PTX/SP10uM	PTX/SP100uM	SP10uM	SP100uM	DMSO	EMPTY
				246	323	415	492	492	485	436	443	393	344	295	183
				267	450	89889	86860	79651	46719	15135	56858	18704	83052	555	260
				309	506	80459	80052	73004	46789	15542	59710	20018	83804	583	323
				316	464	81387	77881	73124	48004	15655	52002	20088	82005	597	358
				288	408	81872	79532	70749	45735	13919	48756	17566	85251	422	302
				281	372	88287	86045	75597	50225	16231	52480	16083	83249	379	309
				281	344	70524	88139	81829	49227	15802	51454	19020	92425	302	253
				225	274	309	344	351	309	309	323	267	253	218	155
																	EmptyValue	578.333
						Vehicle	PTX100nM	PTX/SP1uM	PTX/SP10uM	PTX/SP100uM	SP10uM	SP100uM	DMSO	EMPTY
						89310.7	86281.7	79072.7	46140.7	14556.7	56279.7	18125.7	82473.7
						79880.7	79473.7	72425.7	46210.7	14963.7	59131.7	19439.7	83225.7
						80808.7	77302.7	72545.7	47425.7	15076.7	51423.7	19509.7	81426.7
						81293.7	78953.7	70170.7	45156.7	13340.7	48177.7	16987.7	84672.7
						87708.7	85466.7	75018.7	49646.7	15652.7	51901.7	15504.7	82670.7
						69945.7	87560.7	81250.7	48648.7	15223.7	50875.7	18441.7	91846.7
															Vehicle	82938.7
			Mean			81491.3	82506.5	75080.7	47204.8	14802.3	52965	18001.5	84386
			Median			81051.2	82470.2	73782.2	46818.2	15020.2	51662.7	18283.7	82948.2
			SD			6873.12	4414.97	4280	1697.75	799.837	3995.12	1537.15	3806.5
		% of Vehicle				Vehicle	PTX100nM	PTX/SP1uM	PTX/SP10uM	PTX/SP100uM	SP10uM	SP100uM	DMSO
						107.683	104.031	95.3387	55.6323	17.5511	67.857	21.8543	99.4393
						96.3129	95.8222	87.3244	55.7167	18.0418	71.2957	23.4386	100.346
						97.4318	93.2046	87.4691	57.1816	18.1781	62.002	23.523	98.177
						98.0166	95.1952	84.6055	54.4459	16.085	58.0883	20.4822	102.091
						105.751	103.048	90.4508	59.8595	18.8726	62.5784	18.6941	99.6769
						84.3342	105.573	97.9648	58.6562	18.3553	61.3413	22.2353	110.74
						Vehicle	PTX100nM	PTX/SP1uM	PTX/SP10uM	PTX/SP100uM	SP10uM	SP100uM	DMSO
			Mean			98.2549	99.4789	90.5255	56.9154	17.8473	63.8604	21.7046	101.745
			Median			97.7242	99.4351	88.9599	56.4491	18.11	62.2902	22.0448	100.011
			SD			8.28699	5.32317	5.16044	2.04699	0.964372	4.81696	1.85335	4.58953

## Sheet: 12h
Exp_20240408
Date of intoxication:		2024-04-08
Date of measurement:		2024-04-11
Reader:		Tecan Reader
Plate 1
Cells		BIHi_265a_20240212
Differentiation started		2024-02-12
Last media change		2024-04-05
Density:		48.000/well
Age of cells		46d
Agent		Paclitaxel 72h
----- Allgemeine Daten -----
Messung	Typ: Nichtequidistante Kinetik, Zeit: 09.04.2024 / 07:44:15, Status: Gültige Messung
	1 Messungen enthalten, Messungen Nr.1 bei 0.000 sec. gewählt, 0.000 sec. mittlere Intervalzeit
Parameter	Zum Messzeitpunkt geladene Parameterdatei : mtcellviability_apoptosis_luminescence_2022_06_02.par	Geänderte Parameterdatei
Dateien	Datendatei : 02_265a_12h_PTX_SP.dat - 09.04.2024 / 07:45:08 - Operator war Unknown User - Erstellt mit Version 5.24
	Parameterdatei : MTCellViability_Apoptosis_Luminescence_2022_06_02.par - 02.06.2022 / 19:31:58 - Erstellt von Unknown User - Erstellt mit Version 5.24
Reader	BertholdTech TriStar, Driver Version: 1.09, (1.0.9.0), S/N: 25-1117, Embedded Version: 1.07
	Plate Type: Berthold 96 - No:23300/23302
	Start Temperature ........ 34.5 End Temperature .......... 34.5
Berechnung	Berechnungsstatus : Gültige Auswertung, Berechnungszeitpunkt : 09.04.2024 / 07:45:08
Programm	MikroWin, Version 5.24	Lizenz Nr. : 214301
	Assembly Code A : 0006 0000 0000 0000 0000 FFFF
	Assembly Code B : 00E6 F715 C08F FC45 2DC0 B7AF
System	Operationssystem Name : Windows 10, System Benutzer : Schinkec
Drucker	Drucker Name : PDFCreator
					12h	Paclitaxel
						Vehicle	PTX100nM	PTX/SP1uM	PTX/SP10uM	PTX/SP100uM	SP10uM	SP100uM	DMSO	EMPTY
				801	1265	1609	1883	1904	1757	1827	1546	1560	1223	991	745
				1061	1693	383782	352353	329763	228688	57806	245559	63308	315366	1644	1089
				1314	2066	340738	340809	327191	226615	62640	227810	65887	315001	1827	1321
				1426	2178	369926	336389	306091	268282	67116	266856	77550	303393	1890	1328
				1426	1848	378077	360433	328576	214825	56977	219153	60230	346416	1693	1342
				1349	1841	394181	336782	368879	240450	65795	215556	59767	339516	1658	1258
				1166	1518	366701	404271	381576	253505	65676	265675	69969	403540	1258	963
				1068	1202	1525	1707	1679	1581	1553	1483	1180	1082	857	660
																	EmptyValue	1787
						Vehicle	PTX100nM	PTX/SP1uM	PTX/SP10uM	PTX/SP100uM	SP10uM	SP100uM	DMSO	EMPTY
						381995	350566	327976	226901	56019	243772	61521	313579
						338951	339022	325404	224828	60853	226023	64100	313214
						368139	334602	304304	266495	65329	265069	75763	301606
						376290	358646	326789	213038	55190	217366	58443	344629
						392394	334995	367092	238663	64008	213769	57980	337729
						364914	402484	379789	251718	63889	263888	68182	401753
															Vehicle	352933
			Mean			370447	353386	338559	236940	60881.3	238314	64331.5	335418
			Median			372214	344794	327382	232782	62371	234898	62810.5	325654
			SD			18314.5	25859.7	28674.2	19563.5	4350.59	22768.4	6759.79	36342.1
		% of Vehicle				Vehicle	PTX100nM	PTX/SP1uM	PTX/SP10uM	PTX/SP100uM	SP10uM	SP100uM	DMSO
						108.235	99.3294	92.9288	64.2902	15.8724	69.0704	17.4314	88.8495
						96.0384	96.0585	92.2	63.7028	17.2421	64.0414	18.1621	88.7461
						104.309	94.8062	86.2215	75.5087	18.5103	75.1047	21.4667	85.4571
						106.618	101.619	92.5924	60.3622	15.6375	61.5885	16.5592	97.6472
						111.181	94.9175	104.012	67.6228	18.136	60.5693	16.4281	95.6922
						103.395	114.04	107.609	71.3218	18.1023	74.7701	19.3187	113.833
						Vehicle	PTX100nM	PTX/SP1uM	PTX/SP10uM	PTX/SP100uM	SP10uM	SP100uM	DMSO
			Mean			104.963	100.128	95.9273	67.1347	17.2501	67.5241	18.2277	95.0375
			Median			105.463	97.694	92.7606	65.9565	17.6722	66.5559	17.7967	92.2708
			SD			5.18924	7.3271	8.12454	5.54311	1.2327	6.45119	1.91532	10.2972

## Sheet: 24h
Exp_20240408
Date of intoxication:		2024-04-08
Date of measurement:		2024-04-11
Reader:		Tecan Reader
Plate 1
Cells		BIHi_265a_20240212
Differentiation started		2024-02-12
Last media change		2024-04-05
Density:		48.000/well
Age of cells		46d
Agent		Paclitaxel 72h
----- Allgemeine Daten -----
Messung	Typ: Nichtequidistante Kinetik, Zeit: 09.04.2024 / 18:18:40, Status: Gültige Messung
	1 Messungen enthalten, Messungen Nr.1 bei 0.000 sec. gewählt, 0.000 sec. mittlere Intervalzeit
Parameter	Zum Messzeitpunkt geladene Parameterdatei : mtcellviability_apoptosis_luminescence_2022_06_02.par	Geänderte Parameterdatei
Dateien	Datendatei : 03_265a_PTX_SP_20240409_24h.dat - 09.04.2024 / 18:19:33 - Operator war Unknown User - Erstellt mit Version 5.24
	Parameterdatei : MTCellViability_Apoptosis_Luminescence_2022_06_02.par - 02.06.2022 / 19:31:58 - Erstellt von Unknown User - Erstellt mit Version 5.24
Reader	BertholdTech TriStar, Driver Version: 1.09, (1.0.9.0), S/N: 25-1117, Embedded Version: 1.07
	Plate Type: Berthold 96 - No:23300/23302
	Start Temperature ........ 31.8 End Temperature .......... 32.6
Berechnung	Berechnungsstatus : Gültige Auswertung, Berechnungszeitpunkt : 09.04.2024 / 18:19:33
Programm	MikroWin, Version 5.24	Lizenz Nr. : 214301
	Assembly Code A : 0006 0000 0000 0000 0000 FFFF
	Assembly Code B : 00E6 F715 C08F FC45 2DC0 B7AF
System	Operationssystem Name : Windows 10, System Benutzer : hewl
Drucker	Drucker Name : PDFCreator
					24h	Paclitaxel
						Vehicle	PTX100nM	PTX/SP1uM	PTX/SP10uM	PTX/SP100uM	SP10uM	SP100uM	DMSO	EMPTY
				801	1202	1511	1757	1700	1700	1665	1490	1398	1159	899	710
				1033	1588	343612	304623	301538	211804	51771	230494	57125	299416	1721	977
				1131	1862	308051	297287	292924	209534	55811	216568	59703	292945	1953	1230
				1279	1890	339178	300491	278906	254545	59162	257258	72182	283747	2003	1356
				1251	1686	331590	308930	293001	198004	50688	208684	55621	351896	1637	1293
				1180	1539	346851	293591	329510	222667	58684	203456	55003	319968	1560	1159
				1033	1335	331843	348868	343521	239607	57954	253829	63329	379250	1194	920
				899	1110	1349	1532	1539	1426	1391	1251	1173	998	822	618
																	EmptyValue	1892.33
						Vehicle	PTX100nM	PTX/SP1uM	PTX/SP10uM	PTX/SP100uM	SP10uM	SP100uM	DMSO	EMPTY
						341720	302731	299646	209912	49878.7	228602	55232.7	297524
						306159	295395	291032	207642	53918.7	214676	57810.7	291053
						337286	298599	277014	252653	57269.7	255366	70289.7	281855
						329698	307038	291109	196112	48795.7	206792	53728.7	350004
						344959	291699	327618	220775	56791.7	201564	53110.7	318076
						329951	346976	341629	237715	56061.7	251937	61436.7	377358
															Vehicle	325470
			Mean			331629	307073	304674	220801	53786	226489	58601.5	319311
			Median			333618	300665	295377	215343	54990.2	221639	56521.7	307800
			SD			13905.3	20276.3	24708.6	20985.3	3647.93	22955.3	6488.75	37387.6
		% of Vehicle				Vehicle	PTX100nM	PTX/SP1uM	PTX/SP10uM	PTX/SP100uM	SP10uM	SP100uM	DMSO
						104.993	93.0134	92.0655	64.495	15.3251	70.2374	16.9701	91.4136
						94.0667	90.7594	89.4189	63.7975	16.5664	65.9587	17.7622	89.4254
						103.63	91.7439	85.1119	77.627	17.596	78.4606	21.5964	86.5993
						101.299	94.3367	89.4426	60.2549	14.9924	63.5363	16.508	107.538
						105.988	89.6238	100.66	67.8326	17.4491	61.93	16.3181	97.7281
						101.377	106.608	104.965	73.0374	17.2248	77.4071	18.8763	115.942
						Vehicle	PTX100nM	PTX/SP1uM	PTX/SP10uM	PTX/SP100uM	SP10uM	SP100uM	DMSO
			Mean			101.892	94.3475	93.6106	67.8407	16.5256	69.5884	18.0052	98.1078
			Median			102.504	92.3786	90.7541	66.1638	16.8956	68.0981	17.3662	94.5708
			SD			4.27237	6.22986	7.59166	6.44769	1.12082	7.05296	1.99366	11.4873

## Sheet: 36h
Exp_20240408
Date of intoxication:		2024-04-08
Date of measurement:		2024-04-11
Reader:		Tecan Reader
Plate 1
Cells		BIHi_265a_20240212
Differentiation started		2024-02-12
Last media change		2024-04-05
Density:		48.000/well
Age of cells		46d
Agent		Paclitaxel 72h
----- Allgemeine Daten -----
Messung	Typ: Nichtequidistante Kinetik, Zeit: 10.04.2024 / 08:28:57, Status: Gültige Messung
	1 Messungen enthalten, Messungen Nr.1 bei 0.000 sec. gewählt, 0.000 sec. mittlere Intervalzeit
Parameter	Zum Messzeitpunkt geladene Parameterdatei : mtcellviability_apoptosis_luminescence_2022_06_02.par	Geänderte Parameterdatei
Dateien	Datendatei : 03_265a_36h_PTX_SP.dat - 10.04.2024 / 08:29:50 - Operator war Unknown User - Erstellt mit Version 5.24
	Parameterdatei : MTCellViability_Apoptosis_Luminescence_2022_06_02.par - 02.06.2022 / 19:31:58 - Erstellt von Unknown User - Erstellt mit Version 5.24
Reader	BertholdTech TriStar, Driver Version: 1.09, (1.0.9.0), S/N: 25-1117, Embedded Version: 1.07
	Plate Type: Berthold 96 - No:23300/23302
	Start Temperature ........ 35.0 End Temperature .......... 35.0
Berechnung	Berechnungsstatus : Gültige Auswertung, Berechnungszeitpunkt : 10.04.2024 / 08:29:50
Programm	MikroWin, Version 5.24	Lizenz Nr. : 214301
	Assembly Code A : 0006 0000 0000 0000 0000 FFFF
	Assembly Code B : 00E6 F715 C08F FC45 2DC0 B7AF
System	Operationssystem Name : Windows 10, System Benutzer : Schinkec
Drucker	Drucker Name : PDFCreator
					36h	Paclitaxel
						Vehicle	PTX100nM	PTX/SP1uM	PTX/SP10uM	PTX/SP100uM	SP10uM	SP100uM	DMSO	EMPTY
				703	1152	1405	1623	1721	1616	1567	1504	1363	1152	899	717
				935	1490	350287	288174	291202	211136	52206	246325	59907	312794	1665	1019
				1209	1792	298678	270362	278105	210848	54560	223390	61910	296338	1953	1209
				1166	1834	340303	273460	266272	258586	58987	269701	71880	288637	2003	1251
				1237	1595	342375	294083	286340	196472	50056	212085	57118	370748	1686	1265
				1209	1623	365830	278309	328857	225709	57272	213146	56682	326454	1560	1202
				1026	1440	364712	345748	363391	252121	59851	282250	67116	409850	1209	956
				913	1103	1440	1602	1504	1511	1405	1279	1216	998	836	625
																	EmptyValue	1873.67
						Vehicle	PTX100nM	PTX/SP1uM	PTX/SP10uM	PTX/SP100uM	SP10uM	SP100uM	DMSO	EMPTY
						348413	286300	289328	209262	50332.3	244451	58033.3	310920
						296804	268488	276231	208974	52686.3	221516	60036.3	294464
						338429	271586	264398	256712	57113.3	267827	70006.3	286763
						340501	292209	284466	194598	48182.3	210211	55244.3	368874
						363956	276435	326983	223835	55398.3	211272	54808.3	324580
						362838	343874	361517	250247	57977.3	280376	65242.3	407976
															Vehicle	337044
						Vehicle	PTX100nM	PTX/SP1uM	PTX/SP10uM	PTX/SP100uM	SP10uM	SP100uM	DMSO
			Mean			341824	289816	300487	223938	53615	239276	60561.8	332263
			Median			344457	281368	286897	216549	54042.3	232984	59034.8	317750
			SD			24555.7	27952.2	36602.4	24764.7	3888.46	29918.4	5985.88	47088
		% of Vehicle				Vehicle	PTX100nM	PTX/SP1uM	PTX/SP10uM	PTX/SP100uM	SP10uM	SP100uM	DMSO
						103.373	84.9446	85.843	62.0876	14.9335	72.5281	17.2184	92.2493
						88.0611	79.6598	81.9572	62.0022	15.6319	65.7234	17.8126	87.3669
						100.411	80.579	78.4464	76.1659	16.9454	79.4637	20.7707	85.082
						101.026	86.6978	84.4005	57.7369	14.2956	62.3692	16.3909	109.444
						107.985	82.0177	97.0152	66.4114	16.4366	62.684	16.2615	96.3022
						107.653	102.027	107.261	74.2478	17.2017	83.187	19.3572	121.046
						Vehicle	PTX100nM	PTX/SP1uM	PTX/SP10uM	PTX/SP100uM	SP10uM	SP100uM	DMSO
			Mean			101.418	85.9876	89.1539	66.442	15.9074	70.9926	17.9686	98.5817
			Median			102.2	83.4812	85.1218	64.2495	16.0342	69.1257	17.5155	94.2758
			SD			7.28561	8.29335	10.8598	7.34763	1.1537	8.87673	1.776	13.9709

## Sheet: 48h
Exp_20240408
Date of intoxication:		2024-04-08
Date of measurement:		2024-04-11
Reader:		Tecan Reader
Plate 1
Cells		BIHi_265a_20240212
Differentiation started		2024-02-12
Last media change		2024-04-05
Density:		48.000/well
Age of cells		46d
Agent		Paclitaxel 72h
----- Allgemeine Daten -----
Messung	Typ: Nichtequidistante Kinetik, Zeit: 10.04.2024 / 18:06:30, Status: Gültige Messung
	1 Messungen enthalten, Messungen Nr.1 bei 0.000 sec. gewählt, 0.000 sec. mittlere Intervalzeit
Parameter	Zum Messzeitpunkt geladene Parameterdatei : mtcellviability_apoptosis_luminescence_2022_06_02.par	Geänderte Parameterdatei
Dateien	Datendatei : 03_265a_PTX_SP_20240410_48h.dat - 10.04.2024 / 18:07:23 - Operator war Unknown User - Erstellt mit Version 5.24
	Parameterdatei : MTCellViability_Apoptosis_Luminescence_2022_06_02.par - 02.06.2022 / 19:31:58 - Erstellt von Unknown User - Erstellt mit Version 5.24
Reader	BertholdTech TriStar, Driver Version: 1.09, (1.0.9.0), S/N: 25-1117, Embedded Version: 1.07
	Plate Type: Berthold 96 - No:23300/23302
	Start Temperature ........ 35.7 End Temperature .......... 35.7
Berechnung	Berechnungsstatus : Gültige Auswertung, Berechnungszeitpunkt : 10.04.2024 / 18:07:23
Programm	MikroWin, Version 5.24	Lizenz Nr. : 214301
	Assembly Code A : 0006 0000 0000 0000 0000 FFFF
	Assembly Code B : 00E6 F715 C08F FC45 2DC0 B7AF
System	Operationssystem Name : Windows 10, System Benutzer : hewl
Drucker	Drucker Name : PDFCreator
					48h	Paclitaxel
						Vehicle	PTX100nM	PTX/SP1uM	PTX/SP10uM	PTX/SP100uM	SP10uM	SP100uM	DMSO	EMPTY
				604	878	1138	1187	1279	1209	1230	1089	1005	836	646	506
				710	1159	248735	201925	209457	147112	36762	167889	42102	221423	1202	731
				843	1265	218900	194259	199571	149044	39453	161263	44217	214326	1412	864
				857	1265	244891	195812	190795	168676	41912	183705	51089	211024	1461	878
				815	1180	239221	200470	195671	136396	36938	153520	41407	248489	1075	857
				808	1089	250098	190935	214467	152100	41126	152241	41126	236403	1068	822
				731	977	236136	218739	223355	159808	40592	176306	47119	256766	822	675
				618	752	885	1026	1054	1026	949	885	787	731	534	506
																	EmptyValue	1358.33
						Vehicle	PTX100nM	PTX/SP1uM	PTX/SP10uM	PTX/SP100uM	SP10uM	SP100uM	DMSO	EMPTY
						247377	200567	208099	145754	35403.7	166531	40743.7	220065
						217542	192901	198213	147686	38094.7	159905	42858.7	212968
						243533	194454	189437	167318	40553.7	182347	49730.7	209666
						237863	199112	194313	135038	35579.7	152162	40048.7	247131
						248740	189577	213109	150742	39767.7	150883	39767.7	235045
						234778	217381	221997	158450	39233.7	174948	45760.7	255408
															Vehicle	234176
						Vehicle	PTX100nM	PTX/SP1uM	PTX/SP10uM	PTX/SP100uM	SP10uM	SP100uM	DMSO
			Mean			238305	198998	204194	150831	38105.5	164462	43151.7	230047
			Median			240698	196783	203156	149214	38664.2	163218	41801.2	227555
			SD			11508.8	9869	12351.9	11090.2	2177.56	12574.2	3925.67	18797.6
		% of Vehicle				Vehicle	PTX100nM	PTX/SP1uM	PTX/SP10uM	PTX/SP100uM	SP10uM	SP100uM	DMSO
						105.637	85.6478	88.8642	62.2411	15.1184	71.1135	17.3987	93.974
						92.8967	82.3742	84.6426	63.0661	16.2675	68.284	18.3019	90.9434
						103.996	83.0374	80.895	71.4495	17.3176	77.8674	21.2364	89.5334
						101.574	85.0265	82.9772	57.665	15.1936	64.9775	17.102	105.532
						106.219	80.9548	91.0036	64.3711	16.982	64.4313	16.982	100.371
						100.257	92.8279	94.7991	67.6626	16.7539	74.7078	19.5411	109.067
						Vehicle	PTX100nM	PTX/SP1uM	PTX/SP10uM	PTX/SP100uM	SP10uM	SP100uM	DMSO
			Mean			101.763	84.9781	87.197	64.4092	16.2722	70.2302	18.427	98.2367
			Median			102.785	84.032	86.7534	63.7186	16.5107	69.6987	17.8503	97.1725
			SD			4.91458	4.21435	5.27463	4.73584	0.929884	5.36956	1.67638	8.02711

## Sheet: 60h
Exp_20240408
Date of intoxication:		2024-04-08
Date of measurement:		2024-04-11
Reader:		Tecan Reader
Plate 1
Cells		BIHi_265a_20240212
Differentiation started		2024-02-12
Last media change		2024-04-05
Density:		48.000/well
Age of cells		46d
Agent		Paclitaxel 72h
----- Allgemeine Daten -----
Messung	Typ: Nichtequidistante Kinetik, Zeit: 11.04.2024 / 08:28:46, Status: Gültige Messung
	1 Messungen enthalten, Messungen Nr.1 bei 0.000 sec. gewählt, 0.000 sec. mittlere Intervalzeit
Parameter	Zum Messzeitpunkt geladene Parameterdatei : mtcellviability_apoptosis_luminescence_2022_06_02.par	Geänderte Parameterdatei
Dateien	Datendatei : 03_265a_60h_PTX_SP.dat - 11.04.2024 / 08:29:39 - Operator war Unknown User - Erstellt mit Version 5.24
	Parameterdatei : MTCellViability_Apoptosis_Luminescence_2022_06_02.par - 02.06.2022 / 19:31:58 - Erstellt von Unknown User - Erstellt mit Version 5.24
Reader	BertholdTech TriStar, Driver Version: 1.09, (1.0.9.0), S/N: 25-1117, Embedded Version: 1.07
	Plate Type: Berthold 96 - No:23300/23302
	Start Temperature ........ 33.9 End Temperature .......... 34.0
Berechnung	Berechnungsstatus : Gültige Auswertung, Berechnungszeitpunkt : 11.04.2024 / 08:29:38
Programm	MikroWin, Version 5.24	Lizenz Nr. : 214301
	Assembly Code A : 0006 0000 0000 0000 0000 FFFF
	Assembly Code B : 00E6 F715 C08F FC45 2DC0 B7AF
System	Operationssystem Name : Windows 10, System Benutzer : Schinkec
Drucker	Drucker Name : PDFCreator
					60h	Paclitaxel
						Vehicle	PTX100nM	PTX/SP1uM	PTX/SP10uM	PTX/SP100uM	SP10uM	SP100uM	DMSO	EMPTY
				703	1047	1286	1454	1497	1440	1447	1293	1286	1012	857	632
				822	1335	326510	243844	255508	191947	44463	229363	51855	303049	1546	892
				949	1630	280522	225554	239804	188118	46339	208101	53499	273987	1700	1131
				1089	1630	324500	227220	219624	231028	49424	253878	59851	269989	1862	1202
				1145	1476	336663	230262	210644	166835	43002	199128	49318	367066	1511	1138
				984	1384	358248	211410	272898	199810	46908	198503	49515	318500	1419	1131
				991	1272	357616	304721	318219	211537	44835	259780	57680	388588	1040	836
				850	970	1216	1433	1335	1272	1265	1138	1047	998	717	632
																	EmptyValue	1702.67
						Vehicle	PTX100nM	PTX/SP1uM	PTX/SP10uM	PTX/SP100uM	SP10uM	SP100uM	DMSO	EMPTY
						324807	242141	253805	190244	42760.3	227660	50152.3	301346
						278819	223851	238101	186415	44636.3	206398	51796.3	272284
						322797	225517	217921	229325	47721.3	252175	58148.3	268286
						334960	228559	208941	165132	41299.3	197425	47615.3	365363
						356545	209707	271195	198107	45205.3	196800	47812.3	316797
						355913	303018	316516	209834	43132.3	258077	55977.3	386885
															Vehicle	323734
			Mean			328974	238799	251080	196510	44125.8	223090	51917	318494
			Median			329884	227038	245953	194176	43884.3	217029	50974.3	309072
			SD			28610.3	33124.9	39338.5	21829.6	2244.74	27274.1	4331.21	48635.7
		% of Vehicle				Vehicle	PTX100nM	PTX/SP1uM	PTX/SP10uM	PTX/SP100uM	SP10uM	SP100uM	DMSO
						100.332	74.7964	78.3994	58.7657	13.2085	70.3233	15.4918	93.0846
						86.1261	69.1467	73.5485	57.5829	13.788	63.7556	15.9997	84.1075
						99.7107	69.6613	67.315	70.8376	14.7409	77.8959	17.9618	82.8725
						103.468	70.601	64.5411	51.0087	12.7572	60.9838	14.7082	112.859
						110.135	64.7777	83.7711	61.1945	13.9637	60.7908	14.769	97.8573
						109.94	93.6011	97.7705	64.8169	13.3234	79.719	17.2912	119.507
						Vehicle	PTX100nM	PTX/SP1uM	PTX/SP10uM	PTX/SP100uM	SP10uM	SP100uM	DMSO
			Mean			101.619	73.764	77.5576	60.701	13.6303	68.9114	16.0369	98.3814
			Median			101.9	70.1312	75.9739	59.9801	13.5557	67.0394	15.7458	95.471
			SD			8.8376	10.2321	12.1515	6.74307	0.693391	8.42486	1.33789	15.0234

## Sheet: 72h
Exp_20240408
Date of intoxication:		2024-04-08
Date of measurement:		2024-04-11
Reader:		Tecan Reader
Plate 1
Cells		BIHi_265a_20240212
Differentiation started		2024-02-12
Last media change		2024-04-05
Density:		48.000/well
Age of cells		46d
Agent		Paclitaxel 72h
----- Allgemeine Daten -----
Messung	Typ: Nichtequidistante Kinetik, Zeit: 11.04.2024 / 17:17:22, Status: Gültige Messung
	1 Messungen enthalten, Messungen Nr.1 bei 0.000 sec. gewählt, 0.000 sec. mittlere Intervalzeit
Parameter	Zum Messzeitpunkt geladene Parameterdatei : mtcellviability_apoptosis_luminescence_2022_06_02.par	Geänderte Parameterdatei
Dateien	Datendatei : 03_265a_PTX_20240411_72h.dat - 11.04.2024 / 17:18:15 - Operator war Unknown User - Erstellt mit Version 5.24
	Parameterdatei : MTCellViability_Apoptosis_Luminescence_2022_06_02.par - 02.06.2022 / 19:31:58 - Erstellt von Unknown User - Erstellt mit Version 5.24
Reader	BertholdTech TriStar, Driver Version: 1.09, (1.0.9.0), S/N: 25-1117, Embedded Version: 1.07
	Plate Type: Berthold 96 - No:23300/23302
	Start Temperature ........ 36.1 End Temperature .......... 36.2
Berechnung	Berechnungsstatus : Gültige Auswertung, Berechnungszeitpunkt : 11.04.2024 / 17:18:15
Programm	MikroWin, Version 5.24	Lizenz Nr. : 214301
	Assembly Code A : 0006 0000 0000 0000 0000 FFFF
	Assembly Code B : 00E6 F715 C08F FC45 2DC0 B7AF
System	Operationssystem Name : Windows 10, System Benutzer : hewl
Drucker	Drucker Name : PDFCreator
					72h	Paclitaxel
						Vehicle	PTX100nM	PTX/SP1uM	PTX/SP10uM	PTX/SP100uM	SP10uM	SP100uM	DMSO	EMPTY
				583	864	1082	1237	1272	1187	1194	1096	1096	899	675	513
				717	1180	259464	187696	199191	152473	36537	182349	43402	248622	1398	731
				780	1356	222329	179117	190071	150934	37690	168514	43985	227733	1511	843
				850	1286	251250	179265	181499	168605	39720	190148	47569	214565	1581	970
				857	1187	246437	182623	186593	133762	33741	157722	38982	280241	1166	963
				857	1124	279096	179166	212232	149529	38477	155909	39538	249409	1117	885
				717	970	275702	221058	235715	168725	37893	201370	45693	292769	850	703
				653	759	949	1026	1075	1012	913	829	794	710	583	464
																	EmptyValue	1496.67
						Vehicle	PTX100nM	PTX/SP1uM	PTX/SP10uM	PTX/SP100uM	SP10uM	SP100uM	DMSO	EMPTY
						257967	186199	197694	150976	35040.3	180852	41905.3	247125
						220832	177620	188574	149437	36193.3	167017	42488.3	226236
						249753	177768	180002	167108	38223.3	188651	46072.3	213068
						244940	181126	185096	132265	32244.3	156225	37485.3	278744
						277599	177669	210735	148032	36980.3	154412	38041.3	247912
						274205	219561	234218	167228	36396.3	199873	44196.3	291272
															Vehicle	252471
						Vehicle	PTX100nM	PTX/SP1uM	PTX/SP10uM	PTX/SP100uM	SP10uM	SP100uM	DMSO
			Mean			254216	186658	199387	152508	35846.3	174505	41698.2	250726
			Median			253860	179447	193134	150207	36294.8	173935	42196.8	247519
			SD			20884.7	16461.7	20207.8	13201.7	2048.56	18318.8	3381.18	29892.3
		% of Vehicle				Vehicle	PTX100nM	PTX/SP1uM	PTX/SP10uM	PTX/SP100uM	SP10uM	SP100uM	DMSO
						102.177	73.7507	78.3036	59.7994	13.8789	71.6328	16.5981	97.8825
						87.4683	70.3527	74.6914	59.1898	14.3356	66.153	16.829	89.6087
						98.9234	70.4113	71.2961	66.189	15.1397	74.7219	18.2485	84.3931
						97.0171	71.7413	73.3138	52.3882	12.7715	61.8784	14.8474	110.406
						109.953	70.3721	83.469	58.6333	14.6473	61.1603	15.0676	98.1942
						108.608	86.9648	92.7702	66.2365	14.416	79.1667	17.5055	115.368
						Vehicle	PTX100nM	PTX/SP1uM	PTX/SP10uM	PTX/SP100uM	SP10uM	SP100uM	DMSO
			Mean			100.691	73.9321	78.974	60.406	14.1982	69.1188	16.516	99.3089
			Median			100.55	71.0763	76.4975	59.4946	14.3758	68.8929	16.7135	98.0384
			SD			8.2721	6.52023	8.00399	5.229	0.811404	7.25578	1.33923	11.8399

## Sheet: All
All Minus Empty Value										% of the Individual Well Baseline										Normalized to vehicle										Rearrange for Copy/Paste into Prism
																														Time (h)	PTX100nM						PTX/SP1uM						PTX/SP10uM						PTX/SP100uM
	00h									00h											00h									0	100	100	100	100	100	100	100	100	100	100	100	100	100	100	100	100	100	100	100
	Vehicle	PTX100nM	PTX/SP1uM	PTX/SP10uM	PTX/SP100uM	SP10uM	SP100uM	DMSO		Vehicle	PTX100nM	PTX/SP1uM	PTX/SP10uM	PTX/SP100uM	SP10uM	SP100uM	DMSO				Vehicle	PTX100nM	PTX/SP1uM	PTX/SP10uM	PTX/SP100uM	SP10uM	SP100uM	DMSO		12	95.237	99.9906	101.458	106.475	91.8747	107.744	97.2232	105.314	98.322	109.161	114.699	109.564	115.267	114.041	131.713	110.583	112.681	121.282	90.2044
	89310.7	86281.7	79072.7	46140.7	14556.7	56279.7	18125.7	82473.7		100	100	100	100	100	100	100	100				100	100	100	100	100	100	100	100		24	89.213	94.5083	98.2164	98.8803	86.7817	100.758	96.3545	102.173	97.0913	105.485	111.042	106.91	115.676	114.252	135.457	110.426	113.071	124.244	87.1251
	79880.7	79473.7	72425.7	46210.7	14963.7	59131.7	19439.7	83225.7		100	100	100	100	100	100	100	100				100	100	100	100	100	100	100	100		36	81.4538	82.9297	86.2425	90.851	79.3971	96.4048	89.8199	93.6242	89.4654	99.5138	106.995	109.222	111.331	111.009	132.874	105.785	110.674	126.272	84.8776
	80808.7	77302.7	72545.7	47425.7	15076.7	51423.7	19509.7	81426.7		100	100	100	100	100	100	100	100				100	100	100	100	100	100	100	100		48	82.1154	85.7422	88.8599	89.0858	78.356	87.6993	92.9666	96.677	92.2437	97.8205	100.35	96.517	111.589	112.896	124.627	105.637	107.257	115.055	85.9153
	81293.7	78953.7	70170.7	45156.7	13340.7	48177.7	16987.7	84672.7		100	100	100	100	100	100	100	100				100	100	100	100	100	100	100	100		60	71.6904	71.9527	74.524	73.9498	62.6798	88.4037	81.9945	83.9808	76.7359	76.064	92.3471	99.513	105.327	103.05	123.523	93.4159	101.934	110.183	75.0395
	87708.7	85466.7	75018.7	49646.7	15652.7	51901.7	15504.7	82670.7		100	100	100	100	100	100	100	100				100	100	100	100	100	100	100	100		72	70.6869	73.2063	75.325	75.143	68.0918	82.1346	81.893	85.2843	81.2729	86.4015	92.0126	94.422	107.178	105.924	115.415	95.9408	97.6665	112.595	78.847
	69945.7	87560.7	81250.7	48648.7	15223.7	50875.7	18441.7	91846.7		100	100	100	100	100	100	100	100				100	100	100	100	100	100	100	100
Average	81491.3	82506.5	75080.7	47204.8	14802.3	52965	18001.5	84386		100	100	100	100	100	100	100	100				100	100	100	100	100	100	100	100
Median	81051.2	82470.2	73782.2	46818.2	15020.2	51662.7	18283.7	82948.2		100	100	100	100	100	100	100	100				100	100	100	100	100	100	100	100
SD	6873.12	4414.97	4280	1697.75	799.837	3995.12	1537.15	3806.5		0	0	0	0	0	0	0	0				0	0	0	0	0	0	0	0
																		Vehicle	100
	12h									12h											12h
	Vehicle	PTX100nM	PTX/SP1uM	PTX/SP10uM	PTX/SP100uM	SP10uM	SP100uM	DMSO		Vehicle	PTX100nM	PTX/SP1uM	PTX/SP10uM	PTX/SP100uM	SP10uM	SP100uM	DMSO				Vehicle	PTX100nM	PTX/SP1uM	PTX/SP10uM	PTX/SP100uM	SP10uM	SP100uM	DMSO
	381995	350566	327976	226901	56019	243772	61521	313579		427.715	406.304	414.778	491.759	384.834	433.144	339.414	380.217				100.256	95.237	97.2232	115.267	90.2044	101.528	79.558	89.1222
	338951	339022	325404	224828	60853	226023	64100	313214		424.322	426.584	449.294	486.528	406.672	382.237	329.738	376.343				99.4603	99.9906	105.314	114.041	95.3231	89.5956	77.29	88.2141
	368139	334602	304304	266495	65329	265069	75763	301606		455.569	432.847	419.465	561.921	433.312	515.461	388.336	370.402				106.784	101.458	98.322	131.713	101.568	120.823	91.0252	86.8216
	376290	358646	326789	213038	55190	217366	58443	344629		462.877	454.249	465.706	471.775	413.697	451.176	344.032	407.013				108.498	106.475	109.161	110.583	96.97	105.755	80.6405	95.4032
	392394	334995	367092	238663	64008	213769	57980	337729		447.383	391.96	489.334	480.723	408.927	411.873	373.952	408.523				104.866	91.8747	114.699	112.681	95.8518	96.5423	87.6537	95.7572
	364914	402484	379789	251718	63889	263888	68182	401753		521.711	459.663	467.429	517.42	419.669	518.692	369.717	437.417				122.288	107.744	109.564	121.282	98.3697	121.58	86.661	102.53
Average	370447	353386	338559	236940	60881.3	238314	64331.5	335418		456.596	428.601	451.001	501.688	411.185	452.097	357.531	396.653				107.025	100.463	105.714	117.595	96.3811	105.971	83.8047	92.9747
Median	372214	344794	327382	232782	62371	234898	62810.5	325654		451.476	429.715	457.5	489.144	411.312	442.16	356.875	393.615				105.825	100.725	107.237	114.654	96.4109	103.642	83.6508	92.2627
SD	18314.5	25859.7	28674.2	19563.5	4350.59	22768.4	6759.79	36342.1		35.33	26.3988	29.2064	33.2814	16.0483	55.3324	23.0216	25.6191				8.2813	6.18782	6.84592	7.8011	3.76169	12.9698	5.39623	6.00508
																		Vehicle	426.624
	24h									24h											24h
	Vehicle	PTX100nM	PTX/SP1uM	PTX/SP10uM	PTX/SP100uM	SP10uM	SP100uM	DMSO		Vehicle	PTX100nM	PTX/SP1uM	PTX/SP10uM	PTX/SP100uM	SP10uM	SP100uM	DMSO				Vehicle	PTX100nM	PTX/SP1uM	PTX/SP10uM	PTX/SP100uM	SP10uM	SP100uM	DMSO
	341720	302731	299646	209912	49878.7	228602	55232.7	297524		382.619	350.863	378.95	454.939	342.652	406.189	304.721	360.75				97.2875	89.213	96.3545	115.676	87.1251	103.281	77.4805	91.7269
	306159	295395	291032	207642	53918.7	214676	57810.7	291053		383.27	371.689	401.835	449.337	360.331	363.047	297.385	349.715				97.453	94.5083	102.173	114.252	91.6203	92.3109	75.6153	88.9211
	337286	298599	277014	252653	57269.7	255366	70289.7	281855		417.388	386.272	381.847	532.734	379.856	496.592	360.281	346.145				106.128	98.2164	97.0913	135.457	96.585	126.267	91.6077	88.0134
	329698	307038	291109	196112	48795.7	206792	53728.7	350004		405.564	388.883	414.858	434.292	365.766	429.227	316.28	413.361				103.122	98.8803	105.485	110.426	93.0024	109.138	80.4198	105.104
	344959	291699	327618	220775	56791.7	201564	53110.7	318076		393.301	341.301	436.715	444.692	362.824	388.357	342.546	384.75				100.003	86.7817	111.042	113.071	92.2543	98.7464	87.0983	97.8294
	329951	346976	341629	237715	56061.7	251937	61436.7	377358		471.724	396.269	420.463	488.636	368.253	495.201	333.141	410.856				119.944	100.758	106.91	124.244	93.6348	125.913	84.7067	104.467
Average	331629	307073	304674	220801	53786	226489	58601.5	319311		408.978	372.546	405.778	467.438	363.28	429.769	325.726	377.596				103.99	94.7263	103.176	118.854	92.3703	109.276	82.8214	96.0104
Median	333618	300665	295377	215343	54990.2	221639	56521.7	307800		399.432	378.98	408.347	452.138	364.295	417.708	324.71	372.75				101.563	96.3623	103.829	114.964	92.6284	106.209	82.5633	94.7782
SD	13905.3	20276.3	24708.6	20985.3	3647.93	22955.3	6488.75	37387.6		33.5289	22.2046	22.6414	36.913	12.1665	55.6232	23.94	29.9561				8.52531	5.64589	5.75696	9.38577	3.09355	14.1432	6.08715	7.61684
																		Vehicle	393.287
	36h									36h											36h
	Vehicle	PTX100nM	PTX/SP1uM	PTX/SP10uM	PTX/SP100uM	SP10uM	SP100uM	DMSO		Vehicle	PTX100nM	PTX/SP1uM	PTX/SP10uM	PTX/SP100uM	SP10uM	SP100uM	DMSO				Vehicle	PTX100nM	PTX/SP1uM	PTX/SP10uM	PTX/SP100uM	SP10uM	SP100uM	DMSO
	348413	286300	289328	209262	50332.3	244451	58033.3	310920		390.114	331.821	365.902	453.531	345.768	434.351	320.172	376.993				95.7634	81.4538	89.8199	111.331	84.8776	106.622	78.5944	92.5426
	296804	268488	276231	208974	52686.3	221516	60036.3	294464		371.56	337.833	381.4	452.221	352.095	374.615	308.834	353.814				91.2087	82.9297	93.6242	111.009	86.4307	91.9589	75.8112	86.8527
	338429	271586	264398	256712	57113.3	267827	70006.3	286763		418.803	351.329	364.458	541.294	378.819	520.825	358.829	352.174				102.806	86.2425	89.4654	132.874	92.9908	127.85	88.0837	86.45
	340501	292209	284466	194598	48182.3	210211	55244.3	368874		418.853	370.102	405.392	430.94	361.169	436.325	325.203	435.647				102.818	90.851	99.5138	105.785	88.6581	107.107	79.8292	106.941
	363956	276435	326983	223835	55398.3	211272	54808.3	324580		414.961	323.442	435.869	450.857	353.923	407.063	353.496	392.619				101.863	79.3971	106.995	110.674	86.8793	99.9239	86.7745	96.3782
	362838	343874	361517	250247	57977.3	280376	65242.3	407976		518.743	392.727	444.941	514.397	380.837	551.101	353.777	444.193				127.339	96.4048	109.222	126.272	93.4861	135.282	86.8435	109.038
Average	341824	289816	300487	223938	53615	239276	60561.8	332263		422.172	351.209	399.66	473.873	362.102	454.047	336.718	392.573				103.633	86.2131	98.1067	116.324	88.8871	111.457	82.6561	96.3671
Median	344457	281368	286897	216549	54042.3	232984	59034.8	317750		416.882	344.581	393.396	452.876	357.546	435.338	339.349	384.806				102.334	84.5861	96.569	111.17	87.7687	106.865	83.3019	94.4604
SD	24555.7	27952.2	36602.4	24764.7	3888.46	29918.4	5985.88	47088		50.9699	26.1018	34.9473	43.4589	14.5957	67.9672	21.1909	39.7419				12.5119	6.40736	8.5787	10.6681	3.58288	16.6843	5.20184	9.75565
																		Vehicle	407.373
	48h									48h											48h
	Vehicle	PTX100nM	PTX/SP1uM	PTX/SP10uM	PTX/SP100uM	SP10uM	SP100uM	DMSO		Vehicle	PTX100nM	PTX/SP1uM	PTX/SP10uM	PTX/SP100uM	SP10uM	SP100uM	DMSO				Vehicle	PTX100nM	PTX/SP1uM	PTX/SP10uM	PTX/SP100uM	SP10uM	SP100uM	DMSO
	247377	200567	208099	145754	35403.7	166531	40743.7	220065		276.984	232.456	263.174	315.89	243.213	295.898	224.784	266.83				97.8452	82.1154	92.9666	111.589	85.9153	104.527	79.4054	94.2582
	217542	192901	198213	147686	38094.7	159905	42858.7	212968		272.333	242.723	273.677	319.592	254.581	270.421	220.47	255.892				96.2022	85.7422	96.677	112.896	89.9312	95.5268	77.8814	90.3942
	243533	194454	189437	167318	40553.7	182347	49730.7	209666		301.369	251.548	261.127	352.8	268.983	354.597	254.903	257.49				106.459	88.8599	92.2437	124.627	95.0187	125.262	90.0448	90.9588
	237863	199112	194313	135038	35579.7	152162	40048.7	247131		292.597	252.188	276.914	299.043	266.701	315.834	235.751	291.866				103.36	89.0858	97.8205	105.637	94.2125	111.569	83.2796	103.102
	248740	189577	213109	150742	39767.7	150883	39767.7	235045		283.598	221.814	284.074	303.629	254.063	290.709	256.488	284.314				100.181	78.356	100.35	107.257	89.7482	102.693	90.6049	100.435
	234778	217381	221997	158450	39233.7	174948	45760.7	255408		335.657	248.263	273.224	325.702	257.715	343.873	248.137	278.08				118.571	87.6993	96.517	115.055	91.0382	121.474	87.6549	98.2324
Average	238305	198998	204194	150831	38105.5	164462	43151.7	230047		293.756	241.499	272.032	319.443	257.543	311.889	240.089	272.412				103.77	85.3098	96.0957	112.844	90.9774	110.175	84.8119	96.23
Median	240698	196783	203156	149214	38664.2	163218	41801.2	227555		288.097	245.493	273.451	317.741	256.148	305.866	241.944	272.455				101.771	86.7207	96.597	112.243	90.4847	108.048	85.4673	96.2453
SD	11508.8	9869	12351.9	11090.2	2177.56	12574.2	3925.67	18797.6		23.0583	12.0979	8.60645	19.1351	9.39156	32.5157	15.4344	14.6901				8.14539	4.27359	3.04024	6.7595	3.31758	11.4862	5.45223	5.18929
																		Vehicle	283.084
	60h									60h											60h
	Vehicle	PTX100nM	PTX/SP1uM	PTX/SP10uM	PTX/SP100uM	SP10uM	SP100uM	DMSO		Vehicle	PTX100nM	PTX/SP1uM	PTX/SP10uM	PTX/SP100uM	SP10uM	SP100uM	DMSO				Vehicle	PTX100nM	PTX/SP1uM	PTX/SP10uM	PTX/SP100uM	SP10uM	SP100uM	DMSO
	324807	242141	253805	190244	42760.3	227660	50152.3	301346		363.683	280.641	320.977	412.314	293.751	404.516	276.692	365.385				92.9037	71.6904	81.9945	105.327	75.0395	103.335	70.6818	93.3386
	278819	223851	238101	186415	44636.3	206398	51796.3	272284		349.045	281.667	328.753	403.403	298.298	349.049	266.447	327.164				89.1644	71.9527	83.9808	103.05	76.2011	89.1654	68.0645	83.5749
	322797	225517	217921	229325	47721.3	252175	58148.3	268286		399.459	291.733	300.392	483.547	316.524	490.388	298.049	329.482				102.043	74.524	76.7359	123.523	80.857	125.271	76.1374	84.1671
	334960	228559	208941	165132	41299.3	197425	47615.3	365363		412.037	289.485	297.762	365.688	309.575	409.786	280.294	431.501				105.256	73.9498	76.064	93.4159	79.0817	104.681	71.6017	110.228
	356545	209707	271195	198107	45205.3	196800	47812.3	316797		406.511	245.367	361.504	399.035	288.803	379.179	308.374	383.204				103.844	62.6798	92.3471	101.934	73.7754	96.8624	78.7749	97.8905
	355913	303018	316516	209834	43132.3	258077	55977.3	386885		508.843	346.067	389.555	431.326	283.324	507.271	303.537	421.23				129.985	88.4037	99.513	110.183	72.3759	129.584	77.5394	107.604
Average	328974	238799	251080	196510	44125.8	223090	51917	318494		406.596	289.16	333.157	415.885	298.379	423.365	288.899	376.328				103.866	73.8667	85.1059	106.239	76.2218	108.15	73.8	96.1339
Median	329884	227038	245953	194176	43884.3	217029	50974.3	309072		402.985	285.576	324.865	407.859	296.024	407.151	289.171	374.294				102.944	72.9513	82.9876	104.189	75.6203	104.008	73.8696	95.6145
SD	28610.3	33124.9	39338.5	21829.6	2244.74	27274.1	4331.21	48635.7		56.0154	32.5319	35.9957	39.4685	12.6046	62.5255	16.7597	44.3596				14.3093	8.31036	9.19519	10.0823	3.21988	15.9723	4.2813	11.3318
																		Vehicle	391.462
	72h									72h											72h
	Vehicle	PTX100nM	PTX/SP1uM	PTX/SP10uM	PTX/SP100uM	SP10uM	SP100uM	DMSO		Vehicle	PTX100nM	PTX/SP1uM	PTX/SP10uM	PTX/SP100uM	SP10uM	SP100uM	DMSO				Vehicle	PTX100nM	PTX/SP1uM	PTX/SP10uM	PTX/SP100uM	SP10uM	SP100uM	DMSO
	257967	186199	197694	150976	35040.3	180852	41905.3	247125		288.843	215.804	250.016	327.209	240.717	321.346	231.193	299.642				94.6108	70.6869	81.893	107.178	78.847	105.257	75.7276	98.1479
	220832	177620	188574	149437	36193.3	167017	42488.3	226236		276.453	223.496	260.369	323.383	241.875	282.45	218.565	271.835				90.5524	73.2063	85.2843	105.924	79.2264	92.5168	71.5913	89.0398
	249753	177768	180002	167108	38223.3	188651	46072.3	213068		309.068	229.964	248.123	352.358	253.526	366.857	236.151	261.669				101.235	75.325	81.2729	115.415	83.0429	120.164	77.3516	85.71
	244940	181126	185096	132265	32244.3	156225	37485.3	278744		301.303	229.408	263.78	292.903	241.7	324.269	220.662	329.202				98.6922	75.143	86.4015	95.9408	79.169	106.215	72.2781	107.831
	277599	177669	210735	148032	36980.3	154412	38041.3	247912		316.502	207.881	280.911	298.172	236.256	297.509	245.354	299.879				103.67	68.0918	92.0126	97.6665	77.3859	97.4495	80.366	98.2259
	274205	219561	234218	167228	36396.3	199873	44196.3	291272		392.026	250.753	288.266	343.747	239.077	392.866	239.655	317.129				128.409	82.1346	94.422	112.595	78.3101	128.684	78.4992	103.876
Average	254216	186658	199387	152508	35846.3	174505	41698.2	250726		314.032	226.218	265.244	322.962	242.192	330.883	231.93	296.559	Vehicle	305.296		102.862	74.0979	86.8811	105.787	79.3302	108.381	75.969	97.1384
Median	253860	179447	193134	150207	36294.8	173935	42196.8	247519		305.185	226.452	262.075	325.296	241.208	322.807	233.672	299.76				99.9638	74.1747	85.8429	106.551	79.008	105.736	76.5396	98.1869
SD	20884.7	16461.7	20207.8	13201.7	2048.56	18318.8	3381.18	29892.3		40.7984	14.6853	16.2874	23.8011	5.93175	41.7859	10.6191	25.8373				13.3636	4.81018	5.33496	7.79608	1.94295	13.687	3.4783	8.46304
[truncated: 17 more columns]
