# Supplementary material for: c-Jun inhibition mitigates chemotherapy-induced neurotoxicity in iPSC-derived sensory neurons
Source: Cell Death Discov. 2025 Nov 13;11:529. doi: 10.1038/s41420-025-02847-5 (PMC12615653; doi:10.1038/s41420-025-02847-5)
Supplement: Supplementary file 3 — Dataset [file 41420_2025_2847_MOESM3_ESM.zip › Supplemental Files (to be zipped)/(SFigure S2) Viability 265A/04_265a_PTX_SP_calculated.xlsx]

## Sheet: 00h
Exp_20240408
Date of intoxication:		2024-04-08
Date of measurement:		2024-04-11
Reader:		Tecan Reader
Plate 1
Cells		BIHi_265a_20240212
Differentiation started		2024-02-12
Last media change		2024-04-05
Density:		48.000/well
Age of cells		46d
Agent		Paclitaxel 72h
----- Allgemeine Daten -----
Messung	Typ: Nichtequidistante Kinetik, Zeit: 08.04.2024 / 19:05:01, Status: Gültige Messung
	1 Messungen enthalten, Messungen Nr.1 bei 0.000 sec. gewählt, 0.000 sec. mittlere Intervalzeit
Parameter	Zum Messzeitpunkt geladene Parameterdatei : mtcellviability_apoptosis_luminescence_2022_06_02.par	Geänderte Parameterdatei
Dateien	Datendatei : 04_265a_PTX_SP.dat - 08.04.2024 / 19:05:54 - Operator war Unknown User - Erstellt mit Version 5.24
	Parameterdatei : MTCellViability_Apoptosis_Luminescence_2022_06_02.par - 02.06.2022 / 19:31:58 - Erstellt von Unknown User - Erstellt mit Version 5.24
Reader	BertholdTech TriStar, Driver Version: 1.09, (1.0.9.0), S/N: 25-1117, Embedded Version: 1.07
	Plate Type: Berthold 96 - No:23300/23302
	Start Temperature ........ 35.8 End Temperature .......... 35.8
Berechnung	Berechnungsstatus : Gültige Auswertung, Berechnungszeitpunkt : 08.04.2024 / 19:05:54
Programm	MikroWin, Version 5.24	Lizenz Nr. : 214301
	Assembly Code A : 0006 0000 0000 0000 0000 FFFF
	Assembly Code B : 00E6 F715 C08F FC45 2DC0 B7AF
System	Operationssystem Name : Windows 10, System Benutzer : hewl
Drucker	Drucker Name : PDFCreator
					00h	Paclitaxel
						Vehicle	PTX100nM	PTX/SP1uM	PTX/SP10uM	PTX/SP100uM	SP10uM	SP100uM	DMSO	EMPTY
				176	211	274	330	351	302	288	302	246	218	162	162
				169	288	59591	54708	53099	32729	9914	30811	10462	57862	443	176
				204	295	52389	51567	49023	30825	9837	32497	10280	52396	464	197
				197	316	39418	45243	50197	29061	7841	27143	9921	54370	471	225
				183	260	59366	56380	53239	34739	9633	25351	10673	57139	267	218
				190	267	54799	54469	50955	26201	9176	26342	9823	51159	253	190
				169	225	50049	46852	51349	24276	9198	24895	9935	63793	190	169
				141	162	197	253	253	204	239	211	162	141	141	105
																	EmptyValue	459.333
						Vehicle	PTX100nM	PTX/SP1uM	PTX/SP10uM	PTX/SP100uM	SP10uM	SP100uM	DMSO	EMPTY
						59131.7	54248.7	52639.7	32269.7	9454.67	30351.7	10002.7	57402.7
						51929.7	51107.7	48563.7	30365.7	9377.67	32037.7	9820.67	51936.7
						38958.7	44783.7	49737.7	28601.7	7381.67	26683.7	9461.67	53910.7
						58906.7	55920.7	52779.7	34279.7	9173.67	24891.7	10213.7	56679.7
						54339.7	54009.7	50495.7	25741.7	8716.67	25882.7	9363.67	50699.7
						49589.7	46392.7	50889.7	23816.7	8738.67	24435.7	9475.67	63333.7
															Vehicle	53901.6
			Mean			52142.7	51077.2	50851	29179.2	8807.17	27380.5	9723	55660.5
			Median			53134.7	52558.7	50692.7	29483.7	8956.17	26283.2	9648.17	55295.2
			SD			7480.72	4553.48	1644.28	3946.65	764.72	3102.01	342.665	4571.43
		% of Vehicle				Vehicle	PTX100nM	PTX/SP1uM	PTX/SP10uM	PTX/SP100uM	SP10uM	SP100uM	DMSO
						109.703	100.644	97.6589	59.8678	17.5406	56.3094	18.5573	106.495
						96.3416	94.8166	90.0969	56.3354	17.3978	59.4373	18.2196	96.3546
						72.2774	83.0841	92.275	53.0628	13.6947	49.5044	17.5536	100.017
						109.286	103.746	97.9186	63.5968	17.0193	46.1798	18.9487	105.154
						100.813	100.201	93.6812	47.7568	16.1714	48.0184	17.3718	94.0597
						92.0004	86.0692	94.4122	44.1855	16.2123	45.3339	17.5796	117.499
						Vehicle	PTX100nM	PTX/SP1uM	PTX/SP10uM	PTX/SP100uM	SP10uM	SP100uM	DMSO
			Mean			96.7368	94.76	94.3405	54.1342	16.3393	50.7972	18.0384	103.263
			Median			98.5772	97.5086	94.0467	54.6991	16.6158	48.7614	17.8996	102.585
			SD			13.8785	8.44777	3.05052	7.32196	1.41873	5.75496	0.635723	8.48108

## Sheet: 12h
Exp_20240408
Date of intoxication:		2024-04-08
Date of measurement:		2024-04-11
Reader:		Tecan Reader
Plate 1
Cells		BIHi_265a_20240212
Differentiation started		2024-02-12
Last media change		2024-04-05
Density:		48.000/well
Age of cells		46d
Agent		Paclitaxel 72h
----- Allgemeine Daten -----
Messung	Typ: Nichtequidistante Kinetik, Zeit: 09.04.2024 / 07:46:09, Status: Gültige Messung
	1 Messungen enthalten, Messungen Nr.1 bei 0.000 sec. gewählt, 0.000 sec. mittlere Intervalzeit
Parameter	Zum Messzeitpunkt geladene Parameterdatei : mtcellviability_apoptosis_luminescence_2022_06_02.par	Geänderte Parameterdatei
Dateien	Datendatei : 04_265a_12h_PTX_SP.dat - 09.04.2024 / 07:47:02 - Operator war Unknown User - Erstellt mit Version 5.24
	Parameterdatei : MTCellViability_Apoptosis_Luminescence_2022_06_02.par - 02.06.2022 / 19:31:58 - Erstellt von Unknown User - Erstellt mit Version 5.24
Reader	BertholdTech TriStar, Driver Version: 1.09, (1.0.9.0), S/N: 25-1117, Embedded Version: 1.07
	Plate Type: Berthold 96 - No:23300/23302
	Start Temperature ........ 35.5 End Temperature .......... 35.7
Berechnung	Berechnungsstatus : Gültige Auswertung, Berechnungszeitpunkt : 09.04.2024 / 07:47:02
Programm	MikroWin, Version 5.24	Lizenz Nr. : 214301
	Assembly Code A : 0006 0000 0000 0000 0000 FFFF
	Assembly Code B : 00E6 F715 C08F FC45 2DC0 B7AF
System	Operationssystem Name : Windows 10, System Benutzer : Schinkec
Drucker	Drucker Name : PDFCreator
					12h	Paclitaxel
						Vehicle	PTX100nM	PTX/SP1uM	PTX/SP10uM	PTX/SP100uM	SP10uM	SP100uM	DMSO	EMPTY
				471	717	892	1110	1082	1026	963	878	927	710	569	443
				562	1026	191280	179145	176503	121416	32954	114551	31654	193374	1244	569
				675	991	181534	179792	174599	124283	33853	130965	31303	173130	1342	724
				724	1012	134577	151454	169076	98623	26384	97449	31464	180410	1370	731
				660	942	212204	196690	183993	117671	36622	124452	34450	201489	871	696
				618	843	189607	183663	167102	111003	31879	106134	31654	159085	808	618
				590	738	152627	147969	156366	94442	29138	101110	28387	197674	632	534
				485	576	696	773	829	773	668	653	604	569	450	316
																	EmptyValue	1318.67
						Vehicle	PTX100nM	PTX/SP1uM	PTX/SP10uM	PTX/SP100uM	SP10uM	SP100uM	DMSO	EMPTY
						189961	177826	175184	120097	31635.3	113232	30335.3	192055
						180215	178473	173280	122964	32534.3	129646	29984.3	171811
						133258	150135	167757	97304.3	25065.3	96130.3	30145.3	179091
						210885	195371	182674	116352	35303.3	123133	33131.3	200170
						188288	182344	165783	109684	30560.3	104815	30335.3	157766
						151308	146650	155047	93123.3	27819.3	99791.3	27068.3	196355
															Vehicle	179264
			Mean			175653	171800	169955	109921	30486.3	111125	30166.7	182875
			Median			184252	178150	170519	113018	31097.8	109024	30240.3	185573
			SD			28342.5	19232.8	9430.34	12300	3611.75	13302.5	1922.47	16323.6
		% of Vehicle				Vehicle	PTX100nM	PTX/SP1uM	PTX/SP10uM	PTX/SP100uM	SP10uM	SP100uM	DMSO
						105.967	99.1981	97.7243	66.9947	17.6474	63.1652	16.9222	107.136
						100.531	99.559	96.6621	68.594	18.1488	72.3215	16.7264	95.8427
						74.3364	83.751	93.5812	54.2799	13.9824	53.625	16.8162	99.9037
						117.64	108.985	101.902	64.9056	19.6935	68.6883	18.4819	111.662
						105.034	101.718	92.48	61.186	17.0477	58.4698	16.9222	88.0079
						84.4053	81.8069	86.4911	51.9476	15.5186	55.6673	15.0997	109.534
						Vehicle	PTX100nM	PTX/SP1uM	PTX/SP10uM	PTX/SP100uM	SP10uM	SP100uM	DMSO
			Mean			97.9856	95.8364	94.8069	61.318	17.0064	61.9895	16.8281	102.014
			Median			102.782	99.3785	95.1217	63.0458	17.3475	60.8175	16.8692	103.52
			SD			15.8105	10.7288	5.26059	6.86137	2.01477	7.42063	1.07243	9.10588

## Sheet: 24h
Exp_20240408
Date of intoxication:		2024-04-08
Date of measurement:		2024-04-11
Reader:		Tecan Reader
Plate 1
Cells		BIHi_265a_20240212
Differentiation started		2024-02-12
Last media change		2024-04-05
Density:		48.000/well
Age of cells		46d
Agent		Paclitaxel 72h
----- Allgemeine Daten -----
Messung	Typ: Nichtequidistante Kinetik, Zeit: 09.04.2024 / 18:20:16, Status: Gültige Messung
	1 Messungen enthalten, Messungen Nr.1 bei 0.000 sec. gewählt, 0.000 sec. mittlere Intervalzeit
Parameter	Zum Messzeitpunkt geladene Parameterdatei : mtcellviability_apoptosis_luminescence_2022_06_02.par	Geänderte Parameterdatei
Dateien	Datendatei : 04_265a_PTX_SP_20240409_12h.dat - 09.04.2024 / 18:21:09 - Operator war Unknown User - Erstellt mit Version 5.24
	Parameterdatei : MTCellViability_Apoptosis_Luminescence_2022_06_02.par - 02.06.2022 / 19:31:58 - Erstellt von Unknown User - Erstellt mit Version 5.24
Reader	BertholdTech TriStar, Driver Version: 1.09, (1.0.9.0), S/N: 25-1117, Embedded Version: 1.07
	Plate Type: Berthold 96 - No:23300/23302
	Start Temperature ........ 33.0 End Temperature .......... 33.4
Berechnung	Berechnungsstatus : Gültige Auswertung, Berechnungszeitpunkt : 09.04.2024 / 18:21:09
Programm	MikroWin, Version 5.24	Lizenz Nr. : 214301
	Assembly Code A : 0006 0000 0000 0000 0000 FFFF
	Assembly Code B : 00E6 F715 C08F FC45 2DC0 B7AF
System	Operationssystem Name : Windows 10, System Benutzer : hewl
Drucker	Drucker Name : PDFCreator
					24h	Paclitaxel
						Vehicle	PTX100nM	PTX/SP1uM	PTX/SP10uM	PTX/SP100uM	SP10uM	SP100uM	DMSO	EMPTY
				464	689	935	1096	1089	998	963	899	857	696	527	450
				569	920	192685	171198	174086	121156	31106	117587	30305	202782	1321	569
				689	1040	185012	169933	169111	123292	31865	131513	29427	169948	1440	660
				689	956	137345	146135	164369	97231	24866	98840	29736	176124	1490	752
				675	899	216722	189523	178639	116167	34872	124929	32314	196838	850	682
				625	850	192530	177381	162359	110743	30565	106879	30221	156604	773	632
				555	717	157715	155438	153119	93809	27234	101665	27101	194132	604	485
				492	576	653	724	745	745	668	625	569	513	408	316
																	EmptyValue	1417
						Vehicle	PTX100nM	PTX/SP1uM	PTX/SP10uM	PTX/SP100uM	SP10uM	SP100uM	DMSO	EMPTY
						191268	169781	172669	119739	29689	116170	28888	201365
						183595	168516	167694	121875	30448	130096	28010	168531
						135928	144718	162952	95814	23449	97423	28319	174707
						215305	188106	177222	114750	33455	123512	30897	195421
						191113	175964	160942	109326	29148	105462	28804	155187
						156298	154021	151702	92392	25817	100248	25684	192715
															Vehicle	180119
			Mean			178918	166851	165530	108983	28667.7	112152	28433.7	181321
			Median			187354	169148	165323	112038	29418.5	110816	28561.5	183711
			SD			28308.8	15496.2	9069.29	12360.9	3541.83	13195.3	1683.14	18003.9
		% of Vehicle				Vehicle	PTX100nM	PTX/SP1uM	PTX/SP10uM	PTX/SP100uM	SP10uM	SP100uM	DMSO
						106.19	94.2602	95.8636	66.4776	16.483	64.4961	16.0382	111.795
						101.93	93.5579	93.1016	67.6634	16.9043	72.2276	15.5508	93.5663
						75.4655	80.3456	90.4689	53.1947	13.0186	54.088	15.7223	96.9951
						119.535	104.434	98.3914	63.7077	18.5738	68.5723	17.1536	108.495
						106.103	97.693	89.3529	60.6964	16.1826	58.5512	15.9916	86.1578
						86.7747	85.5105	84.223	51.2949	14.3333	55.6564	14.2594	106.993
						Vehicle	PTX100nM	PTX/SP1uM	PTX/SP10uM	PTX/SP100uM	SP10uM	SP100uM	DMSO
			Mean			99.3329	92.6335	91.9002	60.5058	15.9159	62.2653	15.786	100.667
			Median			104.017	93.9091	91.7852	62.2021	16.3328	61.5236	15.857	101.994
			SD			15.7167	8.60328	5.03516	6.86259	1.96638	7.32589	0.934461	9.99556

## Sheet: 36h
Exp_20240408
Date of intoxication:		2024-04-08
Date of measurement:		2024-04-11
Reader:		Tecan Reader
Plate 1
Cells		BIHi_265a_20240212
Differentiation started		2024-02-12
Last media change		2024-04-05
Density:		48.000/well
Age of cells		46d
Agent		Paclitaxel 72h
----- Allgemeine Daten -----
Messung	Typ: Nichtequidistante Kinetik, Zeit: 10.04.2024 / 08:30:42, Status: Gültige Messung
	1 Messungen enthalten, Messungen Nr.1 bei 0.000 sec. gewählt, 0.000 sec. mittlere Intervalzeit
Parameter	Zum Messzeitpunkt geladene Parameterdatei : mtcellviability_apoptosis_luminescence_2022_06_02.par	Geänderte Parameterdatei
Dateien	Datendatei : 04_265a_36h_PTX_SP.dat - 10.04.2024 / 08:31:53 - Operator war Unknown User - Erstellt mit Version 5.24
	Parameterdatei : MTCellViability_Apoptosis_Luminescence_2022_06_02.par - 00.00.00 / 00:00:00 - Erstellt von Unknown User - Erstellt mit Version 5.24
Reader	BertholdTech TriStar, Driver Version: 1.09, (1.0.9.0), S/N: 25-1117, Embedded Version: 1.07
	Plate Type: Berthold 96 - No:23300/23302
	Start Temperature ........ 35.9 End Temperature .......... 36.2
Berechnung	Berechnungsstatus : Gültige Auswertung, Berechnungszeitpunkt : 10.04.2024 / 08:31:32
Programm	MikroWin, Version 5.24	Lizenz Nr. : 214301
	Assembly Code A : 0006 0000 0000 0000 0000 FFFF
	Assembly Code B : 00E6 F715 C08F FC45 2DC0 B7AF
System	Operationssystem Name : Windows 10, System Benutzer : Schinkec
Drucker	Drucker Name : PDFCreator
					36h	Paclitaxel
						Vehicle	PTX100nM	PTX/SP1uM	PTX/SP10uM	PTX/SP100uM	SP10uM	SP100uM	DMSO	EMPTY
				393	703	850	949	970	949	906	822	843	675	506	422
				492	864	179047	148861	156717	116512	28879	113743	28352	214902	1356	583
				625	892	168465	147217	155466	120116	29595	129939	27958	166174	1461	618
				653	920	127417	125604	148067	92868	23054	97358	28049	170404	1461	682
				611	815	198587	162429	160265	110532	31886	123159	31331	194631	829	639
				590	787	171901	148327	144898	104391	27993	104707	28970	151068	717	618
				471	639	144393	121037	137127	88469	24775	99761	25963	190493	590	478
				450	485	604	703	752	660	632	632	534	471	393	302
																	EmptyValue	1426
						Vehicle	PTX100nM	PTX/SP1uM	PTX/SP10uM	PTX/SP100uM	SP10uM	SP100uM	DMSO	EMPTY
						177621	147435	155291	115086	27453	112317	26926	213476
						167039	145791	154040	118690	28169	128513	26532	164748
						125991	124178	146641	91442	21628	95932	26623	168978
						197161	161003	158839	109106	30460	121733	29905	193205
						170475	146901	143472	102965	26567	103281	27544	149642
						142967	119611	135701	87043	23349	98335	24537	189067
															Vehicle	171698
						Vehicle	PTX100nM	PTX/SP1uM	PTX/SP10uM	PTX/SP100uM	SP10uM	SP100uM	DMSO
			Mean			163542	140820	148997	104055	26271	110018	27011.2	179853
			Median			168757	146346	150340	106036	27010	107799	26774.5	179022
			SD			25385.7	15745.3	8657.61	12736.3	3247.47	13152.1	1741.68	23033.9
		% of Vehicle				Vehicle	PTX100nM	PTX/SP1uM	PTX/SP10uM	PTX/SP100uM	SP10uM	SP100uM	DMSO
						103.45	85.869	90.4445	67.0283	15.9892	65.4156	15.6822	124.333
						97.2868	84.9115	89.7159	69.1274	16.4062	74.8485	15.4528	95.9525
						73.3796	72.3237	85.4066	53.2576	12.5966	55.8727	15.5058	98.4161
						114.83	93.7713	92.511	63.5455	17.7405	70.8997	17.4173	112.526
						99.288	85.558	83.5609	59.9688	15.4731	60.1529	16.0422	87.1544
						83.2668	69.6638	79.0349	50.6956	13.5989	57.2722	14.2908	110.116
						Vehicle	PTX100nM	PTX/SP1uM	PTX/SP10uM	PTX/SP100uM	SP10uM	SP100uM	DMSO
			Mean			95.2503	82.0162	86.779	60.6039	15.3007	64.0769	15.7318	104.75
			Median			98.2874	85.2348	87.5613	61.7572	15.7312	62.7843	15.594	104.266
			SD			14.7851	9.1704	5.04236	7.41785	1.89139	7.66003	1.01439	13.4154

## Sheet: 48h
Exp_20240408
Date of intoxication:		2024-04-08
Date of measurement:		2024-04-11
Reader:		Tecan Reader
Plate 1
Cells		BIHi_265a_20240212
Differentiation started		2024-02-12
Last media change		2024-04-05
Density:		48.000/well
Age of cells		46d
Agent		Paclitaxel 72h
----- Allgemeine Daten -----
Messung	Typ: Nichtequidistante Kinetik, Zeit: 10.04.2024 / 18:08:09, Status: Gültige Messung
	1 Messungen enthalten, Messungen Nr.1 bei 0.000 sec. gewählt, 0.000 sec. mittlere Intervalzeit
Parameter	Zum Messzeitpunkt geladene Parameterdatei : mtcellviability_apoptosis_luminescence_2022_06_02.par	Geänderte Parameterdatei
Dateien	Datendatei : 04_265a_PTX_SP_20240410_48h.dat - 10.04.2024 / 18:09:01 - Operator war Unknown User - Erstellt mit Version 5.24
	Parameterdatei : MTCellViability_Apoptosis_Luminescence_2022_06_02.par - 02.06.2022 / 19:31:58 - Erstellt von Unknown User - Erstellt mit Version 5.24
Reader	BertholdTech TriStar, Driver Version: 1.09, (1.0.9.0), S/N: 25-1117, Embedded Version: 1.07
	Plate Type: Berthold 96 - No:23300/23302
	Start Temperature ........ 35.8 End Temperature .......... 36.0
Berechnung	Berechnungsstatus : Gültige Auswertung, Berechnungszeitpunkt : 10.04.2024 / 18:09:01
Programm	MikroWin, Version 5.24	Lizenz Nr. : 214301
	Assembly Code A : 0006 0000 0000 0000 0000 FFFF
	Assembly Code B : 00E6 F715 C08F FC45 2DC0 B7AF
System	Operationssystem Name : Windows 10, System Benutzer : hewl
Drucker	Drucker Name : PDFCreator
					48h	Paclitaxel
						Vehicle	PTX100nM	PTX/SP1uM	PTX/SP10uM	PTX/SP100uM	SP10uM	SP100uM	DMSO	EMPTY
				372	506	660	717	773	738	675	653	639	499	379	344
				408	675	138863	113828	120215	87092	20637	87120	20067	162703	1026	415
				478	752	130818	113814	122273	93297	21599	102213	20510	132806	1209	506
				485	682	103386	98608	117882	73595	17053	79265	21599	139341	1166	555
				471	646	158930	123798	123271	84036	23173	97021	23517	155972	696	534
				464	646	137352	114601	112739	80846	20573	83277	21367	123370	569	443
				415	541	116357	94414	108734	69154	18198	79321	19147	153021	464	372
				372	422	492	576	562	527	513	499	429	386	316	267
																	EmptyValue	1133.67
						Vehicle	PTX100nM	PTX/SP1uM	PTX/SP10uM	PTX/SP100uM	SP10uM	SP100uM	DMSO	EMPTY
						137729	112694	119081	85958.3	19503.3	85986.3	18933.3	161569
						129684	112680	121139	92163.3	20465.3	101079	19376.3	131672
						102252	97474.3	116748	72461.3	15919.3	78131.3	20465.3	138207
						157796	122664	122137	82902.3	22039.3	95887.3	22383.3	154838
						136218	113467	111605	79712.3	19439.3	82143.3	20233.3	122236
						115223	93280.3	107600	68020.3	17064.3	78187.3	18013.3	151887
															Vehicle	136610
						Vehicle	PTX100nM	PTX/SP1uM	PTX/SP10uM	PTX/SP100uM	SP10uM	SP100uM	DMSO
			Mean			129817	108710	116385	80203	19071.8	86902.5	19900.8	143402
			Median			132951	112687	117915	81307.3	19471.3	84064.8	19804.8	145047
			SD			19283.3	11075.3	5711.58	8854.96	2237.74	9571.69	1507.7	15135.4
		% of Vehicle				Vehicle	PTX100nM	PTX/SP1uM	PTX/SP10uM	PTX/SP100uM	SP10uM	SP100uM	DMSO
						100.82	82.4937	87.1691	62.9226	14.2767	62.9431	13.8594	118.271
						94.9306	82.4835	88.6756	67.4648	14.9809	73.9914	14.1837	96.3859
						74.85	71.3525	85.4613	53.0426	11.6532	57.1932	14.9809	101.17
						115.509	89.7919	89.4061	60.6856	16.1331	70.1908	16.3849	113.344
						99.7136	83.0596	81.6966	58.3505	14.2298	60.13	14.8111	89.4786
						84.345	68.2824	78.7648	49.7918	12.4913	57.2341	13.186	111.184
						Vehicle	PTX100nM	PTX/SP1uM	PTX/SP10uM	PTX/SP100uM	SP10uM	SP100uM	DMSO
			Mean			95.028	79.5773	85.1956	58.7096	13.9608	63.6138	14.5677	104.972
			Median			97.3221	82.4886	86.3152	59.518	14.2533	61.5366	14.4974	106.177
			SD			14.1156	8.10725	4.18095	6.48194	1.63806	7.0066	1.10366	11.0793

## Sheet: 60h
Exp_20240408
Date of intoxication:		2024-04-08
Date of measurement:		2024-04-11
Reader:		Tecan Reader
Plate 1
Cells		BIHi_265a_20240212
Differentiation started		2024-02-12
Last media change		2024-04-05
Density:		48.000/well
Age of cells		46d
Agent		Paclitaxel 72h
----- Allgemeine Daten -----
Messung	Typ: Nichtequidistante Kinetik, Zeit: 11.04.2024 / 08:30:37, Status: Gültige Messung
	1 Messungen enthalten, Messungen Nr.1 bei 0.000 sec. gewählt, 0.000 sec. mittlere Intervalzeit
Parameter	Zum Messzeitpunkt geladene Parameterdatei : mtcellviability_apoptosis_luminescence_2022_06_02.par	Geänderte Parameterdatei
Dateien	Datendatei : 04_265a_60h_PTX_SP.dat - 11.04.2024 / 08:31:29 - Operator war Unknown User - Erstellt mit Version 5.24
	Parameterdatei : MTCellViability_Apoptosis_Luminescence_2022_06_02.par - 02.06.2022 / 19:31:58 - Erstellt von Unknown User - Erstellt mit Version 5.24
Reader	BertholdTech TriStar, Driver Version: 1.09, (1.0.9.0), S/N: 25-1117, Embedded Version: 1.07
	Plate Type: Berthold 96 - No:23300/23302
	Start Temperature ........ 34.9 End Temperature .......... 35.1
Berechnung	Berechnungsstatus : Gültige Auswertung, Berechnungszeitpunkt : 11.04.2024 / 08:31:29
Programm	MikroWin, Version 5.24	Lizenz Nr. : 214301
	Assembly Code A : 0006 0000 0000 0000 0000 FFFF
	Assembly Code B : 00E6 F715 C08F FC45 2DC0 B7AF
System	Operationssystem Name : Windows 10, System Benutzer : Schinkec
Drucker	Drucker Name : PDFCreator
					60h	Paclitaxel
						Vehicle	PTX100nM	PTX/SP1uM	PTX/SP10uM	PTX/SP100uM	SP10uM	SP100uM	DMSO	EMPTY
				365	555	632	780	822	766	738	682	689	576	429	337
				443	710	154419	112219	123145	93613	21508	98749	22309	191729	1159	450
				478	766	145573	110336	121332	96360	22210	114038	21367	141547	1216	597
				513	731	111860	94252	117397	76342	17299	84823	22302	147020	1314	597
				527	660	172161	122280	125864	91189	24642	108340	24628	167945	696	513
				499	653	150281	111692	112542	86249	21367	91554	22527	131169	653	499
				422	548	127698	91132	107813	73046	18859	85483	19941	163350	478	379
				401	450	527	520	576	562	527	499	478	436	337	253
																	EmptyValue	1229.67
						Vehicle	PTX100nM	PTX/SP1uM	PTX/SP10uM	PTX/SP100uM	SP10uM	SP100uM	DMSO	EMPTY
						153189	110989	121915	92383.3	20278.3	97519.3	21079.3	190499
						144343	109106	120102	95130.3	20980.3	112808	20137.3	140317
						110630	93022.3	116167	75112.3	16069.3	83593.3	21072.3	145790
						170931	121050	124634	89959.3	23412.3	107110	23398.3	166715
						149051	110462	111312	85019.3	20137.3	90324.3	21297.3	129939
						126468	89902.3	106583	71816.3	17629.3	84253.3	18711.3	162120
															Vehicle	149166
			Mean			142436	105756	116786	84903.5	19751.2	95934.8	20949.3	155897
			Median			146697	109784	118135	87489.3	20207.8	93921.8	21075.8	153955
			SD			21173.5	11901	6831.44	9521.05	2584.57	12102.6	1537.45	21779.6
		% of Vehicle				Vehicle	PTX100nM	PTX/SP1uM	PTX/SP10uM	PTX/SP100uM	SP10uM	SP100uM	DMSO
						102.697	74.4064	81.7311	61.9331	13.5944	65.3762	14.1314	127.709
						96.7667	73.1441	80.5157	63.7747	14.0651	75.6259	13.4999	94.0677
						74.1658	62.3615	77.8777	50.3547	10.7728	56.0403	14.1267	97.7368
						114.591	81.1512	83.5539	60.3081	15.6955	71.806	15.6861	111.765
						99.9229	74.0531	74.623	56.9963	13.4999	60.5528	14.2776	87.1104
						84.7834	60.2699	71.4527	48.1451	11.8186	56.4828	12.5439	108.684
						Vehicle	PTX100nM	PTX/SP1uM	PTX/SP10uM	PTX/SP100uM	SP10uM	SP100uM	DMSO
			Mean			95.4878	70.8977	78.2924	56.9187	13.241	64.314	14.0443	104.512
			Median			98.3448	73.5986	79.1967	58.6522	13.5472	62.9645	14.1291	103.211
			SD			14.1946	7.97831	4.57974	6.38284	1.73268	8.1135	1.03069	14.6009

## Sheet: 72h
Exp_20240408
Date of intoxication:		2024-04-08
Date of measurement:		2024-04-11
Reader:		Tecan Reader
Plate 1
Cells		BIHi_265a_20240212
Differentiation started		2024-02-12
Last media change		2024-04-05
Density:		48.000/well
Age of cells		46d
Agent		Paclitaxel 72h
----- Allgemeine Daten -----
Messung	Typ: Nichtequidistante Kinetik, Zeit: 11.04.2024 / 17:17:22, Status: Gültige Messung
	1 Messungen enthalten, Messungen Nr.1 bei 0.000 sec. gewählt, 0.000 sec. mittlere Intervalzeit
Parameter	Zum Messzeitpunkt geladene Parameterdatei : mtcellviability_apoptosis_luminescence_2022_06_02.par	Geänderte Parameterdatei
Dateien	Datendatei : 03_265a_PTX_20240411_72h.dat - 11.04.2024 / 17:18:15 - Operator war Unknown User - Erstellt mit Version 5.24
	Parameterdatei : MTCellViability_Apoptosis_Luminescence_2022_06_02.par - 02.06.2022 / 19:31:58 - Erstellt von Unknown User - Erstellt mit Version 5.24
Reader	BertholdTech TriStar, Driver Version: 1.09, (1.0.9.0), S/N: 25-1117, Embedded Version: 1.07
	Plate Type: Berthold 96 - No:23300/23302
	Start Temperature ........ 36.1 End Temperature .......... 36.2
Berechnung	Berechnungsstatus : Gültige Auswertung, Berechnungszeitpunkt : 11.04.2024 / 17:18:15
Programm	MikroWin, Version 5.24	Lizenz Nr. : 214301
	Assembly Code A : 0006 0000 0000 0000 0000 FFFF
	Assembly Code B : 00E6 F715 C08F FC45 2DC0 B7AF
System	Operationssystem Name : Windows 10, System Benutzer : hewl
Drucker	Drucker Name : PDFCreator
					72h	Paclitaxel
						Vehicle	PTX100nM	PTX/SP1uM	PTX/SP10uM	PTX/SP100uM	SP10uM	SP100uM	DMSO	EMPTY
				288	415	534	583	583	541	520	492	499	365	316	267
				295	492	116449	84317	91877	67475	14495	72070	15289	128892	927	330
				344	541	108495	81457	87999	68866	14727	81647	14727	109549	1033	422
				436	541	86390	71929	87872	56338	11755	63919	15655	116182	991	443
				344	492	125098	90535	92074	65170	16660	79869	17201	126166	513	386
				344	436	110012	83340	83614	61593	14348	68620	15739	103604	450	379
				302	422	94800	66631	79560	52656	12563	64917	13884	123348	386	309
				267	316	379	415	422	408	401	401	337	316	246	204
																	EmptyValue	983.667
						Vehicle	PTX100nM	PTX/SP1uM	PTX/SP10uM	PTX/SP100uM	SP10uM	SP100uM	DMSO	EMPTY
						115465	83333.3	90893.3	66491.3	13511.3	71086.3	14305.3	127908
						107511	80473.3	87015.3	67882.3	13743.3	80663.3	13743.3	108565
						85406.3	70945.3	86888.3	55354.3	10771.3	62935.3	14671.3	115198
						124114	89551.3	91090.3	64186.3	15676.3	78885.3	16217.3	125182
						109028	82356.3	82630.3	60609.3	13364.3	67636.3	14755.3	102620
						93816.3	65647.3	78576.3	51672.3	11579.3	63933.3	12900.3	122364
															Vehicle	111432
						Vehicle	PTX100nM	PTX/SP1uM	PTX/SP10uM	PTX/SP100uM	SP10uM	SP100uM	DMSO
			Mean			105890	78717.8	86182.3	61032.7	13107.7	70856.7	14432.2	116973
			Median			108270	81414.8	86951.8	62397.8	13437.8	69361.3	14488.3	118781
			SD			14153.8	8789.06	4856.79	6429.61	1733.51	7506.44	1112.25	9958.7
		% of Vehicle				Vehicle	PTX100nM	PTX/SP1uM	PTX/SP10uM	PTX/SP100uM	SP10uM	SP100uM	DMSO
						103.62	74.7842	81.5686	59.67	12.1252	63.7936	12.8378	114.786
						96.4818	72.2176	78.0885	60.9183	12.3334	72.3881	12.3334	97.4276
						76.6445	63.6671	77.9745	49.6755	9.66631	56.4788	13.1662	103.38
						111.381	80.3643	81.7454	57.6015	14.0681	70.7925	14.5536	112.34
						97.8431	73.9074	74.1533	54.3914	11.9933	60.6975	13.2416	92.0925
						84.1917	58.9126	70.5152	46.3713	10.3914	57.3744	11.5769	109.811
						Vehicle	PTX100nM	PTX/SP1uM	PTX/SP10uM	PTX/SP100uM	SP10uM	SP100uM	DMSO
			Mean			95.0271	70.6422	77.3409	54.7713	11.763	63.5875	12.9516	104.973
			Median			97.1625	73.0625	78.0315	55.9965	12.0593	62.2456	13.002	106.596
			SD			12.7017	7.88739	4.35854	5.76999	1.55567	6.73636	0.998149	8.93704

## Sheet: All
All Minus Empty Value										% of the Individual Well Baseline										Normalized to vehicle
	00h									00h											00h
	Vehicle	PTX100nM	PTX/SP1uM	PTX/SP10uM	PTX/SP100uM	SP10uM	SP100uM	DMSO		Vehicle	PTX100nM	PTX/SP1uM	PTX/SP10uM	PTX/SP100uM	SP10uM	SP100uM	DMSO				Vehicle	PTX100nM	PTX/SP1uM	PTX/SP10uM	PTX/SP100uM	SP10uM	SP100uM	DMSO
	59131.7	54248.7	52639.7	32269.7	9454.67	30351.7	10002.7	57402.7		100	100	100	100	100	100	100	100				100	100	100	100	100	100	100	100
	51929.7	51107.7	48563.7	30365.7	9377.67	32037.7	9820.67	51936.7		100	100	100	100	100	100	100	100				100	100	100	100	100	100	100	100
	38958.7	44783.7	49737.7	28601.7	7381.67	26683.7	9461.67	53910.7		100	100	100	100	100	100	100	100				100	100	100	100	100	100	100	100
	58906.7	55920.7	52779.7	34279.7	9173.67	24891.7	10213.7	56679.7		100	100	100	100	100	100	100	100				100	100	100	100	100	100	100	100
	54339.7	54009.7	50495.7	25741.7	8716.67	25882.7	9363.67	50699.7		100	100	100	100	100	100	100	100				100	100	100	100	100	100	100	100
	49589.7	46392.7	50889.7	23816.7	8738.67	24435.7	9475.67	63333.7		100	100	100	100	100	100	100	100				100	100	100	100	100	100	100	100
Average	52142.7	51077.2	50851	29179.2	8807.17	27380.5	9723	55660.5		100	100	100	100	100	100	100	100				100	100	100	100	100	100	100	100
Median	53134.7	52558.7	50692.7	29483.7	8956.17	26283.2	9648.17	55295.2		100	100	100	100	100	100	100	100				100	100	100	100	100	100	100	100
SD	7480.72	4553.48	1644.28	3946.65	764.72	3102.01	342.665	4571.43		0	0	0	0	0	0	0	0				0	0	0	0	0	0	0	0
																		Vehicle	100
	12h									12h											12h
	Vehicle	PTX100nM	PTX/SP1uM	PTX/SP10uM	PTX/SP100uM	SP10uM	SP100uM	DMSO		Vehicle	PTX100nM	PTX/SP1uM	PTX/SP10uM	PTX/SP100uM	SP10uM	SP100uM	DMSO				Vehicle	PTX100nM	PTX/SP1uM	PTX/SP10uM	PTX/SP100uM	SP10uM	SP100uM	DMSO
	189961	177826	175184	120097	31635.3	113232	30335.3	192055		321.251	327.799	332.799	372.168	334.6	373.068	303.272	334.576				96.5705	98.5386	100.042	111.876	100.583	112.147	91.1659	100.576
	180215	178473	173280	122964	32534.3	129646	29984.3	171811		347.037	349.21	356.811	404.945	346.934	404.668	305.319	330.809				104.322	104.975	107.26	121.73	104.291	121.646	91.781	99.4437
	133258	150135	167757	97304.3	25065.3	96130.3	30145.3	179091		342.051	335.246	337.284	340.205	339.562	360.259	318.605	332.2				102.823	100.777	101.39	102.268	102.075	108.297	95.775	99.8618
	210885	195371	182674	116352	35303.3	123133	33131.3	200170		357.999	349.372	346.107	339.421	384.833	494.677	324.382	353.161				107.617	105.024	104.042	102.032	115.684	148.704	97.5117	106.163
	188288	182344	165783	109684	30560.3	104815	30335.3	157766		346.503	337.614	328.312	426.096	350.597	404.963	323.969	311.178				104.161	101.489	98.693	128.088	105.392	121.735	97.3873	93.5425
	151308	146650	155047	93123.3	27819.3	99791.3	27068.3	196355		305.121	316.107	304.674	391.001	318.348	408.384	285.662	310.033				91.7215	95.024	91.5871	117.538	95.6976	122.763	85.8719	93.1982
Average	175653	171800	169955	109921	30486.3	111125	30166.7	182875		336.66	335.891	334.331	378.973	345.812	407.67	310.201	328.66				101.203	100.971	100.502	113.922	103.954	122.549	93.2488	98.7975
Median	184252	178150	170519	113018	31097.8	109024	30240.3	185573		344.277	336.43	335.042	381.584	343.248	404.816	311.962	331.505				103.492	101.133	100.716	114.707	103.183	121.691	93.778	99.6528
SD	28342.5	19232.8	9430.34	12300	3611.75	13302.5	1922.47	16323.6		19.6017	12.8019	17.725	35.0813	22.2076	46.9727	15.0686	16.1555				5.89241	3.84835	5.32827	10.5457	6.67576	14.1203	4.52972	4.85647
																		Vehicle	332.66
	24h									24h											24h
	Vehicle	PTX100nM	PTX/SP1uM	PTX/SP10uM	PTX/SP100uM	SP10uM	SP100uM	DMSO		Vehicle	PTX100nM	PTX/SP1uM	PTX/SP10uM	PTX/SP100uM	SP10uM	SP100uM	DMSO				Vehicle	PTX100nM	PTX/SP1uM	PTX/SP10uM	PTX/SP100uM	SP10uM	SP100uM	DMSO
	191268	169781	172669	119739	29689	116170	28888	201365		323.461	312.968	328.021	371.057	314.014	382.747	288.803	350.794				96.7287	93.5908	98.0921	110.962	93.9036	114.458	86.3644	104.902
	183595	168516	167694	121875	30448	130096	28010	168531		353.546	329.727	345.308	401.358	324.686	406.072	285.215	324.493				105.725	98.6025	103.262	120.023	97.095	121.433	85.2914	97.0373
	135928	144718	162952	95814	23449	97423	28319	174707		348.903	323.149	327.623	334.994	317.665	365.103	299.302	324.068				104.337	96.6353	97.9732	100.178	94.9955	109.181	89.5042	96.91
	215305	188106	177222	114750	33455	123512	30897	195421		365.502	336.38	335.777	334.747	364.685	496.198	302.506	344.781				109.301	100.592	100.412	100.103	109.056	148.384	90.4623	103.104
	191113	175964	160942	109326	29148	105462	28804	155187		351.701	325.801	318.724	424.704	334.394	407.462	307.615	306.091				105.173	97.4283	95.3121	127.005	99.998	121.848	91.9898	91.5342
	156298	154021	151702	92392	25817	100248	25684	192715		315.183	331.994	298.1	387.93	295.434	410.253	271.052	304.285				94.253	99.2804	89.1445	116.008	88.3474	122.683	81.0561	90.9942
Average	178918	166851	165530	108983	28667.7	112152	28433.7	181321		343.049	326.67	325.592	375.798	325.147	411.306	292.416	325.752				102.586	97.6882	97.3659	112.38	97.2326	122.998	87.4447	97.4137
Median	187354	169148	165323	112038	29418.5	110816	28561.5	183711		350.302	327.764	327.822	379.494	321.176	406.767	294.053	324.28				104.755	98.0154	98.0327	113.485	96.0452	121.641	87.9343	96.9736
SD	28308.8	15496.2	9069.29	12360.9	3541.83	13195.3	1683.14	18003.9		19.4095	8.15938	16.1582	36.2352	23.2884	45.167	13.428	19.1886				5.80428	2.44	4.832	10.8359	6.96423	13.5068	4.01555	5.73822
																		Vehicle	334.401
	36h									36h											36h
	Vehicle	PTX100nM	PTX/SP1uM	PTX/SP10uM	PTX/SP100uM	SP10uM	SP100uM	DMSO		Vehicle	PTX100nM	PTX/SP1uM	PTX/SP10uM	PTX/SP100uM	SP10uM	SP100uM	DMSO				Vehicle	PTX100nM	PTX/SP1uM	PTX/SP10uM	PTX/SP100uM	SP10uM	SP100uM	DMSO
	177621	147435	155291	115086	27453	112317	26926	213476		300.382	271.776	295.008	356.638	290.365	370.052	269.188	371.892				94.3792	85.3913	92.6905	112.055	91.2317	116.269	84.5782	116.847
	167039	145791	154040	118690	28169	128513	26532	164748		321.664	285.262	317.192	390.869	300.384	401.131	270.165	317.209				101.066	89.6287	99.6608	122.81	94.3798	126.034	84.8851	99.6663
	125991	124178	146641	91442	21628	95932	26623	168978		323.397	277.284	294.829	319.709	292.996	359.516	281.377	313.441				101.61	87.1219	92.6344	100.452	92.0586	112.959	88.408	98.4822
	197161	161003	158839	109106	30460	121733	29905	193205		334.701	287.913	300.947	318.282	332.037	489.051	292.794	340.872				105.162	90.4615	94.5568	100.003	104.325	153.659	91.995	107.101
	170475	146901	143472	102965	26567	103281	27544	149642		313.721	271.99	284.127	399.994	304.784	399.035	294.158	295.154				98.5703	85.4586	89.272	125.677	95.7623	125.376	92.4237	92.7365
	142967	119611	135701	87043	23349	98335	24537	189067		288.3	257.823	266.657	365.471	267.192	402.424	258.947	298.525				90.583	81.0073	83.783	114.83	83.9509	126.441	81.3606	93.7958
Average	163542	140820	148997	104055	26271	110018	27011.2	179853		313.694	275.342	293.127	358.494	297.96	403.535	277.772	322.849				98.5618	86.5115	92.0996	112.638	93.6181	126.79	87.2751	101.438
Median	168757	146346	150340	106036	27010	107799	26774.5	179022		317.693	274.637	294.918	361.055	296.69	400.083	275.771	315.325				99.8181	86.2902	92.6625	113.442	93.2192	125.705	86.6465	99.0743
SD	25385.7	15745.3	8657.61	12736.3	3247.47	13152.1	1741.68	23033.9		16.8582	10.8728	16.9018	34.4784	21.1789	45.605	14.0931	29.0139				5.29681	3.41619	5.31049	10.833	6.65434	14.329	4.42802	9.11609
																		Vehicle	318.271
	48h									48h											48h
	Vehicle	PTX100nM	PTX/SP1uM	PTX/SP10uM	PTX/SP100uM	SP10uM	SP100uM	DMSO		Vehicle	PTX100nM	PTX/SP1uM	PTX/SP10uM	PTX/SP100uM	SP10uM	SP100uM	DMSO				Vehicle	PTX100nM	PTX/SP1uM	PTX/SP10uM	PTX/SP100uM	SP10uM	SP100uM	DMSO
	137729	112694	119081	85958.3	19503.3	85986.3	18933.3	161569		232.92	207.737	226.22	266.375	206.283	283.3	189.283	281.467				91.8973	81.9614	89.2539	105.097	81.3878	111.775	74.6806	111.051
	129684	112680	121139	92163.3	20465.3	101079	19376.3	131672		249.731	220.476	249.444	303.512	218.235	315.502	197.302	253.525				98.53	86.9878	98.417	119.749	86.1034	124.48	77.8444	100.027
	102252	97474.3	116748	72461.3	15919.3	78131.3	20465.3	138207		262.464	217.656	234.728	253.347	215.66	292.806	216.297	256.364				103.554	85.8751	92.6108	99.9566	85.0877	115.525	85.339	101.147
	157796	122664	122137	82902.3	22039.3	95887.3	22383.3	154838		267.875	219.354	231.41	241.841	240.246	385.219	219.151	273.181				105.689	86.5451	91.3016	95.4172	94.7877	151.986	86.4649	107.782
	136218	113467	111605	79712.3	19439.3	82143.3	20233.3	122236		250.679	210.087	221.02	309.663	223.013	317.368	216.083	241.099				98.9043	82.8888	87.2022	122.176	87.9888	125.216	85.2546	95.1244
	115223	93280.3	107600	68020.3	17064.3	78187.3	18013.3	151887		232.354	201.067	211.438	285.6	195.274	319.972	190.101	239.821				91.6739	79.33	83.422	112.682	77.0443	126.243	75.0034	94.6201
Average	129817	108710	116385	80203	19071.8	86902.5	19900.8	143402		249.337	212.73	229.043	276.723	216.452	319.028	204.703	257.576				98.3747	83.9314	90.3679	109.18	85.4	125.871	80.7645	101.625
Median	132951	112687	117915	81307.3	19471.3	84064.8	19804.8	145047		250.205	213.872	228.815	275.987	216.948	316.435	206.693	254.944				98.7171	84.3819	90.2777	108.889	85.5956	124.848	81.5495	100.587
SD	19283.3	11075.3	5711.58	8854.96	2237.74	9571.69	1507.7	15135.4		14.669	7.69541	12.9337	27.3925	15.2638	35.6689	13.989	16.8459				5.78757	3.03619	5.10293	10.8076	6.02227	14.073	5.5193	6.64645
																		Vehicle	253.457
	60h									60h											60h
	Vehicle	PTX100nM	PTX/SP1uM	PTX/SP10uM	PTX/SP100uM	SP10uM	SP100uM	DMSO		Vehicle	PTX100nM	PTX/SP1uM	PTX/SP10uM	PTX/SP100uM	SP10uM	SP100uM	DMSO				Vehicle	PTX100nM	PTX/SP1uM	PTX/SP10uM	PTX/SP100uM	SP10uM	SP100uM	DMSO
	153189	110989	121915	92383.3	20278.3	97519.3	21079.3	190499		259.065	204.594	231.604	286.285	214.48	321.298	210.737	331.865				93.6559	73.9637	83.7282	103.497	77.5377	116.154	76.1847	119.974
	144343	109106	120102	95130.3	20980.3	112808	20137.3	140317		277.959	213.483	247.309	313.283	223.727	352.112	205.051	270.17				100.487	77.1775	89.406	113.256	80.8806	127.294	74.1289	97.6706
	110630	93022.3	116167	75112.3	16069.3	83593.3	21072.3	145790		283.968	207.715	233.56	262.615	217.692	313.275	222.713	270.429				102.659	75.0921	84.4355	94.9394	78.6992	113.254	80.514	97.7644
	170931	121050	124634	89959.3	23412.3	107110	23398.3	166715		290.173	216.468	236.141	262.428	255.212	430.306	229.088	294.136				104.902	78.2565	85.3685	94.8716	92.2632	155.562	82.819	106.335
	149051	110462	111312	85019.3	20137.3	90324.3	21297.3	129939		274.296	204.523	220.439	330.279	231.021	348.976	227.447	256.292				99.1621	73.9383	79.6922	119.401	83.5176	126.16	82.2254	92.6536
	126468	89902.3	106583	71816.3	17629.3	84253.3	18711.3	162120		255.03	193.786	209.44	301.538	201.739	344.797	197.467	255.978				92.1971	70.0565	75.7158	109.011	72.9319	124.649	71.3874	92.54
Average	142436	105756	116786	84903.5	19751.2	95934.8	20949.3	155897		273.415	206.761	229.749	292.738	223.979	351.794	215.417	279.812				98.8438	74.7474	83.0577	105.829	80.9717	127.179	77.8766	101.156
Median	146697	109784	118135	87489.3	20207.8	93921.8	21075.8	153955		276.127	206.154	232.582	293.912	220.71	346.886	216.725	270.3				99.8243	74.5279	84.0819	106.254	79.7899	125.405	78.3494	97.7175
SD	21173.5	11901	6831.44	9521.05	2584.57	12102.6	1537.45	21779.6		13.839	7.97984	13.1628	27.483	18.1634	41.5568	12.9337	29.0411				5.00301	2.88483	4.75855	9.93553	6.56633	15.0234	4.67574	10.4988
																		Vehicle	276.613
	72h									72h											72h
	Vehicle	PTX100nM	PTX/SP1uM	PTX/SP10uM	PTX/SP100uM	SP10uM	SP100uM	DMSO		Vehicle	PTX100nM	PTX/SP1uM	PTX/SP10uM	PTX/SP100uM	SP10uM	SP100uM	DMSO				Vehicle	PTX100nM	PTX/SP1uM	PTX/SP10uM	PTX/SP100uM	SP10uM	SP100uM	DMSO
	115465	83333.3	90893.3	66491.3	13511.3	71086.3	14305.3	127908		195.268	153.614	172.671	206.049	142.907	234.209	143.015	222.826				94.33	74.2075	83.4136	99.538	69.0351	113.141	69.0876	107.643
	107511	80473.3	87015.3	67882.3	13743.3	80663.3	13743.3	108565		207.033	157.458	179.178	223.55	146.554	251.777	139.943	209.034				100.013	76.0649	86.5571	107.992	70.7971	121.628	67.6035	100.98
	85406.3	70945.3	86888.3	55354.3	10771.3	62935.3	14671.3	115198		219.223	158.418	174.693	193.535	145.92	235.857	155.061	213.684				105.902	76.5284	84.3906	93.4929	70.4909	113.938	74.9066	103.226
	124114	89551.3	91090.3	64186.3	15676.3	78885.3	16217.3	125182		210.697	160.14	172.586	187.243	170.884	316.915	158.781	220.859				101.783	77.3603	83.3727	90.4532	82.5505	153.095	76.7036	106.693
	109028	82356.3	82630.3	60609.3	13364.3	67636.3	14755.3	102620		200.642	152.484	163.638	235.452	153.319	261.319	157.581	202.408				96.9261	73.662	79.0503	113.742	74.0653	126.238	76.1239	97.7792
	93816.3	65647.3	78576.3	51672.3	11579.3	63933.3	12900.3	122364		189.185	141.504	154.405	216.959	132.507	261.639	136.142	193.206				91.3914	68.3575	74.59	104.808	64.0113	126.393	65.7672	93.3337
Average	105890	78717.8	86182.3	61032.7	13107.7	70856.7	14432.2	116973		203.675	153.936	169.529	210.465	148.682	260.286	148.42	210.336	Vehicle	207.005		98.3909	74.3634	81.8957	101.671	71.8251	125.739	71.6988	101.609
Median	108270	81414.8	86951.8	62397.8	13437.8	69361.3	14488.3	118781		203.837	155.536	172.628	211.504	146.237	256.548	149.038	211.359				98.4696	75.1362	83.3932	102.173	70.644	123.933	71.9971	102.103
SD	14153.8	8789.06	4856.79	6429.61	1733.51	7506.44	1112.25	9958.7		10.8825	6.74918	8.97119	18.3472	12.8186	30.1957	9.87109	11.2778				5.25709	3.26039	4.33379	8.86317	6.1924	14.5869	4.76851	5.44808

## Sheet: All_corr
All Minus Empty Value										% of the Individual Well Baseline										Normalized to vehicle										Rearrange for Copy/Paste into Prism
																														Time (h)	PTX100nM						PTX/SP1uM						PTX/SP10uM						PTX/SP100uM
	00h									00h											00h									0	100	100	100	100	100	100	100	100	100	100	100	100	100	100	100	100	100	100	100
	Vehicle	PTX100nM	PTX/SP1uM	PTX/SP10uM	PTX/SP100uM	SP10uM	SP100uM	DMSO		Vehicle	PTX100nM	PTX/SP1uM	PTX/SP10uM	PTX/SP100uM	SP10uM	SP100uM	DMSO				Vehicle	PTX100nM	PTX/SP1uM	PTX/SP10uM	PTX/SP100uM	SP10uM	SP100uM	DMSO		12	98.5386	104.975	100.777	105.024	101.489	95.024	100.042	107.26	101.39	104.042	98.693	91.5871	111.876	121.73	102.268	102.032	128.088	117.538	100.583
	59131.7	54248.7	52639.7	32269.7	9454.67	30351.7	10002.7	57402.7		100	100	100	100	100	100	100	100				100	100	100	100	100	100	100	100		24	93.5908	98.6025	96.6353	100.592	97.4283	99.2804	98.0921	103.262	97.9732	100.412	95.3121	89.1445	110.962	120.023	100.178	100.103	127.005	116.008	93.9036
	51929.7	51107.7	48563.7	30365.7	9377.67	32037.7	9820.67	51936.7		100	100	100	100	100	100	100	100				100	100	100	100	100	100	100	100		36	85.3913	89.6287	87.1219	90.4615	85.4586	81.0073	92.6905	99.6608	92.6344	94.5568	89.272	83.783	112.055	122.81	100.452	100.003	125.677	114.83	91.2317
	38958.7	44783.7	49737.7	28601.7	7381.67	26683.7	9461.67	53910.7		100	100	100	100	100	100	100	100				100	100	100	100	100	100	100	100		48	81.9614	86.9878	85.8751	86.5451	82.8888	79.33	89.2539	98.417	92.6108	91.3016	87.2022	83.422	105.097	119.749	99.9566	95.4172	122.176	112.682	81.3878
	58906.7	55920.7	52779.7	34279.7	9173.67	24891.7	10213.7	56679.7		100	100	100	100	100	100	100	100				100	100	100	100	100	100	100	100		60	73.9637	77.1775	75.0921	78.2565	73.9383	70.0565	83.7282	89.406	84.4355	85.3685	79.6922	75.7158	103.497	113.256	94.9394	94.8716	119.401	109.011	77.5377
	54339.7	54009.7	50495.7	25741.7	8716.67	25882.7	9363.67	50699.7		100	100	100	100	100	100	100	100				100	100	100	100	100	100	100	100		72	74.2075	76.0649	76.5284	77.3603	73.662	68.3575	83.4136	86.5571	84.3906	83.3727	79.0503	74.59	99.538	107.992	93.4929	90.4532	113.742	104.808	69.0351
	49589.7	46392.7	50889.7	23816.7	8738.67	24435.7	9475.67	63333.7		100	100	100	100	100	100	100	100				100	100	100	100	100	100	100	100
Average	52142.7	51077.2	50851	29179.2	8807.17	27380.5	9723	55660.5		100	100	100	100	100	100	100	100				100	100	100	100	100	100	100	100
Median	53134.7	52558.7	50692.7	29483.7	8956.17	26283.2	9648.17	55295.2		100	100	100	100	100	100	100	100				100	100	100	100	100	100	100	100
SD	7480.72	4553.48	1644.28	3946.65	764.72	3102.01	342.665	4571.43		0	0	0	0	0	0	0	0				0	0	0	0	0	0	0	0
																		Vehicle	100
	12h									12h											12h
	Vehicle	PTX100nM	PTX/SP1uM	PTX/SP10uM	PTX/SP100uM	SP10uM	SP100uM	DMSO		Vehicle	PTX100nM	PTX/SP1uM	PTX/SP10uM	PTX/SP100uM	SP10uM	SP100uM	DMSO				Vehicle	PTX100nM	PTX/SP1uM	PTX/SP10uM	PTX/SP100uM	SP10uM	SP100uM	DMSO
	189961	177826	175184	120097	31635.3	113232	30335.3	192055		321.251	327.799	332.799	372.168	334.6	373.068	303.272	334.576				96.5705	98.5386	100.042	111.876	100.583	112.147	91.1659	100.576
	180215	178473	173280	122964	32534.3	129646	29984.3	171811		347.037	349.21	356.811	404.945	346.934	404.668	305.319	330.809				104.322	104.975	107.26	121.73	104.291	121.646	91.781	99.4437
	133258	150135	167757	97304.3	25065.3	96130.3	30145.3	179091		342.051	335.246	337.284	340.205	339.562	360.259	318.605	332.2				102.823	100.777	101.39	102.268	102.075	108.297	95.775	99.8618
	210885	195371	182674	116352	35303.3	123133	33131.3	200170		357.999	349.372	346.107	339.421	384.833	494.677	324.382	353.161				107.617	105.024	104.042	102.032	115.684	148.704	97.5117	106.163
	188288	182344	165783	109684	30560.3	104815	30335.3	157766		346.503	337.614	328.312	426.096	350.597	404.963	323.969	311.178				104.161	101.489	98.693	128.088	105.392	121.735	97.3873	93.5425
	151308	146650	155047	93123.3	27819.3	99791.3	27068.3	196355		305.121	316.107	304.674	391.001	318.348	408.384	285.662	310.033				91.7215	95.024	91.5871	117.538	95.6976	122.763	85.8719	93.1982
Average	175653	171800	169955	109921	30486.3	111125	30166.7	182875		336.66	335.891	334.331	378.973	345.812	407.67	310.201	328.66				101.203	100.971	100.502	113.922	103.954	122.549	93.2488	98.7975
Median	184252	178150	170519	113018	31097.8	109024	30240.3	185573		344.277	336.43	335.042	381.584	343.248	404.816	311.962	331.505				103.492	101.133	100.716	114.707	103.183	121.691	93.778	99.6528
SD	28342.5	19232.8	9430.34	12300	3611.75	13302.5	1922.47	16323.6		19.6017	12.8019	17.725	35.0813	22.2076	46.9727	15.0686	16.1555				5.89241	3.84835	5.32827	10.5457	6.67576	14.1203	4.52972	4.85647
																		Vehicle	332.66
	24h									24h											24h
	Vehicle	PTX100nM	PTX/SP1uM	PTX/SP10uM	PTX/SP100uM	SP10uM	SP100uM	DMSO		Vehicle	PTX100nM	PTX/SP1uM	PTX/SP10uM	PTX/SP100uM	SP10uM	SP100uM	DMSO				Vehicle	PTX100nM	PTX/SP1uM	PTX/SP10uM	PTX/SP100uM	SP10uM	SP100uM	DMSO
	191268	169781	172669	119739	29689	116170	28888	201365		323.461	312.968	328.021	371.057	314.014	382.747	288.803	350.794				96.7287	93.5908	98.0921	110.962	93.9036	114.458	86.3644	104.902
	183595	168516	167694	121875	30448	130096	28010	168531		353.546	329.727	345.308	401.358	324.686	406.072	285.215	324.493				105.725	98.6025	103.262	120.023	97.095	121.433	85.2914	97.0373
	135928	144718	162952	95814	23449	97423	28319	174707		348.903	323.149	327.623	334.994	317.665	365.103	299.302	324.068				104.337	96.6353	97.9732	100.178	94.9955	109.181	89.5042	96.91
	215305	188106	177222	114750	33455	123512	30897	195421		365.502	336.38	335.777	334.747	364.685	496.198	302.506	344.781				109.301	100.592	100.412	100.103	109.056	148.384	90.4623	103.104
	191113	175964	160942	109326	29148	105462	28804	155187		351.701	325.801	318.724	424.704	334.394	407.462	307.615	306.091				105.173	97.4283	95.3121	127.005	99.998	121.848	91.9898	91.5342
	156298	154021	151702	92392	25817	100248	25684	192715		315.183	331.994	298.1	387.93	295.434	410.253	271.052	304.285				94.253	99.2804	89.1445	116.008	88.3474	122.683	81.0561	90.9942
Average	178918	166851	165530	108983	28667.7	112152	28433.7	181321		343.049	326.67	325.592	375.798	325.147	411.306	292.416	325.752				102.586	97.6882	97.3659	112.38	97.2326	122.998	87.4447	97.4137
Median	187354	169148	165323	112038	29418.5	110816	28561.5	183711		350.302	327.764	327.822	379.494	321.176	406.767	294.053	324.28				104.755	98.0154	98.0327	113.485	96.0452	121.641	87.9343	96.9736
SD	28308.8	15496.2	9069.29	12360.9	3541.83	13195.3	1683.14	18003.9		19.4095	8.15938	16.1582	36.2352	23.2884	45.167	13.428	19.1886				5.80428	2.44	4.832	10.8359	6.96423	13.5068	4.01555	5.73822
																		Vehicle	334.401
	36h									36h											36h
	Vehicle	PTX100nM	PTX/SP1uM	PTX/SP10uM	PTX/SP100uM	SP10uM	SP100uM	DMSO		Vehicle	PTX100nM	PTX/SP1uM	PTX/SP10uM	PTX/SP100uM	SP10uM	SP100uM	DMSO				Vehicle	PTX100nM	PTX/SP1uM	PTX/SP10uM	PTX/SP100uM	SP10uM	SP100uM	DMSO
	177621	147435	155291	115086	27453	112317	26926	213476		300.382	271.776	295.008	356.638	290.365	370.052	269.188	371.892				94.3792	85.3913	92.6905	112.055	91.2317	116.269	84.5782	116.847
	167039	145791	154040	118690	28169	128513	26532	164748		321.664	285.262	317.192	390.869	300.384	401.131	270.165	317.209				101.066	89.6287	99.6608	122.81	94.3798	126.034	84.8851	99.6663
	125991	124178	146641	91442	21628	95932	26623	168978		323.397	277.284	294.829	319.709	292.996	359.516	281.377	313.441				101.61	87.1219	92.6344	100.452	92.0586	112.959	88.408	98.4822
	197161	161003	158839	109106	30460	121733	29905	193205		334.701	287.913	300.947	318.282	332.037	489.051	292.794	340.872				105.162	90.4615	94.5568	100.003	104.325	153.659	91.995	107.101
	170475	146901	143472	102965	26567	103281	27544	149642		313.721	271.99	284.127	399.994	304.784	399.035	294.158	295.154				98.5703	85.4586	89.272	125.677	95.7623	125.376	92.4237	92.7365
	142967	119611	135701	87043	23349	98335	24537	189067		288.3	257.823	266.657	365.471	267.192	402.424	258.947	298.525				90.583	81.0073	83.783	114.83	83.9509	126.441	81.3606	93.7958
Average	163542	140820	148997	104055	26271	110018	27011.2	179853		313.694	275.342	293.127	358.494	297.96	403.535	277.772	322.849				98.5618	86.5115	92.0996	112.638	93.6181	126.79	87.2751	101.438
Median	168757	146346	150340	106036	27010	107799	26774.5	179022		317.693	274.637	294.918	361.055	296.69	400.083	275.771	315.325				99.8181	86.2902	92.6625	113.442	93.2192	125.705	86.6465	99.0743
SD	25385.7	15745.3	8657.61	12736.3	3247.47	13152.1	1741.68	23033.9		16.8582	10.8728	16.9018	34.4784	21.1789	45.605	14.0931	29.0139				5.29681	3.41619	5.31049	10.833	6.65434	14.329	4.42802	9.11609
																		Vehicle	318.271
	48h									48h											48h
	Vehicle	PTX100nM	PTX/SP1uM	PTX/SP10uM	PTX/SP100uM	SP10uM	SP100uM	DMSO		Vehicle	PTX100nM	PTX/SP1uM	PTX/SP10uM	PTX/SP100uM	SP10uM	SP100uM	DMSO				Vehicle	PTX100nM	PTX/SP1uM	PTX/SP10uM	PTX/SP100uM	SP10uM	SP100uM	DMSO
	137729	112694	119081	85958.3	19503.3	85986.3	18933.3	161569		232.92	207.737	226.22	266.375	206.283	283.3	189.283	281.467				91.8973	81.9614	89.2539	105.097	81.3878	111.775	74.6806	111.051
	129684	112680	121139	92163.3	20465.3	101079	19376.3	131672		249.731	220.476	249.444	303.512	218.235	315.502	197.302	253.525				98.53	86.9878	98.417	119.749	86.1034	124.48	77.8444	100.027
	102252	97474.3	116748	72461.3	15919.3	78131.3	20465.3	138207		262.464	217.656	234.728	253.347	215.66	292.806	216.297	256.364				103.554	85.8751	92.6108	99.9566	85.0877	115.525	85.339	101.147
	157796	122664	122137	82902.3	22039.3	95887.3	22383.3	154838		267.875	219.354	231.41	241.841	240.246	385.219	219.151	273.181				105.689	86.5451	91.3016	95.4172	94.7877	151.986	86.4649	107.782
	136218	113467	111605	79712.3	19439.3	82143.3	20233.3	122236		250.679	210.087	221.02	309.663	223.013	317.368	216.083	241.099				98.9043	82.8888	87.2022	122.176	87.9888	125.216	85.2546	95.1244
	115223	93280.3	107600	68020.3	17064.3	78187.3	18013.3	151887		232.354	201.067	211.438	285.6	195.274	319.972	190.101	239.821				91.6739	79.33	83.422	112.682	77.0443	126.243	75.0034	94.6201
Average	129817	108710	116385	80203	19071.8	86902.5	19900.8	143402		249.337	212.73	229.043	276.723	216.452	319.028	204.703	257.576				98.3747	83.9314	90.3679	109.18	85.4	125.871	80.7645	101.625
Median	132951	112687	117915	81307.3	19471.3	84064.8	19804.8	145047		250.205	213.872	228.815	275.987	216.948	316.435	206.693	254.944				98.7171	84.3819	90.2777	108.889	85.5956	124.848	81.5495	100.587
SD	19283.3	11075.3	5711.58	8854.96	2237.74	9571.69	1507.7	15135.4		14.669	7.69541	12.9337	27.3925	15.2638	35.6689	13.989	16.8459				5.78757	3.03619	5.10293	10.8076	6.02227	14.073	5.5193	6.64645
																		Vehicle	253.457
	60h									60h											60h
	Vehicle	PTX100nM	PTX/SP1uM	PTX/SP10uM	PTX/SP100uM	SP10uM	SP100uM	DMSO		Vehicle	PTX100nM	PTX/SP1uM	PTX/SP10uM	PTX/SP100uM	SP10uM	SP100uM	DMSO				Vehicle	PTX100nM	PTX/SP1uM	PTX/SP10uM	PTX/SP100uM	SP10uM	SP100uM	DMSO
	153189	110989	121915	92383.3	20278.3	97519.3	21079.3	190499		259.065	204.594	231.604	286.285	214.48	321.298	210.737	331.865				93.6559	73.9637	83.7282	103.497	77.5377	116.154	76.1847	119.974
	144343	109106	120102	95130.3	20980.3	112808	20137.3	140317		277.959	213.483	247.309	313.283	223.727	352.112	205.051	270.17				100.487	77.1775	89.406	113.256	80.8806	127.294	74.1289	97.6706
	110630	93022.3	116167	75112.3	16069.3	83593.3	21072.3	145790		283.968	207.715	233.56	262.615	217.692	313.275	222.713	270.429				102.659	75.0921	84.4355	94.9394	78.6992	113.254	80.514	97.7644
	170931	121050	124634	89959.3	23412.3	107110	23398.3	166715		290.173	216.468	236.141	262.428	255.212	430.306	229.088	294.136				104.902	78.2565	85.3685	94.8716	92.2632	155.562	82.819	106.335
	149051	110462	111312	85019.3	20137.3	90324.3	21297.3	129939		274.296	204.523	220.439	330.279	231.021	348.976	227.447	256.292				99.1621	73.9383	79.6922	119.401	83.5176	126.16	82.2254	92.6536
	126468	89902.3	106583	71816.3	17629.3	84253.3	18711.3	162120		255.03	193.786	209.44	301.538	201.739	344.797	197.467	255.978				92.1971	70.0565	75.7158	109.011	72.9319	124.649	71.3874	92.54
Average	142436	105756	116786	84903.5	19751.2	95934.8	20949.3	155897		273.415	206.761	229.749	292.738	223.979	351.794	215.417	279.812				98.8438	74.7474	83.0577	105.829	80.9717	127.179	77.8766	101.156
Median	146697	109784	118135	87489.3	20207.8	93921.8	21075.8	153955		276.127	206.154	232.582	293.912	220.71	346.886	216.725	270.3				99.8243	74.5279	84.0819	106.254	79.7899	125.405	78.3494	97.7175
SD	21173.5	11901	6831.44	9521.05	2584.57	12102.6	1537.45	21779.6		13.839	7.97984	13.1628	27.483	18.1634	41.5568	12.9337	29.0411				5.00301	2.88483	4.75855	9.93553	6.56633	15.0234	4.67574	10.4988
																		Vehicle	276.613
	72h									72h											72h
	Vehicle	PTX100nM	PTX/SP1uM	PTX/SP10uM	PTX/SP100uM	SP10uM	SP100uM	DMSO		Vehicle	PTX100nM	PTX/SP1uM	PTX/SP10uM	PTX/SP100uM	SP10uM	SP100uM	DMSO				Vehicle	PTX100nM	PTX/SP1uM	PTX/SP10uM	PTX/SP100uM	SP10uM	SP100uM	DMSO
	115465	83333.3	90893.3	66491.3	13511.3	71086.3	14305.3	127908		195.268	153.614	172.671	206.049	142.907	234.209	143.015	222.826				94.33	74.2075	83.4136	99.538	69.0351	113.141	69.0876	107.643
	107511	80473.3	87015.3	67882.3	13743.3	80663.3	13743.3	108565		207.033	157.458	179.178	223.55	146.554	251.777	139.943	209.034				100.013	76.0649	86.5571	107.992	70.7971	121.628	67.6035	100.98
	85406.3	70945.3	86888.3	55354.3	10771.3	62935.3	14671.3	115198		219.223	158.418	174.693	193.535	145.92	235.857	155.061	213.684				105.902	76.5284	84.3906	93.4929	70.4909	113.938	74.9066	103.226
	124114	89551.3	91090.3	64186.3	15676.3	78885.3	16217.3	125182		210.697	160.14	172.586	187.243	170.884	316.915	158.781	220.859				101.783	77.3603	83.3727	90.4532	82.5505		76.7036	106.693
	109028	82356.3	82630.3	60609.3	13364.3	67636.3	14755.3	102620		200.642	152.484	163.638	235.452	153.319	261.319	157.581	202.408				96.9261	73.662	79.0503	113.742	74.0653	126.238	76.1239	97.7792
	93816.3	65647.3	78576.3	51672.3	11579.3	63933.3	12900.3	122364		189.185	141.504	154.405	216.959	132.507	261.639	136.142	193.206				91.3914	68.3575	74.59	104.808	64.0113	126.393	65.7672	93.3337
Average	105890	78717.8	86182.3	61032.7	13107.7	70856.7	14432.2	116973		203.675	153.936	169.529	210.465	148.682	260.286	148.42	210.336	Vehicle	207.005		98.3909	74.3634	81.8957	101.671	71.8251	120.267	71.6988	101.609
Median	108270	81414.8	86951.8	62397.8	13437.8	69361.3	14488.3	118781		203.837	155.536	172.628	211.504	146.237	256.548	149.038	211.359				98.4696	75.1362	83.3932	102.173	70.644	121.628	71.9971	102.103
SD	14153.8	8789.06	4856.79	6429.61	1733.51	7506.44	1112.25	9958.7		10.8825	6.74918	8.97119	18.3472	12.8186	30.1957	9.87109	11.2778				5.25709	3.26039	4.33379	8.86317	6.1924	6.4393	4.76851	5.44808
[truncated: 17 more columns]
