# Supplementary material for: c-Jun inhibition mitigates chemotherapy-induced neurotoxicity in iPSC-derived sensory neurons
Source: Cell Death Discov. 2025 Nov 13;11:529. doi: 10.1038/s41420-025-02847-5 (PMC12615653; doi:10.1038/s41420-025-02847-5)
Supplement: Supplementary file 3 — Dataset [file 41420_2025_2847_MOESM3_ESM.zip › Supplemental Files (to be zipped)/(SFigure S3) Viability MCF7/MCF7_MT_CDDP_SP_plate5_MasterTable_20221109.xlsx]

## Sheet: plate5_MT_lumi_0h
21:11:59
Default, [ RLU ]				MT Cell Viability Assay
Time/Pos	Time/SID	0
A01		56956		more luminescence, more viability
B01		100604
C01		110406
D01		114622
E01		110083		Date of intoxication:		2022-11-09
F01		103527		Measurement timepoints	0h	2022-11-09
G01		86144			12h	2022-11-10
H01		40620			24h	2022-11-10
A02		126454			36h	2022-11-11
B02		756139			48h	2022-11-11
C02		822271
D02		821745
E02		802738
F02		786310		Reader:	Berthold Luminometer
G02		611831		Plate	Normal transparent 96-well plate
H02		92376
A03		148236		Plate 1
B03		808458		Cells	MCF7
C03		883591		Seeded	2022-11-07
D03		897313		Density	30,000/well
E03		861226		Age of cells	44885	days
F03		838699		Agent	CDDP + SP
G03		672321
H03		103998		Remarks:
A04		133452
B04		729952
C04		781996
D04		796604
E04		793948
F04		770192			Raw Data Transformed	PBS	DMSO / NaCl	CDDP / DMSO	CDDP / SP600125 1µM	CDDP / SP600125 10µM	CDDP / SP600125 100µM	NaCl / SP600125 100µM	Toxicity Control	Extra column	DMSO / NaCl	Empty	PBS
G04		643281				1	2	3	4	5	6	7	8	9	10	11	12
H04		99824			A	56956	126454	148236	133452	97049	59696	43002	24621	38364	91175	43662	15613
A05		97049			B	100604	756139	808458	729952	462745	214720	173552	39425	67742	671843	116097	17158
B05		462745			C	110406	822271	883591	781996	491932	243261	194266	47070	74332	716644	135884	19681
C05		491932			D	114622	821745	897313	796604	502718	257932	206738	50485	80024	731132	137338	21831
D05		502718			E	110083	802738	861226	793948	496879	253772	208024	51918	84731	744960	138266	21592
E05		496879			F	103527	786310	838699	770192	492621	240696	193057	49375	82708	723248	133488	19688
F05		492621			G	86144	611831	672321	643281	412724	198461	163849	40191	64530	636732	102087	16603
G05		412724			H	40620	92376	103998	99824	74016	48679	40008	22702	25878	69006	32427	15325
H05		74016
A06		59696
B06		214720
C06		243261
D06		257932
E06		253772
F06		240696
G06		198461
H06		48679
A07		43002
B07		173552
C07		194266
D07		206738
E07		208024
F07		193057
G07		163849
H07		40008
A08		24621
B08		39425
C08		47070
D08		50485
E08		51918
F08		49375
G08		40191
H08		22702
A09		38364
B09		67742
C09		74332
D09		80024
E09		84731
F09		82708
G09		64530
H09		25878
A10		91175
B10		671843
C10		716644
D10		731132
E10		744960
F10		723248
G10		636732
H10		69006
A11		43662
B11		116097
C11		135884
D11		137338
E11		138266
F11		133488
G11		102087
H11		32427
A12		15613
B12		17158
C12		19681
D12		21831
E12		21592
F12		19688
G12		16603
H12		15325
09.11.202221:11:59Unknown UserMCF7_plate5_MT_luminescence_CDDMTCellViability_Apoptosis_Lumin

## Sheet: 12h
08:59:20
Default, [ RLU ]				MT Cell Viability Assay
Time/Pos	Time/SID	0
A01		70327		more luminescence, more viability
B01		130101
C01		150000
D01		147196
E01		141891		Date of intoxication:		2022-11-09
F01		132841		Measurement timepoints	0h	2022-11-09
G01		110827			12h	2022-11-10
H01		57673			24h	2022-11-10
A02		157708			36h	2022-11-11
B02		951290			48h	2022-11-11
C02		1111478
D02		1082600
E02		1051690
F02		1010193		Reader:	Berthold Luminometer
G02		799857		Plate	Normal transparent 96-well plate
H02		120735
A03		200829		Plate 1
B03		1137047		Cells	MCF7
C03		1251226		Seeded	2022-11-07
D03		1272200		Density	30,000/well
E03		1248577		Age of cells	44885	days
F03		1225257		Agent	CDDP + SP
G03		902415
H03		137746		Remarks:
A04		199796
B04		1142521
C04		1237827
D04		1306650
E04		1327118
F04		1269305			Raw Data Transformed	PBS	DMSO / NaCl	CDDP / DMSO	CDDP / SP600125 1µM	CDDP / SP600125 10µM	CDDP / SP600125 100µM	NaCl / SP600125 100µM	Toxicity Control	Extra column	DMSO / NaCl	Empty	PBS
G04		961956				1	2	3	4	5	6	7	8	9	10	11	12
H04		134949			A	70327	157708	200829	199796	152599	94308	64453	33713	50717	130347	62907	23391
A05		152599			B	130101	951290	1137047	1142521	777872	374381	252810	56914	94983	1063530	187366	28169
B05		777872			C	150000	1111478	1251226	1237827	855155	409119	244287	65212	104328	1019193	210701	32392
C05		855155			D	147196	1082600	1272200	1306650	970957	426594	244301	68374	120967	1243617	228442	36467
D05		970957			E	141891	1051690	1248577	1327118	928820	427957	252199	71269	122189	1167303	214263	34668
E05		928820			F	132841	1010193	1225257	1269305	868765	427795	278084	69913	117235	1106876	192797	30185
F05		868765			G	110827	799857	902415	961956	680598	343331	215205	55066	82560	837512	128899	24023
G05		680598			H	57673	120735	137746	134949	104869	70503	54251	30762	35750	84022	34753	20840
H05		104869
A06		94308
B06		374381
C06		409119
D06		426594
E06		427957
F06		427795
G06		343331
H06		70503
A07		64453
B07		252810
C07		244287
D07		244301
E07		252199
F07		278084
G07		215205
H07		54251
A08		33713
B08		56914
C08		65212
D08		68374
E08		71269
F08		69913
G08		55066
H08		30762
A09		50717
B09		94983
C09		104328
D09		120967
E09		122189
F09		117235
G09		82560
H09		35750
A10		130347
B10		1063530
C10		1019193
D10		1243617
E10		1167303
F10		1106876
G10		837512
H10		84022
A11		62907
B11		187366
C11		210701
D11		228442
E11		214263
F11		192797
G11		128899
H11		34753
A12		23391
B12		28169
C12		32392
D12		36467
E12		34668
F12		30185
G12		24023
H12		20840
10.11.202208:59:20Unknown UserMCF7_plate5_MT_luminescence_CDDMTCellViability_Apoptosis_Lumin

## Sheet: 24h
00:04:22
Default, [ RLU ]				MT Cell Viability Assay
Time/Pos	Time/SID	0
A01		65219		more luminescence, more viability
B01		139692
C01		193669
D01		242088
E01		248285		Date of intoxication:		2022-11-09
F01		255136		Measurement timepoints	0h	2022-11-09
G01		198833			12h	2022-11-10
H01		105811			24h	2022-11-10
A02		141055			36h	2022-11-11
B02		1028426			48h	2022-11-11
C02		1464597
D02		1741880
E02		1760450
F02		1877953		Reader:	Berthold Luminometer
G02		1527286		Plate	Normal transparent 96-well plate
H02		210574
A03		179939		Plate 1
B03		1193828		Cells	MCF7
C03		1588957		Seeded	2022-11-07
D03		1859656		Density	30,000/well
E03		1891423		Age of cells	44885	days
F03		1924433		Agent	CDDP + SP
G03		1652356
H03		229117		Remarks:
A04		184366
B04		1227730
C04		1487756
D04		1656980
E04		1725297
F04		1776295			Raw Data Transformed	PBS	DMSO / NaCl	CDDP / DMSO	CDDP / SP600125 1µM	CDDP / SP600125 10µM	CDDP / SP600125 100µM	NaCl / SP600125 100µM	Toxicity Control	Extra column	DMSO / NaCl	Empty	PBS
G04		1654738				1	2	3	4	5	6	7	8	9	10	11	12
H04		231225			A	65219	141055	179939	184366	134366	67784	39235	23257	34956	84464	39067	15240
A05		134366			B	139692	1028426	1193828	1227730	721014	212535	116568	35659	61010	639234	102396	17180
B05		721014			C	193669	1464597	1588957	1487756	843730	249529	137373	43873	65465	629994	113666	19716
C05		843730			D	242088	1741880	1859656	1656980	949653	272371	144259	48503	69920	642895	114615	22246
D05		949653			E	248285	1760450	1891423	1725297	955253	279517	150646	50906	78611	682481	122997	22695
E05		955253			F	255136	1877953	1924433	1776295	955401	305536	151314	48784	80340	745466	118760	20615
F05		955401			G	198833	1527286	1652356	1654738	849330	275041	134106	42369	63596	616075	91702	18212
G05		849330			H	105811	210574	229117	231225	142467	75639	52333	29947	30206	68388	27487	16765
H05		142467
A06		67784
B06		212535
C06		249529
D06		272371
E06		279517
F06		305536
G06		275041
H06		75639
A07		39235
B07		116568
C07		137373
D07		144259
E07		150646
F07		151314
G07		134106
H07		52333
A08		23257
B08		35659
C08		43873
D08		48503
E08		50906
F08		48784
G08		42369
H08		29947
A09		34956
B09		61010
C09		65465
D09		69920
E09		78611
F09		80340
G09		63596
H09		30206
A10		84464
B10		639234
C10		629994
D10		642895
E10		682481
F10		745466
G10		616075
H10		68388
A11		39067
B11		102396
C11		113666
D11		114615
E11		122997
F11		118760
G11		91702
H11		27487
A12		15240
B12		17180
C12		19716
D12		22246
E12		22695
F12		20615
G12		18212
H12		16765
11.11.202200:04:22Unknown User05_MCF7_24hMTCellViability_Apoptosis_Lumin

## Sheet: 36h
09:10:53
Default, [ RLU ]				MT Cell Viability Assay
Time/Pos	Time/SID	0
A01		59261		more luminescence, more viability
B01		147238
C01		214368
D01		253794
E01		259597		Date of intoxication:		2022-11-09
F01		258087		Measurement timepoints	0h	2022-11-09
G01		212085			12h	2022-11-10
H01		115352			24h	2022-11-10
A02		132876			36h	2022-11-11
B02		1077674			48h	2022-11-11
C02		1620934
D02		1863703
E02		1919416
F02		1930019		Reader:	Berthold Luminometer
G02		1617737		Plate	Normal transparent 96-well plate
H02		244730
A03		169772		Plate 1
B03		1224308		Cells	MCF7
C03		1701724		Seeded	2022-11-07
D03		1844641		Density	30,000/well
E03		2049313		Age of cells	44885	days
F03		2100774		Agent	CDDP + SP
G03		1779344
H03		260813		Remarks:
A04		167910
B04		1213417
C04		1240265
D04		1091657
E04		1868601
F04		1932190			Raw Data Transformed	PBS	DMSO / NaCl	CDDP / DMSO	CDDP / SP600125 1µM	CDDP / SP600125 10µM	CDDP / SP600125 100µM	NaCl / SP600125 100µM	Toxicity Control	Extra column	DMSO / NaCl	Empty	PBS
G04		1565377				1	2	3	4	5	6	7	8	9	10	11	12
H04		211003			A	59261	132876	169772	167910	113448	53120	28626	17889	27726	69835	30937	12366
A05		113448			B	147238	1077674	1224308	1213417	584077	150231	65128	26244	50998	530528	81457	14004
B05		584077			C	214368	1620934	1701724	1240265	626839	181422	80375	33151	52002	468612	89081	16596
C05		626839			D	253794	1863703	1844641	1091657	658859	196451	87451	37690	59197	563257	95271	19035
D05		658859			E	259597	1919416	2049313	1868601	740161	212773	97393	40746	66793	608922	105431	19814
E05		740161			F	258087	1930019	2100774	1932190	914886	235005	97428	40493	67313	611732	103646	18578
F05		914886			G	212085	1617737	1779344	1565377	803616	202072	85392	35912	55305	536156	77986	16203
G05		803616			H	115352	244730	260813	211003	137240	68599	46466	27291	27080	57834	24178	15360
H05		137240
A06		53120
B06		150231
C06		181422
D06		196451
E06		212773
F06		235005
G06		202072
H06		68599
A07		28626
B07		65128
C07		80375
D07		87451
E07		97393
F07		97428
G07		85392
H07		46466
A08		17889
B08		26244
C08		33151
D08		37690
E08		40746
F08		40493
G08		35912
H08		27291
A09		27726
B09		50998
C09		52002
D09		59197
E09		66793
F09		67313
G09		55305
H09		27080
A10		69835
B10		530528
C10		468612
D10		563257
E10		608922
F10		611732
G10		536156
H10		57834
A11		30937
B11		81457
C11		89081
D11		95271
E11		105431
F11		103646
G11		77986
H11		24178
A12		12366
B12		14004
C12		16596
D12		19035
E12		19814
F12		18578
G12		16203
H12		15360
11.11.202209:10:53Unknown UserMCF7_plate5_MT_luminescence_CDDMTCellViability_Apoptosis_Lumin

## Sheet: 48h
19:45:41
Default, [ RLU ]				MT Cell Viability Assay
Time/Pos	Time/SID	0
A01		57075		more luminescence, more viability
B01		128689
C01		199943
D01		229096
E01		238624		Date of intoxication:		2022-11-09
F01		231007		Measurement timepoints	0h	2022-11-09
G01		176826			12h	2022-11-10
H01		95362			24h	2022-11-10
A02		137949			36h	2022-11-11
B02		960902			48h	2022-11-11
C02		1509172
D02		1694536
E02		1745006
F02		1762903		Reader:	Berthold Luminometer
G02		1360655		Plate	Normal transparent 96-well plate
H02		193444
A03		160792		Plate 1
B03		1081707		Cells	MCF7
C03		1656488		Seeded	2022-11-07
D03		1627434		Density	30,000/well
E03		1770161		Age of cells	44885	days
F03		1835008		Agent	CDDP + SP
G03		1373022
H03		198777		Remarks:
A04		158326
B04		1031539
C04		930092
D04		919643
E04		1642028
F04		1858694			Raw Data Transformed	PBS	DMSO / NaCl	CDDP / DMSO	CDDP / SP600125 1µM	CDDP / SP600125 10µM	CDDP / SP600125 100µM	NaCl / SP600125 100µM	Toxicity Control	Extra column	DMSO / NaCl	Empty	PBS
G04		1394965				1	2	3	4	5	6	7	8	9	10	11	12
H04		180831			A	57075	137949	160792	158326	101616	43283	21873	13505	18409	45306	19140	8277
A05		101616			B	128689	960902	1081707	1031539	477479	109331	38420	17952	34563	351959	50541	9324
B05		477479			C	199943	1509172	1656488	930092	502634	130747	47878	22260	30235	238701	45875	10315
C05		502634			D	229096	1694536	1627434	919643	530289	143430	53429	25829	35729	300779	53288	12121
D05		530289			E	238624	1745006	1770161	1642028	618548	154166	58959	27902	43269	379011	64580	12950
E05		618548			F	231007	1762903	1835008	1858694	698846	159977	57989	27319	44266	422961	64306	12366
F05		698846			G	176826	1360655	1373022	1394965	649970	139811	51131	25386	36411	352240	51117	11270
G05		649970			H	95362	193444	198777	180831	112654	54237	35954	21037	19716	38877	17046	10771
H05		112654
A06		43283
B06		109331
C06		130747
D06		143430
E06		154166
F06		159977
G06		139811
H06		54237
A07		21873
B07		38420
C07		47878
D07		53429
E07		58959
F07		57989
G07		51131
H07		35954
A08		13505
B08		17952
C08		22260
D08		25829
E08		27902
F08		27319
G08		25386
H08		21037
A09		18409
B09		34563
C09		30235
D09		35729
E09		43269
F09		44266
G09		36411
H09		19716
A10		45306
B10		351959
C10		238701
D10		300779
E10		379011
F10		422961
G10		352240
H10		38877
A11		19140
B11		50541
C11		45875
D11		53288
E11		64580
F11		64306
G11		51117
H11		17046
A12		8277
B12		9324
C12		10315
D12		12121
E12		12950
F12		12366
G12		11270
H12		10771
11.11.202219:45:41Unknown UserMCF7_plate5_MT_luminescence_CDDMTCellViability_Apoptosis_Lumin

## Sheet: All
Raw Values															Minus Empty Value										Percentage of 0h										Percentage of Vehicle									Final Data
0h	PBS	DMSO / NaCl	CDDP / DMSO	CDDP / SP600125 1µM	CDDP / SP600125 10µM	CDDP / SP600125 100µM	NaCl / SP600125 100µM	Toxicity Control	Extra column	DMSO / NaCl	Empty	PBS			DMSO / NaCl	CDDP / DMSO	CDDP / SP600125 1µM	CDDP / SP600125 10µM	CDDP / SP600125 100µM	NaCl / SP600125 100µM	Toxicity Control	Extra column	DMSO / NaCl		DMSO / NaCl	CDDP / DMSO	CDDP / SP600125 1µM	CDDP / SP600125 10µM	CDDP / SP600125 100µM	NaCl / SP600125 100µM	Toxicity Control	Extra column	DMSO / NaCl			CDDP / DMSO	CDDP / SP600125 1µM	CDDP / SP600125 10µM	CDDP / SP600125 100µM	NaCl / SP600125 100µM	Toxicity Control	Extra column			CDDP / DMSO	CDDP / SP600125 1µM	CDDP / SP600125 10µM	CDDP / SP600125 100µM	NaCl / SP600125 100µM
0	1	2	3	4	5	6	7	8	9	10	11	12																							Mean vehicle									(dark grey boxes are excluded in these calculations)
A	56956	126454	148236	133452	97049	59696	43002	24621	38364	91175	43662	15613	Mean Empty																						100											Mean
B	100604	756139	808458	729952	462745	214720	173552	39425	67742	671843	116097	17158	127193		628946	681265	602759	335552	87526.7	46358.7	-87768.3	-59451.3	544650		100	100	100	100	100	100	100	100	100			100	100	100	100	100	100	100		0h	100	100	100	100	100
C	110406	822271	883591	781996	491932	243261	194266	47070	74332	716644	135884	19681			695078	756398	654803	364739	116068	67072.7	-80123.3	-52861.3	589451		100	100	100	100	100	100	100	100	100			100	100	100	100	100	100	100		12h	100.413	116.276	133.94	140.505	63.0121
D	114622	821745	897313	796604	502718	257932	206738	50485	80024	731132	137338	21831			694552	770120	669411	375525	130739	79544.7	-76708.3	-47169.3	603939		100	100	100	100	100	100	100	100	100			100	100	100	100	100	100	100		24h	139.555	146.231	135.736	91.746	27.6335
E	110083	802738	861226	793948	496879	253772	208024	51918	84731	744960	138266	21592			675545	734033	666755	369686	126579	80830.7	-75275.3	-42462.3	617767		100	100	100	100	100	100	100	100	100			100	100	100	100	100	100	100		36h	148.267	136.501	110.692	60.5694	-8.66736
F	103527	786310	838699	770192	492621	240696	193057	49375	82708	723248	133488	19688			659117	711506	642999	365428	113503	65863.7	-77818.3	-44485.3	596055		100	100	100	100	100	100	100	100	100			100	100	100	100	100	100	100		48h	155.042	144.336	109.453	58.1998	-5.87518
G	86144	611831	672321	643281	412724	198461	163849	40191	64530	636732	102087	16603			484638	545128	516088	285531	71267.7	36655.7	-87002.3	-62663.3	509539		100	100	100	100	100	100	100	100	100			100	100	100	100	100	100	100
H	40620	92376	103998	99824	74016	48679	40008	22702	25878	69006	32427	15325
12h	PBS	DMSO / NaCl	CDDP / DMSO	CDDP / SP600125 1µM	CDDP / SP600125 10µM	CDDP / SP600125 100µM	NaCl / SP600125 100µM	Toxicity Control	Extra column	DMSO / NaCl	Empty	PBS			DMSO / NaCl	CDDP / DMSO	CDDP / SP600125 1µM	CDDP / SP600125 10µM	CDDP / SP600125 100µM	NaCl / SP600125 100µM	Toxicity Control	Extra column	DMSO / NaCl		DMSO / NaCl	CDDP / DMSO	CDDP / SP600125 1µM	CDDP / SP600125 10µM	CDDP / SP600125 100µM	NaCl / SP600125 100µM	Toxicity Control	Extra column	DMSO / NaCl			CDDP / DMSO	CDDP / SP600125 1µM	CDDP / SP600125 10µM	CDDP / SP600125 100µM	NaCl / SP600125 100µM	Toxicity Control	Extra column			CDDP / DMSO	CDDP / SP600125 1µM	CDDP / SP600125 10µM	CDDP / SP600125 100µM	NaCl / SP600125 100µM
0	1	2	3	4	5	6	7	8	9	10	11	12																							Mean vehicle
A	70327	157708	200829	199796	152599	94308	64453	33713	50717	130347	62907	23391	Mean Empty																						138.925											Standard Deviation
B	130101	951290	1137047	1142521	777872	374381	252810	56914	94983	1063530	187366	28169	193745		757545	943302	948776	584127	180636	59065.3	-136831	-98761.7	869785		120.447	138.463	157.406	174.08	206.379	127.409	-155.9	-166.122	159.696			99.6681	113.303	125.305	148.555	91.7113	-112.219	-119.577		0h	0	0	0	0	0
C	150000	1111478	1251226	1237827	855155	409119	244287	65212	104328	1019193	210701	32392			917733	1.05748e+06	1.04408e+06	661410	215374	50542.3	-128533	-89416.7	825448		132.033	139.805	159.45	181.338	185.559	75.3546	-160.419	-169.153	140.037			100.634	114.775	130.53	133.568	54.2414	-115.472	-121.759		12h	3.80004	5.65665	10.2298	9.92531	22.8235
D	147196	1082600	1272200	1306650	970957	426594	244301	68374	120967	1243617	228442	36467			888855	1.07846e+06	1.11291e+06	777212	232849	50556.3	-125371	-72777.7	1.04987e+06		127.975	140.037	166.252	206.967	178.103	63.5572	-163.438	-154.29	173.838			100.801	119.67	148.978	128.201	45.7494	-117.645	-111.06		24h	27.1634	24.2758	16.3034	27.4809	11.45
E	141891	1051690	1248577	1327118	928820	427957	252199	71269	122189	1167303	214263	34668			857945	1.05483e+06	1.13337e+06	735075	234212	58454.3	-122476	-71555.7	973558		127.001	143.704	169.984	198.838	185.033	72.317	-162.704	-168.516	157.593			103.44	122.357	143.127	133.19	52.0549	-117.117	-121.3		36h	31.6343	37.2625	27.0086	20.5139	14.7817
F	132841	1010193	1225257	1269305	868765	427795	278084	69913	117235	1106876	192797	30185			816448	1.03151e+06	1.07556e+06	675020	234050	84339.3	-123832	-76509.7	913131		123.87	144.976	167.273	184.721	206.207	128.051	-159.129	-171.989	153.196			104.356	120.405	132.965	148.431	92.1733	-114.544	-123.8		48h	26.0815	48.1258	24.829	15.6697	10.8756
G	110827	799857	902415	961956	680598	343331	215205	55066	82560	837512	128899	24023			606112	708670	768211	486853	149586	21460.3	-138679	-111185	643767		125.065	130.001	148.853	170.508	209.894	58.5457	-159.396	-177.432	126.343			93.5766	107.147	122.734	151.085	42.1421	-114.736	-127.718
H	57673	120735	137746	134949	104869	70503	54251	30762	35750	84022	34753	20840
																																			Percentage of Vehicle
24h	PBS	DMSO / NaCl	CDDP / DMSO	CDDP / SP600125 1µM	CDDP / SP600125 10µM	CDDP / SP600125 100µM	NaCl / SP600125 100µM	Toxicity Control	Extra column	DMSO / NaCl	Empty	PBS			DMSO / NaCl	CDDP / DMSO	CDDP / SP600125 1µM	CDDP / SP600125 10µM	CDDP / SP600125 100µM	NaCl / SP600125 100µM	Toxicity Control	Extra column	DMSO / NaCl		DMSO / NaCl	CDDP / DMSO	CDDP / SP600125 1µM	CDDP / SP600125 10µM	CDDP / SP600125 100µM	NaCl / SP600125 100µM	Toxicity Control	Extra column	DMSO / NaCl			CDDP / DMSO	CDDP / SP600125 1µM	CDDP / SP600125 10µM	CDDP / SP600125 100µM	NaCl / SP600125 100µM	Toxicity Control	Extra column			CDDP / DMSO	CDDP / SP600125 1µM	CDDP / SP600125 10µM	CDDP / SP600125 100µM	NaCl / SP600125 100µM
0	1	2	3	4	5	6	7	8	9	10	11	12																							Mean vehicle
A	65219	141055	179939	184366	134366	67784	39235	23257	34956	84464	39067	15240	Mean Empty																						162.642											SD as % of Mean
B	139692	1028426	1193828	1227730	721014	212535	116568	35659	61010	639234	102396	17180	110689		917737	1.08314e+06	1.11704e+06	610325	101846	5878.67	-75030.3	-49679.3	528545		145.917	158.989	185.321	181.887	116.36	12.6808	-85.4868	-83.563	97.0431			97.7544	113.945	111.833	71.5435	7.7968	-52.5614	-51.3786		0h	0	0	0	0	0
C	193669	1464597	1588957	1487756	843730	249529	137373	43873	65465	629994	113666	19716			1.35391e+06	1.47827e+06	1.37707e+06	733041	138840	26683.7	-66816.3	-45224.3	519305		194.785	195.435	210.303	200.977	119.62	39.7832	-83.3919	-85.5528	88.0998			120.163	129.304	123.57	73.548	24.4607	-51.2734	-52.602		12h	3.78442	4.86485	7.63757	7.06403	36.2209
D	242088	1741880	1859656	1656980	949653	272371	144259	48503	69920	642895	114615	22246			1.63119e+06	1.74897e+06	1.54629e+06	838964	161682	33569.7	-62186.3	-40769.3	532206		234.855	227.103	230.993	223.411	123.668	42.2023	-81.0685	-86.4319	88.1225			139.634	142.026	137.364	76.037	25.948	-49.8449	-53.1425		24h	19.4643	16.601	12.0112	29.9532	41.4352
E	248285	1760450	1891423	1725297	955253	279517	150646	50906	78611	682481	122997	22695			1.64976e+06	1.78073e+06	1.61461e+06	844564	168828	39956.7	-59783.3	-32078.3	571792		244.212	242.596	242.159	228.455	133.378	49.4326	-79.4196	-75.5454	92.5579			149.16	148.891	140.465	82.0071	30.3935	-48.831	-46.449		36h	21.336	27.2983	24.3997	33.8685	-170.545
F	255136	1877953	1924433	1776295	955401	305536	151314	48784	80340	745466	118760	20615			1.76726e+06	1.81374e+06	1.66561e+06	844712	194847	40624.7	-61905.3	-30349.3	634777		268.126	254.916	259.037	231.157	171.667	61.6799	-79.5511	-68.2232	106.496			156.735	159.269	142.127	105.549	37.9238	-48.9119	-41.947		48h	16.8222	33.3428	22.6846	26.924	-185.111
G	198833	1527286	1652356	1654738	849330	275041	134106	42369	63596	616075	91702	18212			1.4166e+06	1.54167e+06	1.54405e+06	738641	164352	23416.7	-68320.3	-47093.3	505386		292.3	282.808	299.183	258.69	230.612	63.8828	-78.527	-75.1529	99.1849			173.884	183.953	159.056	141.791	39.2783	-48.2822	-46.2077
H	105811	210574	229117	231225	142467	75639	52333	29947	30206	68388	27487	16765
																																			Percentage of Vehicle
36h	PBS	DMSO / NaCl	CDDP / DMSO	CDDP / SP600125 1µM	CDDP / SP600125 10µM	CDDP / SP600125 100µM	NaCl / SP600125 100µM	Toxicity Control	Extra column	DMSO / NaCl	Empty	PBS			DMSO / NaCl	CDDP / DMSO	CDDP / SP600125 1µM	CDDP / SP600125 10µM	CDDP / SP600125 100µM	NaCl / SP600125 100µM	Toxicity Control	Extra column	DMSO / NaCl		DMSO / NaCl	CDDP / DMSO	CDDP / SP600125 1µM	CDDP / SP600125 10µM	CDDP / SP600125 100µM	NaCl / SP600125 100µM	Toxicity Control	Extra column	DMSO / NaCl			CDDP / DMSO	CDDP / SP600125 1µM	CDDP / SP600125 10µM	CDDP / SP600125 100µM	NaCl / SP600125 100µM	Toxicity Control	Extra column
0	1	2	3	4	5	6	7	8	9	10	11	12																							Mean vehicle
A	59261	132876	169772	167910	113448	53120	28626	17889	27726	69835	30937	12366	Mean Empty																						164.679
B	147238	1077674	1224308	1213417	584077	150231	65128	26244	50998	530528	81457	14004	92145.3		985529	1.13216e+06	1.12127e+06	491932	58085.7	-27017.3	-65901.3	-41147.3	438383		156.695	166.185	186.023	146.604	66.3634	-58.2789	-75.0855	-69.2118	80.4889			100.915	112.961	89.024	40.2986	-35.3894	-45.5951	-42.0283
C	214368	1620934	1701724	1240265	626839	181422	80375	33151	52002	468612	89081	16596			1.52879e+06	1.60958e+06	1.14812e+06	534694	89276.7	-11770.3	-58994.3	-40143.3	376467		219.945	212.795	175.338	146.596	76.9178	-17.5486	-73.6294	-75.9408	63.8674			129.218	106.473	89.0194	46.7077	-10.6563	-44.7108	-46.1144
D	253794	1863703	1844641	1091657	658859	196451	87451	37690	59197	563257	95271	19035			1.77156e+06	1.7525e+06	999512	566714	104306	-4694.33	-54455.3	-32948.3	471112		255.065	227.561	149.312	150.913	79.7818	-5.90151	-70.9901	-69.8512	78.0065			138.185	90.6686	91.6404	48.4468	-3.58364	-43.1082	-42.4165
E	259597	1919416	2049313	1868601	740161	212773	97393	40746	66793	608922	105431	19814			1.82727e+06	1.95717e+06	1.77646e+06	648016	120628	5247.67	-51399.3	-25352.3	516777		270.489	266.632	266.433	175.288	95.2986	6.49217	-68.2818	-59.7055	83.6524			161.91	161.789	106.442	57.8693	3.94232	-41.4635	-36.2556
F	258087	1930019	2100774	1932190	914886	235005	97428	40493	67313	611732	103646	18578			1.83787e+06	2.00863e+06	1.84004e+06	822741	142860	5282.67	-51652.3	-24832.3	519587		278.839	282.307	286.166	225.145	125.865	8.02061	-66.3755	-55.8214	87.171			171.428	173.772	136.717	76.4302	4.87045	-40.306	-33.8971
G	212085	1617737	1779344	1565377	803616	202072	85392	35912	55305	536156	77986	16203			1.52559e+06	1.6872e+06	1.47323e+06	711471	109927	-6753.33	-56233.3	-36840.3	444011		314.79	309.505	285.462	249.175	154.245	-18.4237	-64.6343	-58.7909	87.1397			187.944	173.344	151.309	93.6639	-11.1876	-39.2486	-35.7003
H	115352	244730	260813	211003	137240	68599	46466	27291	27080	57834	24178	15360
																																			Percentage of Vehicle
48h	PBS	DMSO / NaCl	CDDP / DMSO	CDDP / SP600125 1µM	CDDP / SP600125 10µM	CDDP / SP600125 100µM	NaCl / SP600125 100µM	Toxicity Control	Extra column	DMSO / NaCl	Empty	PBS			DMSO / NaCl	CDDP / DMSO	CDDP / SP600125 1µM	CDDP / SP600125 10µM	CDDP / SP600125 100µM	NaCl / SP600125 100µM	Toxicity Control	Extra column	DMSO / NaCl		DMSO / NaCl	CDDP / DMSO	CDDP / SP600125 1µM	CDDP / SP600125 10µM	CDDP / SP600125 100µM	NaCl / SP600125 100µM	Toxicity Control	Extra column	DMSO / NaCl			CDDP / DMSO	CDDP / SP600125 1µM	CDDP / SP600125 10µM	CDDP / SP600125 100µM	NaCl / SP600125 100µM	Toxicity Control	Extra column
0	1	2	3	4	5	6	7	8	9	10	11	12																							Mean vehicle
A	57075	137949	160792	158326	101616	43283	21873	13505	18409	45306	19140	8277	Mean Empty																						138.916
B	128689	960902	1081707	1031539	477479	109331	38420	17952	34563	351959	50541	9324	54951.2		905951	1.02676e+06	976588	422528	54379.8	-16531.2	-36999.2	-20388.2	297008		144.043	150.713	162.02	125.92	62.1294	-35.6593	-42.1555	-34.2939	54.5319			108.492	116.631	90.6447	44.7243	-25.6696	-30.3459	-24.6867
C	199943	1509172	1656488	930092	502634	130747	47878	22260	30235	238701	45875	10315			1.45422e+06	1.60154e+06	875141	447683	75795.8	-7073.17	-32691.2	-24716.2	183750		209.217	211.732	133.65	122.741	65.3031	-10.5455	-40.8011	-46.7566	31.1731			152.417	96.2086	88.3558	47.0089	-7.59127	-29.3709	-33.6581
D	229096	1694536	1627434	919643	530289	143430	53429	25829	35729	300779	53288	12121			1.63958e+06	1.57248e+06	864692	475338	88478.8	-1522.17	-29122.2	-19222.2	245828		236.064	204.187	129.172	126.58	67.6761	-1.9136	-37.9648	-40.7514	40.7041			146.985	92.9855	91.1193	48.7171	-1.37752	-27.3292	-29.3352
E	238624	1745006	1770161	1642028	618548	154166	58959	27902	43269	379011	64580	12950			1.69005e+06	1.71521e+06	1.58708e+06	563597	99214.8	4007.83	-27049.2	-11682.2	324060		250.177	233.669	238.03	152.453	78.382	4.95831	-35.9336	-27.5118	52.4567			168.209	171.348	109.744	56.4238	3.56927	-25.8671	-19.8046
F	231007	1762903	1835008	1858694	698846	159977	57989	27319	44266	422961	64306	12366			1.70795e+06	1.78006e+06	1.80374e+06	643895	105026	3037.83	-27632.2	-10685.2	368010		259.127	250.182	280.52	176.203	92.5316	4.61231	-35.5086	-24.0195	61.741			180.095	201.935	126.841	66.6095	3.3202	-25.5611	-17.2906
G	176826	1360655	1373022	1394965	649970	139811	51131	25386	36411	352240	51117	11270			1.3057e+06	1.31807e+06	1.34001e+06	595019	84859.8	-3820.17	-29565.2	-18540.2	297289		269.419	241.791	259.648	208.391	119.072	-10.4218	-33.982	-29.5869	58.3447			174.055	186.91	150.011	85.7148	-7.50218	-24.4622	-21.2984
H	95362	193444	198777	180831	112654	54237	35954	21037	19716	38877	17046	10771
[truncated: 39 more columns]

## Sheet: All (no empty)
Raw Values															Percentage of 0h										Percentage of Vehicle									Final Data									Rearrange for Copy/Paste into Prism
0h	PBS	DMSO / NaCl	CDDP / DMSO	CDDP / SP600125 1µM	CDDP / SP600125 10µM	CDDP / SP600125 100µM	NaCl / SP600125 100µM	Toxicity Control	Extra column	DMSO / NaCl	Empty	PBS			DMSO / NaCl	CDDP / DMSO	CDDP / SP600125 1µM	CDDP / SP600125 10µM	CDDP / SP600125 100µM	NaCl / SP600125 100µM	Toxicity Control	Extra column	DMSO / NaCl			CDDP / DMSO	CDDP / SP600125 1µM	CDDP / SP600125 10µM	CDDP / SP600125 100µM	NaCl / SP600125 100µM	Toxicity Control	Extra column			CDDP / DMSO	CDDP / SP600125 1µM	CDDP / SP600125 10µM	CDDP / SP600125 100µM	NaCl / SP600125 100µM	Toxicity Control	Extra column		Time (h)	CDDP / DMSO
0	1	2	3	4	5	6	7	8	9	10	11	12													Mean vehicle									(dark grey boxes are excluded in these calculations)									0	100	100	100	100	100	100
A	56956	126454	148236	133452	97049	59696	43002	24621	38364	91175	43662	15613	Mean Empty												100											Mean							12	99.5813	100.263	100.385	102.649	103.437	95.0356
B	100604	756139	808458	729952	462745	214720	173552	39425	67742	671843	116097	17158	127193		100	100	100	100	100	100	100	100	100			100	100	100	100	100	100	100		0h	100	100	100	100	100	100	100		24	98.6482	120.134	138.45	146.716	153.286	164.184
C	110406	822271	883591	781996	491932	243261	194266	47070	74332	716644	135884	19681			100	100	100	100	100	100	100	100	100			100	100	100	100	100	100	100		12h	100.225	113.326	125.472	121.228	92.7776	98.4428	99.7891		36	101.673	129.304	138.02	159.759	168.169	177.688
D	114622	821745	897313	796604	502718	257932	206738	50485	80024	731132	137338	21831			100	100	100	100	100	100	100	100	100			100	100	100	100	100	100	100		24h	136.903	141.583	123.389	76.0264	49.0234	64.8005	61.6798		48	109.052	152.798	147.823	167.524	178.325	166.449
E	110083	802738	861226	793948	496879	253772	208024	51918	84731	744960	138266	21592			100	100	100	100	100	100	100	100	100			100	100	100	100	100	100	100		36h	145.769	133.32	102.285	56.3976	30.2797	51.6407	52.0478
F	103527	786310	838699	770192	492621	240696	193057	49375	82708	723248	133488	19688			100	100	100	100	100	100	100	100	100			100	100	100	100	100	100	100		48h	153.662	141.369	99.799	48.6221	22.0351	42.956	40.3932
G	86144	611831	672321	643281	412724	198461	163849	40191	64530	636732	102087	16603			100	100	100	100	100	100	100	100	100			100	100	100	100	100	100	100
H	40620	92376	103998	99824	74016	48679	40008	22702	25878	69006	32427	15325
12h	PBS	DMSO / NaCl	CDDP / DMSO	CDDP / SP600125 1µM	CDDP / SP600125 10µM	CDDP / SP600125 100µM	NaCl / SP600125 100µM	Toxicity Control	Extra column	DMSO / NaCl	Empty	PBS			DMSO / NaCl	CDDP / DMSO	CDDP / SP600125 1µM	CDDP / SP600125 10µM	CDDP / SP600125 100µM	NaCl / SP600125 100µM	Toxicity Control	Extra column	DMSO / NaCl			CDDP / DMSO	CDDP / SP600125 1µM	CDDP / SP600125 10µM	CDDP / SP600125 100µM	NaCl / SP600125 100µM	Toxicity Control	Extra column			CDDP / DMSO	CDDP / SP600125 1µM	CDDP / SP600125 10µM	CDDP / SP600125 100µM	NaCl / SP600125 100µM	Toxicity Control	Extra column
0	1	2	3	4	5	6	7	8	9	10	11	12													Mean vehicle
A	70327	157708	200829	199796	152599	94308	64453	33713	50717	130347	62907	23391	Mean Empty												141.235											Standard Deviation
B	130101	951290	1137047	1142521	777872	374381	252810	56914	94983	1063530	187366	28169	193745		125.809	140.644	156.52	168.099	174.358	145.668	144.36	140.213	158.3			99.5813	110.822	119.021	123.452	103.139	102.213	99.2761		0h	0	0	0	0	0	0	0
C	150000	1111478	1251226	1237827	855155	409119	244287	65212	104328	1019193	210701	32392			135.172	141.607	158.291	173.836	168.181	125.749	138.543	140.354	142.217			100.263	112.076	123.083	119.079	89.0349	98.0935	99.3761		12h	2.95185	4.64212	7.72289	3.24931	8.21396	2.3553	5.3522
D	147196	1082600	1272200	1306650	970957	426594	244301	68374	120967	1243617	228442	36467			131.744	141.779	164.028	193.141	165.39	118.169	135.434	151.163	170.095			100.385	116.138	136.752	117.103	83.6685	95.8927	107.03		24h	23.8997	20.7617	11.9992	10.4059	3.73498	3.45071	3.13158
E	141891	1051690	1248577	1327118	928820	427957	252199	71269	122189	1167303	214263	34668			131.013	144.977	167.154	186.931	168.638	121.236	137.272	144.208	156.693			102.649	118.352	132.354	119.402	85.8394	97.194	102.105		36h	28.2555	33.5995	20.5332	8.75692	3.79859	5.51512	3.77882
F	132841	1010193	1225257	1269305	868765	427795	278084	69913	117235	1106876	192797	30185			128.473	146.09	164.804	176.356	177.732	144.042	141.596	141.746	153.042			103.437	116.687	124.867	125.841	101.988	100.255	100.361		48h	24.4493	44.6021	18.8639	6.22493	2.80535	5.16057	4.75642
G	110827	799857	902415	961956	680598	343331	215205	55066	82560	837512	128899	24023			130.732	134.224	149.539	164.904	172.997	131.343	137.011	127.94	131.533			95.0356	105.879	116.758	122.488	92.9963	97.0089	90.5868
H	57673	120735	137746	134949	104869	70503	54251	30762	35750	84022	34753	20840
																									Percentage of Vehicle
24h	PBS	DMSO / NaCl	CDDP / DMSO	CDDP / SP600125 1µM	CDDP / SP600125 10µM	CDDP / SP600125 100µM	NaCl / SP600125 100µM	Toxicity Control	Extra column	DMSO / NaCl	Empty	PBS			DMSO / NaCl	CDDP / DMSO	CDDP / SP600125 1µM	CDDP / SP600125 10µM	CDDP / SP600125 100µM	NaCl / SP600125 100µM	Toxicity Control	Extra column	DMSO / NaCl			CDDP / DMSO	CDDP / SP600125 1µM	CDDP / SP600125 10µM	CDDP / SP600125 100µM	NaCl / SP600125 100µM	Toxicity Control	Extra column			CDDP / DMSO	CDDP / SP600125 1µM	CDDP / SP600125 10µM	CDDP / SP600125 100µM	NaCl / SP600125 100µM	Toxicity Control	Extra column
0	1	2	3	4	5	6	7	8	9	10	11	12													Mean vehicle
A	65219	141055	179939	184366	134366	67784	39235	23257	34956	84464	39067	15240	Mean Empty												149.691											SD as % of Mean
B	139692	1028426	1193828	1227730	721014	212535	116568	35659	61010	639234	102396	17180	110689		136.01	147.667	168.193	155.812	98.9824	67.166	90.4477	90.0623	95.1463			98.6482	112.36	104.089	66.1246	44.8699	60.423	60.1656		0h	0	0	0	0	0	0	0
C	193669	1464597	1588957	1487756	843730	249529	137373	43873	65465	629994	113666	19716			178.116	179.829	190.251	171.514	102.577	70.7139	93.208	88.0711	87.9089			120.134	127.096	114.579	68.5257	47.24	62.267	58.8353		12h	2.94521	4.09626	6.15505	2.68034	8.85339	2.39255	5.36351
D	242088	1741880	1859656	1656980	949653	272371	144259	48503	69920	642895	114615	22246			211.973	207.247	208.005	188.904	105.598	69.7787	96.0741	87.3738	87.9315			138.45	138.957	126.196	70.5441	46.6152	64.1817	58.3695		24h	17.4574	14.664	9.72474	13.6872	7.61876	5.32512	5.07716
E	248285	1760450	1891423	1725297	955253	279517	150646	50906	78611	682481	122997	22695			219.306	219.62	217.306	192.251	110.145	72.4176	98.0508	92.7771	91.6131			146.716	145.17	128.432	73.5816	48.3781	65.5022	61.9792		36h	19.3838	25.2021	20.0745	15.5271	12.545	10.6798	7.26029
F	255136	1877953	1924433	1776295	955401	305536	151314	48784	80340	745466	118760	20615			238.831	229.455	230.63	193.942	126.939	78.3779	98.803	97.1369	103.072			153.286	154.071	129.562	84.8005	52.3599	66.0048	64.8917		48h	15.9111	31.5501	18.9019	12.8027	12.7313	12.0136	11.7753
G	198833	1527286	1652356	1654738	849330	275041	134106	42369	63596	616075	91702	18212			249.625	245.769	257.234	205.786	138.587	81.8473	105.419	98.5526	96.7558			164.184	171.844	137.474	92.5821	54.6776	70.4246	65.8375
H	105811	210574	229117	231225	142467	75639	52333	29947	30206	68388	27487	16765
																									Percentage of Vehicle
36h	PBS	DMSO / NaCl	CDDP / DMSO	CDDP / SP600125 1µM	CDDP / SP600125 10µM	CDDP / SP600125 100µM	NaCl / SP600125 100µM	Toxicity Control	Extra column	DMSO / NaCl	Empty	PBS			DMSO / NaCl	CDDP / DMSO	CDDP / SP600125 1µM	CDDP / SP600125 10µM	CDDP / SP600125 100µM	NaCl / SP600125 100µM	Toxicity Control	Extra column	DMSO / NaCl			CDDP / DMSO	CDDP / SP600125 1µM	CDDP / SP600125 10µM	CDDP / SP600125 100µM	NaCl / SP600125 100µM	Toxicity Control	Extra column
0	1	2	3	4	5	6	7	8	9	10	11	12													Mean vehicle
A	59261	132876	169772	167910	113448	53120	28626	17889	27726	69835	30937	12366	Mean Empty												148.945
B	147238	1077674	1224308	1213417	584077	150231	65128	26244	50998	530528	81457	14004	92145.3		142.523	151.437	166.232	126.22	69.966	37.5265	66.5669	75.2827	78.9661			101.673	111.607	84.7427	46.9744	25.1949	44.6923	50.5439
C	214368	1620934	1701724	1240265	626839	181422	80375	33151	52002	468612	89081	16596			197.129	192.592	158.602	127.424	74.5792	41.3737	70.4291	69.9591	65.3898			129.304	106.484	85.551	50.0716	27.7778	47.2853	46.9698
D	253794	1863703	1844641	1091657	658859	196451	87451	37690	59197	563257	95271	19035			226.798	205.574	137.039	131.059	76.1639	42.3004	74.6558	73.9741	77.039			138.02	92.0063	87.9918	51.1356	28.4	50.1231	49.6653
E	259597	1919416	2049313	1868601	740161	212773	97393	40746	66793	608922	105431	19814			239.109	237.953	235.356	148.962	83.8442	46.8182	78.4815	78.8295	81.7389			159.759	158.015	100.011	56.292	31.4332	52.6916	52.9252
F	258087	1930019	2100774	1932190	914886	235005	97428	40493	67313	611732	103646	18578			245.453	250.48	250.871	185.718	97.6356	50.4659	82.0111	81.3863	84.5812			168.169	168.432	124.689	65.5514	33.8823	55.0614	54.6419
G	212085	1617737	1779344	1565377	803616	202072	85392	35912	55305	536156	77986	16203			264.409	264.657	243.343	194.71	101.82	52.1163	89.3533	85.7043	84.2043			177.688	163.377	130.726	68.3605	34.9903	59.9908	57.5409
H	115352	244730	260813	211003	137240	68599	46466	27291	27080	57834	24178	15360
																									Percentage of Vehicle
48h	PBS	DMSO / NaCl	CDDP / DMSO	CDDP / SP600125 1µM	CDDP / SP600125 10µM	CDDP / SP600125 100µM	NaCl / SP600125 100µM	Toxicity Control	Extra column	DMSO / NaCl	Empty	PBS			DMSO / NaCl	CDDP / DMSO	CDDP / SP600125 1µM	CDDP / SP600125 10µM	CDDP / SP600125 100µM	NaCl / SP600125 100µM	Toxicity Control	Extra column	DMSO / NaCl			CDDP / DMSO	CDDP / SP600125 1µM	CDDP / SP600125 10µM	CDDP / SP600125 100µM	NaCl / SP600125 100µM	Toxicity Control	Extra column
0	1	2	3	4	5	6	7	8	9	10	11	12													Mean vehicle
A	57075	137949	160792	158326	101616	43283	21873	13505	18409	45306	19140	8277	Mean Empty												122.693
B	128689	960902	1081707	1031539	477479	109331	38420	17952	34563	351959	50541	9324	54951.2		127.08	133.799	141.316	103.184	50.9179	22.1375	45.5346	51.0215	52.3871			109.052	115.179	84.0996	41.5004	18.043	37.1127	41.5848
C	199943	1509172	1656488	930092	502634	130747	47878	22260	30235	238701	45875	10315			183.537	187.472	118.938	102.176	53.7476	24.6456	47.2913	40.6756	33.3082			152.798	96.9399	83.2776	43.8067	20.0872	38.5445	33.1524
D	229096	1694536	1627434	919643	530289	143430	53429	25829	35729	300779	53288	12121			206.212	181.367	115.445	105.484	55.6077	25.8438	51.1617	44.6479	41.1388			147.823	94.0932	85.9745	45.3227	21.0639	41.6991	36.39
E	238624	1745006	1770161	1642028	618548	154166	58959	27902	43269	379011	64580	12950			217.382	205.54	206.818	124.487	60.7498	28.3424	53.7424	51.0663	50.8767			167.524	168.566	101.462	49.5138	23.1003	43.8025	41.6213
F	231007	1762903	1835008	1858694	698846	159977	57989	27319	44266	422961	64306	12366			224.199	218.792	241.329	141.863	66.4643	30.0372	55.3296	53.5208	58.4808			178.325	196.694	115.624	54.1714	24.4817	45.0961	43.6218
G	176826	1360655	1373022	1394965	649970	139811	51131	25386	36411	352240	51117	11270			222.391	204.221	216.852	157.483	70.4476	31.2062	63.1634	56.4249	55.32			166.449	176.744	128.356	57.4179	25.4344	51.481	45.9888
H	95362	193444	198777	180831	112654	54237	35954	21037	19716	38877	17046	10771
[truncated: 30 more columns]
