# Supplementary material for: c-Jun inhibition mitigates chemotherapy-induced neurotoxicity in iPSC-derived sensory neurons
Source: Cell Death Discov. 2025 Nov 13;11:529. doi: 10.1038/s41420-025-02847-5 (PMC12615653; doi:10.1038/s41420-025-02847-5)
Supplement: Supplementary file 3 — Dataset [file 41420_2025_2847_MOESM3_ESM.zip › Supplemental Files (to be zipped)/(SFigure S3) Viability MCF7/MCF7_MT_CDDP_SP_plate6_MasterTable_20221109.xlsx]

## Sheet: plate6_MT_lumi_0h
21:13:32
Default, [ RLU ]				MT Cell Viability Assay
Time/Pos	Time/SID	0
A01		51286		more luminescence, more viability
B01		96487
C01		104286
D01		99972
E01		96220		Date of intoxication:		2022-11-09
F01		95194		Measurement timepoints	0h	2022-11-09
G01		81429			12h	2022-11-10
H01		39650			24h	2022-11-10
A02		117706			36h	2022-11-11
B02		668717			48h	2022-11-11
C02		720354
D02		681891
E02		675631
F02		668239		Reader:	Berthold Luminometer
G02		650610		Plate	Normal transparent 96-well plate
H02		93409
A03		130213		Plate 1
B03		692466		Cells	MCF7
C03		730942		Seeded	2022-11-07
D03		721091		Density	30,000/well
E03		738938		Age of cells	44885	days
F03		719335		Agent	CDDP + SP
G03		669307
H03		104651		Remarks:
A04		114102
B04		605381
C04		640780
D04		645024
E04		660882
F04		651186			Raw Data Transformed	PBS	DMSO / NaCl	CDDP / DMSO	CDDP / SP600125 1µM	CDDP / SP600125 10µM	CDDP / SP600125 100µM	NaCl / SP600125 100µM	Toxicity Control	Extra column	DMSO / NaCl	Empty	PBS
G04		623256				1	2	3	4	5	6	7	8	9	10	11	12
H04		94435			A	51286	117706	130213	114102	77375	46220	33649	19309	28703	77066	35975	13413
A05		77375			B	96487	668717	692466	605381	346120	162907	131141	31036	54405	568225	105431	14973
B05		346120			C	104286	720354	730942	640780	384274	183234	150161	36010	62022	595951	113617	16884
C05		384274			D	99972	681891	721091	645024	389459	188694	150913	39228	67088	609245	111888	18149
D05		389459			E	96220	675631	738938	660882	390513	191413	152754	41870	72224	603519	122196	18093
E05		390513			F	95194	668239	719335	651186	385595	182469	143310	38940	72112	607355	110033	16575
F05		385595			G	81429	650610	669307	623256	346036	157771	130157	33122	57392	555416	84823	14228
G05		346036			H	39650	93409	104651	94435	65381	41041	32736	18493	22463	59570	24810	12584
H05		65381
A06		46220
B06		162907
C06		183234
D06		188694
E06		191413
F06		182469
G06		157771
H06		41041
A07		33649
B07		131141
C07		150161
D07		150913
E07		152754
F07		143310
G07		130157
H07		32736
A08		19309
B08		31036
C08		36010
D08		39228
E08		41870
F08		38940
G08		33122
H08		18493
A09		28703
B09		54405
C09		62022
D09		67088
E09		72224
F09		72112
G09		57392
H09		22463
A10		77066
B10		568225
C10		595951
D10		609245
E10		603519
F10		607355
G10		555416
H10		59570
A11		35975
B11		105431
C11		113617
D11		111888
E11		122196
F11		110033
G11		84823
H11		24810
A12		13413
B12		14973
C12		16884
D12		18149
E12		18093
F12		16575
G12		14228
H12		12584
09.11.202221:13:32Unknown UserMCF7_plate6_MT_luminescence_CDDMTCellViability_Apoptosis_Lumin

## Sheet: 12h
09:01:35
Default, [ RLU ]				MT Cell Viability Assay
Time/Pos	Time/SID	0
A01		67959		more luminescence, more viability
B01		125246
C01		140191
D01		137528
E01		128977		Date of intoxication:		2022-11-09
F01		122498		Measurement timepoints	0h	2022-11-09
G01		101749			12h	2022-11-10
H01		52817			24h	2022-11-10
A02		156316			36h	2022-11-11
B02		899787			48h	2022-11-11
C02		995564
D02		963277
E02		923381
F02		893849		Reader:	Berthold Luminometer
G02		801185		Plate	Normal transparent 96-well plate
H02		119372
A03		183220		Plate 1
B03		1003047		Cells	MCF7
C03		1102695		Seeded	2022-11-07
D03		1077288		Density	30,000/well
E03		1055007		Age of cells	44885	days
F03		1000103		Agent	CDDP + SP
G03		881687
H03		138378		Remarks:
A04		178154
B04		995528
C04		1099878
D04		1101009
E04		1081082
F04		1004494			Raw Data Transformed	PBS	DMSO / NaCl	CDDP / DMSO	CDDP / SP600125 1µM	CDDP / SP600125 10µM	CDDP / SP600125 100µM	NaCl / SP600125 100µM	Toxicity Control	Extra column	DMSO / NaCl	Empty	PBS
G04		828384				1	2	3	4	5	6	7	8	9	10	11	12
H04		129237			A	67959	156316	183220	178154	132391	83291	55340	29476	43781	118725	50091	20440
A05		132391			B	125246	899787	1003047	995528	655163	325350	213378	48103	81858	866875	140465	22632
B05		655163			C	140191	995564	1102695	1099878	746667	377592	220517	55726	96205	945248	165830	25857
C05		746667			D	137528	963277	1077288	1101009	761416	383403	217523	58692	93423	845388	150196	26159
D05		761416			E	128977	923381	1055007	1081082	753251	380114	231077	59633	92032	776059	156309	25302
E05		753251			F	122498	893849	1000103	1004494	695164	350083	209464	54616	93297	815224	140795	21620
F05		695164			G	101749	801185	881687	828384	566609	283656	177339	44344	71550	689220	106569	18613
G05		566609			H	52817	119372	138378	129237	101286	65331	47189	25667	29279	73721	30853	16217
H05		101286
A06		83291
B06		325350
C06		377592
D06		383403
E06		380114
F06		350083
G06		283656
H06		65331
A07		55340
B07		213378
C07		220517
D07		217523
E07		231077
F07		209464
G07		177339
H07		47189
A08		29476
B08		48103
C08		55726
D08		58692
E08		59633
F08		54616
G08		44344
H08		25667
A09		43781
B09		81858
C09		96205
D09		93423
E09		92032
F09		93297
G09		71550
H09		29279
A10		118725
B10		866875
C10		945248
D10		845388
E10		776059
F10		815224
G10		689220
H10		73721
A11		50091
B11		140465
C11		165830
D11		150196
E11		156309
F11		140795
G11		106569
H11		30853
A12		20440
B12		22632
C12		25857
D12		26159
E12		25302
F12		21620
G12		18613
H12		16217
10.11.202209:01:35Unknown UserMCF7_plate6_MT_luminescence_CDDMTCellViability_Apoptosis_Lumin

## Sheet: 24h
00:06:51
Default, [ RLU ]				MT Cell Viability Assay
Time/Pos	Time/SID	0
A01		62380		more luminescence, more viability
B01		132040
C01		171578
D01		192067
E01		195376		Date of intoxication:		2022-11-09
F01		188743		Measurement timepoints	0h	2022-11-09
G01		157792			12h	2022-11-10
H01		79265			24h	2022-11-10
A02		139263			36h	2022-11-11
B02		893948			48h	2022-11-11
C02		1142584
D02		1293504
E02		1316319
F02		1301079		Reader:	Berthold Luminometer
G02		1169987		Plate	Normal transparent 96-well plate
H02		164867
A03		167278		Plate 1
B03		1027028		Cells	MCF7
C03		1301008		Seeded	2022-11-07
D03		1429282		Density	30,000/well
E03		1424371		Age of cells	44885	days
F03		1427589		Agent	CDDP + SP
G03		1226022
H03		180347		Remarks:
A04		163413
B04		992261
C04		1262539
D04		1337075
E04		1352013
F04		1366818			Raw Data Transformed	PBS	DMSO / NaCl	CDDP / DMSO	CDDP / SP600125 1µM	CDDP / SP600125 10µM	CDDP / SP600125 100µM	NaCl / SP600125 100µM	Toxicity Control	Extra column	DMSO / NaCl	Empty	PBS
G04		1130492				1	2	3	4	5	6	7	8	9	10	11	12
H04		169723			A	62380	139263	167278	163413	112085	55705	31647	18381	25450	63519	29672	12416
A05		112085			B	132040	893948	1027028	992261	563180	174880	93641	27930	47316	481758	80424	14039
B05		563180			C	171578	1142584	1301008	1262539	688545	202262	105227	34584	57195	539909	96212	16554
C05		688545			D	192067	1293504	1429282	1337075	748881	217762	112317	39172	61762	544918	94969	18493
D05		748881			E	195376	1316319	1424371	1352013	743182	228674	115809	41582	66540	555627	101377	19716
E05		743182			F	188743	1301079	1427589	1366818	712877	206351	109935	39924	76412	630240	113750	18711
F05		712877			G	157792	1169987	1226022	1130492	588236	194786	99634	36769	78253	836711	114263	18135
G05		588236			H	79265	164867	180347	169723	105052	58031	39833	24171	31513	92046	31900	16582
H05		105052
A06		55705
B06		174880
C06		202262
D06		217762
E06		228674
F06		206351
G06		194786
H06		58031
A07		31647
B07		93641
C07		105227
D07		112317
E07		115809
F07		109935
G07		99634
H07		39833
A08		18381
B08		27930
C08		34584
D08		39172
E08		41582
F08		39924
G08		36769
H08		24171
A09		25450
B09		47316
C09		57195
D09		61762
E09		66540
F09		76412
G09		78253
H09		31513
A10		63519
B10		481758
C10		539909
D10		544918
E10		555627
F10		630240
G10		836711
H10		92046
A11		29672
B11		80424
C11		96212
D11		94969
E11		101377
F11		113750
G11		114263
H11		31900
A12		12416
B12		14039
C12		16554
D12		18493
E12		19716
F12		18711
G12		18135
H12		16582
11.11.202200:06:51Unknown User06_MCF7_24hMTCellViability_Apoptosis_Lumin

## Sheet: 36h
09:12:32
Default, [ RLU ]				MT Cell Viability Assay
Time/Pos	Time/SID	0
A01		58677		more luminescence, more viability
B01		125281
C01		178070
D01		192523
E01		188427		Date of intoxication:		2022-11-09
F01		190099		Measurement timepoints	0h	2022-11-09
G01		166252			12h	2022-11-10
H01		83101			24h	2022-11-10
A02		130586			36h	2022-11-11
B02		871920			48h	2022-11-11
C02		1219614
D02		1357128
E02		1279219
F02		1311197		Reader:	Berthold Luminometer
G02		1263979		Plate	Normal transparent 96-well plate
H02		171100
A03		161860		Plate 1
B03		1041193		Cells	MCF7
C03		1357929		Seeded	2022-11-07
D03		1504921		Density	30,000/well
E03		1517414		Age of cells	44885	days
F03		1420485		Agent	CDDP + SP
G03		1256355
H03		184696		Remarks:
A04		159183
B04		1022784
C04		1292513
D04		1394010
E04		1401605
F04		1380533			Raw Data Transformed	PBS	DMSO / NaCl	CDDP / DMSO	CDDP / SP600125 1µM	CDDP / SP600125 10µM	CDDP / SP600125 100µM	NaCl / SP600125 100µM	Toxicity Control	Extra column	DMSO / NaCl	Empty	PBS
G04		1192457				1	2	3	4	5	6	7	8	9	10	11	12
H04		169217			A	58677	130586	161860	159183	102930	61636	26026	15606	21079	51665	23314	10476
A05		102930			B	125281	871920	1041193	1022784	520249	136916	64741	22885	40465	416265	68219	12008
B05		520249			C	178070	1219614	1357929	1292513	573017	159584	71100	28106	49002	481048	81050	14629
C05		573017			D	192523	1357128	1504921	1394010	657481	175772	77838	32525	52438	477296	81078	16048
D05		657481			E	188427	1279219	1517414	1401605	655416	180354	81534	34036	57624	487316	85041	16540
E05		655416			F	190099	1311197	1420485	1380533	614634	165999	75449	32588	62416	544680	89903	15627
F05		614634			G	166252	1263979	1256355	1192457	551123	147337	69140	29300	53344	533746	77824	14264
G05		551123			H	83101	171100	184696	169217	100899	51735	34956	20904	23567	57806	22042	12971
H05		100899
A06		61636
B06		136916
C06		159584
D06		175772
E06		180354
F06		165999
G06		147337
H06		51735
A07		26026
B07		64741
C07		71100
D07		77838
E07		81534
F07		75449
G07		69140
H07		34956
A08		15606
B08		22885
C08		28106
D08		32525
E08		34036
F08		32588
G08		29300
H08		20904
A09		21079
B09		40465
C09		49002
D09		52438
E09		57624
F09		62416
G09		53344
H09		23567
A10		51665
B10		416265
C10		481048
D10		477296
E10		487316
F10		544680
G10		533746
H10		57806
A11		23314
B11		68219
C11		81050
D11		81078
E11		85041
F11		89903
G11		77824
H11		22042
A12		10476
B12		12008
C12		14629
D12		16048
E12		16540
F12		15627
G12		14264
H12		12971
11.11.202209:12:32Unknown UserMCF7_plate6_MT_luminescence_CDDMTCellViability_Apoptosis_Lumin

## Sheet: 48h
19:47:30
Default, [ RLU ]				MT Cell Viability Assay
Time/Pos	Time/SID	0
A01		47660		more luminescence, more viability
B01		109478
C01		149360
D01		170938
E01		180459		Date of intoxication:		2022-11-09
F01		181935		Measurement timepoints	0h	2022-11-09
G01		162478			12h	2022-11-10
H01		80375			24h	2022-11-10
A02		109275			36h	2022-11-11
B02		774408			48h	2022-11-11
C02		1027428
D02		1166699
E02		1242324
F02		1287827		Reader:	Berthold Luminometer
G02		1230358		Plate	Normal transparent 96-well plate
H02		162914
A03		134830		Plate 1
B03		864802		Cells	MCF7
C03		1158316		Seeded	2022-11-07
D03		1345120		Density	30,000/well
E03		1394537		Age of cells	44885	days
F03		1371898		Agent	CDDP + SP
G03		1281559
H03		179391		Remarks:
A04		129806
B04		837954
C04		1078299
D04		1179880
E04		1259293
F04		1301247			Raw Data Transformed	PBS	DMSO / NaCl	CDDP / DMSO	CDDP / SP600125 1µM	CDDP / SP600125 10µM	CDDP / SP600125 100µM	NaCl / SP600125 100µM	Toxicity Control	Extra column	DMSO / NaCl	Empty	PBS
G04		1208175				1	2	3	4	5	6	7	8	9	10	11	12
H04		166926			A	47660	109275	134830	129806	82005	35209	18262	10736	12774	28696	13357	6471
A05		82005			B	109478	774408	864802	837954	398390	94470	36987	14854	23630	220671	37212	7258
B05		398390			C	149360	1027428	1158316	1078299	471001	116758	41048	18634	29131	268668	44667	8720
C05		471001			D	170938	1166699	1345120	1179880	522005	128660	45988	21747	29694	241287	43557	9942
D05		522005			E	180459	1242324	1394537	1259293	524760	131619	49086	23475	33319	251735	48145	11074
E05		524760			F	181935	1287827	1371898	1301247	516504	123355	46416	23475	43571	378709	62683	10933
F05		516504			G	162478	1230358	1281559	1208175	443204	104820	43009	22520	43760	462962	63069	11158
G05		443204			H	80375	162914	179391	166926	89966	43458	29040	17763	19189	48833	18241	10624
H05		89966
A06		35209
B06		94470
C06		116758
D06		128660
E06		131619
F06		123355
G06		104820
H06		43458
A07		18262
B07		36987
C07		41048
D07		45988
E07		49086
F07		46416
G07		43009
H07		29040
A08		10736
B08		14854
C08		18634
D08		21747
E08		23475
F08		23475
G08		22520
H08		17763
A09		12774
B09		23630
C09		29131
D09		29694
E09		33319
F09		43571
G09		43760
H09		19189
A10		28696
B10		220671
C10		268668
D10		241287
E10		251735
F10		378709
G10		462962
H10		48833
A11		13357
B11		37212
C11		44667
D11		43557
E11		48145
F11		62683
G11		63069
H11		18241
A12		6471
B12		7258
C12		8720
D12		9942
E12		11074
F12		10933
G12		11158
H12		10624
11.11.202219:47:30Unknown UserMCF7_plate6_MT_luminescence_CDDMTCellViability_Apoptosis_Lumin

## Sheet: All
Raw Values															Minus Empty Value										Percentage of 0h										Percentage of Vehicle									Final Data
0h	PBS	DMSO / NaCl	CDDP / DMSO	CDDP / SP600125 1µM	CDDP / SP600125 10µM	CDDP / SP600125 100µM	NaCl / SP600125 100µM	Toxicity Control	Extra column	DMSO / NaCl	Empty	PBS			DMSO / NaCl	CDDP / DMSO	CDDP / SP600125 1µM	CDDP / SP600125 10µM	CDDP / SP600125 100µM	NaCl / SP600125 100µM	Toxicity Control	Extra column	DMSO / NaCl		DMSO / NaCl	CDDP / DMSO	CDDP / SP600125 1µM	CDDP / SP600125 10µM	CDDP / SP600125 100µM	NaCl / SP600125 100µM	Toxicity Control	Extra column	DMSO / NaCl			CDDP / DMSO	CDDP / SP600125 1µM	CDDP / SP600125 10µM	CDDP / SP600125 100µM	NaCl / SP600125 100µM	Toxicity Control	Extra column			CDDP / DMSO	CDDP / SP600125 1µM	CDDP / SP600125 10µM	CDDP / SP600125 100µM	NaCl / SP600125 100µM
0	1	2	3	4	5	6	7	8	9	10	11	12																							Mean vehicle									(dark grey boxes are excluded in these calculations)
A	51286	117706	130213	114102	77375	46220	33649	19309	28703	77066	35975	13413	Mean Empty																						100											Mean
B	96487	668717	692466	605381	346120	162907	131141	31036	54405	568225	105431	14973	107998		560719	584468	497383	238122	54909	23143	-76962	-53593	460227		100	100	100	100	100	100	100	100	100			100	100	100	100	100	100	100		0h	100	100	100	100	100
C	104286	720354	730942	640780	384274	183234	150161	36010	62022	595951	113617	16884			612356	622944	532782	276276	75236	42163	-71988	-45976	487953		100	100	100	100	100	100	100	100	100			100	100	100	100	100	100	100		12h	105.062	119.643	150.462	215.481	144.363
D	99972	681891	721091	645024	389459	188694	150913	39228	67088	609245	111888	18149			573893	613093	537026	281461	80696	42915	-68770	-40910	501247		100	100	100	100	100	100	100	100	100			100	100	100	100	100	100	100		24h	135.114	145.476	145.909	102.177	8.17447
E	96220	675631	738938	660882	390513	191413	152754	41870	72224	603519	122196	18093			567633	630940	552884	282515	83415	44756	-66128	-35774	495521		100	100	100	100	100	100	100	100	100			100	100	100	100	100	100	100		36h	147.232	158.633	135.922	81.277	-18.7477
F	95194	668239	719335	651186	385595	182469	143310	38940	72112	607355	110033	16575			560241	611337	543188	277597	74471	35312	-69058	-35886	499357		100	100	100	100	100	100	100	100	100			100	100	100	100	100	100	100		48h	162.282	170.329	133.408	79.2073	-17.7086
G	81429	650610	669307	623256	346036	157771	130157	33122	57392	555416	84823	14228			542612	561309	515258	238038	49773	22159	-74876	-50606	447418		100	100	100	100	100	100	100	100	100			100	100	100	100	100	100	100
H	39650	93409	104651	94435	65381	41041	32736	18493	22463	59570	24810	12584
12h	PBS	DMSO / NaCl	CDDP / DMSO	CDDP / SP600125 1µM	CDDP / SP600125 10µM	CDDP / SP600125 100µM	NaCl / SP600125 100µM	Toxicity Control	Extra column	DMSO / NaCl	Empty	PBS			DMSO / NaCl	CDDP / DMSO	CDDP / SP600125 1µM	CDDP / SP600125 10µM	CDDP / SP600125 100µM	NaCl / SP600125 100µM	Toxicity Control	Extra column	DMSO / NaCl		DMSO / NaCl	CDDP / DMSO	CDDP / SP600125 1µM	CDDP / SP600125 10µM	CDDP / SP600125 100µM	NaCl / SP600125 100µM	Toxicity Control	Extra column	DMSO / NaCl			CDDP / DMSO	CDDP / SP600125 1µM	CDDP / SP600125 10µM	CDDP / SP600125 100µM	NaCl / SP600125 100µM	Toxicity Control	Extra column			CDDP / DMSO	CDDP / SP600125 1µM	CDDP / SP600125 10µM	CDDP / SP600125 100µM	NaCl / SP600125 100µM
0	1	2	3	4	5	6	7	8	9	10	11	12																							Mean vehicle
A	67959	156316	183220	178154	132391	83291	55340	29476	43781	118725	50091	20440	Mean Empty																						137.948											Standard Deviation
B	125246	899787	1003047	995528	655163	325350	213378	48103	81858	866875	140465	22632	143361		756426	859686	852167	511802	181989	70017.3	-95257.7	-61502.7	723514		134.903	147.089	171.33	214.933	331.438	302.542	-123.772	-114.759	157.208			106.626	124.199	155.807	240.262	219.316	-89.7237	-83.1897		0h	0	0	0	0	0
C	140191	995564	1102695	1099878	746667	377592	220517	55726	96205	945248	165830	25857			852203	959334	956517	603306	234231	77156.3	-87634.7	-47155.7	801887		139.168	154	179.533	218.371	311.329	182.995	-121.735	-102.566	164.337			111.636	130.145	158.299	225.685	132.655	-88.2469	-74.3509		12h	6.0145	12.6358	11.9003	15.1033	38.216
D	137528	963277	1077288	1101009	761416	383403	217523	58692	93423	845388	150196	26159			819916	933927	957648	618055	240042	74162.3	-84668.7	-49937.7	702027		142.869	152.33	178.324	219.588	297.465	172.812	-123.119	-122.067	140.056			110.426	129.269	159.182	215.635	125.273	-89.2498	-88.4876		24h	14.9712	14.2266	9.37921	13.873	16.2185
E	128977	923381	1055007	1081082	753251	380114	231077	59633	92032	776059	156309	25302			780020	911646	937721	609890	236753	87716.3	-83727.7	-51328.7	632698		137.416	144.49	169.605	215.879	283.826	195.988	-126.615	-143.48	127.683			104.742	122.949	156.493	205.748	142.073	-91.784	-104.01		36h	17.2104	14.5025	7.43618	7.98965	19.246
F	122498	893849	1000103	1004494	695164	350083	209464	54616	93297	815224	140795	21620			750488	856742	861133	551803	206722	66103.3	-88744.7	-50063.7	671863		133.958	140.142	158.533	198.779	277.588	187.198	-128.507	-139.508	134.546			101.59	114.922	144.096	201.226	135.701	-93.1562	-101.13		48h	26.1806	22.0644	7.85615	8.18312	16.3011
G	101749	801185	881687	828384	566609	283656	177339	44344	71550	689220	106569	18613			657824	738326	685023	423248	140295	33978.3	-99016.7	-71810.7	545859		121.233	131.537	132.948	177.807	281.87	153.339	-132.241	-141.901	122.002			95.352	96.375	128.894	204.33	111.157	-95.8626	-102.866
H	52817	119372	138378	129237	101286	65331	47189	25667	29279	73721	30853	16217
																																			Percentage of Vehicle
24h	PBS	DMSO / NaCl	CDDP / DMSO	CDDP / SP600125 1µM	CDDP / SP600125 10µM	CDDP / SP600125 100µM	NaCl / SP600125 100µM	Toxicity Control	Extra column	DMSO / NaCl	Empty	PBS			DMSO / NaCl	CDDP / DMSO	CDDP / SP600125 1µM	CDDP / SP600125 10µM	CDDP / SP600125 100µM	NaCl / SP600125 100µM	Toxicity Control	Extra column	DMSO / NaCl		DMSO / NaCl	CDDP / DMSO	CDDP / SP600125 1µM	CDDP / SP600125 10µM	CDDP / SP600125 100µM	NaCl / SP600125 100µM	Toxicity Control	Extra column	DMSO / NaCl			CDDP / DMSO	CDDP / SP600125 1µM	CDDP / SP600125 10µM	CDDP / SP600125 100µM	NaCl / SP600125 100µM	Toxicity Control	Extra column			CDDP / DMSO	CDDP / SP600125 1µM	CDDP / SP600125 10µM	CDDP / SP600125 100µM	NaCl / SP600125 100µM
0	1	2	3	4	5	6	7	8	9	10	11	12																							Mean vehicle
A	62380	139263	167278	163413	112085	55705	31647	18381	25450	63519	29672	12416	Mean Empty																						147.496											SD as % of Mean
B	132040	893948	1027028	992261	563180	174880	93641	27930	47316	481758	80424	14039	100166		793782	926862	892095	463014	74714.2	-6524.83	-72235.8	-52849.8	381592		141.565	158.582	179.358	194.444	136.069	-28.1936	-93.8591	-98.6133	82.9139			107.516	121.602	131.83	92.2527	-19.1148	-63.635	-66.8583		0h	0	0	0	0	0
C	171578	1142584	1301008	1262539	688545	202262	105227	34584	57195	539909	96212	16554			1.04242e+06	1.20084e+06	1.16237e+06	588379	102096	5061.17	-65581.8	-42970.8	439743		170.231	192.769	218.171	212.968	135.701	12.0038	-91.1011	-93.4636	90.12			130.694	147.916	144.389	92.0033	8.1384	-61.7651	-63.3669		12h	5.72471	10.5613	7.90919	7.0091	26.4722
D	192067	1293504	1429282	1337075	748881	217762	112317	39172	61762	544918	94969	18493			1.19334e+06	1.32912e+06	1.23691e+06	648715	117596	12151.2	-60993.8	-38403.8	444752		207.937	216.789	230.326	230.481	145.727	28.3145	-88.6925	-93.874	88.7291			146.979	156.157	156.263	98.8009	19.1968	-60.1321	-63.6451		24h	11.0804	9.77935	6.42814	13.5774	198.404
E	195376	1316319	1424371	1352013	743182	228674	115809	41582	66540	555627	101377	19716			1.21615e+06	1.32421e+06	1.25185e+06	643016	128508	15643.2	-58583.8	-33625.8	455461		214.25	209.878	226.421	227.604	154.059	34.9521	-88.5916	-93.9952	91.9156			142.294	153.51	154.312	104.449	23.697	-60.0637	-63.7273		36h	11.6894	9.1422	5.47092	9.83014	-102.658
F	188743	1301079	1427589	1366818	712877	206351	109935	39924	76412	630240	113750	18711			1.20091e+06	1.32742e+06	1.26665e+06	612711	106185	9769.17	-60241.8	-23753.8	530074		214.357	217.134	233.189	220.72	142.586	27.6653	-87.2337	-66.1925	106.151			147.214	158.098	149.644	96.671	18.7566	-59.1431	-44.8775		48h	16.1328	12.954	5.88881	10.3313	-92.0521
G	157792	1169987	1226022	1130492	588236	194786	99634	36769	78253	836711	114263	18135			1.06982e+06	1.12586e+06	1.03033e+06	488070	94620.2	-531.833	-63396.8	-21912.8	736545		197.161	200.577	199.963	205.039	190.103	-2.40008	-84.6691	-43.3009	164.621			135.988	135.572	139.013	128.887	-1.62722	-57.4043	-29.3573
H	79265	164867	180347	169723	105052	58031	39833	24171	31513	92046	31900	16582
																																			Percentage of Vehicle
36h	PBS	DMSO / NaCl	CDDP / DMSO	CDDP / SP600125 1µM	CDDP / SP600125 10µM	CDDP / SP600125 100µM	NaCl / SP600125 100µM	Toxicity Control	Extra column	DMSO / NaCl	Empty	PBS			DMSO / NaCl	CDDP / DMSO	CDDP / SP600125 1µM	CDDP / SP600125 10µM	CDDP / SP600125 100µM	NaCl / SP600125 100µM	Toxicity Control	Extra column	DMSO / NaCl		DMSO / NaCl	CDDP / DMSO	CDDP / SP600125 1µM	CDDP / SP600125 10µM	CDDP / SP600125 100µM	NaCl / SP600125 100µM	Toxicity Control	Extra column	DMSO / NaCl			CDDP / DMSO	CDDP / SP600125 1µM	CDDP / SP600125 10µM	CDDP / SP600125 100µM	NaCl / SP600125 100µM	Toxicity Control	Extra column
0	1	2	3	4	5	6	7	8	9	10	11	12																							Mean vehicle
A	58677	130586	161860	159183	102930	61636	26026	15606	21079	51665	23314	10476	Mean Empty																						142.424
B	125281	871920	1041193	1022784	520249	136916	64741	22885	40465	416265	68219	12008	80519.2		791401	960674	942265	439730	56396.8	-15778.2	-57634.2	-40054.2	335746		141.14	164.367	189.445	184.666	102.71	-68.1768	-74.8865	-74.7377	72.9522			115.407	133.014	129.659	72.1152	-47.8688	-52.5798	-52.4753
C	178070	1219614	1357929	1292513	573017	159584	71100	28106	49002	481048	81050	14629			1.13909e+06	1.27741e+06	1.21199e+06	492498	79064.8	-9419.17	-52413.2	-31517.2	400529		186.018	205.06	227.484	178.263	105.089	-22.3399	-72.8082	-68.5513	82.0835			143.978	159.723	125.163	73.7859	-15.6854	-51.1206	-48.1317
D	192523	1357128	1504921	1394010	657481	175772	77838	32525	52438	477296	81078	16048			1.27661e+06	1.4244e+06	1.31349e+06	576962	95252.8	-2681.17	-47994.2	-28081.2	396777		222.447	232.33	244.586	204.988	118.039	-6.24762	-69.7894	-68.6413	79.1579			163.125	171.73	143.928	82.8784	-4.38662	-49.001	-48.1949
E	188427	1279219	1517414	1401605	655416	180354	81534	34036	57624	487316	85041	16540			1.1987e+06	1.43689e+06	1.32109e+06	574897	99834.8	1014.83	-46483.2	-22895.2	406797		211.175	227.739	238.944	203.492	119.685	2.26748	-70.2927	-63.9995	82.0948			159.901	167.769	142.878	84.0337	1.59206	-49.3544	-44.9357
F	190099	1311197	1420485	1380533	614634	165999	75449	32588	62416	544680	89903	15627			1.23068e+06	1.33997e+06	1.30001e+06	534115	85479.8	-5070.17	-47931.2	-18103.2	464161		219.669	219.186	239.33	192.407	114.783	-14.3582	-69.4071	-50.4463	92.9517			153.896	168.04	135.094	80.592	-10.0813	-48.7326	-35.4197
G	166252	1263979	1256355	1192457	551123	147337	69140	29300	53344	533746	77824	14264			1.18346e+06	1.17584e+06	1.11194e+06	470604	66817.8	-11379.2	-51219.2	-27175.2	453227		218.104	209.481	215.802	197.701	134.245	-51.3523	-68.4053	-53.6995	101.298			147.082	151.52	138.811	94.2571	-36.0559	-48.0292	-37.7039
H	83101	171100	184696	169217	100899	51735	34956	20904	23567	57806	22042	12971
																																			Percentage of Vehicle
48h	PBS	DMSO / NaCl	CDDP / DMSO	CDDP / SP600125 1µM	CDDP / SP600125 10µM	CDDP / SP600125 100µM	NaCl / SP600125 100µM	Toxicity Control	Extra column	DMSO / NaCl	Empty	PBS			DMSO / NaCl	CDDP / DMSO	CDDP / SP600125 1µM	CDDP / SP600125 10µM	CDDP / SP600125 100µM	NaCl / SP600125 100µM	Toxicity Control	Extra column	DMSO / NaCl		DMSO / NaCl	CDDP / DMSO	CDDP / SP600125 1µM	CDDP / SP600125 10µM	CDDP / SP600125 100µM	NaCl / SP600125 100µM	Toxicity Control	Extra column	DMSO / NaCl			CDDP / DMSO	CDDP / SP600125 1µM	CDDP / SP600125 10µM	CDDP / SP600125 100µM	NaCl / SP600125 100µM	Toxicity Control	Extra column
0	1	2	3	4	5	6	7	8	9	10	11	12																							Mean vehicle
A	47660	109275	134830	129806	82005	35209	18262	10736	12774	28696	13357	6471	Mean Empty																						120.923
B	109478	774408	864802	837954	398390	94470	36987	14854	23630	220671	37212	7258	49888.8		724519	814913	788065	348501	44581.2	-12901.8	-35034.8	-26258.8	170782		129.213	139.428	158.442	146.354	81.191	-55.7483	-45.5222	-48.9968	37.1082			115.303	131.027	121.031	67.1427	-46.1023	-37.6456	-40.519
C	149360	1027428	1158316	1078299	471001	116758	41048	18634	29131	268668	44667	8720			977539	1.10843e+06	1.02841e+06	421112	66869.2	-8840.83	-31254.8	-20757.8	218779		159.636	177.934	193.026	152.424	88.8792	-20.9682	-43.4167	-45.1493	44.8361			147.146	159.628	126.051	73.5007	-17.3401	-35.9044	-37.3372
D	170938	1166699	1345120	1179880	522005	128660	45988	21747	29694	241287	43557	9942			1.11681e+06	1.29523e+06	1.12999e+06	472116	78771.2	-3900.83	-28141.8	-20194.8	191398		194.603	211.262	210.416	167.738	97.6147	-9.08967	-40.9217	-49.3641	38.1844			174.708	174.009	138.714	80.7247	-7.51691	-33.8411	-40.8227
E	180459	1242324	1394537	1259293	524760	131619	49086	23475	33319	251735	48145	11074			1.19244e+06	1.34465e+06	1.2094e+06	474871	81730.2	-802.833	-26413.8	-16569.8	201846		210.072	213.118	218.745	168.087	97.9802	-1.7938	-39.9435	-46.3181	40.7341			176.243	180.896	139.003	81.0269	-1.48342	-33.0322	-38.3038
F	181935	1287827	1371898	1301247	516504	123355	46416	23475	43571	378709	62683	10933			1.23794e+06	1.32201e+06	1.25136e+06	466615	73466.2	-3472.83	-26413.8	-6317.83	328820		220.965	216.249	230.373	168.091	98.6507	-9.83471	-38.2488	-17.6053	65.8487			178.832	190.512	139.007	81.5814	-8.13304	-31.6307	-14.5591
G	162478	1230358	1281559	1208175	443204	104820	43009	22520	43760	462962	63069	11158			1.18047e+06	1.23167e+06	1.15829e+06	393315	54931.2	-6879.83	-27368.8	-6128.83	413073		217.553	219.428	224.797	165.232	110.363	-31.0476	-36.5522	-12.1109	92.3238			181.461	185.901	136.642	91.2675	-25.6755	-30.2277	-10.0154
H	80375	162914	179391	166926	89966	43458	29040	17763	19189	48833	18241	10624
[truncated: 39 more columns]

## Sheet: All (no empty)
Raw Values															Percentage of 0h										Percentage of Vehicle									Final Data									Rearrange for Copy/Paste into Prism
0h	PBS	DMSO / NaCl	CDDP / DMSO	CDDP / SP600125 1µM	CDDP / SP600125 10µM	CDDP / SP600125 100µM	NaCl / SP600125 100µM	Toxicity Control	Extra column	DMSO / NaCl	Empty	PBS			DMSO / NaCl	CDDP / DMSO	CDDP / SP600125 1µM	CDDP / SP600125 10µM	CDDP / SP600125 100µM	NaCl / SP600125 100µM	Toxicity Control	Extra column	DMSO / NaCl			CDDP / DMSO	CDDP / SP600125 1µM	CDDP / SP600125 10µM	CDDP / SP600125 100µM	NaCl / SP600125 100µM	Toxicity Control	Extra column			CDDP / DMSO	CDDP / SP600125 1µM	CDDP / SP600125 10µM	CDDP / SP600125 100µM	NaCl / SP600125 100µM	Toxicity Control	Extra column		Time (h)	CDDP / DMSO
0	1	2	3	4	5	6	7	8	9	10	11	12													Mean vehicle									(dark grey boxes are excluded in these calculations)									0	100	100	100	100	100	100
A	51286	117706	130213	114102	77375	46220	33649	19309	28703	77066	35975	13413	Mean Empty												100											Mean							12	105.703	110.087	109.02	104.187	101.456	96.1288
B	96487	668717	692466	605381	346120	162907	131141	31036	54405	568225	105431	14973	107998		100	100	100	100	100	100	100	100	100			100	100	100	100	100	100	100		0h	100	100	100	100	100	100	100		24	107.045	128.463	143.057	139.122	143.236	132.207
C	104286	720354	730942	640780	384274	183234	150161	36010	62022	595951	113617	16884			100	100	100	100	100	100	100	100	100			100	100	100	100	100	100	100		12h	104.43	116.458	135.732	143.418	107.926	106.532	100.497		36	114.386	141.33	158.769	156.22	150.227	142.8
D	99972	681891	721091	645024	389459	188694	150913	39228	67088	609245	111888	18149			100	100	100	100	100	100	100	100	100			100	100	100	100	100	100	100		24h	132.188	140.028	129.836	82.8985	53.5267	72.0224	72.8584		48	114.736	145.587	171.376	173.381	175.215	175.911
E	96220	675631	738938	660882	390513	191413	152754	41870	72224	603519	122196	18093			100	100	100	100	100	100	100	100	100			100	100	100	100	100	100	100		36h	143.955	152.427	121.054	68.8317	38.9806	61.8918	62.2336
F	95194	668239	719335	651186	385595	182469	143310	38940	72112	607355	110033	16575			100	100	100	100	100	100	100	100	100			100	100	100	100	100	100	100		48h	159.368	164.425	117.612	60.1295	28.1095	51.9666	48.6099
G	81429	650610	669307	623256	346036	157771	130157	33122	57392	555416	84823	14228			100	100	100	100	100	100	100	100	100			100	100	100	100	100	100	100
H	39650	93409	104651	94435	65381	41041	32736	18493	22463	59570	24810	12584
12h	PBS	DMSO / NaCl	CDDP / DMSO	CDDP / SP600125 1µM	CDDP / SP600125 10µM	CDDP / SP600125 100µM	NaCl / SP600125 100µM	Toxicity Control	Extra column	DMSO / NaCl	Empty	PBS			DMSO / NaCl	CDDP / DMSO	CDDP / SP600125 1µM	CDDP / SP600125 10µM	CDDP / SP600125 100µM	NaCl / SP600125 100µM	Toxicity Control	Extra column	DMSO / NaCl			CDDP / DMSO	CDDP / SP600125 1µM	CDDP / SP600125 10µM	CDDP / SP600125 100µM	NaCl / SP600125 100µM	Toxicity Control	Extra column			CDDP / DMSO	CDDP / SP600125 1µM	CDDP / SP600125 10µM	CDDP / SP600125 100µM	NaCl / SP600125 100µM	Toxicity Control	Extra column
0	1	2	3	4	5	6	7	8	9	10	11	12													Mean vehicle
A	67959	156316	183220	178154	132391	83291	55340	29476	43781	118725	50091	20440	Mean Empty												137.036											Standard Deviation
B	125246	899787	1003047	995528	655163	325350	213378	48103	81858	866875	140465	22632	143361		134.554	144.851	164.447	189.288	199.715	162.709	154.991	150.46	152.558			105.703	120.002	138.13	145.739	118.734	113.102	109.796		0h	0	0	0	0	0	0	0
C	140191	995564	1102695	1099878	746667	377592	220517	55726	96205	945248	165830	25857			138.205	150.859	171.647	194.306	206.071	146.854	154.751	155.114	158.612			110.087	125.256	141.792	150.377	107.164	112.927	113.192		12h	5.14794	10.5663	8.91151	6.93648	6.40069	6.2191	9.30591
D	137528	963277	1077288	1101009	761416	383403	217523	58692	93423	845388	150196	26159			141.266	149.397	170.693	195.506	203.188	144.138	149.618	139.254	138.76			109.02	124.56	142.667	148.273	105.182	109.181	101.619		24h	13.67	12.9719	8.42094	4.27074	2.02325	5.03864	13.3343
E	128977	923381	1055007	1081082	753251	380114	231077	59633	92032	776059	156309	25302			136.669	142.773	163.582	192.888	198.583	151.274	142.424	127.426	128.589			104.187	119.371	140.757	144.913	110.39	103.932	92.9869		36h	16.0733	13.5717	6.345	3.09414	1.82702	3.83888	5.12628
F	122498	893849	1000103	1004494	695164	350083	209464	54616	93297	815224	140795	21620			133.762	139.032	154.256	180.283	191.859	146.161	140.257	129.378	134.225			101.456	112.566	131.559	140.006	106.659	102.35	94.4115		48h	24.6873	20.8077	7.2145	3.7363	2.17156	6.42963	11.9566
G	101749	801185	881687	828384	566609	283656	177339	44344	71550	689220	106569	18613			123.144	131.731	132.912	163.743	179.79	136.25	133.881	124.669	124.091			96.1288	96.9906	119.489	131.199	99.4263	97.6974	90.9752
H	52817	119372	138378	129237	101286	65331	47189	25667	29279	73721	30853	16217
																									Percentage of Vehicle
24h	PBS	DMSO / NaCl	CDDP / DMSO	CDDP / SP600125 1µM	CDDP / SP600125 10µM	CDDP / SP600125 100µM	NaCl / SP600125 100µM	Toxicity Control	Extra column	DMSO / NaCl	Empty	PBS			DMSO / NaCl	CDDP / DMSO	CDDP / SP600125 1µM	CDDP / SP600125 10µM	CDDP / SP600125 100µM	NaCl / SP600125 100µM	Toxicity Control	Extra column	DMSO / NaCl			CDDP / DMSO	CDDP / SP600125 1µM	CDDP / SP600125 10µM	CDDP / SP600125 100µM	NaCl / SP600125 100µM	Toxicity Control	Extra column			CDDP / DMSO	CDDP / SP600125 1µM	CDDP / SP600125 10µM	CDDP / SP600125 100µM	NaCl / SP600125 100µM	Toxicity Control	Extra column
0	1	2	3	4	5	6	7	8	9	10	11	12													Mean vehicle
A	62380	139263	167278	163413	112085	55705	31647	18381	25450	63519	29672	12416	Mean Empty												138.554											SD as % of Mean
B	132040	893948	1027028	992261	563180	174880	93641	27930	47316	481758	80424	14039	100166		133.681	148.315	163.907	162.712	107.35	71.4048	89.9923	86.9699	84.783			107.045	118.298	117.436	77.4785	51.5357	64.951	62.7697		0h	0	0	0	0	0	0	0
C	171578	1142584	1301008	1262539	688545	202262	105227	34584	57195	539909	96212	16554			158.614	177.991	197.032	179.181	110.385	70.0761	96.04	92.2173	90.5962			128.463	142.206	129.322	79.669	50.5768	69.3159	66.5569		12h	4.92955	9.07308	6.56551	4.83656	5.93063	5.83779	9.25991
D	192067	1293504	1429282	1337075	748881	217762	112317	39172	61762	544918	94969	18493			189.694	198.211	207.291	192.288	115.405	74.425	99.8572	92.0612	89.4415			143.057	149.61	138.782	83.2923	53.7155	72.071	66.4443		24h	10.3413	9.26376	6.48582	5.15177	3.77988	6.99594	18.3017
E	195376	1316319	1424371	1352013	743182	228674	115809	41582	66540	555627	101377	19716			194.828	192.759	204.577	190.309	119.466	75.8141	99.3122	92.13	92.0645			139.122	147.652	137.354	86.2236	54.7181	71.6776	66.494		36h	11.1654	8.90374	5.24148	4.49522	4.687	6.20255	8.23716
F	188743	1301079	1427589	1366818	712877	206351	109935	39924	76412	630240	113750	18711			194.703	198.46	209.897	184.877	113.088	76.7113	102.527	105.963	103.768			143.236	151.491	133.433	81.6203	55.3657	73.9978	76.4777		48h	15.4908	12.6548	6.13414	6.21376	7.72538	12.3726	24.5971
G	157792	1169987	1226022	1130492	588236	194786	99634	36769	78253	836711	114263	18135			179.829	183.178	181.385	169.993	123.461	76.5491	111.011	136.348	150.646			132.207	130.913	122.691	89.1069	55.2486	80.121	98.408
H	79265	164867	180347	169723	105052	58031	39833	24171	31513	92046	31900	16582
																									Percentage of Vehicle
36h	PBS	DMSO / NaCl	CDDP / DMSO	CDDP / SP600125 1µM	CDDP / SP600125 10µM	CDDP / SP600125 100µM	NaCl / SP600125 100µM	Toxicity Control	Extra column	DMSO / NaCl	Empty	PBS			DMSO / NaCl	CDDP / DMSO	CDDP / SP600125 1µM	CDDP / SP600125 10µM	CDDP / SP600125 100µM	NaCl / SP600125 100µM	Toxicity Control	Extra column	DMSO / NaCl			CDDP / DMSO	CDDP / SP600125 1µM	CDDP / SP600125 10µM	CDDP / SP600125 100µM	NaCl / SP600125 100µM	Toxicity Control	Extra column
0	1	2	3	4	5	6	7	8	9	10	11	12													Mean vehicle
A	58677	130586	161860	159183	102930	61636	26026	15606	21079	51665	23314	10476	Mean Empty												131.449
B	125281	871920	1041193	1022784	520249	136916	64741	22885	40465	416265	68219	12008	80519.2		130.387	150.36	168.949	150.309	84.0455	49.3675	73.737	74.3774	73.2571			114.386	128.528	114.347	63.9376	37.5563	56.0953	56.5825
C	178070	1219614	1357929	1292513	573017	159584	71100	28106	49002	481048	81050	14629			169.308	185.778	201.709	149.117	87.093	47.3492	78.0505	79.0074	80.7194			141.33	153.45	113.44	66.256	36.0209	59.3769	60.1049
D	192523	1357128	1504921	1394010	657481	175772	77838	32525	52438	477296	81078	16048			199.024	208.701	216.118	168.819	93.1519	51.5781	82.9127	78.163	78.3422			158.769	164.411	128.429	70.8652	39.238	63.0758	59.4625
E	188427	1279219	1517414	1401605	655416	180354	81534	34036	57624	487316	85041	16540			189.337	205.351	212.081	167.835	94.2224	53.376	81.2897	79.7851	80.7458			156.22	161.34	127.68	71.6797	40.6058	61.8411	60.6965
F	190099	1311197	1420485	1380533	614634	165999	75449	32588	62416	544680	89903	15627			196.217	197.472	212.003	159.399	90.9738	52.6474	83.6877	86.5542	89.6807			150.227	161.281	121.263	69.2083	40.0515	63.6654	65.8461
G	166252	1263979	1256355	1192457	551123	147337	69140	29300	53344	533746	77824	14264			194.276	187.71	191.327	159.268	93.3866	53.1205	88.4608	92.9468	96.0984			142.8	145.552	121.163	71.0438	40.4114	67.2965	70.7092
H	83101	171100	184696	169217	100899	51735	34956	20904	23567	57806	22042	12971
																									Percentage of Vehicle
48h	PBS	DMSO / NaCl	CDDP / DMSO	CDDP / SP600125 1µM	CDDP / SP600125 10µM	CDDP / SP600125 100µM	NaCl / SP600125 100µM	Toxicity Control	Extra column	DMSO / NaCl	Empty	PBS			DMSO / NaCl	CDDP / DMSO	CDDP / SP600125 1µM	CDDP / SP600125 10µM	CDDP / SP600125 100µM	NaCl / SP600125 100µM	Toxicity Control	Extra column	DMSO / NaCl			CDDP / DMSO	CDDP / SP600125 1µM	CDDP / SP600125 10µM	CDDP / SP600125 100µM	NaCl / SP600125 100µM	Toxicity Control	Extra column
0	1	2	3	4	5	6	7	8	9	10	11	12													Mean vehicle
A	47660	109275	134830	129806	82005	35209	18262	10736	12774	28696	13357	6471	Mean Empty												108.848
B	109478	774408	864802	837954	398390	94470	36987	14854	23630	220671	37212	7258	49888.8		115.805	124.887	138.418	115.102	57.9901	28.204	47.8605	43.4335	38.8351			114.736	127.166	105.745	53.2763	25.9114	43.9701	39.9029
C	149360	1027428	1158316	1078299	471001	116758	41048	18634	29131	268668	44667	8720			142.628	158.469	168.279	122.569	63.7207	27.336	51.7467	46.9688	45.0822			145.587	154.6	112.606	58.541	25.1139	47.5404	43.1508
D	170938	1166699	1345120	1179880	522005	128660	45988	21747	29694	241287	43557	9942			171.098	186.54	182.92	134.033	68.1845	30.4732	55.4374	44.2613	39.6043			171.376	168.051	123.138	62.6419	27.9961	50.9311	40.6634
E	180459	1242324	1394537	1259293	524760	131619	49086	23475	33319	251735	48145	11074			183.876	188.722	190.547	134.377	68.7618	32.134	56.0664	46.1329	41.7112			173.381	175.058	123.454	63.1723	29.5219	51.5089	42.3828
F	181935	1287827	1371898	1301247	516504	123355	46416	23475	43571	378709	62683	10933			192.72	190.718	199.827	133.95	67.6033	32.3885	60.2851	60.4213	62.3538			175.215	183.584	123.061	62.108	29.7557	55.3846	55.5098
G	162478	1230358	1281559	1208175	443204	104820	43009	22520	43760	462962	63069	11158			189.108	191.476	193.849	128.08	66.4381	33.0439	67.9911	76.2476	83.3541			175.911	178.091	117.669	61.0375	30.3579	62.4642	70.0496
H	80375	162914	179391	166926	89966	43458	29040	17763	19189	48833	18241	10624
[truncated: 30 more columns]
