# Supplementary material for: c-Jun inhibition mitigates chemotherapy-induced neurotoxicity in iPSC-derived sensory neurons
Source: Cell Death Discov. 2025 Nov 13;11:529. doi: 10.1038/s41420-025-02847-5 (PMC12615653; doi:10.1038/s41420-025-02847-5)
Supplement: Supplementary file 3 — Dataset [file 41420_2025_2847_MOESM3_ESM.zip › Supplemental Files (to be zipped)/(SFigure S3) Viability MCF7/MCF7_MT_PTX_SP_plate1_MasterTable_20221109.xlsx]

## Sheet: plate1_MT_lumi_0h
21:03:23
Default, [ RLU ]				MT Cell Viability Assay
Time/Pos	Time/SID	0
A01		1124		more luminescence, more viability
B01		1988
C01		2291
D01		2452
E01		2424		Date of intoxication:		2022-11-09
F01		2396		Measurement timepoints	0h	2022-11-09
G01		2255			12h	2022-11-10
H01		956			24h	2022-11-10
A02		2438			36h	2022-11-11
B02		14924			48h	2022-11-11
C02		17320
D02		17995
E02		19386
F02		19723		Reader:	Berthold Luminometer
G02		18198		Plate	Normal transparent 96-well plate
H02		2333
A03		2902		Plate 1
B03		16154		Cells	MCF7
C03		18437		Seeded	2022-11-07
D03		19519		Density	30,000/well
E03		20812		Age of cells	44885	days
F03		22077		Agent	PTX + SP
G03		19477
H03		2656		Remarks:
A04		2396
B04		12036
C04		13877
D04		14243
E04		14755
F04		15156			Raw Data Transformed	PBS	DMSO / DMSO	PTX / DMSO	PTX / SP600125 1µM	PTX / SP600125 10µM	PTX / SP600125 100µM	DMSO / SP600125 100µM	Toxicity Control	Extra column	DMSO / DMSO	Empty	PBS
G04		13399				1	2	3	4	5	6	7	8	9	10	11	12
H04		2115			A	1124	2438	2902	2396	1483	878	660	555	864	2171	892	358
A05		1483			B	1988	14924	16154	12036	5705	2403	2087	1700	1560	16294	2410	401
B05		5705			C	2291	17320	18437	13877	6591	3014	2487	1883	1665	18086	2888	464
C05		6591			D	2452	17995	19519	14243	6780	3134	2515	2143	1827	18290	3071	527
D05		6780			E	2424	19386	20812	14755	6858	3162	2551	2024	1974	18627	3014	513
E05		6858			F	2396	19723	22077	15156	6977	3049	2417	2080	2003	19056	2916	499
F05		6977			G	2255	18198	19477	13399	6275	2586	2080	1862	1630	16927	2445	379
G05		6275			H	956	2333	2656	2115	1237	773	696	527	675	1911	787	443
H05		1237
A06		878
B06		2403
C06		3014
D06		3134
E06		3162
F06		3049
G06		2586
H06		773
A07		660
B07		2087
C07		2487
D07		2515
E07		2551
F07		2417
G07		2080
H07		696
A08		555
B08		1700
C08		1883
D08		2143
E08		2024
F08		2080
G08		1862
H08		527
A09		864
B09		1560
C09		1665
D09		1827
E09		1974
F09		2003
G09		1630
H09		675
A10		2171
B10		16294
C10		18086
D10		18290
E10		18627
F10		19056
G10		16927
H10		1911
A11		892
B11		2410
C11		2888
D11		3071
E11		3014
F11		2916
G11		2445
H11		787
A12		358
B12		401
C12		464
D12		527
E12		513
F12		499
G12		379
H12		443
09.11.202221:03:23Unknown UserMCF7_plate1_MT_luminescence_PTXMTCellViability_Apoptosis_Lumin

## Sheet: 12h
08:47:41
Default, [ RLU ]				MT Cell Viability Assay
Time/Pos	Time/SID	0
A01		2375		more luminescence, more viability
B01		4715
C01		6134
D01		7455
E01		7357		Date of intoxication:		2022-11-09
F01		6549		Measurement timepoints	0h	2022-11-09
G01		5937			12h	2022-11-10
H01		2333			24h	2022-11-10
A02		5024			36h	2022-11-11
B02		31977			48h	2022-11-11
C02		40592
D02		49866
E02		51756
F02		48658		Reader:	Berthold Luminometer
G02		41744		Plate	Normal transparent 96-well plate
H02		4729
A03		5839		Plate 1
B03		31654		Cells	MCF7
C03		42475		Seeded	2022-11-07
D03		38631		Density	30,000/well
E03		47084		Age of cells	44885	days
F03		44449		Agent	PTX + SP
G03		38441
H03		5389		Remarks:
A04		5438
B04		30305
C04		41610
D04		33853
E04		40317
F04		37416			Raw Data Transformed	PBS	DMSO / DMSO	PTX / DMSO	PTX / SP600125 1µM	PTX / SP600125 10µM	PTX / SP600125 100µM	DMSO / SP600125 100µM	Toxicity Control	Extra column	DMSO / DMSO	Empty	PBS
G04		32666				1	2	3	4	5	6	7	8	9	10	11	12
H04		5003			A	2375	5024	5839	5438	3907	2537	1876	1152	1834	5242	2593	991
A05		3907			B	4715	31977	31654	30305	18318	8853	6204	2347	3963	48791	8628	1272
B05		18318			C	6134	40592	42475	41610	22723	9380	6886	2565	4504	58017	9760	1349
C05		22723			D	7455	49866	38631	33853	23974	12275	7132	2670	4764	55656	9233	1454
D05		23974			E	7357	51756	47084	40317	24178	11095	6872	2656	4771	53084	8523	1370
E05		24178			F	6549	48658	44449	37416	23082	11502	7019	2508	4286	46824	7596	1166
F05		23082			G	5937	41744	38441	32666	20081	10926	6099	2171	3408	41407	5579	970
G05		20081			H	2333	4729	5389	5003	3534	2361	1778	1075	1426	4933	1792	942
H05		3534
A06		2537
B06		8853
C06		9380
D06		12275
E06		11095
F06		11502
G06		10926
H06		2361
A07		1876
B07		6204
C07		6886
D07		7132
E07		6872
F07		7019
G07		6099
H07		1778
A08		1152
B08		2347
C08		2565
D08		2670
E08		2656
F08		2508
G08		2171
H08		1075
A09		1834
B09		3963
C09		4504
D09		4764
E09		4771
F09		4286
G09		3408
H09		1426
A10		5242
B10		48791
C10		58017
D10		55656
E10		53084
F10		46824
G10		41407
H10		4933
A11		2593
B11		8628
C11		9760
D11		9233
E11		8523
F11		7596
G11		5579
H11		1792
A12		991
B12		1272
C12		1349
D12		1454
E12		1370
F12		1166
G12		970
H12		942
10.11.202208:47:41Unknown UserMCF7_plate1_MT_luminescence_PTXMTCellViability_Apoptosis_Lumin

## Sheet: 24h
23:51:51
Default, [ RLU ]				MT Cell Viability Assay
Time/Pos	Time/SID	0
A01		3099		more luminescence, more viability
B01		7884
C01		10757
D01		13090
E01		13456		Date of intoxication:		2022-11-09
F01		11938		Measurement timepoints	0h	2022-11-09
G01		10666			12h	2022-11-10
H01		3429			24h	2022-11-10
A02		7518			36h	2022-11-11
B02		56148			48h	2022-11-11
C02		79328
D02		88132
E02		102269
F02		88561		Reader:	Berthold Luminometer
G02		78815		Plate	Normal transparent 96-well plate
H02		7792
A03		5972		Plate 1
B03		31148		Cells	MCF7
C03		35097		Seeded	2022-11-07
D03		34928		Density	30,000/well
E03		41624		Age of cells	44885	days
F03		39566		Agent	PTX + SP
G03		33530
H03		4982		Remarks:
A04		4581
B04		23869
C04		23482
D04		23285
E04		29054
F04		28499			Raw Data Transformed	PBS	DMSO / DMSO	PTX / DMSO	PTX / SP600125 1µM	PTX / SP600125 10µM	PTX / SP600125 100µM	DMSO / SP600125 100µM	Toxicity Control	Extra column	DMSO / DMSO	Empty	PBS
G04		24937				1	2	3	4	5	6	7	8	9	10	11	12
H04		3900			A	3099	7518	5972	4581	3155	1862	1356	878	1616	4743	2143	780
A05		3155			B	7884	56148	31148	23869	13287	5516	4279	1328	3183	35273	6162	836
B05		13287			C	10757	79328	35097	23482	13097	6050	5509	1700	3331	38582	6197	878
C05		13097			D	13090	88132	34928	23285	13990	6324	5256	1827	3429	38420	6036	991
D05		13990			E	13456	102269	41624	29054	14713	6471	5235	1771	3626	36685	6008	1026
E05		14713			F	11938	88561	39566	28499	14383	6436	5389	1799	3492	37760	5930	927
F05		14383			G	10666	78815	33530	24937	15247	5727	4694	1398	2768	32659	4139	724
G05		15247			H	3429	7792	4982	3900	2621	1595	1314	864	1159	3387	1209	717
H05		2621
A06		1862
B06		5516
C06		6050
D06		6324
E06		6471
F06		6436
G06		5727
H06		1595
A07		1356
B07		4279
C07		5509
D07		5256
E07		5235
F07		5389
G07		4694
H07		1314
A08		878
B08		1328
C08		1700
D08		1827
E08		1771
F08		1799
G08		1398
H08		864
A09		1616
B09		3183
C09		3331
D09		3429
E09		3626
F09		3492
G09		2768
H09		1159
A10		4743
B10		35273
C10		38582
D10		38420
E10		36685
F10		37760
G10		32659
H10		3387
A11		2143
B11		6162
C11		6197
D11		6036
E11		6008
F11		5930
G11		4139
H11		1209
A12		780
B12		836
C12		878
D12		991
E12		1026
F12		927
G12		724
H12		717
10.11.202223:51:51Unknown User01_MCF7_24hMTCellViability_Apoptosis_Lumin

## Sheet: 36h
09:02:26
Default, [ RLU ]				MT Cell Viability Assay
Time/Pos	Time/SID	0
A01		3309		more luminescence, more viability
B01		7771
C01		10786
D01		12999
E01		17454		Date of intoxication:		2022-11-09
F01		17299		Measurement timepoints	0h	2022-11-09
G01		14643			12h	2022-11-10
H01		4715			24h	2022-11-10
A02		7581			36h	2022-11-11
B02		55551			48h	2022-11-11
C02		78337
D02		82005
E02		134942
F02		131548		Reader:	Berthold Luminometer
G02		114334		Plate	Normal transparent 96-well plate
H02		10940
A03		6057		Plate 1
B03		29153		Cells	MCF7
C03		33523		Seeded	2022-11-07
D03		33572		Density	30,000/well
E03		42917		Age of cells	44885	days
F03		43135		Agent	PTX + SP
G03		37085
H03		5790		Remarks:
A04		4406
B04		21135
C04		22470
D04		22709
E04		25049
F04		25941			Raw Data Transformed	PBS	DMSO / DMSO	PTX / DMSO	PTX / SP600125 1µM	PTX / SP600125 10µM	PTX / SP600125 100µM	DMSO / SP600125 100µM	Toxicity Control	Extra column	DMSO / DMSO	Empty	PBS
G04		24691				1	2	3	4	5	6	7	8	9	10	11	12
H04		3914			A	3309	7581	6057	4406	2958	1637	1272	913	1806	5417	2438	956
A05		2958			B	7771	55551	29153	21135	11270	4356	3745	1370	3640	40753	6050	970
B05		11270			C	10786	78337	33523	22470	12648	5108	4680	1658	3808	45011	7026	1068
C05		12648			D	12999	82005	33572	22709	13231	5572	4666	1764	4026	44428	7125	1131
D05		13231			E	17454	134942	42917	25049	13406	5530	4680	1834	4265	44772	7132	1152
E05		13406			F	17299	131548	43135	25941	13456	5445	4715	1700	3998	45482	6780	1033
F05		13456			G	14643	114334	37085	24691	12893	4581	3886	1461	3232	38245	4785	850
G05		12893			H	4715	10940	5790	3914	2522	1574	1356	899	1286	4040	1426	829
H05		2522
A06		1637
B06		4356
C06		5108
D06		5572
E06		5530
F06		5445
G06		4581
H06		1574
A07		1272
B07		3745
C07		4680
D07		4666
E07		4680
F07		4715
G07		3886
H07		1356
A08		913
B08		1370
C08		1658
D08		1764
E08		1834
F08		1700
G08		1461
H08		899
A09		1806
B09		3640
C09		3808
D09		4026
E09		4265
F09		3998
G09		3232
H09		1286
A10		5417
B10		40753
C10		45011
D10		44428
E10		44772
F10		45482
G10		38245
H10		4040
A11		2438
B11		6050
C11		7026
D11		7125
E11		7132
F11		6780
G11		4785
H11		1426
A12		956
B12		970
C12		1068
D12		1131
E12		1152
F12		1033
G12		850
H12		829
11.11.202209:02:26Unknown UserMCF7_plate1_MT_luminescence_PTXMTCellViability_Apoptosis_Lumin

## Sheet: 48h
19:38:40
Default, [ RLU ]				MT Cell Viability Assay
Time/Pos	Time/SID	0
A01		3176		more luminescence, more viability
B01		7919
C01		10357
D01		9760
E01		16140		Date of intoxication:		2022-11-09
F01		16934		Measurement timepoints	0h	2022-11-09
G01		16189			12h	2022-11-10
H01		4757			24h	2022-11-10
A02		7806			36h	2022-11-11
B02		60891			48h	2022-11-11
C02		82645
D02		60813
E02		123517
F02		124838		Reader:	Berthold Luminometer
G02		127094		Plate	Normal transparent 96-well plate
H02		12388
A03		5235		Plate 1
B03		23398		Cells	MCF7
C03		26792		Seeded	2022-11-07
D03		25843		Density	30,000/well
E03		33404		Age of cells	44885	days
F03		35568		Agent	PTX + SP
G03		31745
H03		6078		Remarks:
A04		3274
B04		15578
C04		16259
D04		16407
E04		18037
F04		18936			Raw Data Transformed	PBS	DMSO / DMSO	PTX / DMSO	PTX / SP600125 1µM	PTX / SP600125 10µM	PTX / SP600125 100µM	DMSO / SP600125 100µM	Toxicity Control	Extra column	DMSO / DMSO	Empty	PBS
G04		18184				1	2	3	4	5	6	7	8	9	10	11	12
H04		3387			A	3176	7806	5235	3274	2199	1138	963	815	1778	5902	2494	913
A05		2199			B	7919	60891	23398	15578	7764	2712	2213	1096	3576	43669	6282	970
B05		7764			C	10357	82645	26792	16259	8804	3253	2438	1265	3928	46754	7153	1103
C05		8804			D	9760	60813	25843	16407	8987	3288	2565	1518	4181	47716	7511	1216
D05		8987			E	16140	123517	33404	18037	9233	3422	2740	1616	4202	47667	7539	1251
E05		9233			F	16934	124838	35568	18936	9408	3352	2628	1546	4384	48805	7715	1131
F05		9408			G	16189	127094	31745	18184	8530	2895	2368	1370	3513	42657	6169	1005
G05		8530			H	4757	12388	6078	3387	2122	1342	1124	942	1377	4743	1883	892
H05		2122
A06		1138
B06		2712
C06		3253
D06		3288
E06		3422
F06		3352
G06		2895
H06		1342
A07		963
B07		2213
C07		2438
D07		2565
E07		2740
F07		2628
G07		2368
H07		1124
A08		815
B08		1096
C08		1265
D08		1518
E08		1616
F08		1546
G08		1370
H08		942
A09		1778
B09		3576
C09		3928
D09		4181
E09		4202
F09		4384
G09		3513
H09		1377
A10		5902
B10		43669
C10		46754
D10		47716
E10		47667
F10		48805
G10		42657
H10		4743
A11		2494
B11		6282
C11		7153
D11		7511
E11		7539
F11		7715
G11		6169
H11		1883
A12		913
B12		970
C12		1103
D12		1216
E12		1251
F12		1131
G12		1005
H12		892
11.11.202219:38:40Unknown UserMCF7_plate1_MT_luminescence_PTXMTCellViability_Apoptosis_Lumin

## Sheet: All
Raw Values															Minus Empty Value										Percentage of 0h										Percentage of Vehicle									Final Data
0h	PBS	DMSO / DMSO	PTX / DMSO	PTX / SP600125 1µM	PTX / SP600125 10µM	PTX / SP600125 100µM	DMSO / SP600125 100µM	Toxicity Control	Extra column	DMSO / DMSO	Empty	PBS			DMSO / DMSO	PTX / DMSO	PTX / SP600125 1µM	PTX / SP600125 10µM	PTX / SP600125 100µM	DMSO / SP600125 100µM	Toxicity Control	Extra column	DMSO / DMSO		DMSO / DMSO	PTX / DMSO	PTX / SP600125 1µM	PTX / SP600125 10µM	PTX / SP600125 100µM	DMSO / SP600125 100µM	Toxicity Control	Extra column	DMSO / DMSO			PTX / DMSO	PTX / SP600125 1µM	PTX / SP600125 10µM	PTX / SP600125 100µM	DMSO / SP600125 100µM	Toxicity Control	Extra column			PTX / DMSO	PTX / SP600125 1µM	PTX / SP600125 10µM	PTX / SP600125 100µM	DMSO / SP600125 100µM
0	1	2	3	4	5	6	7	8	9	10	11	12																							Mean vehicle									(dark grey boxes are excluded in these calculations)
A	1124	2438	2902	2396	1483	878	660	555	864	2171	892	358	Mean Empty																						100											Mean
B	1988	14924	16154	12036	5705	2403	2087	1700	1560	16294	2410	401	2790.67		12133.3	13363.3	9245.33	2914.33	-387.667	-703.667	-1090.67	-1230.67	13503.3		100	100	100	100	100	100	100	100	100			100	100	100	100	100	100	100		0h	100	100	100	100	100
C	2291	17320	18437	13877	6591	3014	2487	1883	1665	18086	2888	464			14529.3	15646.3	11086.3	3800.33	223.333	-303.667	-907.667	-1125.67	15295.3		100	100	100	100	100	100	100	100	100			100	100	100	100	100	100	100		12h	74.9148	96.7306	142.691	337.617	-148.609
D	2452	17995	19519	14243	6780	3134	2515	2143	1827	18290	3071	527			15204.3	16728.3	11452.3	3989.33	343.333	-275.667	-647.667	-963.667	15499.3		100	100	100	100	100	100	100	100	100			100	100	100	100	100	100	100		24h	51.6167	50.4746	64.1444	33.0366	-43.4406
E	2424	19386	20812	14755	6858	3162	2551	2024	1974	18627	3014	513			16595.3	18021.3	11964.3	4067.33	371.333	-239.667	-766.667	-816.667	15836.3		100	100	100	100	100	100	100	100	100			100	100	100	100	100	100	100		36h	42.6452	36.6645	40.1326	-119.147	-127.653
F	2396	19723	22077	15156	6977	3049	2417	2080	2003	19056	2916	499			16932.3	19286.3	12365.3	4186.33	258.333	-373.667	-710.667	-787.667	16265.3		100	100	100	100	100	100	100	100	100			100	100	100	100	100	100	100		48h	31.7739	21.7477	10.6823	-331.708	-296.655
G	2255	18198	19477	13399	6275	2586	2080	1862	1630	16927	2445	379			15407.3	16686.3	10608.3	3484.33	-204.667	-710.667	-928.667	-1160.67	14136.3		100	100	100	100	100	100	100	100	100			100	100	100	100	100	100	100
H	956	2333	2656	2115	1237	773	696	527	675	1911	787	443
12h	PBS	DMSO / DMSO	PTX / DMSO	PTX / SP600125 1µM	PTX / SP600125 10µM	PTX / SP600125 100µM	DMSO / SP600125 100µM	Toxicity Control	Extra column	DMSO / DMSO	Empty	PBS			DMSO / DMSO	PTX / DMSO	PTX / SP600125 1µM	PTX / SP600125 10µM	PTX / SP600125 100µM	DMSO / SP600125 100µM	Toxicity Control	Extra column	DMSO / DMSO		DMSO / DMSO	PTX / DMSO	PTX / SP600125 1µM	PTX / SP600125 10µM	PTX / SP600125 100µM	DMSO / SP600125 100µM	Toxicity Control	Extra column	DMSO / DMSO			PTX / DMSO	PTX / SP600125 1µM	PTX / SP600125 10µM	PTX / SP600125 100µM	DMSO / SP600125 100µM	Toxicity Control	Extra column			PTX / DMSO	PTX / SP600125 1µM	PTX / SP600125 10µM	PTX / SP600125 100µM	DMSO / SP600125 100µM
0	1	2	3	4	5	6	7	8	9	10	11	12																							Mean vehicle
A	2375	5024	5839	5438	3907	2537	1876	1152	1834	5242	2593	991	Mean Empty																						258.229											Standard Deviation
B	4715	31977	31654	30305	18318	8853	6204	2347	3963	48791	8628	1272	8219.83		23757.2	23434.2	22085.2	10098.2	633.167	-2015.83	-5872.83	-4256.83	40571.2		195.801	175.362	238.879	346.5	163.328	-286.476	-538.463	-345.897	300.453			67.9094	92.5068	134.183	63.2492	-110.939	-208.522	-133.95		0h	0	0	0	0	0
C	6134	40592	42475	41610	22723	9380	6886	2565	4504	58017	9760	1349			32372.2	34255.2	33390.2	14503.2	1160.17	-1333.83	-5654.83	-3715.83	49797.2		222.806	218.934	301.183	381.629	519.478	-439.243	-623.008	-330.101	325.571			84.783	116.634	147.787	201.17	-170.098	-241.262	-127.833		12h	7.32549	11.4059	9.31524	181.069	40.8877
D	7455	49866	38631	33853	23974	12275	7132	2670	4764	55656	9233	1454			41646.2	30411.2	25633.2	15754.2	4055.17	-1087.83	-5549.83	-3455.83	47436.2		273.91	181.794	223.825	394.907	1181.12	-394.619	-856.897	-358.613	306.053			70.4005	86.677	152.929	457.392	-152.818	-331.836	-138.874		24h	3.42251	5.0591	9.05288	35.5424	16.1562
E	7357	51756	47084	40317	24178	11095	6872	2656	4771	53084	8523	1370			43536.2	38864.2	32097.2	15958.2	2875.17	-1347.83	-5563.83	-3448.83	44864.2		262.34	215.656	268.274	392.35	774.282	-562.378	-725.717	-422.306	283.299			83.5137	103.89	151.939	299.843	-217.783	-281.037	-163.54		36h	3.49658	2.56939	1.83176	60.3035	36.6805
F	6549	48658	44449	37416	23082	11502	7019	2508	4286	46824	7596	1166			40438.2	36229.2	29196.2	14862.2	3282.17	-1200.83	-5711.83	-3933.83	38604.2		238.822	187.849	236.113	355.016	1270.52	-321.365	-803.729	-499.429	237.34			72.7452	91.4356	137.481	492.012	-124.45	-311.247	-193.406		48h	3.68767	2.04327	2.70568	97.527	115.978
G	5937	41744	38441	32666	20081	10926	6099	2171	3408	41407	5579	970			33524.2	30221.2	24446.2	11861.2	2706.17	-2120.83	-6048.83	-4811.83	33187.2		217.586	181.113	230.443	340.414	1322.23	-298.429	-651.346	-414.575	234.765			70.1368	89.2399	131.827	512.039	-115.568	-252.236	-160.546
H	2333	4729	5389	5003	3534	2361	1778	1075	1426	4933	1792	942
																																			Percentage of Vehicle
24h	PBS	DMSO / DMSO	PTX / DMSO	PTX / SP600125 1µM	PTX / SP600125 10µM	PTX / SP600125 100µM	DMSO / SP600125 100µM	Toxicity Control	Extra column	DMSO / DMSO	Empty	PBS			DMSO / DMSO	PTX / DMSO	PTX / SP600125 1µM	PTX / SP600125 10µM	PTX / SP600125 100µM	DMSO / SP600125 100µM	Toxicity Control	Extra column	DMSO / DMSO		DMSO / DMSO	PTX / DMSO	PTX / SP600125 1µM	PTX / SP600125 10µM	PTX / SP600125 100µM	DMSO / SP600125 100µM	Toxicity Control	Extra column	DMSO / DMSO			PTX / DMSO	PTX / SP600125 1µM	PTX / SP600125 10µM	PTX / SP600125 100µM	DMSO / SP600125 100µM	Toxicity Control	Extra column			PTX / DMSO	PTX / SP600125 1µM	PTX / SP600125 10µM	PTX / SP600125 100µM	DMSO / SP600125 100µM
0	1	2	3	4	5	6	7	8	9	10	11	12																							Mean vehicle
A	3099	7518	5972	4581	3155	1862	1356	878	1616	4743	2143	780	Mean Empty																						352.954											SD as % of Mean
B	7884	56148	31148	23869	13287	5516	4279	1328	3183	35273	6162	836	5745.33		50402.7	25402.7	18123.7	7541.67	-229.333	-1466.33	-4417.33	-2562.33	29527.7		415.407	190.092	196.03	258.778	-59.1574	-208.385	-405.012	-208.207	218.669			53.8576	55.54	73.3179	-16.7606	-59.0402	-114.749	-58.9898		0h	0	0	0	0	0
C	10757	79328	35097	23482	13097	6050	5509	1700	3331	38582	6197	878			73582.7	29351.7	17736.7	7351.67	304.667	-236.333	-4045.33	-2414.33	32836.7		506.442	187.595	159.987	193.448	136.418	-77.8266	-445.685	-214.48	214.684			53.1499	45.328	54.8083	38.6504	-22.0501	-126.273	-60.7672		12h	9.77844	11.7914	6.52826	53.6313	-27.5136
D	13090	88132	34928	23285	13990	6324	5256	1827	3429	38420	6036	991			82386.7	29182.7	17539.7	8244.67	578.667	-489.333	-3918.33	-2316.33	32674.7		541.863	174.451	153.154	206.668	168.544	-177.509	-604.992	-240.367	210.813			49.4259	43.392	58.5538	47.7523	-50.2924	-171.408	-68.1014		24h	6.63061	10.0231	14.1133	107.585	-37.1914
E	13456	102269	41624	29054	14713	6471	5235	1771	3626	36685	6008	1026			96523.7	35878.7	23308.7	8967.67	725.667	-510.333	-3974.33	-2119.33	30939.7		581.631	199.09	194.818	220.48	195.422	-212.935	-518.391	-259.51	195.371			56.4068	55.1964	62.4672	55.3676	-60.3293	-146.872	-73.5253		36h	8.19923	7.00784	4.56426	-50.6127	-28.7346
F	11938	88561	39566	28499	14383	6436	5389	1799	3492	37760	5930	927			82815.7	33820.7	22753.7	8637.67	690.667	-356.333	-3946.33	-2253.33	32014.7		489.098	175.361	184.012	206.33	267.355	-95.3613	-555.3	-286.077	196.828			49.6838	52.1348	58.4581	75.7478	-27.0181	-157.329	-81.0522		48h	11.606	9.39532	25.3287	-29.4014	-39.0953
G	10666	78815	33530	24937	15247	5727	4694	1398	2768	32659	4139	724			73069.7	27784.7	19191.7	9501.67	-18.3333	-1051.33	-4347.33	-2977.33	26913.7		474.253	166.512	180.911	272.697	-8.95765	-147.936	-468.126	-256.519	190.386			47.1766	51.2563	77.2613	-2.53791	-41.9138	-132.631	-72.6778
H	3429	7792	4982	3900	2621	1595	1314	864	1159	3387	1209	717
																																			Percentage of Vehicle
36h	PBS	DMSO / DMSO	PTX / DMSO	PTX / SP600125 1µM	PTX / SP600125 10µM	PTX / SP600125 100µM	DMSO / SP600125 100µM	Toxicity Control	Extra column	DMSO / DMSO	Empty	PBS			DMSO / DMSO	PTX / DMSO	PTX / SP600125 1µM	PTX / SP600125 10µM	PTX / SP600125 100µM	DMSO / SP600125 100µM	Toxicity Control	Extra column	DMSO / DMSO		DMSO / DMSO	PTX / DMSO	PTX / SP600125 1µM	PTX / SP600125 10µM	PTX / SP600125 100µM	DMSO / SP600125 100µM	Toxicity Control	Extra column	DMSO / DMSO			PTX / DMSO	PTX / SP600125 1µM	PTX / SP600125 10µM	PTX / SP600125 100µM	DMSO / SP600125 100µM	Toxicity Control	Extra column
0	1	2	3	4	5	6	7	8	9	10	11	12																							Mean vehicle
A	3309	7581	6057	4406	2958	1637	1272	913	1806	5417	2438	956	Mean Empty																						422.09
B	7771	55551	29153	21135	11270	4356	3745	1370	3640	40753	6050	970	6483		49068	22670	14652	4787	-2127	-2738	-5113	-2843	34270		404.407	169.643	158.48	164.257	-548.667	-389.105	-468.796	-231.013	253.789			40.1913	37.5465	38.9152	-129.988	-92.1853	-111.065	-54.7308
C	10786	78337	33523	22470	12648	5108	4680	1658	3808	45011	7026	1068			71854	27040	15987	6165	-1375	-1803	-4825	-2675	38528		494.544	172.82	144.205	162.223	-615.672	-593.743	-531.583	-237.637	251.894			40.9439	34.1644	38.4332	-145.863	-140.668	-125.941	-56.3001
D	12999	82005	33572	22709	13231	5572	4666	1764	4026	44428	7125	1131			75522	27089	16226	6748	-911	-1817	-4719	-2457	37945		496.714	161.935	141.683	169.151	-265.34	-659.129	-728.616	-254.964	244.817			38.365	33.567	40.0747	-62.8634	-156.159	-172.621	-60.4051
E	17454	134942	42917	25049	13406	5530	4680	1834	4265	44772	7132	1152			128459	36434	18566	6923	-953	-1803	-4649	-2218	38289		774.067	202.172	155.178	170.21	-256.643	-752.295	-606.391	-271.592	241.779			47.8978	36.7642	40.3255	-60.8029	-178.231	-143.664	-64.3446
F	17299	131548	43135	25941	13456	5445	4715	1700	3998	45482	6780	1033			125065	36652	19458	6973	-1038	-1768	-4783	-2485	38999		738.616	190.041	157.359	166.566	-401.806	-473.149	-673.03	-315.489	239.768			45.0239	37.281	39.4622	-95.1946	-112.097	-159.452	-74.7445
G	14643	114334	37085	24691	12893	4581	3886	1461	3232	38245	4785	850			107851	30602	18208	6410	-1902	-2597	-5022	-3251	31762		699.998	183.396	171.639	183.966	-929.316	-365.432	-540.775	-280.098	224.683			43.4494	40.664	43.5847	-220.17	-86.5767	-128.119	-66.3597
H	4715	10940	5790	3914	2522	1574	1356	899	1286	4040	1426	829
																																			Percentage of Vehicle
48h	PBS	DMSO / DMSO	PTX / DMSO	PTX / SP600125 1µM	PTX / SP600125 10µM	PTX / SP600125 100µM	DMSO / SP600125 100µM	Toxicity Control	Extra column	DMSO / DMSO	Empty	PBS			DMSO / DMSO	PTX / DMSO	PTX / SP600125 1µM	PTX / SP600125 10µM	PTX / SP600125 100µM	DMSO / SP600125 100µM	Toxicity Control	Extra column	DMSO / DMSO		DMSO / DMSO	PTX / DMSO	PTX / SP600125 1µM	PTX / SP600125 10µM	PTX / SP600125 100µM	DMSO / SP600125 100µM	Toxicity Control	Extra column	DMSO / DMSO			PTX / DMSO	PTX / SP600125 1µM	PTX / SP600125 10µM	PTX / SP600125 100µM	DMSO / SP600125 100µM	Toxicity Control	Extra column
0	1	2	3	4	5	6	7	8	9	10	11	12																							Mean vehicle
A	3176	7806	5235	3274	2199	1138	963	815	1778	5902	2494	913	Mean Empty																						420.96
B	7919	60891	23398	15578	7764	2712	2213	1096	3576	43669	6282	970	7061.5		53829.5	16336.5	8516.5	702.5	-4349.5	-4848.5	-5965.5	-3485.5	36607.5		443.65	122.249	92.1167	24.105	-1121.97	-689.034	-546.959	-283.22	271.1			29.0405	21.8826	5.7262	-266.527	-163.682	-129.932	-67.2797
C	10357	82645	26792	16259	8804	3253	2438	1265	3928	46754	7153	1103			75583.5	19730.5	9197.5	1742.5	-3808.5	-4623.5	-5796.5	-3133.5	39692.5		520.213	126.103	82.9625	45.8512	-1705.3	-1522.56	-638.615	-278.368	259.507			29.9561	19.708	10.8921	-405.098	-361.687	-151.705	-66.1271
D	9760	60813	25843	16407	8987	3288	2565	1518	4181	47716	7511	1216			53751.5	18781.5	9345.5	1925.5	-3773.5	-4496.5	-5543.5	-2880.5	40654.5		353.528	112.274	81.6035	48.2662	-1099.08	-1631.14	-855.919	-298.91	262.298			26.6709	19.3851	11.4658	-261.089	-387.481	-203.326	-71.0069
E	16140	123517	33404	18037	9233	3422	2740	1616	4202	47667	7539	1251			116456	26342.5	10975.5	2171.5	-3639.5	-4321.5	-5445.5	-2859.5	40605.5		701.736	146.174	91.7352	53.3888	-980.117	-1803.13	-710.283	-350.143	256.407			34.724	21.7919	12.6826	-232.829	-428.338	-168.729	-83.1773
F	16934	124838	35568	18936	9408	3352	2628	1546	4384	48805	7715	1131			117776	28506.5	11874.5	2346.5	-3709.5	-4433.5	-5515.5	-2677.5	41743.5		695.572	147.807	96.0306	56.0514	-1435.94	-1186.49	-776.102	-339.928	256.641			35.1119	22.8123	13.3152	-341.11	-281.853	-184.365	-80.7508
G	16189	127094	31745	18184	8530	2895	2368	1370	3513	42657	6169	1005			120032	24683.5	11122.5	1468.5	-4166.5	-4693.5	-5691.5	-3548.5	35595.5		779.061	147.926	104.847	42.1458	-2035.75	-660.436	-612.868	-305.729	251.802			35.1403	24.9066	10.0118	-483.597	-156.888	-145.588	-72.6268
H	4757	12388	6078	3387	2122	1342	1124	942	1377	4743	1883	892
[truncated: 39 more columns]

## Sheet: All (veh)
Raw Values															Minus Empty Value										Percentage of Vehicle											Percentage of 0h										Percentage of 0h
0h	PBS	DMSO / DMSO	PTX / DMSO	PTX / SP600125 1µM	PTX / SP600125 10µM	PTX / SP600125 100µM	DMSO / SP600125 100µM	Toxicity Control	Extra column	DMSO / DMSO	Empty	PBS			DMSO / DMSO	PTX / DMSO	PTX / SP600125 1µM	PTX / SP600125 10µM	PTX / SP600125 100µM	DMSO / SP600125 100µM	Toxicity Control	Extra column	DMSO / DMSO			DMSO / DMSO	PTX / DMSO	PTX / SP600125 1µM	PTX / SP600125 10µM	PTX / SP600125 100µM	DMSO / SP600125 100µM	Toxicity Control	Extra column	DMSO / DMSO		DMSO / DMSO	PTX / DMSO	PTX / SP600125 1µM	PTX / SP600125 10µM	PTX / SP600125 100µM	DMSO / SP600125 100µM	Toxicity Control	Extra column	DMSO / DMSO		DMSO / DMSO	PTX / DMSO	PTX / SP600125 1µM	PTX / SP600125 10µM
0	1	2	3	4	5	6	7	8	9	10	11	12													Mean vehicle
A	1124	2438	2902	2396	1483	878	660	555	864	2171	892	358	Mean Empty												15111.5
B	1988	14924	16154	12036	5705	2403	2087	1700	1560	16294	2410	401	2790.67		12133.3	13363.3	9245.33	2914.33	-387.667	-703.667	-1090.67	-1230.67	13503.3			80.2921	88.4315	61.1808	19.2855	-2.56538	-4.6565	-7.21746	-8.14391	89.358		100	100	100	100	100	100	100	100	100		100	100	100	100
C	2291	17320	18437	13877	6591	3014	2487	1883	1665	18086	2888	464			14529.3	15646.3	11086.3	3800.33	223.333	-303.667	-907.667	-1125.67	15295.3			96.1475	103.539	73.3636	25.1486	1.4779	-2.00951	-6.00646	-7.44907	101.217		100	100	100	100	100	100	100	100	100		100	100	100	100
D	2452	17995	19519	14243	6780	3134	2515	2143	1827	18290	3071	527			15204.3	16728.3	11452.3	3989.33	343.333	-275.667	-647.667	-963.667	15499.3			100.614	110.699	75.7855	26.3993	2.272	-1.82422	-4.28592	-6.37704	102.566		100	100	100	100	100	100	100	100	100		100	100	100	100
E	2424	19386	20812	14755	6858	3162	2551	2024	1974	18627	3014	513			16595.3	18021.3	11964.3	4067.33	371.333	-239.667	-766.667	-816.667	15836.3			109.819	119.256	79.1737	26.9155	2.45729	-1.58599	-5.0734	-5.40427	104.797		100	100	100	100	100	100	100	100	100		100	100	100	100
F	2396	19723	22077	15156	6977	3049	2417	2080	2003	19056	2916	499			16932.3	19286.3	12365.3	4186.33	258.333	-373.667	-710.667	-787.667	16265.3			112.049	127.627	81.8273	27.703	1.70951	-2.47273	-4.70282	-5.21237	107.635		100	100	100	100	100	100	100	100	100		100	100	100	100
G	2255	18198	19477	13399	6275	2586	2080	1862	1630	16927	2445	379			15407.3	16686.3	10608.3	3484.33	-204.667	-710.667	-928.667	-1160.67	14136.3			101.958	110.421	70.2004	23.0575	-1.35438	-4.70282	-6.14543	-7.68068	93.5469		100	100	100	100	100	100	100	100	100		100	100	100	100
H	956	2333	2656	2115	1237	773	696	527	675	1911	787	443
12h	PBS	DMSO / DMSO	PTX / DMSO	PTX / SP600125 1µM	PTX / SP600125 10µM	PTX / SP600125 100µM	DMSO / SP600125 100µM	Toxicity Control	Extra column	DMSO / DMSO	Empty	PBS			DMSO / DMSO	PTX / DMSO	PTX / SP600125 1µM	PTX / SP600125 10µM	PTX / SP600125 100µM	DMSO / SP600125 100µM	Toxicity Control	Extra column	DMSO / DMSO																							DMSO / DMSO	PTX / DMSO	PTX / SP600125 1µM	PTX / SP600125 10µM
0	1	2	3	4	5	6	7	8	9	10	11	12													Mean vehicle
A	2375	5024	5839	5438	3907	2537	1876	1152	1834	5242	2593	991	Mean Empty												39144.5
B	4715	31977	31654	30305	18318	8853	6204	2347	3963	48791	8628	1272	8219.83		23757.2	23434.2	22085.2	10098.2	633.167	-2015.83	-5872.83	-4256.83	40571.2			60.6909	59.8658	56.4196	25.7972	1.61751	-5.14972	-15.003	-10.8747	103.645		75.5877	67.6973	92.2178	133.764	63.0516	-110.592	-207.87	-133.531	115.988		195.801	175.362	238.879	346.5
C	6134	40592	42475	41610	22723	9380	6886	2565	4504	58017	9760	1349			32372.2	34255.2	33390.2	14503.2	1160.17	-1333.83	-5654.83	-3715.83	49797.2			82.6991	87.5095	85.2998	37.0503	2.96381	-3.40746	-14.446	-9.49261	127.214		86.0128	84.5182	116.27	147.326	200.541	-169.567	-240.508	-127.433	125.685		222.806	218.934	301.183	381.629
D	7455	49866	38631	33853	23974	12275	7132	2670	4764	55656	9233	1454			41646.2	30411.2	25633.2	15754.2	4055.17	-1087.83	-5549.83	-3455.83	47436.2			106.391	77.6895	65.4834	40.2462	10.3595	-2.77902	-14.1778	-8.8284	121.182		105.741	70.1806	86.4062	152.452	455.963	-152.34	-330.8	-138.44	118.15		273.91	181.794	223.825	394.907
E	7357	51756	47084	40317	24178	11095	6872	2656	4771	53084	8523	1370			43536.2	38864.2	32097.2	15958.2	2875.17	-1347.83	-5563.83	-3448.83	44864.2			111.219	99.2839	81.9966	40.7673	7.34501	-3.44323	-14.2136	-8.81052	114.612		101.275	83.2529	103.565	151.464	298.907	-217.103	-280.159	-163.029	109.366		262.34	215.656	268.274	392.35
F	6549	48658	44449	37416	23082	11502	7019	2508	4286	46824	7596	1166			40438.2	36229.2	29196.2	14862.2	3282.17	-1200.83	-5711.83	-3933.83	38604.2			103.305	92.5524	74.5856	37.9674	8.38475	-3.06769	-14.5917	-10.0495	98.6196		92.1959	72.5179	91.15	137.052	490.475	-124.061	-310.275	-192.801	91.6237		238.822	187.849	236.113	355.016
G	5937	41744	38441	32666	20081	10926	6099	2171	3408	41407	5579	970			33524.2	30221.2	24446.2	11861.2	2706.17	-2120.83	-6048.83	-4811.83	33187.2			85.6421	77.2041	62.4511	30.301	6.91327	-5.41796	-15.4526	-12.2925	84.7812		83.9977	69.9177	88.9612	131.415	510.439	-115.207	-251.448	-160.044	90.6296		217.586	181.113	230.443	340.414
H	2333	4729	5389	5003	3534	2361	1778	1075	1426	4933	1792	942
24h	PBS	DMSO / DMSO	PTX / DMSO	PTX / SP600125 1µM	PTX / SP600125 10µM	PTX / SP600125 100µM	DMSO / SP600125 100µM	Toxicity Control	Extra column	DMSO / DMSO	Empty	PBS			DMSO / DMSO	PTX / DMSO	PTX / SP600125 1µM	PTX / SP600125 10µM	PTX / SP600125 100µM	DMSO / SP600125 100µM	Toxicity Control	Extra column	DMSO / DMSO																							DMSO / DMSO	PTX / DMSO	PTX / SP600125 1µM	PTX / SP600125 10µM
0	1	2	3	4	5	6	7	8	9	10	11	12													Mean vehicle
A	3099	7518	5972	4581	3155	1862	1356	878	1616	4743	2143	780	Mean Empty												53640.7
B	7884	56148	31148	23869	13287	5516	4279	1328	3183	35273	6162	836	5745.33		50402.7	25402.7	18123.7	7541.67	-229.333	-1466.33	-4417.33	-2562.33	29527.7			93.9635	47.3571	33.7872	14.0596	-0.427536	-2.73362	-8.23505	-4.77685	55.0472												415.407	190.092	196.03	258.778
C	10757	79328	35097	23482	13097	6050	5509	1700	3331	38582	6197	878			73582.7	29351.7	17736.7	7351.67	304.667	-236.333	-4045.33	-2414.33	32836.7			137.177	54.7191	33.0657	13.7054	0.567977	-0.440586	-7.54154	-4.50094	61.216												506.442	187.595	159.987	193.448
D	13090	88132	34928	23285	13990	6324	5256	1827	3429	38420	6036	991			82386.7	29182.7	17539.7	8244.67	578.667	-489.333	-3918.33	-2316.33	32674.7			153.59	54.404	32.6985	15.3702	1.07878	-0.912243	-7.30478	-4.31824	60.914												541.863	174.451	153.154	206.668
E	13456	102269	41624	29054	14713	6471	5235	1771	3626	36685	6008	1026			96523.7	35878.7	23308.7	8967.67	725.667	-510.333	-3974.33	-2119.33	30939.7			179.945	66.8871	43.4534	16.718	1.35283	-0.951393	-7.40918	-3.95098	57.6795												581.631	199.09	194.818	220.48
F	11938	88561	39566	28499	14383	6436	5389	1799	3492	37760	5930	927			82815.7	33820.7	22753.7	8637.67	690.667	-356.333	-3946.33	-2253.33	32014.7			154.39	63.0504	42.4187	16.1028	1.28758	-0.664297	-7.35698	-4.20079	59.6836												489.098	175.361	184.012	206.33
G	10666	78815	33530	24937	15247	5727	4694	1398	2768	32659	4139	724			73069.7	27784.7	19191.7	9501.67	-18.3333	-1051.33	-4347.33	-2977.33	26913.7			136.221	51.7978	35.7782	17.7136	-0.034178	-1.95996	-8.10455	-5.55052	50.174												474.253	166.512	180.911	272.697
H	3429	7792	4982	3900	2621	1595	1314	864	1159	3387	1209	717
36h	PBS	DMSO / DMSO	PTX / DMSO	PTX / SP600125 1µM	PTX / SP600125 10µM	PTX / SP600125 100µM	DMSO / SP600125 100µM	Toxicity Control	Extra column	DMSO / DMSO	Empty	PBS			DMSO / DMSO	PTX / DMSO	PTX / SP600125 1µM	PTX / SP600125 10µM	PTX / SP600125 100µM	DMSO / SP600125 100µM	Toxicity Control	Extra column	DMSO / DMSO																							DMSO / DMSO	PTX / DMSO	PTX / SP600125 1µM	PTX / SP600125 10µM
0	1	2	3	4	5	6	7	8	9	10	11	12													Mean vehicle
A	3309	7581	6057	4406	2958	1637	1272	913	1806	5417	2438	956	Mean Empty												64801
B	7771	55551	29153	21135	11270	4356	3745	1370	3640	40753	6050	970	6483		49068	22670	14652	4787	-2127	-2738	-5113	-2843	34270			75.7211	34.984	22.6108	7.38723	-3.28236	-4.22524	-7.89031	-4.38728	52.885												404.407	169.643	158.48	164.257
C	10786	78337	33523	22470	12648	5108	4680	1658	3808	45011	7026	1068			71854	27040	15987	6165	-1375	-1803	-4825	-2675	38528			110.884	41.7278	24.6709	9.51374	-2.12188	-2.78236	-7.44587	-4.12802	59.4559												494.544	172.82	144.205	162.223
D	12999	82005	33572	22709	13231	5572	4666	1764	4026	44428	7125	1131			75522	27089	16226	6748	-911	-1817	-4719	-2457	37945			116.544	41.8034	25.0397	10.4134	-1.40584	-2.80397	-7.2823	-3.79161	58.5562												496.714	161.935	141.683	169.151
E	17454	134942	42917	25049	13406	5530	4680	1834	4265	44772	7132	1152			128459	36434	18566	6923	-953	-1803	-4649	-2218	38289			198.236	56.2244	28.6508	10.6835	-1.47066	-2.78236	-7.17427	-3.42279	59.0871												774.067	202.172	155.178	170.21
F	17299	131548	43135	25941	13456	5445	4715	1700	3998	45482	6780	1033			125065	36652	19458	6973	-1038	-1768	-4783	-2485	38999			192.999	56.5609	30.0273	10.7606	-1.60183	-2.72835	-7.38106	-3.83482	60.1827												738.616	190.041	157.359	166.566
G	14643	114334	37085	24691	12893	4581	3886	1461	3232	38245	4785	850			107851	30602	18208	6410	-1902	-2597	-5022	-3251	31762			166.434	47.2246	28.0983	9.89182	-2.93514	-4.00765	-7.74988	-5.0169	49.0147												699.998	183.396	171.639	183.966
H	4715	10940	5790	3914	2522	1574	1356	899	1286	4040	1426	829
48h	PBS	DMSO / DMSO	PTX / DMSO	PTX / SP600125 1µM	PTX / SP600125 10µM	PTX / SP600125 100µM	DMSO / SP600125 100µM	Toxicity Control	Extra column	DMSO / DMSO	Empty	PBS			DMSO / DMSO	PTX / DMSO	PTX / SP600125 1µM	PTX / SP600125 10µM	PTX / SP600125 100µM	DMSO / SP600125 100µM	Toxicity Control	Extra column	DMSO / DMSO																							DMSO / DMSO	PTX / DMSO	PTX / SP600125 1µM	PTX / SP600125 10µM
0	1	2	3	4	5	6	7	8	9	10	11	12													Mean vehicle
A	3176	7806	5235	3274	2199	1138	963	815	1778	5902	2494	913	Mean Empty												64360.7
B	7919	60891	23398	15578	7764	2712	2213	1096	3576	43669	6282	970	7061.5		53829.5	16336.5	8516.5	702.5	-4349.5	-4848.5	-5965.5	-3485.5	36607.5			83.6373	25.3827	13.2325	1.09151	-6.75801	-7.53333	-9.26886	-5.41557	56.8787												443.65	122.249	92.1167	24.105
C	10357	82645	26792	16259	8804	3253	2438	1265	3928	46754	7153	1103			75583.5	19730.5	9197.5	1742.5	-3808.5	-4623.5	-5796.5	-3133.5	39692.5			117.437	30.6561	14.2906	2.7074	-5.91743	-7.18374	-9.00628	-4.86866	61.672												520.213	126.103	82.9625	45.8512
D	9760	60813	25843	16407	8987	3288	2565	1518	4181	47716	7511	1216			53751.5	18781.5	9345.5	1925.5	-3773.5	-4496.5	-5543.5	-2880.5	40654.5			83.5161	29.1816	14.5205	2.99173	-5.86305	-6.98641	-8.61318	-4.47556	63.1667												353.528	112.274	81.6035	48.2662
E	16140	123517	33404	18037	9233	3422	2740	1616	4202	47667	7539	1251			116456	26342.5	10975.5	2171.5	-3639.5	-4321.5	-5445.5	-2859.5	40605.5			180.942	40.9295	17.0531	3.37396	-5.65485	-6.7145	-8.46091	-4.44293	63.0906												701.736	146.174	91.7352	53.3888
F	16934	124838	35568	18936	9408	3352	2628	1546	4384	48805	7715	1131			117776	28506.5	11874.5	2346.5	-3709.5	-4433.5	-5515.5	-2677.5	41743.5			182.995	44.2918	18.4499	3.64586	-5.76361	-6.88852	-8.56968	-4.16015	64.8587												695.572	147.807	96.0306	56.0514
G	16189	127094	31745	18184	8530	2895	2368	1370	3513	42657	6169	1005			120032	24683.5	11122.5	1468.5	-4166.5	-4693.5	-5691.5	-3548.5	35595.5			186.5	38.3518	17.2815	2.28167	-6.47367	-7.2925	-8.84313	-5.51346	55.3063												779.061	147.926	104.847	42.1458
H	4757	12388	6078	3387	2122	1342	1124	942	1377	4743	1883	892
[truncated: 57 more columns]

## Sheet: All (no empty)
Raw Values															Percentage of 0h										Percentage of Vehicle									Final Data									Rearrange for Copy/Paste into Prism
0h	PBS	DMSO / DMSO	PTX / DMSO	PTX / SP600125 1µM	PTX / SP600125 10µM	PTX / SP600125 100µM	DMSO / SP600125 100µM	Toxicity Control	Extra column	DMSO / DMSO	Empty	PBS			DMSO / DMSO	PTX / DMSO	PTX / SP600125 1µM	PTX / SP600125 10µM	PTX / SP600125 100µM	DMSO / SP600125 100µM	Toxicity Control	Extra column	DMSO / DMSO			PTX / DMSO	PTX / SP600125 1µM	PTX / SP600125 10µM	PTX / SP600125 100µM	DMSO / SP600125 100µM	Toxicity Control	Extra column			PTX / DMSO	PTX / SP600125 1µM	PTX / SP600125 10µM	PTX / SP600125 100µM	DMSO / SP600125 100µM	Toxicity Control	Extra column		Time (h)	PTX / DMSO
0	1	2	3	4	5	6	7	8	9	10	11	12													Mean vehicle									(dark grey boxes are excluded in these calculations)									0	100	100	100	100	100	100
A	1124	2438	2902	2396	1483	878	660	555	864	2171	892	358	Mean Empty												100											Mean							12	74.2086	87.2467	74.9522	85.6772	76.2479	74.7444
B	1988	14924	16154	12036	5705	2403	2087	1700	1560	16294	2410	401	2790.67		100	100	100	100	100	100	100	100	100			100	100	100	100	100	100	100		0h	100	100	100	100	100	100	100		24	58.407	57.6626	54.204	60.5822	54.2871	52.1466
C	2291	17320	18437	13877	6591	3014	2487	1883	1665	18086	2888	464			100	100	100	100	100	100	100	100	100			100	100	100	100	100	100	100		12h	78.8462	98.0369	127.678	140.244	107.978	48.4285	91.5249		36	45.8973	46.242	43.7425	52.4444	49.6905	48.4239
D	2452	17995	19519	14243	6780	3134	2515	2143	1827	18290	3071	527			100	100	100	100	100	100	100	100	100			100	100	100	100	100	100	100		24h	56.2149	55.6382	65.7125	64.0787	65.0944	25.3801	56.5245		48	36.6457	36.7654	33.4973	40.6078	40.7609	41.2361
E	2424	19386	20812	14755	6858	3162	2551	2024	1974	18627	3014	513			100	100	100	100	100	100	100	100	100			100	100	100	100	100	100	100		36h	47.7401	43.3263	49.9488	44.8946	47.4103	21.2681	54.9481
F	2396	19723	22077	15156	6977	3049	2417	2080	2003	19056	2916	499			100	100	100	100	100	100	100	100	100			100	100	100	100	100	100	100		48h	38.2522	31.4011	34.0554	27.6537	26.8199	18.1416	56.5567
G	2255	18198	19477	13399	6275	2586	2080	1862	1630	16927	2445	379			100	100	100	100	100	100	100	100	100			100	100	100	100	100	100	100
H	956	2333	2656	2115	1237	773	696	527	675	1911	787	443
12h	PBS	DMSO / DMSO	PTX / DMSO	PTX / SP600125 1µM	PTX / SP600125 10µM	PTX / SP600125 100µM	DMSO / SP600125 100µM	Toxicity Control	Extra column	DMSO / DMSO	Empty	PBS			DMSO / DMSO	PTX / DMSO	PTX / SP600125 1µM	PTX / SP600125 10µM	PTX / SP600125 100µM	DMSO / SP600125 100µM	Toxicity Control	Extra column	DMSO / DMSO			PTX / DMSO	PTX / SP600125 1µM	PTX / SP600125 10µM	PTX / SP600125 100µM	DMSO / SP600125 100µM	Toxicity Control	Extra column			PTX / DMSO	PTX / SP600125 1µM	PTX / SP600125 10µM	PTX / SP600125 100µM	DMSO / SP600125 100µM	Toxicity Control	Extra column
0	1	2	3	4	5	6	7	8	9	10	11	12													Mean vehicle
A	2375	5024	5839	5438	3907	2537	1876	1152	1834	5242	2593	991	Mean Empty												264.055											Standard Deviation
B	4715	31977	31654	30305	18318	8853	6204	2347	3963	48791	8628	1272	8219.83		214.266	195.951	251.786	321.087	368.414	297.269	138.059	254.038	299.442			74.2086	95.3538	121.599	139.522	112.578	52.2842	96.2067		0h	0	0	0	0	0	0	0
C	6134	40592	42475	41610	22723	9380	6886	2565	4504	58017	9760	1349			234.365	230.379	299.849	344.758	311.214	276.88	136.219	270.511	320.784			87.2467	113.555	130.563	117.86	104.857	51.5873	102.445		12h	5.95782	8.89148	5.76138	14.2728	4.00429	3.28336	9.54756
D	7455	49866	38631	33853	23974	12275	7132	2670	4764	55656	9233	1454			277.11	197.915	237.682	353.599	391.672	283.579	124.592	260.755	304.297			74.9522	90.0122	133.911	148.33	107.394	47.184	98.7505		24h	3.17129	4.35006	5.24603	3.5386	2.87676	1.78368	4.12444
E	7357	51756	47084	40317	24178	11095	6872	2656	4771	53084	8523	1370			266.976	226.235	273.243	352.552	350.886	269.385	131.225	241.692	284.984			85.6772	103.48	133.515	132.884	102.018	49.6962	91.531		36h	3.09915	2.30999	1.23919	1.02452	1.32848	1.19059	3.70965
F	6549	48658	44449	37416	23082	11502	7019	2508	4286	46824	7596	1166			246.707	201.336	246.873	330.83	377.238	290.401	120.577	213.979	245.718			76.2479	93.4929	125.288	142.864	109.978	45.6636	81.0358		48h	3.10311	1.94267	0.345295	0.736462	1.38861	1.38647	2.30132
G	5937	41744	38441	32666	20081	10926	6099	2171	3408	41407	5579	970			229.388	197.366	243.794	320.016	422.506	293.221	116.595	209.08	244.621			74.7444	92.3272	121.193	160.007	111.046	44.1556	79.1804
H	2333	4729	5389	5003	3534	2361	1778	1075	1426	4933	1792	942
																									Percentage of Vehicle
24h	PBS	DMSO / DMSO	PTX / DMSO	PTX / SP600125 1µM	PTX / SP600125 10µM	PTX / SP600125 100µM	DMSO / SP600125 100µM	Toxicity Control	Extra column	DMSO / DMSO	Empty	PBS			DMSO / DMSO	PTX / DMSO	PTX / SP600125 1µM	PTX / SP600125 10µM	PTX / SP600125 100µM	DMSO / SP600125 100µM	Toxicity Control	Extra column	DMSO / DMSO			PTX / DMSO	PTX / SP600125 1µM	PTX / SP600125 10µM	PTX / SP600125 100µM	DMSO / SP600125 100µM	Toxicity Control	Extra column			PTX / DMSO	PTX / SP600125 1µM	PTX / SP600125 10µM	PTX / SP600125 100µM	DMSO / SP600125 100µM	Toxicity Control	Extra column
0	1	2	3	4	5	6	7	8	9	10	11	12													Mean vehicle
A	3099	7518	5972	4581	3155	1862	1356	878	1616	4743	2143	780	Mean Empty												330.13											SD as % of Mean
B	7884	56148	31148	23869	13287	5516	4279	1328	3183	35273	6162	836	5745.33		376.226	192.819	198.313	232.901	229.546	205.031	78.1176	204.038	216.478			58.407	60.0713	70.5482	69.5321	62.1062	23.6627	61.8055		0h	0	0	0	0	0	0	0
C	10757	79328	35097	23482	13097	6050	5509	1700	3331	38582	6197	878			458.014	190.362	169.215	198.71	200.73	221.512	90.2815	200.06	213.325			57.6626	51.2571	60.1915	60.8033	67.0983	27.3472	60.6004		12h	7.55626	9.06953	4.51242	10.1771	3.70841	6.77981	10.4317
D	13090	88132	34928	23285	13990	6324	5256	1827	3429	38420	6036	991			489.758	178.944	163.484	206.342	201.787	208.986	85.2543	187.685	210.06			54.204	49.521	62.5033	61.1234	63.3041	25.8245	56.8517		24h	5.64136	7.81848	7.98331	5.52227	4.41937	7.02785	7.29673
E	13456	102269	41624	29054	14713	6471	5235	1771	3626	36685	6008	1026			527.54	200	196.91	214.538	204.649	205.214	87.5	183.688	196.945			60.5822	59.646	64.9858	61.9904	62.1614	26.5047	55.6411		36h	6.49172	5.33161	2.48091	2.28205	2.80209	5.59802	6.75118
F	11938	88561	39566	28499	14383	6436	5389	1799	3492	37760	5930	927			449.024	179.218	188.038	206.149	211.086	222.962	86.4904	174.338	198.153			54.2871	56.9587	62.4447	63.9401	67.5377	26.1989	52.809		48h	8.11224	6.18664	1.01392	2.66316	5.17754	7.64249	4.06905
G	10666	78815	33530	24937	15247	5727	4694	1398	2768	32659	4139	724			433.097	172.152	186.111	242.98	221.462	225.673	75.0806	169.816	192.94			52.1466	56.375	73.6013	67.0831	68.3588	22.7427	51.4391
H	3429	7792	4982	3900	2621	1595	1314	864	1159	3387	1209	717
																									Percentage of Vehicle
36h	PBS	DMSO / DMSO	PTX / DMSO	PTX / SP600125 1µM	PTX / SP600125 10µM	PTX / SP600125 100µM	DMSO / SP600125 100µM	Toxicity Control	Extra column	DMSO / DMSO	Empty	PBS			DMSO / DMSO	PTX / DMSO	PTX / SP600125 1µM	PTX / SP600125 10µM	PTX / SP600125 100µM	DMSO / SP600125 100µM	Toxicity Control	Extra column	DMSO / DMSO			PTX / DMSO	PTX / SP600125 1µM	PTX / SP600125 10µM	PTX / SP600125 100µM	DMSO / SP600125 100µM	Toxicity Control	Extra column
0	1	2	3	4	5	6	7	8	9	10	11	12													Mean vehicle
A	3309	7581	6057	4406	2958	1637	1272	913	1806	5417	2438	956	Mean Empty												393.203
B	7771	55551	29153	21135	11270	4356	3745	1370	3640	40753	6050	970	6483		372.226	180.469	175.598	197.546	181.273	179.444	80.5882	233.333	250.11			45.8973	44.6585	50.2403	46.1018	45.6366	20.4953	59.3418
C	10786	78337	33523	22470	12648	5108	4680	1658	3808	45011	7026	1068			452.292	181.825	161.923	191.898	169.476	188.179	88.051	228.709	248.872			46.242	41.1804	48.8039	43.1014	47.8579	22.3933	58.1656
D	12999	82005	33572	22709	13231	5572	4666	1764	4026	44428	7125	1131			455.71	171.997	159.44	195.147	177.792	185.527	82.3145	220.361	242.909			43.7425	40.549	49.6303	45.2164	47.1835	20.9344	56.0427
E	17454	134942	42917	25049	13406	5530	4680	1834	4265	44772	7132	1152			696.08	206.213	169.766	195.48	174.889	183.457	90.6126	216.059	240.361			52.4444	43.1752	49.7148	44.4782	46.6572	23.0448	54.9485
F	17299	131548	43135	25941	13456	5445	4715	1700	3998	45482	6780	1033			666.978	195.384	171.16	192.862	178.583	195.077	81.7308	199.601	238.675			49.6905	43.5297	49.0491	45.4176	49.6122	20.7859	50.7628
G	14643	114334	37085	24691	12893	4581	3886	1461	3232	38245	4785	850			628.278	190.404	184.275	205.466	177.146	186.827	78.464	198.282	225.941			48.4239	46.8651	52.2545	45.0521	47.5142	19.9551	50.4275
H	4715	10940	5790	3914	2522	1574	1356	899	1286	4040	1426	829
																									Percentage of Vehicle
48h	PBS	DMSO / DMSO	PTX / DMSO	PTX / SP600125 1µM	PTX / SP600125 10µM	PTX / SP600125 100µM	DMSO / SP600125 100µM	Toxicity Control	Extra column	DMSO / DMSO	Empty	PBS			DMSO / DMSO	PTX / DMSO	PTX / SP600125 1µM	PTX / SP600125 10µM	PTX / SP600125 100µM	DMSO / SP600125 100µM	Toxicity Control	Extra column	DMSO / DMSO			PTX / DMSO	PTX / SP600125 1µM	PTX / SP600125 10µM	PTX / SP600125 100µM	DMSO / SP600125 100µM	Toxicity Control	Extra column
0	1	2	3	4	5	6	7	8	9	10	11	12													Mean vehicle
A	3176	7806	5235	3274	2199	1138	963	815	1778	5902	2494	913	Mean Empty												395.253
B	7919	60891	23398	15578	7764	2712	2213	1096	3576	43669	6282	970	7061.5		408.007	144.843	129.428	136.091	112.859	106.037	64.4706	229.231	268.007			36.6457	32.7457	34.4314	28.5536	26.8277	16.3112	57.9959
C	10357	82645	26792	16259	8804	3253	2438	1265	3928	46754	7153	1103			477.165	145.316	117.165	133.576	107.93	98.0298	67.18	235.916	258.509			36.7654	29.6431	33.7951	27.3065	24.8018	16.9967	59.6873
D	9760	60813	25843	16407	8987	3288	2565	1518	4181	47716	7511	1216			337.944	132.399	115.193	132.552	104.914	101.988	70.8353	228.845	260.886			33.4973	29.1442	33.5359	26.5435	25.8032	17.9215	57.8984
E	16140	123517	33404	18037	9233	3422	2740	1616	4202	47667	7539	1251			637.145	160.504	122.243	134.631	108.223	107.409	79.8419	212.867	255.903			40.6078	30.9279	34.062	27.3806	27.1747	20.2002	53.8559
F	16934	124838	35568	18936	9408	3352	2628	1546	4384	48805	7715	1131			632.956	161.109	124.941	134.843	109.938	108.73	74.3269	218.872	256.114			40.7609	31.6103	34.1156	27.8145	27.5089	18.8049	55.3751
G	16189	127094	31745	18184	8530	2895	2368	1370	3513	42657	6169	1005			698.395	162.987	135.712	135.936	111.949	113.846	73.5768	215.521	252.006			41.2361	34.3354	34.3922	28.3234	28.8034	18.6151	54.5275
H	4757	12388	6078	3387	2122	1342	1124	942	1377	4743	1883	892
[truncated: 30 more columns]

## Sheet: All (tox as empty)
Raw Values															Minus Empty Value										Percentage of 0h										Percentage of Vehicle									Final Data
0h	PBS	DMSO / DMSO	PTX / DMSO	PTX / SP600125 1µM	PTX / SP600125 10µM	PTX / SP600125 100µM	DMSO / SP600125 100µM	Toxicity Control	Extra column	DMSO / DMSO	Empty	PBS			DMSO / DMSO	PTX / DMSO	PTX / SP600125 1µM	PTX / SP600125 10µM	PTX / SP600125 100µM	DMSO / SP600125 100µM	Toxicity Control	Extra column	DMSO / DMSO		DMSO / DMSO	PTX / DMSO	PTX / SP600125 1µM	PTX / SP600125 10µM	PTX / SP600125 100µM	DMSO / SP600125 100µM	Toxicity Control	Extra column	DMSO / DMSO			PTX / DMSO	PTX / SP600125 1µM	PTX / SP600125 10µM	PTX / SP600125 100µM	DMSO / SP600125 100µM	Toxicity Control	Extra column			PTX / DMSO	PTX / SP600125 1µM	PTX / SP600125 10µM	PTX / SP600125 100µM	DMSO / SP600125 100µM
0	1	2	3	4	5	6	7	8	9	10	11	12																							Mean vehicle									(dark grey boxes are excluded in these calculations)
A	1124	2438	2902	2396	1483	878	660	555	864	2171	892	358	Mean Empty																						100											Mean
B	1988	14924	16154	12036	5705	2403	2087	1700	1560	16294	2410	401	1948.67		12975.3	14205.3	10087.3	3756.33	454.333	138.333	-248.667	-388.667	14345.3		100	100	100	100	100	100	100	100	100			100	100	100	100	100	100	100		0h	100	100	100	100	100
C	2291	17320	18437	13877	6591	3014	2487	1883	1665	18086	2888	464			15371.3	16488.3	11928.3	4642.33	1065.33	538.333	-65.6667	-283.667	16137.3		100	100	100	100	100	100	100	100	100			100	100	100	100	100	100	100		12h	77.387	99.8715	151.989	340.004	520.749
D	2452	17995	19519	14243	6780	3134	2515	2143	1827	18290	3071	527			16046.3	17570.3	12294.3	4831.33	1185.33	566.333	194.333	-121.667	16341.3		100	100	100	100	100	100	100	100	100			100	100	100	100	100	100	100		24h	54.7133	55.5486	76.2082	145.265	323.6
E	2424	19386	20812	14755	6858	3162	2551	2024	1974	18627	3014	513			17437.3	18863.3	12806.3	4909.33	1213.33	602.333	75.3333	25.3333	16678.3		100	100	100	100	100	100	100	100	100			100	100	100	100	100	100	100		36h	46.3016	42.8773	56.8698	92.4788	213.332
F	2396	19723	22077	15156	6977	3049	2417	2080	2003	19056	2916	499			17774.3	20128.3	13207.3	5028.33	1100.33	468.333	131.333	54.3333	17107.3		100	100	100	100	100	100	100	100	100			100	100	100	100	100	100	100		48h	36.8368	30.5437	37.1773	45.9971	84.5279
G	2255	18198	19477	13399	6275	2586	2080	1862	1630	16927	2445	379			16249.3	17528.3	11450.3	4326.33	637.333	131.333	-86.6667	-318.667	14978.3		100	100	100	100	100	100	100	100	100			100	100	100	100	100	100	100
H	956	2333	2656	2115	1237	773	696	527	675	1911	787	443
12h	PBS	DMSO / DMSO	PTX / DMSO	PTX / SP600125 1µM	PTX / SP600125 10µM	PTX / SP600125 100µM	DMSO / SP600125 100µM	Toxicity Control	Extra column	DMSO / DMSO	Empty	PBS			DMSO / DMSO	PTX / DMSO	PTX / SP600125 1µM	PTX / SP600125 10µM	PTX / SP600125 100µM	DMSO / SP600125 100µM	Toxicity Control	Extra column	DMSO / DMSO		DMSO / DMSO	PTX / DMSO	PTX / SP600125 1µM	PTX / SP600125 10µM	PTX / SP600125 100µM	DMSO / SP600125 100µM	Toxicity Control	Extra column	DMSO / DMSO			PTX / DMSO	PTX / SP600125 1µM	PTX / SP600125 10µM	PTX / SP600125 100µM	DMSO / SP600125 100µM	Toxicity Control	Extra column			PTX / DMSO	PTX / SP600125 1µM	PTX / SP600125 10µM	PTX / SP600125 100µM	DMSO / SP600125 100µM
0	1	2	3	4	5	6	7	8	9	10	11	12																							Mean vehicle
A	2375	5024	5839	5438	3907	2537	1876	1152	1834	5242	2593	991	Mean Empty																						280.753											Standard Deviation
B	4715	31977	31654	30305	18318	8853	6204	2347	3963	48791	8628	1272	2486.17		29490.8	29167.8	27818.8	15831.8	6366.83	3717.83	-139.167	1476.83	46304.8		227.284	205.33	275.78	421.47	1401.36	2687.59	-55.9651	379.974	322.787			73.1354	98.2285	150.121	499.142	957.278	-19.9339	135.341		0h	0	0	0	0	0
C	6134	40592	42475	41610	22723	9380	6886	2565	4504	58017	9760	1349			38105.8	39988.8	39123.8	20236.8	6893.83	4399.83	78.8333	2017.83	55530.8		247.902	242.528	327.991	435.919	647.106	817.307	120.051	711.34	344.114			86.3848	116.825	155.268	230.489	291.112	42.7602	253.368		12h	6.18131	9.67191	5.87627	115.495	348.019
D	7455	49866	38631	33853	23974	12275	7132	2670	4764	55656	9233	1454			47379.8	36144.8	31366.8	21487.8	9788.83	4645.83	183.833	2277.83	53169.8		295.269	205.715	255.132	444.76	825.83	820.335	94.5969	1872.19	325.37			73.2726	90.8742	158.417	294.148	292.191	33.694	666.846		24h	3.35797	4.79967	8.33139	51.8874	209.086
E	7357	51756	47084	40317	24178	11095	6872	2656	4771	53084	8523	1370			49269.8	44597.8	37830.8	21691.8	8608.83	4385.83	169.833	2284.83	50597.8		282.554	236.426	295.407	441.849	709.519	728.141	225.442	9019.08	303.375			84.2113	105.22	157.38	252.72	259.352	80.2991	3212.46		36h	2.9582	2.61267	2.49114	26.0365	127.916
F	6549	48658	44449	37416	23082	11502	7019	2508	4286	46824	7596	1166			46171.8	41962.8	34929.8	20595.8	9015.83	4532.83	21.8333	1799.83	44337.8		259.767	208.476	264.473	409.596	819.373	967.865	16.6244	3312.58	259.174			74.2561	94.2012	145.892	291.848	344.739	5.92134	1179.89		48h	3.01669	2.16185	1.06047	11.7271	53.7387
G	5937	41744	38441	32666	20081	10926	6099	2171	3408	41407	5579	970			39257.8	35954.8	30179.8	17594.8	8439.83	3612.83	-315.167	921.833	38920.8		241.597	205.124	263.572	406.692	1324.24	2750.89	-363.654	289.278	259.848			73.062	93.8802	144.857	471.674	979.824	-129.528	103.036
H	2333	4729	5389	5003	3534	2361	1778	1075	1426	4933	1792	942
																																			Percentage of Vehicle
24h	PBS	DMSO / DMSO	PTX / DMSO	PTX / SP600125 1µM	PTX / SP600125 10µM	PTX / SP600125 100µM	DMSO / SP600125 100µM	Toxicity Control	Extra column	DMSO / DMSO	Empty	PBS			DMSO / DMSO	PTX / DMSO	PTX / SP600125 1µM	PTX / SP600125 10µM	PTX / SP600125 100µM	DMSO / SP600125 100µM	Toxicity Control	Extra column	DMSO / DMSO		DMSO / DMSO	PTX / DMSO	PTX / SP600125 1µM	PTX / SP600125 10µM	PTX / SP600125 100µM	DMSO / SP600125 100µM	Toxicity Control	Extra column	DMSO / DMSO			PTX / DMSO	PTX / SP600125 1µM	PTX / SP600125 10µM	PTX / SP600125 100µM	DMSO / SP600125 100µM	Toxicity Control	Extra column			PTX / DMSO	PTX / SP600125 1µM	PTX / SP600125 10µM	PTX / SP600125 100µM	DMSO / SP600125 100µM
0	1	2	3	4	5	6	7	8	9	10	11	12																							Mean vehicle
A	3099	7518	5972	4581	3155	1862	1356	878	1616	4743	2143	780	Mean Empty																						360.215											SD as % of Mean
B	7884	56148	31148	23869	13287	5516	4279	1328	3183	35273	6162	836	1637.17		54510.8	29510.8	22231.8	11649.8	3878.83	2641.83	-309.167	1545.83	33635.8		420.111	207.745	220.394	310.138	853.742	1909.76	-124.33	397.727	234.472			57.6724	61.1838	86.098	237.009	530.171	-34.5154	110.414		0h	0	0	0	0	0
C	10757	79328	35097	23482	13097	6050	5509	1700	3331	38582	6197	878			77690.8	33459.8	21844.8	11459.8	4412.83	3871.83	62.8333	1693.83	36944.8		505.427	202.93	183.134	246.855	414.221	719.226	95.6853	597.121	228.94			56.3358	50.8401	68.5298	114.993	199.666	26.5633	165.768		12h	7.98753	9.68436	3.86624	33.9689	66.8305
D	13090	88132	34928	23285	13990	6324	5256	1827	3429	38420	6036	991			86494.8	33290.8	21647.8	12352.8	4686.83	3618.83	189.833	1791.83	36782.8		539.032	189.472	176.08	255.682	395.402	638.994	97.6844	1472.74	225.091			52.5996	48.8818	70.9802	109.768	177.392	27.1183	408.85		24h	6.1374	8.64049	10.9324	35.7192	64.6124
E	13456	102269	41624	29054	14713	6471	5235	1771	3626	36685	6008	1026			100632	39986.8	27416.8	13075.8	4833.83	3597.83	133.833	1988.83	35047.8		577.106	211.982	214.088	266.346	398.393	597.316	177.655	7850.66	210.14			58.8486	59.4333	73.9409	110.598	165.822	49.3191	2179.43		36h	6.38898	6.09337	4.38043	28.154	59.9611
F	11938	88561	39566	28499	14383	6436	5389	1799	3492	37760	5930	927			86923.8	37928.8	26861.8	12745.8	4798.83	3751.83	161.833	1854.83	36122.8		489.041	188.435	203.386	253.48	436.125	801.103	123.223	3413.8	211.154			52.3118	56.4623	70.3691	121.073	222.396	34.2082	947.712		48h	8.18933	7.07789	2.85247	25.4953	63.575
G	10666	78815	33530	24937	15247	5727	4694	1398	2768	32659	4139	724			77177.8	31892.8	23299.8	13609.8	4089.83	3056.83	-239.167	1130.83	31021.8		474.96	181.95	203.486	314.581	641.71	2327.54	-275.962	354.864	207.111			50.5115	56.4901	87.3314	178.146	646.152	-76.6101	98.5144
H	3429	7792	4982	3900	2621	1595	1314	864	1159	3387	1209	717
																																			Percentage of Vehicle
36h	PBS	DMSO / DMSO	PTX / DMSO	PTX / SP600125 1µM	PTX / SP600125 10µM	PTX / SP600125 100µM	DMSO / SP600125 100µM	Toxicity Control	Extra column	DMSO / DMSO	Empty	PBS			DMSO / DMSO	PTX / DMSO	PTX / SP600125 1µM	PTX / SP600125 10µM	PTX / SP600125 100µM	DMSO / SP600125 100µM	Toxicity Control	Extra column	DMSO / DMSO		DMSO / DMSO	PTX / DMSO	PTX / SP600125 1µM	PTX / SP600125 10µM	PTX / SP600125 100µM	DMSO / SP600125 100µM	Toxicity Control	Extra column	DMSO / DMSO			PTX / DMSO	PTX / SP600125 1µM	PTX / SP600125 10µM	PTX / SP600125 100µM	DMSO / SP600125 100µM	Toxicity Control	Extra column
0	1	2	3	4	5	6	7	8	9	10	11	12																							Mean vehicle
A	3309	7581	6057	4406	2958	1637	1272	913	1806	5417	2438	956	Mean Empty																						430.612
B	7771	55551	29153	21135	11270	4356	3745	1370	3640	40753	6050	970	1631.17		53919.8	27521.8	19503.8	9638.83	2724.83	2113.83	-261.167	2008.83	39121.8		415.556	193.743	193.35	256.602	599.743	1528.07	-105.027	516.852	272.715			44.9925	44.9011	59.5901	139.277	354.861	-24.3901	120.027
C	10786	78337	33523	22470	12648	5108	4680	1658	3808	45011	7026	1068			76705.8	31891.8	20838.8	11016.8	3476.83	3048.83	26.8333	2176.83	43379.8		499.019	193.421	174.7	237.312	326.361	566.347	40.8629	767.391	268.817			44.9176	40.5702	55.1105	75.79	131.521	9.4895	178.209
D	12999	82005	33572	22709	13231	5572	4666	1764	4026	44428	7125	1131			80373.8	31940.8	21077.8	11599.8	3940.83	3034.83	132.833	2394.83	42796.8		500.886	181.788	171.443	240.096	332.466	535.874	68.3533	1968.36	261.893			42.2163	39.8139	55.7569	77.2078	124.445	15.8735	457.107
E	17454	134942	42917	25049	13406	5530	4680	1834	4265	44772	7132	1152			133311	41285.8	23417.8	11774.8	3898.83	3048.83	202.833	2633.83	43140.8		764.514	218.868	182.861	239.846	321.332	506.17	269.248	10396.7	258.664			50.8272	42.4654	55.6988	74.6223	117.547	62.5268	2414.4
F	17299	131548	43135	25941	13456	5445	4715	1700	3998	45482	6780	1033			129917	41503.8	24309.8	11824.8	3813.83	3083.83	68.8333	2366.83	43850.8		730.924	206.196	184.063	235.164	346.607	658.47	52.4112	4356.13	256.328			47.8844	42.7445	54.6116	80.4917	152.915	12.1713	1011.61
G	14643	114334	37085	24691	12893	4581	3886	1461	3232	38245	4785	850			112703	35453.8	23059.8	11261.8	2949.83	2254.83	-170.167	1600.83	36613.8		693.584	202.266	201.39	260.309	462.84	1716.88	-196.346	502.354	244.445			46.9717	46.7683	60.4509	107.484	398.706	-45.597	116.66
H	4715	10940	5790	3914	2522	1574	1356	899	1286	4040	1426	829
																																			Percentage of Vehicle
48h	PBS	DMSO / DMSO	PTX / DMSO	PTX / SP600125 1µM	PTX / SP600125 10µM	PTX / SP600125 100µM	DMSO / SP600125 100µM	Toxicity Control	Extra column	DMSO / DMSO	Empty	PBS			DMSO / DMSO	PTX / DMSO	PTX / SP600125 1µM	PTX / SP600125 10µM	PTX / SP600125 100µM	DMSO / SP600125 100µM	Toxicity Control	Extra column	DMSO / DMSO		DMSO / DMSO	PTX / DMSO	PTX / SP600125 1µM	PTX / SP600125 10µM	PTX / SP600125 100µM	DMSO / SP600125 100µM	Toxicity Control	Extra column	DMSO / DMSO			PTX / DMSO	PTX / SP600125 1µM	PTX / SP600125 10µM	PTX / SP600125 100µM	DMSO / SP600125 100µM	Toxicity Control	Extra column
0	1	2	3	4	5	6	7	8	9	10	11	12																							Mean vehicle
A	3176	7806	5235	3274	2199	1138	963	815	1778	5902	2494	913	Mean Empty																						434.548
B	7919	60891	23398	15578	7764	2712	2213	1096	3576	43669	6282	970	1401.83		59489.2	21996.2	14176.2	6362.17	1310.17	811.167	-305.833	2174.17	42267.2		458.479	154.844	140.534	169.372	288.371	586.386	-122.989	559.391	294.641			35.6334	32.3404	38.9765	66.3612	134.942	-28.3028	128.729
C	10357	82645	26792	16259	8804	3253	2438	1265	3928	46754	7153	1103			81243.2	25390.2	14857.2	7402.17	1851.17	1036.17	-136.833	2526.17	45352.2		528.537	153.989	124.554	159.449	173.764	192.477	-208.376	890.541	281.039			35.4365	28.6628	36.6931	39.9873	44.2936	-47.9523	204.935
D	9760	60813	25843	16407	8987	3288	2565	1518	4181	47716	7511	1216			59411.2	24441.2	15005.2	7585.17	1886.17	1163.17	116.167	2779.17	46314.2		370.248	139.105	122.049	156.999	159.125	205.386	59.777	2284.25	283.417			32.0114	28.0865	36.1294	36.6186	47.2642	13.7561	525.66
E	16140	123517	33404	18037	9233	3422	2740	1616	4202	47667	7539	1251			122115	32002.2	16635.2	7831.17	2020.17	1338.17	214.167	2800.17	46265.2		700.309	169.653	129.898	159.516	166.497	222.164	284.292	11053.3	277.397			39.0412	29.8927	36.7085	38.315	51.1253	65.4225	2543.63
F	16934	124838	35568	18936	9408	3352	2628	1546	4384	48805	7715	1131			123436	34166.2	17534.2	8006.17	1950.17	1226.17	144.167	2982.17	47403.2		694.463	169.742	132.761	159.221	177.234	261.815	109.772	5488.65	277.093			39.0617	30.5515	36.6406	40.7859	60.25	25.2611	1263.07
G	16189	127094	31745	18184	8530	2895	2368	1370	3513	42657	6169	1005			125692	30343.2	16782.2	7128.17	1493.17	966.167	-31.8333	2111.17	41255.2		773.522	173.109	146.565	164.762	234.283	735.66	-36.7308	662.5	275.432			39.8366	33.7281	37.9158	53.9143	169.293	-8.45264	152.457
H	4757	12388	6078	3387	2122	1342	1124	942	1377	4743	1883	892
[truncated: 39 more columns]
