# Supplementary material for: c-Jun inhibition mitigates chemotherapy-induced neurotoxicity in iPSC-derived sensory neurons
Source: Cell Death Discov. 2025 Nov 13;11:529. doi: 10.1038/s41420-025-02847-5 (PMC12615653; doi:10.1038/s41420-025-02847-5)
Supplement: Supplementary file 3 — Dataset [file 41420_2025_2847_MOESM3_ESM.zip › Supplemental Files (to be zipped)/(SFigure S3) Viability MCF7/MCF7_MT_PTX_SP_plate2_MasterTable_20221109.xlsx]

## Sheet: plate2_MT_lumi_0h
21:05:21
Default, [ RLU ]				MT Cell Viability Assay
Time/Pos	Time/SID	0
A01		1166		more luminescence, more viability
B01		2312
C01		2340
D01		2024
E01		2136		Date of intoxication:		2022-11-09
F01		2129		Measurement timepoints	0h	2022-11-09
G01		1848			12h	2022-11-10
H01		913			24h	2022-11-10
A02		2459			36h	2022-11-11
B02		14411			48h	2022-11-11
C02		16252
D02		16112
E02		17538
F02		17531		Reader:	Berthold Luminometer
G02		15978		Plate	Normal transparent 96-well plate
H02		2094
A03		2705		Plate 1
B03		15486		Cells	MCF7
C03		16210		Seeded	2022-11-07
D03		16751		Density	30,000/well
E03		18051		Age of cells	44885	days
F03		18817		Agent	PTX + SP
G03		16920
H03		2248		Remarks:
A04		1918
B04		9900
C04		10582
D04		10849
E04		12156
F04		12170			Raw Data Transformed	PBS	DMSO / DMSO	PTX / DMSO	PTX / SP600125 1µM	PTX / SP600125 10µM	PTX / SP600125 100µM	DMSO / SP600125 100µM	Toxicity Control	Extra column	DMSO / DMSO	Empty	PBS
G04		10687				1	2	3	4	5	6	7	8	9	10	11	12
H04		1609			A	1166	2459	2705	1918	1152	611	541	527	696	1707	752	281
A05		1152			B	2312	14411	15486	9900	4869	2024	1532	1658	1349	13245	1953	344
B05		4869			C	2340	16252	16210	10582	5221	2248	1714	1757	1483	14762	2326	372
C05		5221			D	2024	16112	16751	10849	4834	2185	1904	1862	1602	14819	2319	401
D05		4834			E	2136	17538	18051	12156	5038	2220	1869	1834	1707	14186	2291	386
E05		5038			F	2129	17531	18817	12170	5298	2319	1869	1869	1764	15746	2431	358
F05		5298			G	1848	15978	16920	10687	4061	1869	1616	1651	1490	15191	2234	344
G05		4061			H	913	2094	2248	1609	913	611	541	415	534	1560	668	323
H05		913
A06		611
B06		2024
C06		2248
D06		2185
E06		2220
F06		2319
G06		1869
H06		611
A07		541
B07		1532
C07		1714
D07		1904
E07		1869
F07		1869
G07		1616
H07		541
A08		527
B08		1658
C08		1757
D08		1862
E08		1834
F08		1869
G08		1651
H08		415
A09		696
B09		1349
C09		1483
D09		1602
E09		1707
F09		1764
G09		1490
H09		534
A10		1707
B10		13245
C10		14762
D10		14819
E10		14186
F10		15746
G10		15191
H10		1560
A11		752
B11		1953
C11		2326
D11		2319
E11		2291
F11		2431
G11		2234
H11		668
A12		281
B12		344
C12		372
D12		401
E12		386
F12		358
G12		344
H12		323
09.11.202221:05:21Unknown UserMCF7_plate2_MT_luminescence_PTXMTCellViability_Apoptosis_Lumin

## Sheet: 12h
08:50:49
Default, [ RLU ]				MT Cell Viability Assay
Time/Pos	Time/SID	0
A01		2431		more luminescence, more viability
B01		4926
C01		5628
D01		5474
E01		5150		Date of intoxication:		2022-11-09
F01		4869		Measurement timepoints	0h	2022-11-09
G01		3956			12h	2022-11-10
H01		2003			24h	2022-11-10
A02		5228			36h	2022-11-11
B02		32371			48h	2022-11-11
C02		39861
D02		44280
E02		45889
F02		39292		Reader:	Berthold Luminometer
G02		34668		Plate	Normal transparent 96-well plate
H02		4413
A03		6071		Plate 1
B03		33305		Cells	MCF7
C03		43044		Seeded	2022-11-07
D03		46072		Density	30,000/well
E03		45489		Age of cells	44885	days
F03		44210		Agent	PTX + SP
G03		37528
H03		4869		Remarks:
A04		5424
B04		30741
C04		41835
D04		42973
E04		42355
F04		39685			Raw Data Transformed	PBS	DMSO / DMSO	PTX / DMSO	PTX / SP600125 1µM	PTX / SP600125 10µM	PTX / SP600125 100µM	DMSO / SP600125 100µM	Toxicity Control	Extra column	DMSO / DMSO	Empty	PBS
G04		32905				1	2	3	4	5	6	7	8	9	10	11	12
H04		4504			A	2431	5228	6071	5424	3879	2508	1771	1124	1883	5221	2607	984
A05		3879			B	4926	32371	33305	30741	20096	9781	5811	2031	4040	49403	7364	1202
B05		20096			C	5628	39861	43044	41835	24930	12022	6268	2354	5228	56872	8593	1363
C05		24930			D	5474	44280	46072	42973	25492	10385	6120	2508	5565	62057	8158	1476
D05		25492			E	5150	45889	45489	42355	23939	9521	6092	2515	5164	52171	7322	1293
E05		23939			F	4869	39292	44210	39685	23531	9598	6162	2340	5207	49438	6380	1040
F05		23531			G	3956	34668	37528	32905	16913	9415	5832	1911	3787	39123	5382	899
G05		16913			H	2003	4413	4869	4504	3021	2143	1644	1047	1398	3745	1469	836
H05		3021
A06		2508
B06		9781
C06		12022
D06		10385
E06		9521
F06		9598
G06		9415
H06		2143
A07		1771
B07		5811
C07		6268
D07		6120
E07		6092
F07		6162
G07		5832
H07		1644
A08		1124
B08		2031
C08		2354
D08		2508
E08		2515
F08		2340
G08		1911
H08		1047
A09		1883
B09		4040
C09		5228
D09		5565
E09		5164
F09		5207
G09		3787
H09		1398
A10		5221
B10		49403
C10		56872
D10		62057
E10		52171
F10		49438
G10		39123
H10		3745
A11		2607
B11		7364
C11		8593
D11		8158
E11		7322
F11		6380
G11		5382
H11		1469
A12		984
B12		1202
C12		1363
D12		1476
E12		1293
F12		1040
G12		899
H12		836
10.11.202208:50:49Unknown UserMCF7_plate2_MT_luminescence_PTXMTCellViability_Apoptosis_Lumin

## Sheet: 24h
23:54:56
Default, [ RLU ]				MT Cell Viability Assay
Time/Pos	Time/SID	0
A01		5354		more luminescence, more viability
B01		12879
C01		16364
D01		15866
E01		15500		Date of intoxication:		2022-11-09
F01		13912		Measurement timepoints	0h	2022-11-09
G01		9036			12h	2022-11-10
H01		3457			24h	2022-11-10
A02		10814			36h	2022-11-11
B02		82012			48h	2022-11-11
C02		116385
D02		134218
E02		127339
F02		119379		Reader:	Berthold Luminometer
G02		68739		Plate	Normal transparent 96-well plate
H02		8137
A03		8130		Plate 1
B03		37598		Cells	MCF7
C03		45440		Seeded	2022-11-07
D03		50414		Density	30,000/well
E03		49122		Age of cells	44885	days
F03		48187		Agent	PTX + SP
G03		36657
H03		5853		Remarks:
A04		5136
B04		26504
C04		31345
D04		32293
E04		29124
F04		31148			Raw Data Transformed	PBS	DMSO / DMSO	PTX / DMSO	PTX / SP600125 1µM	PTX / SP600125 10µM	PTX / SP600125 100µM	DMSO / SP600125 100µM	Toxicity Control	Extra column	DMSO / DMSO	Empty	PBS
G04		26138				1	2	3	4	5	6	7	8	9	10	11	12
H04		4054			A	5354	10814	8130	5136	3457	2010	1377	927	1785	5930	2515	850
A05		3457			B	12879	82012	37598	26504	16140	6303	3710	1328	3485	46114	5951	892
B05		16140			C	16364	116385	45440	31345	14833	5867	4300	1588	3380	36242	5804	949
C05		14833			D	15866	134218	50414	32293	15430	5853	4117	1630	3541	34963	5748	1026
D05		15430			E	15500	127339	49122	29124	14383	5719	4434	1686	3450	34422	5621	963
E05		14383			F	13912	119379	48187	31148	14383	5375	4160	1553	3900	38378	5719	906
F05		14383			G	9036	68739	36657	26138	10673	4420	3513	1321	3197	34479	4532	822
G05		10673			H	3457	8137	5853	4054	2530	1518	1237	843	1173	3569	1433	710
H05		2530
A06		2010
B06		6303
C06		5867
D06		5853
E06		5719
F06		5375
G06		4420
H06		1518
A07		1377
B07		3710
C07		4300
D07		4117
E07		4434
F07		4160
G07		3513
H07		1237
A08		927
B08		1328
C08		1588
D08		1630
E08		1686
F08		1553
G08		1321
H08		843
A09		1785
B09		3485
C09		3380
D09		3541
E09		3450
F09		3900
G09		3197
H09		1173
A10		5930
B10		46114
C10		36242
D10		34963
E10		34422
F10		38378
G10		34479
H10		3569
A11		2515
B11		5951
C11		5804
D11		5748
E11		5621
F11		5719
G11		4532
H11		1433
A12		850
B12		892
C12		949
D12		1026
E12		963
F12		906
G12		822
H12		710
10.11.202223:54:56Unknown User02_MCF7_24hMTCellViability_Apoptosis_Lumin

## Sheet: 36h
09:04:12
Default, [ RLU ]				MT Cell Viability Assay
Time/Pos	Time/SID	0
A01		5305		more luminescence, more viability
B01		15409
C01		20391
D01		19913
E01		17938		Date of intoxication:		2022-11-09
F01		15704		Measurement timepoints	0h	2022-11-09
G01		7806			12h	2022-11-10
H01		3190			24h	2022-11-10
A02		11390			36h	2022-11-11
B02		103548			48h	2022-11-11
C02		155368
D02		171493
E02		159197
F02		146908		Reader:	Berthold Luminometer
G02		57841		Plate	Normal transparent 96-well plate
H02		6780
A03		7574		Plate 1
B03		35652		Cells	MCF7
C03		45376		Seeded	2022-11-07
D03		48559		Density	30,000/well
E03		49375		Age of cells	44885	days
F03		45088		Agent	PTX + SP
G03		30811
H03		4827		Remarks:
A04		4806
B04		23173
C04		24599
D04		24958
E04		24866
F04		24220			Raw Data Transformed	PBS	DMSO / DMSO	PTX / DMSO	PTX / SP600125 1µM	PTX / SP600125 10µM	PTX / SP600125 100µM	DMSO / SP600125 100µM	Toxicity Control	Extra column	DMSO / DMSO	Empty	PBS
G04		20538				1	2	3	4	5	6	7	8	9	10	11	12
H04		3422			A	5305	11390	7574	4806	3225	1707	1251	885	1700	4778	2122	773
A05		3225			B	15409	103548	35652	23173	13821	4504	3281	1265	3401	37985	5460	871
B05		13821			C	20391	155368	45376	24599	12922	4680	3949	1469	3872	41603	6246	977
C05		12922			D	19913	171493	48559	24958	12879	4890	3872	1560	3893	40641	6331	1068
D05		12879			E	17938	159197	49375	24866	13090	4926	3949	1714	3977	38891	6197	1047
E05		13090			F	15704	146908	45088	24220	12036	4630	3682	1539	4124	42201	6085	935
F05		12036			G	7806	57841	30811	20538	9317	3647	3035	1377	3520	39812	5087	864
G05		9317			H	3190	6780	4827	3422	2094	1370	1166	843	1307	3963	1504	801
H05		2094
A06		1707
B06		4504
C06		4680
D06		4890
E06		4926
F06		4630
G06		3647
H06		1370
A07		1251
B07		3281
C07		3949
D07		3872
E07		3949
F07		3682
G07		3035
H07		1166
A08		885
B08		1265
C08		1469
D08		1560
E08		1714
F08		1539
G08		1377
H08		843
A09		1700
B09		3401
C09		3872
D09		3893
E09		3977
F09		4124
G09		3520
H09		1307
A10		4778
B10		37985
C10		41603
D10		40641
E10		38891
F10		42201
G10		39812
H10		3963
A11		2122
B11		5460
C11		6246
D11		6331
E11		6197
F11		6085
G11		5087
H11		1504
A12		773
B12		871
C12		977
D12		1068
E12		1047
F12		935
G12		864
H12		801
11.11.202209:04:12Unknown UserMCF7_plate2_MT_luminescence_PTXMTCellViability_Apoptosis_Lumin

## Sheet: 48h
19:40:21
Default, [ RLU ]				MT Cell Viability Assay
Time/Pos	Time/SID	0
A01		3619		more luminescence, more viability
B01		10252
C01		19372
D01		21515
E01		21023		Date of intoxication:		2022-11-09
F01		18606		Measurement timepoints	0h	2022-11-09
G01		9451			12h	2022-11-10
H01		3921			24h	2022-11-10
A02		7624			36h	2022-11-11
B02		63575			48h	2022-11-11
C02		142018
D02		183761
E02		190338
F02		173777		Reader:	Berthold Luminometer
G02		73145		Plate	Normal transparent 96-well plate
H02		8502
A03		5403		Plate 1
B03		27073		Cells	MCF7
C03		38751		Seeded	2022-11-07
D03		44758		Density	30,000/well
E03		46803		Age of cells	44885	days
F03		41983		Agent	PTX + SP
G03		29251
H03		5481		Remarks:
A04		3471
B04		17707
C04		19850
D04		20679
E04		21072
F04		20763			Raw Data Transformed	PBS	DMSO / DMSO	PTX / DMSO	PTX / SP600125 1µM	PTX / SP600125 10µM	PTX / SP600125 100µM	DMSO / SP600125 100µM	Toxicity Control	Extra column	DMSO / DMSO	Empty	PBS
G04		17868				1	2	3	4	5	6	7	8	9	10	11	12
H04		3520			A	3619	7624	5403	3471	2171	1138	949	794	1686	5783	2431	829
A05		2171			B	10252	63575	27073	17707	8818	2607	1995	1075	3879	45658	6225	1033
B05		8818			C	19372	142018	38751	19850	9977	3295	2333	1300	4321	46459	7125	1187
C05		9977			D	21515	183761	44758	20679	10406	3534	2593	1525	4237	44084	7160	1356
D05		10406			E	21023	190338	46803	21072	11741	3569	2452	1595	4321	44098	7300	1293
E05		11741			F	18606	173777	41983	20763	10364	3506	2452	1511	4883	52340	7638	1131
F05		10364			G	9451	73145	29251	17868	7701	2726	2213	1433	4392	50063	6513	1096
G05		7701			H	3921	8502	5481	3520	2122	1363	1180	949	1504	5108	2024	970
H05		2122
A06		1138
B06		2607
C06		3295
D06		3534
E06		3569
F06		3506
G06		2726
H06		1363
A07		949
B07		1995
C07		2333
D07		2593
E07		2452
F07		2452
G07		2213
H07		1180
A08		794
B08		1075
C08		1300
D08		1525
E08		1595
F08		1511
G08		1433
H08		949
A09		1686
B09		3879
C09		4321
D09		4237
E09		4321
F09		4883
G09		4392
H09		1504
A10		5783
B10		45658
C10		46459
D10		44084
E10		44098
F10		52340
G10		50063
H10		5108
A11		2431
B11		6225
C11		7125
D11		7160
E11		7300
F11		7638
G11		6513
H11		2024
A12		829
B12		1033
C12		1187
D12		1356
E12		1293
F12		1131
G12		1096
H12		970
11.11.202219:40:21Unknown UserMCF7_plate2_MT_luminescence_PTXMTCellViability_Apoptosis_Lumin

## Sheet: All
Raw Values															Minus Empty Value										Percentage of 0h										Percentage of Vehicle									Final Data
0h	PBS	DMSO / DMSO	PTX / DMSO	PTX / SP600125 1µM	PTX / SP600125 10µM	PTX / SP600125 100µM	DMSO / SP600125 100µM	Toxicity Control	Extra column	DMSO / DMSO	Empty	PBS			DMSO / DMSO	PTX / DMSO	PTX / SP600125 1µM	PTX / SP600125 10µM	PTX / SP600125 100µM	DMSO / SP600125 100µM	Toxicity Control	Extra column	DMSO / DMSO		DMSO / DMSO	PTX / DMSO	PTX / SP600125 1µM	PTX / SP600125 10µM	PTX / SP600125 100µM	DMSO / SP600125 100µM	Toxicity Control	Extra column	DMSO / DMSO			PTX / DMSO	PTX / SP600125 1µM	PTX / SP600125 10µM	PTX / SP600125 100µM	DMSO / SP600125 100µM	Toxicity Control	Extra column			PTX / DMSO	PTX / SP600125 1µM	PTX / SP600125 10µM	PTX / SP600125 100µM	DMSO / SP600125 100µM
0	1	2	3	4	5	6	7	8	9	10	11	12																							Mean vehicle									(dark grey boxes are excluded in these calculations)
A	1166	2459	2705	1918	1152	611	541	527	696	1707	752	281	Mean Empty																						100											Mean
B	2312	14411	15486	9900	4869	2024	1532	1658	1349	13245	1953	344	2259		12152	13227	7641	2610	-235	-727	-601	-910	10986		100	100	100	100	100	100	100	100	100			100	100	100	100	100	100	100		0h	100	100	100	100	100
C	2340	16252	16210	10582	5221	2248	1714	1757	1483	14762	2326	372			13993	13951	8323	2962	-11	-545	-502	-776	12503		100	100	100	100	100	100	100	100	100			100	100	100	100	100	100	100		12h	79.1231	120.704	197.434	3388.49	-81.0355
D	2024	16112	16751	10849	4834	2185	1904	1862	1602	14819	2319	401			13853	14492	8590	2575	-74	-355	-397	-657	12560		100	100	100	100	100	100	100	100	100			100	100	100	100	100	100	100		24h	53.5655	55.3421	67.434	110.716	-62.9896
E	2136	17538	18051	12156	5038	2220	1869	1834	1707	14186	2291	386			15279	15792	9897	2779	-39	-390	-425	-552	11927		100	100	100	100	100	100	100	100	100			100	100	100	100	100	100	100		36h	42.1953	34.7627	41.5558	-519.075	-79.7595
F	2129	17531	18817	12170	5298	2319	1869	1869	1764	15746	2431	358			15272	16558	9911	3039	60	-390	-390	-495	13487		100	100	100	100	100	100	100	100	100			100	100	100	100	100	100	100		48h	33.8155	23.2812	16.8144	-1504.61	-157.722
G	1848	15978	16920	10687	4061	1869	1616	1651	1490	15191	2234	344			13719	14661	8428	1802	-390	-643	-608	-769	12932		100	100	100	100	100	100	100	100	100			100	100	100	100	100	100	100
H	913	2094	2248	1609	913	611	541	415	534	1560	668	323
12h	PBS	DMSO / DMSO	PTX / DMSO	PTX / SP600125 1µM	PTX / SP600125 10µM	PTX / SP600125 100µM	DMSO / SP600125 100µM	Toxicity Control	Extra column	DMSO / DMSO	Empty	PBS			DMSO / DMSO	PTX / DMSO	PTX / SP600125 1µM	PTX / SP600125 10µM	PTX / SP600125 100µM	DMSO / SP600125 100µM	Toxicity Control	Extra column	DMSO / DMSO		DMSO / DMSO	PTX / DMSO	PTX / SP600125 1µM	PTX / SP600125 10µM	PTX / SP600125 100µM	DMSO / SP600125 100µM	Toxicity Control	Extra column	DMSO / DMSO			PTX / DMSO	PTX / SP600125 1µM	PTX / SP600125 10µM	PTX / SP600125 100µM	DMSO / SP600125 100µM	Toxicity Control	Extra column			PTX / DMSO	PTX / SP600125 1µM	PTX / SP600125 10µM	PTX / SP600125 100µM	DMSO / SP600125 100µM
0	1	2	3	4	5	6	7	8	9	10	11	12																							Mean vehicle
A	2431	5228	6071	5424	3879	2508	1771	1124	1883	5221	2607	984	Mean Empty																						293.923											Standard Deviation
B	4926	32371	33305	30741	20096	9781	5811	2031	4040	49403	7364	1202	7199.83		25171.2	26105.2	23541.2	12896.2	2581.17	-1388.83	-5168.83	-3159.83	42203.2		207.136	197.363	308.09	494.106	1098.37	-191.036	-860.039	-347.234	384.154			67.1478	104.82	168.107	373.693	-64.9954	-292.607	-118.138		0h	0	0	0	0	0
C	5628	39861	43044	41835	24930	12022	6268	2354	5228	56872	8593	1363			32661.2	35844.2	34635.2	17730.2	4822.17	-931.833	-4845.83	-1971.83	49672.2		233.411	256.929	416.138	598.588	43837.9	-170.979	-965.305	-254.102	397.282			87.4138	141.581	203.655	14914.8	-58.1713	-328.422	-86.4521		12h	9.55697	17.3189	25.7831	5689.12	18.402
D	5474	44280	46072	42973	25492	10385	6120	2508	5565	62057	8158	1476			37080.2	38872.2	35773.2	18292.2	3185.17	-1079.83	-4691.83	-1634.83	54857.2		267.669	268.232	416.451	710.375	4304.28	-304.178	-1181.82	-248.833	436.761			91.2593	141.687	241.688	1464.43	-103.489	-402.086	-84.6594		24h	6.97446	6.47466	10.2133	231.091	13.343
E	5150	45889	45489	42355	23939	9521	6092	2515	5164	52171	7322	1293			38689.2	38289.2	35155.2	16739.2	2321.17	-1107.83	-4684.83	-2035.83	44971.2		253.218	242.459	355.21	602.345	5951.71	-284.06	-1102.31	-368.81	377.053			82.4908	120.852	204.933	2024.92	-96.6444	-375.035	-125.479		36h	7.95482	3.94296	7.34262	686.392	16.3828
F	4869	39292	44210	39685	23531	9598	6162	2340	5207	49438	6380	1040			32092.2	37010.2	32485.2	16331.2	2398.17	-1037.83	-4859.83	-1992.83	42238.2		210.137	223.518	327.769	537.386	3996.94	-266.111	-1246.11	-402.593	313.177			76.0466	111.515	182.833	1359.86	-90.5378	-423.959	-136.972		48h	7.72189	1.78758	7.47467	1976.99	39.0884
G	3956	34668	37528	32905	16913	9415	5832	1911	3787	39123	5382	899			27468.2	30328.2	25705.2	9713.17	2215.17	-1367.83	-5288.83	-3412.83	31923.2		200.22	206.863	304.997	539.021	567.991	-212.727	-869.874	-443.801	246.854			70.38	103.768	183.389	193.245	-72.3751	-295.953	-150.993
H	2003	4413	4869	4504	3021	2143	1644	1047	1398	3745	1469	836
																																			Percentage of Vehicle
24h	PBS	DMSO / DMSO	PTX / DMSO	PTX / SP600125 1µM	PTX / SP600125 10µM	PTX / SP600125 100µM	DMSO / SP600125 100µM	Toxicity Control	Extra column	DMSO / DMSO	Empty	PBS			DMSO / DMSO	PTX / DMSO	PTX / SP600125 1µM	PTX / SP600125 10µM	PTX / SP600125 100µM	DMSO / SP600125 100µM	Toxicity Control	Extra column	DMSO / DMSO		DMSO / DMSO	PTX / DMSO	PTX / SP600125 1µM	PTX / SP600125 10µM	PTX / SP600125 100µM	DMSO / SP600125 100µM	Toxicity Control	Extra column	DMSO / DMSO			PTX / DMSO	PTX / SP600125 1µM	PTX / SP600125 10µM	PTX / SP600125 100µM	DMSO / SP600125 100µM	Toxicity Control	Extra column			PTX / DMSO	PTX / SP600125 1µM	PTX / SP600125 10µM	PTX / SP600125 100µM	DMSO / SP600125 100µM
0	1	2	3	4	5	6	7	8	9	10	11	12																							Mean vehicle
A	5354	10814	8130	5136	3457	2010	1377	927	1785	5930	2515	850	Mean Empty																						492.505											SD as % of Mean
B	12879	82012	37598	26504	16140	6303	3710	1328	3485	46114	5951	892	5562.5		76449.5	32035.5	20941.5	10577.5	740.5	-1852.5	-4234.5	-2077.5	40551.5		629.11	242.198	274.068	405.268	315.106	-254.814	-704.576	-228.297	369.12			49.1767	55.6476	82.2871	63.9803	-51.7384	-143.06	-46.3542		0h	0	0	0	0	0
C	16364	116385	45440	31345	14833	5867	4300	1588	3380	36242	5804	949			110822	39877.5	25782.5	9270.5	304.5	-1262.5	-3974.5	-2182.5	30679.5		791.985	285.84	309.774	312.981	2768.18	-231.651	-791.733	-281.25	245.377			58.0379	62.8976	63.5488	562.062	-47.0353	-160.756	-57.106		12h	12.0786	14.3483	13.0591	167.896	-22.7085
D	15866	134218	50414	32293	15430	5853	4117	1630	3541	34963	5748	1026			128656	44851.5	26730.5	9867.5	290.5	-1445.5	-3932.5	-2021.5	29400.5		928.719	309.491	311.182	383.204	392.568	-407.183	-990.554	-307.686	234.08			62.8402	63.1834	77.8071	79.7083	-82.6759	-201.126	-62.4738		24h	13.0204	11.6994	15.1456	208.724	-21.1829
E	15500	127339	49122	29124	14383	5719	4434	1686	3450	34422	5621	963			121776	43559.5	23561.5	8820.5	156.5	-1128.5	-3876.5	-2112.5	28859.5		797.019	275.833	238.067	317.398	401.282	-289.359	-912.118	-382.699	241.968			56.0061	48.338	64.4457	81.4777	-58.7525	-185.2	-77.7046		36h	18.8524	11.3425	17.6693	-132.234	-20.5403
F	13912	119379	48187	31148	14383	5375	4160	1553	3900	38378	5719	906			113816	42624.5	25585.5	8820.5	-187.5	-1402.5	-4009.5	-1662.5	32815.5		745.263	257.425	258.153	290.244	-312.5	-359.615	-1028.08	-335.859	243.312			52.2686	52.4162	58.9321	-63.4511	-73.0176	-208.744	-68.1939		48h	22.8354	7.6782	44.454	-131.396	-24.7831
G	9036	68739	36657	26138	10673	4420	3513	1321	3197	34479	4532	822			63176.5	31094.5	20575.5	5110.5	-1142.5	-2049.5	-4241.5	-2365.5	28916.5		460.504	212.09	244.133	283.602	-292.949	-318.74	-697.615	-307.607	223.604			43.0635	49.5696	57.5835	-59.4814	-64.7182	-141.646	-62.4577
H	3457	8137	5853	4054	2530	1518	1237	843	1173	3569	1433	710
																																			Percentage of Vehicle
36h	PBS	DMSO / DMSO	PTX / DMSO	PTX / SP600125 1µM	PTX / SP600125 10µM	PTX / SP600125 100µM	DMSO / SP600125 100µM	Toxicity Control	Extra column	DMSO / DMSO	Empty	PBS			DMSO / DMSO	PTX / DMSO	PTX / SP600125 1µM	PTX / SP600125 10µM	PTX / SP600125 100µM	DMSO / SP600125 100µM	Toxicity Control	Extra column	DMSO / DMSO		DMSO / DMSO	PTX / DMSO	PTX / SP600125 1µM	PTX / SP600125 10µM	PTX / SP600125 100µM	DMSO / SP600125 100µM	Toxicity Control	Extra column	DMSO / DMSO			PTX / DMSO	PTX / SP600125 1µM	PTX / SP600125 10µM	PTX / SP600125 100µM	DMSO / SP600125 100µM	Toxicity Control	Extra column
0	1	2	3	4	5	6	7	8	9	10	11	12																							Mean vehicle
A	5305	11390	7574	4806	3225	1707	1251	885	1700	4778	2122	773	Mean Empty																						586.202
B	15409	103548	35652	23173	13821	4504	3281	1265	3401	37985	5460	871	5901		97647	29751	17272	7920	-1397	-2620	-4636	-2500	32084		803.547	224.926	226.044	303.448	-594.468	-360.385	-771.381	-274.725	292.044			38.3701	38.5607	51.7651	-101.41	-61.478	-131.59	-46.8653
C	20391	155368	45376	24599	12922	4680	3949	1469	3872	41603	6246	977			149467	39475	18698	7021	-1221	-1952	-4432	-2029	35702		1068.16	282.955	224.655	237.036	-11100	-358.165	-882.869	-261.469	285.547			48.2691	38.3237	40.4358	-1893.54	-61.0993	-150.608	-44.6039
D	19913	171493	48559	24958	12879	4890	3872	1560	3893	40641	6331	1068			165592	42658	19057	6978	-1011	-2029	-4341	-2008	34740		1195.35	294.356	221.851	270.99	-1366.22	-571.549	-1093.45	-305.632	276.592			50.214	37.8455	46.2281	-233.062	-97.5004	-186.531	-52.1376
E	17938	159197	49375	24866	13090	4926	3949	1714	3977	38891	6197	1047			153296	43474	18965	7189	-975	-1952	-4187	-1924	32990		1003.31	275.291	191.624	258.69	-2500	-500.513	-985.176	-348.551	276.599			46.9618	32.689	44.1299	-426.474	-85.3823	-168.061	-59.4591
F	15704	146908	45088	24220	12036	4630	3682	1539	4124	42201	6085	935			141007	39187	18319	6135	-1271	-2219	-4362	-1777	36300		923.304	236.665	184.835	201.876	-2118.33	-568.974	-1118.46	-358.99	269.148			40.3726	31.5309	34.4379	-361.366	-97.0611	-190.798	-61.24
G	7806	57841	30811	20538	9317	3647	3035	1377	3520	39812	5087	864			51940	24910	14637	3416	-2254	-2866	-4524	-2381	33911		378.599	169.907	173.671	189.567	-577.949	-445.723	-744.079	-309.623	262.225			28.9843	29.6265	32.3382	-98.5921	-76.0357	-126.932	-52.8185
H	3190	6780	4827	3422	2094	1370	1166	843	1307	3963	1504	801
																																			Percentage of Vehicle
48h	PBS	DMSO / DMSO	PTX / DMSO	PTX / SP600125 1µM	PTX / SP600125 10µM	PTX / SP600125 100µM	DMSO / SP600125 100µM	Toxicity Control	Extra column	DMSO / DMSO	Empty	PBS			DMSO / DMSO	PTX / DMSO	PTX / SP600125 1µM	PTX / SP600125 10µM	PTX / SP600125 100µM	DMSO / SP600125 100µM	Toxicity Control	Extra column	DMSO / DMSO		DMSO / DMSO	PTX / DMSO	PTX / SP600125 1µM	PTX / SP600125 10µM	PTX / SP600125 100µM	DMSO / SP600125 100µM	Toxicity Control	Extra column	DMSO / DMSO			PTX / DMSO	PTX / SP600125 1µM	PTX / SP600125 10µM	PTX / SP600125 100µM	DMSO / SP600125 100µM	Toxicity Control	Extra column
0	1	2	3	4	5	6	7	8	9	10	11	12																							Mean vehicle
A	3619	7624	5403	3471	2171	1138	949	794	1686	5783	2431	829	Mean Empty																						618.675
B	10252	63575	27073	17707	8818	2607	1995	1075	3879	45658	6225	1033	6993.5		56581.5	20079.5	10713.5	1824.5	-4386.5	-4998.5	-5918.5	-3114.5	38664.5		465.615	151.807	140.211	69.9042	-1866.6	-687.552	-984.775	-342.253	351.943			24.5374	22.6631	11.299	-301.709	-111.133	-159.175	-55.3203
C	19372	142018	38751	19850	9977	3295	2333	1300	4321	46459	7125	1187			135024	31757.5	12856.5	2983.5	-3698.5	-4660.5	-5693.5	-2672.5	39465.5		964.943	227.636	154.47	100.726	-33622.7	-855.138	-1134.16	-344.394	315.648			36.7941	24.9678	16.2809	-5434.64	-138.221	-183.321	-55.6664
D	21515	183761	44758	20679	10406	3534	2593	1525	4237	44084	7160	1356			176768	37764.5	13685.5	3412.5	-3459.5	-4400.5	-5468.5	-2756.5	37090.5		1276.02	260.589	159.319	132.524	-4675	-1239.58	-1377.46	-419.559	295.307			42.1204	25.7516	21.4207	-755.647	-200.36	-222.646	-67.8157
E	21023	190338	46803	21072	11741	3569	2452	1595	4321	44098	7300	1293			183344	39809.5	14078.5	4747.5	-3424.5	-4541.5	-5398.5	-2672.5	37104.5		1199.98	252.086	142.25	170.835	-8780.77	-1164.49	-1270.24	-484.149	311.097			40.7462	22.9927	27.613	-1419.29	-188.223	-205.315	-78.2557
F	18606	173777	41983	20763	10364	3506	2452	1511	4883	52340	7638	1131			166784	34989.5	13769.5	3370.5	-3487.5	-4541.5	-5482.5	-2110.5	45346.5		1092.09	211.315	138.931	110.908	-5812.5	-1164.49	-1405.77	-426.364	336.224			34.156	22.4563	17.9267	-939.508	-188.223	-227.223	-68.9156
G	9451	73145	29251	17868	7701	2726	2213	1433	4392	50063	6513	1096			66151.5	22257.5	10874.5	707.5	-4267.5	-4780.5	-5560.5	-2601.5	43069.5		482.189	151.814	129.028	39.2619	-1094.23	-743.468	-914.556	-338.296	333.046			24.5386	20.8556	6.34613	-176.867	-120.171	-147.825	-54.6808
H	3921	8502	5481	3520	2122	1363	1180	949	1504	5108	2024	970
[truncated: 39 more columns]

## Sheet: All (no empty)
Raw Values															Percentage of 0h										Percentage of Vehicle									Final Data									Rearrange for Copy/Paste into Prism
0h	PBS	DMSO / DMSO	PTX / DMSO	PTX / SP600125 1µM	PTX / SP600125 10µM	PTX / SP600125 100µM	DMSO / SP600125 100µM	Toxicity Control	Extra column	DMSO / DMSO	Empty	PBS			DMSO / DMSO	PTX / DMSO	PTX / SP600125 1µM	PTX / SP600125 10µM	PTX / SP600125 100µM	DMSO / SP600125 100µM	Toxicity Control	Extra column	DMSO / DMSO			PTX / DMSO	PTX / SP600125 1µM	PTX / SP600125 10µM	PTX / SP600125 100µM	DMSO / SP600125 100µM	Toxicity Control	Extra column			PTX / DMSO	PTX / SP600125 1µM	PTX / SP600125 10µM	PTX / SP600125 100µM	DMSO / SP600125 100µM	Toxicity Control	Extra column		Time (h)	PTX / DMSO
0	1	2	3	4	5	6	7	8	9	10	11	12													Mean vehicle									(dark grey boxes are excluded in these calculations)									0	100	100	100	100	100	100
A	1166	2459	2705	1918	1152	611	541	527	696	1707	752	281	Mean Empty												100											Mean							12	72.4171	89.413	92.612	84.8548	79.1118	74.6838
B	2312	14411	15486	9900	4869	2024	1532	1658	1349	13245	1953	344	2259		100	100	100	100	100	100	100	100	100			100	100	100	100	100	100	100		0h	100	100	100	100	100	100	100		24	52.9867	61.1781	65.6828	59.3903	55.8883	47.2822
C	2340	16252	16210	10582	5221	2248	1714	1757	1483	14762	2326	372			100	100	100	100	100	100	100	100	100			100	100	100	100	100	100	100		12h	82.1821	116.976	154.52	159.372	116.897	43.1705	103.893		36	42.5434	51.7286	53.5693	50.5467	44.279	33.6506
D	2024	16112	16751	10849	4834	2185	1904	1862	1602	14819	2319	401			100	100	100	100	100	100	100	100	100			100	100	100	100	100	100	100		24h	57.0681	58.2597	63.8206	56.9672	50.4316	18.6617	48.9248		48	30.3178	41.4572	46.3373	44.9648	38.6922	29.9806
E	2136	17538	18051	12156	5038	2220	1869	1834	1707	14186	2291	386			100	100	100	100	100	100	100	100	100			100	100	100	100	100	100	100		36h	46.0529	39.8024	46.6362	39.1514	38.3147	15.4885	44.9426
F	2129	17531	18817	12170	5298	2319	1869	1869	1764	15746	2431	358			100	100	100	100	100	100	100	100	100			100	100	100	100	100	100	100		48h	38.625	30.8746	34.8508	25.8663	23.1763	13.7389	48.2141
G	1848	15978	16920	10687	4061	1869	1616	1651	1490	15191	2234	344			100	100	100	100	100	100	100	100	100			100	100	100	100	100	100	100
H	913	2094	2248	1609	913	611	541	415	534	1560	668	323
12h	PBS	DMSO / DMSO	PTX / DMSO	PTX / SP600125 1µM	PTX / SP600125 10µM	PTX / SP600125 100µM	DMSO / SP600125 100µM	Toxicity Control	Extra column	DMSO / DMSO	Empty	PBS			DMSO / DMSO	PTX / DMSO	PTX / SP600125 1µM	PTX / SP600125 10µM	PTX / SP600125 100µM	DMSO / SP600125 100µM	Toxicity Control	Extra column	DMSO / DMSO			PTX / DMSO	PTX / SP600125 1µM	PTX / SP600125 10µM	PTX / SP600125 100µM	DMSO / SP600125 100µM	Toxicity Control	Extra column			PTX / DMSO	PTX / SP600125 1µM	PTX / SP600125 10µM	PTX / SP600125 100µM	DMSO / SP600125 100µM	Toxicity Control	Extra column
0	1	2	3	4	5	6	7	8	9	10	11	12													Mean vehicle
A	2431	5228	6071	5424	3879	2508	1771	1124	1883	5221	2607	984	Mean Empty												296.981											Standard Deviation
B	4926	32371	33305	30741	20096	9781	5811	2031	4040	49403	7364	1202	7199.83		224.627	215.065	310.515	412.734	483.251	379.308	122.497	299.481	372.994			72.4171	104.557	138.976	162.721	127.721	41.2474	100.842		0h	0	0	0	0	0	0	0
C	5628	39861	43044	41835	24930	12022	6268	2354	5228	56872	8593	1363			245.268	265.54	395.341	477.495	534.786	365.694	133.978	352.529	385.259			89.413	133.12	160.783	180.074	123.137	45.1134	118.704		12h	8.11442	13.5078	14.6344	15.2934	8.22397	2.8249	12.3235
D	5474	44280	46072	42973	25492	10385	6120	2508	5565	62057	8158	1476			274.826	275.04	396.101	527.348	475.286	321.429	134.694	347.378	418.766			92.612	133.376	177.569	160.039	108.232	45.3543	116.97		24h	6.48555	5.49553	5.91687	6.21488	3.13691	1.1317	4.11766
E	5150	45889	45489	42355	23939	9521	6092	2515	5164	52171	7322	1293			261.655	252.003	348.429	475.169	428.874	325.95	137.132	302.519	367.764			84.8548	117.324	160	144.411	109.754	46.1753	101.865		36h	7.45902	3.48629	4.07321	2.3365	2.73831	1.01844	2.09241
F	4869	39292	44210	39685	23531	9598	6162	2340	5207	49438	6380	1040			224.129	234.947	326.089	444.149	413.885	329.695	125.201	295.181	313.972			79.1118	109.801	149.555	139.364	111.015	42.1578	99.394		48h	7.09131	1.63527	3.36521	2.09402	0.532698	1.47455	2.85316
G	3956	34668	37528	32905	16913	9415	5832	1911	3787	39123	5382	899			216.973	221.797	307.897	416.474	503.745	360.891	115.748	254.161	257.541			74.6838	103.676	140.236	169.622	121.52	38.9749	85.5815
H	2003	4413	4869	4504	3021	2143	1644	1047	1398	3745	1469	836
																									Percentage of Vehicle
24h	PBS	DMSO / DMSO	PTX / DMSO	PTX / SP600125 1µM	PTX / SP600125 10µM	PTX / SP600125 100µM	DMSO / SP600125 100µM	Toxicity Control	Extra column	DMSO / DMSO	Empty	PBS			DMSO / DMSO	PTX / DMSO	PTX / SP600125 1µM	PTX / SP600125 10µM	PTX / SP600125 100µM	DMSO / SP600125 100µM	Toxicity Control	Extra column	DMSO / DMSO			PTX / DMSO	PTX / SP600125 1µM	PTX / SP600125 10µM	PTX / SP600125 100µM	DMSO / SP600125 100µM	Toxicity Control	Extra column			PTX / DMSO	PTX / SP600125 1µM	PTX / SP600125 10µM	PTX / SP600125 100µM	DMSO / SP600125 100µM	Toxicity Control	Extra column
0	1	2	3	4	5	6	7	8	9	10	11	12													Mean vehicle
A	5354	10814	8130	5136	3457	2010	1377	927	1785	5930	2515	850	Mean Empty												458.204											SD as % of Mean
B	12879	82012	37598	26504	16140	6303	3710	1328	3485	46114	5951	892	5562.5		569.093	242.787	267.717	331.485	311.413	242.167	80.0965	258.34	348.162			52.9867	58.4275	72.3444	67.9638	52.8514	17.4805	56.3809		0h	0	0	0	0	0	0	0
C	16364	116385	45440	31345	14833	5867	4300	1588	3380	36242	5804	949			716.127	280.321	296.211	284.103	260.988	250.875	90.3813	227.916	245.509			61.1781	64.646	62.0035	56.9588	54.7518	19.7251	49.7412		12h	9.87371	11.5475	9.47089	9.59607	7.03525	6.54358	11.8618
D	15866	134218	50414	32293	15430	5853	4117	1630	3541	34963	5748	1026			833.031	300.961	297.659	319.197	267.872	216.229	87.5403	221.036	235.934			65.6828	64.962	69.6627	58.4613	47.1905	19.1051	48.2397		24h	11.3646	9.43281	9.27109	10.9096	6.22013	6.0643	8.41631
E	15500	127339	49122	29124	14383	5719	4434	1686	3450	34422	5621	963			726.075	272.129	239.585	285.49	257.613	237.239	91.9302	202.109	242.648			59.3903	52.2879	62.3064	56.2222	51.7759	20.0632	44.1089		36h	16.1966	8.75901	8.734	5.96787	7.1469	6.57548	4.65574
F	13912	119379	48187	31148	14383	5375	4160	1553	3900	38378	5719	906			680.959	256.082	255.941	271.48	231.781	222.579	83.0926	221.088	243.732			55.8883	55.8574	59.2487	50.5846	48.5764	18.1344	48.2511		48h	18.3594	5.29649	9.65603	8.09552	2.29846	10.7327	5.91768
G	9036	68739	36657	26138	10673	4420	3513	1321	3197	34479	4532	822			430.21	216.649	244.578	262.817	236.49	217.389	80.0121	214.564	226.97			47.2822	53.3774	57.3581	51.6124	47.4436	17.4621	46.8271
H	3457	8137	5853	4054	2530	1518	1237	843	1173	3569	1433	710
																									Percentage of Vehicle
36h	PBS	DMSO / DMSO	PTX / DMSO	PTX / SP600125 1µM	PTX / SP600125 10µM	PTX / SP600125 100µM	DMSO / SP600125 100µM	Toxicity Control	Extra column	DMSO / DMSO	Empty	PBS			DMSO / DMSO	PTX / DMSO	PTX / SP600125 1µM	PTX / SP600125 10µM	PTX / SP600125 100µM	DMSO / SP600125 100µM	Toxicity Control	Extra column	DMSO / DMSO			PTX / DMSO	PTX / SP600125 1µM	PTX / SP600125 10µM	PTX / SP600125 100µM	DMSO / SP600125 100µM	Toxicity Control	Extra column
0	1	2	3	4	5	6	7	8	9	10	11	12													Mean vehicle
A	5305	11390	7574	4806	3225	1707	1251	885	1700	4778	2122	773	Mean Empty												541.144
B	15409	103548	35652	23173	13821	4504	3281	1265	3401	37985	5460	871	5901		718.534	230.221	234.071	283.857	222.53	214.164	76.2967	252.113	286.787			42.5434	43.2548	52.455	41.1221	39.5763	14.0992	46.5888
C	20391	155368	45376	24599	12922	4680	3949	1469	3872	41603	6246	977			955.993	279.926	232.461	247.5	208.185	230.397	83.6084	261.092	281.825			51.7286	42.9573	45.7365	38.4713	42.5759	15.4503	48.2482
D	19913	171493	48559	24958	12879	4890	3872	1560	3893	40641	6331	1068			1064.38	289.887	230.049	266.425	223.799	203.361	83.7809	243.009	274.249			53.5693	42.5116	49.2337	41.3566	37.5799	15.4822	44.9065
E	17938	159197	49375	24866	13090	4926	3949	1714	3977	38891	6197	1047			907.726	273.531	204.557	259.825	221.892	211.289	93.4569	232.982	274.151			50.5467	37.8009	48.0141	41.0042	39.045	17.2703	43.0536
F	15704	146908	45088	24220	12036	4630	3682	1539	4124	42201	6085	935			837.99	239.613	199.014	227.18	199.655	197.004	82.3435	233.787	268.011			44.279	36.7765	41.9814	36.895	36.4051	15.2166	43.2023
G	7806	57841	30811	20538	9317	3647	3035	1377	3520	39812	5087	864			362.004	182.098	192.177	229.426	195.131	187.809	83.404	236.242	262.076			33.6506	35.5132	42.3965	36.059	34.706	15.4125	43.656
H	3190	6780	4827	3422	2094	1370	1166	843	1307	3963	1504	801
																									Percentage of Vehicle
48h	PBS	DMSO / DMSO	PTX / DMSO	PTX / SP600125 1µM	PTX / SP600125 10µM	PTX / SP600125 100µM	DMSO / SP600125 100µM	Toxicity Control	Extra column	DMSO / DMSO	Empty	PBS			DMSO / DMSO	PTX / DMSO	PTX / SP600125 1µM	PTX / SP600125 10µM	PTX / SP600125 100µM	DMSO / SP600125 100µM	Toxicity Control	Extra column	DMSO / DMSO			PTX / DMSO	PTX / SP600125 1µM	PTX / SP600125 10µM	PTX / SP600125 100µM	DMSO / SP600125 100µM	Toxicity Control	Extra column
0	1	2	3	4	5	6	7	8	9	10	11	12													Mean vehicle
A	3619	7624	5403	3471	2171	1138	949	794	1686	5783	2431	829	Mean Empty												576.633
B	10252	63575	27073	17707	8818	2607	1995	1075	3879	45658	6225	1033	6993.5		441.156	174.822	178.859	181.105	128.804	130.222	64.8372	287.546	344.719			30.3178	31.0178	31.4073	22.3373	22.5832	11.2441	49.8664
C	19372	142018	38751	19850	9977	3295	2333	1300	4321	46459	7125	1187			873.849	239.056	187.583	191.094	146.575	136.114	73.9898	291.369	314.72			41.4572	32.5307	33.1396	25.4191	23.605	12.8313	50.5293
D	21515	183761	44758	20679	10406	3534	2593	1525	4237	44084	7160	1356			1140.52	267.196	190.607	215.267	161.739	136.187	81.9012	264.482	297.483			46.3373	33.0552	37.3317	28.0489	23.6176	14.2033	45.8666
E	21023	190338	46803	21072	11741	3569	2452	1595	4321	44098	7300	1293			1085.29	259.282	173.346	233.049	160.766	131.193	86.9684	253.134	310.856			44.9648	30.0618	40.4155	27.8801	22.7516	15.0821	43.8987
F	18606	173777	41983	20763	10364	3506	2452	1511	4883	52340	7638	1131			991.255	223.112	170.608	195.621	151.186	131.193	80.8454	276.814	332.402			38.6922	29.5869	33.9247	26.2187	22.7516	14.0202	48.0052
G	9451	73145	29251	17868	7701	2726	2213	1433	4392	50063	6513	1096			457.786	172.878	167.194	189.633	145.853	136.943	86.7959	294.765	329.557			29.9806	28.9948	32.8863	25.294	23.7487	15.0522	51.1183
H	3921	8502	5481	3520	2122	1363	1180	949	1504	5108	2024	970
[truncated: 30 more columns]
