# Supplementary material for: c-Jun inhibition mitigates chemotherapy-induced neurotoxicity in iPSC-derived sensory neurons
Source: Cell Death Discov. 2025 Nov 13;11:529. doi: 10.1038/s41420-025-02847-5 (PMC12615653; doi:10.1038/s41420-025-02847-5)
Supplement: Supplementary file 3 — Dataset [file 41420_2025_2847_MOESM3_ESM.zip › Supplemental Files (to be zipped)/(SFigure S3) Viability MCF7/MCF7_MT_SP_only_plate7_MasterTable_20221109.xlsx]

## Sheet: plate7_MT_lumi_0h
21:15:18
Default, [ RLU ]				MT Cell Viability Assay
Time/Pos	Time/SID	0
A01		51398		more luminescence, more viability
B01		92243
C01		101644
D01		99796
E01		102726		Date of intoxication:		2022-11-09
F01		96416		Measurement timepoints	0h	2022-11-09
G01		81366			12h	2022-11-10
H01		41786			24h	2022-11-10
A02		106780			36h	2022-11-11
B02		626818			48h	2022-11-11
C02		724689
D02		648284
E02		740941
F02		720431		Reader:	Berthold Luminometer
G02		647483		Plate	Normal transparent 96-well plate
H02		94709
A03		129384		Plate 1
B03		688383		Cells	MCF7
C03		802422		Seeded	2022-11-07
D03		769159		Density	30,000/well
E03		800700		Age of cells	44885	days
F03		824091		Agent	SP only
G03		734006
H03		114081		Remarks:
A04		129518
B04		692206
C04		818758
D04		790084
E04		814662
F04		817458			Raw Data Transformed	PBS	DMSO	SP600125 10nM	SP600125 100nM	SP600125 1µM	SP600125 10µM	SP600125 100µM	Toxicity Control	Extra column	DMSO	Empty	PBS
G04		710186				1	2	3	4	5	6	7	8	9	10	11	12
H04		114699			A	51398	106780	129384	129518	113793	79019	47365	23791	29258	74206	36488	14524
A05		113793			B	92243	626818	688383	692206	582151	346409	153028	38498	55607	558262	99417	16203
B05		582151			C	101644	724689	802422	818758	704650	423355	180845	46192	63842	628519	122955	18908
C05		704650			D	99796	648284	769159	790084	678877	410110	187675	50534	68838	635292	124824	20805
D05		678877			E	102726	740941	800700	814662	705078	419251	187268	53457	77845	671963	126925	21037
E05		705078			F	96416	720431	824091	817458	705226	419912	185989	50934	82195	668759	124522	19252
F05		705226			G	81366	647483	734006	710186	596815	341687	156689	42945	61137	589262	101623	16343
G05		596815			H	41786	94709	114081	114699	97119	69526	45433	24410	25850	65331	28970	15107
H05		97119
A06		79019
B06		346409
C06		423355
D06		410110
E06		419251
F06		419912
G06		341687
H06		69526
A07		47365
B07		153028
C07		180845
D07		187675
E07		187268
F07		185989
G07		156689
H07		45433
A08		23791
B08		38498
C08		46192
D08		50534
E08		53457
F08		50934
G08		42945
H08		24410
A09		29258
B09		55607
C09		63842
D09		68838
E09		77845
F09		82195
G09		61137
H09		25850
A10		74206
B10		558262
C10		628519
D10		635292
E10		671963
F10		668759
G10		589262
H10		65331
A11		36488
B11		99417
C11		122955
D11		124824
E11		126925
F11		124522
G11		101623
H11		28970
A12		14524
B12		16203
C12		18908
D12		20805
E12		21037
F12		19252
G12		16343
H12		15107
09.11.202221:15:18Unknown UserMCF7_plate7_MT_luminescence_SP_MTCellViability_Apoptosis_Lumin

## Sheet: 12h
09:03:28
Default, [ RLU ]				MT Cell Viability Assay
Time/Pos	Time/SID	0
A01		59717		more luminescence, more viability
B01		112500
C01		126848
D01		128358
E01		126082		Date of intoxication:		2022-11-09
F01		121599		Measurement timepoints	0h	2022-11-09
G01		99578			12h	2022-11-10
H01		54953			24h	2022-11-10
A02		121170			36h	2022-11-11
B02		777464			48h	2022-11-11
C02		933865
D02		867486
E02		950637
F02		936015		Reader:	Berthold Luminometer
G02		798340		Plate	Normal transparent 96-well plate
H02		115943
A03		155016		Plate 1
B03		845142		Cells	MCF7
C03		1017107		Seeded	2022-11-07
D03		1079789		Density	30,000/well
E03		1127133		Age of cells	44885	days
F03		1107192		Agent	SP only
G03		903462
H03		140725		Remarks:
A04		162521
B04		905907
C04		1103039
D04		1259510
E04		1308302
F04		1159841			Raw Data Transformed	PBS	DMSO	SP600125 10nM	SP600125 100nM	SP600125 1µM	SP600125 10µM	SP600125 100µM	Toxicity Control	Extra column	DMSO	Empty	PBS
G04		914240				1	2	3	4	5	6	7	8	9	10	11	12
H04		143205			A	59717	121170	155016	162521	152740	118571	72695	33333	38020	94112	47477	18831
A05		152740			B	112500	777464	845142	905907	852541	583198	278168	56886	72245	805338	149318	22843
B05		852541			C	126848	933865	1017107	1103039	975953	704123	283635	65233	86404	896070	171711	27002
C05		975953			D	128358	867486	1079789	1259510	1152133	647834	262281	68051	94400	921372	175505	29103
D05		1152133			E	126082	950637	1127133	1308302	1229304	600441	246177	69301	99669	928440	159387	28042
E05		1229304			F	121599	936015	1107192	1159841	1082410	547406	231485	61474	85954	719784	133466	23686
F05		1082410			G	99578	798340	903462	914240	849155	540330	203372	51876	69393	691918	108368	20475
G05		849155			H	54953	115943	140725	143205	131239	99677	62718	30298	32040	76496	33523	18037
H05		131239
A06		118571
B06		583198
C06		704123
D06		647834
E06		600441
F06		547406
G06		540330
H06		99677
A07		72695
B07		278168
C07		283635
D07		262281
E07		246177
F07		231485
G07		203372
H07		62718
A08		33333
B08		56886
C08		65233
D08		68051
E08		69301
F08		61474
G08		51876
H08		30298
A09		38020
B09		72245
C09		86404
D09		94400
E09		99669
F09		85954
G09		69393
H09		32040
A10		94112
B10		805338
C10		896070
D10		921372
E10		928440
F10		719784
G10		691918
H10		76496
A11		47477
B11		149318
C11		171711
D11		175505
E11		159387
F11		133466
G11		108368
H11		33523
A12		18831
B12		22843
C12		27002
D12		29103
E12		28042
F12		23686
G12		20475
H12		18037
10.11.202209:03:28Unknown UserMCF7_plate7_MT_luminescence_SP_MTCellViability_Apoptosis_Lumin

## Sheet: 24h
00:09:15
Default, [ RLU ]				MT Cell Viability Assay
Time/Pos	Time/SID	0
A01		51995		more luminescence, more viability
B01		111446
C01		136235
D01		147737
E01		152122		Date of intoxication:		2022-11-09
F01		149620		Measurement timepoints	0h	2022-11-09
G01		118416			12h	2022-11-10
H01		66273			24h	2022-11-10
A02		107033			36h	2022-11-11
B02		741370			48h	2022-11-11
C02		973241
D02		1023297
E02		1105766
F02		1138389		Reader:	Berthold Luminometer
G02		925293		Plate	Normal transparent 96-well plate
H02		138329
A03		135251		Plate 1
B03		810910		Cells	MCF7
C03		1052997		Seeded	2022-11-07
D03		1245858		Density	30,000/well
E03		1306236		Age of cells	44885	days
F03		1309925		Agent	SP only
G03		1044109
H03		165127		Remarks:
A04		146697
B04		866685
C04		1141572
D04		1261084
E04		1324238
F04		1369516			Raw Data Transformed	PBS	DMSO	SP600125 10nM	SP600125 100nM	SP600125 1µM	SP600125 10µM	SP600125 100µM	Toxicity Control	Extra column	DMSO	Empty	PBS
G04		1036029				1	2	3	4	5	6	7	8	9	10	11	12
H04		163996			A	51995	107033	135251	146697	134513	94175	46740	20805	28731	76630	37127	14067
A05		134513			B	111446	741370	810910	866685	796119	462119	123531	32638	55319	678736	117432	16688
B05		796119			C	136235	973241	1052997	1141572	885502	466441	136151	39411	56141	553779	108530	18444
C05		885502			D	147737	1023297	1245858	1261084	926965	431969	139256	43746	58052	524535	99740	20180
D05		926965			E	152122	1105766	1306236	1324238	813755	409253	136994	45362	64320	574858	99037	19379
E05		813755			F	149620	1138389	1309925	1369516	742374	381723	120608	40922	60265	514649	92467	17411
F05		742374			G	118416	925293	1044109	1036029	860868	365619	109584	36544	52059	513349	81141	15732
G05		860868			H	66273	138329	165127	163996	140275	84471	48742	25183	25738	60617	25963	14840
H05		140275
A06		94175
B06		462119
C06		466441
D06		431969
E06		409253
F06		381723
G06		365619
H06		84471
A07		46740
B07		123531
C07		136151
D07		139256
E07		136994
F07		120608
G07		109584
H07		48742
A08		20805
B08		32638
C08		39411
D08		43746
E08		45362
F08		40922
G08		36544
H08		25183
A09		28731
B09		55319
C09		56141
D09		58052
E09		64320
F09		60265
G09		52059
H09		25738
A10		76630
B10		678736
C10		553779
D10		524535
E10		574858
F10		514649
G10		513349
H10		60617
A11		37127
B11		117432
C11		108530
D11		99740
E11		99037
F11		92467
G11		81141
H11		25963
A12		14067
B12		16688
C12		18444
D12		20180
E12		19379
F12		17411
G12		15732
H12		14840
11.11.202200:09:15Unknown User07_MCF7_24hMTCellViability_Apoptosis_Lumin

## Sheet: 36h
09:14:15
Default, [ RLU ]				MT Cell Viability Assay
Time/Pos	Time/SID	0
A01		47850		more luminescence, more viability
B01		102094
C01		134914
D01		153611
E01		161017		Date of intoxication:		2022-11-09
F01		171170		Measurement timepoints	0h	2022-11-09
G01		136579			12h	2022-11-10
H01		75393			24h	2022-11-10
A02		96887			36h	2022-11-11
B02		695621			48h	2022-11-11
C02		984680
D02		1082853
E02		1142191
F02		1315623		Reader:	Berthold Luminometer
G02		1054628		Plate	Normal transparent 96-well plate
H02		154489
A03		122105		Plate 1
B03		780485		Cells	MCF7
C03		1056862		Seeded	2022-11-07
D03		1274947		Density	30,000/well
E03		1387721		Age of cells	44885	days
F03		1451078		Agent	SP only
G03		1218926
H03		183712		Remarks:
A04		130754
B04		860804
C04		1191642
D04		1333147
E04		1450298
F04		1451324			Raw Data Transformed	PBS	DMSO	SP600125 10nM	SP600125 100nM	SP600125 1µM	SP600125 10µM	SP600125 100µM	Toxicity Control	Extra column	DMSO	Empty	PBS
G04		1239801				1	2	3	4	5	6	7	8	9	10	11	12
H04		185335			A	47850	96887	122105	130754	121739	84408	40367	17952	25948	70348	32026	12247
A05		121739			B	102094	695621	780485	860804	774590	412829	91666	27269	49220	618843	99536	14987
B05		774590			C	134914	984680	1056862	1191642	775757	396865	99803	33144	49480	493183	93051	16519
C05		775757			D	153611	1082853	1274947	1333147	809139	369610	103899	37135	53084	471247	85357	18058
D05		809139			E	161017	1142191	1387721	1450298	767852	353786	102691	39130	57279	522167	84148	17418
E05		767852			F	171170	1315623	1451078	1451324	700188	317453	91526	35448	53281	411410	74065	15571
F05		700188			G	136579	1054628	1218926	1239801	933612	331766	84703	33298	47119	470572	69800	14411
G05		933612			H	75393	154489	183712	185335	146051	81429	46227	24304	24529	54279	23243	13849
H05		146051
A06		84408
B06		412829
C06		396865
D06		369610
E06		353786
F06		317453
G06		331766
H06		81429
A07		40367
B07		91666
C07		99803
D07		103899
E07		102691
F07		91526
G07		84703
H07		46227
A08		17952
B08		27269
C08		33144
D08		37135
E08		39130
F08		35448
G08		33298
H08		24304
A09		25948
B09		49220
C09		49480
D09		53084
E09		57279
F09		53281
G09		47119
H09		24529
A10		70348
B10		618843
C10		493183
D10		471247
E10		522167
F10		411410
G10		470572
H10		54279
A11		32026
B11		99536
C11		93051
D11		85357
E11		84148
F11		74065
G11		69800
H11		23243
A12		12247
B12		14987
C12		16519
D12		18058
E12		17418
F12		15571
G12		14411
H12		13849
11.11.202209:14:15Unknown UserMCF7_plate7_MT_luminescence_SP_MTCellViability_Apoptosis_Lumin

## Sheet: 48h
19:49:09
Default, [ RLU ]				MT Cell Viability Assay
Time/Pos	Time/SID	0
A01		37142		more luminescence, more viability
B01		88259
C01		106928
D01		125288
E01		147702		Date of intoxication:		2022-11-09
F01		151763		Measurement timepoints	0h	2022-11-09
G01		122168			12h	2022-11-10
H01		67931			24h	2022-11-10
A02		78478			36h	2022-11-11
B02		616883			48h	2022-11-11
C02		819847
D02		851508
E02		1085263
F02		1146027		Reader:	Berthold Luminometer
G02		945100		Plate	Normal transparent 96-well plate
H02		139945
A03		96163		Plate 1
B03		702008		Cells	MCF7
C03		889064		Seeded	2022-11-07
D03		1093659		Density	30,000/well
E03		1367780		Age of cells	44885	days
F03		1453938		Agent	SP only
G03		1169727
H03		176826		Remarks:
A04		104145
B04		752050
C04		992254
D04		1188220
E04		1418939
F04		1492168			Raw Data Transformed	PBS	DMSO	SP600125 10nM	SP600125 100nM	SP600125 1µM	SP600125 10µM	SP600125 100µM	Toxicity Control	Extra column	DMSO	Empty	PBS
G04		1102252				1	2	3	4	5	6	7	8	9	10	11	12
H04		170833			A	37142	78478	96163	104145	96044	60947	27993	12781	17151	45194	20074	8186
A05		96044			B	88259	616883	702008	752050	642101	292523	59865	19182	32111	369729	57160	9570
B05		642101			C	106928	819847	889064	992254	619377	309070	69154	23693	33586	333557	57061	10764
C05		619377			D	125288	851508	1093659	1188220	654158	285764	73103	26518	32673	248713	49417	11495
D05		654158			E	147702	1085263	1367780	1418939	645853	262998	70559	28576	37619	331070	51897	11832
E05		645853			F	151763	1146027	1453938	1492168	496570	208839	63687	25766	30944	199135	42678	10413
F05		496570			G	122168	945100	1169727	1102252	642670	251538	59324	24873	33137	315422	46276	10132
G05		642670			H	67931	139945	176826	170833	116294	66912	37823	19702	17917	37226	16744	9970
H05		116294
A06		60947
B06		292523
C06		309070
D06		285764
E06		262998
F06		208839
G06		251538
H06		66912
A07		27993
B07		59865
C07		69154
D07		73103
E07		70559
F07		63687
G07		59324
H07		37823
A08		12781
B08		19182
C08		23693
D08		26518
E08		28576
F08		25766
G08		24873
H08		19702
A09		17151
B09		32111
C09		33586
D09		32673
E09		37619
F09		30944
G09		33137
H09		17917
A10		45194
B10		369729
C10		333557
D10		248713
E10		331070
F10		199135
G10		315422
H10		37226
A11		20074
B11		57160
C11		57061
D11		49417
E11		51897
F11		42678
G11		46276
H11		16744
A12		8186
B12		9570
C12		10764
D12		11495
E12		11832
F12		10413
G12		10132
H12		9970
11.11.202219:49:09Unknown UserMCF7_plate7_MT_luminescence_SP_MTCellViability_Apoptosis_Lumin

## Sheet: All
Raw Values															Minus Empty Value										Percentage of 0h										Percentage of Vehicle									Final Data
0h	PBS	DMSO	SP600125 10nM	SP600125 100nM	SP600125 1µM	SP600125 10µM	SP600125 100µM	Toxicity Control	Extra column	DMSO	Empty	PBS			DMSO	SP600125 10nM	SP600125 100nM	SP600125 1µM	SP600125 10µM	SP600125 100µM	Toxicity Control	Extra column	DMSO		DMSO	SP600125 10nM	SP600125 100nM	SP600125 1µM	SP600125 10µM	SP600125 100µM	Toxicity Control	Extra column	DMSO			SP600125 10nM	SP600125 100nM	SP600125 1µM	SP600125 10µM	SP600125 100µM	Toxicity Control	Extra column			SP600125 10nM	SP600125 100nM	SP600125 1µM	SP600125 10µM	SP600125 100µM
0	1	2	3	4	5	6	7	8	9	10	11	12																							Mean vehicle									(dark grey boxes are excluded in these calculations)
A	51398	106780	129384	129518	113793	79019	47365	23791	29258	74206	36488	14524	Mean Empty																						100											Mean
B	92243	626818	688383	692206	582151	346409	153028	38498	55607	558262	99417	16203	116711		510107	571672	575495	465440	229698	36317	-78213	-61104	441551		100	100	100	100	100	100	100	100	100			100	100	100	100	100	100	100		0h	100	100	100	100	100
C	101644	724689	802422	818758	704650	423355	180845	46192	63842	628519	122955	18908			607978	685711	702047	587939	306644	64134	-70519	-52869	511808		100	100	100	100	100	100	100	100	100			100	100	100	100	100	100	100		12h	100.822	111.006	122.036	126.58	141.596
D	99796	648284	769159	790084	678877	410110	187675	50534	68838	635292	124824	20805			531573	652448	673373	562166	293399	70964	-66177	-47873	518581		100	100	100	100	100	100	100	100	100			100	100	100	100	100	100	100		24h	126.797	130.711	110.597	95.022	38.5544
E	102726	740941	800700	814662	705078	419251	187268	53457	77845	671963	126925	21037			624230	683989	697951	588367	302540	70557	-63254	-38866	555252		100	100	100	100	100	100	100	100	100			100	100	100	100	100	100	100		36h	134.493	141.117	105.156	82.0108	14.5002
F	96416	720431	824091	817458	705226	419912	185989	50934	82195	668759	124522	19252			603720	707380	700747	588515	303201	69278	-65777	-34516	552048		100	100	100	100	100	100	100	100	100			100	100	100	100	100	100	100		48h	160.99	166.907	104.969	80.0031	25.525
G	81366	647483	734006	710186	596815	341687	156689	42945	61137	589262	101623	16343			530772	617295	593475	480104	224976	39978	-73766	-55574	472551		100	100	100	100	100	100	100	100	100			100	100	100	100	100	100	100
H	41786	94709	114081	114699	97119	69526	45433	24410	25850	65331	28970	15107
12h	PBS	DMSO	SP600125 10nM	SP600125 100nM	SP600125 1µM	SP600125 10µM	SP600125 100µM	Toxicity Control	Extra column	DMSO	Empty	PBS			DMSO	SP600125 10nM	SP600125 100nM	SP600125 1µM	SP600125 10µM	SP600125 100µM	Toxicity Control	Extra column	DMSO		DMSO	SP600125 10nM	SP600125 100nM	SP600125 1µM	SP600125 10µM	SP600125 100µM	Toxicity Control	Extra column	DMSO			SP600125 10nM	SP600125 100nM	SP600125 1µM	SP600125 10µM	SP600125 100µM	Toxicity Control	Extra column			SP600125 10nM	SP600125 100nM	SP600125 1µM	SP600125 10µM	SP600125 100µM
0	1	2	3	4	5	6	7	8	9	10	11	12																							Mean vehicle
A	59717	121170	155016	162521	152740	118571	72695	33333	38020	94112	47477	18831	Mean Empty																						130.782											Standard Deviation
B	112500	777464	845142	905907	852541	583198	278168	56886	72245	805338	149318	22843	149626		627838	695516	756281	702915	433572	128542	-92739.8	-77380.8	655712		123.08	121.664	131.414	151.022	188.757	353.945	-118.573	-126.638	148.502			93.0279	100.483	115.476	144.33	270.638	-90.6651	-96.8315		0h	0	0	0	0	0
C	126848	933865	1017107	1103039	975953	704123	283635	65233	86404	896070	171711	27002			784239	867481	953413	826327	554497	134009	-84392.8	-63221.8	746444		128.991	126.508	135.805	140.546	180.828	208.952	-119.674	-119.582	145.845			96.7324	103.841	107.466	138.267	159.771	-91.5066	-91.4363		12h	7.46494	12.6355	13.4764	16.4348	67.6586
D	128358	867486	1079789	1259510	1152133	647834	262281	68051	94400	921372	175505	29103			717860	930163	1.10988e+06	1.00251e+06	498208	112655	-81574.8	-55225.8	771746		135.045	142.565	164.825	178.329	169.806	158.75	-123.268	-115.359	148.819			109.01	126.03	136.356	129.839	121.385	-94.2545	-88.2073		24h	17.456	14.8667	15.1659	18.0159	13.2096
E	126082	950637	1127133	1308302	1229304	600441	246177	69301	99669	928440	159387	28042			801011	977507	1.15868e+06	1.07968e+06	450815	96551.2	-80324.8	-49956.8	778814		128.32	142.913	166.011	183.504	149.01	136.841	-126.988	-128.536	140.263			109.276	126.938	140.313	113.938	104.633	-97.099	-98.2829		36h	23.67	20.1491	21.0526	18.0145	8.32878
F	121599	936015	1107192	1159841	1082410	547406	231485	61474	85954	719784	133466	23686			786389	957566	1.01022e+06	932784	397780	81859.2	-88151.8	-63671.8	570158		130.257	135.368	144.163	158.498	131.194	118.16	-134.016	-184.47	103.281			103.507	110.231	121.193	100.315	90.3493	-102.473	-141.052		48h	36.0279	33.2875	18.7435	17.9264	4.80455
G	99578	798340	903462	914240	849155	540330	203372	51876	69393	691918	108368	20475			648714	753836	764614	699529	390704	53746.2	-97749.8	-80232.8	542292		122.221	122.119	128.837	145.704	173.665	134.439	-132.513	-144.371	114.758			93.3764	98.5128	111.41	132.79	102.797	-101.324	-110.391
H	54953	115943	140725	143205	131239	99677	62718	30298	32040	76496	33523	18037
																																			Percentage of Vehicle
24h	PBS	DMSO	SP600125 10nM	SP600125 100nM	SP600125 1µM	SP600125 10µM	SP600125 100µM	Toxicity Control	Extra column	DMSO	Empty	PBS			DMSO	SP600125 10nM	SP600125 100nM	SP600125 1µM	SP600125 10µM	SP600125 100µM	Toxicity Control	Extra column	DMSO		DMSO	SP600125 10nM	SP600125 100nM	SP600125 1µM	SP600125 10µM	SP600125 100µM	Toxicity Control	Extra column	DMSO			SP600125 10nM	SP600125 100nM	SP600125 1µM	SP600125 10µM	SP600125 100µM	Toxicity Control	Extra column			SP600125 10nM	SP600125 100nM	SP600125 1µM	SP600125 10µM	SP600125 100µM
0	1	2	3	4	5	6	7	8	9	10	11	12																							Mean vehicle
A	51995	107033	135251	146697	134513	94175	46740	20805	28731	76630	37127	14067	Mean Empty																						123.499											SD as % of Mean
B	111446	741370	810910	866685	796119	462119	123531	32638	55319	678736	117432	16688	99724.5		641646	711186	766960	696394	362394	23806.5	-67086.5	-44405.5	579012		125.786	124.404	133.27	149.621	157.77	65.5519	-85.7741	-72.672	131.131			100.734	107.912	121.152	127.75	53.0791	-69.4535	-58.8444		0h	0	0	0	0	0
C	136235	973241	1052997	1141572	885502	466441	136151	39411	56141	553779	108530	18444			873516	953272	1.04185e+06	785778	366716	36426.5	-60313.5	-43583.5	454054		143.676	139.02	148.401	133.649	119.59	56.7975	-85.528	-82.4368	88.7158			112.568	120.164	108.219	96.8354	45.9904	-69.2543	-66.7512		12h	7.40411	11.3828	11.043	12.9837	47.783
D	147737	1023297	1245858	1261084	926965	431969	139256	43746	58052	524535	99740	20180			923572	1.14613e+06	1.16136e+06	827240	332244	39531.5	-55978.5	-41672.5	424810		173.743	175.667	172.469	147.152	113.24	55.7064	-84.5891	-87.048	81.9179			142.242	139.653	119.153	91.6932	45.1069	-68.494	-70.4851		24h	13.7669	11.3738	13.7127	18.9597	34.2623
E	152122	1105766	1306236	1324238	813755	409253	136994	45362	64320	574858	99037	19379			1.00604e+06	1.20651e+06	1.22451e+06	714030	309528	37269.5	-54362.5	-35404.5	475134		161.165	176.393	175.444	121.358	102.31	52.8218	-85.9432	-91.0938	85.5708			142.83	142.062	98.2668	82.843	42.7712	-69.5904	-73.761		36h	17.5995	14.2782	20.0204	21.966	57.439
F	149620	1138389	1309925	1369516	742374	381723	120608	40922	60265	514649	92467	17411			1.03866e+06	1.2102e+06	1.26979e+06	642650	281998	20883.5	-58802.5	-39459.5	414924		172.044	171.082	181.205	109.198	93.0071	30.1445	-89.3967	-114.322	75.1609			138.53	146.727	88.4209	75.3103	24.4088	-72.3869	-92.5698		48h	22.3789	19.9437	17.8563	22.4071	18.8229
G	118416	925293	1044109	1036029	860868	365619	109584	36544	52059	513349	81141	15732			825568	944384	936304	761144	265894	9859.5	-63180.5	-47665.5	413624		155.541	152.988	157.766	158.537	118.188	24.6623	-85.6499	-85.7694	87.5301			123.878	127.748	128.372	95.6999	19.9697	-69.353	-69.4497
H	66273	138329	165127	163996	140275	84471	48742	25183	25738	60617	25963	14840
																																			Percentage of Vehicle
36h	PBS	DMSO	SP600125 10nM	SP600125 100nM	SP600125 1µM	SP600125 10µM	SP600125 100µM	Toxicity Control	Extra column	DMSO	Empty	PBS			DMSO	SP600125 10nM	SP600125 100nM	SP600125 1µM	SP600125 10µM	SP600125 100µM	Toxicity Control	Extra column	DMSO		DMSO	SP600125 10nM	SP600125 100nM	SP600125 1µM	SP600125 10µM	SP600125 100µM	Toxicity Control	Extra column	DMSO			SP600125 10nM	SP600125 100nM	SP600125 1µM	SP600125 10µM	SP600125 100µM	Toxicity Control	Extra column
0	1	2	3	4	5	6	7	8	9	10	11	12																							Mean vehicle
A	47850	96887	122105	130754	121739	84408	40367	17952	25948	70348	32026	12247	Mean Empty																						125.616
B	102094	695621	780485	860804	774590	412829	91666	27269	49220	618843	99536	14987	84326.2		611295	696159	776478	690264	328503	7339.83	-57057.2	-35106.2	534517		119.837	121.776	134.923	148.304	143.015	20.2105	-72.951	-57.4531	121.054			96.9432	107.41	118.061	113.851	16.0891	-58.0747	-45.7372
C	134914	984680	1056862	1191642	775757	396865	99803	33144	49480	493183	93051	16519			900354	972536	1.10732e+06	691431	312539	15476.8	-51182.2	-34846.2	408857		148.09	141.829	157.727	117.602	101.922	24.132	-72.5793	-65.9104	79.8848			112.907	125.563	93.6208	81.1382	19.211	-57.7788	-52.4698
D	153611	1082853	1274947	1333147	809139	369610	103899	37135	53084	471247	85357	18058			998527	1.19062e+06	1.24882e+06	724813	285284	19572.8	-47191.2	-31242.2	386921		187.844	182.485	185.458	128.932	97.2341	27.5814	-71.3105	-65.2605	74.6115			145.273	147.639	102.64	77.406	21.9569	-56.7688	-51.9525
E	161017	1142191	1387721	1450298	767852	353786	102691	39130	57279	522167	84148	17418			1.05786e+06	1.30339e+06	1.36597e+06	683526	269460	18364.8	-45196.2	-27047.2	437841		169.467	190.558	195.712	116.173	89.0659	26.0284	-71.4519	-69.5908	78.8544			151.699	155.802	92.4831	70.9034	20.7206	-56.8813	-55.3997
F	171170	1315623	1451078	1451324	700188	317453	91526	35448	53281	411410	74065	15571			1.2313e+06	1.36675e+06	1.367e+06	615862	233127	7199.83	-48878.2	-31045.2	327084		203.952	193.213	195.077	104.647	76.8885	10.3927	-74.3089	-89.9443	59.2492			153.813	155.297	83.307	61.2093	8.27338	-59.1557	-71.6027
G	136579	1054628	1218926	1239801	933612	331766	84703	33298	47119	470572	69800	14411			970302	1.1346e+06	1.15547e+06	849286	247440	376.833	-51028.2	-37207.2	386246		182.81	183.802	194.696	176.896	109.985	0.942602	-69.1757	-66.9507	81.7363			146.321	154.994	140.823	87.5567	0.750385	-55.0693	-53.298
H	75393	154489	183712	185335	146051	81429	46227	24304	24529	54279	23243	13849
																																			Percentage of Vehicle
48h	PBS	DMSO	SP600125 10nM	SP600125 100nM	SP600125 1µM	SP600125 10µM	SP600125 100µM	Toxicity Control	Extra column	DMSO	Empty	PBS			DMSO	SP600125 10nM	SP600125 100nM	SP600125 1µM	SP600125 10µM	SP600125 100µM	Toxicity Control	Extra column	DMSO		DMSO	SP600125 10nM	SP600125 100nM	SP600125 1µM	SP600125 10µM	SP600125 100µM	Toxicity Control	Extra column	DMSO			SP600125 10nM	SP600125 100nM	SP600125 1µM	SP600125 10µM	SP600125 100µM	Toxicity Control	Extra column
0	1	2	3	4	5	6	7	8	9	10	11	12																							Mean vehicle
A	37142	78478	96163	104145	96044	60947	27993	12781	17151	45194	20074	8186	Mean Empty																						100.235
B	88259	616883	702008	752050	642101	292523	59865	19182	32111	369729	57160	9570	50748.2		566135	651260	701302	591353	241775	9116.83	-31566.2	-18637.2	318981		110.984	113.922	121.861	127.052	105.258	25.1035	-40.3592	-30.5007	72.241			113.655	121.575	126.755	105.011	25.0446	-40.2646	-30.4292
C	106928	819847	889064	992254	619377	309070	69154	23693	33586	333557	57061	10764			769099	838316	941506	568629	258322	18405.8	-27055.2	-17162.2	282809		126.501	122.255	134.109	96.7156	84.2416	28.699	-38.3658	-32.4617	55.2568			121.968	133.794	96.4889	84.0442	28.6318	-38.2759	-32.3856
D	125288	851508	1093659	1188220	654158	285764	73103	26518	32673	248713	49417	11495			800760	1.04291e+06	1.13747e+06	603410	235016	22354.8	-24230.2	-18075.2	197965		150.64	159.846	168.922	107.337	80.1011	31.5017	-36.6142	-37.7565	38.1743			159.471	168.526	107.085	79.9134	31.4278	-36.5284	-37.668
E	147702	1085263	1367780	1418939	645853	262998	70559	28576	37619	331070	51897	11832			1.03451e+06	1.31703e+06	1.36819e+06	595105	212250	19810.8	-22172.2	-13129.2	280322		165.727	192.552	196.03	101.145	70.156	28.0778	-35.0526	-33.7806	50.4855			192.1	195.57	100.908	69.9915	28.012	-34.9704	-33.7014
F	151763	1146027	1453938	1492168	496570	208839	63687	25766	30944	199135	42678	10413			1.09528e+06	1.40319e+06	1.44142e+06	445822	158091	12938.8	-24982.2	-19804.2	148387		181.422	198.364	205.698	75.7537	52.1406	18.6767	-37.9801	-57.3768	26.8793			197.899	205.215	75.5761	52.0184	18.6329	-37.8911	-57.2423
G	122168	945100	1169727	1102252	642670	251538	59324	24873	33137	315422	46276	10132			894352	1.11898e+06	1.0515e+06	591922	200790	8575.83	-25875.2	-17611.2	264674		168.5	181.271	177.177	123.29	89.2494	21.4514	-35.0774	-31.6896	56.0096			180.846	176.762	123.001	89.0403	21.4011	-34.9951	-31.6153
H	67931	139945	176826	170833	116294	66912	37823	19702	17917	37226	16744	9970
[truncated: 39 more columns]

## Sheet: All (no empty)
Raw Values															Percentage of 0h										Percentage of Vehicle									Final Data									Rearrange for Copy/Paste into Prism
0h	PBS	DMSO	SP600125 10nM	SP600125 100nM	SP600125 1µM	SP600125 10µM	SP600125 100µM	Toxicity Control	Extra column	DMSO	Empty	PBS			DMSO	SP600125 10nM	SP600125 100nM	SP600125 1µM	SP600125 10µM	SP600125 100µM	Toxicity Control	Extra column	DMSO			SP600125 10nM	SP600125 100nM	SP600125 1µM	SP600125 10µM	SP600125 100µM	Toxicity Control	Extra column			SP600125 10nM	SP600125 100nM	SP600125 1µM	SP600125 10µM	SP600125 100µM	Toxicity Control	Extra column		Time (h)	SP600125 10nM
0	1	2	3	4	5	6	7	8	9	10	11	12													Mean vehicle									(dark grey boxes are excluded in these calculations)									0	100	100	100	100	100	100
A	51398	106780	129384	129518	113793	79019	47365	23791	29258	74206	36488	14524	Mean Empty												100											Mean							12	94.24	97.297	107.76	108.054	103.13	94.4813
B	92243	626818	688383	692206	582151	346409	153028	38498	55607	558262	99417	16203	116711		100	100	100	100	100	100	100	100	100			100	100	100	100	100	100	100		0h	100	100	100	100	100	100	100		24	100.794	112.284	138.594	139.587	136.008	121.713
C	101644	724689	802422	818758	704650	423355	180845	46192	63842	628519	122955	18908			100	100	100	100	100	100	100	100	100			100	100	100	100	100	100	100		12h	100.827	109.539	118.31	118.256	110.545	101.679	95.7592		36	97.4525	113.207	142.474	148.967	151.347	142.737
D	99796	648284	769159	790084	678877	410110	187675	50534	68838	635292	124824	20805			100	100	100	100	100	100	100	100	100			100	100	100	100	100	100	100		24h	124.83	128.377	108.936	91.9009	62.4831	72.2962	73.1356		48	112.744	122.493	157.198	188.854	195.052	176.184
E	102726	740941	800700	814662	705078	419251	187268	53457	77845	671963	126925	21037			100	100	100	100	100	100	100	100	100			100	100	100	100	100	100	100		36h	132.698	138.781	104.14	80.24	47.0668	62.5164	65.6974
F	96416	720431	824091	817458	705226	419912	185989	50934	82195	668759	124522	19252			100	100	100	100	100	100	100	100	100			100	100	100	100	100	100	100		48h	158.754	164.386	103.969	76.1377	41.6597	58.144	54.9077
G	81366	647483	734006	710186	596815	341687	156689	42945	61137	589262	101623	16343			100	100	100	100	100	100	100	100	100			100	100	100	100	100	100	100
H	41786	94709	114081	114699	97119	69526	45433	24410	25850	65331	28970	15107
12h	PBS	DMSO	SP600125 10nM	SP600125 100nM	SP600125 1µM	SP600125 10µM	SP600125 100µM	Toxicity Control	Extra column	DMSO	Empty	PBS			DMSO	SP600125 10nM	SP600125 100nM	SP600125 1µM	SP600125 10µM	SP600125 100µM	Toxicity Control	Extra column	DMSO			SP600125 10nM	SP600125 100nM	SP600125 1µM	SP600125 10µM	SP600125 100µM	Toxicity Control	Extra column			SP600125 10nM	SP600125 100nM	SP600125 1µM	SP600125 10µM	SP600125 100µM	Toxicity Control	Extra column
0	1	2	3	4	5	6	7	8	9	10	11	12													Mean vehicle
A	59717	121170	155016	162521	152740	118571	72695	33333	38020	94112	47477	18831	Mean Empty												130.276											Standard Deviation
B	112500	777464	845142	905907	852541	583198	278168	56886	72245	805338	149318	22843	149626		124.033	122.772	130.872	146.447	168.355	181.776	147.764	129.921	144.258			94.24	100.458	112.413	129.23	139.531	113.423	99.7273		0h	0	0	0	0	0	0	0
C	126848	933865	1017107	1103039	975953	704123	283635	65233	86404	896070	171711	27002			128.864	126.755	134.721	138.502	166.32	156.839	141.221	135.34	142.568			97.297	103.412	106.314	127.667	120.39	108.402	103.887		12h	6.35167	10.8496	11.3632	11.2063	16.644	8.39651	9.92914
D	128358	867486	1079789	1259510	1152133	647834	262281	68051	94400	921372	175505	29103			133.813	140.386	159.415	169.712	157.966	139.753	134.664	137.134	145.031			107.76	122.367	130.271	121.255	107.274	103.368	105.264		24h	15.9813	13.8013	12.641	12.4354	4.56321	1.82653	7.2558
E	126082	950637	1127133	1308302	1229304	600441	246177	69301	99669	928440	159387	28042			128.301	140.768	160.594	174.35	143.218	131.457	129.639	128.035	138.168			108.054	123.272	133.831	109.934	100.907	99.5109	98.28		36h	22.0498	18.7838	17.7853	12.6727	2.93436	2.37796	6.55615
F	121599	936015	1107192	1159841	1082410	547406	231485	61474	85954	719784	133466	23686			129.924	134.353	141.884	153.484	130.362	124.462	120.693	104.573	107.63			103.13	108.91	117.815	100.066	95.5369	92.6444	80.2706		48h	34.5301	32.0432	16.08	12.9565	1.96871	3.2228	7.74863
G	99578	798340	903462	914240	849155	540330	203372	51876	69393	691918	108368	20475			123.299	123.086	128.732	142.281	158.136	129.793	120.796	113.504	117.421			94.4813	98.8152	109.215	121.385	99.6296	92.7234	87.1259
H	54953	115943	140725	143205	131239	99677	62718	30298	32040	76496	33523	18037
																									Percentage of Vehicle
24h	PBS	DMSO	SP600125 10nM	SP600125 100nM	SP600125 1µM	SP600125 10µM	SP600125 100µM	Toxicity Control	Extra column	DMSO	Empty	PBS			DMSO	SP600125 10nM	SP600125 100nM	SP600125 1µM	SP600125 10µM	SP600125 100µM	Toxicity Control	Extra column	DMSO			SP600125 10nM	SP600125 100nM	SP600125 1µM	SP600125 10µM	SP600125 100µM	Toxicity Control	Extra column			SP600125 10nM	SP600125 100nM	SP600125 1µM	SP600125 10µM	SP600125 100µM	Toxicity Control	Extra column
0	1	2	3	4	5	6	7	8	9	10	11	12													Mean vehicle
A	51995	107033	135251	146697	134513	94175	46740	20805	28731	76630	37127	14067	Mean Empty												116.871											SD as % of Mean
B	111446	741370	810910	866685	796119	462119	123531	32638	55319	678736	117432	16688	99724.5		118.275	117.799	125.206	136.755	133.403	80.7244	84.7784	99.4821	121.58			100.794	107.132	117.013	114.145	69.0712	72.54	85.121		0h	0	0	0	0	0	0	0
C	136235	973241	1052997	1141572	885502	466441	136151	39411	56141	553779	108530	18444			134.298	131.227	139.427	125.666	110.177	75.286	85.32	87.9374	88.1086			112.284	119.3	107.525	94.2723	64.4179	73.0033	75.2429		12h	6.29958	9.90475	9.60463	9.47632	15.0563	8.25788	10.3689
D	147737	1023297	1245858	1261084	926965	431969	139256	43746	58052	524535	99740	20180			157.847	161.977	159.614	136.544	105.33	74.2006	86.5675	84.3313	82.566			138.594	136.572	116.833	90.1248	63.4891	74.0707	72.1574		24h	12.8024	10.7506	11.6041	13.5313	7.3031	2.52645	9.92102
E	152122	1105766	1306236	1324238	813755	409253	136994	45362	64320	574858	99037	19379			149.238	163.137	162.551	115.413	97.6153	73.154	84.857	82.6257	85.5491			139.587	139.085	98.7526	83.5237	62.5936	72.6072	70.698		36h	16.6166	13.5348	17.0783	15.7935	6.23445	3.80375	9.97931
F	149620	1138389	1309925	1369516	742374	381723	120608	40922	60265	514649	92467	17411			158.015	158.954	167.534	105.268	90.9055	64.8468	80.3432	73.3195	76.9558			136.008	143.349	90.0713	77.7825	55.4857	68.745	62.7353		48h	21.7507	19.4927	15.4662	17.0172	4.7257	5.5428	14.1121
G	118416	925293	1044109	1036029	860868	365619	109584	36544	52059	513349	81141	15732			142.906	142.248	145.881	144.244	107.004	69.9373	85.0949	85.1514	87.1173			121.713	124.822	123.421	91.5572	59.8412	72.8107	72.8591
H	66273	138329	165127	163996	140275	84471	48742	25183	25738	60617	25963	14840
																									Percentage of Vehicle
36h	PBS	DMSO	SP600125 10nM	SP600125 100nM	SP600125 1µM	SP600125 10µM	SP600125 100µM	Toxicity Control	Extra column	DMSO	Empty	PBS			DMSO	SP600125 10nM	SP600125 100nM	SP600125 1µM	SP600125 10µM	SP600125 100µM	Toxicity Control	Extra column	DMSO			SP600125 10nM	SP600125 100nM	SP600125 1µM	SP600125 10µM	SP600125 100µM	Toxicity Control	Extra column
0	1	2	3	4	5	6	7	8	9	10	11	12													Mean vehicle
A	47850	96887	122105	130754	121739	84408	40367	17952	25948	70348	32026	12247	Mean Empty												116.343
B	102094	695621	780485	860804	774590	412829	91666	27269	49220	618843	99536	14987	84326.2		110.977	113.379	124.357	133.057	119.174	59.9015	70.8323	88.514	110.852			97.4525	106.888	114.365	102.433	51.4868	60.8821	76.0801
C	134914	984680	1056862	1191642	775757	396865	99803	33144	49480	493183	93051	16519			135.876	131.709	145.543	110.091	93.7428	55.187	71.7527	77.5038	78.4675			113.207	125.098	94.6261	80.5744	47.4347	61.6733	66.6165
D	153611	1082853	1274947	1333147	809139	369610	103899	37135	53084	471247	85357	18058			167.034	165.759	168.735	119.188	90.1246	55.3611	73.4852	77.1144	74.178			142.474	145.032	102.445	77.4644	47.5843	63.1624	66.2818
E	161017	1142191	1387721	1450298	767852	353786	102691	39130	57279	522167	84148	17418			154.154	173.313	178.025	108.903	84.3852	54.8364	73.199	73.5808	77.7077			148.967	153.017	93.605	72.5313	47.1333	62.9164	63.2446
F	171170	1315623	1451078	1451324	700188	317453	91526	35448	53281	411410	74065	15571			182.616	176.082	177.541	99.2856	75.5999	49.2104	69.5959	64.8227	61.5184			151.347	152.601	85.3385	64.98	42.2976	59.8195	55.7167
G	136579	1054628	1218926	1239801	933612	331766	84703	33298	47119	470572	69800	14411			162.881	166.065	174.574	156.432	97.0965	54.058	77.5364	77.0712	79.8579			142.737	150.051	134.458	83.4569	46.4643	66.6445	66.2446
H	75393	154489	183712	185335	146051	81429	46227	24304	24529	54279	23243	13849
																									Percentage of Vehicle
48h	PBS	DMSO	SP600125 10nM	SP600125 100nM	SP600125 1µM	SP600125 10µM	SP600125 100µM	Toxicity Control	Extra column	DMSO	Empty	PBS			DMSO	SP600125 10nM	SP600125 100nM	SP600125 1µM	SP600125 10µM	SP600125 100µM	Toxicity Control	Extra column	DMSO			SP600125 10nM	SP600125 100nM	SP600125 1µM	SP600125 10µM	SP600125 100µM	Toxicity Control	Extra column
0	1	2	3	4	5	6	7	8	9	10	11	12													Mean vehicle
A	37142	78478	96163	104145	96044	60947	27993	12781	17151	45194	20074	8186	Mean Empty												90.4523
B	88259	616883	702008	752050	642101	292523	59865	19182	32111	369729	57160	9570	50748.2		98.415	101.979	108.645	110.298	84.4444	39.1203	49.826	57.7463	66.2286			112.744	120.113	121.941	93.3579	43.2496	55.0853	63.8417
C	106928	819847	889064	992254	619377	309070	69154	23693	33586	333557	57061	10764			113.131	110.798	121.19	87.8985	73.0049	38.2394	51.2924	52.608	53.0703			122.493	133.982	97.1767	80.711	42.2757	56.7066	58.161
D	125288	851508	1093659	1188220	654158	285764	73103	26518	32673	248713	49417	11495			131.348	142.189	150.392	96.3588	69.6798	38.9519	52.4756	47.4636	39.1494			157.198	166.266	106.53	77.0349	43.0635	58.0146	52.4736
E	147702	1085263	1367780	1418939	645853	262998	70559	28576	37619	331070	51897	11832			146.471	170.823	174.175	91.6002	62.7304	37.6781	53.456	48.3255	49.2691			188.854	192.56	101.269	69.352	41.6552	59.0986	53.4265
F	151763	1146027	1453938	1492168	496570	208839	63687	25766	30944	199135	42678	10413			159.075	176.429	182.538	70.4129	49.734	34.2423	50.587	37.6471	29.7768			195.052	201.805	77.8453	54.9837	37.8568	55.9267	41.6209
G	122168	945100	1169727	1102252	642670	251538	59324	24873	33137	315422	46276	10132			145.965	159.362	155.206	107.683	73.6165	37.861	57.9183	54.2012	53.5283			176.184	171.589	119.05	81.3871	41.8574	64.0318	59.9224
H	67931	139945	176826	170833	116294	66912	37823	19702	17917	37226	16744	9970
[truncated: 30 more columns]
