# Supplementary material for: c-Jun inhibition mitigates chemotherapy-induced neurotoxicity in iPSC-derived sensory neurons
Source: Cell Death Discov. 2025 Nov 13;11:529. doi: 10.1038/s41420-025-02847-5 (PMC12615653; doi:10.1038/s41420-025-02847-5)
Supplement: Supplementary file 3 — Dataset [file 41420_2025_2847_MOESM3_ESM.zip › Supplemental Files (to be zipped)/(SFigure S3) Viability MCF7/MCF7_MT_SP_only_plate8_MasterTable_20221109.xlsx]

## Sheet: plate8_MT_lumi_0h
21:16:56
Default, [ RLU ]				MT Cell Viability Assay
Time/Pos	Time/SID	0
A01		42285		more luminescence, more viability
B01		78288
C01		85575
D01		89299
E01		87612		Date of intoxication:		2022-11-09
F01		84008		Measurement timepoints	0h	2022-11-09
G01		72569			12h	2022-11-10
H01		36102			24h	2022-11-10
A02		92854			36h	2022-11-11
B02		557123			48h	2022-11-11
C02		610088
D02		644426
E02		649998
F02		621092		Reader:	Berthold Luminometer
G02		586100		Plate	Normal transparent 96-well plate
H02		71725
A03		115633		Plate 1
B03		628680		Cells	MCF7
C03		684407		Seeded	2022-11-07
D03		707109		Density	30,000/well
E03		736036		Age of cells	44885	days
F03		735945		Agent	SP only
G03		644005
H03		84710		Remarks:
A04		113729
B04		623389
C04		699576
D04		728223
E04		752492
F04		749253			Raw Data Transformed	PBS	DMSO	SP600125 10nM	SP600125 100nM	SP600125 1µM	SP600125 10µM	SP600125 100µM	Toxicity Control	Extra column	DMSO	Empty	PBS
G04		636163				1	2	3	4	5	6	7	8	9	10	11	12
H04		86059			A	42285	92854	115633	113729	98749	71037	43072	21754	30326	67475	33467	12830
A05		98749			B	78288	557123	628680	623389	527022	318689	143233	32399	50808	503666	89130	14116
B05		527022			C	85575	610088	684407	699576	607987	367895	168240	40001	62289	583318	105326	16505
C05		607987			D	89299	644426	707109	728223	644897	411859	180951	44337	66104	586142	106520	18290
D05		644897			E	87612	649998	736036	752492	656722	402929	183551	46051	71599	601973	110455	18458
E05		656722			F	84008	621092	735945	749253	650694	399479	179426	42988	68177	609892	101447	16041
F05		650694			G	72569	586100	644005	636163	566265	336459	151672	35504	53422	533753	74353	13926
G05		566265			H	36102	71725	84710	86059	81331	59710	39123	20861	23103	53675	21571	12591
H05		81331
A06		71037
B06		318689
C06		367895
D06		411859
E06		402929
F06		399479
G06		336459
H06		59710
A07		43072
B07		143233
C07		168240
D07		180951
E07		183551
F07		179426
G07		151672
H07		39123
A08		21754
B08		32399
C08		40001
D08		44337
E08		46051
F08		42988
G08		35504
H08		20861
A09		30326
B09		50808
C09		62289
D09		66104
E09		71599
F09		68177
G09		53422
H09		23103
A10		67475
B10		503666
C10		583318
D10		586142
E10		601973
F10		609892
G10		533753
H10		53675
A11		33467
B11		89130
C11		105326
D11		106520
E11		110455
F11		101447
G11		74353
H11		21571
A12		12830
B12		14116
C12		16505
D12		18290
E12		18458
F12		16041
G12		13926
H12		12591
09.11.202221:16:56Unknown UserMCF7_plate8_MT_luminescence_SP_MTCellViability_Apoptosis_Lumin

## Sheet: 12h
09:05:20
Default, [ RLU ]				MT Cell Viability Assay
Time/Pos	Time/SID	0
A01		47126		more luminescence, more viability
B01		92032
C01		103337
D01		101440
E01		98777		Date of intoxication:		2022-11-09
F01		90114		Measurement timepoints	0h	2022-11-09
G01		75892			12h	2022-11-10
H01		40866			24h	2022-11-10
A02		101813			36h	2022-11-11
B02		638587			48h	2022-11-11
C02		740983
D02		747806
E02		767894
F02		701221		Reader:	Berthold Luminometer
G02		608922		Plate	Normal transparent 96-well plate
H02		80340
A03		130340		Plate 1
B03		745150		Cells	MCF7
C03		906406		Seeded	2022-11-07
D03		961155		Density	30,000/well
E03		942191		Age of cells	44885	days
F03		893238		Agent	SP only
G03		707165
H03		95503		Remarks:
A04		137043
B04		754853
C04		960158
D04		981581
E04		1012891
F04		919039			Raw Data Transformed	PBS	DMSO	SP600125 10nM	SP600125 100nM	SP600125 1µM	SP600125 10µM	SP600125 100µM	Toxicity Control	Extra column	DMSO	Empty	PBS
G04		719595				1	2	3	4	5	6	7	8	9	10	11	12
H04		98524			A	47126	101813	130340	137043	125773	94730	54040	24965	32040	70693	36179	14221
A05		125773			B	92032	638587	745150	754853	688173	462140	187521	39242	54686	564311	102044	16252
B05		688173			C	103337	740983	906406	960158	845304	557355	222765	48482	69034	678497	125456	19098
C05		845304			D	101440	747806	961155	981581	935277	601551	228730	52754	74838	684512	119603	20833
D05		935277			E	98777	767894	942191	1012891	931117	597940	232869	53815	78738	679657	122126	20517
E05		931117			F	90114	701221	893238	919039	850693	556470	215865	49817	72688	656315	110504	18023
F05		850693			G	75892	608922	707165	719595	725644	434723	171367	39130	57511	534105	73742	14889
G05		725644			H	40866	80340	95503	98524	102817	74325	46964	24122	24880	54012	22548	13624
H05		102817
A06		94730
B06		462140
C06		557355
D06		601551
E06		597940
F06		556470
G06		434723
H06		74325
A07		54040
B07		187521
C07		222765
D07		228730
E07		232869
F07		215865
G07		171367
H07		46964
A08		24965
B08		39242
C08		48482
D08		52754
E08		53815
F08		49817
G08		39130
H08		24122
A09		32040
B09		54686
C09		69034
D09		74838
E09		78738
F09		72688
G09		57511
H09		24880
A10		70693
B10		564311
C10		678497
D10		684512
E10		679657
F10		656315
G10		534105
H10		54012
A11		36179
B11		102044
C11		125456
D11		119603
E11		122126
F11		110504
G11		73742
H11		22548
A12		14221
B12		16252
C12		19098
D12		20833
E12		20517
F12		18023
G12		14889
H12		13624
10.11.202209:05:20Unknown UserMCF7_plate8_MT_luminescence_SP_MTCellViability_Apoptosis_Lumin

## Sheet: 24h
00:11:40
Default, [ RLU ]				MT Cell Viability Assay
Time/Pos	Time/SID	0
A01		34486		more luminescence, more viability
B01		68107
C01		81696
D01		85181
E01		86151		Date of intoxication:		2022-11-09
F01		82602		Measurement timepoints	0h	2022-11-09
G01		70896			12h	2022-11-10
H01		37802			24h	2022-11-10
A02		74410			36h	2022-11-11
B02		470797			48h	2022-11-11
C02		571527
D02		619953
E02		640253
F02		636789		Reader:	Berthold Luminometer
G02		558472		Plate	Normal transparent 96-well plate
H02		72435
A03		94322		Plate 1
B03		549493		Cells	MCF7
C03		685503		Seeded	2022-11-07
D03		744805		Density	30,000/well
E03		788559		Age of cells	44885	days
F03		764121		Agent	SP only
G03		635938
H03		83171		Remarks:
A04		100913
B04		566756
C04		750680
D04		816875
E04		874583
F04		830261			Raw Data Transformed	PBS	DMSO	SP600125 10nM	SP600125 100nM	SP600125 1µM	SP600125 10µM	SP600125 100µM	Toxicity Control	Extra column	DMSO	Empty	PBS
G04		653947				1	2	3	4	5	6	7	8	9	10	11	12
H04		87598			A	34486	74410	94322	100913	92910	64706	29904	13645	18669	41526	20032	8291
A05		92910			B	68107	470797	549493	566756	528807	297870	68009	18493	31689	318640	53604	9443
B05		528807			C	81696	571527	685503	750680	667909	289670	78351	23960	39882	382531	66709	11523
C05		667909			D	85181	619953	744805	816875	757882	326264	89692	28330	44316	397912	68788	13666
D05		757882			E	86151	640253	788559	874583	789001	352493	94589	30291	49543	424219	78583	14439
E05		789001			F	82602	636789	764121	830261	760973	323341	91969	30488	59064	589353	90612	14011
F05		760973			G	70896	558472	635938	653947	679017	295130	75070	25801	47021	512913	67320	12760
G05		679017			H	37802	72435	83171	87598	91547	55930	33270	18627	20974	51391	20173	11945
H05		91547
A06		64706
B06		297870
C06		289670
D06		326264
E06		352493
F06		323341
G06		295130
H06		55930
A07		29904
B07		68009
C07		78351
D07		89692
E07		94589
F07		91969
G07		75070
H07		33270
A08		13645
B08		18493
C08		23960
D08		28330
E08		30291
F08		30488
G08		25801
H08		18627
A09		18669
B09		31689
C09		39882
D09		44316
E09		49543
F09		59064
G09		47021
H09		20974
A10		41526
B10		318640
C10		382531
D10		397912
E10		424219
F10		589353
G10		512913
H10		51391
A11		20032
B11		53604
C11		66709
D11		68788
E11		78583
F11		90612
G11		67320
H11		20173
A12		8291
B12		9443
C12		11523
D12		13666
E12		14439
F12		14011
G12		12760
H12		11945
11.11.202200:11:40Unknown User08_MCF7_24hMTCellViability_Apoptosis_Lumin

## Sheet: 36h
09:15:52
Default, [ RLU ]				MT Cell Viability Assay
Time/Pos	Time/SID	0
A01		44316		more luminescence, more viability
B01		89467
C01		107096
D01		115001
E01		116652		Date of intoxication:		2022-11-09
F01		111382		Measurement timepoints	0h	2022-11-09
G01		94688			12h	2022-11-10
H01		53380			24h	2022-11-10
A02		94603			36h	2022-11-11
B02		615948			48h	2022-11-11
C02		746429
D02		824696
E02		852836
F02		828968		Reader:	Berthold Luminometer
G02		715372		Plate	Normal transparent 96-well plate
H02		100759
A03		121367		Plate 1
B03		738707		Cells	MCF7
C03		1009251		Seeded	2022-11-07
D03		1125250		Density	30,000/well
E03		1184342		Age of cells	44885	days
F03		1073634		Agent	SP only
G03		854214
H03		120573		Remarks:
A04		128344
B04		762477
C04		1113944
D04		1237574
E04		1297804
F04		1186604			Raw Data Transformed	PBS	DMSO	SP600125 10nM	SP600125 100nM	SP600125 1µM	SP600125 10µM	SP600125 100µM	Toxicity Control	Extra column	DMSO	Empty	PBS
G04		892648				1	2	3	4	5	6	7	8	9	10	11	12
H04		126700			A	44316	94603	121367	128344	117116	73039	33305	16175	18957	38870	19358	9169
A05		117116			B	89467	615948	738707	762477	723782	309401	66716	21255	32209	308881	53366	10504
B05		723782			C	107096	746429	1009251	1113944	1062841	347287	79960	28689	42236	393120	68023	12697
C05		1062841			D	115001	824696	1125250	1237574	1459102	418640	94842	33902	45805	412646	69435	14566
D05		1459102			E	116652	852836	1184342	1297804	919222	392797	95419	35146	49916	425301	75569	15571
E05		919222			F	111382	828968	1073634	1186604	1245963	392235	93114	34373	53850	492199	80403	14517
F05		1245963			G	94688	715372	854214	892648	981546	329391	74318	29630	47070	480641	64594	13350
G05		981546			H	53380	100759	120573	126700	129265	71564	42236	22759	23222	51229	20608	12809
H05		129265
A06		73039
B06		309401
C06		347287
D06		418640
E06		392797
F06		392235
G06		329391
H06		71564
A07		33305
B07		66716
C07		79960
D07		94842
E07		95419
F07		93114
G07		74318
H07		42236
A08		16175
B08		21255
C08		28689
D08		33902
E08		35146
F08		34373
G08		29630
H08		22759
A09		18957
B09		32209
C09		42236
D09		45805
E09		49916
F09		53850
G09		47070
H09		23222
A10		38870
B10		308881
C10		393120
D10		412646
E10		425301
F10		492199
G10		480641
H10		51229
A11		19358
B11		53366
C11		68023
D11		69435
E11		75569
F11		80403
G11		64594
H11		20608
A12		9169
B12		10504
C12		12697
D12		14566
E12		15571
F12		14517
G12		13350
H12		12809
11.11.202209:15:52Unknown UserMCF7_plate8_MT_luminescence_SP_MTCellViability_Apoptosis_Lumin

## Sheet: 48h
19:50:45
Default, [ RLU ]				MT Cell Viability Assay
Time/Pos	Time/SID	0
A01		37886		more luminescence, more viability
B01		76546
C01		92186
D01		104518
E01		108305		Date of intoxication:		2022-11-09
F01		107680		Measurement timepoints	0h	2022-11-09
G01		88547			12h	2022-11-10
H01		50478			24h	2022-11-10
A02		80909			36h	2022-11-11
B02		542501			48h	2022-11-11
C02		667712
D02		763151
E02		811177
F02		814557		Reader:	Berthold Luminometer
G02		703785		Plate	Normal transparent 96-well plate
H02		97751
A03		101848		Plate 1
B03		653722		Cells	MCF7
C03		837744		Seeded	2022-11-07
D03		951037		Density	30,000/well
E03		1031117		Age of cells	44885	days
F03		1013439		Agent	SP only
G03		882122
H03		118964		Remarks:
A04		104532
B04		665147
C04		907663
D04		1013523
E04		1093554
F04		1072355			Raw Data Transformed	PBS	DMSO	SP600125 10nM	SP600125 100nM	SP600125 1µM	SP600125 10µM	SP600125 100µM	Toxicity Control	Extra column	DMSO	Empty	PBS
G04		978335				1	2	3	4	5	6	7	8	9	10	11	12
H04		129026			A	37886	80909	101848	104532	93318	54799	25759	11692	13076	24873	12121	6113
A05		93318			B	76546	542501	653722	665147	584098	229939	47133	15381	21164	190556	31893	6780
B05		584098			C	92186	667712	837744	907663	707587	257328	57286	20327	27403	233080	40774	8333
C05		707587			D	104518	763151	951037	1013523	912512	298517	67777	24529	30010	255684	42664	10020
D05		912512			E	108305	811177	1031117	1093554	698649	304412	82996	25717	33031	248503	48096	10961
E05		698649			F	107680	814557	1013439	1072355	990729	316441	69885	26665	42137	395586	61291	11228
F05		990729			G	88547	703785	882122	978335	954059	293647	59528	24037	37802	389010	50688	10511
G05		954059			H	50478	97751	118964	129026	121191	64270	36664	19533	19189	41224	17046	10666
H05		121191
A06		54799
B06		229939
C06		257328
D06		298517
E06		304412
F06		316441
G06		293647
H06		64270
A07		25759
B07		47133
C07		57286
D07		67777
E07		82996
F07		69885
G07		59528
H07		36664
A08		11692
B08		15381
C08		20327
D08		24529
E08		25717
F08		26665
G08		24037
H08		19533
A09		13076
B09		21164
C09		27403
D09		30010
E09		33031
F09		42137
G09		37802
H09		19189
A10		24873
B10		190556
C10		233080
D10		255684
E10		248503
F10		395586
G10		389010
H10		41224
A11		12121
B11		31893
C11		40774
D11		42664
E11		48096
F11		61291
G11		50688
H11		17046
A12		6113
B12		6780
C12		8333
D12		10020
E12		10961
F12		11228
G12		10511
H12		10666
11.11.202219:50:45Unknown UserMCF7_plate8_MT_luminescence_SP_MTCellViability_Apoptosis_Lumin

## Sheet: All
Raw Values															Minus Empty Value										Percentage of 0h										Percentage of Vehicle									Final Data
0h	PBS	DMSO	SP600125 10nM	SP600125 100nM	SP600125 1µM	SP600125 10µM	SP600125 100µM	Toxicity Control	Extra column	DMSO	Empty	PBS			DMSO	SP600125 10nM	SP600125 100nM	SP600125 1µM	SP600125 10µM	SP600125 100µM	Toxicity Control	Extra column	DMSO		DMSO	SP600125 10nM	SP600125 100nM	SP600125 1µM	SP600125 10µM	SP600125 100µM	Toxicity Control	Extra column	DMSO			SP600125 10nM	SP600125 100nM	SP600125 1µM	SP600125 10µM	SP600125 100µM	Toxicity Control	Extra column			SP600125 10nM	SP600125 100nM	SP600125 1µM	SP600125 10µM	SP600125 100µM
0	1	2	3	4	5	6	7	8	9	10	11	12																							Mean vehicle									(dark grey boxes are excluded in these calculations)
A	42285	92854	115633	113729	98749	71037	43072	21754	30326	67475	33467	12830	Mean Empty																						100											Mean
B	78288	557123	628680	623389	527022	318689	143233	32399	50808	503666	89130	14116	97871.8		459251	530808	525517	429150	220817	45361.2	-65472.8	-47063.8	405794		100	100	100	100	100	100	100	100	100			100	100	100	100	100	100	100		0h	100	100	100	100	100
C	85575	610088	684407	699576	607987	367895	168240	40001	62289	583318	105326	16505			512216	586535	601704	510115	270023	70368.2	-57870.8	-35582.8	485446		100	100	100	100	100	100	100	100	100			100	100	100	100	100	100	100		12h	111.934	114.882	124.418	136.93	128.524
D	89299	644426	707109	728223	644897	411859	180951	44337	66104	586142	106520	18290			546554	609237	630351	547025	313987	83079.2	-53534.8	-31767.8	488270		100	100	100	100	100	100	100	100	100			100	100	100	100	100	100	100		24h	118.739	126.883	138.026	100.829	16.5348
E	87612	649998	736036	752492	656722	402929	183551	46051	71599	601973	110455	18458			552126	638164	654620	558850	305057	85679.2	-51820.8	-26272.8	504101		100	100	100	100	100	100	100	100	100			100	100	100	100	100	100	100		36h	149.29	160.046	185.264	103.116	18.4774
F	84008	621092	735945	749253	650694	399479	179426	42988	68177	609892	101447	16041			523220	638073	651381	552822	301607	81554.2	-54883.8	-29694.8	512020		100	100	100	100	100	100	100	100	100			100	100	100	100	100	100	100		48h	157.954	166.834	164.944	95.8873	26.3977
G	72569	586100	644005	636163	566265	336459	151672	35504	53422	533753	74353	13926			488228	546133	538291	468393	238587	53800.2	-62367.8	-44449.8	435881		100	100	100	100	100	100	100	100	100			100	100	100	100	100	100	100
H	36102	71725	84710	86059	81331	59710	39123	20861	23103	53675	21571	12591
12h	PBS	DMSO	SP600125 10nM	SP600125 100nM	SP600125 1µM	SP600125 10µM	SP600125 100µM	Toxicity Control	Extra column	DMSO	Empty	PBS			DMSO	SP600125 10nM	SP600125 100nM	SP600125 1µM	SP600125 10µM	SP600125 100µM	Toxicity Control	Extra column	DMSO		DMSO	SP600125 10nM	SP600125 100nM	SP600125 1µM	SP600125 10µM	SP600125 100µM	Toxicity Control	Extra column	DMSO			SP600125 10nM	SP600125 100nM	SP600125 1µM	SP600125 10µM	SP600125 100µM	Toxicity Control	Extra column			SP600125 10nM	SP600125 100nM	SP600125 1µM	SP600125 10µM	SP600125 100µM
0	1	2	3	4	5	6	7	8	9	10	11	12																							Mean vehicle
A	47126	101813	130340	137043	125773	94730	54040	24965	32040	70693	36179	14221	Mean Empty																						112.977											Standard Deviation
B	92032	638587	745150	754853	688173	462140	187521	39242	54686	564311	102044	16252	108912		529674	636238	645940	579260	353228	78608.5	-69670.5	-54226.5	455398		115.334	119.862	122.915	134.979	159.964	173.295	-106.411	-115.219	112.224			106.095	108.797	119.475	141.59	153.39	-94.1888	-101.985		0h	0	0	0	0	0
C	103337	740983	906406	960158	845304	557355	222765	48482	69034	678497	125456	19098			632070	797494	851246	736392	448442	113852	-60430.5	-39878.5	569584		123.399	135.967	141.472	144.358	166.076	161.795	-104.423	-112.072	117.332			120.35	125.223	127.777	147	143.211	-92.4289	-99.1996		12h	9.93423	9.88773	7.06738	9.38669	18.1882
D	101440	747806	961155	981581	935277	601551	228730	52754	74838	684512	119603	20833			638894	852242	872668	826364	492638	119818	-56158.5	-34074.5	575600		116.895	139.887	138.442	151.065	156.898	144.221	-104.901	-107.261	117.885			123.819	122.54	133.714	138.876	127.656	-92.8518	-94.9409		24h	9.08753	11.3386	9.89721	9.80684	14.8767
E	98777	767894	942191	1012891	931117	597940	232869	53815	78738	679657	122126	20517			658982	833278	903978	822204	489028	123956	-55097.5	-30174.5	570744		119.353	130.574	138.092	147.124	160.307	144.675	-106.323	-114.851	113.22			115.576	122.231	130.225	141.894	128.058	-94.1107	-101.659		36h	17.7096	20.3129	36.9006	2.7411	13.8232
F	90114	701221	893238	919039	850693	556470	215865	49817	72688	656315	110504	18023			592308	784326	810126	741780	447558	106952	-59095.5	-36224.5	547402		113.204	122.921	124.371	134.181	148.391	131.143	-107.674	-121.989	106.91			108.802	110.085	118.769	131.347	116.08	-95.3063	-107.977		48h	17.2208	20.892	33.3467	10.2218	15.0201
G	75892	608922	707165	719595	725644	434723	171367	39130	57511	534105	73742	14889			500010	598252	610682	616732	325810	62454.5	-69782.5	-51401.5	425192		102.413	109.543	113.448	131.67	136.558	116.086	-111.889	-115.639	97.5478			96.9611	100.418	116.546	120.873	102.752	-99.037	-102.357
H	40866	80340	95503	98524	102817	74325	46964	24122	24880	54012	22548	13624
																																			Percentage of Vehicle
24h	PBS	DMSO	SP600125 10nM	SP600125 100nM	SP600125 1µM	SP600125 10µM	SP600125 100µM	Toxicity Control	Extra column	DMSO	Empty	PBS			DMSO	SP600125 10nM	SP600125 100nM	SP600125 1µM	SP600125 10µM	SP600125 100µM	Toxicity Control	Extra column	DMSO		DMSO	SP600125 10nM	SP600125 100nM	SP600125 1µM	SP600125 10µM	SP600125 100µM	Toxicity Control	Extra column	DMSO			SP600125 10nM	SP600125 100nM	SP600125 1µM	SP600125 10µM	SP600125 100µM	Toxicity Control	Extra column			SP600125 10nM	SP600125 100nM	SP600125 1µM	SP600125 10µM	SP600125 100µM
0	1	2	3	4	5	6	7	8	9	10	11	12																							Mean vehicle
A	34486	74410	94322	100913	92910	64706	29904	13645	18669	41526	20032	8291	Mean Empty																						88.4412											SD as % of Mean
B	68107	470797	549493	566756	528807	297870	68009	18493	31689	318640	53604	9443	70936		399861	478557	495820	457871	226934	-2927	-52443	-39247	247704		87.068	90.1563	94.349	106.692	102.77	-6.45266	-80.0989	-83.391	61.0418			101.939	106.68	120.637	116.202	-7.29599	-90.5674	-94.2898		0h	0	0	0	0	0
C	81696	571527	685503	750680	667909	289670	78351	23960	39882	382531	66709	11523			500591	614567	679744	596973	218734	7415	-46976	-31054	311595		97.7304	104.779	112.97	117.027	81.0056	10.5374	-81.1739	-87.2724	64.1873			118.473	127.734	132.322	91.5927	11.9146	-91.7829	-98.6785		12h	8.87509	8.60684	5.68038	6.8551	14.1515
D	85181	619953	744805	816875	757882	326264	89692	28330	44316	397912	68788	13666			549017	673869	745939	686946	255328	18756	-42606	-26620	326976		100.451	110.609	118.337	125.579	81.318	22.5761	-79.5856	-83.7955	66.9662			125.065	133.803	141.991	91.9458	25.5266	-89.987	-94.7471		24h	7.65333	8.93625	7.17054	9.72625	89.9721
E	86151	640253	788559	874583	789001	352493	94589	30291	49543	424219	78583	14439			569317	717623	803647	718065	281557	23653	-40645	-21393	353283		103.114	112.451	122.765	128.49	92.2965	27.6065	-78.4337	-81.4263	70.0818			127.148	138.81	145.283	104.359	31.2145	-88.6846	-92.0683		36h	11.8625	12.6919	19.9179	2.65827	74.8114
F	82602	636789	764121	830261	760973	323341	91969	30488	59064	589353	90612	14011			565853	693185	759325	690037	252405	21033	-40448	-11872	518417		108.148	108.637	116.572	124.821	83.6867	25.7902	-73.6975	-39.98	101.249			122.836	131.807	141.134	94.6241	29.1609	-83.3294	-45.2052		48h	10.9024	12.5226	20.217	10.6602	56.8993
G	70896	558472	635938	653947	679017	295130	75070	25801	47021	512913	67320	12760			487536	565002	583011	608081	224194	4134	-45135	-23915	441977		99.8582	103.455	108.308	129.823	93.9673	7.68399	-72.369	-53.8022	101.399			116.976	122.463	146.79	106.248	8.68825	-81.8273	-60.8339
H	37802	72435	83171	87598	91547	55930	33270	18627	20974	51391	20173	11945
																																			Percentage of Vehicle
36h	PBS	DMSO	SP600125 10nM	SP600125 100nM	SP600125 1µM	SP600125 10µM	SP600125 100µM	Toxicity Control	Extra column	DMSO	Empty	PBS			DMSO	SP600125 10nM	SP600125 100nM	SP600125 1µM	SP600125 10µM	SP600125 100µM	Toxicity Control	Extra column	DMSO		DMSO	SP600125 10nM	SP600125 100nM	SP600125 1µM	SP600125 10µM	SP600125 100µM	Toxicity Control	Extra column	DMSO			SP600125 10nM	SP600125 100nM	SP600125 1µM	SP600125 10µM	SP600125 100µM	Toxicity Control	Extra column
0	1	2	3	4	5	6	7	8	9	10	11	12																							Mean vehicle
A	44316	94603	121367	128344	117116	73039	33305	16175	18957	38870	19358	9169	Mean Empty																						104.527
B	89467	615948	738707	762477	723782	309401	66716	21255	32209	308881	53366	10504	68565		547383	670142	693912	655217	240836	-1849	-47310	-36356	240316		119.19	126.249	132.044	152.678	109.066	-4.07617	-72.259	-77.2483	59.2212			120.782	126.325	146.066	104.342	-3.89964	-69.1295	-73.9028
C	107096	746429	1009251	1113944	1062841	347287	79960	28689	42236	393120	68023	12697			677864	940686	1045379	994276	278722	11395	-39876	-26329	324555		132.339	160.38	173.736	194.912	103.222	16.1934	-68.9052	-73.9935	66.8571			153.434	166.212	186.471	98.7511	15.4921	-65.921	-70.789
D	115001	824696	1125250	1237574	1459102	418640	94842	33902	45805	412646	69435	14566			756131	1056685	1169009	1390537	350075	26277	-34663	-22760	344081		138.345	173.444	185.454	254.2	111.493	31.6289	-64.7485	-71.6448	70.4694			165.932	177.422	243.191	106.665	30.2591	-61.9443	-68.542
E	116652	852836	1184342	1297804	919222	392797	95419	35146	49916	425301	75569	15571			784271	1115777	1229239	850657	324232	26854	-33419	-18649	356736		142.046	174.842	187.779	152.216	106.286	31.3425	-64.4895	-70.9821	70.7667			167.27	179.647	145.623	101.683	29.9851	-61.6966	-67.9079
F	111382	828968	1073634	1186604	1245963	392235	93114	34373	53850	492199	80403	14517			760403	1005069	1118039	1177398	323670	24549	-34192	-14715	423634		145.331	157.516	171.641	212.98	107.315	30.1015	-62.2989	-49.5541	82.7378			150.694	164.208	203.756	102.667	28.7978	-59.6008	-47.408
G	94688	715372	854214	892648	981546	329391	74318	29630	47070	480641	64594	13350			646807	785649	824083	912981	260826	5753	-38935	-21495	412076		132.48	143.857	153.092	194.918	109.321	10.6933	-62.428	-48.3579	94.5386			137.626	146.462	186.476	104.587	10.2302	-59.7243	-46.2636
H	53380	100759	120573	126700	129265	71564	42236	22759	23222	51229	20608	12809
																																			Percentage of Vehicle
48h	PBS	DMSO	SP600125 10nM	SP600125 100nM	SP600125 1µM	SP600125 10µM	SP600125 100µM	Toxicity Control	Extra column	DMSO	Empty	PBS			DMSO	SP600125 10nM	SP600125 100nM	SP600125 1µM	SP600125 10µM	SP600125 100µM	Toxicity Control	Extra column	DMSO		DMSO	SP600125 10nM	SP600125 100nM	SP600125 1µM	SP600125 10µM	SP600125 100µM	Toxicity Control	Extra column	DMSO			SP600125 10nM	SP600125 100nM	SP600125 1µM	SP600125 10µM	SP600125 100µM	Toxicity Control	Extra column
0	1	2	3	4	5	6	7	8	9	10	11	12																							Mean vehicle
A	37886	80909	101848	104532	93318	54799	25759	11692	13076	24873	12121	6113	Mean Empty																						90.4496
B	76546	542501	653722	665147	584098	229939	47133	15381	21164	190556	31893	6780	45901		496600	607821	619246	538197	184038	1232	-30520	-24737	144655		108.133	114.509	117.836	125.41	83.3441	2.71598	-46.6148	-52.5605	35.6474			126.599	130.278	138.652	92.1442	3.00275	-51.5367	-58.1103
C	92186	667712	837744	907663	707587	257328	57286	20327	27403	233080	40774	8333			621811	791843	861762	661686	211427	11385	-25574	-18498	187179		121.396	135.003	143.22	129.713	78.2996	16.1792	-44.1915	-51.9857	38.5581			149.258	158.343	143.409	86.5671	17.8875	-48.8576	-57.4748
D	104518	763151	951037	1013523	912512	298517	67777	24529	30010	255684	42664	10020			717250	905136	967622	866611	252616	21876	-21372	-15891	209783		131.231	148.569	153.505	158.423	80.4542	26.3315	-39.9217	-50.0223	42.9645			164.256	169.714	175.15	88.9492	29.1118	-44.1369	-55.304
E	108305	811177	1031117	1093554	698649	304412	82996	25717	33031	248503	48096	10961			765276	985216	1047653	652748	258511	37095	-20184	-12870	202602		138.605	154.383	160.04	116.802	84.7418	43.2952	-38.9496	-48.986	40.1907			170.684	176.938	129.135	93.6895	47.8667	-43.0622	-54.1583
F	107680	814557	1013439	1072355	990729	316441	69885	26665	42137	395586	61291	11228			768656	967538	1026454	944828	270540	23984	-19236	-3764	349685		146.909	151.634	157.581	170.91	89.6995	29.4087	-35.0486	-12.6756	68.2952			167.645	174.22	188.956	99.1706	32.5139	-38.7493	-14.014
G	88547	703785	882122	978335	954059	293647	59528	24037	37802	389010	50688	10511			657884	836221	932434	908158	247746	13627	-21864	-8099	343109		134.749	153.117	173.221	193.888	103.839	25.3289	-35.0565	-18.2205	78.7162			169.284	191.511	214.36	114.803	28.0033	-38.7581	-20.1444
H	50478	97751	118964	129026	121191	64270	36664	19533	19189	41224	17046	10666
[truncated: 39 more columns]

## Sheet: All (no empty)
Raw Values															Percentage of 0h										Percentage of Vehicle									Final Data									Rearrange for Copy/Paste into Prism
0h	PBS	DMSO	SP600125 10nM	SP600125 100nM	SP600125 1µM	SP600125 10µM	SP600125 100µM	Toxicity Control	Extra column	DMSO	Empty	PBS			DMSO	SP600125 10nM	SP600125 100nM	SP600125 1µM	SP600125 10µM	SP600125 100µM	Toxicity Control	Extra column	DMSO			SP600125 10nM	SP600125 100nM	SP600125 1µM	SP600125 10µM	SP600125 100µM	Toxicity Control	Extra column			SP600125 10nM	SP600125 100nM	SP600125 1µM	SP600125 10µM	SP600125 100µM	Toxicity Control	Extra column		Time (h)	SP600125 10nM
0	1	2	3	4	5	6	7	8	9	10	11	12													Mean vehicle									(dark grey boxes are excluded in these calculations)									0	100	100	100	100	100	100
A	42285	92854	115633	113729	98749	71037	43072	21754	30326	67475	33467	12830	Mean Empty												100											Mean							12	105.14	117.48	120.576	113.552	107.666	97.4063
B	78288	557123	628680	623389	527022	318689	143233	32399	50808	503666	89130	14116	97871.8		100	100	100	100	100	100	100	100	100			100	100	100	100	100	100	100		0h	100	100	100	100	100	100	100		24	101.768	116.62	122.641	124.742	120.891	114.975
C	85575	610088	684407	699576	607987	367895	168240	40001	62289	583318	105326	16505			100	100	100	100	100	100	100	100	100			100	100	100	100	100	100	100		12h	110.304	112.88	120.538	127.068	110.868	104.122	96.9733		36	118.675	148.936	160.723	162.515	147.342	133.965
D	89299	644426	707109	728223	644897	411859	180951	44337	66104	586142	106520	18290			100	100	100	100	100	100	100	100	100			100	100	100	100	100	100	100		24h	116.94	124.24	132.873	98.4955	57.4221	75.7293	84.8576		48	124.567	146.635	161.121	167.822	164.965	164.089
E	87612	649998	736036	752492	656722	402929	183551	46051	71599	601973	110455	18458			100	100	100	100	100	100	100	100	100			100	100	100	100	100	100	100		36h	145.359	155.31	175.601	98.7601	50.3981	76.342	73.6118
F	84008	621092	735945	749253	650694	399479	179426	42988	68177	609892	101447	16041			100	100	100	100	100	100	100	100	100			100	100	100	100	100	100	100		48h	154.867	163.292	158.895	91.1677	45.4877	67.7223	61.8436
G	72569	586100	644005	636163	566265	336459	151672	35504	53422	533753	74353	13926			100	100	100	100	100	100	100	100	100			100	100	100	100	100	100	100
H	36102	71725	84710	86059	81331	59710	39123	20861	23103	53675	21571	12591
12h	PBS	DMSO	SP600125 10nM	SP600125 100nM	SP600125 1µM	SP600125 10µM	SP600125 100µM	Toxicity Control	Extra column	DMSO	Empty	PBS			DMSO	SP600125 10nM	SP600125 100nM	SP600125 1µM	SP600125 10µM	SP600125 100µM	Toxicity Control	Extra column	DMSO			SP600125 10nM	SP600125 100nM	SP600125 1µM	SP600125 10µM	SP600125 100µM	Toxicity Control	Extra column			SP600125 10nM	SP600125 100nM	SP600125 1µM	SP600125 10µM	SP600125 100µM	Toxicity Control	Extra column
0	1	2	3	4	5	6	7	8	9	10	11	12													Mean vehicle
A	47126	101813	130340	137043	125773	94730	54040	24965	32040	70693	36179	14221	Mean Empty												112.731											Standard Deviation
B	92032	638587	745150	754853	688173	462140	187521	39242	54686	564311	102044	16252	108912		114.622	118.526	121.089	130.578	145.013	130.92	121.121	107.633	112.041			105.14	107.413	115.831	128.636	116.135	107.442	95.4772		0h	0	0	0	0	0	0	0
C	103337	740983	906406	960158	845304	557355	222765	48482	69034	678497	125456	19098			121.455	132.437	137.249	139.033	151.498	132.409	121.202	110.829	116.317			117.48	121.748	123.332	134.389	117.455	107.514	98.3122		12h	8.57372	8.59824	6.18214	7.0787	6.41845	3.65846	2.20098
D	101440	747806	961155	981581	935277	601551	228730	52754	74838	684512	119603	20833			116.042	135.927	134.791	145.027	146.058	126.404	118.984	113.213	116.783			120.576	119.569	128.649	129.563	112.129	105.547	100.427		24h	8.28422	10.4448	8.98086	6.85649	2.30992	7.07262	13.3247
E	98777	767894	942191	1012891	931117	597940	232869	53815	78738	679657	122126	20517			118.138	128.009	134.605	141.783	148.398	126.869	116.86	109.971	112.905			113.552	119.403	125.77	131.639	112.541	103.662	97.5513		36h	16.6672	19.337	33.6171	2.35277	2.55976	6.33879	9.12167
F	90114	701221	893238	919039	850693	556470	215865	49817	72688	656315	110504	18023			112.901	121.373	122.661	130.736	139.299	120.309	115.886	106.617	107.612			107.666	108.808	115.972	123.567	106.722	102.798	94.5759		48h	16.6121	19.7665	30.1987	7.60406	5.25947	8.82991	14.138
G	75892	608922	707165	719595	725644	434723	171367	39130	57511	534105	73742	14889			103.894	109.807	113.115	128.146	129.205	112.985	110.213	107.654	100.066			97.4063	100.34	113.674	114.614	100.225	97.7661	95.4963
H	40866	80340	95503	98524	102817	74325	46964	24122	24880	54012	22548	13624
																									Percentage of Vehicle
24h	PBS	DMSO	SP600125 10nM	SP600125 100nM	SP600125 1µM	SP600125 10µM	SP600125 100µM	Toxicity Control	Extra column	DMSO	Empty	PBS			DMSO	SP600125 10nM	SP600125 100nM	SP600125 1µM	SP600125 10µM	SP600125 100µM	Toxicity Control	Extra column	DMSO			SP600125 10nM	SP600125 100nM	SP600125 1µM	SP600125 10µM	SP600125 100µM	Toxicity Control	Extra column			SP600125 10nM	SP600125 100nM	SP600125 1µM	SP600125 10µM	SP600125 100µM	Toxicity Control	Extra column
0	1	2	3	4	5	6	7	8	9	10	11	12													Mean vehicle
A	34486	74410	94322	100913	92910	64706	29904	13645	18669	41526	20032	8291	Mean Empty												85.8858											SD as % of Mean
B	68107	470797	549493	566756	528807	297870	68009	18493	31689	318640	53604	9443	70936		84.505	87.4042	90.9153	100.339	93.4673	47.4814	57.0789	62.3701	63.2641			101.768	105.856	116.828	108.827	55.2843	66.4591	72.6198		0h	0	0	0	0	0	0	0
C	81696	571527	685503	750680	667909	289670	78351	23960	39882	382531	66709	11523			93.6794	100.16	107.305	109.856	78.7371	46.571	59.8985	64.0274	65.5785			116.62	124.939	127.909	91.6765	54.2243	69.742	74.5494		12h	7.77284	7.61713	5.1288	5.5708	5.78928	3.51364	2.26967
D	85181	619953	744805	816875	757882	326264	89692	28330	44316	397912	68788	13666			96.2024	105.331	112.174	117.52	79.2174	49.567	63.897	67.0398	67.8866			122.641	130.608	136.833	92.2357	57.7127	74.3976	78.0569		24h	7.08418	8.40698	6.75896	6.96123	4.0227	9.33934	15.7024
E	86151	640253	788559	874583	789001	352493	94589	30291	49543	424219	78583	14439			98.5008	107.136	116.225	120.142	87.4827	51.5328	65.7771	69.1951	70.4714			124.742	135.325	139.886	101.859	60.0016	76.5867	80.5664		36h	11.4662	12.4506	19.144	2.38231	5.07908	8.30314	12.3916
F	82602	636789	764121	830261	760973	323341	91969	30488	59064	589353	90612	14011			102.527	103.829	110.812	116.948	80.9407	51.2573	70.9221	86.6333	96.6324			120.891	129.022	136.167	94.2422	59.6808	82.5772	100.87		48h	10.7267	12.105	19.0054	8.34073	11.5624	13.0384	22.8608
G	70896	558472	635938	653947	679017	295130	75070	25801	47021	512913	67320	12760			95.2861	98.7474	102.796	119.912	87.7165	49.495	72.6707	88.018	96.0956			114.975	119.689	139.617	102.132	57.6288	84.6132	102.483
H	37802	72435	83171	87598	91547	55930	33270	18627	20974	51391	20173	11945
																									Percentage of Vehicle
36h	PBS	DMSO	SP600125 10nM	SP600125 100nM	SP600125 1µM	SP600125 10µM	SP600125 100µM	Toxicity Control	Extra column	DMSO	Empty	PBS			DMSO	SP600125 10nM	SP600125 100nM	SP600125 1µM	SP600125 10µM	SP600125 100µM	Toxicity Control	Extra column	DMSO			SP600125 10nM	SP600125 100nM	SP600125 1µM	SP600125 10µM	SP600125 100µM	Toxicity Control	Extra column
0	1	2	3	4	5	6	7	8	9	10	11	12													Mean vehicle
A	44316	94603	121367	128344	117116	73039	33305	16175	18957	38870	19358	9169	Mean Empty												99.0113
B	89467	615948	738707	762477	723782	309401	66716	21255	32209	308881	53366	10504	68565		110.559	117.501	122.312	137.334	97.0856	46.5787	65.6039	63.3936	61.3266			118.675	123.533	138.706	98.055	47.0438	66.259	64.0266
C	107096	746429	1009251	1113944	1062841	347287	79960	28689	42236	393120	68023	12697			122.348	147.464	159.231	174.813	94.3984	47.5273	71.7207	67.8065	67.3938			148.936	160.821	176.559	95.341	48.0019	72.4369	68.4836
D	115001	824696	1125250	1237574	1459102	418640	94842	33902	45805	412646	69435	14566			127.974	159.134	169.944	226.253	101.646	52.4131	76.4644	69.2923	70.4003			160.723	171.641	228.513	102.661	52.9365	77.2279	69.9843
E	116652	852836	1184342	1297804	919222	392797	95419	35146	49916	425301	75569	15571			131.206	160.908	172.467	139.971	97.4854	51.985	76.3197	69.7161	70.6512			162.515	174.19	141.369	98.4589	52.5041	77.0818	70.4122
F	111382	828968	1073634	1186604	1245963	392235	93114	34373	53850	492199	80403	14517			133.469	145.885	158.372	191.482	98.1866	51.8955	79.9595	78.9856	80.7026			147.342	159.953	193.394	99.1671	52.4137	80.758	79.7743
G	94688	715372	854214	892648	981546	329391	74318	29630	47070	480641	64594	13350			122.056	132.641	140.317	173.337	97.8993	48.9992	83.4554	88.1098	90.0493			133.965	141.719	175.068	98.8769	49.4884	84.2887	88.9896
H	53380	100759	120573	126700	129265	71564	42236	22759	23222	51229	20608	12809
																									Percentage of Vehicle
48h	PBS	DMSO	SP600125 10nM	SP600125 100nM	SP600125 1µM	SP600125 10µM	SP600125 100µM	Toxicity Control	Extra column	DMSO	Empty	PBS			DMSO	SP600125 10nM	SP600125 100nM	SP600125 1µM	SP600125 10µM	SP600125 100µM	Toxicity Control	Extra column	DMSO			SP600125 10nM	SP600125 100nM	SP600125 1µM	SP600125 10µM	SP600125 100µM	Toxicity Control	Extra column
0	1	2	3	4	5	6	7	8	9	10	11	12													Mean vehicle
A	37886	80909	101848	104532	93318	54799	25759	11692	13076	24873	12121	6113	Mean Empty												83.4756
B	76546	542501	653722	665147	584098	229939	47133	15381	21164	190556	31893	6780	45901		97.3754	103.983	106.699	110.83	72.1515	32.9065	47.4737	41.6549	37.8338			124.567	127.82	132.769	86.4343	39.4205	56.8713	49.9006
C	92186	667712	837744	907663	707587	257328	57286	20327	27403	233080	40774	8333			109.445	122.404	129.745	116.382	69.946	34.0502	50.8162	43.9933	39.9576			146.635	155.428	139.42	83.7922	40.7906	60.8755	52.702
D	104518	763151	951037	1013523	912512	298517	67777	24529	30010	255684	42664	10020			118.423	134.497	139.178	141.497	72.4804	37.456	55.324	45.3982	43.6215			161.121	166.728	169.507	86.8282	44.8706	66.2756	54.3849
E	108305	811177	1031117	1093554	698649	304412	82996	25717	33031	248503	48096	10961			124.797	140.091	145.324	106.384	75.5498	45.2169	55.8446	46.1333	41.2814			167.822	174.092	127.444	90.5052	54.1677	66.8993	55.2656
F	107680	814557	1013439	1072355	990729	316441	69885	26665	42137	395586	61291	11228			131.149	137.706	143.123	152.257	79.2134	38.9492	62.0289	61.8053	64.8616			164.965	171.455	182.397	94.8941	46.6594	74.3079	74.0399
G	88547	703785	882122	978335	954059	293647	59528	24037	37802	389010	50688	10511			120.079	136.974	153.787	168.483	87.2757	39.2479	67.7022	70.7611	72.882			164.089	184.23	201.835	104.552	47.0171	81.1042	84.7686
H	50478	97751	118964	129026	121191	64270	36664	19533	19189	41224	17046	10666
[truncated: 30 more columns]
