# Supplementary material for: c-Jun inhibition mitigates chemotherapy-induced neurotoxicity in iPSC-derived sensory neurons
Source: Cell Death Discov. 2025 Nov 13;11:529. doi: 10.1038/s41420-025-02847-5 (PMC12615653; doi:10.1038/s41420-025-02847-5)
Supplement: Supplementary file 3 — Dataset [file 41420_2025_2847_MOESM3_ESM.zip › Supplemental Files (to be zipped)/(SFigure S3) Viability MCF7/MCF7_MT_VCR_SP_plate3_MasterTable_20221109.xlsx]

## Sheet: plate3_MT_lumi_0h
21:07:08
Default, [ RLU ]				MT Cell Viability Assay
Time/Pos	Time/SID	0
A01		43163		more luminescence, more viability
B01		78548
C01		85560
D01		88779
E01		86650		Date of intoxication:		2022-11-09
F01		86692		Measurement timepoints	0h	2022-11-09
G01		72906			12h	2022-11-10
H01		34493			24h	2022-11-10
A02		91976			36h	2022-11-11
B02		529327			48h	2022-11-11
C02		605957
D02		635840
E02		597244
F02		646492		Reader:	Berthold Luminometer
G02		554987		Plate	Normal transparent 96-well plate
H02		78773
A03		105649		Plate 1
B03		567290		Cells	MCF7
C03		653069		Seeded	2022-11-07
D03		692466		Density	30,000/well
E03		658570		Age of cells	44885	days
F03		706596		Agent	VCR + SP
G03		609899
H03		87352		Remarks:
A04		93191
B04		503224
C04		563855
D04		590759
E04		569167
F04		600926			Raw Data Transformed	PBS	DMSO / H2O	VCR / DMSO	VCR / SP600125 1µM	VCR / SP600125 10µM	VCR / SP600125 100µM	H2O / SP600125 100µM	Toxicity Control	Extra column	DMSO / H2O	Empty	PBS
G04		518028				1	2	3	4	5	6	7	8	9	10	11	12
H04		79982			A	43163	91976	105649	93191	65247	38238	29110	16090	24740	61650	32729	11369
A05		65247			B	78548	529327	567290	503224	290289	136727	96360	25288	47421	490738	88490	13027
B05		290289			C	85560	605957	653069	563855	328667	159830	110062	29441	52305	521162	105902	14896
C05		328667			D	88779	635840	692466	590759	339108	178351	119969	31738	53401	513813	101089	16512
D05		339108			E	86650	597244	658570	569167	329847	166800	121100	34872	63694	557411	104476	16603
E05		329847			F	86692	646492	706596	600926	347413	176447	129792	35125	67313	583578	106464	15388
F05		347413			G	72906	554987	609899	518028	304060	148327	106056	29490	56050	536669	89228	13301
G05		304060			H	34493	78773	87352	79982	55199	34942	27445	16154	20672	55017	25801	12296
H05		55199
A06		38238
B06		136727
C06		159830
D06		178351
E06		166800
F06		176447
G06		148327
H06		34942
A07		29110
B07		96360
C07		110062
D07		119969
E07		121100
F07		129792
G07		106056
H07		27445
A08		16090
B08		25288
C08		29441
D08		31738
E08		34872
F08		35125
G08		29490
H08		16154
A09		24740
B09		47421
C09		52305
D09		53401
E09		63694
F09		67313
G09		56050
H09		20672
A10		61650
B10		490738
C10		521162
D10		513813
E10		557411
F10		583578
G10		536669
H10		55017
A11		32729
B11		88490
C11		105902
D11		101089
E11		104476
F11		106464
G11		89228
H11		25801
A12		11369
B12		13027
C12		14896
D12		16512
E12		16603
F12		15388
G12		13301
H12		12296
09.11.202221:07:08Unknown UserMCF7_plate3_MT_luminescence_VCRMTCellViability_Apoptosis_Lumin

## Sheet: 12h
08:53:10
Default, [ RLU ]				MT Cell Viability Assay
Time/Pos	Time/SID	0
A01		54764		more luminescence, more viability
B01		97920
C01		111994
D01		116470
E01		112176		Date of intoxication:		2022-11-09
F01		108839		Measurement timepoints	0h	2022-11-09
G01		90514			12h	2022-11-10
H01		44625			24h	2022-11-10
A02		118957			36h	2022-11-11
B02		695986			48h	2022-11-11
C02		795431
D02		860334
E02		829628
F02		850953		Reader:	Berthold Luminometer
G02		692185		Plate	Normal transparent 96-well plate
H02		95369
A03		141125		Plate 1
B03		743948		Cells	MCF7
C03		869138		Seeded	2022-11-07
D03		924709		Density	30,000/well
E03		909026		Age of cells	44885	days
F03		901515		Agent	VCR + SP
G03		718520
H03		100485		Remarks:
A04		133944
B04		726881
C04		839866
D04		913467
E04		908998
F04		862863			Raw Data Transformed	PBS	DMSO / H2O	VCR / DMSO	VCR / SP600125 1µM	VCR / SP600125 10µM	VCR / SP600125 100µM	H2O / SP600125 100µM	Toxicity Control	Extra column	DMSO / H2O	Empty	PBS
G04		691988				1	2	3	4	5	6	7	8	9	10	11	12
H04		96599			A	54764	118957	141125	133944	105199	67018	43507	23370	32413	79265	40388	15212
A05		105199			B	97920	695986	743948	726881	515506	269807	156337	36200	59380	670389	113034	17454
B05		515506			C	111994	795431	869138	839866	609091	308318	171690	42938	61607	614445	121402	19730
C05		609091			D	116470	860334	924709	913467	645593	313757	178485	46416	67959	577043	116758	21880
D05		645593			E	112176	829628	909026	908998	661500	352170	226159	51335	97484	909104	149683	23257
E05		661500			F	108839	850953	901515	862863	618604	280374	174248	49051	93880	861907	142812	21016
F05		618604			G	90514	692185	718520	691988	510714	272582	155853	39074	71346	697651	106190	18044
G05		510714			H	44625	95369	100485	96599	82630	55607	40367	22344	26651	69927	30593	15838
H05		82630
A06		67018
B06		269807
C06		308318
D06		313757
E06		352170
F06		280374
G06		272582
H06		55607
A07		43507
B07		156337
C07		171690
D07		178485
E07		226159
F07		174248
G07		155853
H07		40367
A08		23370
B08		36200
C08		42938
D08		46416
E08		51335
F08		49051
G08		39074
H08		22344
A09		32413
B09		59380
C09		61607
D09		67959
E09		97484
F09		93880
G09		71346
H09		26651
A10		79265
B10		670389
C10		614445
D10		577043
E10		909104
F10		861907
G10		697651
H10		69927
A11		40388
B11		113034
C11		121402
D11		116758
E11		149683
F11		142812
G11		106190
H11		30593
A12		15212
B12		17454
C12		19730
D12		21880
E12		23257
F12		21016
G12		18044
H12		15838
10.11.202208:53:10Unknown UserMCF7_plate3_MT_luminescence_VCRMTCellViability_Apoptosis_Lumin

## Sheet: 24h
23:57:46
Default, [ RLU ]				MT Cell Viability Assay
Time/Pos	Time/SID	0
A01		62078		more luminescence, more viability
B01		122372
C01		146269
D01		147365
E01		141364		Date of intoxication:		2022-11-09
F01		137746		Measurement timepoints	0h	2022-11-09
G01		115366			12h	2022-11-10
H01		51089			24h	2022-11-10
A02		133804			36h	2022-11-11
B02		851410			48h	2022-11-11
C02		1009300
D02		1078566
E02		1054157
F02		1078981		Reader:	Berthold Luminometer
G02		872173		Plate	Normal transparent 96-well plate
H02		101841
A03		130853		Plate 1
B03		663861		Cells	MCF7
C03		762934		Seeded	2022-11-07
D03		823115		Density	30,000/well
E03		814121		Age of cells	44885	days
F03		832537		Agent	VCR + SP
G03		668984
H03		90374		Remarks:
A04		115078
B04		621998
C04		643906
D04		628547
E04		692944
F04		735074			Raw Data Transformed	PBS	DMSO / H2O	VCR / DMSO	VCR / SP600125 1µM	VCR / SP600125 10µM	VCR / SP600125 100µM	H2O / SP600125 100µM	Toxicity Control	Extra column	DMSO / H2O	Empty	PBS
G04		603118				1	2	3	4	5	6	7	8	9	10	11	12
H04		82314			A	62078	133804	130853	115078	85863	47330	26173	14720	21107	52564	26089	9999
A05		85863			B	122372	851410	663861	621998	399352	162317	71255	20208	40128	426608	68739	11172
B05		399352			C	146269	1009300	762934	643906	367874	164453	78457	23918	44625	464094	76489	12929
C05		367874			D	147365	1078566	823115	628547	379482	169449	82511	26490	45138	424521	76841	15065
D05		379482			E	141364	1054157	814121	692944	386670	176201	85076	29532	57125	521436	89467	16540
E05		386670			F	137746	1078981	832537	735074	393788	168718	82075	28485	66329	598804	105410	15655
F05		393788			G	115366	872173	668984	603118	387773	182679	74803	26258	68676	784195	99986	15275
G05		387773			H	51089	101841	90374	82314	62359	39826	27171	17411	24368	68269	27298	14109
H05		62359
A06		47330
B06		162317
C06		164453
D06		169449
E06		176201
F06		168718
G06		182679
H06		39826
A07		26173
B07		71255
C07		78457
D07		82511
E07		85076
F07		82075
G07		74803
H07		27171
A08		14720
B08		20208
C08		23918
D08		26490
E08		29532
F08		28485
G08		26258
H08		17411
A09		21107
B09		40128
C09		44625
D09		45138
E09		57125
F09		66329
G09		68676
H09		24368
A10		52564
B10		426608
C10		464094
D10		424521
E10		521436
F10		598804
G10		784195
H10		68269
A11		26089
B11		68739
C11		76489
D11		76841
E11		89467
F11		105410
G11		99986
H11		27298
A12		9999
B12		11172
C12		12929
D12		15065
E12		16540
F12		15655
G12		15275
H12		14109
10.11.202223:57:46Unknown User03_MCF7_24hMTCellViability_Apoptosis_Lumin

## Sheet: 36h
09:06:01
Default, [ RLU ]				MT Cell Viability Assay
Time/Pos	Time/SID	0
A01		52761		more luminescence, more viability
B01		117685
C01		150042
D01		159303
E01		159246		Date of intoxication:		2022-11-09
F01		145868		Measurement timepoints	0h	2022-11-09
G01		130958			12h	2022-11-10
H01		54848			24h	2022-11-10
A02		117875			36h	2022-11-11
B02		840948			48h	2022-11-11
C02		1055555
D02		1172516
E02		1197207
F02		1227315		Reader:	Berthold Luminometer
G02		1032951		Plate	Normal transparent 96-well plate
H02		118613
A03		101798		Plate 1
B03		494469		Cells	MCF7
C03		567143		Seeded	2022-11-07
D03		633606		Density	30,000/well
E03		667585		Age of cells	44885	days
F03		707833		Agent	VCR + SP
G03		585362
H03		89334		Remarks:
A04		83101
B04		440085
C04		451516
D04		460454
E04		495656
F04		547631			Raw Data Transformed	PBS	DMSO / H2O	VCR / DMSO	VCR / SP600125 1µM	VCR / SP600125 10µM	VCR / SP600125 100µM	H2O / SP600125 100µM	Toxicity Control	Extra column	DMSO / H2O	Empty	PBS
G04		506885				1	2	3	4	5	6	7	8	9	10	11	12
H04		72372			A	52761	117875	101798	83101	60532	31773	16863	9802	13877	35968	17376	7083
A05		60532			B	117685	840948	494469	440085	282988	107525	38779	13189	28000	305550	47646	8066
B05		282988			C	150042	1055555	567143	451516	272329	114959	44758	16126	30979	326559	53949	9570
C05		272329			D	159303	1172516	633606	460454	285715	118289	46452	18255	31275	268394	51496	10828
D05		285715			E	159246	1197207	667585	495656	289256	123875	49740	20784	44287	423825	68254	12317
E05		289256			F	145868	1227315	707833	547631	302332	117784	46564	20299	51229	495980	80944	12135
F05		302332			G	130958	1032951	585362	506885	310918	112788	41519	18437	47168	512871	67678	11144
G05		310918			H	54848	118613	89334	72372	54469	30888	20124	13434	17538	50365	20088	10687
H05		54469
A06		31773
B06		107525
C06		114959
D06		118289
E06		123875
F06		117784
G06		112788
H06		30888
A07		16863
B07		38779
C07		44758
D07		46452
E07		49740
F07		46564
G07		41519
H07		20124
A08		9802
B08		13189
C08		16126
D08		18255
E08		20784
F08		20299
G08		18437
H08		13434
A09		13877
B09		28000
C09		30979
D09		31275
E09		44287
F09		51229
G09		47168
H09		17538
A10		35968
B10		305550
C10		326559
D10		268394
E10		423825
F10		495980
G10		512871
H10		50365
A11		17376
B11		47646
C11		53949
D11		51496
E11		68254
F11		80944
G11		67678
H11		20088
A12		7083
B12		8066
C12		9570
D12		10828
E12		12317
F12		12135
G12		11144
H12		10687
11.11.202209:06:01Unknown UserMCF7_plate3_MT_luminescence_VCRMTCellViability_Apoptosis_Lumin

## Sheet: 48h
19:41:55
Default, [ RLU ]				MT Cell Viability Assay
Time/Pos	Time/SID	0
A01		36558		more luminescence, more viability
B01		90549
C01		115036
D01		113905
E01		148475		Date of intoxication:		2022-11-09
F01		164207		Measurement timepoints	0h	2022-11-09
G01		147049			12h	2022-11-10
H01		56598			24h	2022-11-10
A02		85005			36h	2022-11-11
B02		665014			48h	2022-11-11
C02		902808
D02		832312
E02		1177041
F02		1333920		Reader:	Berthold Luminometer
G02		1178313		Plate	Normal transparent 96-well plate
H02		123925
A03		69955		Plate 1
B03		353611		Cells	MCF7
C03		415274		Seeded	2022-11-07
D03		449704		Density	30,000/well
E03		493450		Age of cells	44885	days
F03		553406		Agent	VCR + SP
G03		458733
H03		77037		Remarks:
A04		53829
B04		281400
C04		320053
D04		338616
E04		355452
F04		384562			Raw Data Transformed	PBS	DMSO / H2O	VCR / DMSO	VCR / SP600125 1µM	VCR / SP600125 10µM	VCR / SP600125 100µM	H2O / SP600125 100µM	Toxicity Control	Extra column	DMSO / H2O	Empty	PBS
G04		337675				1	2	3	4	5	6	7	8	9	10	11	12
H04		54068			A	36558	85005	69955	53829	38434	20257	10399	6415	8987	22780	10645	4637
A05		38434			B	90549	665014	353611	281400	184064	67130	19744	8045	18248	190640	29026	5263
B05		184064			C	115036	902808	415274	320053	208522	75253	24424	10301	19442	198292	32083	6303
C05		208522			D	113905	832312	449704	338616	227487	78225	27487	12128	19147	146950	30733	7715
D05		227487			E	148475	1177041	493450	355452	231407	84015	28316	14390	30509	279728	47210	9036
E05		231407			F	164207	1333920	553406	384562	237232	76532	28000	15036	40409	414628	66842	9626
F05		237232			G	147049	1178313	458733	337675	202529	72786	24501	14699	41610	497378	63884	9682
G05		202529			H	56598	123925	77037	54068	38104	22400	15402	10645	15170	48637	18149	9134
H05		38104
A06		20257
B06		67130
C06		75253
D06		78225
E06		84015
F06		76532
G06		72786
H06		22400
A07		10399
B07		19744
C07		24424
D07		27487
E07		28316
F07		28000
G07		24501
H07		15402
A08		6415
B08		8045
C08		10301
D08		12128
E08		14390
F08		15036
G08		14699
H08		10645
A09		8987
B09		18248
C09		19442
D09		19147
E09		30509
F09		40409
G09		41610
H09		15170
A10		22780
B10		190640
C10		198292
D10		146950
E10		279728
F10		414628
G10		497378
H10		48637
A11		10645
B11		29026
C11		32083
D11		30733
E11		47210
F11		66842
G11		63884
H11		18149
A12		4637
B12		5263
C12		6303
D12		7715
E12		9036
F12		9626
G12		9682
H12		9134
11.11.202219:41:55Unknown UserMCF7_plate3_MT_luminescence_VCRMTCellViability_Apoptosis_Lumin

## Sheet: All
Raw Values															Minus Empty Value										Percentage of 0h										Percentage of Vehicle									Final Data
0h	PBS	DMSO / H2O	VCR / DMSO	VCR / SP600125 1µM	VCR / SP600125 10µM	VCR / SP600125 100µM	H2O / SP600125 100µM	Toxicity Control	Extra column	DMSO / H2O	Empty	PBS			DMSO / H2O	VCR / DMSO	VCR / SP600125 1µM	VCR / SP600125 10µM	VCR / SP600125 100µM	H2O / SP600125 100µM	Toxicity Control	Extra column	DMSO / H2O		DMSO / H2O	VCR / DMSO	VCR / SP600125 1µM	VCR / SP600125 10µM	VCR / SP600125 100µM	H2O / SP600125 100µM	Toxicity Control	Extra column	DMSO / H2O			VCR / DMSO	VCR / SP600125 1µM	VCR / SP600125 10µM	VCR / SP600125 100µM	H2O / SP600125 100µM	Toxicity Control	Extra column			VCR / DMSO	VCR / SP600125 1µM	VCR / SP600125 10µM	VCR / SP600125 100µM	H2O / SP600125 100µM
0	1	2	3	4	5	6	7	8	9	10	11	12																							Mean vehicle									(dark grey boxes are excluded in these calculations)
A	43163	91976	105649	93191	65247	38238	29110	16090	24740	61650	32729	11369	Mean Empty																						100											Mean
B	78548	529327	567290	503224	290289	136727	96360	25288	47421	490738	88490	13027	99274.8		430052	468015	403949	191014	37452.2	-2914.83	-73986.8	-51853.8	391463		100	100	100	100	100	100	100	100	100			100	100	100	100	100	100	100		0h	100	100	100	100	100
C	85560	605957	653069	563855	328667	159830	110062	29441	52305	521162	105902	14896			506682	553794	464580	229392	60555.2	10787.2	-69833.8	-46969.8	421887		100	100	100	100	100	100	100	100	100			100	100	100	100	100	100	100		12h	97.0384	112.714	154.69	218.215	351.688
D	88779	635840	692466	590759	339108	178351	119969	31738	53401	513813	101089	16512			536565	593191	491484	239833	79076.2	20694.2	-67536.8	-45873.8	414538		100	100	100	100	100	100	100	100	100			100	100	100	100	100	100	100		24h	86.1057	87.032	94.7035	102.23	-91.8082
E	86650	597244	658570	569167	329847	166800	121100	34872	63694	557411	104476	16603			497969	559295	469892	230572	67525.2	21825.2	-64402.8	-35580.8	458136		100	100	100	100	100	100	100	100	100			100	100	100	100	100	100	100		36h	70.8977	65.7745	73.3987	65.4045	-168.068
F	86692	646492	706596	600926	347413	176447	129792	35125	67313	583578	106464	15388			547217	607321	501651	248138	77172.2	30517.2	-64149.8	-31961.8	484303		100	100	100	100	100	100	100	100	100			100	100	100	100	100	100	100		48h	59.4261	50.789	60.6959	40.8711	-209.684
G	72906	554987	609899	518028	304060	148327	106056	29490	56050	536669	89228	13301			455712	510624	418753	204785	49052.2	6781.17	-69784.8	-43224.8	437394		100	100	100	100	100	100	100	100	100			100	100	100	100	100	100	100
H	34493	78773	87352	79982	55199	34942	27445	16154	20672	55017	25801	12296
12h	PBS	DMSO / H2O	VCR / DMSO	VCR / SP600125 1µM	VCR / SP600125 10µM	VCR / SP600125 100µM	H2O / SP600125 100µM	Toxicity Control	Extra column	DMSO / H2O	Empty	PBS			DMSO / H2O	VCR / DMSO	VCR / SP600125 1µM	VCR / SP600125 10µM	VCR / SP600125 100µM	H2O / SP600125 100µM	Toxicity Control	Extra column	DMSO / H2O		DMSO / H2O	VCR / DMSO	VCR / SP600125 1µM	VCR / SP600125 10µM	VCR / SP600125 100µM	H2O / SP600125 100µM	Toxicity Control	Extra column	DMSO / H2O			VCR / DMSO	VCR / SP600125 1µM	VCR / SP600125 10µM	VCR / SP600125 100µM	H2O / SP600125 100µM	Toxicity Control	Extra column			VCR / DMSO	VCR / SP600125 1µM	VCR / SP600125 10µM	VCR / SP600125 100µM	H2O / SP600125 100µM
0	1	2	3	4	5	6	7	8	9	10	11	12																							Mean vehicle
A	54764	118957	141125	133944	105199	67018	43507	23370	32413	79265	40388	15212	Mean Empty																						134.952											Standard Deviation
B	97920	695986	743948	726881	515506	269807	156337	36200	59380	670389	113034	17454	124980		571006	618968	601901	390526	144827	31357.2	-88779.8	-65599.8	545409		132.776	132.254	149.004	204.449	386.699	1075.78	-119.994	-126.509	139.326			98.0007	110.413	151.497	286.546	797.157	-88.9161	-93.7438		0h	0	0	0	0	0
C	111994	795431	869138	839866	609091	308318	171690	42938	61607	614445	121402	19730			670451	744158	714886	484111	183338	46710.2	-82041.8	-63372.8	489465		132.322	134.375	153.878	211.041	302.762	433.016	-117.481	-134.922	116.018			99.5721	114.024	156.382	224.348	320.867	-87.0543	-99.9781		12h	6.10724	8.14136	11.3754	49.326	236.282
D	116470	860334	924709	913467	645593	313757	178485	46416	67959	577043	116758	21880			735354	799729	788487	520613	188777	53505.2	-78563.8	-57020.8	452063		137.048	134.818	160.43	217.073	238.728	258.552	-116.327	-124.299	109.052			99.9008	118.879	160.852	176.899	191.588	-86.1991	-92.1063		24h	3.6006	5.70887	11.9069	30.525	137.356
E	112176	829628	909026	908998	661500	352170	226159	51335	97484	909104	149683	23257			704648	784046	784018	536520	227190	101179	-73644.8	-27495.8	784124		141.504	140.185	166.851	232.691	336.453	463.589	-114.35	-77.2771	171.155			103.877	123.637	172.425	249.313	343.522	-84.734	-57.2626		36h	5.14841	6.4804	8.93113	13.8073	202.769
F	108839	850953	901515	862863	618604	280374	174248	49051	93880	861907	142812	21016			725973	776535	737883	493624	155394	49268.2	-75928.8	-31099.8	736927		132.666	127.862	147.091	198.931	201.36	161.444	-118.362	-97.303	152.162			94.7465	108.995	147.409	149.209	119.631	-87.7065	-72.1019		48h	6.5001	3.95494	2.74339	6.48575	247.497
G	90514	692185	718520	691988	510714	272582	155853	39074	71346	697651	106190	18044			567205	593540	567008	385734	147602	30873.2	-85905.8	-53633.8	572671		124.466	116.238	135.404	188.36	300.909	455.278	-123.101	-124.081	130.928			86.133	100.335	139.576	222.974	337.363	-91.2183	-91.9446
H	44625	95369	100485	96599	82630	55607	40367	22344	26651	69927	30593	15838
																																			Percentage of Vehicle
24h	PBS	DMSO / H2O	VCR / DMSO	VCR / SP600125 1µM	VCR / SP600125 10µM	VCR / SP600125 100µM	H2O / SP600125 100µM	Toxicity Control	Extra column	DMSO / H2O	Empty	PBS			DMSO / H2O	VCR / DMSO	VCR / SP600125 1µM	VCR / SP600125 10µM	VCR / SP600125 100µM	H2O / SP600125 100µM	Toxicity Control	Extra column	DMSO / H2O		DMSO / H2O	VCR / DMSO	VCR / SP600125 1µM	VCR / SP600125 10µM	VCR / SP600125 100µM	H2O / SP600125 100µM	Toxicity Control	Extra column	DMSO / H2O			VCR / DMSO	VCR / SP600125 1µM	VCR / SP600125 10µM	VCR / SP600125 100µM	H2O / SP600125 100µM	Toxicity Control	Extra column			VCR / DMSO	VCR / SP600125 1µM	VCR / SP600125 10µM	VCR / SP600125 100µM	H2O / SP600125 100µM
0	1	2	3	4	5	6	7	8	9	10	11	12																							Mean vehicle
A	62078	133804	130853	115078	85863	47330	26173	14720	21107	52564	26089	9999	Mean Empty																						142.669											SD as % of Mean
B	122372	851410	663861	621998	399352	162317	71255	20208	40128	426608	68739	11172	86155.3		765255	577706	535843	313197	76161.7	-14900.3	-65947.3	-46027.3	340453		177.945	123.437	132.651	163.965	203.357	-511.19	-89.1339	-88.7636	86.9693			86.5201	92.9781	114.927	142.538	-358.305	-62.476	-62.2164		0h	0	0	0	0	0
C	146269	1009300	762934	643906	367874	164453	78457	23918	44625	464094	76489	12929			923145	676779	557751	281719	78297.7	-7698.33	-62237.3	-41530.3	377939		182.194	122.208	120.055	122.811	129.3	-71.3657	-89.122	-88.4192	89.5829			85.6581	84.1491	86.081	90.6291	-50.0218	-62.4677	-61.975		12h	6.29364	7.22303	7.3537	22.6044	67.1853
D	147365	1078566	823115	628547	379482	169449	82511	26490	45138	424521	76841	15065			992411	736960	542392	293327	83293.7	-3644.33	-59665.3	-41017.3	338366		184.956	124.236	110.358	122.304	105.333	-17.6104	-88.3449	-89.4134	81.6247			87.0801	77.3524	85.726	73.8306	-12.3436	-61.9229	-62.6718		24h	4.18161	6.55951	12.5728	29.8591	-149.612
E	141364	1054157	814121	692944	386670	176201	85076	29532	57125	521436	89467	16540			968002	727966	606789	300515	90045.7	-1079.33	-56623.3	-29030.3	435281		194.39	130.158	129.134	130.334	133.351	-4.94536	-87.9206	-81.5898	95.0112			91.2305	90.5127	91.3543	93.4689	-3.46632	-61.6255	-57.1881		36h	7.26174	9.85244	12.168	21.1105	-120.647
F	137746	1078981	832537	735074	393788	168718	82075	28485	66329	598804	105410	15655			992826	746382	648919	307633	82562.7	-4080.33	-57670.3	-19826.3	512649		181.432	122.897	129.357	123.976	106.985	-13.3706	-89.8994	-62.0313	105.853			86.1415	90.6689	86.8978	74.9882	-9.37177	-63.0125	-43.4791		48h	10.9381	7.78699	4.51989	15.8688	-118.033
G	115366	872173	668984	603118	387773	182679	74803	26258	68676	784195	99986	15275			786018	582829	516963	301618	96523.7	-11352.3	-59897.3	-17479.3	698040		172.481	114.14	123.453	147.285	196.778	-167.41	-85.8314	-40.4382	159.591			80.0036	86.5309	103.235	137.926	-117.341	-60.1612	-28.344
H	51089	101841	90374	82314	62359	39826	27171	17411	24368	68269	27298	14109
																																			Percentage of Vehicle
36h	PBS	DMSO / H2O	VCR / DMSO	VCR / SP600125 1µM	VCR / SP600125 10µM	VCR / SP600125 100µM	H2O / SP600125 100µM	Toxicity Control	Extra column	DMSO / H2O	Empty	PBS			DMSO / H2O	VCR / DMSO	VCR / SP600125 1µM	VCR / SP600125 10µM	VCR / SP600125 100µM	H2O / SP600125 100µM	Toxicity Control	Extra column	DMSO / H2O		DMSO / H2O	VCR / DMSO	VCR / SP600125 1µM	VCR / SP600125 10µM	VCR / SP600125 100µM	H2O / SP600125 100µM	Toxicity Control	Extra column	DMSO / H2O			VCR / DMSO	VCR / SP600125 1µM	VCR / SP600125 10µM	VCR / SP600125 100µM	H2O / SP600125 100µM	Toxicity Control	Extra column
0	1	2	3	4	5	6	7	8	9	10	11	12																							Mean vehicle
A	52761	117875	101798	83101	60532	31773	16863	9802	13877	35968	17376	7083	Mean Empty																						140.453
B	117685	840948	494469	440085	282988	107525	38779	13189	28000	305550	47646	8066	61661.2		779287	432808	378424	221327	45863.8	-22882.2	-48472.2	-33661.2	243889		181.208	92.4773	93.6811	115.869	122.46	-785.025	-65.5146	-64.9155	62.3019			65.8423	66.6993	82.497	87.1893	-558.925	-46.6453	-46.2187
C	150042	1055555	567143	451516	272329	114959	44758	16126	30979	326559	53949	9570			993894	505482	389855	210668	53297.8	-16903.2	-45535.2	-30682.2	264898		196.157	91.2761	83.9155	91.8374	88.0153	-156.697	-65.205	-65.3231	62.7888			64.9871	59.7464	65.3867	62.6654	-111.566	-46.4249	-46.509
D	159303	1172516	633606	460454	285715	118289	46452	18255	31275	268394	51496	10828			1.11085e+06	571945	398793	224054	56627.8	-15209.2	-43406.2	-30386.2	206733		207.031	96.4183	81.1405	93.4207	71.6118	-73.4949	-64.2704	-66.2386	49.8706			68.6482	57.7707	66.514	50.9864	-52.3272	-45.7594	-47.1607
E	159246	1197207	667585	495656	289256	123875	49740	20784	44287	423825	68254	12317			1.13555e+06	605924	433995	227595	62213.8	-11921.2	-40877.2	-17374.2	362164		228.035	108.337	92.3605	98.7087	92.1343	-54.6212	-63.4711	-48.8301	79.0516			77.1342	65.7591	70.2789	65.5981	-38.8894	-45.1903	-34.7662
F	145868	1227315	707833	547631	302332	117784	46564	20299	51229	495980	80944	12135			1.16565e+06	646172	485970	240671	56122.8	-15097.2	-41362.2	-10432.2	434319		213.015	106.397	96.8741	96.9907	72.7242	-49.4711	-64.4774	-32.6395	89.6791			75.7529	68.9727	69.0557	51.7784	-35.2226	-45.9068	-23.2387
G	130958	1032951	585362	506885	310918	112788	41519	18437	47168	512871	67678	11144			971290	523701	445224	249257	51126.8	-20142.2	-43224.2	-14493.2	451210		213.137	102.561	106.321	121.716	104.23	-297.031	-61.9392	-33.5297	103.159			73.0217	75.699	86.6599	74.2097	-211.481	-44.0997	-23.8726
H	54848	118613	89334	72372	54469	30888	20124	13434	17538	50365	20088	10687
																																			Percentage of Vehicle
48h	PBS	DMSO / H2O	VCR / DMSO	VCR / SP600125 1µM	VCR / SP600125 10µM	VCR / SP600125 100µM	H2O / SP600125 100µM	Toxicity Control	Extra column	DMSO / H2O	Empty	PBS			DMSO / H2O	VCR / DMSO	VCR / SP600125 1µM	VCR / SP600125 10µM	VCR / SP600125 100µM	H2O / SP600125 100µM	Toxicity Control	Extra column	DMSO / H2O		DMSO / H2O	VCR / DMSO	VCR / SP600125 1µM	VCR / SP600125 10µM	VCR / SP600125 100µM	H2O / SP600125 100µM	Toxicity Control	Extra column	DMSO / H2O			VCR / DMSO	VCR / SP600125 1µM	VCR / SP600125 10µM	VCR / SP600125 100µM	H2O / SP600125 100µM	Toxicity Control	Extra column
0	1	2	3	4	5	6	7	8	9	10	11	12																							Mean vehicle
A	36558	85005	69955	53829	38434	20257	10399	6415	8987	22780	10645	4637	Mean Empty																						125.081
B	90549	665014	353611	281400	184064	67130	19744	8045	18248	190640	29026	5263	44963		620051	308648	236437	139101	22167	-25219	-36918	-26715	145677		144.18	65.9483	58.5314	72.8223	59.1875	-865.195	-49.8981	-51.5198	37.2135			52.7243	46.7946	58.2199	47.3192	-691.706	-39.8925	-41.189
C	115036	902808	415274	320053	208522	75253	24424	10301	19442	198292	32083	6303			857845	370311	275090	163559	30290	-20539	-34662	-25521	153329		169.306	66.868	59.2126	71.301	50.0205	-190.402	-49.635	-54.3349	36.3436			53.4596	47.3392	57.0037	39.9903	-152.223	-39.6821	-43.4396
D	113905	832312	449704	338616	227487	78225	27487	12128	19147	146950	30733	7715			787349	404741	293653	182524	33262	-17476	-32835	-25816	101987		146.739	68.2311	59.7482	76.1046	42.0632	-84.4489	-48.6179	-56.2761	24.6026			54.5494	47.7674	60.844	33.6287	-67.5151	-38.869	-44.9916
E	148475	1177041	493450	355452	231407	84015	28316	14390	30509	279728	47210	9036			1132078	448487	310489	186444	39052	-16647	-30573	-14454	234765		227.339	80.1879	66.0766	80.8615	57.8333	-76.2743	-47.4715	-40.623	51.2435			64.1085	52.8269	64.647	46.2365	-60.9797	-37.9525	-32.4772
F	164207	1333920	553406	384562	237232	76532	28000	15036	40409	414628	66842	9626			1288957	508443	339599	192269	31569	-16963	-29927	-4554	369665		235.548	83.719	67.6962	77.4847	40.9072	-55.5851	-46.6517	-14.2482	76.3293			66.9316	54.1217	61.9474	32.7045	-44.4391	-37.2971	-11.3912
G	147049	1178313	458733	337675	202529	72786	24501	14699	41610	497378	63884	9682			1133350	413770	292712	157566	27823	-20462	-30264	-3353	452415		248.699	81.0322	69.9008	76.9421	56.7212	-301.747	-43.3676	-7.75711	103.434			64.7836	55.8843	61.5136	45.3475	-241.241	-34.6715	-6.20165
H	56598	123925	77037	54068	38104	22400	15402	10645	15170	48637	18149	9134
[truncated: 39 more columns]

## Sheet: All (no empty)
Raw Values															Percentage of 0h										Percentage of Vehicle									Final Data									Rearrange for Copy/Paste into Prism
0h	PBS	DMSO / H2O	VCR / DMSO	VCR / SP600125 1µM	VCR / SP600125 10µM	VCR / SP600125 100µM	H2O / SP600125 100µM	Toxicity Control	Extra column	DMSO / H2O	Empty	PBS			DMSO / H2O	VCR / DMSO	VCR / SP600125 1µM	VCR / SP600125 10µM	VCR / SP600125 100µM	H2O / SP600125 100µM	Toxicity Control	Extra column	DMSO / H2O			VCR / DMSO	VCR / SP600125 1µM	VCR / SP600125 10µM	VCR / SP600125 100µM	H2O / SP600125 100µM	Toxicity Control	Extra column			VCR / DMSO	VCR / SP600125 1µM	VCR / SP600125 10µM	VCR / SP600125 100µM	H2O / SP600125 100µM	Toxicity Control	Extra column		Time (h)	VCR / DMSO
0	1	2	3	4	5	6	7	8	9	10	11	12													Mean vehicle									(dark grey boxes are excluded in these calculations)									0	100	100	100	100	100	100
A	43163	91976	105649	93191	65247	38238	29110	16090	24740	61650	32729	11369	Mean Empty												100											Mean							12	98.2993	99.7569	100.097	103.464	95.6346	88.3068
B	78548	529327	567290	503224	290289	136727	96360	25288	47421	490738	88490	13027	99274.8		100	100	100	100	100	100	100	100	100			100	100	100	100	100	100	100		0h	100	100	100	100	100	100	100		24	87.8512	87.7008	89.2355	92.8032	88.4521	82.3443
C	85560	605957	653069	563855	328667	159830	110062	29441	52305	521162	105902	14896			100	100	100	100	100	100	100	100	100			100	100	100	100	100	100	100		12h	97.593	110.549	137.404	139.915	116.805	106.764	98.7027		36	68.4691	68.2172	71.8756	79.6279	78.6901	75.3923
D	88779	635840	692466	590759	339108	178351	119969	31738	53401	513813	101089	16512			100	100	100	100	100	100	100	100	100			100	100	100	100	100	100	100		24h	88.0645	88.1707	90.025	80.2056	52.3034	62.4896	70.7194		48	55.7937	56.9168	58.129	67.0665	70.1031	67.3235
E	86650	597244	658570	569167	329847	166800	121100	34872	63694	557411	104476	16603			100	100	100	100	100	100	100	100	100			100	100	100	100	100	100	100		36h	73.712	68.2801	70.9031	56.8132	30.8617	45.0837	53.2363
F	86692	646492	706596	600926	347413	176447	129792	35125	67313	583578	106464	15388			100	100	100	100	100	100	100	100	100			100	100	100	100	100	100	100		48h	62.5554	53.9484	59.521	42.1966	19.938	35.644	43.8106
G	72906	554987	609899	518028	304060	148327	106056	29490	56050	536669	89228	13301			100	100	100	100	100	100	100	100	100			100	100	100	100	100	100	100
H	34493	78773	87352	79982	55199	34942	27445	16154	20672	55017	25801	12296
12h	PBS	DMSO / H2O	VCR / DMSO	VCR / SP600125 1µM	VCR / SP600125 10µM	VCR / SP600125 100µM	H2O / SP600125 100µM	Toxicity Control	Extra column	DMSO / H2O	Empty	PBS			DMSO / H2O	VCR / DMSO	VCR / SP600125 1µM	VCR / SP600125 10µM	VCR / SP600125 100µM	H2O / SP600125 100µM	Toxicity Control	Extra column	DMSO / H2O			VCR / DMSO	VCR / SP600125 1µM	VCR / SP600125 10µM	VCR / SP600125 100µM	H2O / SP600125 100µM	Toxicity Control	Extra column			VCR / DMSO	VCR / SP600125 1µM	VCR / SP600125 10µM	VCR / SP600125 100µM	H2O / SP600125 100µM	Toxicity Control	Extra column
0	1	2	3	4	5	6	7	8	9	10	11	12													Mean vehicle
A	54764	118957	141125	133944	105199	67018	43507	23370	32413	79265	40388	15212	Mean Empty												133.41											Standard Deviation
B	97920	695986	743948	726881	515506	269807	156337	36200	59380	670389	113034	17454	124980		131.485	131.141	144.445	177.584	197.333	162.243	143.151	125.219	136.608			98.2993	108.272	133.112	147.915	121.612	107.302	93.8605		0h	0	0	0	0	0	0	0
C	111994	795431	869138	839866	609091	308318	171690	42938	61607	614445	121402	19730			131.269	133.085	148.951	185.322	192.904	155.994	145.844	117.784	117.899			99.7569	111.649	138.912	144.595	116.929	109.321	88.2877		12h	5.21503	6.87199	8.52659	13.6006	13.3736	4.18638	9.42785
D	116470	860334	924709	913467	645593	313757	178485	46416	67959	577043	116758	21880			135.307	133.539	154.626	190.38	175.921	148.776	146.247	127.262	112.306			100.097	115.903	142.703	131.865	111.518	109.623	95.3917		24h	3.37268	4.90994	7.85919	8.82071	2.6895	2.50028	11.1643
E	112176	829628	909026	908998	661500	352170	226159	51335	97484	909104	149683	23257			138.909	138.03	159.707	200.548	211.133	186.754	147.21	153.051	163.094			103.464	119.712	150.325	158.259	139.985	110.344	114.722		36h	4.97305	5.71774	6.12499	3.92281	1.48985	2.8458	8.42233
F	108839	850953	901515	862863	618604	280374	174248	49051	93880	861907	142812	21016			131.626	127.586	143.589	178.06	158.9	134.252	139.647	139.468	147.694			95.6346	107.63	133.469	119.107	100.631	104.675	104.541		48h	6.2795	3.64099	2.39527	2.62282	0.980695	5.68251	13.7691
G	90514	692185	718520	691988	510714	272582	155853	39074	71346	697651	106190	18044			124.721	117.81	133.581	167.965	183.771	146.953	132.499	127.29	129.997			88.3068	100.129	125.902	137.75	110.152	99.3176	95.4129
H	44625	95369	100485	96599	82630	55607	40367	22344	26651	69927	30593	15838
																									Percentage of Vehicle
24h	PBS	DMSO / H2O	VCR / DMSO	VCR / SP600125 1µM	VCR / SP600125 10µM	VCR / SP600125 100µM	H2O / SP600125 100µM	Toxicity Control	Extra column	DMSO / H2O	Empty	PBS			DMSO / H2O	VCR / DMSO	VCR / SP600125 1µM	VCR / SP600125 10µM	VCR / SP600125 100µM	H2O / SP600125 100µM	Toxicity Control	Extra column	DMSO / H2O			VCR / DMSO	VCR / SP600125 1µM	VCR / SP600125 10µM	VCR / SP600125 100µM	H2O / SP600125 100µM	Toxicity Control	Extra column			VCR / DMSO	VCR / SP600125 1µM	VCR / SP600125 10µM	VCR / SP600125 100µM	H2O / SP600125 100µM	Toxicity Control	Extra column
0	1	2	3	4	5	6	7	8	9	10	11	12													Mean vehicle
A	62078	133804	130853	115078	85863	47330	26173	14720	21107	52564	26089	9999	Mean Empty												133.206											SD as % of Mean
B	122372	851410	663861	621998	399352	162317	71255	20208	40128	426608	68739	11172	86155.3		160.848	117.023	123.603	137.57	118.716	73.9467	79.9114	84.6207	86.9319			87.8512	92.7905	103.276	89.1221	55.5129	59.9908	63.5262		0h	0	0	0	0	0	0	0
C	146269	1009300	762934	643906	367874	164453	78457	23918	44625	464094	76489	12929			166.563	116.823	114.197	111.929	102.892	71.2844	81.2404	85.3169	89.0499			87.7008	85.7296	84.027	77.243	53.5143	60.9885	64.0488		12h	5.34365	6.21623	6.2055	9.72062	11.4495	3.92116	9.55176
D	147365	1078566	823115	628547	379482	169449	82511	26490	45138	424521	76841	15065			169.629	118.867	106.397	111.906	95.0087	68.7769	83.4646	84.5265	82.6217			89.2355	79.8736	84.0096	71.3246	51.632	62.6582	63.4554		24h	3.82978	5.56868	8.73001	10.9976	5.14212	4.00111	15.7868
E	141364	1054157	814121	692944	386670	176201	85076	29532	57125	521436	89467	16540			176.504	123.62	121.747	117.227	105.636	70.2527	84.6869	89.6866	93.5461			92.8032	91.3975	88.0043	79.3027	52.7398	63.5758	67.3292		36h	6.74659	8.37394	8.63853	6.90475	4.82749	6.31227	15.8207
F	137746	1078981	832537	735074	393788	168718	82075	28485	66329	598804	105410	15655			166.898	117.824	122.324	113.349	95.6196	63.2358	81.0961	98.5382	102.609			88.4521	91.8303	85.0927	71.7832	47.4721	60.8801	73.9742		48h	10.0383	6.74902	4.02424	6.21571	4.91871	15.9424	31.4287
G	115366	872173	668984	603118	387773	182679	74803	26258	68676	784195	99986	15275			157.152	109.688	116.426	127.532	123.16	70.5316	89.0404	122.526	146.123			82.3443	87.4027	95.7401	92.4579	52.9492	66.844	91.9825
H	51089	101841	90374	82314	62359	39826	27171	17411	24368	68269	27298	14109
																									Percentage of Vehicle
36h	PBS	DMSO / H2O	VCR / DMSO	VCR / SP600125 1µM	VCR / SP600125 10µM	VCR / SP600125 100µM	H2O / SP600125 100µM	Toxicity Control	Extra column	DMSO / H2O	Empty	PBS			DMSO / H2O	VCR / DMSO	VCR / SP600125 1µM	VCR / SP600125 10µM	VCR / SP600125 100µM	H2O / SP600125 100µM	Toxicity Control	Extra column	DMSO / H2O			VCR / DMSO	VCR / SP600125 1µM	VCR / SP600125 10µM	VCR / SP600125 100µM	H2O / SP600125 100µM	Toxicity Control	Extra column
0	1	2	3	4	5	6	7	8	9	10	11	12													Mean vehicle
A	52761	117875	101798	83101	60532	31773	16863	9802	13877	35968	17376	7083	Mean Empty												127.303
B	117685	840948	494469	440085	282988	107525	38779	13189	28000	305550	47646	8066	61661.2		158.871	87.1634	87.4531	97.4849	78.6421	40.2439	52.1552	59.0456	62.2634			68.4691	68.6967	76.5769	61.7754	31.6126	40.9692	46.3818
C	150042	1055555	567143	451516	272329	114959	44758	16126	30979	326559	53949	9570			174.196	86.8427	80.0766	82.8586	71.9258	40.6662	54.774	59.2276	62.6598			68.2172	62.9022	65.0876	56.4996	31.9443	43.0263	46.5248
D	159303	1172516	633606	460454	285715	118289	46452	18255	31275	268394	51496	10828			184.404	91.4999	77.9428	84.2549	66.3237	38.72	57.5178	58.5663	52.2357			71.8756	61.2261	66.1844	52.099	30.4156	45.1817	46.0053
E	159246	1197207	667585	495656	289256	123875	49740	20784	44287	423825	68254	12317			200.455	101.369	87.0845	87.694	74.2656	41.0735	59.6008	69.5309	76.0346			79.6279	68.4071	68.8859	58.3375	32.2643	46.818	54.6183
F	145868	1227315	707833	547631	302332	117784	46564	20299	51229	495980	80944	12135			189.842	100.175	91.1312	87.0238	66.7532	35.8759	57.7907	76.1057	84.9895			78.6901	71.5859	68.3594	52.4363	28.1814	45.3961	59.7829
G	130958	1032951	585362	506885	310918	112788	41519	18437	47168	512871	67678	11144			186.122	95.9769	97.849	102.255	76.0401	39.1482	62.5195	84.1534	95.5656			75.3923	76.8629	80.3243	59.7314	30.7519	49.1107	66.1047
H	54848	118613	89334	72372	54469	30888	20124	13434	17538	50365	20088	10687
																									Percentage of Vehicle
48h	PBS	DMSO / H2O	VCR / DMSO	VCR / SP600125 1µM	VCR / SP600125 10µM	VCR / SP600125 100µM	H2O / SP600125 100µM	Toxicity Control	Extra column	DMSO / H2O	Empty	PBS			DMSO / H2O	VCR / DMSO	VCR / SP600125 1µM	VCR / SP600125 10µM	VCR / SP600125 100µM	H2O / SP600125 100µM	Toxicity Control	Extra column	DMSO / H2O			VCR / DMSO	VCR / SP600125 1µM	VCR / SP600125 10µM	VCR / SP600125 100µM	H2O / SP600125 100µM	Toxicity Control	Extra column
0	1	2	3	4	5	6	7	8	9	10	11	12													Mean vehicle
A	36558	85005	69955	53829	38434	20257	10399	6415	8987	22780	10645	4637	Mean Empty												111.721
B	90549	665014	353611	281400	184064	67130	19744	8045	18248	190640	29026	5263	44963		125.634	62.3334	55.9194	63.4072	49.0978	20.4898	31.8135	38.4808	38.8476			55.7937	50.0527	56.7548	43.9468	18.3402	28.4758	34.4437
C	115036	902808	415274	320053	208522	75253	24424	10301	19442	198292	32083	6303			148.989	63.5881	56.7616	63.4448	47.0832	22.1911	34.9886	37.1704	38.0481			56.9168	50.8065	56.7885	42.1435	19.863	31.3178	33.2707
D	113905	832312	449704	338616	227487	78225	27487	12128	19147	146950	30733	7715			130.9	64.9424	57.3188	67.0839	43.8601	22.9118	38.2129	35.8551	28.5999			58.129	51.3052	60.0459	39.2586	20.508	34.2038	32.0934
E	148475	1177041	493450	355452	231407	84015	28316	14390	30509	279728	47210	9036			197.079	74.9275	62.4513	70.1559	50.3687	23.3823	41.2652	47.8993	50.1834			67.0665	55.8992	62.7955	45.0843	20.9292	36.9359	42.874
F	164207	1333920	553406	384562	237232	76532	28000	15036	40409	414628	66842	9626			206.332	78.32	63.9949	68.2853	43.3739	21.573	42.8071	60.0315	71.0493			70.1031	57.2809	61.1212	38.8234	19.3097	38.316	53.7333
G	147049	1178313	458733	337675	202529	72786	24501	14699	41610	497378	63884	9682			212.314	75.2146	65.1847	66.6082	49.0713	23.1019	49.844	74.2373	92.6787			67.3235	58.3459	59.6201	43.923	20.6782	44.6147	66.4487
H	56598	123925	77037	54068	38104	22400	15402	10645	15170	48637	18149	9134
[truncated: 30 more columns]
