# Supplementary material for: c-Jun inhibition mitigates chemotherapy-induced neurotoxicity in iPSC-derived sensory neurons
Source: Cell Death Discov. 2025 Nov 13;11:529. doi: 10.1038/s41420-025-02847-5 (PMC12615653; doi:10.1038/s41420-025-02847-5)
Supplement: Supplementary file 3 — Dataset [file 41420_2025_2847_MOESM3_ESM.zip › Supplemental Files (to be zipped)/(SFigure S3) Viability MCF7/MCF7_MT_VCR_SP_plate4_MasterTable_20221109.xlsx]

## Sheet: plate4_MT_lumi_0h
21:08:49
Default, [ RLU ]				MT Cell Viability Assay
Time/Pos	Time/SID	0
A01		35076		more luminescence, more viability
B01		69084
C01		75351
D01		77958
E01		79883		Date of intoxication:		2022-11-09
F01		74473		Measurement timepoints	0h	2022-11-09
G01		58481			12h	2022-11-10
H01		28085			24h	2022-11-10
A02		84296			36h	2022-11-11
B02		506006			48h	2022-11-11
C02		558128
D02		557201
E02		600357
F02		572652		Reader:	Berthold Luminometer
G02		445467		Plate	Normal transparent 96-well plate
H02		58762
A03		103007		Plate 1
B03		546289		Cells	MCF7
C03		623249		Seeded	2022-11-07
D03		598066		Density	30,000/well
E03		644623		Age of cells	44885	days
F03		609758		Agent	VCR + SP
G03		502085
H03		67727		Remarks:
A04		87781
B04		493071
C04		548375
D04		556470
E04		567262
F04		552219			Raw Data Transformed	PBS	DMSO / H2O	VCR / DMSO	VCR / SP600125 1µM	VCR / SP600125 10µM	VCR / SP600125 100µM	H2O / SP600125 100µM	Toxicity Control	Extra column	DMSO / H2O	Empty	PBS
G04		474795				1	2	3	4	5	6	7	8	9	10	11	12
H04		62282			A	35076	84296	103007	87781	61797	38765	26328	14945	25864	57841	26897	10020
A05		61797			B	69084	506006	546289	493071	295039	144034	98510	24108	45946	474781	73250	11516
B05		295039			C	75351	558128	623249	548375	335623	159310	114369	27291	50513	511641	85947	13245
C05		335623			D	77958	557201	598066	556470	338771	160806	116723	30600	55368	521731	87177	15051
D05		338771			E	79883	600357	644623	567262	353561	168338	121950	33003	61144	531393	90507	14671
E05		353561			F	74473	572652	609758	552219	359225	163483	121367	31991	60982	539016	89488	13139
F05		359225			G	58481	445467	502085	474795	295397	137134	105101	26869	51665	505549	71430	11741
G05		295397			H	28085	58762	67727	62282	43304	30108	24234	15711	19161	47864	18683	10308
H05		43304
A06		38765
B06		144034
C06		159310
D06		160806
E06		168338
F06		163483
G06		137134
H06		30108
A07		26328
B07		98510
C07		114369
D07		116723
E07		121950
F07		121367
G07		105101
H07		24234
A08		14945
B08		24108
C08		27291
D08		30600
E08		33003
F08		31991
G08		26869
H08		15711
A09		25864
B09		45946
C09		50513
D09		55368
E09		61144
F09		60982
G09		51665
H09		19161
A10		57841
B10		474781
C10		511641
D10		521731
E10		531393
F10		539016
G10		505549
H10		47864
A11		26897
B11		73250
C11		85947
D11		87177
E11		90507
F11		89488
G11		71430
H11		18683
A12		10020
B12		11516
C12		13245
D12		15051
E12		14671
F12		13139
G12		11741
H12		10308
09.11.202221:08:49Unknown UserMCF7_plate4_MT_luminescence_VCRMTCellViability_Apoptosis_Lumin

## Sheet: 12h
08:55:25
Default, [ RLU ]				MT Cell Viability Assay
Time/Pos	Time/SID	0
A01		42369		more luminescence, more viability
B01		80298
C01		91252
D01		92748
E01		91919		Date of intoxication:		2022-11-09
F01		85160		Measurement timepoints	0h	2022-11-09
G01		65598			12h	2022-11-10
H01		33776			24h	2022-11-10
A02		95447			36h	2022-11-11
B02		570312			48h	2022-11-11
C02		660749
D02		687098
E02		717009
F02		670002		Reader:	Berthold Luminometer
G02		521310		Plate	Normal transparent 96-well plate
H02		72323
A03		112205		Plate 1
B03		601783		Cells	MCF7
C03		708957		Seeded	2022-11-07
D03		752949		Density	30,000/well
E03		786718		Age of cells	44885	days
F03		733472		Agent	VCR + SP
G03		568520
H03		78471		Remarks:
A04		106963
B04		582615
C04		687681
D04		734519
E04		741180
F04		707931			Raw Data Transformed	PBS	DMSO / H2O	VCR / DMSO	VCR / SP600125 1µM	VCR / SP600125 10µM	VCR / SP600125 100µM	H2O / SP600125 100µM	Toxicity Control	Extra column	DMSO / H2O	Empty	PBS
G04		557475				1	2	3	4	5	6	7	8	9	10	11	12
H04		73356			A	42369	95447	112205	106963	84970	56029	39664	19772	29314	69210	33418	12289
A05		84970			B	80298	570312	601783	582615	424465	224451	170341	31738	52248	534309	83853	14018
B05		424465			C	91252	660749	708957	687681	499015	253042	157012	34493	62830	640660	106752	16863
C05		499015			D	92748	687098	752949	734519	519342	249198	144041	36038	68107	661957	106675	18543
D05		519342			E	91919	717009	786718	741180	508985	272322	149248	38090	72203	665885	106956	17889
E05		508985			F	85160	670002	733472	707931	505079	251763	134577	34528	69435	668969	102578	15458
F05		505079			G	65598	521310	568520	557475	392916	205178	114572	28717	51089	523404	72695	13020
G05		392916			H	33776	72323	78471	73356	57638	40233	29138	17067	20419	48482	19793	11572
H05		57638
A06		56029
B06		224451
C06		253042
D06		249198
E06		272322
F06		251763
G06		205178
H06		40233
A07		39664
B07		170341
C07		157012
D07		144041
E07		149248
F07		134577
G07		114572
H07		29138
A08		19772
B08		31738
C08		34493
D08		36038
E08		38090
F08		34528
G08		28717
H08		17067
A09		29314
B09		52248
C09		62830
D09		68107
E09		72203
F09		69435
G09		51089
H09		20419
A10		69210
B10		534309
C10		640660
D10		661957
E10		665885
F10		668969
G10		523404
H10		48482
A11		33418
B11		83853
C11		106752
D11		106675
E11		106956
F11		102578
G11		72695
H11		19793
A12		12289
B12		14018
C12		16863
D12		18543
E12		17889
F12		15458
G12		13020
H12		11572
10.11.202208:55:25Unknown UserMCF7_plate4_MT_luminescence_VCRMTCellViability_Apoptosis_Lumin

## Sheet: 24h
00:00:39
Default, [ RLU ]				MT Cell Viability Assay
Time/Pos	Time/SID	0
A01		33151		more luminescence, more viability
B01		65978
C01		73854
D01		77607
E01		79419		Date of intoxication:		2022-11-09
F01		75948		Measurement timepoints	0h	2022-11-09
G01		61256			12h	2022-11-10
H01		30396			24h	2022-11-10
A02		76194			36h	2022-11-11
B02		484449			48h	2022-11-11
C02		556681
D02		597926
E02		632313
F02		636620		Reader:	Berthold Luminometer
G02		521155		Plate	Normal transparent 96-well plate
H02		69168
A03		80586		Plate 1
B03		446141		Cells	MCF7
C03		478674		Seeded	2022-11-07
D03		485862		Density	30,000/well
E03		540344		Age of cells	44885	days
F03		535067		Agent	VCR + SP
G03		431836
H03		69112		Remarks:
A04		69393
B04		384969
C04		435595
D04		451011
E04		507721
F04		499029			Raw Data Transformed	PBS	DMSO / H2O	VCR / DMSO	VCR / SP600125 1µM	VCR / SP600125 10µM	VCR / SP600125 100µM	H2O / SP600125 100µM	Toxicity Control	Extra column	DMSO / H2O	Empty	PBS
G04		411536				1	2	3	4	5	6	7	8	9	10	11	12
H04		59626			A	33151	76194	80586	69393	54202	33720	18170	10519	21248	59190	27368	9071
A05		54202			B	65978	484449	446141	384969	265500	132040	45882	14228	41273	473277	69983	9907
B05		265500			C	73854	556681	478674	435595	294975	121739	51096	16948	45861	542024	78429	11523
C05		294975			D	77607	597926	485862	451011	305058	120341	53604	18472	39868	382433	62704	11790
D05		305058			E	79419	632313	540344	507721	329925	131120	54637	19569	40289	391792	60989	11868
E05		329925			F	75948	636620	535067	499029	325048	122885	52227	17671	39524	367888	58530	9949
F05		325048			G	61256	521155	431836	411536	264720	107904	44709	16069	33066	368542	49143	8987
G05		264720			H	30396	69168	69112	59626	42376	25555	17088	10856	13723	35547	14011	8066
H05		42376
A06		33720
B06		132040
C06		121739
D06		120341
E06		131120
F06		122885
G06		107904
H06		25555
A07		18170
B07		45882
C07		51096
D07		53604
E07		54637
F07		52227
G07		44709
H07		17088
A08		10519
B08		14228
C08		16948
D08		18472
E08		19569
F08		17671
G08		16069
H08		10856
A09		21248
B09		41273
C09		45861
D09		39868
E09		40289
F09		39524
G09		33066
H09		13723
A10		59190
B10		473277
C10		542024
D10		382433
E10		391792
F10		367888
G10		368542
H10		35547
A11		27368
B11		69983
C11		78429
D11		62704
E11		60989
F11		58530
G11		49143
H11		14011
A12		9071
B12		9907
C12		11523
D12		11790
E12		11868
F12		9949
G12		8987
H12		8066
11.11.202200:00:39Unknown User04_MCF7_24hMTCellViability_Apoptosis_Lumin

## Sheet: 36h
09:07:44
Default, [ RLU ]				MT Cell Viability Assay
Time/Pos	Time/SID	0
A01		42749		more luminescence, more viability
B01		96725
C01		109724
D01		115823
E01		120896		Date of intoxication:		2022-11-09
F01		118493		Measurement timepoints	0h	2022-11-09
G01		95397			12h	2022-11-10
H01		42622			24h	2022-11-10
A02		95749			36h	2022-11-11
B02		693260			48h	2022-11-11
C02		827836
D02		906581
E02		962209
F02		974302		Reader:	Berthold Luminometer
G02		809800		Plate	Normal transparent 96-well plate
H02		98707
A03		87704		Plate 1
B03		430121		Cells	MCF7
C03		497244		Seeded	2022-11-07
D03		516005		Density	30,000/well
E03		579762		Age of cells	44885	days
F03		560320		Agent	VCR + SP
G03		458585
H03		71761		Remarks:
A04		70805
B04		380733
C04		430739
D04		443661
E04		504327
F04		501341			Raw Data Transformed	PBS	DMSO / H2O	VCR / DMSO	VCR / SP600125 1µM	VCR / SP600125 10µM	VCR / SP600125 100µM	H2O / SP600125 100µM	Toxicity Control	Extra column	DMSO / H2O	Empty	PBS
G04		424106				1	2	3	4	5	6	7	8	9	10	11	12
H04		58586			A	42749	95749	87704	70805	50576	31148	16786	10357	25351	77087	30502	10301
A05		50576			B	96725	693260	430121	380733	239720	119681	34696	14067	48784	619567	81794	11102
B05		239720			C	109724	827836	497244	430739	257068	103850	36980	15683	43233	448102	70004	11889
C05		257068			D	115823	906581	516005	443661	275175	103239	39376	16856	38884	368029	62219	11959
D05		275175			E	120896	962209	579762	504327	308213	113420	39776	17952	40830	409794	61319	11882
E05		308213			F	118493	974302	560320	501341	308508	107715	38715	16386	38898	381583	60898	10244
F05		308508			G	95397	809800	458585	424106	254461	93465	33411	15353	34043	397259	52930	9380
G05		254461			H	42622	98707	71761	58586	41041	24880	16695	11109	14151	36839	14320	8270
H05		41041
A06		31148
B06		119681
C06		103850
D06		103239
E06		113420
F06		107715
G06		93465
H06		24880
A07		16786
B07		34696
C07		36980
D07		39376
E07		39776
F07		38715
G07		33411
H07		16695
A08		10357
B08		14067
C08		15683
D08		16856
E08		17952
F08		16386
G08		15353
H08		11109
A09		25351
B09		48784
C09		43233
D09		38884
E09		40830
F09		38898
G09		34043
H09		14151
A10		77087
B10		619567
C10		448102
D10		368029
E10		409794
F10		381583
G10		397259
H10		36839
A11		30502
B11		81794
C11		70004
D11		62219
E11		61319
F11		60898
G11		52930
H11		14320
A12		10301
B12		11102
C12		11889
D12		11959
E12		11882
F12		10244
G12		9380
H12		8270
11.11.202209:07:44Unknown UserMCF7_plate4_MT_luminescence_VCRMTCellViability_Apoptosis_Lumin

## Sheet: 48h
19:43:32
Default, [ RLU ]				MT Cell Viability Assay
Time/Pos	Time/SID	0
A01		46353		more luminescence, more viability
B01		115366
C01		139312
D01		140556
E01		145840		Date of intoxication:		2022-11-09
F01		141385		Measurement timepoints	0h	2022-11-09
G01		112781			12h	2022-11-10
H01		47231			24h	2022-11-10
A02		109703			36h	2022-11-11
B02		838425			48h	2022-11-11
C02		1046147
D02		1142401
E02		1177463
F02		1197046		Reader:	Berthold Luminometer
G02		1011577		Plate	Normal transparent 96-well plate
H02		119407
A03		80003		Plate 1
B03		356829		Cells	MCF7
C03		435672		Seeded	2022-11-07
D03		442628		Density	30,000/well
E03		483339		Age of cells	44885	days
F03		474851		Agent	VCR + SP
G03		385693
H03		68093		Remarks:
A04		56394
B04		289867
C04		327971
D04		340029
E04		388862
F04		370699			Raw Data Transformed	PBS	DMSO / H2O	VCR / DMSO	VCR / SP600125 1µM	VCR / SP600125 10µM	VCR / SP600125 100µM	H2O / SP600125 100µM	Toxicity Control	Extra column	DMSO / H2O	Empty	PBS
G04		313061				1	2	3	4	5	6	7	8	9	10	11	12
H04		47302			A	46353	109703	80003	56394	39559	23278	13027	9521	25225	91533	32750	11095
A05		39559			B	115366	838425	356829	289867	183031	77754	23461	13582	55719	775286	93669	11818
B05		183031			C	139312	1046147	435672	327971	204890	73503	24157	13716	39228	440907	63336	11418
C05		204890			D	140556	1142401	442628	340029	225709	72843	25941	13968	31338	272519	46051	10778
D05		225709			E	145840	1177463	483339	388862	229377	77951	26173	14566	32947	346036	49831	10427
E05		229377			F	141385	1197046	474851	370699	214411	71936	24888	12655	29279	265099	44323	8671
F05		214411			G	112781	1011577	385693	313061	187359	78464	22105	12612	30291	371788	46437	8214
G05		187359			H	47231	119407	68093	47302	33038	19814	13568	9261	12690	34176	12971	7350
H05		33038
A06		23278
B06		77754
C06		73503
D06		72843
E06		77951
F06		71936
G06		78464
H06		19814
A07		13027
B07		23461
C07		24157
D07		25941
E07		26173
F07		24888
G07		22105
H07		13568
A08		9521
B08		13582
C08		13716
D08		13968
E08		14566
F08		12655
G08		12612
H08		9261
A09		25225
B09		55719
C09		39228
D09		31338
E09		32947
F09		29279
G09		30291
H09		12690
A10		91533
B10		775286
C10		440907
D10		272519
E10		346036
F10		265099
G10		371788
H10		34176
A11		32750
B11		93669
C11		63336
D11		46051
E11		49831
F11		44323
G11		46437
H11		12971
A12		11095
B12		11818
C12		11418
D12		10778
E12		10427
F12		8671
G12		8214
H12		7350
11.11.202219:43:32Unknown UserMCF7_plate4_MT_luminescence_VCRMTCellViability_Apoptosis_Lumin

## Sheet: All
Raw Values															Minus Empty Value										Percentage of 0h										Percentage of Vehicle									Final Data
0h	PBS	DMSO / H2O	VCR / DMSO	VCR / SP600125 1µM	VCR / SP600125 10µM	VCR / SP600125 100µM	H2O / SP600125 100µM	Toxicity Control	Extra column	DMSO / H2O	Empty	PBS			DMSO / H2O	VCR / DMSO	VCR / SP600125 1µM	VCR / SP600125 10µM	VCR / SP600125 100µM	H2O / SP600125 100µM	Toxicity Control	Extra column	DMSO / H2O		DMSO / H2O	VCR / DMSO	VCR / SP600125 1µM	VCR / SP600125 10µM	VCR / SP600125 100µM	H2O / SP600125 100µM	Toxicity Control	Extra column	DMSO / H2O			VCR / DMSO	VCR / SP600125 1µM	VCR / SP600125 10µM	VCR / SP600125 100µM	H2O / SP600125 100µM	Toxicity Control	Extra column			VCR / DMSO	VCR / SP600125 1µM	VCR / SP600125 10µM	VCR / SP600125 100µM	H2O / SP600125 100µM
0	1	2	3	4	5	6	7	8	9	10	11	12																							Mean vehicle									(dark grey boxes are excluded in these calculations)
A	35076	84296	103007	87781	61797	38765	26328	14945	25864	57841	26897	10020	Mean Empty																						100											Mean
B	69084	506006	546289	493071	295039	144034	98510	24108	45946	474781	73250	11516	82966.5		423040	463322	410104	212072	61067.5	15543.5	-58858.5	-37020.5	391814		100	100	100	100	100	100	100	100	100			100	100	100	100	100	100	100		0h	100	100	100	100	100
C	75351	558128	623249	548375	335623	159310	114369	27291	50513	511641	85947	13245			475162	540282	465408	252656	76343.5	31402.5	-55675.5	-32453.5	428674		100	100	100	100	100	100	100	100	100			100	100	100	100	100	100	100		12h	98.7411	106.441	128.487	169.109	156.997
D	77958	557201	598066	556470	338771	160806	116723	30600	55368	521731	87177	15051			474234	515100	473504	255804	77839.5	33756.5	-52366.5	-27598.5	438764		100	100	100	100	100	100	100	100	100			100	100	100	100	100	100	100		24h	86.089	87.7701	97.3094	85.1052	-53.7427
E	79883	600357	644623	567262	353561	168338	121950	33003	61144	531393	90507	14671			517390	561656	484296	270594	85371.5	38983.5	-49963.5	-21822.5	448426		100	100	100	100	100	100	100	100	100			100	100	100	100	100	100	100		36h	66.7507	64.843	64.468	44.7939	-80.2943
F	74473	572652	609758	552219	359225	163483	121367	31991	60982	539016	89488	13139			489686	526792	469252	276258	80516.5	38400.5	-50975.5	-21984.5	456050		100	100	100	100	100	100	100	100	100			100	100	100	100	100	100	100		48h	48.1432	40.769	39.6988	16.9909	-80.2953
G	58481	445467	502085	474795	295397	137134	105101	26869	51665	505549	71430	11741			362500	419118	391828	212430	54167.5	22134.5	-56097.5	-31301.5	422582		100	100	100	100	100	100	100	100	100			100	100	100	100	100	100	100
H	28085	58762	67727	62282	43304	30108	24234	15711	19161	47864	18683	10308
12h	PBS	DMSO / H2O	VCR / DMSO	VCR / SP600125 1µM	VCR / SP600125 10µM	VCR / SP600125 100µM	H2O / SP600125 100µM	Toxicity Control	Extra column	DMSO / H2O	Empty	PBS			DMSO / H2O	VCR / DMSO	VCR / SP600125 1µM	VCR / SP600125 10µM	VCR / SP600125 100µM	H2O / SP600125 100µM	Toxicity Control	Extra column	DMSO / H2O		DMSO / H2O	VCR / DMSO	VCR / SP600125 1µM	VCR / SP600125 10µM	VCR / SP600125 100µM	H2O / SP600125 100µM	Toxicity Control	Extra column	DMSO / H2O			VCR / DMSO	VCR / SP600125 1µM	VCR / SP600125 10µM	VCR / SP600125 100µM	H2O / SP600125 100µM	Toxicity Control	Extra column			VCR / DMSO	VCR / SP600125 1µM	VCR / SP600125 10µM	VCR / SP600125 100µM	H2O / SP600125 100µM
0	1	2	3	4	5	6	7	8	9	10	11	12																							Mean vehicle
A	42369	95447	112205	106963	84970	56029	39664	19772	29314	69210	33418	12289	Mean Empty																						119.198											Standard Deviation
B	80298	570312	601783	582615	424465	224451	170341	31738	52248	534309	83853	14018	96584.8		473727	505198	486030	327880	127866	73756.2	-64846.8	-44336.8	437724		111.982	109.038	118.514	154.608	209.385	474.515	-110.174	-119.763	111.717			91.4768	99.4263	129.707	175.662	398.091	-92.4299	-100.474		0h	0	0	0	0	0
C	91252	660749	708957	687681	499015	253042	157012	34493	62830	640660	106752	16863			564164	612372	591096	402430	156457	60427.2	-62091.8	-33754.8	544075		118.731	113.343	127.006	159.28	204.938	192.428	-111.525	-104.01	126.92			95.0883	106.551	133.627	171.932	161.436	-93.5628	-87.2584		12h	5.95101	6.13601	7.51684	5.31194	122.427
D	92748	687098	752949	734519	519342	249198	144041	36038	68107	661957	106675	18543			590513	656364	637934	422757	152613	47456.2	-60546.8	-28477.8	565372		124.519	127.425	134.726	165.266	196.061	140.584	-115.621	-103.186	128.855			106.902	113.028	138.649	164.484	117.942	-96.9997	-86.5674		24h	4.66555	6.44939	2.23788	15.2314	37.7003
E	91919	717009	786718	741180	508985	272322	149248	38090	72203	665885	106956	17889			620424	690133	644595	412400	175737	52663.2	-58494.8	-24381.8	569300		119.914	122.875	133.1	152.405	205.85	135.091	-117.075	-111.728	126.955			103.085	111.663	127.859	172.696	113.334	-98.2194	-93.7334		36h	5.19156	5.60592	4.11269	11.6931	39.4901
F	85160	670002	733472	707931	505079	251763	134577	34528	69435	668969	102578	15458			573417	636887	611346	408494	155178	37992.2	-62056.8	-27149.8	572384		117.099	120.899	130.281	147.867	192.728	98.9366	-121.739	-123.495	125.509			101.428	109.298	124.052	161.688	83.0023	-102.132	-103.606		48h	3.61599	3.21822	2.19601	5.46506	35.4846
G	65598	521310	568520	557475	392916	205178	114572	28717	51089	523404	72695	13020			424725	471935	460890	296331	108593	17987.2	-67867.8	-45495.8	426819		117.165	112.602	117.625	139.496	200.477	81.263	-120.982	-145.347	101.003			94.4666	98.6811	117.029	168.189	68.1751	-101.497	-121.938
H	33776	72323	78471	73356	57638	40233	29138	17067	20419	48482	19793	11572
																																			Percentage of Vehicle
24h	PBS	DMSO / H2O	VCR / DMSO	VCR / SP600125 1µM	VCR / SP600125 10µM	VCR / SP600125 100µM	H2O / SP600125 100µM	Toxicity Control	Extra column	DMSO / H2O	Empty	PBS			DMSO / H2O	VCR / DMSO	VCR / SP600125 1µM	VCR / SP600125 10µM	VCR / SP600125 100µM	H2O / SP600125 100µM	Toxicity Control	Extra column	DMSO / H2O		DMSO / H2O	VCR / DMSO	VCR / SP600125 1µM	VCR / SP600125 10µM	VCR / SP600125 100µM	H2O / SP600125 100µM	Toxicity Control	Extra column	DMSO / H2O			VCR / DMSO	VCR / SP600125 1µM	VCR / SP600125 10µM	VCR / SP600125 100µM	H2O / SP600125 100µM	Toxicity Control	Extra column			VCR / DMSO	VCR / SP600125 1µM	VCR / SP600125 10µM	VCR / SP600125 100µM	H2O / SP600125 100µM
0	1	2	3	4	5	6	7	8	9	10	11	12																							Mean vehicle
A	33151	76194	80586	69393	54202	33720	18170	10519	21248	59190	27368	9071	Mean Empty																						97.5678											SD as % of Mean
B	65978	484449	446141	384969	265500	132040	45882	14228	41273	473277	69983	9907	63296.3		421153	382845	321673	202204	68743.7	-17414.3	-49068.3	-22023.3	409981		99.554	82.6303	78.4368	95.3465	112.57	-112.036	-83.3666	-59.4896	104.636			84.6901	80.392	97.7233	115.376	-114.829	-85.4448	-60.9725		0h	0	0	0	0	0
C	73854	556681	478674	435595	294975	121739	51096	16948	45861	542024	78429	11523			493385	415378	372299	231679	58442.7	-12200.3	-46348.3	-17435.3	478728		103.835	76.8816	79.994	91.6971	76.5522	-38.8515	-83.2473	-53.724	111.676			78.7981	81.988	93.9829	78.4605	-39.82	-85.3225	-55.0633		12h	6.02688	5.76469	5.85027	3.14114	77.9809
D	77607	597926	485862	451011	305058	120341	53604	18472	39868	382433	62704	11790			534630	422566	387715	241762	57044.7	-9692.33	-44824.3	-23428.3	319137		112.735	82.0357	81.8821	94.5103	73.285	-28.7125	-85.5973	-84.8899	72.7353			84.0807	83.9233	96.8663	75.1118	-29.4282	-87.7311	-87.006		24h	5.41945	7.34805	2.29976	17.8972	-70.1496
E	79419	632313	540344	507721	329925	131120	54637	19569	40289	391792	60989	11868			569017	477048	444425	266629	67823.7	-8659.33	-43727.3	-23007.3	328496		109.978	84.9358	91.7673	98.5344	79.4453	-22.2128	-87.5186	-105.429	73.2552			87.0531	94.0548	100.991	81.4257	-22.7665	-89.7002	-108.058		36h	7.77753	8.64539	6.37944	26.1043	-49.1816
F	75948	636620	535067	499029	325048	122885	52227	17671	39524	367888	58530	9949			573324	471771	435733	261752	59588.7	-11069.3	-45625.3	-23772.3	304592		117.08	89.5555	92.8568	94.7488	74.008	-28.826	-89.5044	-108.132	66.7892			91.7879	95.1715	97.1107	75.8529	-29.5446	-91.7356	-110.828		48h	7.51092	7.8938	5.53168	32.1647	-44.1927
G	61256	521155	431836	411536	264720	107904	44709	16069	33066	368542	49143	8987			457859	368540	348240	201424	44607.7	-18587.3	-47227.3	-30230.3	305246		126.306	87.9321	88.8755	94.8186	82.3513	-83.9745	-84.1879	-96.5779	72.2334			90.1241	91.091	97.1823	84.4042	-86.0678	-86.2866	-98.9854
H	30396	69168	69112	59626	42376	25555	17088	10856	13723	35547	14011	8066
																																			Percentage of Vehicle
36h	PBS	DMSO / H2O	VCR / DMSO	VCR / SP600125 1µM	VCR / SP600125 10µM	VCR / SP600125 100µM	H2O / SP600125 100µM	Toxicity Control	Extra column	DMSO / H2O	Empty	PBS			DMSO / H2O	VCR / DMSO	VCR / SP600125 1µM	VCR / SP600125 10µM	VCR / SP600125 100µM	H2O / SP600125 100µM	Toxicity Control	Extra column	DMSO / H2O		DMSO / H2O	VCR / DMSO	VCR / SP600125 1µM	VCR / SP600125 10µM	VCR / SP600125 100µM	H2O / SP600125 100µM	Toxicity Control	Extra column	DMSO / H2O			VCR / DMSO	VCR / SP600125 1µM	VCR / SP600125 10µM	VCR / SP600125 100µM	H2O / SP600125 100µM	Toxicity Control	Extra column
0	1	2	3	4	5	6	7	8	9	10	11	12																							Mean vehicle
A	42749	95749	87704	70805	50576	31148	16786	10357	25351	77087	30502	10301	Mean Empty																						131.364
B	96725	693260	430121	380733	239720	119681	34696	14067	48784	619567	81794	11102	64860.7		628399	365260	315872	174859	54820.3	-30164.7	-50793.7	-16076.7	554706		148.544	78.835	77.0224	82.4526	89.7701	-194.066	-86.2979	-43.4264	141.574			60.0128	58.633	62.7667	68.3371	-147.732	-65.694	-33.0582
C	109724	827836	497244	430739	257068	103850	36980	15683	43233	448102	70004	11889			762975	432383	365878	192207	38989.3	-27880.7	-49177.7	-21627.7	383241		160.572	80.0291	78.6145	76.0746	51.0709	-88.7849	-88.3291	-66.642	89.4015			60.9219	59.8449	57.9115	38.8775	-67.5871	-67.2402	-50.731
D	115823	906581	516005	443661	275175	103239	39376	16856	38884	368029	62219	11959			841720	451144	378800	210314	38378.3	-25484.7	-48004.7	-25976.7	303168		177.49	87.5839	79.9995	82.2168	49.3044	-75.4956	-91.6706	-94.1235	69.0959			66.6729	60.8993	62.5872	37.5328	-57.4707	-69.7839	-71.6511
E	120896	962209	579762	504327	308213	113420	39776	17952	40830	409794	61319	11882			897348	514901	439466	243352	48559.3	-25084.7	-46908.7	-24030.7	344933		173.437	91.6755	90.7434	89.9325	56.88	-64.3469	-93.8859	-110.119	76.9208			69.7876	69.0781	68.4607	43.2997	-48.9838	-71.4702	-83.8275
F	118493	974302	560320	501341	308508	107715	38715	16386	38898	381583	60898	10244			909441	495459	436480	243647	42854.3	-26145.7	-48474.7	-25962.7	316722		185.719	94.0523	93.0161	88.1954	53.2243	-68.0868	-95.094	-118.095	69.4491			71.5969	70.8081	67.1384	40.5168	-51.8308	-72.39	-89.8996
G	95397	809800	458585	424106	254461	93465	33411	15353	34043	397259	52930	9380			744939	393724	359245	189600	28604.3	-31449.7	-49507.7	-30817.7	332398		205.5	93.9411	91.6843	89.2529	52.8072	-142.084	-88.2529	-98.4543	78.6588			71.5123	69.7943	67.9434	40.1993	-108.161	-67.1822	-74.9479
H	42622	98707	71761	58586	41041	24880	16695	11109	14151	36839	14320	8270
																																			Percentage of Vehicle
48h	PBS	DMSO / H2O	VCR / DMSO	VCR / SP600125 1µM	VCR / SP600125 10µM	VCR / SP600125 100µM	H2O / SP600125 100µM	Toxicity Control	Extra column	DMSO / H2O	Empty	PBS			DMSO / H2O	VCR / DMSO	VCR / SP600125 1µM	VCR / SP600125 10µM	VCR / SP600125 100µM	H2O / SP600125 100µM	Toxicity Control	Extra column	DMSO / H2O		DMSO / H2O	VCR / DMSO	VCR / SP600125 1µM	VCR / SP600125 10µM	VCR / SP600125 100µM	H2O / SP600125 100µM	Toxicity Control	Extra column	DMSO / H2O			VCR / DMSO	VCR / SP600125 1µM	VCR / SP600125 10µM	VCR / SP600125 100µM	H2O / SP600125 100µM	Toxicity Control	Extra column
0	1	2	3	4	5	6	7	8	9	10	11	12																							Mean vehicle
A	46353	109703	80003	56394	39559	23278	13027	9521	25225	91533	32750	11095	Mean Empty																						153.358
B	115366	838425	356829	289867	183031	77754	23461	13582	55719	775286	93669	11818	57274.5		781150	299554	232592	125756	20479.5	-33813.5	-43692.5	-1555.5	718012		184.652	64.6536	56.7154	59.2988	33.5358	-217.541	-74.2331	-4.20173	183.253			42.1586	36.9824	38.667	21.8677	-141.852	-48.4052	-2.73982
C	139312	1046147	435672	327971	204890	73503	24157	13716	39228	440907	63336	11418			988872	378398	270696	147616	16228.5	-33117.5	-43558.5	-18046.5	383632		208.113	70.037	58.1632	58.4254	21.2572	-105.461	-78.2364	-55.6073	89.4927			45.669	37.9265	38.0974	13.8612	-68.7681	-51.0156	-36.2598
D	140556	1142401	442628	340029	225709	72843	25941	13968	31338	272519	46051	10778			1.08513e+06	385354	282754	168434	15568.5	-31333.5	-43306.5	-25936.5	215244		228.816	74.8115	59.7154	65.845	20.0008	-92.8221	-82.6989	-93.9779	49.057			48.7823	38.9386	42.9355	13.0419	-60.5265	-53.9254	-61.2802
E	145840	1177463	483339	388862	229377	77951	26173	14566	32947	346036	49831	10427			1.12019e+06	426064	331588	172102	20676.5	-31101.5	-42708.5	-24327.5	288762		216.507	75.8586	68.468	63.6016	24.2194	-79.7812	-85.4794	-111.479	64.3944			49.4651	44.6459	41.4727	15.7928	-52.0229	-55.7385	-72.6921
F	141385	1197046	474851	370699	214411	71936	24888	12655	29279	265099	44323	8671			1.13977e+06	417576	313424	157136	14661.5	-32386.5	-44619.5	-27995.5	207824		232.756	79.2679	66.7923	56.8802	18.2093	-84.3387	-87.5313	-127.342	45.5706			51.6882	43.5532	37.0899	11.8737	-54.9947	-57.0765	-83.0359
G	112781	1011577	385693	313061	187359	78464	22105	12612	30291	371788	46437	8214			954302	328418	255786	130084	21189.5	-35169.5	-44662.5	-26983.5	314514		263.255	78.3593	65.2802	61.2363	39.1185	-158.89	-79.6158	-86.2051	74.4265			51.0958	42.5673	39.9303	25.508	-103.607	-51.9151	-56.2118
H	47231	119407	68093	47302	33038	19814	13568	9261	12690	34176	12971	7350
[truncated: 39 more columns]

## Sheet: All (no empty)
Raw Values															Percentage of 0h										Percentage of Vehicle									Final Data									Rearrange for Copy/Paste into Prism
0h	PBS	DMSO / H2O	VCR / DMSO	VCR / SP600125 1µM	VCR / SP600125 10µM	VCR / SP600125 100µM	H2O / SP600125 100µM	Toxicity Control	Extra column	DMSO / H2O	Empty	PBS			DMSO / H2O	VCR / DMSO	VCR / SP600125 1µM	VCR / SP600125 10µM	VCR / SP600125 100µM	H2O / SP600125 100µM	Toxicity Control	Extra column	DMSO / H2O			VCR / DMSO	VCR / SP600125 1µM	VCR / SP600125 10µM	VCR / SP600125 100µM	H2O / SP600125 100µM	Toxicity Control	Extra column			VCR / DMSO	VCR / SP600125 1µM	VCR / SP600125 10µM	VCR / SP600125 100µM	H2O / SP600125 100µM	Toxicity Control	Extra column		Time (h)	VCR / DMSO
0	1	2	3	4	5	6	7	8	9	10	11	12													Mean vehicle									(dark grey boxes are excluded in these calculations)									0	100	100	100	100	100	100
A	35076	84296	103007	87781	61797	38765	26328	14945	25864	57841	26897	10020	Mean Empty												100											Mean							12	92.7359	95.7611	105.986	102.741	101.264	95.3233
B	69084	506006	546289	493071	295039	144034	98510	24108	45946	474781	73250	11516	82966.5		100	100	100	100	100	100	100	100	100			100	100	100	100	100	100	100		0h	100	100	100	100	100	100	100		24	86.7208	81.5552	86.2655	89.0099	93.1803	91.3304
C	75351	558128	623249	548375	335623	159310	114369	27291	50513	511641	85947	13245			100	100	100	100	100	100	100	100	100			100	100	100	100	100	100	100		12h	98.9686	105.487	121.145	131.191	108.862	99.0612	97.0842		36	64.041	64.893	70.177	73.1533	74.7427	74.2904
D	77958	557201	598066	556470	338771	160806	116723	30600	55368	521731	87177	15051			100	100	100	100	100	100	100	100	100			100	100	100	100	100	100	100		24h	88.0103	89.3933	95.8061	84.0064	47.3509	62.9731	79.1682		48	46.6577	49.9325	52.8659	53.5589	55.627	54.8719
E	79883	600357	644623	567262	353561	168338	121950	33003	61144	531393	90507	14671			100	100	100	100	100	100	100	100	100			100	100	100	100	100	100	100		36h	70.2163	68.3924	67.5466	56.1093	26.7864	45.2313	62.1482
F	74473	572652	609758	552219	359225	163483	121367	31991	60982	539016	89488	13139			100	100	100	100	100	100	100	100	100			100	100	100	100	100	100	100		48h	52.2523	45.3962	44.9656	34.8756	15.4961	33.6767	49.532
G	58481	445467	502085	474795	295397	137134	105101	26869	51665	505549	71430	11741			100	100	100	100	100	100	100	100	100			100	100	100	100	100	100	100
H	28085	58762	67727	62282	43304	30108	24234	15711	19161	47864	18683	10308
12h	PBS	DMSO / H2O	VCR / DMSO	VCR / SP600125 1µM	VCR / SP600125 10µM	VCR / SP600125 100µM	H2O / SP600125 100µM	Toxicity Control	Extra column	DMSO / H2O	Empty	PBS			DMSO / H2O	VCR / DMSO	VCR / SP600125 1µM	VCR / SP600125 10µM	VCR / SP600125 100µM	H2O / SP600125 100µM	Toxicity Control	Extra column	DMSO / H2O			VCR / DMSO	VCR / SP600125 1µM	VCR / SP600125 10µM	VCR / SP600125 100µM	H2O / SP600125 100µM	Toxicity Control	Extra column			VCR / DMSO	VCR / SP600125 1µM	VCR / SP600125 10µM	VCR / SP600125 100µM	H2O / SP600125 100µM	Toxicity Control	Extra column
0	1	2	3	4	5	6	7	8	9	10	11	12													Mean vehicle
A	42369	95447	112205	106963	84970	56029	39664	19772	29314	69210	33418	12289	Mean Empty												118.787											Standard Deviation
B	80298	570312	601783	582615	424465	224451	170341	31738	52248	534309	83853	14018	96584.8		112.709	110.158	118.16	143.867	155.832	172.917	131.649	113.716	112.538			92.7359	99.4724	121.114	131.186	145.569	110.828	95.731		0h	0	0	0	0	0	0	0
C	91252	660749	708957	687681	499015	253042	157012	34493	62830	640660	106752	16863			118.387	113.752	125.403	148.683	158.836	137.285	126.39	124.384	125.217			95.7611	105.57	125.168	133.715	115.573	106.4	104.712		12h	5.12178	5.25906	5.84072	3.51174	19.9202	8.3158	7.74967
D	92748	687098	752949	734519	519342	249198	144041	36038	68107	661957	106675	18543			123.312	125.897	131.996	153.302	154.968	123.404	117.771	123.008	126.877			105.986	111.12	129.056	130.459	103.887	99.1448	103.553		24h	4.12616	5.66807	1.87159	6.72529	1.67288	2.41313	13.3032
E	91919	717009	786718	741180	508985	272322	149248	38090	72203	665885	106956	17889			119.43	122.043	130.659	143.96	161.771	122.385	115.414	118.087	125.309			102.741	109.994	121.191	136.186	103.028	97.1601	99.4104		36h	4.73678	5.04569	3.31038	5.7421	1.07366	2.13069	13.4701
F	85160	670002	733472	707931	505079	251763	134577	34528	69435	668969	102578	15458			117	120.289	128.198	140.602	153.999	110.884	107.93	113.861	124.109			101.264	107.922	118.365	129.643	93.3471	90.8603	95.8534		48h	3.37684	2.96535	1.82251	3.86373	0.845968	4.07986	19.5276
G	65598	521310	568520	557475	392916	205178	114572	28717	51089	523404	72695	13020			117.026	113.232	117.414	133.013	149.619	109.011	106.878	98.8851	103.532			95.3233	98.8439	111.976	125.955	91.7703	89.9742	83.2457
H	33776	72323	78471	73356	57638	40233	29138	17067	20419	48482	19793	11572
																									Percentage of Vehicle
24h	PBS	DMSO / H2O	VCR / DMSO	VCR / SP600125 1µM	VCR / SP600125 10µM	VCR / SP600125 100µM	H2O / SP600125 100µM	Toxicity Control	Extra column	DMSO / H2O	Empty	PBS			DMSO / H2O	VCR / DMSO	VCR / SP600125 1µM	VCR / SP600125 10µM	VCR / SP600125 100µM	H2O / SP600125 100µM	Toxicity Control	Extra column	DMSO / H2O			VCR / DMSO	VCR / SP600125 1µM	VCR / SP600125 10µM	VCR / SP600125 100µM	H2O / SP600125 100µM	Toxicity Control	Extra column			VCR / DMSO	VCR / SP600125 1µM	VCR / SP600125 10µM	VCR / SP600125 100µM	H2O / SP600125 100µM	Toxicity Control	Extra column
0	1	2	3	4	5	6	7	8	9	10	11	12													Mean vehicle
A	33151	76194	80586	69393	54202	33720	18170	10519	21248	59190	27368	9071	Mean Empty												94.173											SD as % of Mean
B	65978	484449	446141	384969	265500	132040	45882	14228	41273	473277	69983	9907	63296.3		95.7398	81.6676	78.0758	89.9881	91.6728	46.576	59.0178	89.8294	99.6832			86.7208	82.9067	95.5561	97.3451	49.4579	62.6695	95.3876		0h	0	0	0	0	0	0	0
C	73854	556681	478674	435595	294975	121739	51096	16948	45861	542024	78429	11523			99.7407	76.803	79.4338	87.8888	76.4164	44.6764	62.1011	90.7905	105.938			81.5552	84.3488	93.3269	81.1447	47.4408	65.9436	96.4082		12h	5.17516	4.9855	4.82127	2.67682	18.2985	8.39461	7.98242
D	77607	597926	485862	451011	305058	120341	53604	18472	39868	382433	62704	11790			107.309	81.2389	81.0486	90.0484	74.8361	45.9241	60.366	72.0055	73.3008			86.2655	86.0635	95.6202	79.4667	48.7657	64.1012	76.4609		24h	4.68827	6.3406	1.95352	8.00569	3.53294	3.832	16.8037
E	79419	632313	540344	507721	329925	131120	54637	19569	40289	391792	60989	11868			105.323	83.8233	89.5038	93.3149	77.8909	44.8028	59.2946	65.892	73.7292			89.0099	95.0419	99.0888	82.7104	47.575	62.9635	69.9691		36h	6.74599	7.37756	4.90089	10.2338	4.00824	4.71067	21.6742
F	75948	636620	535067	499029	325048	122885	52227	17671	39524	367888	58530	9949			111.17	87.7507	90.368	90.4859	75.1668	43.0323	55.2374	64.8126	68.2518			93.1803	95.9595	96.0848	79.8178	45.6949	58.6552	68.8229		48h	6.46257	6.53215	4.05313	11.0786	5.45924	12.1148	39.4242
G	61256	521155	431836	411536	264720	107904	44709	16069	33066	368542	49143	8987			116.991	86.0085	86.6766	89.615	78.6851	42.5391	59.805	64.0008	72.8994			91.3304	92.0397	95.16	83.5537	45.1712	63.5054	67.9608
H	30396	69168	69112	59626	42376	25555	17088	10856	13723	35547	14011	8066
																									Percentage of Vehicle
36h	PBS	DMSO / H2O	VCR / DMSO	VCR / SP600125 1µM	VCR / SP600125 10µM	VCR / SP600125 100µM	H2O / SP600125 100µM	Toxicity Control	Extra column	DMSO / H2O	Empty	PBS			DMSO / H2O	VCR / DMSO	VCR / SP600125 1µM	VCR / SP600125 10µM	VCR / SP600125 100µM	H2O / SP600125 100µM	Toxicity Control	Extra column	DMSO / H2O			VCR / DMSO	VCR / SP600125 1µM	VCR / SP600125 10µM	VCR / SP600125 100µM	H2O / SP600125 100µM	Toxicity Control	Extra column
0	1	2	3	4	5	6	7	8	9	10	11	12													Mean vehicle
A	42749	95749	87704	70805	50576	31148	16786	10357	25351	77087	30502	10301	Mean Empty												122.945
B	96725	693260	430121	380733	239720	119681	34696	14067	48784	619567	81794	11102	64860.7		137.006	78.7351	77.2167	81.2503	83.0922	35.2208	58.3499	106.177	130.495			64.041	62.806	66.0868	67.585	28.6477	47.4603	86.3614
C	109724	827836	497244	430739	257068	103850	36980	15683	43233	448102	70004	11889			148.324	79.7826	78.5483	76.5943	65.1874	32.3339	57.4658	85.5879	87.5813			64.893	63.8891	62.2998	53.0217	26.2996	46.7412	69.6149
D	115823	906581	516005	443661	275175	103239	39376	16856	38884	368029	62219	11959			162.703	86.2789	79.7277	81.2274	64.201	33.7346	55.085	70.2283	70.54			70.177	64.8485	66.0683	52.2194	27.4388	44.8047	57.1218
E	120896	962209	579762	504327	308213	113420	39776	17952	40830	409794	61319	11882			160.273	89.9381	88.9055	87.1739	67.3763	32.6166	54.3951	66.7768	77.1169			73.1533	72.3134	70.905	54.8022	26.5295	44.2435	54.3145
F	118493	974302	560320	501341	308508	107715	38715	16386	38898	381583	60898	10244			170.139	91.8922	90.7866	85.8816	65.8876	31.8991	51.2207	63.786	70.7925			74.7427	73.8435	69.8538	53.5912	25.9459	41.6615	51.8819
G	95397	809800	458585	424106	254461	93465	33411	15353	34043	397259	52930	9380			181.787	91.3361	89.324	86.142	68.156	31.7894	57.1402	65.8918	78.5797			74.2904	72.6538	70.0657	55.4363	25.8567	46.4763	53.5947
H	42622	98707	71761	58586	41041	24880	16695	11109	14151	36839	14320	8270
																									Percentage of Vehicle
48h	PBS	DMSO / H2O	VCR / DMSO	VCR / SP600125 1µM	VCR / SP600125 10µM	VCR / SP600125 100µM	H2O / SP600125 100µM	Toxicity Control	Extra column	DMSO / H2O	Empty	PBS			DMSO / H2O	VCR / DMSO	VCR / SP600125 1µM	VCR / SP600125 10µM	VCR / SP600125 100µM	H2O / SP600125 100µM	Toxicity Control	Extra column	DMSO / H2O			VCR / DMSO	VCR / SP600125 1µM	VCR / SP600125 10µM	VCR / SP600125 100µM	H2O / SP600125 100µM	Toxicity Control	Extra column
0	1	2	3	4	5	6	7	8	9	10	11	12													Mean vehicle
A	46353	109703	80003	56394	39559	23278	13027	9521	25225	91533	32750	11095	Mean Empty												139.996
B	115366	838425	356829	289867	183031	77754	23461	13582	55719	775286	93669	11818	57274.5		165.695	65.3187	58.7881	62.0362	53.9831	23.8159	56.3381	121.271	163.293			46.6577	41.9928	44.313	38.5606	17.0119	40.2428	86.6246
C	139312	1046147	435672	327971	204890	73503	24157	13716	39228	440907	63336	11418			187.439	69.9034	59.8078	61.0477	46.1383	21.122	50.2583	77.6592	86.1751			49.9325	42.7212	43.6068	32.957	15.0876	35.8999	55.4726
D	140556	1142401	442628	340029	225709	72843	25941	13968	31338	272519	46051	10778			205.025	74.0099	61.1046	66.6258	45.2987	22.2244	45.6471	56.5995	52.2336			52.8659	43.6475	47.5914	32.3572	15.8751	32.6061	40.4295
E	145840	1177463	483339	388862	229377	77951	26173	14566	32947	346036	49831	10427			196.127	74.9801	68.5507	64.8762	46.3062	21.4621	44.1354	53.8843	65.1187			53.5589	48.9663	46.3416	33.0769	15.3305	31.5263	38.49
F	141385	1197046	474851	370699	214411	71936	24888	12655	29279	265099	44323	8671			209.036	77.8753	67.129	59.6871	44.0021	20.5064	39.558	48.0125	49.182			55.627	47.9508	42.635	31.4311	14.6479	28.2566	34.2957
G	112781	1011577	385693	313061	187359	78464	22105	12612	30291	371788	46437	8214			227.082	76.8183	65.936	63.4262	57.217	21.0322	46.9389	58.6296	73.5414			54.8719	47.0986	45.3058	40.8706	15.0234	33.5288	41.8796
H	47231	119407	68093	47302	33038	19814	13568	9261	12690	34176	12971	7350
[truncated: 30 more columns]
