# Supplementary material for: c-Jun inhibition mitigates chemotherapy-induced neurotoxicity in iPSC-derived sensory neurons
Source: Cell Death Discov. 2025 Nov 13;11:529. doi: 10.1038/s41420-025-02847-5 (PMC12615653; doi:10.1038/s41420-025-02847-5)
Supplement: Supplementary file 3 — Dataset [file 41420_2025_2847_MOESM3_ESM.zip › Supplemental Files (to be zipped)/(SFigure S7) Fiber markers/Fiber_type_markers_20250730.xlsx]

## Sheet: Sheet1
		PTX vs PTX + SP							VCR vs VCR + SP						BTZ vs BTZ + SP						CDDP vs CDDP + SP
receptor name	gene name	Vehicle_subtracted_PTX1	Vehicle_subtracted_PTX2	Vehicle_subtracted_PTX3	Vehicle_subtracted_PTX-SP1	Vehicle_subtracted_PTX-SP2	Vehicle_subtracted_PTX-SP3	Vehicle_subtracted_PTX-SP4	Vehicle_subtracted_Vinc1	Vehicle_subtracted_Vinc2	Vehicle_subtracted_Vinc3	Vehicle-subtracted_VCR-SP1	Vehicle-subtracted_VCR-SP2	Vehicle-subtracted_VCR-SP3	Vehicle_subtracted_BTZ1	Vehicle_subtracted_BTZ2	Vehicle_subtracted_BTZ3	Vehicle_subtracted_BTZ-SP1	Vehicle_subtracted_BTZ-SP2	Vehicle_subtracted_BTZ-SP3	Vehicle_subtr_Cisp1	Vehicle_subtr_Cisp2	Vehicle_subtr_Cisp3	Vehicle_subtr_Cisp-SP1	Vehicle_subtr_Cisp-SP2	Vehicle_subtr_Cisp-SP3
P2X3	P2RX3	-0.370331	-0.0735168	-0.150979	-0.88585	-0.662291	-0.0238172	-0.361026	0.18612	0.233514	0.218049	0.185743	0.13966	-0.136873	-0.533141	-4.78015	-1.02453	-1.12196	-1.7131	-1.17653	-0.925176	-1.13507	-0.770438	-1.15562	-1.2347	-0.934777
TRPV1	TRPV1	0.431053	0.424616	0.22378	0.604503	0.112029	0.212195	0.152889	-0.307056	-0.0267328	-0.422378	0.198326	-0.151261	0.404687	-0.457206	-2.29725	-0.201356	-0.443177	-0.0925863	-0.296758	0.298555	0.0931521	0.249697	0.398191	0.696105	0.413745
TRPV4	TRPV4	-0.394358	0.365172	-0.394358	-0.218832	-0.117179	0.210235	-0.0469059	-0.190399	-0.744709	-0.253165	0.136843	0.336685	-0.121539	3.06733	3.08507	3.19003	1.69488	2.32247	1.83021	-1.09804	0.562167	-0.346612	0.181936	0.633547	-0.0426072
TRPA1	TRPA1	-0.478804	0.702737	0.599742	0.118683	-0.368657	0.919412	0.353818	-0.0468066	-0.455784	0.0583497	0.129538	-0.252995	0.22441	0.620776	1.30768	0.309042	-0.0268406	0.433737	0.922219	-1.31086	-1.31086	-1.31086	-0.723537	-1.31086	-1.31086
TRPM8	TRPM8	-0.01402	-0.026142	0.212941	-1.06915	-0.319061	0.298052	-0.195884	0.585234	-0.519576	0.301479	-0.240381	-0.317892	-0.648226	0.396248	-0.445374	0.240208	0.474336	-0.384773	-0.164788	-1.44116	-1.53391	-1.5483	-1.13822	-2.02225	-1.15816
NF200	NEFH	-0.563077	-0.483762	-0.554949	-0.303211	-0.375971	0.387801	0.221465	0.489776	-0.60434	0.159032	-0.153156	-0.589406	-0.627178	-0.473969	-1.42025	-0.272186	-0.439044	-0.209467	-0.192494	-0.67712	-1.02683	-0.815946	-0.248658	-0.801567	-0.295288
TRKA	NTRK1	-0.38433	-0.315938	-0.585945	-0.267649	-0.353912	0.138586	0.186372	0.222781	-0.324151	-0.518865	-0.235714	-0.240355	-0.341229	-0.49226	-1.08153	-0.330088	-0.607564	-0.169098	-0.38565	-1.00381	-0.781812	-1.6762	-1.18256	-0.984084	-1.38807
TRKB	NTRK2	0.10335	-0.146454	0.0459381	-0.36016	-0.31069	-0.67047	-0.605762	0.168871	-0.178133	0.403881	0.198048	0.241809	-0.117779	0.0813508	-1.17347	-0.216084	-0.0603728	-0.84929	-0.416241	-2.50331	-2.52952	-2.29509	-1.96706	-2.2955	-2.15765
Piezo2	Piezo2	-0.107932	-0.0138532	-0.092226	-1.14675	-0.328795	0.496052	-0.0283652	0.773205	-0.39737	0.456442	0.0837551	-0.231531	-0.448411	-0.501475	1.8771	-0.790944	-0.55264	-1.23615	-0.899112	-2.53062	-2.44058	-2.53774	-1.84427	-2.56944	-1.71534
